# Supplementary material for: Transtibial limb loss does not increase metabolic cost in three-dimensional computer simulations of human walking
Source: PeerJ. 2021 Aug 4;9:e11960. doi: 10.7717/peerj.11960 (PMC8349165; doi:10.7717/peerj.11960)
Supplement: Supplemental Information 1 — Each subject’s simulation output and Matlab code for generating plots presenting the data. [file peerj-09-11960-s001.zip › TTA3D_solns_rev/Post/soln_walk_N50_wm100_TTA_S27.sto]

num_controls=79
num_derivatives=71
num_iterations=690
num_multipliers=2
num_parameters=6
num_slacks=2
num_states=216
objective=1.016353
objective_auxiliary_derivatives=0.001421
objective_contactAP=0.019176
objective_contactML=0.017270
objective_contactVE=0.038975
objective_control_effort=0.593633
objective_state_tracking=0.282944
objective_torsoGoal=0.062934
solver_duration=19999.607150
status=Solve_Succeeded
success=true
DataType=double
version=3
OpenSimVersion=4.2
endheader
time	/jointset/groundPelvis/pelvis_tilt/value	/jointset/groundPelvis/pelvis_list/value	/jointset/groundPelvis/pelvis_rotation/value	/jointset/groundPelvis/pelvis_tx/value	/jointset/groundPelvis/pelvis_ty/value	/jointset/groundPelvis/pelvis_tz/value	/jointset/hip_l/hip_flexion_l/value	/jointset/hip_l/hip_adduction_l/value	/jointset/hip_l/hip_rotation_l/value	/jointset/hip_r/hip_flexion_r/value	/jointset/hip_r/hip_adduction_r/value	/jointset/hip_r/hip_rotation_r/value	/jointset/lumbar/lumbar_ext/value	/jointset/lumbar/lumbar_bend/value	/jointset/lumbar/lumbar_rota/value	/jointset/patellofemoral_l/knee_angle_l_beta/value	/jointset/patellofemoral_r/knee_angle_r_beta/value	/jointset/knee_l/knee_angle_l/value	/jointset/knee_r/knee_angle_r/value	/jointset/shoulder_r/shoulder_flexion_r/value	/jointset/shoulder_r/shoulder_adduction_r/value	/jointset/shoulder_r/shoulder_rotation_r/value	/jointset/shoulder_l/shoulder_flexion_l/value	/jointset/shoulder_l/shoulder_adduction_l/value	/jointset/shoulder_l/shoulder_rotation_l/value	/jointset/ankle_l/ankle_angle_l/value	/jointset/ankle_r/ankle_angle_r/value	/jointset/elbow_r/elbow_flexion_r/value	/jointset/elbow_l/elbow_flexion_l/value	/jointset/subtalar_l/subtalar_angle_l/value	/jointset/subtalar_r/subtalar_angle_r/value	/jointset/mtp_l/mtp_angle_l/value	/jointset/mtp_r/mtp_angle_r/value	/jointset/groundPelvis/pelvis_tilt/speed	/jointset/groundPelvis/pelvis_list/speed	/jointset/groundPelvis/pelvis_rotation/speed	/jointset/groundPelvis/pelvis_tx/speed	/jointset/groundPelvis/pelvis_ty/speed	/jointset/groundPelvis/pelvis_tz/speed	/jointset/hip_l/hip_flexion_l/speed	/jointset/hip_l/hip_adduction_l/speed	/jointset/hip_l/hip_rotation_l/speed	/jointset/hip_r/hip_flexion_r/speed	/jointset/hip_r/hip_adduction_r/speed	/jointset/hip_r/hip_rotation_r/speed	/jointset/lumbar/lumbar_ext/speed	/jointset/lumbar/lumbar_bend/speed	/jointset/lumbar/lumbar_rota/speed	/jointset/patellofemoral_l/knee_angle_l_beta/speed	/jointset/patellofemoral_r/knee_angle_r_beta/speed	/jointset/knee_l/knee_angle_l/speed	/jointset/knee_r/knee_angle_r/speed	/jointset/shoulder_r/shoulder_flexion_r/speed	/jointset/shoulder_r/shoulder_adduction_r/speed	/jointset/shoulder_r/shoulder_rotation_r/speed	/jointset/shoulder_l/shoulder_flexion_l/speed	/jointset/shoulder_l/shoulder_adduction_l/speed	/jointset/shoulder_l/shoulder_rotation_l/speed	/jointset/ankle_l/ankle_angle_l/speed	/jointset/ankle_r/ankle_angle_r/speed	/jointset/elbow_r/elbow_flexion_r/speed	/jointset/elbow_l/elbow_flexion_l/speed	/jointset/subtalar_l/subtalar_angle_l/speed	/jointset/subtalar_r/subtalar_angle_r/speed	/jointset/mtp_l/mtp_angle_l/speed	/jointset/mtp_r/mtp_angle_r/speed	/forceset/addbrev_r/activation	/forceset/addbrev_r/normalized_tendon_force	/forceset/addlong_r/activation	/forceset/addlong_r/normalized_tendon_force	/forceset/addmagMid_r/activation	/forceset/addmagMid_r/normalized_tendon_force	/forceset/bflh_r/activation	/forceset/bflh_r/normalized_tendon_force	/forceset/bfsh_r/activation	/forceset/bfsh_r/normalized_tendon_force	/forceset/ercspn_r/activation	/forceset/ercspn_r/normalized_tendon_force	/forceset/extobl_r/activation	/forceset/extobl_r/normalized_tendon_force	/forceset/glmax2_r/activation	/forceset/glmax2_r/normalized_tendon_force	/forceset/glmed2_r/activation	/forceset/glmed2_r/normalized_tendon_force	/forceset/glmin2_r/activation	/forceset/glmin2_r/normalized_tendon_force	/forceset/grac_r/activation	/forceset/grac_r/normalized_tendon_force	/forceset/iliacus_r/activation	/forceset/iliacus_r/normalized_tendon_force	/forceset/intobl_r/activation	/forceset/intobl_r/normalized_tendon_force	/forceset/obtext_r/activation	/forceset/obtext_r/normalized_tendon_force	/forceset/pect_r/activation	/forceset/pect_r/normalized_tendon_force	/forceset/piri_r/activation	/forceset/piri_r/normalized_tendon_force	/forceset/popli_r/activation	/forceset/popli_r/normalized_tendon_force	/forceset/psoas_r/activation	/forceset/psoas_r/normalized_tendon_force	/forceset/quadfem_r/activation	/forceset/quadfem_r/normalized_tendon_force	/forceset/recabd_r/activation	/forceset/recabd_r/normalized_tendon_force	/forceset/recfem_r/activation	/forceset/recfem_r/normalized_tendon_force	/forceset/sart_r/activation	/forceset/sart_r/normalized_tendon_force	/forceset/semimem_r/activation	/forceset/semimem_r/normalized_tendon_force	/forceset/semiten_r/activation	/forceset/semiten_r/normalized_tendon_force	/forceset/tfl_r/activation	/forceset/tfl_r/normalized_tendon_force	/forceset/tricox_r/activation	/forceset/tricox_r/normalized_tendon_force	/forceset/vasint_r/activation	/forceset/vasint_r/normalized_tendon_force	/forceset/vaslat_r/activation	/forceset/vaslat_r/normalized_tendon_force	/forceset/vasmed_r/activation	/forceset/vasmed_r/normalized_tendon_force	/forceset/addbrev_l/activation	/forceset/addbrev_l/normalized_tendon_force	/forceset/addlong_l/activation	/forceset/addlong_l/normalized_tendon_force	/forceset/addmagMid_l/activation	/forceset/addmagMid_l/normalized_tendon_force	/forceset/bflh_l/activation	/forceset/bflh_l/normalized_tendon_force	/forceset/bfsh_l/activation	/forceset/bfsh_l/normalized_tendon_force	/forceset/edl_l/activation	/forceset/edl_l/normalized_tendon_force	/forceset/ehl_l/activation	/forceset/ehl_l/normalized_tendon_force	/forceset/ercspn_l/activation	/forceset/ercspn_l/normalized_tendon_force	/forceset/extobl_l/activation	/forceset/extobl_l/normalized_tendon_force	/forceset/fdb_l/activation	/forceset/fdb_l/normalized_tendon_force	/forceset/fdl_l/activation	/forceset/fdl_l/normalized_tendon_force	/forceset/fhl_l/activation	/forceset/fhl_l/normalized_tendon_force	/forceset/gaslat_l/activation	/forceset/gaslat_l/normalized_tendon_force	/forceset/gasmed_l/activation	/forceset/gasmed_l/normalized_tendon_force	/forceset/glmax2_l/activation	/forceset/glmax2_l/normalized_tendon_force	/forceset/glmed2_l/activation	/forceset/glmed2_l/normalized_tendon_force	/forceset/glmin2_l/activation	/forceset/glmin2_l/normalized_tendon_force	/forceset/grac_l/activation	/forceset/grac_l/normalized_tendon_force	/forceset/iliacus_l/activation	/forceset/iliacus_l/normalized_tendon_force	/forceset/intobl_l/activation	/forceset/intobl_l/normalized_tendon_force	/forceset/obtext_l/activation	/forceset/obtext_l/normalized_tendon_force	/forceset/pect_l/activation	/forceset/pect_l/normalized_tendon_force	/forceset/perbrev_l/activation	/forceset/perbrev_l/normalized_tendon_force	/forceset/perlong_l/activation	/forceset/perlong_l/normalized_tendon_force	/forceset/pertert_l/activation	/forceset/pertert_l/normalized_tendon_force	/forceset/piri_l/activation	/forceset/piri_l/normalized_tendon_force	/forceset/popli_l/activation	/forceset/popli_l/normalized_tendon_force	/forceset/psoas_l/activation	/forceset/psoas_l/normalized_tendon_force	/forceset/quadfem_l/activation	/forceset/quadfem_l/normalized_tendon_force	/forceset/recabd_l/activation	/forceset/recabd_l/normalized_tendon_force	/forceset/recfem_l/activation	/forceset/recfem_l/normalized_tendon_force	/forceset/sart_l/activation	/forceset/sart_l/normalized_tendon_force	/forceset/semimem_l/activation	/forceset/semimem_l/normalized_tendon_force	/forceset/semiten_l/activation	/forceset/semiten_l/normalized_tendon_force	/forceset/soleus_l/activation	/forceset/soleus_l/normalized_tendon_force	/forceset/tfl_l/activation	/forceset/tfl_l/normalized_tendon_force	/forceset/tibant_l/activation	/forceset/tibant_l/normalized_tendon_force	/forceset/tibpost_l/activation	/forceset/tibpost_l/normalized_tendon_force	/forceset/tricox_l/activation	/forceset/tricox_l/normalized_tendon_force	/forceset/vasint_l/activation	/forceset/vasint_l/normalized_tendon_force	/forceset/vaslat_l/activation	/forceset/vaslat_l/normalized_tendon_force	/forceset/vasmed_l/activation	/forceset/vasmed_l/normalized_tendon_force	/forceset/shoulder_flexionAct_r/activation	/forceset/shoulder_adductionAct_r/activation	/forceset/shoulder_rotationAct_r/activation	/forceset/elbow_flexionAct_r/activation	/forceset/shoulder_flexionAct_l/activation	/forceset/shoulder_adductionAct_l/activation	/forceset/shoulder_rotationAct_l/activation	/forceset/elbow_flexionAct_l/activation	/forceset/addbrev_r	/forceset/addlong_r	/forceset/addmagMid_r	/forceset/bflh_r	/forceset/bfsh_r	/forceset/ercspn_r	/forceset/extobl_r	/forceset/glmax2_r	/forceset/glmed2_r	/forceset/glmin2_r	/forceset/grac_r	/forceset/iliacus_r	/forceset/intobl_r	/forceset/obtext_r	/forceset/pect_r	/forceset/piri_r	/forceset/popli_r	/forceset/psoas_r	/forceset/quadfem_r	/forceset/recabd_r	/forceset/recfem_r	/forceset/sart_r	/forceset/semimem_r	/forceset/semiten_r	/forceset/tfl_r	/forceset/tricox_r	/forceset/vasint_r	/forceset/vaslat_r	/forceset/vasmed_r	/forceset/addbrev_l	/forceset/addlong_l	/forceset/addmagMid_l	/forceset/bflh_l	/forceset/bfsh_l	/forceset/edl_l	/forceset/ehl_l	/forceset/ercspn_l	/forceset/extobl_l	/forceset/fdb_l	/forceset/fdl_l	/forceset/fhl_l	/forceset/gaslat_l	/forceset/gasmed_l	/forceset/glmax2_l	/forceset/glmed2_l	/forceset/glmin2_l	/forceset/grac_l	/forceset/iliacus_l	/forceset/intobl_l	/forceset/obtext_l	/forceset/pect_l	/forceset/perbrev_l	/forceset/perlong_l	/forceset/pertert_l	/forceset/piri_l	/forceset/popli_l	/forceset/psoas_l	/forceset/quadfem_l	/forceset/recabd_l	/forceset/recfem_l	/forceset/sart_l	/forceset/semimem_l	/forceset/semiten_l	/forceset/soleus_l	/forceset/tfl_l	/forceset/tibant_l	/forceset/tibpost_l	/forceset/tricox_l	/forceset/vasint_l	/forceset/vaslat_l	/forceset/vasmed_l	/forceset/shoulder_flexionAct_r	/forceset/shoulder_adductionAct_r	/forceset/shoulder_rotationAct_r	/forceset/elbow_flexionAct_r	/forceset/shoulder_flexionAct_l	/forceset/shoulder_adductionAct_l	/forceset/shoulder_rotationAct_l	/forceset/elbow_flexionAct_l	lambda_cid33_p0	lambda_cid34_p0	/forceset/addbrev_r/implicitderiv_normalized_tendon_force	/forceset/addlong_r/implicitderiv_normalized_tendon_force	/forceset/addmagMid_r/implicitderiv_normalized_tendon_force	/forceset/bflh_r/implicitderiv_normalized_tendon_force	/forceset/bfsh_r/implicitderiv_normalized_tendon_force	/forceset/ercspn_r/implicitderiv_normalized_tendon_force	/forceset/extobl_r/implicitderiv_normalized_tendon_force	/forceset/glmax2_r/implicitderiv_normalized_tendon_force	/forceset/glmed2_r/implicitderiv_normalized_tendon_force	/forceset/glmin2_r/implicitderiv_normalized_tendon_force	/forceset/grac_r/implicitderiv_normalized_tendon_force	/forceset/iliacus_r/implicitderiv_normalized_tendon_force	/forceset/intobl_r/implicitderiv_normalized_tendon_force	/forceset/obtext_r/implicitderiv_normalized_tendon_force	/forceset/pect_r/implicitderiv_normalized_tendon_force	/forceset/piri_r/implicitderiv_normalized_tendon_force	/forceset/popli_r/implicitderiv_normalized_tendon_force	/forceset/psoas_r/implicitderiv_normalized_tendon_force	/forceset/quadfem_r/implicitderiv_normalized_tendon_force	/forceset/recabd_r/implicitderiv_normalized_tendon_force	/forceset/recfem_r/implicitderiv_normalized_tendon_force	/forceset/sart_r/implicitderiv_normalized_tendon_force	/forceset/semimem_r/implicitderiv_normalized_tendon_force	/forceset/semiten_r/implicitderiv_normalized_tendon_force	/forceset/tfl_r/implicitderiv_normalized_tendon_force	/forceset/tricox_r/implicitderiv_normalized_tendon_force	/forceset/vasint_r/implicitderiv_normalized_tendon_force	/forceset/vaslat_r/implicitderiv_normalized_tendon_force	/forceset/vasmed_r/implicitderiv_normalized_tendon_force	/forceset/addbrev_l/implicitderiv_normalized_tendon_force	/forceset/addlong_l/implicitderiv_normalized_tendon_force	/forceset/addmagMid_l/implicitderiv_normalized_tendon_force	/forceset/bflh_l/implicitderiv_normalized_tendon_force	/forceset/bfsh_l/implicitderiv_normalized_tendon_force	/forceset/edl_l/implicitderiv_normalized_tendon_force	/forceset/ehl_l/implicitderiv_normalized_tendon_force	/forceset/ercspn_l/implicitderiv_normalized_tendon_force	/forceset/extobl_l/implicitderiv_normalized_tendon_force	/forceset/fdb_l/implicitderiv_normalized_tendon_force	/forceset/fdl_l/implicitderiv_normalized_tendon_force	/forceset/fhl_l/implicitderiv_normalized_tendon_force	/forceset/gaslat_l/implicitderiv_normalized_tendon_force	/forceset/gasmed_l/implicitderiv_normalized_tendon_force	/forceset/glmax2_l/implicitderiv_normalized_tendon_force	/forceset/glmed2_l/implicitderiv_normalized_tendon_force	/forceset/glmin2_l/implicitderiv_normalized_tendon_force	/forceset/grac_l/implicitderiv_normalized_tendon_force	/forceset/iliacus_l/implicitderiv_normalized_tendon_force	/forceset/intobl_l/implicitderiv_normalized_tendon_force	/forceset/obtext_l/implicitderiv_normalized_tendon_force	/forceset/pect_l/implicitderiv_normalized_tendon_force	/forceset/perbrev_l/implicitderiv_normalized_tendon_force	/forceset/perlong_l/implicitderiv_normalized_tendon_force	/forceset/pertert_l/implicitderiv_normalized_tendon_force	/forceset/piri_l/implicitderiv_normalized_tendon_force	/forceset/popli_l/implicitderiv_normalized_tendon_force	/forceset/psoas_l/implicitderiv_normalized_tendon_force	/forceset/quadfem_l/implicitderiv_normalized_tendon_force	/forceset/recabd_l/implicitderiv_normalized_tendon_force	/forceset/recfem_l/implicitderiv_normalized_tendon_force	/forceset/sart_l/implicitderiv_normalized_tendon_force	/forceset/semimem_l/implicitderiv_normalized_tendon_force	/forceset/semiten_l/implicitderiv_normalized_tendon_force	/forceset/soleus_l/implicitderiv_normalized_tendon_force	/forceset/tfl_l/implicitderiv_normalized_tendon_force	/forceset/tibant_l/implicitderiv_normalized_tendon_force	/forceset/tibpost_l/implicitderiv_normalized_tendon_force	/forceset/tricox_l/implicitderiv_normalized_tendon_force	/forceset/vasint_l/implicitderiv_normalized_tendon_force	/forceset/vaslat_l/implicitderiv_normalized_tendon_force	/forceset/vasmed_l/implicitderiv_normalized_tendon_force	gamma_cid33_p0	gamma_cid34_p0	prosthetic_ankle_stiffness	prosthetic_subtalar_stiffness	prosthetic_mtp_stiffness	prosthetic_ankle_damping	prosthetic_subtalar_damping	prosthetic_mtp_damping
0	-0.0710429546900069	0.02457259757225549	0.1263390510500494	0.1631304467534183	0.8941065506271257	-0.007162732768380485	-0.2373701975368038	0.005931730511185158	-0.04417022683249014	0.5192772868225393	-0.03917734757784266	0.1602216654685554	-0.003904513550782718	-0.06981710070216343	-0.1026437895099524	0.1912219496539565	0.02088950349517533	-0.1912219496539446	-0.02088950349516871	-0.3988813589506394	-0.01087870538334535	0.02601095763822216	0.1494647388247391	-0.1794879488657126	-0.01833099606222896	0.2262105638237105	-0.007627202680011018	0.5510085293124665	0.9353842970465397	0.1227617041925374	0.002040954232491964	0.5705079174708289	-0.0004820000054207825	-0.005661239850210037	-0.5487898183355606	0.4640481761436731	1.719126873503406	-0.03372597090067925	0.03163617316722813	-0.9209066588504777	-1.260596529281044	-0.7423356246568824	-0.3421911216069947	0.3820472018436759	-2.26999333540158	0.4890832954273953	0.8082969061969398	-0.7626290417967426	1.524034371696086	1.221108579066598	-1.524034371696086	-1.221108579066598	-0.3714048222937532	-0.1864418820266767	0.0718069362284028	-0.1924033773859495	0.02892954729532112	-0.3559410500758056	-2.572933474815621	0.6903914096633975	-0.06035857257589209	0.5691944799600036	1.234258504556166	0.1150931353727974	6.243250167143669	0.3759739374178906	0.08807484957636257	0.08940799566710919	0.09751116438699031	0.09027364401731724	0.03081630897466266	0.02716029339979251	0.05641884067023702	0.05328393874292629	0.07501369443188079	0.103465882476741	0.2064953216564415	0.1813842504157649	0.02310909739245106	0.07405274504468536	0.001015964891966479	0.01148671459620102	0.001008665039770206	0.0283036227238065	0.002772416719964611	0.02071735111359227	0.04700966614513749	0.06687701179781712	0.02026791565155487	0.0273273158908471	0.09258171687683242	0.09609331576755137	0.1101920302145981	0.08681672036734689	0.05106216947279887	0.05209545711639229	0.007919699015087798	0.1213096406724155	0.1681911322261685	0.1866421330109194	0.02965315618298273	0.04199372192863391	0.1065139903804923	0.09131881156231063	0.00101105686358723	0.0192723930346617	0.001008666453014454	0.008601114800049915	0.03038263570426238	0.05821517677341832	0.05441052018910067	0.06589267364747974	0.02698564085164014	0.03906106539552162	0.009242512569439738	0.01739111341209467	0.0636939198050781	0.113149366675419	0.001010674287061256	0.003938055779946686	0.001005670424785392	0.003020405401790665	0.001007115615169737	0.004007608098421354	0.001013185127473887	0.03017357280347272	0.001020526189695355	0.0358349903793218	0.001001600804668548	0.00527980785088261	0.001005645959293398	0.001096533221451902	0.1692629754478375	0.172225301488402	0.001506300043712976	0.01446485755661031	0.001662059408829008	0.01348837321620726	0.005455097908623307	0.01097728137635618	0.001003718202353454	0.03271738232318077	0.1022657299658998	0.1094225283551561	0.03252484252314905	0.04360821059026183	0.09388154744577469	0.1057599383259311	0.4141616291864286	0.2999892714500548	0.6044179775924901	0.405035411115335	0.001000819857239136	0.003634228464410781	0.001003898437063084	0.009694512795503461	0.3023301281891726	0.237447326803245	0.001016570266658447	0.02311002455651943	0.4532032389867135	0.4740878595284324	0.00100335116859619	0.01359423253127305	0.0010186339019294	0.009052160084178452	0.001028192809452772	0.01368802379204491	0.4240501164656502	0.3925770397261821	0.3071516855592255	0.20375743427226	0.00107737122204461	0.01110378460522665	0.001004485501984	0.01560514172979065	0.2720693872770835	0.253330660225746	0.003247688968992782	0.02179799730283123	0.001004696316386982	0.004602423170762529	0.001006697166686178	0.01844079324322058	0.1911954120441796	0.2537294426220104	0.1203580162312517	0.1447684584361417	0.001004584696202681	0.002568772086304924	0.001008654955411291	0.006398233124063867	0.4448051128342491	0.2843718912223519	0.5845113247324347	0.6213908799051981	0.001034045445358598	0.008166734941913308	0.07243303119045691	0.09919171421336552	0.001003797483362267	0.03606920732123249	0.001005098669610555	0.005386522648418699	0.00100216883273971	0.004204968725756032	0.001003666285099399	0.005309196941323129	-0.009959358261052372	0.01900773180611466	-0.01058537859283162	0.005225562932831529	-0.03909287193927091	0.003914226348010925	0.003897410838306163	0.009955645173921158	0.09153204020335969	0.08159170203522105	0.04962271993056857	0.0541614809926617	0.04309179211633189	0.206249289345271	0.05042638226908158	0.001025092318151338	0.001008969117571071	0.001009175042310245	0.04980197230998112	0.002647754178363855	0.04586602749044492	0.1127373199940035	0.05174952829000255	0.001079382926434104	0.1074707331352629	0.02754700264398102	0.07687530251498416	0.001015487581034945	0.001008859613701558	0.006618841809466017	0.0643383585596924	0.04075497823029545	0.001031310245601602	0.003770488571053693	0.001014432603062402	0.001007518653788112	0.001009664371647375	0.00101908018613409	0.001033189948151399	0.001002120221757365	0.001007719714748077	0.182334870665802	0.001004617407835593	0.001007879699573499	0.001084613610185383	0.001004590814239064	0.2451795288072867	0.0406985980661437	0.1405013224538331	0.453575261437964	0.5742895750662288	0.001001044402246518	0.001003970918777557	0.1557291200583293	0.001022579688033812	0.4535868626539004	0.001004396360198673	0.001023348177356922	0.00103747245747265	0.6164274312947541	0.3961140074501925	0.001027635327892144	0.001005617270553492	0.2772224470932619	0.00108200319612956	0.001005818845137001	0.001008953290759123	0.141844993215207	0.1219852407089143	0.001006373288604603	0.001011762633087951	0.474010688282835	0.4502632555171251	0.001001775016521629	0.02878677033548754	0.001004696305026862	0.001005804932035104	0.001002301324435242	0.001004095913175335	-0.009550210189383701	0.01850084936118345	-0.01136321422853678	0.007166417802669784	-0.04835168996878044	0.002045849308285233	0.003440548600726736	0.006363194661888942	-0.4405095873934529	-2.672757757311031	-0.1484531282987153	-0.9210191711699541	0.6711729449678984	-0.5896934764581065	-1.701864857178339	-0.3072188970290198	1.165678158564215	-0.0205094562664459	0.0771530092769572	0.05186790311807632	-0.04423392773432271	-0.9369134599276	-2.605122117626281	-1.904456248746752	-0.09860654593667575	-0.6294116450987104	-3.733462668987	-0.1456905203352863	-2.514310902590821	0.005735928959391547	0.07924228595035668	-1.4298724759618	-0.0346161641412892	0.6314074197792228	-0.3171797977773569	-2.36554156421443	0.03855433954439797	0.0304458062112634	0.02460420597546514	0.1182475520603169	0.19833844337842	0.02734103379963945	-0.007212211058988804	0.4084007523940965	0.03856087821942209	0.02224401387343818	-0.2257786719577587	0.09900247713309417	4.375557612913568	0.5039109780114501	0.9786777700698177	-1.079585428930129	-2.563706616189447	-0.01455409174193091	-0.06667747038468698	-5.663951564002222	0.02035924098739221	0.320894161565471	0.111308670442094	0.03076886526304523	0.02334067011028686	5.855107957302248	2.027760394847882	0.1232738250875188	-0.2071340124152385	-0.0150528976890993	-0.1209880001429978	0.01037327534771958	0.006195956829266997	-1.881748004319052	0.03784437024561442	-0.01375872582112923	-0.009042094302586241	-1.048247329640323	-4.056086013058447	0.1002927478836608	-1.359148090624081	-0.04300135289078166	0.02074742976115507	0.01658410668957656	0.01875826959832335	-9.203702695261907e-13	3.688558600325709e-13	383.6887565821668	540.9123094914595	379.7803128014655	0.01000129693728948	0.2192819373608131	0.01004348364830213
0.01	-0.07031368376155013	0.01839954472241931	0.1294380925198633	0.1805937243480282	0.8939755855879357	-0.006714370623004045	-0.2470338611956628	-0.007206555760001706	-0.05253190597022529	0.5147713508071676	-0.03305646480055961	0.1331573886284194	0.0008779637297789483	-0.060676028175015	-0.1088592209922644	0.2072080454043344	0.03728917238812222	-0.20720804540432	-0.03728917238808045	-0.402821263748612	-0.01310244154311874	0.02653821548998071	0.1459594697873834	-0.1788916948313558	-0.02197802219927688	0.1978053557061545	-0.004743009401853353	0.551089694050397	0.9407833242628239	0.1331028381687181	-0.0002791437525704401	0.6345309103537521	0.001192967390036065	0.1411021206736715	-0.6754333776561077	0.146518990895573	1.771692721521852	0.006984501114429596	0.05751564874237537	-0.9831799419516675	-1.345073828994616	-0.9256384726850725	-0.5508495297440301	0.8084786554434515	-3.070489112719358	0.4740712845064149	1.009838329879512	-0.4701725269479317	1.708691955343251	1.997674672919665	-1.708691955343245	-1.99767467291967	-0.4067977713656767	-0.258020075341875	0.03623465195798308	-0.4996911782514897	0.0943719318420765	-0.3708703540000188	-3.107858172872112	-0.24715233923408	0.05727141330866639	0.4857029423448854	0.7940380522012017	-0.357287962229457	6.548615421929132	-0.007486601859076145	0.08888433855977004	0.08683498789052195	0.08716583413715474	0.0797579519267677	0.04574730809125086	0.03576995862026324	0.05523717949174145	0.0471135769714154	0.05604392054963896	0.08587329021256929	0.2034751889918928	0.1757850878727723	0.03872507235766588	0.08420350152648469	0.003997368651212723	0.01375192455454977	0.001007992459119695	0.029553882795889	0.001909837928364449	0.02165834798849482	0.0477425989788916	0.06555120019345657	0.01166785801674083	0.01988419363430808	0.0673725924619787	0.07148808352967309	0.1103499266472857	0.06967823295992646	0.05102487385110866	0.05072353877378483	0.004599069718974784	0.1154046548888015	0.1334311780876565	0.1482690539475393	0.02542369380941544	0.03791081133116118	0.1026841782171678	0.07342319025258576	0.001012484705731721	0.01932585127247093	0.001010027750845727	0.009473901025514667	0.0185289220757485	0.04666270061046403	0.05711613101951359	0.06354891151989543	0.03218013131254355	0.04228737556160579	0.005264954878693164	0.01465796113849787	0.04075032426963191	0.09453031273314098	0.005894165408388996	0.007516142664499969	0.004475024681327869	0.005018359331617202	0.005269566478446821	0.007005901145927814	0.001017814383111732	0.03174490797183951	0.0164165343842281	0.05315583999840127	0.001001765016879834	0.005500222476168082	0.001006350533167165	0.001008018676509209	0.1747002585620737	0.1753012664095028	0.001260296233082166	0.01475091724605417	0.001341152091604668	0.01363091316843303	0.003332920321302724	0.009311352577410012	0.001003860432854049	0.03392049856700315	0.1706187543343084	0.155581794312936	0.03392864529105406	0.04718412520572608	0.1172981213157234	0.1154274267316786	0.4241244275487405	0.2872312507677118	0.5885165839631636	0.3757077539399902	0.001000858066431574	0.003525528539392382	0.001003574936281449	0.008891566777444373	0.2376816249733719	0.1819980546251266	0.001018552783214421	0.02336668095413398	0.4503940402725375	0.4746061085159171	0.001003645754982862	0.01453618583083498	0.001019462708229914	0.009341329585931519	0.001030889679030295	0.01404130586798767	0.4853274286723265	0.4433589042100012	0.3376404963979001	0.2211617567113266	0.001051511352628709	0.01204510122215913	0.001004617525096365	0.01350686927617649	0.2720711075543358	0.2510042809790723	0.002691867964998138	0.02153770249240679	0.001004880065313646	0.004654017464657499	0.00100730252720661	0.01860127741080706	0.1595018309090165	0.2276470441108537	0.1199945679872192	0.144174771830582	0.001005209420394346	0.002414842972569727	0.001009604840654313	0.006297561332739969	0.4506643307454227	0.2708161635096961	0.535764689207852	0.5780911752379825	0.001018093367377199	0.009073846838681959	0.04987245329535499	0.0830919594057927	0.001003917200380566	0.03551867204444602	0.001005011293377718	0.005586484516455873	0.00100205850077538	0.00437468819190106	0.001003574173220651	0.005484617672130806	-0.008305094945313724	0.01870575553840955	-0.01113468851866204	0.005465144059203273	-0.04816542182564965	0.001316834205643471	0.003109090560844832	0.004070148391793982	0.08863677880996884	0.06554482657800347	0.07513812271394989	0.05343066895746767	0.02205841841113907	0.1912609953022442	0.06202345823242864	0.01227630941535384	0.001005873954130246	0.001005997616734906	0.04762494057025832	0.00182859172479352	0.0234385467652638	0.10869274851577	0.0503176085667285	0.001066434504435154	0.05426753754930117	0.01467955123022492	0.1147453172022506	0.001012687240929371	0.001013631445283771	0.003818257457938078	0.05713236762293468	0.03586560804502953	0.001018760348305209	0.01941390793282552	0.01950279145754959	0.01412306428247357	0.01713700496025032	0.001025637434229753	0.06002446789323333	0.001001779963139322	0.001006545714679135	0.1845312429017131	0.001003298691990052	0.001005401106333508	0.00110395991456483	0.001003515719818369	0.2964479848531664	0.03114057944139163	0.1587520969107849	0.4389090078550928	0.5282016596424696	0.001000773816902111	0.001002618399771495	0.07838157810484334	0.001018954632594355	0.4355489382412986	0.001003576633619801	0.001017767633524632	0.001030501706631377	0.625835265413491	0.4003395114152345	0.001022019495312554	0.001004025298237684	0.2674863269662491	0.00297714953129224	0.001004438795882902	0.001007068844581266	0.07753177084561254	0.1172642835736929	0.001005424902897527	0.001009604101061433	0.4544344043897019	0.3914302600226047	0.001001250535388876	0.01490168423404705	0.001003488011574872	0.001004171943033591	0.001001641085981822	0.001002955774921164	-0.005654739434319054	0.01856770421248474	-0.01150117787659295	0.004343706190802042	-0.05708895719752434	-0.001863770018837031	0.002055603851477726	-0.003649785406408849	-0.6418395359789297	-2.3913112244912	-0.3171398625487413	-1.145218362543206	1.019806759104315	-0.5989564812881925	-1.787954627247305	-0.7853284915825309	0.8799644510785936	0.4312791471499089	0.153017391638573	0.1314628163630933	-0.1945826116966184	-0.5680978097543019	-2.326472191384444	-1.462468343133068	-0.159182089234735	-0.552906714042361	-3.920835018285064	-0.6394305967672378	-1.080980852853704	0.004907750247392068	0.08969176123949278	-0.915429762760441	-0.3993299425822519	0.065798084303298	-0.2131125270119097	-1.396452044144922	0.6407956327508622	0.3531343706330513	0.5386516370535677	0.1758502677348233	2.972938053040284	0.01782228004318068	-0.01072402675670952	0.1820440465996702	0.02654565504142508	0.01565647713582755	-0.1153956230288521	0.1381631100418024	4.787835325822208	0.1919066746518417	0.9567456643669355	-1.492823462517124	-3.310353711826042	-0.007929900438249373	-0.08372924152351773	-5.431099193751815	0.02594178129483588	-0.2603467814762543	0.08604727732052325	0.02427883920009045	0.03988727151258252	4.127529312429439	1.404257482974921	0.08120105849460127	-0.2068848035148212	-0.5057800895215256	0.05318632149792112	-0.0003946746271578097	0.02125159054737837	-3.477264418974877	-0.1548790062884161	-0.0174315565985602	-0.01148961657937362	-1.64740009321555	-4.542506297191559	0.0912179741769394	-1.763392179817675	-0.06590056803683159	0.02197993455590542	0.01928944324503521	0.01884498185138034	-7.419270391595123e-14	1.812494648317592e-13	nan	nan	nan	nan	nan	nan
0.02	-0.06842917837386925	0.01127167749813958	0.1290846083294966	0.1985275827054015	0.8942352714108865	-0.00602283193692275	-0.2564608737564186	-0.02053000814953126	-0.06259576168240322	0.5084232272622469	-0.0236807884324769	0.100259341612193	0.005710094616292872	-0.04982191949147344	-0.111841545494401	0.2261059323001244	0.05961998642158405	-0.2261059323001223	-0.05961998642155294	-0.4068217470592624	-0.01603340139845542	0.02678745103407069	0.1396501002963813	-0.1775194967835663	-0.02569652667556002	0.1640583998827358	-0.01524224116879106	0.5517675554415672	0.9446001954744033	0.137843860466914	-0.0006683096089158884	0.7012255661592101	3.814508709700174e-05	0.225385652020941	-0.7397526932279327	-0.2264569558974687	1.81324302605608	0.04440420159535824	0.08027148130819976	-0.8735764392314587	-1.297629752944049	-1.082770939555751	-0.7106286274921093	1.033005920021967	-3.436747370637073	0.4990140166708943	1.150904137489205	-0.1160076457576127	2.106392600778356	2.407337607169506	-2.106392600778356	-2.407337607169506	-0.3835205248294842	-0.3278866211402179	0.01620247469458288	-0.7532234681155797	0.1841183499822773	-0.3702367179228289	-3.641283015990035	-1.986293599361269	0.05898075807212734	0.2527632790192591	0.1142361689568181	0.5012795611189348	6.777582751651586	-0.1899840022226037	0.08809601418568143	0.0840453697058529	0.0741629053794996	0.0681072944544087	0.06509668312863172	0.04693736178186439	0.05425812252390113	0.04221325704829382	0.03550717253307635	0.06828076929982028	0.1959579360151201	0.1662233829838317	0.0520773762274774	0.09196186033189846	0.01104019477656937	0.0192668515232592	0.001006107981979123	0.03096633828640546	0.00147524493829108	0.02324923433091048	0.04713628174643716	0.06351227519282637	0.006768239123664396	0.01563762332854042	0.04239701756530795	0.04935291471048203	0.1087501430433116	0.05878281129721623	0.0503495834269638	0.04924371599912131	0.002904413939197247	0.1102250823431705	0.08921127526533541	0.1086317951532685	0.01699172707765799	0.02983433004268076	0.1162429473913162	0.06937584463637901	0.001011797422913068	0.01936958867892959	0.001013095145191933	0.01028248606674138	0.01084179437435047	0.03921044139558436	0.05531704973273514	0.05860220117170922	0.03257039108624887	0.04141589649891726	0.00322997805421713	0.01345562547045182	0.03502036290499026	0.08445666939447642	0.01738403836241226	0.01602862034258829	0.01266796418672025	0.009762880631899304	0.01531465804725053	0.01405258550995222	0.001023408046546239	0.03328719388083041	0.0518014471303526	0.08943588289219122	0.001001676865428812	0.005657861227822082	0.001006115349652469	0.000877386109801376	0.1788594542964903	0.1753712187158433	0.001136539772518281	0.01515366256486164	0.00117927188298542	0.01398935277013054	0.002270148154961267	0.008509598211957471	0.001003393693339819	0.03541149129187777	0.2273013177892753	0.203810029815188	0.03014888818310343	0.04705903867471148	0.1378806180426617	0.1249333666790098	0.4262642916125808	0.2697167071001527	0.5635847407621027	0.3386577590199119	0.001000741799482981	0.003460750311890843	0.001002736665814977	0.008223577799098125	0.1639399915138454	0.128721416485801	0.001017730170073402	0.02352825503796803	0.4428288592868056	0.4680188755506196	0.001003382903366183	0.01549448383497144	0.00101708531036181	0.009482012951025536	0.001028750529764454	0.01433719975138936	0.5291426729485089	0.4716529134341355	0.3588085672581783	0.2308656517319563	0.001035776589895095	0.01305203697917929	0.001003887116198167	0.0115801591555533	0.2686619077536679	0.2421039156777954	0.003356665356198965	0.02254686940050154	0.001004281521900644	0.00458772451791165	0.001006662352705035	0.01877283930434971	0.1132123240632105	0.1813334998212436	0.1178315282064998	0.1417049320117268	0.0010050471940703	0.00221205176089164	0.001008999747982115	0.006160493740302689	0.4485794507367957	0.2517338517515847	0.4831393524726086	0.531767726425217	0.001009858361321743	0.01019286127958697	0.03051069887422478	0.06587208443844453	0.001003372577005753	0.03477529864966172	0.001004150721832658	0.005880821153745735	0.00100167307573985	0.004629350724764569	0.001002957783108415	0.005736478684109811	-0.0051566933366911	0.01864966668337499	-0.01140976759264315	0.003663196693415559	-0.05701444994027236	-0.002155376059893637	0.001923020635524879	-0.004567003914446674	0.08574151741657081	0.04949795112077777	0.1006535254973344	0.05269985692227823	0.001025044705947206	0.1762727012592132	0.07362053419577305	0.02352752651256898	0.001002778790678796	0.001002820191148877	0.04544790883053404	0.001009429271219008	0.00101106604009384	0.1046481770375381	0.04888568884345135	0.001053486082435962	0.001064341963340237	0.001812099816473713	0.1526153318895299	0.00100988690082633	0.001018403276866452	0.001017673106408721	0.04992637668617778	0.03097623785976433	0.001006210451007287	0.03505732729460226	0.03799115031203011	0.02723860991114751	0.0332643455488439	0.001032194682326824	0.1190157458383078	0.001001439704511881	0.001005371714608341	0.1867276151376241	0.001001979976143116	0.001002922513092764	0.001123306218949682	0.001002440625398672	0.3477164408990457	0.02158256081663721	0.1770028713677368	0.4242427542722219	0.4821137442187106	0.001000503231547126	0.001001265880762678	0.001034036151348799	0.001015329577157251	0.4175110138286932	0.001002756907029157	0.001012187089693108	0.00102353095579312	0.6352430995322282	0.4045650153802767	0.001016403662731085	0.001002433325922528	0.2577502068392363	0.004872295866439963	0.001003058746627421	0.001005184398407468	0.01321854847601955	0.1125433264384713	0.001004476517188382	0.001007445569034735	0.4348581204965691	0.3325972645280825	0.001000726054259121	0.001016598132608472	0.001002279718121449	0.001002538954030786	0.001000980847525428	0.00100181563666525	-0.001759268679254425	0.01863455906378605	-0.01163914152464923	0.001520994578934527	-0.06582622442626843	-0.005773389345959085	0.000670659102228581	-0.01366276547470654	-1.103612406063109	-1.94509167843881	-0.1917752098809783	-1.148012247528172	1.182720533236406	-0.335685106779075	-1.701850586910737	-1.099727366219323	0.6871986232890736	0.6294339457889313	0.109592092946904	0.1818457966244333	-0.1868566069761758	-0.2976030697475039	-2.111109433979427	-0.6558430997594297	-0.1201874323042985	-0.4843289975080603	-3.986298615168697	-0.944404658374702	0.255344236227489	0.003791763331760059	0.06640204909937347	-0.6098290863481822	-0.5552058082594105	-0.1881504259729938	-0.0110164766684727	-0.6564594434910749	1.025432498243482	0.5797592802865521	0.8342824692678142	0.1124377002080282	3.990177098321402	0.01478585910942585	-0.01563581540939322	-0.1928017705613842	0.06189800409004273	0.06542394375953457	-0.05294378524423751	0.1565777733079883	4.789351521807471	-0.2362892512840306	0.9463680783857168	-2.030890025972796	-4.108174165134206	-0.005769752261137634	-0.0396860624427104	-5.229424756217838	0.001342778268793185	-1.100202229009928	0.1145776113838897	0.001071637990932142	0.01186303164328548	1.357536905366662	0.4876749111639626	0.1363976531205659	-0.1728215457936509	-1.32985010861059	0.1329043434464173	-0.01320417269445065	0.008411499319651086	-5.927977160009852	-0.3373862724164973	-0.02353114540865572	-0.01632125450804193	-2.153564138723229	-4.660834842170949	0.1426732567108762	-1.583172122582782	-0.08156897643245141	0.03962238361319898	0.03357272003271627	0.03404632583204587	7.719848616942882e-13	-6.356930369052376e-15	nan	nan	nan	nan	nan	nan
0.03	-0.06591028330321141	0.003716214534677336	0.1250363982552327	0.216804636452882	0.8948642124075776	-0.005131957066402961	-0.2637820150329357	-0.0329247845661882	-0.07386106381916265	0.5005382333466027	-0.01289232083010979	0.06723890352193111	0.01081817233073618	-0.03776649066316937	-0.1113125084592962	0.2504586767638379	0.08316420427926986	-0.2504586767638393	-0.08316420427917459	-0.4101741504876113	-0.01961311410881954	0.02690848635350269	0.1311342828990432	-0.1751646735052003	-0.02934129406238421	0.1251738458322799	-0.03310051859703143	0.5517188413253065	0.9453196246962955	0.1345447259039587	0.002439713857526965	0.7694126616448164	-0.0007756526607533408	0.2751210616523398	-0.7734541999503468	-0.5684209730851171	1.838318853588718	0.08244004972187659	0.0970566872207831	-0.5553395521224158	-1.18659815022051	-1.155458577907908	-0.8591435431221326	1.122716133720546	-3.17021616006339	0.5170855475772512	1.261154952520316	0.2050947266803968	2.810625619800614	2.302600014754364	-2.81062561980061	-2.302600014754348	-0.2700011263709645	-0.3851973631842411	0.009683553280235764	-0.9401584075693993	0.2863836071791849	-0.3586655148817501	-4.133256386551756	-1.562133416352532	-0.08890997395288659	-0.1201401440562973	-0.7902445691657569	0.1251073795090588	6.803606315442932	0.01018970858850348	0.07738150606435744	0.07468088921848264	0.05762345272388042	0.05479641641337847	0.07382582456264238	0.05182087454036518	0.05278920460480465	0.03957889318529243	0.01943846807028112	0.05480278070402987	0.1823820352526979	0.1524636939704989	0.05651484881216178	0.09395276825826157	0.02333700662320941	0.02889521704132064	0.01268255799478004	0.04376182127456826	0.007403768544904134	0.0328093839640871	0.04094486410809002	0.05779166811755111	0.003970291472727179	0.01326101092917587	0.02329644342775208	0.0321283222943884	0.0955349903706155	0.05095543777698218	0.0438756500818005	0.04377799631581105	0.00200549809559659	0.1060774407543578	0.05097227248070715	0.075320953085299	0.009624611433082193	0.02270071237200594	0.1147041671765558	0.06667196981498341	0.001011788891545982	0.01940360805584915	0.001014403517734562	0.01088754532271015	0.006097092036099632	0.03468221879247697	0.05570947150926765	0.05512463847835272	0.03395484337211496	0.04145497667422816	0.002144687731049011	0.0132242754177877	0.03078893752693395	0.07740366058449802	0.03731853763436569	0.0300863432518129	0.02769368218872603	0.0182002290847345	0.03345644271295168	0.02611587497363593	0.01556132548796957	0.04971446989551229	0.09839248533470815	0.1332478620457066	0.001001900909005103	0.005755561285435853	0.001006388915978505	0.0006903611944221823	0.182611479712528	0.1715381153970109	0.001070616202272068	0.01565380678712074	0.001092844962824588	0.01455969650265375	0.005262982197144161	0.01125077056384382	0.001003284145134678	0.03717300986066686	0.2750272297993154	0.2508541428524563	0.03564099976351878	0.0483718327909744	0.1574223257944318	0.1347148433704194	0.41702730569635	0.246213350955312	0.5278552549559028	0.2936313737688028	0.001000642328795326	0.003463314277925798	0.001002010731212897	0.007762916924793962	0.09919715513780906	0.0831950155204199	0.001033904883473798	0.0235251096493229	0.4295067641041827	0.4522070057805689	0.001015313921644065	0.01650933298856683	0.001015675808854247	0.009486663298932668	0.001030903209800086	0.0145624280603491	0.5449517834033437	0.4679020118694197	0.3644663107070946	0.2299330278846655	0.001027855808628244	0.01408629662562561	0.001003211975369787	0.01001834997830647	0.2632396307050149	0.2243504039293881	0.009441837732574754	0.02901284375063912	0.001003894931472081	0.004461765599685553	0.001006651229244605	0.01895070962480167	0.06979428620082155	0.1242512364328428	0.1149159191846083	0.1380264508738962	0.001006311866220569	0.001934131607019416	0.001010519963034443	0.005971587235375043	0.4342327530521268	0.2280512765696485	0.4308508629842584	0.4855894691030756	0.001005397820619332	0.01160813667944491	0.01666901257544567	0.0527558706252812	0.001002952610954842	0.03388528482787401	0.001003325031628322	0.006329175895191148	0.001001314619958983	0.005021952894880196	0.001002373742559678	0.006115185926156586	-0.002684452897673286	0.01864089395868818	-0.01176963460056818	0.0009316753672311473	-0.0642596813878759	-0.006299900014972088	0.0006710403712700303	-0.01192778965135636	0.04338233133364763	0.02525291376769141	0.07131655338941099	0.04949524986570642	0.001019877140975178	0.1450342509785313	0.05186993638226211	0.04828986003720556	0.04557188691142953	0.02437370341991978	0.02328056605250716	0.001008160905184614	0.001007707748692415	0.05289521958346795	0.02500195132178603	0.001074167208432013	0.001052754843028868	0.001408611678039451	0.07684745760491078	0.00101338174739483	0.001013533083381793	0.001013672383017456	0.06156901101514494	0.03947766476424534	0.001009105136372771	0.01803719412578802	0.07894594172200864	0.05910957170361889	0.07164277667255622	0.05668595250558296	0.1942071307546923	0.001002721550319605	0.001007775126987188	0.1905975180486347	0.001001987306730412	0.001002798690285322	0.01457819174983979	0.001003787370014668	0.3744896155664358	0.05939832792410697	0.1968477704722556	0.3719783574874199	0.4079770132755866	0.001000568917508143	0.001001246292409478	0.001021129874131955	0.001080698379257404	0.3841448555959673	0.001048860336105773	0.001015919520890739	0.001041276866474533	0.5334104618085775	0.3506168808629642	0.001022326389473401	0.001002573711157322	0.2489102934864859	0.02526027243974506	0.001003859702268558	0.001007870900468105	0.007111139065943227	0.1090781367264394	0.001010294401956386	0.001016041827171048	0.3728859877350137	0.2946339098506921	0.001000780885089818	0.001012449783033055	0.001002715105415851	0.001002403819082531	0.001000908366881448	0.001001723903992488	-0.0009523598333901043	0.01863718914992299	-0.0122338960692284	-0.002271301328316289	-0.07025167840476546	-0.01086563250526085	-0.0005806348777517191	-0.01790059472958568	-1.853345684686752	-1.432646242274624	-1.614859423154041	-1.512448000351849	-0.1361715472221824	-0.2204998053961539	-1.027544601635809	-1.633506399510266	-0.2621936799010704	1.239141333049498	2.227925320178522	1.604992181201196	-0.936902951041151	-0.1756501463978825	-1.341830403710846	-1.015122480084269	-0.932507781040028	-0.3540421148785095	-2.680299487377169	-0.5169585654317869	-0.8736487059991196	0.002734726147431511	0.05754987078541851	-0.3179188892598843	-0.1490298432317217	0.1713304540309931	-0.01487596231880236	-0.7872234991558079	1.753364709159437	1.085938940547854	1.53716238780797	2.846572742069201	4.670855792371389	0.006458650349519105	-0.02131689697471065	-0.5719184197043933	0.04559020936711853	0.05728928812342784	0.5536694825367678	0.1919525190226861	4.571821720762628	0.5329985693348802	1.008249683580288	-2.672104304211926	-4.870102025080183	0.005287472767902146	-0.04444108539489497	-3.829618997104425	-0.006449478581754602	-2.067259441971244	0.09759871855358594	-0.001861980886181659	0.02656008270479815	-2.074859687078201	-0.6842059005555717	0.0868536953355406	-0.1378708389577915	-2.180395055113009	1.074373555199928	-0.01200628036670245	0.02241586734074356	-5.182886776581934	-0.4026257653524268	-0.03165870146506771	-0.02147749765098752	-2.58352721024982	-4.572123881614289	0.1495499442065042	-1.026381279329512	-0.09401820272083369	0.05173868194441048	0.0460191033535652	0.04351102815805865	9.348954986235468e-13	1.106308261571034e-13	nan	nan	nan	nan	nan	nan
0.04	-0.06299220315005935	-0.004239692511109621	0.1180114705852681	0.2352169823796303	0.8959051934459612	-0.004098634304082678	-0.2668614195198467	-0.04436742355069754	-0.08540831504316226	0.4913848886502457	-0.001265895092822752	0.03679750015794513	0.01594148599550402	-0.02457935395390866	-0.1080740574825704	0.2832478312529149	0.1056938677245091	-0.2832478312529123	-0.1056938677244993	-0.4118825888973059	-0.02368017750715712	0.02701470138144071	0.1210425642206458	-0.1718010786102386	-0.03286881208199617	0.08144070030272554	-0.0460203400973101	0.5495856281099306	0.9419721384049732	0.1217153393311907	0.001929482927779752	0.8361730918675602	-9.875562185219199e-05	0.3052226685783172	-0.8198415097087688	-0.8218004750402124	1.840301461909618	0.1268122102300919	0.1087610596682985	-0.0252290813148263	-1.107202266512588	-1.139160757016053	-0.9642987835550004	1.200597547018623	-2.920940425392336	0.5020612067852642	1.377245713697661	0.4258751425709547	3.793674605851027	2.204426724680409	-3.793674605851027	-2.204426724680409	-0.05472752109878633	-0.4253567587355539	0.01323841639573287	-1.068403724327795	0.3858726733018086	-0.3467868444803802	-4.611001311808943	-0.9986024137921479	-0.357919061750856	-0.5606198236234293	-1.791814233008743	-0.2223713181500008	6.492249699079828	0.1081549551837231	0.05224188107075405	0.05307341053201397	0.03705387308884598	0.03789264165405491	0.06553923781871472	0.04561085952411623	0.05052360321500966	0.03721701814883482	0.01074937469309265	0.04705392787919669	0.1617489853777881	0.1339273357324445	0.04897042344011365	0.08725445389615925	0.04122924156628668	0.04290772168843547	0.03973585772637188	0.0710932609997481	0.02174319900461708	0.05284523897882824	0.02713815365021037	0.04518145331293418	0.002551112184921019	0.01216600567542482	0.01282651273215852	0.02235587954652122	0.06510311788627064	0.0363705441801087	0.0291366501340302	0.03140253484519172	0.001564443458999314	0.1029673841531542	0.02827151685994931	0.05493721162662056	0.00560041870113896	0.01880236494213269	0.08141181000402958	0.05035228040731517	0.001013532904555592	0.01941873549021037	0.001012621102846143	0.011492284856209	0.003665775385762617	0.03240999451072794	0.06117721216413178	0.05544714205068613	0.03866860226050198	0.04434978543945801	0.001600700916801677	0.01356565765499435	0.02039802273639989	0.06805057579826226	0.06614356648101405	0.05044096703695931	0.05015551678578945	0.03104623004826716	0.06031438841654424	0.04397157255292787	0.04903400618498357	0.08368975350920715	0.1536896152279738	0.1808257399394548	0.001002654122056267	0.005821124193921556	0.001007727935420549	0.0004600935841865032	0.1863927055719268	0.163970859791749	0.001037663539741769	0.01621465413232949	0.001049572045625374	0.01530802824014725	0.01337972889250064	0.01863281240095201	0.001003903110790231	0.03917507324345283	0.313648903550403	0.2942934769327705	0.05593535817595673	0.05840201995740003	0.1766288647105823	0.1450648088243008	0.3940232719339067	0.2162281589915781	0.4799797783451665	0.2417957357184489	0.001000625478525586	0.003546598313017115	0.001001638148321163	0.007494856631658245	0.05710760098012313	0.05305376533911739	0.001074685857358267	0.02330971301498318	0.4097517883358036	0.4265719323717083	0.001044338490291888	0.0176305881908107	0.001016838504775493	0.009410365084398947	0.001040855924489711	0.01473595045696344	0.5252543899895845	0.4308128703171903	0.3505349669675873	0.216981409322141	0.001026859842794522	0.01511709926940684	0.001002944803099071	0.008856131390526668	0.2565831287867783	0.1993051582946911	0.02239304801551107	0.04231600107599691	0.00100410241339801	0.004347225523141802	0.001007989579018801	0.01912622267560864	0.04049889314674857	0.08378753911136945	0.1117598645476381	0.133566100500604	0.001009854269185284	0.001586761409632284	0.001015579912074437	0.005730594764002141	0.4047075909379112	0.2000517812948237	0.3817391642576456	0.4403791036058206	0.001003196066318921	0.01336722258264861	0.009261129693148417	0.04561824606619418	0.001002960537934751	0.03294324629992174	0.001002844792508588	0.006949397138045039	0.001001099224376737	0.005571160579104099	0.001002035980290192	0.006643017358897619	-0.001322433520757514	0.01863972310788372	-0.01228609329959598	-0.002507029012997804	-0.06962506118940855	-0.01107623677286612	-0.0005804823701351169	-0.01720660440024549	0.001023145250723967	0.001007876414605275	0.04197958128148817	0.04629064280913421	0.001014709576002453	0.1137958006978513	0.03011933856875726	0.07305219356184564	0.09014099503217697	0.04774458664868386	0.001113223274476688	0.001006892539148535	0.001004349457284227	0.001142262129396676	0.001118213800116793	0.001094848334429695	0.001041167722719816	0.001005123539601031	0.001079583320296496	0.001016876593966101	0.001008662889896275	0.001009671659623657	0.07321164534411369	0.04797909166872781	0.001011999821738104	0.001017060956973656	0.1199007331319872	0.0909805334960892	0.110021207796268	0.1123397103288434	0.2693985156710808	0.00100400339612555	0.001010178539365646	0.1944674209596455	0.0010019946373165	0.00100267486747665	0.02803307728073854	0.001005134114633271	0.4012627902338262	0.09721409503157998	0.2166926695767747	0.3197139607026178	0.3338402823324625	0.001000634603465173	0.00100122670405515	0.001008223596921032	0.001146067181363085	0.3507786973632439	0.001094963765179869	0.001019651952091198	0.001059022777160504	0.4315778240849263	0.2966687463456515	0.001028249116215203	0.001002714096390962	0.2400703801337353	0.04564824901304549	0.001004660657910748	0.001010557402532923	0.001003729655864552	0.1056129470144076	0.001016112286725051	0.001024638085310125	0.310913854973458	0.2566705551733036	0.001000835715920451	0.001008301433462956	0.001003150492709094	0.001002268684132792	0.001000835886235734	0.001001632171318427	-0.0001454509875255295	0.01863981923605956	-0.01282865061380763	-0.006063597235567098	-0.07467713238326233	-0.01595787566456256	-0.001831928857732002	-0.02213842398446495	-2.923607299274964	-1.093853772059427	-2.640374849653583	-1.866591591170288	-1.035985021671162	-0.281187341474579	-0.5560234327351402	-2.055061211156864	-1.050645834403535	1.506261771566512	3.016783440338686	2.276986872945793	-1.564778152826434	-0.04128164059517673	-0.6206795003900515	-2.007347115036755	-1.502135789713136	-0.276811999985924	-1.40087849331816	-0.2973506100529044	-2.467818680953343	1.337546323033195e-05	0.06633810459846561	-0.1586294220710476	0.2048074448801405	0.3829952920117061	0.1035299813067353	-1.116474638753085	2.284812673429431	1.461489782431767	1.992764092392397	3.622039220028317	4.743356846371933	0.008358429322548664	-0.02428435437605419	-0.9396322278508125	0.07403862868167259	0.1010215447512654	0.8752301117974085	0.2046867360736294	4.068395730416798	1.507189358749502	1.060065830879125	-3.32725718975207	-5.470024724983459	0.01037426152734615	-0.001165946209567095	-2.152394599370161	-0.04110747083517357	-3.064842956787908	0.1358588211552688	-0.01511807443301082	0.001521849210647385	-5.310111092135173	-1.91612403188094	0.1357062526064988	-0.09290342788051791	-2.788196885869352	1.500340938393691	-0.01092040426970149	0.007940042695077167	-2.604263946623304	-0.4937601195112311	-0.03742115410836475	-0.02673844777691172	-3.016948157296297	-4.467256477194638	0.2114353573818558	-0.3874542717782621	-0.0919739176050702	0.07399568389877381	0.06489382285472677	0.0638711639719083	1.068730947098296e-12	2.405800359482365e-13	nan	nan	nan	nan	nan	nan
0.05	-0.05973321379017287	-0.01259762399738675	0.1093069641262546	0.2535316853865632	0.8974291008912045	-0.00301014643511774	-0.2638340349170297	-0.05519065018273391	-0.09577435770147681	0.4809879402982307	0.01064474120730245	0.008187149576465184	0.02056863652747496	-0.01035968591766442	-0.1035530020369846	0.3269127974287018	0.1267086316855942	-0.3269127974287109	-0.1267086316856126	-0.4110539678869263	-0.0280537747912558	0.02715769665851557	0.1098745521596559	-0.1675398230327503	-0.0362910231751113	0.03297649909747279	-0.05559991874817864	0.5445539805694604	0.9342846144647334	0.09831220824795955	0.002562642534864888	0.897009536796307	-0.000443960204342465	0.3575633918049691	-0.8423228559706661	-0.89935515080494	1.820885101956969	0.1779441658109075	0.1080168453889425	0.6233225825710658	-1.05498437594773	-0.9064396996405394	-1.137771452419794	1.171959318614472	-2.792707026257181	0.4044343573308145	1.452502198774581	0.4604783952455346	4.933993569746418	1.986543712575722	-4.933993569746415	-1.986543712575699	0.2107530244212938	-0.4467157526533748	0.0115344806201421	-1.168906792944634	0.4582312222127197	-0.337101054269962	-5.070998795889818	-0.8559480036327765	-0.6091080129132534	-0.9384342678262753	-2.864353870127601	0.2156676552911443	5.488150179656999	-0.1045388823912464	0.02892163346984747	0.03314910566013206	0.02029408402925691	0.02359230944015992	0.05809515826427435	0.03976979285278202	0.04727233643585738	0.03435977988677704	0.00604756335994509	0.04250532786237586	0.1424458356638476	0.1176225867319653	0.03695152967680393	0.07681997281019583	0.05768095189166412	0.05547575048361138	0.06579922720625485	0.09689123101435027	0.0385071319648283	0.07519001401841895	0.01486234643112272	0.03350113180412632	0.001795943545997817	0.01175758856234724	0.007134704583394849	0.01685787273066083	0.03930255097860448	0.02251660236308826	0.01596375534232711	0.02029558733395349	0.003725383327576147	0.1008815967369761	0.01545055046083557	0.04368481453998635	0.003363998554845189	0.0166420763933219	0.05345777004146858	0.03411732179894787	0.001014685149979036	0.01939711920723128	0.003816280421777682	0.01483904776084599	0.002369243208230631	0.03127880536831972	0.06241998378478231	0.05605047011621437	0.04071296897428792	0.04576624508481759	0.001312104139110931	0.0143601687076903	0.01117714221990312	0.05868522384754125	0.09372736405511169	0.07127938446061777	0.07238620066790123	0.04461088265487017	0.08630139128685577	0.06203931620098369	0.08300183380232366	0.1153397480095295	0.1982260872787869	0.2179611172029202	0.001003368150972292	0.005857993451126926	0.001205765868395727	0.0002616492681918663	0.1860341213997156	0.1514972339468324	0.001020216847008915	0.01690646061863786	0.001026620232828106	0.0163256917916816	0.02330430946608175	0.02784098822481924	0.001004642513885109	0.04126263313310369	0.3383656745667105	0.3302549899438461	0.06345052991336693	0.07272378154530712	0.185352426704751	0.1543428984456579	0.3633474350963016	0.1812515744613228	0.4264146731726261	0.1861563430580097	0.001000638590508898	0.003710328879879297	0.001001484480210324	0.007466646897731397	0.03173289413091691	0.03502581490588249	0.01076823586555976	0.03114767891389689	0.3849597047846197	0.3929405992799792	0.02372169318932921	0.04392224861762839	0.001019801532237217	0.009361272368413658	0.001057939657718713	0.01485702414149248	0.4965970038485467	0.368772913930261	0.3326137401673931	0.1933053840410776	0.001029165199903288	0.01612031812785531	0.001002888362474404	0.008305129344954179	0.2433998745182702	0.1690376350693853	0.03422168397717676	0.05427661776006532	0.001004634264560743	0.004375353849069611	0.00100935078492391	0.01927155781219941	0.02222385618417131	0.06280399482410479	0.1091296485447471	0.1290114012462067	0.001164672075929757	0.001241647896315666	0.001026771344128173	0.005434643551078416	0.3708939224732343	0.1691193080991195	0.3402234606932658	0.3975743486531534	0.001002094431910472	0.0156161480196719	0.00526636939049359	0.04260908667682008	0.00100324759243856	0.03218666673595838	0.001002507738058097	0.007738281853362805	0.001000948786085358	0.00627108210324762	0.001001798962636452	0.007326178263436815	-0.002453373416381469	0.01826638190973208	-0.01279509977229859	-0.003139494736184165	-0.07422937609681218	-0.01595554191509514	-0.001823794511285133	-0.01793009268160876	0.001022801776341407	0.001007646606408831	0.05433242362976185	0.04075802012915761	0.001012021247882096	0.1107727017548839	0.01609295052790119	0.08165179393729807	0.1042224417186848	0.06631572013190422	0.001095227848804654	0.001006061539716461	0.001003969984101409	0.01243527919400007	0.001120256348613024	0.01013003335276098	0.001033706998378159	0.001004641613510856	0.03061488005435311	0.001015044759155045	0.01161012157262257	0.001008987275509661	0.05599473346678374	0.03895882656805234	0.001010585081551807	0.001044106404462269	0.1389961652479554	0.108400908125417	0.128676416394678	0.1380912389684467	0.2705395149497306	0.001004202454681291	0.001751878012922812	0.1774591318436259	0.001002112779052618	0.001002779470682902	0.03959322816018006	0.001005647107092678	0.3755833785624515	0.05136747438196595	0.1845002170813078	0.278854120904547	0.2801566029291397	0.001000667153926495	0.001001407358361018	0.001009118686213123	0.0379307025266516	0.3141697998254761	0.08868202909673802	0.001025620914448816	0.001089849933895527	0.4283449543599865	0.2951665489320897	0.001034369702953653	0.001002927373724058	0.2006107896046934	0.04944611383410137	0.001005633717620306	0.001010945035791573	0.001004709526566936	0.1051546885343028	0.001587901976383312	0.001050078483784216	0.2872471425427888	0.2500986725820543	0.001001042979869473	0.001006622424955449	0.001003881228764107	0.001002062458066094	0.001000755292701063	0.001001484731614487	-0.005430651255089929	0.01759429085051826	-0.01327726557179412	-0.001432678459864357	-0.07847548597505573	-0.02083298005775006	-0.003060599175277847	-0.01528691592068651	-3.991976628104705	-0.9477953089797047	-1.440404996585097	-1.039442582807738	-0.2118839038150359	-0.3034979433232343	-0.3579182689722589	-1.249860038610545	-1.056341003277698	1.033190185281322	2.155210598215465	2.183593107993749	-0.8354456401477285	-0.03013418620699108	-0.4574976570690121	-0.8646206138254113	-0.7821435382373849	-0.1610731971443026	-0.8674012797672284	-0.1482834333999261	-0.9109209581109615	-0.00473822475855153	0.5753340611177405	-0.07280116239678619	-0.1312416213397926	-0.08868328118497248	0.07336033514443012	-0.7862765268564084	1.893851667188072	1.262428226967099	1.636751691322295	2.739125973903236	2.708936891936277	0.0006683304583511736	-0.01652912740261686	-1.513755083429589	0.07099006000920403	0.1094820566452892	0.9639396153927529	0.2063383619600276	3.017410336382969	1.069120730610864	0.7149504767481142	-3.590230100349938	-5.54920816640392	0.02044853179495027	0.001154117796206156	-1.441472435519373	1.430912088400829	-3.601043250730089	4.656668186665946	0.002235785402631298	0.01630831101333828	-6.741674370473475	-2.707267003588831	0.08131327629819166	-0.02058294294553307	-3.198795191709643	0.9300414608753087	0.01344530331803511	0.01616374079415059	-1.565693380461356	-0.4208268351284649	-0.03239661112961818	-0.03234677449853585	-3.103195281257766	-4.031116221206888	0.2452004046110598	-0.2101090074907693	-0.05836093275897156	0.08447952395990856	0.07512926785714384	0.07367723932452193	5.665425688889925e-13	1.208237820770893e-13	nan	nan	nan	nan	nan	nan
0.06	-0.05562117154681972	-0.02089771099931206	0.1004192808884161	0.2715996036678502	0.8994635744990815	-0.001956690771094855	-0.2545426362545109	-0.06541793739076791	-0.1029849475362599	0.4681758482894507	0.02198188339145479	-0.01888818707427952	0.02365148229704426	0.004186976126214638	-0.09922164060347466	0.381821201456695	0.1451850948769246	-0.381821201456699	-0.1451850948769433	-0.4078615023839596	-0.03256155365158454	0.02716886782585925	0.09759026626026504	-0.1627993985656732	-0.03959974676994825	-0.01976247294798957	-0.06191199391490357	0.5381895165202581	0.9239724669804179	0.06491742419880218	0.003576124348039205	0.9421983133204672	-0.0007363934834557421	0.4758332452502735	-0.808272612835641	-0.8584358308093291	1.790944516780433	0.228925442694057	0.1017546186798879	1.227573730622655	-0.9880143817089054	-0.5080701923276739	-1.447327514923446	1.085898723829965	-2.61393763925753	0.1932002543542964	1.44264451524201	0.3879363401591827	6.042362176292267	1.696766570729558	-6.042362176292267	-1.696766570729557	0.4180413774184774	-0.452193073982115	-0.01312640555055713	-1.291658492008398	0.4817064512198509	-0.3240893448247584	-5.465955479848138	-0.3451017169464204	-0.624482363497205	-1.085544532438388	-3.790144826197093	-0.1463068769346535	3.362716018163548	0.1187092158972779	0.01590026106937456	0.0223469331634743	0.01120530597054182	0.01618443537397927	0.0595009149872918	0.03978006962382032	0.04294852761811779	0.03088230663461149	0.003639385138781417	0.039811128532794	0.1292630736747583	0.1080507059668488	0.02372085944948789	0.06572582142059584	0.07019260598735229	0.06408844934992494	0.0855564513195757	0.1144454736766672	0.05562398668609723	0.09634960059926899	0.008332650020486677	0.02718935068595296	0.001416652254973323	0.01176867386785129	0.004206507035465394	0.01363441051945377	0.02989066637717575	0.01705454459500709	0.008937518214405017	0.01450186756696716	0.009275320795645952	0.09933136593236125	0.008619650487038293	0.03723317891599268	0.002233152096861086	0.01556516960152329	0.05057074072072976	0.02949890289785586	0.001014344633484337	0.01931593914744553	0.01045368581833876	0.02244535777430259	0.001716595113258333	0.03085011614321347	0.05531954733084943	0.05188031383257053	0.03758707006044779	0.04279652145083594	0.001166952793649747	0.0153926264761228	0.006363911812410306	0.05173142975205438	0.1166639139340119	0.08853761749843274	0.09177613999150351	0.05651454434919317	0.1081914934939322	0.07702594746144791	0.111792353851604	0.139095598864717	0.2246118827876503	0.235508843490459	0.001003824563858134	0.005867548970274358	0.001675430135494603	0.0001070186645817318	0.1793163882741395	0.1345225152771974	0.00101155623978139	0.01776780316113518	0.001015201097722275	0.01763708719484422	0.03382789979661358	0.03786229595693989	0.001005268653606358	0.04317210288432567	0.3459410789275692	0.3525117529521212	0.0465794191955803	0.07402359000518582	0.178353369110375	0.1577517860263847	0.328689727385176	0.1459801493035616	0.3713137067403811	0.1329844852043756	0.001000661426627791	0.003917102547682555	0.001001498058351396	0.007630541355009519	0.01743950523305839	0.02445877766413903	0.03326143807715271	0.04837218353888812	0.3559497113037014	0.355758675573587	0.0751270066212143	0.1014478503735535	0.001024268213189817	0.009393805876378234	0.001081897065898391	0.01493442514387752	0.4754047445195359	0.3031034992032643	0.319972399280281	0.1650723496651871	0.001033379019764023	0.01707087993985155	0.00100296684913505	0.008378753297557575	0.2204983262926888	0.136659505810145	0.04206344101723702	0.06168201154182084	0.00100538683041892	0.004554116267643133	0.001010224950722134	0.0193502325879487	0.01224564722559603	0.05300870210951805	0.1074000116748558	0.1250766217228224	0.001527875011244685	0.0009229279355465596	0.001045090126723966	0.005085759680338984	0.3397028466217905	0.1393148996813396	0.309271429818214	0.3610083450243334	0.001001647577166428	0.01840824416665063	0.003227903579524039	0.04150143788842049	0.001003756599777556	0.03179564889391184	0.001002236130788884	0.008652952913194819	0.001000833287945762	0.007074521653919304	0.001001606756635804	0.008134886593176438	-0.006353820226632272	0.01744491591998721	-0.01326384523519055	-0.0002630374601112699	-0.07829638346047571	-0.02083204655796316	-0.003057345436699192	-0.01360358339954374	0.001022458301956983	0.001007416798210807	0.06668526597803504	0.03522539744918197	0.001009332919760264	0.1077496028119166	0.002066562487052499	0.09025139431275077	0.1183038884051918	0.08488685361512542	0.001077232423132075	0.001005230540283197	0.001003590510906971	0.02372829625860241	0.001122298897108413	0.01916521837109281	0.001026246274037769	0.001004159687426671	0.06015017678841037	0.001013212924350724	0.02221158025534653	0.001008302891393977	0.03877782158945192	0.02993856146737633	0.001009170341365791	0.001071151851954013	0.1580915973639235	0.1258212827547459	0.1473316249930885	0.1638427676080533	0.2716805142283796	0.001004401513236444	0.002493577486479967	0.1604508427276058	0.001002230920788201	0.001002884073888493	0.05115337903962842	0.00100616009955476	0.3499039668910767	0.005520853732349804	0.1523077645858404	0.2379942811064763	0.226472923525817	0.001000699704388903	0.001001588012666101	0.001010013775504199	0.07471533787194834	0.2775609022877062	0.1762690944283145	0.001031589876810768	0.001120677090634002	0.425112084635047	0.2936643515185279	0.001040490289691314	0.00100314065105419	0.1611511990756514	0.05324397865515124	0.001006606777327885	0.00101133266902491	0.00100568939727013	0.1046964300541972	0.002159691666041277	0.00107551888226049	0.2635804301121199	0.2435267899908038	0.001001250243818117	0.001004943416445248	0.00100461196481554	0.001001856231998974	0.001000674699167468	0.001001337291910787	-0.01071585152265416	0.01654876246497692	-0.01372588052978066	0.003198240315838306	-0.08227383956684912	-0.02570808445093765	-0.004289269492823813	-0.008435407856907998	-4.891646523115652	-0.9278752522904427	-0.8159483745662951	-0.4880999616201046	0.1342836668453333	-0.4052343395016019	-0.185143295298155	-0.7084875640799169	-1.182579895150325	0.7151957857520724	1.3680379698727	2.039949181211745	-0.4910700746771035	0.04261884315159683	-0.1657705794662729	-0.3289703051925037	-0.4394902408039727	-0.1697006776779151	-0.4407262008022491	-0.08067425852389626	-0.1445107394416289	-0.01189937925824556	0.9182475263566069	-0.01812943859729742	-0.7498894249544116	-0.4942413638576383	0.1511193244543788	-0.6341630676868688	1.568775796260914	1.12929159997913	1.376541614875364	2.043210491012154	0.8258266511854768	0.002895681750658679	-0.01552161189478461	-1.839850792797843	0.1079458399233485	0.1597679150767323	1.037856493429041	0.1690687083485489	1.327445729856768	-1.097201266857641	-0.1137745772475527	-3.386225315254195	-4.976517763623478	0.01898288169242402	0.03725489203029188	-0.6602119610456912	1.836200274405414	-3.774961079737504	6.382647087008438	0.001207170418884952	-0.007212687188930943	-6.036002760146289	-2.827525850843799	0.1251748433353478	0.03202177177385602	-3.210318092656589	0.5892963578428324	0.01920641434833609	-0.005392032168976631	-0.3666136320858914	-0.3697761733100726	-0.03214244359854119	-0.037324979326246	-2.79133520170871	-3.219506212427389	0.32006949937509	-0.007152151592711815	-0.01886157316065927	0.09915295280646252	0.08559742816116443	0.08898064901356463	7.818739418885082e-15	-2.112851300848271e-14	nan	nan	nan	nan	nan	nan
0.07000000000000001	-0.05001088485416542	-0.02857570139704927	0.09214987379257669	0.2893362546568403	0.9019947357070619	-0.0009654239710099945	-0.2397237848868323	-0.07480807271467742	-0.1060632998653148	0.4516712494825628	0.03224887931803704	-0.04385655455623624	0.02413137498649927	0.01820195355043654	-0.09569086084186673	0.4471058434207561	0.160570175039538	-0.4471058434207694	-0.1605701750395819	-0.4030007243334858	-0.03707452308501739	0.02685212219949286	0.08396189909118092	-0.1580209401466328	-0.04273568904494046	-0.07643344573459944	-0.06192814148986389	0.5329576072356953	0.9133580960468159	0.02402291965919116	0.002837540372128665	0.9605659197646317	-0.0003227757118263955	0.6411557253453215	-0.7226870290796287	-0.7929177072129163	1.755915586811601	0.2754828755866007	0.09668260392224527	1.71970484494751	-0.8843722760374084	-0.1162012047527809	-1.853072187653829	0.9657706487085388	-2.374282273812637	-0.09223994901742578	1.350562378603874	0.3204544232763238	6.946630443551949	1.354499005030322	-6.946630443551948	-1.354499005030296	0.5543479836833669	-0.4469084153664124	-0.04738113463867668	-1.423236446715513	0.4727366410975647	-0.298089384952746	-5.9104234016928	0.2456774798671791	-0.4277019738109647	-1.050480594208439	-4.346094214979949	-0.01704695679899091	0.300623909236597	-0.009285630807163069	0.008768117749243789	0.01650782647289214	0.006283410647772804	0.01239750723386904	0.05663671695575598	0.0376492218729847	0.03728162952267548	0.02647667300505136	0.002355685657026933	0.03813948046063811	0.1177993534522419	0.1010259211045295	0.01333036710691798	0.05630005819639251	0.07884582163046712	0.06895549517340935	0.1041573918920755	0.1276076359640959	0.07776692440494176	0.120666145641899	0.004809895623508489	0.02362162461911884	0.001215221206315747	0.01203571838934272	0.002644483323059614	0.01164786799136046	0.02416323443428942	0.01388897630517111	0.005145546193418677	0.01142095352131092	0.02259503475725182	0.0990132646880213	0.004940915817126379	0.0334865115272766	0.001631956542403745	0.01502070625338383	0.04957969899142008	0.02635405741832667	0.001013939597665208	0.01916810280002313	0.02314630950945282	0.03551524818783881	0.001370050708259064	0.03081776349392096	0.04669808759035477	0.04409459343528474	0.03277407561377212	0.03803784617912365	0.001090469499070315	0.01670915100577775	0.003790372922205167	0.0462266831798871	0.1318840277022697	0.1008268584597282	0.1051274381385808	0.06545648312512961	0.1229090029417118	0.0876153441074328	0.13785463566918	0.1580653318537533	0.2429416681991134	0.2409536279443915	0.001066465751035776	0.005902883243133182	0.002470389986707628	2.716642574991884e-06	0.1626062785334592	0.1141456304780571	0.001007126173392306	0.01895951655241441	0.001009147909793571	0.01935894804746698	0.04287868241865023	0.0468726214025262	0.001006025218710845	0.04466838334274619	0.3356410312485985	0.3556698629188759	0.02719458009943189	0.05519482583281278	0.1539129755953819	0.1504241965198067	0.2793374878697062	0.1127603286043869	0.306325706652363	0.0870267606778721	0.001000700184269677	0.004136385905812217	0.001001565243217516	0.007919342114595464	0.009582572559213244	0.01844913854285637	0.05170411427290013	0.06112846334140295	0.3247150341277629	0.3187693892921612	0.1262871169657739	0.159213390990423	0.001035238069886254	0.009459201842175734	0.005667850368687784	0.01937884355802636	0.427786605095141	0.2469879150951651	0.2871037941265343	0.1365668449370302	0.01570651995273353	0.03405123279870521	0.00100320818784788	0.008829811693072035	0.1893757997927833	0.1062496660592713	0.04780816768231427	0.06655348180269642	0.001006776979930919	0.004780442517603587	0.001011122032286898	0.01934464539947571	0.02721781284121419	0.06657241027913811	0.1022420273390764	0.1187760651357406	0.001809340145500381	0.0005460546117161722	0.001051940378104979	0.004692581352376257	0.2919735923075725	0.1110835470267919	0.2833212378166149	0.3318534985282043	0.001001392003038492	0.02193750243280055	0.002141821672185715	0.0415774240033398	0.001004734903748784	0.03175184680090426	0.001002499915496097	0.009680819040694011	0.001000922907870588	0.007954189650081971	0.001001799945474405	0.009057779016142114	-0.006078092096098131	0.01601842467412437	-0.01374004111754114	0.001262816725351681	-0.07739187678744701	-0.02502122780022363	-0.004397947867732665	-0.01270566681997639	0.001016054504532681	0.001005880903454791	0.04128109499661396	0.02656680512105113	0.001009286830227897	0.09494219962336481	0.001554262976069829	0.09003183518144933	0.1396474277556198	0.1244596074363008	0.001052963121296707	0.001005430278397474	0.001003358315062423	0.01246042893842979	0.001092783588913221	0.05261958136142414	0.001025922469071214	0.001003902034913403	0.03819879509087704	0.001013776251664639	0.04983769803146612	0.001008932896280478	0.03383421282034188	0.02476617897285752	0.001012245047269978	0.001068007486263481	0.150773666606315	0.1216416875735439	0.1412214832172763	0.1869142492222104	0.2792303702132984	0.001239337828560205	0.003984439034571115	0.1135966758871177	0.001002756818307297	0.001002817985817978	0.05557532355179323	0.001007364605490457	0.2828146346718095	0.003265639937785357	0.0814284023602517	0.1314713875632773	0.1244903198992249	0.001000775049679721	0.001001675051438906	0.001008176687471757	0.07257852522751949	0.245590402491091	0.2150873353694786	0.001059401961487023	0.01841433486310691	0.2252716245442087	0.1580304417228281	0.05722509203337157	0.00100372898327117	0.1134113978417236	0.05597517194081624	0.001009591735864632	0.001012667298302041	0.08029438614744364	0.08650184835382134	0.002054870836686129	0.001045153143306189	0.1360155066315232	0.2229249309039606	0.001001020943504198	0.00100337681382867	0.001006718421185931	0.001003551299176711	0.001001305086622402	0.001002562535474322	-0.002092156424319028	0.01416766319557926	-0.01422756547010022	0.001240332038425425	-0.07258179989089666	-0.02866092372191278	-0.005825492998693219	-0.01522395741086388	-5.582150775907496	-1.060306371149228	-0.3957743814887305	-0.2743841711228056	-0.5401680752361636	-0.4696165526563666	-0.1399407581250821	-0.7169094339242431	-0.7373904990372909	0.2851875490607451	1.249835672645441	2.740873488022188	-0.2489932763460173	0.02250372611125729	-0.1984359734743986	-0.3311214209325204	-0.2037661541552663	0.08121683933247613	-0.2989166202126914	-0.03333638552658452	-0.4789157800337389	-0.01723653545083366	1.654018117052899	0.01111070468113319	-0.7656225569262441	-0.4632197225160289	0.1246376862030779	-0.4821487067982243	0.8673560728753066	0.6493278838083828	0.7323737999065479	1.741268400896893	0.2966832761557456	0.004931183264860085	-0.005311888790128364	-2.208257969280454	0.134789083982754	0.1904847551595291	0.780806054648033	0.1281397046105164	-0.6945048617054963	-2.25506874515667	-1.389598527557009	-3.291609627669266	-4.219976066566758	0.02359330379246918	0.02682490865499379	-0.5020284438865606	0.7767211430614447	-3.615693741994765	5.162106688394382	0.009484989360076111	0.8139123721457056	-5.385620831851484	-2.944675894818972	3.032815899825312	0.05718883772375424	-2.855674764580453	0.3946492924126084	0.02478278405316313	0.0002806152807846947	2.828881944630198	-0.8636165846742406	-0.03999332265877632	-0.04000794226117307	-2.9617479486548	-2.67213381307451	0.3976127177864437	0.02619065200928421	0.009546560799452425	0.1060427194237767	0.08945390412388138	0.09550530109651371	-1.906429077489337e-13	-1.181140421588243e-13	nan	nan	nan	nan	nan	nan
0.08	-0.04289942439936198	-0.03525868282859235	0.08461148436718081	0.3067085135194431	0.904936753542305	-1.936144102281637e-05	-0.2204783733147846	-0.08299257477085387	-0.1054809902570651	0.4311248057116084	0.04126270010994942	-0.06626476088406777	0.0219063186661563	0.0310024518784659	-0.09276785591545975	0.5193950948684242	0.171760065842382	-0.5193950948684272	-0.1717600658423987	-0.3967698676901615	-0.04142987401212105	0.02627807683476481	0.06934110722781672	-0.1533696375735654	-0.04546133996459092	-0.1388146274662013	-0.05892233875948519	0.5295194274361211	0.9026998362977263	-0.02115122276590541	0.0029224444411182	0.948007164276548	-0.0003881054843160416	0.7760679976506247	-0.6092708195920358	-0.7122322967234958	1.718066091502966	0.3110967680131969	0.09271376466035096	2.112885771494753	-0.7468877281607534	0.2240621951130903	-2.255696507764892	0.8352636969022413	-2.101905408440366	-0.347789547552067	1.199748696019734	0.266381373122493	7.443284073013664	0.857728698775455	-7.443284073013664	-0.8577286987754542	0.6920570959884548	-0.420669372716683	-0.06458635322301638	-1.490143430864725	0.4562752820253069	-0.2420310737564099	-6.607997268844932	0.2592883441193359	-0.2657364664993716	-1.094322295535656	-4.646072403296137	0.01839073205418944	-2.82255636828532	0.02291970707026753	0.005069676616566443	0.01355341717533461	0.003760396435397924	0.01059478185718096	0.04340572653927106	0.02938241095501969	0.03014644744203243	0.02161549225650266	0.001709855071445236	0.0371972245904043	0.1055927323497444	0.09330371677758412	0.007602866215100301	0.05028165645247779	0.0835239126469271	0.0703316837331486	0.123415355549875	0.1391510108301788	0.1066254505077835	0.1495173435739974	0.003005051010278408	0.02167912240613281	0.001114550670907773	0.01245302168967855	0.001857423063394635	0.01032773010366265	0.0156941551609801	0.009892554813878832	0.003198316344313711	0.009885072767887988	0.04504185957891478	0.1004584309294354	0.003067244342642554	0.03144865964619183	0.001330443086110828	0.01479608240369359	0.0388723725423769	0.02003143882641805	0.001014018980158777	0.01897983554034017	0.04256970718481421	0.05469147132939835	0.00119686732270437	0.03106136615585244	0.03965811293106545	0.0374005046455784	0.02774942767845308	0.03341760635987144	0.001053769305690195	0.01813442229471469	0.002485374353522191	0.04178120641522189	0.1377040417023971	0.1054504124934746	0.1108925420205593	0.06930573659733473	0.1288310048443412	0.09149414517126365	0.1618830460063713	0.1737316127647543	0.2571198230930588	0.2421135697446687	0.001215263881563178	0.005981372844838191	0.0036107620779824	1.318963162691568e-06	0.1334994267530967	0.09090271984658513	0.001005175292219131	0.0205514297538501	0.001006089692981585	0.0215643922922701	0.04966186171610295	0.05381036622881242	0.001007005864714192	0.04569394340157536	0.3061255977324197	0.3386480332140155	0.01542217560677287	0.03719187155123687	0.1096506841211823	0.1292027114054705	0.2070559579072001	0.0794705406884144	0.2246984400543383	0.04848598537525892	0.001000757245007286	0.004363358900476566	0.001001642360067285	0.008293432503451388	0.005496439070041653	0.01521195717311217	0.0602785808024283	0.06513991553950886	0.2925146949782573	0.2835888494247242	0.1691889279345919	0.2045228971820194	0.001054632333758203	0.009535764996452957	0.01643453604002456	0.02956899262955328	0.3293316572453844	0.1914209471586443	0.2163590302193627	0.1047568157681332	0.04948303832671663	0.07296560136432705	0.001003623110915632	0.009502508660128087	0.1506593955226765	0.07986551237729603	0.05211938344540677	0.069768029350998	0.001008964925998733	0.005024250917761352	0.001012237982931432	0.01927596528270143	0.07114108951015964	0.104576874574535	0.09148254909130707	0.1083386612179954	0.001897740653073409	0.0001878394525406538	0.001040174653408335	0.004311655715283546	0.2135388407810223	0.07794368831912797	0.2586869080060704	0.3063522542373553	0.001001149572391412	0.02659710980101014	0.001595211515848012	0.04210207647721139	0.001006277564789883	0.03197548823531315	0.001003479703378314	0.01076625623634276	0.0010012830493719	0.008845954397461716	0.001002509423547417	0.01004314192547166	-0.0002370526536966369	0.01395552807923807	-0.01423322970520444	0.0004661626022308236	-0.07062901477913584	-0.02838618106162718	-0.005868964348656767	-0.01693206099609127	0.001009650707107316	0.001004345008698735	0.01587692401519316	0.01790821279292213	0.00100924074069526	0.08213479643481296	0.001041963465089966	0.08981227605014355	0.1609909671060474	0.1640323612574762	0.001028693819461103	0.001005630016511319	0.00100312611921397	0.001192561618252959	0.001063268280716618	0.08607394435175636	0.001025598664104946	0.001003644382399122	0.01624741339334341	0.001014339578987886	0.07746381580758385	0.00100956290116702	0.02889060405123509	0.01959379647834026	0.001015319753174354	0.001064863120570466	0.1434557358487064	0.1174620923923422	0.1351113414414644	0.2099857308363664	0.2867802261982164	0.001474274143900854	0.005475300582661376	0.06674250904662922	0.00100328271582417	0.001002751897746486	0.05999726806395903	0.001008569111427297	0.2157253024525423	0.001010426143229192	0.01054904013466426	0.02494849402007808	0.02250771627263272	0.001000850394976442	0.001001762090215856	0.001006339599441341	0.07044171258309115	0.2136199026944758	0.2539055763106438	0.001087214046168696	0.0357079926355852	0.02543116445337136	0.02239653192712837	0.1134096937770569	0.0010043173154867	0.06567159660779603	0.05870636522647568	0.001012576694402149	0.001014001927530588	0.1595830828976147	0.06830726665344442	0.001950050007331417	0.001014787404355343	0.008450583150925634	0.2023230718171182	0.001000791643190898	0.001001810211209209	0.001008824877556439	0.001005246366354996	0.00100193547407457	0.001003787779037177	0.00653153867401627	0.01178656392618142	-0.01472925041041982	-0.0007175762389874861	-0.06288976021494409	-0.03161376299288801	-0.007361716504562694	-0.02201250696481969	-5.932010707641605	-1.331211673695739	-0.2390088959200974	-0.09125940892762134	-1.092908966537652	-0.4963437633086284	-0.03926485491906169	-0.8479714570010559	-0.5011075991289048	0.01702433296560812	1.044280485595149	2.946879759118769	-0.1660253038851431	0.07267059895228109	-0.03248965137833049	-0.4951409454156475	-0.1304835822980858	0.182952819465598	-0.09896309928752876	-0.01670635871613302	-0.7800653618562177	-0.01998556106985829	2.139514071958534	0.03706162366434346	-0.531563103438878	-0.4665542733673788	0.172868676311094	-0.4223091061718096	0.0356384107504877	0.1107545392300606	0.03442249844328406	1.382520075412699	-0.03114187954452743	0.01152674756351834	0.005059256629777976	-2.413055959265513	0.1879858019606549	0.2564845935130876	0.623340369540778	0.07492462838487116	-2.708542204466126	-0.9320392887022999	-2.89255369880038	-3.40021875861444	-3.493127918846718	0.02052080897591285	0.05431281788257267	-0.1057204107165283	0.0872347535382168	-3.413211796952016	3.891440201961425	0.003440608166620351	1.141933444309199	-5.926279525831933	-3.488430738990544	4.511977984706329	0.07634948610428803	-2.405180878877146	0.2579118152495535	0.0227028444763905	-0.01801062052794615	4.521537593071193	-1.197145639441518	-0.02841081066869829	-0.03487444114551636	-3.773036412328769	-2.488785771371681	0.546139319787683	0.08258112019219292	0.03462713238575776	0.1106671664433558	0.08801677840618775	0.1014747462892654	-3.388354132001537e-13	-2.088251388530871e-13	nan	nan	nan	nan	nan	nan
0.09	-0.03496478250387385	-0.04084138700824972	0.07794604064948087	0.3236908769166238	0.9081343203673351	0.0008958092532526191	-0.1976115464800985	-0.08983110577439317	-0.1018995365495679	0.4072556753044896	0.04912757573273702	-0.08570398769264635	0.01774610792237248	0.04217665713120702	-0.090339008172111	0.5943631766078772	0.1781329973844027	-0.5943631766078632	-0.1781329973844237	-0.3891014119733915	-0.04542291779577508	0.02563063680389067	0.05445219725654408	-0.1488599332378258	-0.04749069526715289	-0.2086612654888298	-0.05610272427895841	0.5271700375353369	0.8907910598000507	-0.06886262462014228	0.002505974366361323	0.9020514454408926	-0.0002919002869836579	0.7882745103504238	-0.5195797568624001	-0.6194234491158856	1.677935672485534	0.3246152957591649	0.09053218856020988	2.455852368974921	-0.6376584766035731	0.4959891994606033	-2.479846945277176	0.7507738787997961	-1.774993674191457	-0.4573335162657765	1.045750489143451	0.2190702967453458	7.495385755363493	0.4411009864735529	-7.495385755363494	-0.4411009864735384	0.8388625145680243	-0.3788715925780172	-0.06377286669519626	-1.48294808966027	0.4481556790625775	-0.1643700439393696	-7.077233184334359	0.339510873914107	-0.2086854219836667	-1.293038896020084	-4.355189317888272	-0.08181201771065118	-6.2781453026378	-0.004216188001626297	0.003091996048814888	0.01198651143900483	0.002415380972062573	0.009740015764244396	0.02890422108204533	0.02030942054323655	0.02229035136578576	0.01664697067564913	0.001367161233508384	0.03671263732473726	0.09526590149884459	0.08588970664230318	0.004418050226399526	0.04618392169589283	0.08426242414408984	0.06932371646506931	0.1413492375585813	0.1492987086453706	0.1428844695518445	0.18291865555175	0.00203833690869351	0.02053358815082806	0.001061621695616604	0.01292811234571504	0.001439339400903182	0.009465648497408642	0.008731533884142845	0.006579536620441221	0.002153373381357629	0.009067395783845527	0.06260658094701482	0.1011278481719989	0.002070519286547742	0.03038819928882138	0.001170456282035309	0.01472858643642978	0.02650816193338351	0.01404015903081188	0.001014161258319464	0.01879419119099467	0.06107224657058648	0.07514933199200693	0.001105758255584651	0.03145584754042045	0.03195740076975521	0.03177483795796294	0.02193334003724635	0.02841008727126044	0.01089440714842083	0.02944069146084056	0.001785498716898877	0.03818330034258164	0.1377490029696445	0.1043517357517933	0.1116714403963553	0.06932009766704028	0.1292035681246526	0.09068035832843775	0.1768907519208669	0.1819629407639171	0.261699584704534	0.2383549512286317	0.003004801841251441	0.00732946890611453	0.004330081294126327	3.537401512791275e-06	0.1077417218952553	0.07174010935164161	0.02175220488890656	0.04318184873970478	0.02333898727918025	0.05005696384236075	0.05447288137004715	0.05864627680755091	0.001007845907759381	0.04635140903840128	0.2671033049146591	0.3031528408079422	0.01583349075430792	0.03308457588795575	0.06776510901449005	0.1001978820745468	0.1356156246129365	0.04868236823582067	0.1472025642557774	0.01994293597194217	0.001000818030414871	0.004602957631438947	0.001001744760361049	0.008727608926489307	0.003311192949377585	0.01352047181441521	0.06541356935066185	0.06626912097640468	0.2617177147347985	0.2510944562179967	0.1964948831167239	0.2338939945433373	0.001071009241544139	0.009625927649176949	0.02763697945181914	0.0399400258073143	0.2233820454870923	0.1343331594707937	0.1413448360660031	0.06940534409632163	0.08386213990955016	0.1161849684227787	0.001004115401228423	0.01031029197098085	0.1173981448175028	0.06029883394978755	0.0542129731642674	0.07094735646454516	0.001011453875290526	0.005307431250888802	0.001012872269627495	0.01918899794022167	0.1068208723943453	0.1440451938785901	0.08212212971788287	0.09909624400123883	0.001974501413211916	9.649204434228689e-07	0.001028954187079303	0.004010338329747746	0.1354077125875285	0.04193860478242097	0.2399031191934711	0.2826958342574507	0.0578555815222505	0.09215826415278279	0.001317465887597966	0.04271910341412899	0.001008274066261249	0.03241273047740036	0.001004445141987338	0.01186380264569165	0.001001647262517957	0.009709481759847229	0.001003214987891143	0.01104471893564669	0.006216721581012287	0.01158537018692754	-0.01456998887833178	-0.0001208203692541835	-0.06204718093015398	-0.03124001140649395	-0.007302905275116208	-0.0196074063295547	0.001008500068331001	0.001004070176560963	0.008443573944078825	0.00949791317743892	0.001010231093224695	0.07966679047130219	0.001036058802042433	0.08129345642339288	0.1744363352335086	0.2243828936366967	0.001024283535222558	0.001007275500584161	0.001003161462219126	0.001151486414923911	0.001055017005475643	0.08248061243668235	0.001027954960520235	0.001003931194497011	0.008651461673134448	0.001014283740291246	0.08909477752328013	0.001012009165843608	0.01786043864048122	0.01175240512643603	0.03856731237608487	0.001044675225145049	0.1328751113616651	0.1087056886458858	0.1250722417837324	0.1929641423694261	0.2553424538814281	0.007753742423854727	0.004756760471927387	0.07245269764458658	0.08103370213618159	0.08731589369897065	0.06070578826477776	0.001008847912032992	0.1701951518185426	0.02915006206598805	0.01022062151475251	0.01297670478871909	0.01175601254629843	0.001000907425598221	0.001001926825616365	0.001007070213434803	0.07318499396812467	0.1933510512239995	0.2298219055387619	0.001088768234664954	0.04395435845326437	0.01321983549773558	0.01170085477534456	0.1398922412437456	0.001004890343374447	0.06803205721048927	0.05514228158194956	0.001015285709707789	0.001013135084587806	0.1501390536172346	0.07042228663856807	0.002143193001676752	0.001019381365391767	0.004725776991688984	0.2079904847617621	0.2300489817258755	0.001049981402757169	0.001011643722024914	0.001005622021455322	0.001002103124438395	0.001004085870032701	0.01241864214131826	0.00905425730321377	-0.0147793388257888	-0.0002303986449526313	-0.05279128365334007	-0.03379484048224547	-0.008689797218018519	-0.02035867115480619	-6.031246024086603	-1.671569418905289	-0.09622876179161789	-0.07110529435520696	-0.764124170934801	-0.4987496314009264	-0.04654462655501003	-0.6512717720620428	-0.3319157517182209	-0.2084793200123669	1.011029916432977	3.699301486932592	-0.07708048877845049	0.03425424174350347	-0.1075916153265872	-0.2092584193229261	-0.04763374310036165	-0.01795978597473588	-0.09640309575366035	0.0001838286761255503	-0.4694687870094784	-0.01699034623426171	1.924306111008571	0.04221021876905195	-0.5989942467207707	-0.5365254613710981	1.923609772884856	-0.3060172886571049	-0.2472315391195547	-0.1055062962563862	-0.1968116105773775	0.3127906150641839	-0.7165070406433635	0.2407160035757932	-0.002259835689644663	-1.442893387375715	4.028792110830512	4.938674339318643	0.361152506084	0.05909531885434693	-4.242323416417418	-0.01470808264142929	-2.760829503524095	-2.629902594416681	-2.145585911892657	0.02624444626549073	0.03858189369299909	-0.180042118787602	0.1296164031028675	-3.080887872774987	2.009779932489341	0.01538954606796109	0.9445488015045473	-4.879820088579327	-3.254626418310204	4.271847607654317	0.08782369737788188	-1.512212139607409	-0.007620578556295148	0.03563684363876639	-0.003366289090897362	3.176822268777711	-0.6798365184654008	-0.009045425664285723	-0.02508316137102038	-3.165664131465997	-2.223374793903476	11.09527280957044	-0.006970761259754232	0.05628984721716652	0.1089789118896923	0.08459602111599607	0.09909008156093183	-3.682742787227536e-13	-7.105205911958826e-14	nan	nan	nan	nan	nan	nan
0.1	-0.02758565161452312	-0.04589647277671263	0.07225167533898333	0.3402578086596818	0.9113530334320974	0.001795518617414774	-0.1714538704644423	-0.09608254438409028	-0.09548599320666419	0.3822935193733352	0.05653942670875393	-0.1015457087861666	0.01329803004021328	0.05213062435376226	-0.0883928075563693	0.6682038795854748	0.1810669531088235	-0.6682038795854719	-0.1810669531088303	-0.3800480480547632	-0.04902595003492338	0.02502519522599322	0.03977595490920692	-0.1443567221135458	-0.04875934198705259	-0.2746773481259383	-0.05143459484269408	0.5252548408299182	0.8767269405369179	-0.09743463613041649	0.001683658672795844	0.8242531001479421	-0.0004831796525807308	0.664965796421004	-0.5037471373568102	-0.5180166152839151	1.634979760678448	0.3153260158784532	0.08962149863769396	2.771055607698306	-0.6294692493930862	0.7904801221687924	-2.474301612584314	0.7446587675520047	-1.382404265434951	-0.4053629751694707	0.9557010899969868	0.1698519476056649	7.217808320642655	0.1699335352555728	-7.217808320642655	-0.1699335352555725	0.9690387363598916	-0.3426670638158341	-0.05618666262774971	-1.447609906077952	0.4549766397333127	-0.08988935722396105	-5.841886191738497	0.6289913352652678	-0.1788978274261927	-1.525390848626925	-0.8181943345051448	-0.06277839170851707	-9.191081659744468	-0.03457720554523017	0.002092934456543747	0.01119171173101373	0.001738382297936376	0.009344446276264453	0.01742985822379182	0.01325122643438735	0.0140513172369411	0.01161271805759395	0.001196088839441644	0.03648849149244716	0.08816143846947259	0.07994945729618616	0.002797158485561884	0.0433738134269283	0.0809730024147837	0.06636486666417049	0.1571037389649586	0.1598870259386233	0.1869141999361068	0.2228217503227695	0.001550575209712187	0.01985753379873783	0.001035986211062593	0.01337624071462687	0.001229967009859954	0.008822598888207304	0.005105844176515262	0.004871471907212907	0.001624157343107566	0.008640759334663389	0.0702670373195137	0.1007214269094801	0.001570984235224389	0.02985511525966898	0.001090580178541722	0.01473929224663466	0.0161706019462811	0.009616499292073687	0.001014204432343685	0.01864308787334624	0.07598729840971501	0.09262255455850039	0.001061428030291314	0.03191308184178585	0.02255958627631107	0.02531213945834883	0.01507252605780477	0.02265557879207124	0.03381773243464451	0.05331111007183997	0.001424347010015685	0.03548595703630199	0.1335008595466869	0.1006686261104383	0.1084635072922979	0.0672431312528714	0.1253234166172155	0.08756527808834855	0.1793620475090708	0.1809683268790132	0.2534988752978604	0.227864924592211	0.007014641282060342	0.01044816369416154	0.004333798206665453	3.236914846844154e-06	0.09443076723081791	0.06157630714603774	0.06897746891487092	0.09494115428292096	0.07403577623931275	0.1102707715349278	0.05738733197055897	0.06137963154775668	0.001008405188875698	0.04692638617561486	0.2243780815664477	0.2567650220922842	0.02952713361824673	0.03439194512461431	0.04214953309988217	0.07693777461219564	0.08269158091385348	0.02942275154982637	0.09004482384869204	0.006972188135898095	0.001000876937405231	0.004865158006524502	0.001001878344027623	0.009186258916638317	0.002207106136345953	0.0126618056422551	0.06944328563591681	0.06755244498690906	0.2338488722936033	0.2220666714015787	0.2037664446780441	0.2452585090755191	0.001079971593042184	0.009859508391971748	0.03722605736852658	0.04870548086501911	0.1423953872824811	0.1060537038502662	0.08618349095205446	0.04620903094311784	0.1131688291537672	0.1612015971308727	0.001004648080291012	0.01131131303413991	0.09765553903659473	0.0495401229254826	0.05372581470335747	0.06990413405896363	0.001014052899499967	0.005771060221091069	0.001012755615247187	0.01912897065143403	0.122026374051575	0.164207239970859	0.0776476017750507	0.09417195655761282	0.002109351590998339	5.304341013592737e-06	0.001025644334827655	0.003816109979766157	0.080935572229877	0.01987672896064249	0.2296425204160887	0.26226722697342	0.1815573304066089	0.2190861911724565	0.00120253947951605	0.04100676068292809	0.001010681934520071	0.03317065580389871	0.001005115538891975	0.01294857040343164	0.001001913144049987	0.01053602136068608	0.001003716711702036	0.01202993207299652	0.01229271530411675	0.008973779807512041	-0.01471563421295365	8.303702940661264e-06	-0.05245425193942409	-0.03364533984768779	-0.008666272726239896	-0.01939663090070022	0.001007349429554513	0.001003795344423997	0.001010223872964922	0.001087613561956684	0.001011221445755219	0.07719878450779408	0.001030154139002929	0.07277463679663407	0.1878817033609688	0.2847334260159229	0.001019873250983723	0.001008920984659836	0.001003196805220347	0.00111041121159106	0.001046765730234573	0.07888728052160691	0.001030311256935545	0.001004218006594691	0.001055509952921718	0.001014227901593426	0.1007257392389766	0.001014455430522178	0.006830273229728835	0.003911013774532611	0.07611930499899661	0.001024487329715239	0.1222944868746236	0.0999492848994286	0.1150331421259999	0.1759425539024867	0.2239046815646405	0.01403321070381398	0.004038220361194985	0.07816288624254378	0.1610641215565483	0.173629035500194	0.06141430846559818	0.001009126712639727	0.1246650011845429	0.05728969798874167	0.009892202894838139	0.001004915557361055	0.001004308819964565	0.001000964456229584	0.001002091561021961	0.001007800827430491	0.07592827535316009	0.1730821997535217	0.2057382347668841	0.001090322423167707	0.05220072427094581	0.00100850654209539	0.001005177623560721	0.1663747887104438	0.001005463371263692	0.0703925178131828	0.05157819793741879	0.001017994725019028	0.001012268241642757	0.1406950243368564	0.07253730662369159	0.0023363359960216	0.001023975326429141	0.001000970832456857	0.2136578977064056	0.4590971718085504	0.001098152594295465	0.001014462566503237	0.001005997676558836	0.001002270774808506	0.001004383961032026	0.01830574560862028	0.006321950680245913	-0.01482942724115785	0.00025677894908233	-0.04269280709173597	-0.03597591797160294	-0.01001787793147436	-0.01870483534479281	-5.983329380461642	-2.069378527012786	-0.08458769020988485	0.0005799120738691589	-0.6899497059104548	-0.509489970763299	0.01282343175226137	-0.5532192991687818	-0.2435823016566164	-0.3731521736156176	1.132404381202251	4.247236317781771	-0.07212932322019122	0.06727814155968888	0.01131674804587774	-0.1741502492925341	-0.05227547526750752	-0.03221488155606592	0.006512166345581155	-0.00106600310473273	-0.4665413504094112	-0.01307735409095547	1.542586452735816	0.04961220704022502	-0.6989694658475892	-0.6159521514881219	2.685698565288738	-0.2421965528771925	-0.4812481691836052	-0.3075109575444359	-0.4258361810088967	-0.4626683013913258	-1.377423503618807	0.3656464929334773	0.004555471634466637	-0.6132943013970982	6.01376311343923	6.60073182200979	0.2028292018052043	0.05842692840978263	-4.887067466383217	0.1508936912825572	-1.743609325085334	-1.094507605297451	-0.3786676053937448	0.02504113777655705	0.05920753130200414	0.06084342660981121	0.118058468272676	-2.719890118899293	0.290123636135563	0.03212422621972937	0.8208178203129621	-0.1646131123601573	-1.057399035268751	4.871430314639264	0.1149970365906867	-0.6435873982379838	-0.186598088644443	0.05879257197090715	-0.01262261248937972	0.6602829507162347	-0.3335196848120305	0.009831979867363276	-0.01345663402540171	-0.9843948693513351	-1.843223232197816	12.81949385336388	-0.3832928134387614	0.09876374932621665	0.108111436125221	0.08061922609739644	0.09820197172490923	-3.745417023080619e-13	1.113032989412787e-13	nan	nan	nan	nan	nan	nan
0.11	-0.02191394890469661	-0.05100330759309524	0.06768398859233263	0.3563841718969619	0.9143973413678773	0.002678284113368917	-0.1422463108181289	-0.1024792689770228	-0.085600660565699	0.3582105613193484	0.06409430623044512	-0.1135792758087417	0.009933302881093491	0.0613781982308938	-0.08704587383498828	0.7387843113984922	0.1816914835230605	-0.738784311398492	-0.1816914835230525	-0.3697717401033662	-0.0522976409177676	0.0245057609680144	0.02551794159550529	-0.1397526541829648	-0.04933368522629467	-0.3096787743952639	-0.04463330800021345	0.5236449292663101	0.8604429162178395	-0.07230461674091364	0.0005765650605913869	0.7357487731700865	-0.0001600701201737406	0.4730315723256663	-0.5069884649396902	-0.3929504617703538	1.590669138027399	0.2941135447815262	0.08603119503275358	3.06378607067218	-0.6289592122752276	1.171150364098333	-2.346131766745929	0.7526451131034229	-1.038448378175612	-0.2711103247917876	0.8836500777677001	0.09689612249671085	6.888908502451205	-0.04571162602390269	-6.888908502451196	0.04571162602390482	1.080935947614178	-0.3122205420561086	-0.04923161566575161	-1.404029943939009	0.4647123522029095	-0.02782506984402976	-1.290402142273186	0.717110840789546	-0.1284074545600131	-1.722708630015971	5.315061389021696	-0.141799492401586	-8.390038400104567	0.05713521492170481	0.001561734090827125	0.01077384027361846	0.0013787925126964	0.009192107596263698	0.009577290340538853	0.008442592330774736	0.007812607803160154	0.007600697873446223	0.001106077829893442	0.03643838889094416	0.08358631288539942	0.07562149749507087	0.001932694853196903	0.04136380244906512	0.07500622729078803	0.06196640534394793	0.1692547329350709	0.1702457378195678	0.2302240505337167	0.2624946202972586	0.001290409226057236	0.01941887395492337	0.001024106804409212	0.01379812844531927	0.001118948947529174	0.008375710664541616	0.00315349783102274	0.003892526207748185	0.001341062093417385	0.008397838964479315	0.0673945273922214	0.09916730080482221	0.001307544687108039	0.02967924863401218	0.001048460451949893	0.01478855205377533	0.008924964298553453	0.006421475009136043	0.001014082735644415	0.0185378258134194	0.08841077581909401	0.1064685984253239	0.001039559545778762	0.0323820056742063	0.01435969804649395	0.01916491463207654	0.009352233634517359	0.01772253711014555	0.07094576584264144	0.08575369113749755	0.001226853575919129	0.03351095476114094	0.127124802487572	0.09530426693695052	0.1034000478398527	0.0638112486360696	0.1193400727614072	0.08291440543028611	0.1717569736297038	0.1720118745497956	0.2369849660343558	0.2114359682968511	0.008710589698958255	0.01183500857740695	0.003948201655385927	6.844786736943276e-06	0.08709085126296863	0.05583456002964429	0.1043112669313797	0.1426967684225902	0.1022591735069634	0.1437667829692014	0.05899382800941685	0.06260766608417409	0.001008714009490017	0.04758304004434059	0.1873799487038187	0.2133526200181051	0.03543755946433209	0.03176223941223555	0.02617659419827474	0.06472884760890685	0.04696309829604901	0.0254335590489396	0.05146150260861718	0.008771435305392837	0.001000959399127163	0.005157217659483548	0.001002243629467889	0.009718683877632811	0.001623633501695994	0.01230935065213471	0.07043196467427532	0.06725925716341086	0.2078850065373201	0.1958290315480401	0.1991078755821867	0.2438373371458586	0.002051602252859216	0.01119522792445319	0.04288328292784722	0.05386134373572002	0.09436819214515799	0.1204105327347995	0.05280362118199194	0.04460570427404779	0.1355585387887553	0.1994575940972152	0.001006542047449646	0.01268239543825784	0.08496900849246944	0.04385926220280523	0.05096561181040869	0.06687284604429058	0.001018220737898158	0.006441985893096251	0.001012593243247288	0.01910847669613514	0.1279076077297815	0.1663890850547571	0.07571258352235379	0.0914605184925288	0.002058431360672803	2.742330616532963e-05	0.001024790948593283	0.003681381337085448	0.04589406144822871	0.01744848168558107	0.2222574193186955	0.2451343058440034	0.2434615371797992	0.2729281533892021	0.001140020442562981	0.03549104700653011	0.001018439234510926	0.03441402438336232	0.001005608045166499	0.01405699312045322	0.001002117134491614	0.0113665956363419	0.001004092935152687	0.01302016007669746	0.01554107075366419	0.0062223147955281	-0.0147817743662447	0.001929271323987106	-0.04471033360503755	-0.03549491384022974	-0.009957276457004536	-0.01797615380333919	0.001006953958563761	0.001003726859222738	0.001007475084845383	0.001053898186265598	0.001013306897217044	0.07759948655087799	0.001026657581240481	0.06224957626890715	0.1891800398812132	0.3217410397138685	0.001018662325727552	0.001014130439212139	0.001003455898673726	0.001085446583381327	0.001045166368789066	0.05052510133929741	0.00103512844597618	0.001004952725416909	0.001038719746728316	0.001013726106468781	0.1086135291152884	0.001018778783525499	0.003940919690427942	0.002497369596601991	0.1516596531232648	0.001018173993383995	0.1134973522148874	0.09300781116351914	0.106647357595156	0.1447158101904773	0.1916788219096535	0.007520832236274492	0.003122372543250671	0.07611223489634084	0.1425532719133619	0.1094042626814667	0.06064758249232138	0.001008958138168024	0.1222026846455057	0.02917837344963567	0.005466741625001996	0.001007649548333232	0.00100659245328972	0.001001113542323525	0.001003074065931819	0.001019703423569176	0.068056946900395	0.1522929978390845	0.1782616263391724	0.004735955219722049	0.04730970108982286	0.0423407906866754	0.01617384365763808	0.1701099262528268	0.001011093372803059	0.06518303376213605	0.04412862091163329	0.001026419509579797	0.001012556248845271	0.1329508987540479	0.07370567719747254	0.001724950150036699	0.001023841394689484	0.001001260604831386	0.2051726320627087	0.242066168183965	0.00105525806321863	0.001036707631945447	0.001006224583115886	0.001002379041741729	0.001004569496190409	0.01657768631924699	0.0033911410757698	-0.01480979221960518	0.005188232844957142	-0.0385804364812922	-0.03695968452767324	-0.01119979900819349	-0.01597273147281522	-5.822893985627537	-2.512394159462287	-0.01254071702807314	-0.01786072946385531	-0.3171152772432511	-0.3001062937351611	-0.01043594776590085	-0.3179494177485586	-0.1638365916992241	-0.5135178460530144	0.888470803599243	3.659831161496355	-0.02514568630324487	0.02942427142036124	-0.06914259884969229	-0.047454313297012	-0.006312033909128325	-0.3478108588502799	-0.0235436713623849	0.009028287244862182	-0.2116632960886111	-0.008399951199584282	1.232232701072919	0.04570618957386453	-0.5304288267416536	-0.3890552136383574	3.759548030562525	-0.1636520476796626	-0.5876186972520264	-0.3777555704445978	-0.5035954460028803	-1.332356694435226	-1.914664001816102	-0.05682401943092914	-0.001980331473498279	-0.5163866464839459	3.353649973883943	0.3700208658614024	0.05250310224955912	0.06862499996358179	-3.761338190143664	-0.5805391173181026	-0.8132185079398521	0.09542776042006264	0.5413464836631352	0.03173101439528236	0.05286482622132741	-0.07402360948648852	-0.1760947793001019	-2.520539462615111	-0.6355798983073385	0.2182043319823108	0.2350899512487173	2.150016399133625	0.3838363303690445	2.726897114905715	0.1562541039725039	-0.4887053288881937	-0.4146252374330353	0.0708370956308325	0.00363945400274175	-0.1572469004580223	-0.2074249724070338	-0.002820451586021003	-0.01255246774169115	0.2150495552364838	-1.587486456504592	-1.250261393978161	-0.647171149051913	0.1461096117008338	0.1133252729523477	0.08496545998445364	0.09996996507779164	-1.953044435003468e-13	1.0104352957551e-13	nan	nan	nan	nan	nan	nan
0.12	-0.01805188363252711	-0.05582361485629152	0.06444407154918806	0.3720787164447071	0.917246863798248	0.003498134407586151	-0.1103115540687818	-0.1082433994912265	-0.0723717067632903	0.335294048667641	0.0713188884970989	-0.1225974611315458	0.007805266182248373	0.06960035375599623	-0.08650765858969639	0.8057946588443493	0.1801390371160833	-0.8057946588443501	-0.1801390371160801	-0.3585350672285974	-0.05528134946206794	0.02400993437872448	0.0116946122849007	-0.1350849669531177	-0.04937275896833136	-0.3031254525743552	-0.03737548187562705	0.5229802323534199	0.8424468756400595	-0.001716144817632162	-0.0008155144086255735	0.658847238860284	-0.0001817532965873807	0.3030383088907745	-0.4464416267275959	-0.252462674586541	1.548616022771502	0.276368914789781	0.07703845829031133	3.316495028304746	-0.5029504336478707	1.459204354448363	-2.241012532128474	0.678599316545648	-0.7793279254862779	-0.158024883053993	0.7506174196031182	0.008108252392587197	6.503791447210779	-0.2654618289870144	-6.503791447210779	0.2654618289870146	1.161111721033995	-0.2850705961072965	-0.05146512889004169	-1.360673105458815	0.4677004995864247	0.01716454221711931	2.469063426305721	0.7202991916943363	0.0101451027173908	-1.867794100367135	8.273496172252369	-0.1197755631121575	-6.870523126134149	-0.1035357473437643	0.001295335826734216	0.01066981507572178	0.001198718265547651	0.009250970059295802	0.005493066250025582	0.006002157641263617	0.004577491196915781	0.005466747629360045	0.001062116288132841	0.0365279326228025	0.08114572690173634	0.07347893380723058	0.001496974741774074	0.0399887476365158	0.0669617314596621	0.05595495463070302	0.1770525150939428	0.1766390981828655	0.2695069164726056	0.2954682432403237	0.001159606689867204	0.0191637592577045	0.001020775574040566	0.0142112234801285	0.00106356553654548	0.008070782789962776	0.002155323068737512	0.003406077188209797	0.001198566533412324	0.00831444995426286	0.05299329249228642	0.09238119934301907	0.001178112096929979	0.02974707823461182	0.00102777408669283	0.01488206444694766	0.005160317599702642	0.00459923757286919	0.001013770899869813	0.01846659098962884	0.09867130083305989	0.117379416188856	0.001030791918429419	0.03285787823597747	0.00864355083893186	0.01470449637666964	0.005700549031559163	0.01450649394440667	0.1223375607170333	0.1276366783374813	0.00112489505510857	0.03199595317249272	0.119699637415137	0.08899635153064799	0.09750342271792641	0.05971021975143422	0.1123104868967643	0.07750822726032346	0.1548410193775058	0.1542465023907219	0.2144590737421047	0.1894457196286347	0.006344939748551406	0.009940753242685349	0.00329835216467772	7.016011014466645e-07	0.08196704660693065	0.05162194372432694	0.1154239544146694	0.1583399589483587	0.08990926478568961	0.1231021968725014	0.05952606669004574	0.06262420152788109	0.001008784014060985	0.04821330926688069	0.1622305527472944	0.1822197534555875	0.02514590020654182	0.02470707710709118	0.01533154691748723	0.05837255580615477	0.0259663004633936	0.0273064798642374	0.02853395896166808	0.01385570669654619	0.00100107518994967	0.005466982725785239	0.001002917680761909	0.01035530274750066	0.001337102032425355	0.01232754975558168	0.06748299514736164	0.06404257447442215	0.1831650988835312	0.171797849933159	0.185796528540093	0.2313224735845031	0.004352588407551903	0.01388728806598862	0.04360345097496655	0.05390198383853843	0.08185520831457603	0.1313347820301902	0.04010647020630279	0.04682781012869585	0.1498589177784238	0.2146821001544655	0.001010304948799941	0.01437708830857316	0.07531202096216807	0.03984360469588012	0.04603707429343197	0.06171231484692861	0.001024518012557302	0.007096692798301743	0.00101265616052694	0.01910407235602887	0.1281886696222137	0.1623956426312587	0.07513643340642541	0.09005031622545889	0.001727594343535514	6.500143452180798e-07	0.00102429745525991	0.003583793160373693	0.02535565568921279	0.01850380288331928	0.2144132700250216	0.2304349885869663	0.1988899338031255	0.2100977636137018	0.001087309085097535	0.02951691315768741	0.001033443611606639	0.03601684094092207	0.001005967684649057	0.01521011917595891	0.001002273238814597	0.01222472717938333	0.001004373766168636	0.01403185809579262	0.01547181637726461	0.0033512867218825	-0.01479073106963991	0.005857229794918954	-0.03938744708661285	-0.03676728287512396	-0.01117555841840558	-0.01568125885623376	0.001006558487573676	0.001003658374022403	0.001004726296727851	0.001020182810576475	0.001015392348680242	0.07800018859396622	0.001023161023486472	0.0517245157411756	0.1904783764014572	0.3587486534118136	0.001017451400471255	0.001019339893768941	0.001003714992124874	0.001060481955169593	0.001043567007344459	0.0221629221569869	0.001039945635015655	0.001005687444239181	0.001021929540532766	0.001013224311338778	0.1165013189915996	0.001023102136530884	0.001051566151133158	0.001083725418672647	0.2272000012475337	0.00101186065704992	0.1047002175551515	0.08606633742760995	0.09826157306431239	0.1134890664784679	0.1594529622546662	0.00100845376873785	0.002206524725304643	0.07406158355013794	0.1240424222701728	0.04517948986274108	0.05988085651904461	0.001008789563697437	0.1197403681064683	0.001067048910530733	0.001041280355165529	0.001010383539304989	0.00100887608661543	0.001001262628427088	0.0010040565708484	0.001031606019713577	0.06018561844763053	0.1315037959246452	0.1507850179114626	0.008381588016277567	0.04241867790870002	0.08367307483125021	0.03134250969170868	0.1738450637952079	0.001016723374361499	0.05997354971108958	0.03667904388584481	0.001034844294147125	0.001012844256063942	0.1252067731712379	0.07487404777125384	0.001113564304051109	0.001023707462950872	0.001001550377210973	0.1966873664190113	0.02503516455938324	0.0010123635321462	0.001058952697403326	0.001006451489673377	0.001002487308676144	0.00100475503134926	0.01484962702987389	0.0004603314712934925	-0.01479015719805254	0.01011968674083183	-0.03446806587084839	-0.03794345108374356	-0.01238172008491265	-0.01324062760083755	-5.603724716805258	-2.749920946003566	-0.02181843826555373	0.04282014069140257	-0.2163098230532386	-0.1338759827698278	0.04075269841876838	-0.1161400765234094	-0.1165910686647899	-0.69575005221613	0.3393340776705595	2.907386911499199	-0.03542029387757727	0.06551960241156327	0.03970881787838516	-0.07565091322079999	-0.02036920321610444	-1.078609952982777	0.05525141158733821	0.007784514220307515	-0.1919839809977049	-0.006271906225774057	0.9555412320783978	0.05100195292285702	-0.3616081516925366	-0.2725524482581527	4.57377979215514	-0.1501964155481345	-0.6699594157455618	-0.4413402111084414	-0.5768972833872478	-2.224452267354662	-2.489681978188738	-0.2905735506544529	0.002605260135406402	-0.3074681391807579	-0.4087216093414235	-4.231387684182926	-0.03947061676776773	0.05314999911530166	-2.431160364050872	-0.7341976272655089	-0.5730822849659869	0.07791505794170052	0.2783372389370862	0.02858222042060228	0.08004631307235947	0.1349742453345702	-0.4666405048162984	-2.278598471171294	-1.92861469021011	0.3033923480585741	-0.2022267332513183	-0.8511290301955321	-0.2923125305321341	0.2651321328164579	0.179719129855469	-0.3105467550904167	-0.6124467252424397	0.05554881867362189	-0.009404692143130139	-0.5747745507626973	-0.07327252520586494	5.352847627675559e-05	-0.006028540825073353	-0.2876811747890644	-1.356502457721824	-10.51497654507616	-0.4749768479256731	0.1706533449842704	0.1170521038237998	0.08613067957404531	0.102495974802861	3.149811848506647e-14	4.139526599778344e-14	nan	nan	nan	nan	nan	nan
0.13	-0.01564092121329221	-0.0597721005064611	0.06256359456178495	0.3873760430919261	0.9199620430335199	0.004210589666187405	-0.07616355114011177	-0.1122049330253286	-0.05742687558059725	0.3131281730299087	0.07751620118919279	-0.129423515632995	0.006567252425016346	0.07626998293236258	-0.08681960886054603	0.8677382864380963	0.176404277818046	-0.867738286438101	-0.1764042778180371	-0.346694289243783	-0.05804107799536244	0.02344523099049564	-0.001749135230739075	-0.1304009441012158	-0.04906669837508306	-0.2790552765554536	-0.03023342466123793	0.5242307203339512	0.823308869511007	0.07302973378964207	-0.001906672181676396	0.593869306012393	-7.675974398606448e-05	0.1845991622357867	-0.3442412783616512	-0.1270654785192081	1.511818194472253	0.2670662104544805	0.06551535285844949	3.501646445896077	-0.2913900949923796	1.503563312444368	-2.19965474154888	0.5629126461216148	-0.5930017681846669	-0.09356865999274751	0.5859768510931672	-0.06785580443062811	5.876546961553434	-0.4834872746992054	-5.876546961553422	0.4834872746992132	1.205547912102354	-0.2680564150691923	-0.06114294252289401	-1.332028954579871	0.4690196105118897	0.04137285018469026	2.289205066370803	0.7147944054950984	0.2381453522275033	-1.94847548779058	6.451488623939009	-0.1011468925234203	-6.146109858644859	0.07202487237132013	0.001153834000998456	0.01074930843689398	0.001103151450953874	0.009473356922801207	0.003308254222970826	0.004704937816915779	0.002842704597837071	0.004298826426830889	0.001040127559423719	0.03675006562656533	0.07823095054185046	0.07142878659456048	0.001263793768790156	0.03906808646414235	0.05860122608432036	0.04941580699196683	0.1818872353086392	0.1787543915347277	0.3032134011866628	0.3206481570877705	0.001090014182453112	0.01901988684920218	0.001022090204148251	0.0146431399254164	0.001034335023237022	0.007911926566572962	0.001618999326558696	0.003142666970347602	0.001122792759972767	0.008321103425697803	0.0364587759770027	0.08074465104554403	0.001112883781130962	0.03004173220091729	0.001017132774446629	0.01501072972735394	0.003144422797698269	0.003472309507187207	0.00101342649514143	0.01841752717635955	0.1063297054852012	0.1255976970984231	0.001028276970625543	0.03334297207150889	0.00496184419205935	0.01166958084312311	0.003448568344251191	0.01242422990192154	0.1711054004290898	0.1736933291199089	0.001069361175575239	0.0307474110448048	0.1112254518743299	0.08190466651593575	0.0907024545636822	0.05499185327535518	0.1044254274589935	0.07149588638975822	0.1364265061836859	0.1344358036199539	0.1913431243124034	0.1652083492995778	0.003750947462191578	0.007813333690108355	0.002608483312792871	5.866465936708404e-05	0.07885272245261572	0.04974671129863893	0.118028829017715	0.1544437907058482	0.07124769516489249	0.09270032960873964	0.06061848291692765	0.06307318260196929	0.001009072812016883	0.04871139464010731	0.1438605052834034	0.1615328869095857	0.01376040935234531	0.01913410797576754	0.008476991322658419	0.05388370794957946	0.0141791466390237	0.02248736292340779	0.01558091725436787	0.01120635937511334	0.001001213148957477	0.005775066945069892	0.001003739148880255	0.01107089736048047	0.001196967731718769	0.01261231223216939	0.06395339302357528	0.06046319233376744	0.1608427673475644	0.1509114449385307	0.1701753422539475	0.2118133536437338	0.008817032902501987	0.0184633005731002	0.0430708622644288	0.05226253260588578	0.08187611065040575	0.1313380649265303	0.03813757734316792	0.04637466742573827	0.1601341755502843	0.2167445809599757	0.001022107215672916	0.01622730418485153	0.06819006600121862	0.03780336220568364	0.04122421424598748	0.05650725301633978	0.001034798421745865	0.007603147998129148	0.001012740444247522	0.01910146398681207	0.1225178129809025	0.1540573169646794	0.0747245072596846	0.08932467156579724	0.001413194248065164	6.963919627365835e-05	0.001024688226717438	0.003561638925433106	0.0138424882940682	0.01319115175026944	0.2042822697309926	0.2173540118615774	0.1413506350644425	0.1339526319357873	0.0010502743798243	0.02583185464264724	0.005286083650403521	0.04199544150764317	0.001006284454857703	0.01633423368332058	0.001002410987495069	0.0130464380453206	0.00100461892612336	0.01500728809287216	0.01480772979267297	0.0007286625014841805	-0.01473483983004153	0.008475086754711167	-0.03578210283217019	-0.03766147808483103	-0.01214567180144046	-0.01361578790554492	0.001006354859734711	0.001003623483263065	0.001003906493591272	0.001016493943107201	0.001018803535171514	0.07122459625009811	0.001018745432608578	0.04478646530077773	0.1892378285253365	0.3755130436035637	0.001017645409109608	0.001026943013659592	0.001004075050457793	0.001057614202452095	0.001044160960966792	0.0116923416759935	0.001049211320106234	0.001006371105672383	0.001019523531086895	0.001012935875903454	0.1175320021549749	0.001027823183275671	0.001036747281900503	0.001062505769716332	0.2619222503436982	0.001011281871736964	0.09397264164177742	0.07725421296037949	0.08880147447143741	0.1031170418769636	0.1448242569119138	0.001008834177201999	0.001613517794375748	0.07527021947430823	0.1198435080486443	0.04727226733970732	0.06380909986748104	0.001009867306900956	0.1109142841309458	0.001069780186656234	0.001041258703097372	0.001010825919204884	0.001008977478542578	0.001001436326474292	0.00100504876834902	0.001067375376783989	0.05879873690229021	0.1184001923201295	0.1390091832479171	0.01795223677794268	0.04244478568009612	0.08037271971265048	0.03960512005438262	0.1783262442484314	0.001049337804807337	0.0580217285733066	0.03439389971531084	0.001054512099102168	0.001012814523208141	0.1044710752894016	0.07359012272332073	0.001061364308516586	0.001026268839921404	0.001001460481108827	0.177995962494156	0.06585154138081113	0.001011181769203768	0.01710748937261464	0.001006751707266954	0.001002611051938045	0.001004974767300476	0.01411012541832088	-0.001679296894761607	-0.01463469469603448	0.0097772637256068	-0.03322798814678479	-0.03833009489540826	-0.01292694655769769	-0.01185044519862204	-5.333605694266652	-2.721362484198952	0.02561928695885308	0.01391451746569923	-0.07042992535717732	-0.09527041339762074	0.01587291664293911	-0.2846466356670011	-0.07153925456188408	-0.6238775333924843	0.09193588988857043	2.152453089387579	-0.001743283473147156	0.03224517045629038	-0.04267522217585307	0.002070049659483513	0.01251380206291026	-1.20032931865744	0.02092265858436727	0.01609089896935575	-0.06171154153255763	-0.003811205815243163	0.6854679143326805	0.0476783493251521	-0.2423914192632261	-0.1528235024570398	4.574633093043622	-0.1071099214212616	-0.7483571801544626	-0.5024885850492012	-0.6259231991584178	-1.762365395306468	-2.306734140104049	-0.1480435276702014	0.008071270051890914	-0.08478018701487827	-0.4275968803832575	-2.003227988037587	0.1173378054088954	0.0446738429617892	-1.748463735677218	-0.3842204699189167	-0.3315586868494248	-0.8190530788478512	-0.6026307979959991	0.03183817553826847	0.06833582118021708	-0.02205410178900083	-0.2734258465375912	-1.905572154466027	-1.935138395856347	0.5864773195436712	-0.1379332655080159	0.2876390237135909	0.1022396042325043	-0.1533491517762682	0.1908031026576871	-0.1179411613191191	-0.4449074638393332	0.04646057825979892	0.004356622463800567	-1.066619841916107	-0.0749711001778457	0.01197897139865801	0.0008886086699902582	-0.6236980005792891	-1.291992640359184	-4.940347534463715	-0.2541874138728562	0.9490050175033791	0.1090708260881186	0.07919305059650797	0.09390522133965766	6.953068922172369e-14	7.041433556242606e-15	nan	nan	nan	nan	nan	nan
0.14	-0.01425100064237713	-0.06272815592491884	0.06183410686643762	0.4023344580896324	0.9225961735716264	0.004809696653249289	-0.04050780738146047	-0.1141118778274143	-0.04282441190734266	0.2911511109139447	0.08261812990448411	-0.1345998723628387	0.005854077151006581	0.08137325948643041	-0.08781192463546604	0.9231578558757542	0.1704293467405639	-0.9231578558757556	-0.1704293467405629	-0.3344540282630905	-0.06066610385376101	0.0227937276529252	-0.0150250179449038	-0.1257062639485511	-0.04859879648960151	-0.2584566854690097	-0.0229459506794851	0.527706996574738	0.8037039986373099	0.1228298091558887	-0.002892270279610885	0.5355041133833633	0.0002085524407783313	0.09882993922875716	-0.247955580393223	-0.0222648161775016	1.480833692868967	0.2601591753722204	0.05436880398243583	3.618043194301083	-0.09203268724233765	1.39073085255723	-2.203249827771729	0.4595225211877972	-0.4493883711708243	-0.0530571863480691	0.4373468951541669	-0.1279648484169462	5.19897981599247	-0.7134961848758453	-5.19897981599247	0.7134961848758457	1.241008320209431	-0.2581300611282912	-0.06882511875844731	-1.327100145164033	0.4698319597387715	0.04953280066373179	1.774746439814149	0.7493825451692888	0.4553027547685427	-1.961167049295859	3.284335524047203	-0.09866362808844122	-5.547975082362107	-0.06747202093011147	0.001082964563689233	0.01094024434452204	0.001055350987754724	0.009774406117841942	0.002203622020080947	0.00404764346371521	0.001966083339261581	0.003650096248055777	0.00103084353288144	0.03708937124174781	0.07360526294756758	0.06797085570058613	0.001144909146367165	0.03847800076935869	0.0507738697330512	0.04324144280578605	0.1843793292708359	0.1786420419243828	0.3303262414749162	0.3389944496560622	0.001055319007737559	0.01896111167548388	0.001026550533176811	0.0150837565656512	0.001019905027694976	0.007793375154202075	0.001348764142729727	0.003029501782509206	0.001085204175122188	0.008381004087278519	0.02233266392343822	0.06934202072699049	0.001084906619957955	0.030510396944435	0.001012156480429979	0.01516672956968485	0.002125220558474441	0.002798808555128205	0.001013110090792791	0.01838495989196192	0.1111345641103589	0.1310358337654693	0.001029381657303495	0.03384467592538903	0.003079369855001211	0.009916338706226468	0.00229929082125036	0.01127156105081053	0.2118850910736617	0.2178709947726053	0.001041310310204054	0.02970179651572856	0.1017021487369747	0.07402961606840523	0.08296193465842082	0.04965733803161351	0.0957826493584909	0.06498271710850229	0.1208603336520599	0.1185056363145225	0.1708936709872248	0.1443321957769371	0.002437358252902717	0.006717219333402103	0.001966037465874698	0.000143805372962708	0.07761671058105828	0.04958230316287628	0.117812424693913	0.1486463245162321	0.06133108188715261	0.07995279272237053	0.06298204730320534	0.06473237711221609	0.001009756276897	0.04907092147414829	0.1289253712265436	0.1464054629314879	0.00773960204177341	0.01694618229030768	0.004930230255941404	0.05160395405927493	0.007933474605421641	0.01537912563251525	0.008679416729550327	0.005914608841211842	0.001001368986484211	0.006079817278337405	0.00100464602332698	0.01182728340413716	0.001144765404519335	0.01300582068438405	0.06136569248683204	0.05809025907926733	0.1415823390346187	0.1335486143097074	0.1557729763937732	0.1933811237090522	0.01573940868483602	0.02511017778067195	0.04279673226592353	0.05089792348391246	0.0804493850836145	0.1258046307894781	0.04092972334185526	0.04688371449924535	0.1680275347813502	0.2056008535176853	0.001044319881813621	0.01820273150677831	0.06329903122620838	0.03707599310204938	0.03755153432564114	0.05248732911038639	0.001049774318050411	0.008040271503266782	0.001012767681810629	0.0191006768616299	0.1105495464750768	0.1415886606057012	0.07392826196983321	0.08848860035289104	0.001229697603558053	0.0002049227121355975	0.001026164802117263	0.003587383630470005	0.007749764461296166	0.009052863896566057	0.1908220977311625	0.2039491407197346	0.1199859892326213	0.1067648580452251	0.001031171394943372	0.0245901137044112	0.01528779958476571	0.05347570627395022	0.001006592944443003	0.01741753626653886	0.001002541729878434	0.01382821933097839	0.001004851367568695	0.01593626645711789	0.0140933665234406	-0.001571964482685457	-0.01461256774883014	0.009119423731158521	-0.03375360293131343	-0.0382173056958433	-0.01283252724430887	-0.01200050932050499	0.001006151231895844	0.001003588592504231	0.00100308669045421	0.001012805075636417	0.001022214721663911	0.0644490039062315	0.001014329841736586	0.03784841486037605	0.1879972806492142	0.392277433795314	0.001017839417748166	0.001034546133553774	0.001004435108789326	0.001054746449733618	0.001044754914589059	0.001221761195001738	0.001058477005194921	0.001007054767104574	0.001017117521640534	0.00101264744046498	0.1185626853183502	0.001032544230022132	0.001021928412669991	0.001041286120760504	0.2966444994398627	0.001010703086422081	0.08324506572840314	0.06844208849314888	0.07934137587856224	0.092745017275459	0.1301955515691611	0.00100921458566457	0.001020510863448357	0.07647885539847808	0.1156445938271163	0.04936504481667256	0.06773734321591961	0.001010945050104977	0.1020882001554234	0.001072511462782395	0.001041237051028227	0.001011268299101321	0.001009078870466151	0.001001610024528285	0.001006040965855549	0.001103144733855248	0.05741185535695073	0.1052965887156071	0.1272333485843734	0.02752288553961355	0.04247089345149364	0.07707236459404943	0.04786773041705928	0.1828074247016528	0.00108195223527316	0.05606990743552431	0.03210875554477299	0.001074179904066373	0.001012784790353577	0.08373537740756581	0.07230619767538785	0.001009164312983136	0.001028830216893092	0.001001370584998806	0.1593045585693009	0.1066679182022372	0.001010000006260309	0.03315602604783919	0.001007051924860034	0.001002734795197744	0.001005194503250541	0.01337062380676796	-0.003818925260816893	-0.01447923219401649	0.009434840710381854	-0.03198791042272105	-0.03871673870707305	-0.01347217303048274	-0.01046026279640666	-5.008721583812749	-2.611304176085419	0.0004700710702900745	0.05855260701010774	-0.08832472878288231	-0.03003777803408298	0.06418722069386516	-0.3976968128021903	-0.05047597323079959	-0.6227933616899515	-0.1061945147704676	1.540662655671628	-0.01840084689653292	0.06725964142220359	0.04776978009632956	-0.04560190712766651	-0.009719765130820287	-1.031826357196817	0.09005356702252691	0.01325142672442556	-0.1012985581944918	-0.002972599813273006	0.3995123835751498	0.05432395660089271	-0.1052734723910032	-0.0866334099932433	4.197982766209261	-0.1096108957966886	-0.8266325023092153	-0.5645699646404939	-0.677062965525163	-1.448345974278412	-1.817438616902552	-0.08431251145191671	0.008040791215765815	0.03469671880564599	-0.7889811987611672	-0.7005216087047919	0.2025720704308112	0.02543829121741046	-1.319271850469932	-0.05718893809224521	-0.1312634916990477	-0.3799090120667937	-0.2501434035539263	0.02791544319202315	0.08820459919871981	0.1567234404619243	-0.2253507275781235	-1.573883598001703	-1.713236689002365	0.7175652881730207	-0.14725831110406	-1.958472436871752	-0.09987457523367817	-2.376109516744449	0.2047614189809347	-0.04797207778264296	-0.3754191403695751	0.04168247978009559	-0.009040446031686019	-1.400840689238837	-0.09535783585246334	0.01331239526651982	0.003551247174880553	-0.05280851891984542	-1.421281341012373	-0.7235049876078532	0.01368666743535537	1.27098618491481	0.1088897189977528	0.07814476351836229	0.0932056482360612	4.634056009391943e-14	-1.910879959788663e-14	nan	nan	nan	nan	nan	nan
0.15	-0.01356545355029705	-0.06474795427319989	0.06202633706722552	0.4170121106602319	0.9251625745740727	0.005306470332607171	-0.004070060544742716	-0.1141575164649543	-0.0296856370014597	0.268901715033723	0.08674639493696998	-0.1386256945868351	0.005429990201876219	0.08505167300994712	-0.08930398788698514	0.9718858904742137	0.1620097039911166	-0.971885890474216	-0.1620097039911167	-0.3218372367083965	-0.06319546311065126	0.02208331507026132	-0.02836998685651501	-0.1210290369947603	-0.04810210299356504	-0.2386049184743106	-0.0159590153222139	0.5330860247097117	0.7842910686538686	0.1434959191131268	-0.003850853850835793	0.481599314591849	0.0003259056034906638	0.03959752326422995	-0.1546129181150851	0.05498695283560926	1.455416936680942	0.2527832679962934	0.04551737947176009	3.663453415912725	0.07990555879936372	1.232212375109707	-2.247163671174075	0.3653953012864821	-0.3589714787209726	-0.03230123143330167	0.2972365657365976	-0.1655543607137227	4.546856106660156	-0.9673293601291276	-4.546856106660143	0.967329360129136	1.28166143355603	-0.2473966856204504	-0.07315826892002313	-1.343650742301742	0.4644251474427978	0.04929863476357098	2.220609379545944	0.6547152233881778	0.6152030857852638	-1.917719035339657	0.9962944368453188	-0.08885542233224281	-5.205417649973445	0.05783049967671088	0.001045379166917489	0.0112090747328734	0.001030041794626994	0.01016396689127467	0.001616283218794808	0.00369088097856436	0.001499268955977055	0.003291818847688407	0.001028448266065792	0.03756780736343616	0.06768736690376362	0.06343738274300548	0.001080663952964819	0.03812421082857276	0.04148086422289993	0.03607831181427083	0.1839227148852592	0.1760393738375541	0.3522025636860902	0.3522245782947396	0.00103712072428525	0.01896175879282704	0.00104781035777976	0.01556914829009331	0.001012471712663916	0.007755487511097841	0.001204538274756046	0.002959241683650652	0.001065152920647158	0.008471290120163993	0.01228897769326228	0.06001802925534091	0.001071073028100586	0.03119590893596157	0.001009819122155535	0.01534724026290231	0.001582883731072101	0.002322024277275654	0.001012929156487495	0.01836457720096635	0.1128586260214798	0.1334728425244794	0.001033896785334242	0.03437302715888252	0.002073440611422782	0.008895386837194499	0.001682431145206911	0.01058209008609736	0.2491319068743574	0.258292450100314	0.00102617691936625	0.02875873218970647	0.09109422641633909	0.06535824988593973	0.0741733774393509	0.04367955568309276	0.08609616006236517	0.05783295228339456	0.1084906023951588	0.1061278294328476	0.153520319714521	0.1279447399650265	0.0017397766660624	0.006114612758231754	0.001507240284787101	0.0002448306521282792	0.07675431062795246	0.0500585537045559	0.1162632068082965	0.137704703707764	0.05647699965065248	0.07323185535248218	0.06541990387808923	0.0665105105526653	0.00101089535653105	0.04928154100315628	0.1166545778414738	0.134490787912523	0.004504247306363129	0.01628971482557146	0.003035026856602928	0.05087689977637287	0.004576124155013972	0.01306495798784027	0.004963410384360033	0.00426334231888544	0.001001552608332091	0.006381933985603386	0.001005371270285073	0.01263268278202593	0.00111688673909102	0.01347925828419583	0.05941043895793213	0.05639957859585377	0.1250432292647455	0.1191203673947494	0.1423951880814216	0.1764563959318179	0.02234726320861669	0.03123841326839179	0.04261475668097644	0.04967929458873076	0.07833356153596045	0.11214154105676	0.0420296285542357	0.04529851289210898	0.1758325010934748	0.1781675389294115	0.001073438765829984	0.02034637627362521	0.0595206342288601	0.03676441561665641	0.03462630399573831	0.04922197535500959	0.001072305156754738	0.008474515135196399	0.001013029778101215	0.01909822376195302	0.09575101950316404	0.1276032324985601	0.07220347671134206	0.08701126728582818	0.001123486426531268	0.0003554277415942833	0.00102902388726263	0.003640367354107309	0.004476185340280876	0.007658155419566509	0.1746879783787227	0.1889376944825598	0.1132857708005874	0.1018131913887167	0.001020961464161556	0.02520409811413641	0.0258807608965109	0.0650576807770578	0.001007024258709703	0.01842911507302014	0.001002717367444244	0.01454706816362683	0.001005169009442199	0.01679358042434074	0.01342548886274825	-0.003687560046068211	-0.01443967566778299	0.009658846090193995	-0.0321426893554436	-0.03811856339831437	-0.01344852805452916	-0.010981409968411	0.001006343832051201	0.001003792436722281	0.00100269404048024	0.001011454832544314	0.001029120182854687	0.05620578363615978	0.001013308979913214	0.0237469179567522	0.1789060419552048	0.4006954730452296	0.001018466426966934	0.001099882401775293	0.001004989915390939	0.001053897149899709	0.001043878872023199	0.001141574864821299	0.001055146117604369	0.001007667387364429	0.001016162430545754	0.001012819896652847	0.1125074333017234	0.001043716466157937	0.001018605134017898	0.001035208751236345	0.3316110561995802	0.001010191731389253	0.07048832467860293	0.05745289550834175	0.06726486212494732	0.08872257201988101	0.1219073168786284	0.001011998745129315	0.001035082573935519	0.07487461470416533	0.1125965945618051	0.05125047315655019	0.06919446565333889	0.001013041742009502	0.09553398622868327	0.001067694718334622	0.001038400791902066	0.001009695956089397	0.001007581250030681	0.001001856796737104	0.00100619798785213	0.001074928190993469	0.0565490577510128	0.09560069063929691	0.1166546048575427	0.03148711553547259	0.04233403101775636	0.07419642380505063	0.03944371916601322	0.1934497771834062	0.001122189986855539	0.05361001943482278	0.03041824670068689	0.001114014298029952	0.001013740592810076	0.06727666114566229	0.06792734596286489	0.001016022881544212	0.001034681065280319	0.001001273759757473	0.1380096457145395	0.1008637125087559	0.001010618966072363	0.0415127159670539	0.001007829492361095	0.001003040051852717	0.00100575768933147	0.01280150324684034	-0.005698063437652032	-0.01423513836574902	0.010377472753079	-0.0306555989257518	-0.03754128085377864	-0.01404561288398653	-0.01037922835392049	-4.622672822651054	-2.634683111557148	0.04190233866811352	0.03058599081467757	-0.004607349329158568	-0.03510701386803711	0.04253677998483355	-0.505390725282823	-0.022466502917022	-0.8024674690240184	-0.4081117175585015	1.097152264072489	0.01075009618349887	0.03998219335149757	-0.02813286906279171	0.01404438398812366	0.01915541671363563	-0.8192026542183966	0.06186834257591154	0.02105435451968244	-0.01663953548403543	-0.001186437841096638	0.08571715416011116	0.05264059530589523	-0.0912390650919457	-0.05323576356223014	3.890477773704993	-0.0842986269264992	-0.9017222592616612	-0.6266228851482414	-0.7486971467930205	-1.054225028155579	-1.469122985094262	-0.04141048126839464	0.0118958043214389	0.05979996943921368	-1.332278868100899	-0.6358290109663055	0.1535915657282482	0.01530593239693529	-1.064487326280572	-0.06524700071132478	-0.01905318558273112	-0.116660496581798	-0.09306637591042129	0.03145139296783955	0.07814928382028	-0.006652574985771792	-0.1246052232659994	-1.336676189844756	-1.663072061336185	0.5195782438390759	-0.1070589548096784	-0.9591864011073858	-0.2437363834799142	-2.888819642651908	0.2238373339051383	-0.02905122837842465	-0.2877532516976326	0.0441816738632051	0.004175078024038206	-1.382144540151394	-0.1973133249311615	0.01646713689053967	0.006931445365994548	-0.1615152934709301	-1.582644757323423	-0.3878174577325557	0.1069979047868801	1.054670415879694	0.09456294246110303	0.06651431544422969	0.07948538155459961	1.880246546622855e-14	-1.515509042349449e-14	nan	nan	nan	nan	nan	nan
0.16	-0.01343268929576566	-0.06579259086444492	0.06281936785332665	0.431457199131332	0.9276450837892358	0.005730673194260848	0.03264020579427328	-0.112573754670033	-0.01827639947532074	0.2461971510322855	0.08991133224979132	-0.1418432100390911	0.005197231963860982	0.08729600592502784	-0.09102514302607759	1.014099558068217	0.151144819635714	-1.014099558068217	-0.1511448196357139	-0.3088345707354457	-0.06560713547353912	0.02133254485161401	-0.04193317489380119	-0.116441526671255	-0.04762296906993662	-0.2135444494696881	-0.009717432269703626	0.5399050625616193	0.7654236161715791	0.1457038572817021	-0.004585425449809185	0.4319471009032358	0.0007029193584177886	-0.01172662828380621	-0.05292322899254342	0.09789530088479195	1.43432087296908	0.2433808179111009	0.03985464044159352	3.672547094762264	0.2338473992553508	1.044823376610026	-2.294283452015429	0.2668569772600566	-0.2877270168274723	-0.01479144406284621	0.1505307734778199	-0.1737832259271416	3.896106415101237	-1.202544506066819	-3.896106415101237	1.202544506066819	1.31818320386054	-0.2345926823279826	-0.07689664595520983	-1.370743970299242	0.4518886336814318	0.04602088618206836	2.816486841798692	0.6003120842140796	0.7433046981553206	-1.852071549065229	-0.4072988336849115	-0.05386123364001653	-4.697458061782082	-0.01553990248312351	0.001026688531702391	0.01155041775968689	0.001017493889944803	0.0106106547970167	0.001321670583934389	0.003523904855931603	0.001264735004961595	0.003078169734067267	0.0010307054643419	0.03816084236814563	0.06067103947702399	0.05793518226336889	0.001048035599037328	0.03798498095026644	0.02977173418532901	0.02733940077730925	0.180166822094078	0.1706043552739821	0.3693547667360302	0.3607732787777336	0.00102833870149627	0.01902051011575919	0.001091115559611029	0.01608667023052705	0.001009034318918453	0.007775006566158324	0.001131975892703488	0.002960279395802526	0.001054692325815993	0.008591681322217755	0.006970192740131801	0.05323335330085321	0.001062492439985857	0.03204415402178368	0.001008957471870147	0.01555188951328743	0.001310604345504659	0.002014393084089234	0.0010129250057575	0.01835958115241689	0.1113368112034723	0.1327067325673339	0.001041741879510512	0.03492337393571258	0.00156642863290085	0.008245114130620429	0.001370112004466665	0.01016734616721705	0.2843322724366785	0.2957639397341423	0.001018357553285227	0.02790989082712017	0.07938444031386703	0.0561135403816193	0.06428384749494538	0.03721215272696438	0.07522194559692329	0.05009263122671405	0.09943240551482981	0.09688094322952054	0.1394048090454086	0.1147683272827737	0.001391284736559101	0.005784976154664302	0.001284682594357663	0.0003763522535987295	0.07556492372376199	0.05076323414984832	0.1140885793114814	0.1233420290508293	0.05464488654487467	0.0673929495891767	0.06741129897153725	0.06781494738780379	0.00101251347356096	0.04934944647769357	0.1065664650403554	0.1250992329467246	0.002857704872219449	0.01581839335894517	0.002077114169323577	0.05112477393369619	0.002868334144538803	0.01237119610668305	0.003069880646571153	0.003794151823046957	0.001001767821280485	0.006687715031570965	0.001005812261376369	0.01349574922923036	0.001088837563972863	0.0139804360949486	0.05794237295023542	0.05536175753075309	0.1109744746219236	0.1063168824160095	0.1299215969691274	0.1602924185844325	0.02761393491045308	0.03573167134696751	0.04245364645761834	0.04854491465026232	0.07587736753563279	0.1029200849386373	0.03869196236675232	0.0414775740839259	0.1846532522002174	0.1522591358298244	0.001108117233989279	0.02267687417493323	0.05631554453601444	0.03620081235278499	0.03226820250446275	0.04653023125617287	0.001103489651044775	0.008904213525973207	0.001013638885769306	0.0190966834337311	0.07990851996794632	0.1142277776434389	0.06929796914094544	0.08459824290684839	0.00107380763336197	0.0005278359752826987	0.001033379511179699	0.003723731494055528	0.002812455995590956	0.007114915687326655	0.1562345422671917	0.1722635085552575	0.1068982764046416	0.09658872660979527	0.001016168364899344	0.02668782560569206	0.03521798546800469	0.07475434859495596	0.001007628785376169	0.01933153311903602	0.001002957847312653	0.01517629188852231	0.00100560948477249	0.0175505388151281	0.01282344926923251	-0.005645517351752604	-0.01421931575525559	0.01046707490500377	-0.03071751049884085	-0.03730201073027525	-0.01403615489360506	-0.01058768722272221	0.001006536432206963	0.001003996280940828	0.001002301390506257	0.001010104589451012	0.001036025644045606	0.04796256336608781	0.001012288118093682	0.009645421053127622	0.1698148032611953	0.4091135122951444	0.001019093436186365	0.001165218669998591	0.001005544721992931	0.001053047850066598	0.001043002829457369	0.001061388534643537	0.001051815230009791	0.001008280007622666	0.001015207339453034	0.001012992352838794	0.1064521812850964	0.001054888702294965	0.00101528185536468	0.001029131381711816	0.3665776129592976	0.001009680376356186	0.05773158362880295	0.04646370252353463	0.05518834837133249	0.08470012676430252	0.1136190821880952	0.001014782904596364	0.001049654284423001	0.0732703740098529	0.1095485952964941	0.05313590149642827	0.07065158809075885	0.001015138433915271	0.08897977230194311	0.001062877973884258	0.00103556453277414	0.001008123613073301	0.001006083629592851	0.001002103568949192	0.001006355009850833	0.001046711648133479	0.05568626014507579	0.0859047925629792	0.1060758611307112	0.0354513455313312	0.04219716858401949	0.07132048301605287	0.03101970791496634	0.2040921296651601	0.001162427738448026	0.05115013143412029	0.02872773785659762	0.001153848691997676	0.001014696395265506	0.05081794488375874	0.0635484942503428	0.001022881450106021	0.001040531913669284	0.001001176934508877	0.116714732859778	0.0950595068152757	0.001011237925882938	0.04986940588627239	0.001008607059862714	0.001003345308507857	0.001006320875412871	0.01223238268691284	-0.007577201614487276	-0.01399104453748158	0.01132010479577604	-0.02932328742878258	-0.0363658230004844	-0.01461905273749036	-0.01029819391143426	-4.177103675268905	-2.748375939869452	0.01497259880704507	0.06997803348424587	-0.05036745623574673	-0.001112120692283692	0.08710699728647626	-0.5914423172328845	-0.007563960826209484	-0.9379493707566445	-0.6726646101157168	0.6043770245396962	-0.006780005755121517	0.07368568463624869	0.05925111974162305	-0.03134234483718673	-0.003698731242026737	-0.5239632537706489	0.1226001858787307	0.01807913827848965	-0.0674679411812219	0.0001047293143485357	-0.241111359655457	0.05872306527314874	-0.03113763992613867	-0.03168800083691506	3.607989627433637	-0.0907663030801274	-0.941301166679976	-0.6624940861611006	-0.7951742118392101	-0.822161838598755	-1.175229990967165	-0.02971851709552416	0.01414005569059149	0.08038269952969981	-1.473191968454026	-0.5241152873875339	0.1078327493307928	-0.003104519741829326	-0.8146478398365756	-0.02015973846906596	0.06372219635771514	-0.05582785935517583	-0.01372819825390041	0.02864831090672052	0.0997380130486438	0.162271482650222	-0.0947788439108993	-1.248931210728818	-1.561086603043067	0.3905698063610878	-0.1304085197518281	-1.070145713950109	-0.5470220154414596	-2.071127219005612	0.2421320458468862	-0.09837723348259081	-0.2606972091095947	0.04077343158063045	-0.008857894434133413	-1.278846038832203	-0.2824960982350022	0.0176930361163745	0.009627330437699899	0.1174852300315356	-1.753829279038017	-0.7780646120894154	0.1876352838023789	0.8939248478699848	0.08705756690723863	0.0602197419679604	0.07313453294878329	-1.047481536141687e-14	8.401956823060255e-16	nan	nan	nan	nan	nan	nan
0.17	-0.01384362196421099	-0.065752403078427	0.063836965032375	0.4457083321997023	0.9300178226387229	0.006117077544555993	0.06937003768588849	-0.1095013870599138	-0.008897337190647812	0.2231546304416935	0.09204660149725992	-0.1443397135856527	0.005186333033373495	0.08800503893254674	-0.09265184140165977	1.049778730009188	0.1381835080397953	-1.04977873000919	-0.1381835080397966	-0.295506685063905	-0.06788083809734269	0.02054766182395462	-0.05580524823666914	-0.112013616460026	-0.04718789025543493	-0.183375659637169	-0.004062559067330627	0.5479002207912014	0.7472681912341954	0.1375106584616179	-0.005022283933238302	0.3866920930714328	0.0007315774565932283	-0.07331460536566831	0.06338448953561962	0.09993302707428883	1.416218676503293	0.2304010813702844	0.03782870891628944	3.674165674645278	0.3810393136520335	0.8296442757537809	-2.302631735228437	0.1568877972894898	-0.2081000573914417	0.01579597315575082	-0.01096153478170061	-0.1471949191457163	3.239676413342479	-1.371981167848103	-3.239676413342467	1.371981167848111	1.34610280349327	-0.2202649506731805	-0.07977905158070855	-1.406643531152251	0.4326013000521062	0.04038160772427678	3.177300372433865	0.5411069814662537	0.8536324445238961	-1.772056780033406	-1.147918349701525	-0.03380315409603677	-4.338882312680247	0.0199651349049291	0.001016990198204032	0.0119425491470042	0.001011029948479256	0.01111847132118567	0.001165198662889409	0.00345147531603407	0.001139886789632738	0.00296538776741293	0.001037140692273034	0.03885323051985812	0.05336269019803285	0.05207360723428844	0.001030552803427634	0.03805412385475281	0.01923507050146971	0.01956398876335823	0.1738121702406833	0.1632088414591527	0.3815315677363918	0.3644686319971905	0.001023945177246203	0.01912011719403767	0.006204450989556094	0.02175878507239582	0.00100748162045845	0.007919968111755767	0.00109341902954644	0.0030156845957854	0.00104884639640646	0.008729874869509435	0.004096788669155953	0.04804256306376218	0.006432101534276477	0.03823932873301751	0.001008934149476682	0.01577658285152313	0.001166066532145237	0.001837644456996065	0.001013119269067529	0.01837579929336835	0.1071650340603106	0.1289028562723839	0.001059824441497649	0.03549038371352135	0.001296068810662438	0.007836273296550279	0.0012024397797097	0.009895011530651091	0.3165496417366979	0.3300292019657541	0.001014067719970354	0.02716799461705354	0.06437666759237043	0.04562000988766243	0.05183384840124371	0.02991874009952964	0.06111306291365106	0.04103282461853822	0.09333968800046023	0.08995280503653451	0.1281779862520792	0.1040038892289082	0.00121980750796279	0.005587304668763401	0.00117337346074374	0.0005277980049569882	0.07392549302941474	0.05159974856516262	0.1126132319602732	0.1100699239858181	0.05681787913398646	0.06415336866117993	0.06848991390391121	0.06817746352598167	0.001014748853569688	0.04929110959500869	0.09776136965526598	0.1175449585693116	0.001981263823758184	0.01560045904786345	0.001567606628566949	0.05193625250227187	0.001959064934596777	0.01227253445987678	0.002061462959668166	0.003706871147584652	0.001002008658261432	0.007001637654251634	0.00100599907273054	0.01443994604021091	0.001065514195456308	0.01457543950585604	0.05663810092471859	0.0546178136876898	0.09875646744457002	0.09505266952255659	0.1147100081894922	0.142369666737566	0.03082613416423673	0.03802654259905484	0.04257078186651159	0.04759210099621047	0.0722812065970564	0.09368698076860475	0.03441603975525979	0.03635486939754189	0.1856133649801008	0.1355739565817838	0.001119576258601451	0.02516010604663156	0.0531086394059009	0.03538759964204894	0.03022683564002279	0.04413811185655812	0.001127248608479639	0.009294234839739242	0.001014435586585295	0.0191004524786186	0.06438411229560595	0.1021445789426792	0.06540877830696094	0.08136060881339367	0.001051405273740697	0.0007214887214201359	0.001041739504858915	0.00384067740324828	0.001927274247789552	0.007251749430363044	0.136752577537391	0.1541585172252403	0.1033036539804645	0.08952516420771654	0.001013996710835428	0.0286648745759437	0.03815440838815218	0.07831055021177916	0.001008435640300684	0.02010111673325686	0.001003276690418619	0.01570165775452625	0.001006195183658143	0.01819018550127026	0.01229259203171929	-0.007443112391494122	-0.01395605799285808	0.01135220292485521	-0.02945510551763778	-0.03576938703836405	-0.01442244429259634	-0.009550867338129453	0.001007201397043438	0.0010045621081761	0.001002128968658932	0.00100965047393199	0.001050448781854898	0.04104710978602579	0.001012414032101065	0.005326121857925629	0.1577807113685386	0.4054030832000146	0.001019608695657346	0.02040238050100015	0.001006137332860769	0.001053470974845169	0.001042557456049767	0.00104683579975813	0.02142092494185856	0.001009442801317676	0.001015767329311791	0.001013599882727148	0.09666571307107076	0.001098746735113661	0.00101335633165873	0.001026588889544982	0.390452687288567	0.001009537846244913	0.03378016386612376	0.02748967664205776	0.03242388349519813	0.08507288006468183	0.1091850833702995	0.001063442971495038	0.001064017840806619	0.07049214304849803	0.1113068045097623	0.06499709651316711	0.06920591067510561	0.001018713962372831	0.08229454047549745	0.001065151490564859	0.001035760084265698	0.001007093611370812	0.001005161472441968	0.001002391043536459	0.001006056821215999	0.001036601944288288	0.05442918892433578	0.07764751074311227	0.08040088073909499	0.0336907530546181	0.04315057355433777	0.06435501333839949	0.02800808309949285	0.1722218307042474	0.001105341868427277	0.04740455927057909	0.02713911690797408	0.001150406011893737	0.001015745567893946	0.03842672546214037	0.05771861989393432	0.001032490022265514	0.001058824373476031	0.001001104508318119	0.09774697944415839	0.1009568281385536	0.001012158556771521	0.03445052539932486	0.001009840742987536	0.001003831187010573	0.001007214079537584	0.01180990227005167	-0.009133436052841235	-0.01366481099476195	0.01226300944797004	-0.02829815500751838	-0.03375961457675666	-0.01465144693567252	-0.007916186194892904	-3.633163699224392	-2.904310090976438	0.05246012936418817	0.0418280338022636	0.01618498845543953	-0.01529435070852744	0.0611165872412295	-0.5839696615623853	0.01989811227261983	-0.6427133560304458	-0.8007949559450562	0.1339376125707091	0.01929734529785202	0.9875932917136672	-0.005540674099787483	0.0260768699914108	0.0230720997140072	-0.4951829494782077	1.046949985196736	0.02505357174332253	0.01094886531755157	0.003060378259169395	-0.5126360257953048	0.0555341334199044	-0.04296819669014539	-0.02277365905542409	3.225261642239715	-0.06186645656544059	-1.16112964819506	-0.79470676049773	-1.017422262609217	-0.5792155839296924	-0.9836296593940829	-0.01287786869217824	0.01606806826591657	0.08450418712998929	-1.155159928199285	-0.1272862119773147	-0.02900848823569585	-0.009565484226154443	-0.6989858035317542	-0.01825039463344583	0.0969471175125171	0.02523004348125035	-0.001897342093867817	0.03310241288174556	0.09431160659328972	0.01024274905539812	-0.0600833998410524	-1.028241681731368	-2.020549212671937	0.0861689471302311	-0.07061913321114992	-0.8029610632207971	-0.467942497874195	-1.362947812098237	0.2560578472537583	-0.07640102423443389	-0.2233657034395199	0.03703439847600898	0.00526915967828686	-1.136071587669945	-0.3645665515703035	0.02077997290052486	0.01356713854562146	-0.03547786679335103	-1.855720272224375	-0.6089593418140163	0.2074604049441041	-0.1267604835750304	0.06809325419886238	0.04583372392479092	0.05611053296607128	-2.814727503731448e-15	6.734791887191425e-15	nan	nan	nan	nan	nan	nan
0.18	-0.01495607540248686	-0.06447642700704814	0.0647042062379712	0.4597878313768445	0.9322377880045282	0.00649529695848771	0.1061384471089598	-0.1049447045792003	-0.001710410051625878	0.2003762949451002	0.09298290669679327	-0.1459357384850235	0.005576837731423636	0.08703202797336089	-0.09388181080792037	1.078892055140098	0.1240599291841726	-1.078892055140098	-0.1240599291841719	-0.2819383372046755	-0.07001477665176499	0.01974298197992321	-0.07012550217439591	-0.1078113428404837	-0.04682760229533724	-0.1507978570664473	0.001313595863686558	0.5569358213873487	0.7301216137384796	0.1244139419002891	-0.005267342352761033	0.3454626784875918	0.001076094312406516	-0.152030782252771	0.1942344280725803	0.06782410619493191	1.399994094723437	0.2128261211972406	0.03821765316890681	3.680262601057173	0.5307103733826862	0.606396347483426	-2.241446433212449	0.02706416768162645	-0.1076312873923294	0.06548928170791253	-0.1858780198518838	-0.09443743205812025	2.582937053088842	-1.43499795800752	-2.582937053088842	1.434997958007521	1.366275641398021	-0.2066398684518871	-0.08085600922968877	-1.460380089271213	0.4067613153438768	0.03106271530121244	3.29828938943882	0.5445684299387936	0.9513931714683594	-1.650302060731429	-1.388002381933255	-0.01550122085893896	-3.892339412189873	0.04763184906076359	0.001012475846645898	0.01237974936154612	0.001008082549349814	0.01165207072222865	0.001086852581814669	0.003453673429474181	0.001077225829486767	0.002895281158471605	0.001047571498256392	0.03957809319656175	0.04614561346927427	0.04619384957239085	0.001021877861736671	0.03835305460572992	0.01152857104948193	0.01397352717700587	0.1652075490263518	0.1547013200932102	0.3884936119528623	0.3634369108935846	0.001022007156526273	0.01925837549967713	0.01816594175821493	0.03437565622443233	0.001007002106363603	0.008158555814693829	0.001074356238370277	0.003154886499639821	0.001045701816374473	0.008887816497312786	0.002632062695709279	0.04370993119450362	0.01906393262113712	0.05159345830231919	0.001009504178505533	0.01601684179686389	0.001094058218838088	0.001809983382343214	0.001013520268390366	0.01841921831163612	0.1005988108962371	0.1225945695222131	0.001090798694591342	0.03605116146676592	0.001159801752911651	0.007538996800587171	0.001117297595006673	0.009711978334449305	0.3452150415352225	0.3598731490459463	0.001011852513978596	0.02658749134345634	0.04490834574708718	0.03281645309604118	0.03608630123158715	0.02134765109358158	0.04269903515814675	0.02973148291826851	0.08996918296353094	0.08498163587240286	0.1195755091663262	0.09497629330315571	0.00115836144850626	0.005466177008987353	0.001124892047353904	0.0006960930926952906	0.07177898781349445	0.05240499796438238	0.1124815336930452	0.1007602128138108	0.06334115148825491	0.06477751907431702	0.06844497821908536	0.06736119829190873	0.00101765461920898	0.04913808424384019	0.08975196999675007	0.1110639415183746	0.001542354750415316	0.01555692004856783	0.001312389225586769	0.05303118828715012	0.001501996190675376	0.01265848724614584	0.0015544073668759	0.003792816876082343	0.001002272825692551	0.007329087273989894	0.001005943262631221	0.01548618650986066	0.001048799290393401	0.01525556206648584	0.05535245059782847	0.05403862003115963	0.0880211336937221	0.08526544250633349	0.09474528887494953	0.1199397254041614	0.03166944464464088	0.03781034035122814	0.04307547386680219	0.04692323354307212	0.06716841374935027	0.08633114481093898	0.03070522865640868	0.0323102526056783	0.1739862931384069	0.1230593959579517	0.001096752134012958	0.02782890149486336	0.04963828498656322	0.0344300775566878	0.02839304075461637	0.04195013653449288	0.001137402261385069	0.009640972841824488	0.001015358572905862	0.01911521572569646	0.04989236356616883	0.09154078816303923	0.06062424197309819	0.07731619525313417	0.0010450141631403	0.0009382846290571098	0.001055067651384369	0.003991180007820393	0.001482839072691181	0.007498170644079482	0.1169841057609577	0.1353780774055967	0.1036944467642653	0.0849233103037475	0.001013371941103863	0.03083075159850678	0.03244963901706384	0.07333761974199055	0.001009456013540849	0.02071808016826231	0.001003679093208841	0.01611257222085015	0.001006934711207918	0.01869906404816124	0.01183398600797439	-0.00907980036364406	-0.0136508163769126	0.01227584869960173	-0.0283508822430603	-0.0335210401919085	-0.0145728035577149	-0.007617255565571003	0.001007866361880816	0.001005127935412204	0.001001956546811511	0.00100919635841245	0.001064871919662533	0.03413165620596224	0.001012539946111932	0.001006822662720017	0.1457466194758811	0.4016926541048862	0.001020123955129458	0.0396395423320049	0.001006729943729871	0.00105389409962355	0.001042112082642282	0.0010322830648741	0.04179003465370568	0.001010605595012317	0.001016327319172244	0.001014207412612494	0.08687924485704536	0.001142604767932184	0.001011430807951366	0.001024046397377473	0.4143277616178365	0.001009395316133016	0.009828744103444786	0.00851565076058082	0.009659418619063782	0.08544563336506134	0.1047510845525039	0.001112103038396961	0.001078381397190653	0.06771391208714329	0.1130650137230307	0.07685829152990606	0.06776023325945295	0.001022289490832339	0.07560930864905178	0.001067425007245658	0.00103595563575814	0.001006063609667671	0.001004239315291862	0.001002678518126295	0.001005758632582357	0.001026492240444892	0.05317211770359666	0.06939022892325532	0.0547259003474735	0.03193016057790376	0.04410397852465667	0.05738954366074631	0.02499645828402019	0.1403515317433348	0.001048255998411197	0.04365898710703715	0.02555049595934693	0.001146963331791182	0.001016794740526266	0.02603550604052234	0.05188874553752681	0.001042098594426044	0.001077116833283788	0.001001032082126323	0.0787792260285388	0.1068541494618314	0.001013079187659885	0.01903164491237797	0.001011074426112949	0.001004317065513375	0.001008107283662677	0.01138742185319057	-0.01068967049119525	-0.01333857745204239	0.01320591410016409	-0.02727302258625407	-0.03115340615302901	-0.01468384113385471	-0.005534178478351658	-2.933636973689601	-3.032912258493422	0.02398636429456567	0.07513460887113331	-0.03544192552325607	0.007422950846830664	0.09360190227298359	-0.5950788438131033	0.03839360837650635	-0.5009592852102002	-0.8950661203344625	-0.3410378400680552	0.0009502397390461641	1.462636946681942	0.07797635121857104	-0.01458300397738045	0.000250884914439857	-0.3523315802201917	1.554391157494321	0.02119225982227271	-0.03765043061266069	0.005544905415119767	-0.7419934506988346	0.05747666036333235	-0.008824772325604326	-0.0138277127728953	2.723726597150384	-0.05848771575734042	-1.403306426213338	-0.9180293618628838	-1.24348123025766	-0.4307680328168075	-0.8278615653397263	-0.01440975183732299	0.01750992297633595	0.07412969631118842	-0.6807131898529886	0.2486309808392621	-0.1279235251587318	-0.02204221350994219	-0.5999963745412654	0.0147193238912486	0.1204136396296349	0.04109502726963538	0.02091708254013908	0.03135371029201543	0.1201467447673424	0.1792953125891782	-0.06182880660209594	-0.9535340352525085	-2.462524500354796	-0.1116448936023281	-0.07361927956031047	-0.6946920714752277	-0.3314044365351593	-1.23700349416283	0.2792447611158587	-0.1272391084085485	-0.2198683936413678	0.03211676927051144	-0.006659056689437269	-0.9829644546058871	-0.4438519915974224	0.02232166841502668	0.01633866950971925	0.1394027241675457	-1.888918976963455	-0.2857229124684199	0.2254008942665544	-0.8119015694599612	0.05653353106551597	0.03732946203132356	0.04698090509707707	2.275438759532648e-14	7.732083897693761e-15	nan	nan	nan	nan	nan	nan
0.19	-0.01696915187356401	-0.0618744792566323	0.0651149569308276	0.4737105264717266	0.934255177998399	0.006885085906883825	0.1430395909783316	-0.09892564844586628	0.00325729275212297	0.1786761463592006	0.09255378902069446	-0.1464590242562127	0.006593002914920361	0.08430958502519588	-0.09449151857223519	1.10148864904493	0.1100139019743506	-1.101488649044932	-0.1100139019743505	-0.2682110043437099	-0.07203209802659333	0.01893356085270293	-0.08506525834772931	-0.103884375017031	-0.04656754805657146	-0.1177276300610587	0.006858253729582388	0.566914406629395	0.7143900422778322	0.1111436555352275	-0.005428451854445517	0.3081649460364921	0.001213867673558395	-0.2487091620957274	0.3230548551871514	0.01394424961613436	1.384824954060194	0.1902734465828098	0.03955438631405155	3.695923949915855	0.6687734807412028	0.3904844138289159	-2.093777773886365	-0.1112439723275305	0.002983019622881342	0.1365787131775573	-0.3536949514970967	-0.02765521561577365	1.936830496873348	-1.361906354403858	-1.93683049687334	1.361906354403867	1.377946773320038	-0.1983005594078692	-0.0812804835653979	-1.524435728528075	0.3797599591023983	0.02239531281670222	3.298252596553013	0.5657041903214407	1.044674061876327	-1.502245950698999	-1.238590549968828	-0.01790566875531173	-3.557633377804172	0.00255681555189692	0.001010405511759745	0.01283448279313617	0.001006836889841545	0.01220453880026482	0.001045241934502047	0.003492256395616097	0.001044028348850958	0.002867014145711312	0.006271096222072579	0.04484195481098267	0.04013284903774549	0.04118356093304582	0.001017486097691201	0.03888791105113217	0.006452628432822717	0.010296345698412	0.1544017920656734	0.1454795617602184	0.3914515618250838	0.3595133020967226	0.001021375097188051	0.01941453031239488	0.0346225412511561	0.05122360367785277	0.001007375961601008	0.008518264329884681	0.001063912278178534	0.003337064691454774	0.001044073847040966	0.009051003921180847	0.001848767257315919	0.04014551413634452	0.04528795053701978	0.07595931195542334	0.001010634683343606	0.01626314847280108	0.001056229130903443	0.001892131031624749	0.00101410651476687	0.01849334425321392	0.08855949887299086	0.1129190519979432	0.004688852141942763	0.03996776556642442	0.001087131955735207	0.007338026670523858	0.001071610794806373	0.009580517306810933	0.3704865413925629	0.3843926499280234	0.001010598812125068	0.02618853854830725	0.02770375472125813	0.02103359805439852	0.02232126814262788	0.01378505346618391	0.02640173481432787	0.01940781771304377	0.08844010794290171	0.08132388654016975	0.113001103113254	0.08734316651455409	0.002740448763388964	0.006531948049234832	0.001104708605755054	0.000881105939174438	0.06896503712409212	0.05291348204745827	0.1136233598887729	0.09614319969719629	0.07062840015439406	0.06783014858916982	0.06710078082569622	0.06531620133587381	0.001021081066423136	0.04893208657272895	0.08242201068356443	0.1052426145430868	0.00131277429391695	0.01559530912525269	0.00117870527356893	0.05415781366230103	0.001259111962090721	0.01332162656529496	0.001284956020154874	0.004012969749230881	0.001002527450052912	0.007672675608210219	0.001005829975179917	0.0166551995176652	0.001037791006887572	0.01606383843592921	0.05360036132989194	0.05323722441688036	0.07913538485148137	0.0767889206031107	0.07149060274375026	0.09472699548343212	0.02908141257024626	0.03466329241248226	0.04383871444591115	0.0464038531310083	0.06281189818881405	0.08124426980576606	0.02806599043238541	0.02983326580412076	0.1617396597075081	0.114232738945362	0.001069003583720469	0.03077510545581927	0.04609466358585387	0.03320060143571295	0.02640774519462006	0.03965706886467308	0.001130216788635978	0.00995938077061999	0.001016376731797641	0.01914621207417297	0.03743878370232925	0.08257916997764887	0.05523723598952577	0.07264142864343884	0.001046869616003311	0.001180381505900943	0.00107428373055108	0.004176074155111122	0.001246910561786922	0.00805466583896273	0.09868294324514119	0.1168539999687899	0.10489503596151	0.0824322381433174	0.001013667547003386	0.03296418056589549	0.02392201917751991	0.06553435076144828	0.001010751936599795	0.02117768237607467	0.001004186122772018	0.01640933669446645	0.001007867563151261	0.01907605782820502	0.01120745398325054	-0.0106236014312601	-0.01322564284777984	0.01326367319236272	-0.02654310488297442	-0.03053160096072875	-0.01446599531250142	-0.0065096140591305	0.001008576242089287	0.001005889636969631	0.001001903800098454	0.001009706593056761	0.02082497717365841	0.03189101021245647	0.001013233075162628	0.001004593196090095	0.1298161971221441	0.3942346718802516	0.001021219289387134	0.06500627989131265	0.001008640798479238	0.001052318873743327	0.001042605570161416	0.001027427393424649	0.1047932709309801	0.001012831249587431	0.001017292719701524	0.001015147478014966	0.05905883691379847	0.01465689618951243	0.001011504190409968	0.00102405082926524	0.4302739788922559	0.00100920841630047	0.005418642452590153	0.004759891275171225	0.005332606650851039	0.0871533733481509	0.1023475162583746	0.007169527468563973	0.001088191454020227	0.06326281264738694	0.1171794767328796	0.0826359660668845	0.0633166980887848	0.001026641843969652	0.06986879641700741	0.001078566110585197	0.001042409988538426	0.001005896152514631	0.001003954187537417	0.001002888810330668	0.001005672689602601	0.001026198658507732	0.04993621084408117	0.06533139015652834	0.0278768312684003	0.0211277182093773	0.04530970299608475	0.05712961887592927	0.02506926796107534	0.1433944323834636	0.001033231921449958	0.04018817672906982	0.02294643744330592	0.001102235721336318	0.001017979199028816	0.01942411383520619	0.04558742461357437	0.001054471566104178	0.001108812813213893	0.001001038742457711	0.06724799630430552	0.1063528931097027	0.001014733281774176	0.01003180118670341	0.001012968843731158	0.001005049429543542	0.001009456939984797	0.01043694766257504	-0.01211454725092811	-0.01271012163523713	0.01429770495888257	-0.02415139336026448	-0.02704471757570896	-0.01418491041020542	-0.006182321017312854	-2.253530742328871	-3.10993415627664	0.05669097505821969	0.04532697519765514	0.02415077499171527	-0.007929460689015785	0.8923409162798336	-0.4186624883420902	0.06598818533228955	-0.2575758674458724	-0.9618800230705679	-0.4478661967327419	0.02336171503790897	1.879049314239985	0.01589748614318014	0.03555777535455801	0.02456369180785242	-0.3446963921994691	3.203799536008086	0.02639188243137765	0.03287768692314953	0.008876930500113863	-1.244252042535289	0.6710532593523436	-0.02509560258300174	-0.01206191435139855	2.191474666105005	-0.02607054300336048	-0.9633352829695909	-0.6083672285214247	-0.8382447707634659	-0.3023742406664639	-0.6950196459405275	0.2071433012842317	0.01934630588228786	0.02657425884852349	-0.2612742918332294	0.3464246629961902	-0.2704220236059995	-0.02059597490277677	-0.5614330151895313	-0.001873416641150511	0.1066901730017427	0.08506353310041355	0.02406623916135123	0.03609253142453468	0.1180531982380531	0.03355672416413779	-0.09918483675308344	-0.7500991671457804	-2.582333402904429	-0.4959401703611278	-0.03557356141862477	-0.3372176415815873	-0.1691037787824178	-0.5511310136625517	0.3106722885981284	-0.1220742296701545	-0.2395478264562328	0.03136408122443164	0.008256797593505998	-0.8113661958739719	-0.4911371037941127	0.02579948126826291	0.02037747914408344	0.01325703672496103	-1.796270818392835	-0.2193114421078979	0.2026721386026377	-0.7639314262034393	0.03638552090655722	0.0227726367301784	0.02952292016682736	2.101439675937586e-14	8.191539909962873e-15	nan	nan	nan	nan	nan	nan
0.2	-0.01989275164725093	-0.05807733523978899	0.06497545557525636	0.4874899310536731	0.9360356883161526	0.007282669680767471	0.1799760816493288	-0.0916557824150918	0.006166082236241161	0.1585968496688778	0.09079090186182565	-0.1458759003631665	0.008285111159344792	0.08005644130921143	-0.09443793701625049	1.117637640457523	0.09706782468719916	-1.117637640457524	-0.09706782468719918	-0.2544042848877832	-0.0740103108977555	0.01811232696159983	-0.1005515084076012	-0.1001935894633444	-0.04635075243171385	-0.08518287343712075	0.01265450061170605	0.5778363063235801	0.6999520203384867	0.1001914177231252	-0.005649155513435889	0.2745014849360227	0.001579910471245249	-0.3341354427783014	0.4332736813501094	-0.0422263034897996	1.371335992136306	0.1654501860192703	0.03977661826641136	3.687331961386311	0.7808723528821152	0.1946136835614667	-1.917276054092997	-0.2396897288633874	0.1136506454521535	0.2006778939570065	-0.4920181734048222	0.03822043200697244	1.293416554641092	-1.215007973473265	-1.293416554641092	1.215007973473265	1.382152960389948	-0.1988181677187874	-0.08321856200632945	-1.56967886657914	0.3595248613904496	0.02241099251949253	3.193195313148292	0.5948862331808396	1.140056061896065	-1.391592156470868	-0.9243926713408812	-0.02742005232038569	-3.165485142063956	0.09328573638277872	0.001009725961257172	0.01330818192379787	0.001006595408833108	0.01275796959551267	0.001024416300865204	0.003556534054569281	0.001027690163797734	0.002839629798874767	0.0185389180945779	0.05608832143545702	0.03582342157347879	0.03758692771973327	0.001015637964416692	0.03962102840394901	0.003848328656160029	0.008360032689469448	0.1414093510277624	0.1352118300957164	0.3910569611983248	0.3543959414103909	0.001021607140004328	0.01958722964529808	0.05471836359808006	0.07139857791404747	0.001008518697681571	0.008915148224063921	0.00105790422894927	0.003556824667830806	0.001043507054094499	0.00922263217297169	0.001453279478174021	0.03713311213454748	0.08673846441340993	0.1133698482801485	0.001012313029044925	0.01651113558804045	0.001037802828210991	0.002043491650686804	0.00101486975793763	0.01858868987998798	0.06936316207094342	0.09668668890390371	0.01313823048235202	0.04837640864952547	0.001050837830564217	0.007162557770873282	0.001048774813228368	0.009478791615434962	0.3923444614202641	0.4039286641048327	0.001009878770939994	0.02597072648905874	0.01614786712768173	0.01334833341956841	0.01307889188337957	0.008902765225111128	0.01541730011025672	0.01262672830350322	0.08830307327123366	0.07890230291843646	0.1081106696252397	0.08115078331317366	0.00653866126982888	0.009200629862885433	0.001099525872082646	0.001080092401620411	0.06540884133220606	0.05291662591223541	0.1159968854675812	0.09516302980987254	0.07716891742576819	0.07139660715153705	0.06436949924207221	0.0621658346682404	0.00102497065939072	0.04869739166120488	0.07570635599152527	0.09989200132111885	0.001203459653931832	0.01562281355401356	0.001115073703334301	0.05520056649928082	0.001137493629468867	0.0142303718390568	0.001149967086245021	0.004293196600753941	0.001002759896889241	0.008025509399660879	0.001005730366720657	0.01793519730336018	0.00103214223157169	0.01695063180695896	0.05116594983481942	0.05204023288610524	0.07225382897052673	0.07009688272847436	0.04572022449638605	0.0682468189639686	0.02255180070233741	0.02832802741995537	0.04480548582739451	0.04610542714345021	0.06026731246225821	0.0792960977388641	0.02670652342198028	0.02882595992990652	0.1553237515932985	0.1115807135785583	0.001047618358371834	0.03405587241688406	0.0425634158999702	0.03192023068561885	0.02411935110902106	0.03714312628240392	0.001104254697805738	0.01026423976130598	0.001017478068135679	0.01918832107481876	0.02748031536235753	0.07527332397751396	0.04938433713889734	0.06749273770815889	0.001053985989440683	0.001448309740628781	0.001099741132577959	0.004393475974563223	0.001128865193359786	0.008590525816897617	0.08281354726106119	0.09984517487784338	0.1053776683607074	0.08040068301178416	0.001014642725709456	0.03491193915839742	0.01503204661928363	0.05775540722676911	0.001012347250000054	0.02146576279458486	0.001004805875740884	0.01658300903620632	0.001009008918782003	0.01931162383657476	0.0103649605145992	-0.0120881196269542	-0.01266494779353219	0.01432080859576203	-0.02385942627895247	-0.02679599549878878	-0.01409777208166413	-0.006572495249624259	0.001009286122299276	0.001006651338528364	0.001001851053385203	0.001010216827701038	0.04058508242765219	0.02965036421894826	0.001013926204215904	0.001002363729463303	0.1138857747684058	0.3867766896556167	0.001022314623646568	0.09037301745062264	0.001010551653232061	0.001050743647861795	0.00104309905768115	0.001022571721975937	0.167796507208257	0.001015056904162908	0.001018258120231031	0.001016087543413681	0.03123842897055109	0.02817118761109308	0.001011577572867667	0.001024055261152302	0.4462201961666752	0.001009021516466782	0.001008540801734198	0.001004131789758779	0.001005794682636306	0.08886111333124089	0.09994394796424533	0.01322695189873254	0.001098001510850137	0.05881171320763093	0.1212939397427284	0.08841364060386288	0.0588731629181173	0.001030994197108383	0.06412828418496302	0.001089707213924981	0.00104886434131992	0.001005728695361277	0.001003669059784428	0.001003099102537346	0.001005586746623536	0.001025905076570749	0.04670030398456659	0.06127255138980329	0.001027762189316924	0.01032527584084777	0.04651542746751346	0.05686969409111237	0.02514207763813053	0.1464373330235925	0.001018207844489153	0.03671736635110212	0.02034237892726055	0.001057508110879935	0.00101916365754012	0.01281272162989077	0.0392861036896231	0.001066844537782877	0.001140508793143851	0.001001045402790196	0.05571676658007228	0.1058516367575739	0.001016387375888696	0.001031957461028388	0.00101486326134951	0.001005781793572474	0.001010806596306535	0.009486473471959658	-0.01353942401066114	-0.01208166581843193	0.01538949581760102	-0.02102976413427475	-0.02293602899838896	-0.01368597968655615	-0.006830463556274089	-1.717082712367733	-3.139054720486318	0.02777950414877649	0.07532715232445364	-0.03030298691501653	0.007599484030005843	1.290102904274718	-0.3123477586190379	0.07804578976143012	-0.1527855912658505	-1.104260786629239	-0.5797882179590786	0.004259143795718849	2.128042303243866	0.08541142702065517	-0.00706664698355337	0.001939050551811662	-0.2419285689672616	4.163327691820728	0.02152834780754426	-0.0238078365766185	0.009788843090410714	-2.053362564651838	0.9558844570548274	-0.003724526257833993	-0.007880645526855596	1.72702925609729	-0.02225956854861865	-0.5837883448496247	-0.3819674845914816	-0.534966071117285	-0.1835348907062342	-0.5397128478905625	0.3061724028714745	0.02030464617351413	-0.02693834734898279	0.04665545600565375	0.3513967903422952	-0.3489974675204012	-0.0277816616704345	-0.5058536238771808	0.01254239430851194	0.103639132003838	0.09021621820271628	0.03293187821615304	0.03320280171114579	0.1423437003301518	0.1949987128952691	-0.1409479899014117	-0.5966372295234648	-2.716013820088734	-0.7492883043334599	-0.02942839465149131	-0.06695148381987738	-0.03746825106555049	-0.002077165004627384	0.3461573610939659	-0.1374180342313627	-0.2640433761650322	0.02940698167454674	-0.00443652894784141	-0.6518100175544894	-0.5386368567183402	0.02748793998393387	0.02284020393665716	0.1352756807780153	-1.58586850779188	-0.1938195066890258	0.1882668192909117	-0.8070364802954241	0.02222917320530233	0.01271103565485657	0.01869535075981495	3.417505703097614e-15	8.338704052290109e-15	nan	nan	nan	nan	nan	nan
0.21	-0.02349850606679278	-0.0533268994816212	0.06430672717166745	0.5011450614510791	0.9375673645051831	0.007672360733059372	0.2165634075504445	-0.08344496600100733	0.007234862568375664	0.140230790200431	0.08786913496841904	-0.1442134835921456	0.01046296445026001	0.07464317329768395	-0.09376107535913812	1.127334492548468	0.0858886563006091	-1.127334492548471	-0.0858886563006072	-0.240575848165234	-0.07604777501964145	0.01726087266717881	-0.1163430683209858	-0.09665236281430307	-0.04608189579540253	-0.05413299945035687	0.01894330688783864	0.5897199998595418	0.6863564367334889	0.09247696360571529	-0.006003803630958301	0.2443574222383839	0.00201383709855753	-0.3799419126702642	0.5129185600796943	-0.09488509686035018	1.360039216268516	0.1410795005862359	0.03821975683985709	3.617910173676043	0.8551301359230503	0.01842132247584414	-1.760144763959049	-0.3406252807844143	0.2231369122337114	0.2276017221248282	-0.5844142386794683	0.1009713848855683	0.6435762356234063	-1.01468313168103	-0.6435762356233959	1.014683131681035	1.383793618595687	-0.2098813816714187	-0.08785351273453537	-1.586915697387273	0.349621939806008	0.03304037368032307	3.007261300879261	0.6643941155180616	1.233809587010767	-1.324147068790193	-0.6304741757593083	-0.04358328652690264	-2.859657866400897	0.02091263527025714	0.001009767267419607	0.01379242883646182	0.001006989210129092	0.01333237742356415	0.001013379896339746	0.003620976939963047	0.001019437528676117	0.002809713689155034	0.04039740763716385	0.07473841808217788	0.03340667281804664	0.03559075687868212	0.001014994427821307	0.040476099014778	0.002459552136080096	0.007270008877368254	0.1261979607437322	0.1233392608916798	0.3885060327564909	0.3489176036051473	0.001022633395968771	0.01976054742476858	0.07683954170373515	0.09335664785663529	0.00101134364628582	0.009339801462107434	0.00105405259956902	0.003780194485736741	0.001043862017706827	0.00939568958908127	0.001241838149511029	0.0346655630128191	0.1388204694185834	0.1589321729530303	0.001287394633933541	0.01702950967434882	0.001028188815625939	0.002210630453649747	0.001015749806722627	0.01868975806149574	0.04887382342243256	0.07485672446470916	0.02511797399685994	0.05988669426267069	0.001031996992762631	0.007006293682816336	0.00103684368530832	0.009384858082857708	0.4115905044237683	0.419640808668113	0.001009472701771987	0.02591319362102918	0.008893985323293312	0.008682097721298533	0.007267408842525442	0.005930352725976066	0.008504922219110023	0.00842952768943039	0.08949744454400325	0.0779090154056481	0.1051750100008063	0.07680815623415274	0.01086766336539318	0.01226308592653036	0.001095811090014747	0.001286345077293548	0.06108379774462962	0.05228817337968281	0.1192759355901204	0.09676178424148918	0.08335557251610863	0.07521067250239555	0.06097732752444896	0.05872711425165798	0.001028428299940313	0.04842912611854282	0.06955433734149424	0.09494002081569089	0.001150314067716997	0.01566954888098362	0.00108450361045896	0.05611516353283486	0.001072966176744181	0.01529314351530807	0.001078261526731081	0.004615322373841598	0.001002938842677328	0.008375176622265843	0.001005729137327084	0.01931087874390658	0.001031100065053696	0.01793001820829055	0.04815956117707961	0.05050592496103082	0.06742695794596261	0.06519688435102938	0.02518643847006771	0.0467298777475986	0.01557491701786874	0.02179199602290865	0.04582371454941803	0.04598172330733519	0.05918436452025629	0.07923504420158577	0.02598361983003814	0.02864500843650939	0.1522487090408006	0.1124766887637777	0.00103242824936395	0.0376802971867801	0.03879640019854589	0.03043699129289793	0.02158445524590047	0.03447257896740825	0.001076809942210338	0.01056931747137262	0.001018367949964155	0.01923006549500517	0.01972211126138983	0.06929038039343305	0.04327355890457002	0.06207278698991282	0.001062484121879525	0.001737421879928584	0.001127036483429252	0.004635546455209746	0.001066252943962615	0.009275310334538904	0.06965470969955379	0.08531247026672258	0.1060408933216996	0.07898662854170048	0.001015880059022166	0.03663341961927049	0.008311221651106137	0.05198175980211388	0.0010143939022913	0.02157473004735091	0.001005598221380376	0.01662912847290076	0.00101047042956848	0.01940137867277794	0.008880459409974985	-0.01341706458113605	-0.01215743593531273	0.014840896692435	-0.02052151138118041	-0.02249451746551525	-0.0128487838370199	-0.005503227333550418	0.001010253714990661	0.001008031649101466	0.001001930064166476	0.001011383001302221	0.08685757826843228	0.03138153707446142	0.001014661831415512	0.001001837581180844	0.09401766126469975	0.3797124902405232	0.001024874864880869	0.1177230833202567	0.001017441100034959	0.001049451143576516	0.001045189605533284	0.001020591704397916	0.2531300063219855	0.002046616390213015	0.001018118711532476	0.001017154862245838	0.01612364263302755	0.04713097918188064	0.00101307158482792	0.001024738516521536	0.4590895768259644	0.001009074293326207	0.001005963222631011	0.001002884476119456	0.001004041644715875	0.09307384994625577	0.1019370246577099	0.0174244443181417	0.001086818446722339	0.05282532016942576	0.1264290948878152	0.09429104091223225	0.05479005141138766	0.001032900642764391	0.05930646496055354	0.001099423008197151	0.001055905229512886	0.001005836393469734	0.00100355385099977	0.001003147035186765	0.001005847249619076	0.001033493070984479	0.0425924603840667	0.06110309168097339	0.00101707231352991	0.005710341401701105	0.04750938886544333	0.05864156092481322	0.02517955846470592	0.1482939878602334	0.001015272925982892	0.03226674844440493	0.01737136996790995	0.001040397396918792	0.0010194044095307	0.009409980212288898	0.03296808612094473	0.001075124589236024	0.00116809847938619	0.001001090058492167	0.04938870046215786	0.107957749853741	0.001017828068395313	0.001022475329776459	0.001017928914301779	0.001006965150205188	0.001012993892099155	0.00691114705576293	-0.01464812199169785	-0.01171054017059786	0.01492210548897514	-0.01677699428093289	-0.01783983020594297	-0.01093003891274665	-0.003372170439297938	-1.277395812184401	-3.120487884355922	0.05908967194536167	0.04859685347257505	0.02496880687055608	-0.008895025282294926	2.354492492269469	-0.1006311372769711	0.09002290954367101	-0.07489883734830628	-1.273577936980312	-0.5286880907101152	0.02391423820650797	2.260684810336245	0.02068526677881777	0.03805760344024794	0.02516157002566995	-0.2380219341727305	4.926569736406947	0.07632551841837308	0.03812601258836021	0.01006982332433257	-2.243559858631016	1.314506617343824	-0.02218764994035336	-0.01021016784155339	1.433345226105621	0.007306808572708137	-0.3512936876317532	-0.2179458194161493	-0.3111200262148038	-0.01844820310098848	-0.3292159252793235	0.305026447994818	0.02087139778835832	-0.1002122277359213	0.2604278337111386	0.4104182506756471	-0.3405218732059355	-0.02747439106768691	-0.4817077415539714	0.0003767098385536928	0.08205007446128855	0.1187358273097551	0.03264591328340287	0.0354742823334781	0.1367887765272714	0.05056779108731937	-0.1686459868395337	-0.3884741475772327	-1.626322531326322	-0.5763248825601613	0.0009749543125822394	0.04845507693829493	-0.002614812933687948	0.1722304870527565	0.3772901541341075	-0.1606997015918687	-0.2717121892626262	0.03018162826184241	0.008216505585181328	-0.5491728208499553	-0.5476752203508902	0.03014473547006018	0.02542141497373902	0.03313605997696092	-1.315377478664928	-0.08547267760846836	0.1582794523073018	-0.3891557026842687	0.0004036292696439712	-0.002880827236191959	0.0002066225630320647	-8.073117062658259e-14	8.512870719971578e-15	nan	nan	nan	nan	nan	nan
0.22	-0.02735011933160184	-0.04789686224218255	0.06301043924556013	0.5146976979569966	0.9388611673030138	0.00804822811044642	0.2520898242196958	-0.07467639557671343	0.006520087477986615	0.123309775902325	0.08405916362690534	-0.1413270780488255	0.01269132476045767	0.0684925803401138	-0.09234211960892086	1.130461612611542	0.07689701349689558	-1.130461612611543	-0.07689701349689543	-0.2267232278263591	-0.07823207303139396	0.01633963238978213	-0.1322554739811275	-0.09318312123948144	-0.04565634417936122	-0.02522801108605987	0.02597276479152998	0.6024550368980822	0.6735366288774596	0.08734241373557999	-0.006522295550866525	0.2173817182292604	0.002546424100534744	-0.3833072118343541	0.5691939775972196	-0.1677382079929687	1.350837213838613	0.1178755078185163	0.03701188328543887	3.475150115017739	0.8924231549368012	-0.1620974009410041	-1.628267020020236	-0.4173306184769371	0.3584483999094243	0.210779297876013	-0.6394831626062951	0.1866392506345369	-0.02052985093311293	-0.7775028568979828	0.02052985093311301	0.7775028568979829	1.386989683654779	-0.2281849456922231	-0.0971757586015279	-1.593848015930792	0.3451278465462618	0.0537499884654446	2.764218188654546	0.7430165586927105	1.310324762411746	-1.236437006676946	-0.4084118218856115	-0.06018881279915812	-2.531813404360934	0.1130178113219908	0.001010271945018681	0.01429037123429465	0.001007876511074461	0.01391075546878136	0.001007903707153832	0.003691455049983486	0.001015896422983247	0.002755482907044832	0.07247826901087376	0.1014696926248058	0.03293543398107331	0.03529941042047186	0.001015040804894781	0.04136257813659336	0.001760251386517043	0.006668462618777946	0.1087393391312546	0.1096737737001327	0.3844968487868747	0.3435660046438136	0.001024426999723193	0.01993571093174982	0.1004730772359197	0.1165545366220506	0.001016201812503009	0.009752174483405332	0.001051481028978063	0.004044316594921742	0.001045085142211308	0.0095756463211038	0.001135060966675522	0.03264385987498034	0.200490586093195	0.2114498928813134	0.001940244083507837	0.0179212269368614	0.001023314123779424	0.0024238202116274	0.001016723536394792	0.01878298695508189	0.0301863546721932	0.05319690102241873	0.04012630302259865	0.07403322003182343	0.001023327590185441	0.006825617600209555	0.001031222300293438	0.009288506121505346	0.4286172500096404	0.4329544800178686	0.001009296168688796	0.02604793893340738	0.005132187947790516	0.006285761810336452	0.004275442898937883	0.004435232753157978	0.004926602374816747	0.006271408288822529	0.09198567059266277	0.07846682703151829	0.1043027987355357	0.07455839766030914	0.01509730464146062	0.01527531158575454	0.001088360889887319	0.001496030533913873	0.05597710767326702	0.05088317998601061	0.1233037152908652	0.1001182345519581	0.08935140016679986	0.07958501158197484	0.05725446865893841	0.055319892055518	0.001031109968666861	0.0481158449549309	0.06393616025905154	0.09031454120312805	0.00112860159452238	0.01570178852584729	0.001072744059482362	0.05689696398363449	0.001040761655334537	0.01653304259060951	0.00104235586527021	0.004969167604067366	0.001003052248585503	0.008709867836529057	0.001005858839582833	0.02075089660871928	0.001034374909599469	0.01895577210292759	0.04462994234041419	0.04861266531476882	0.06464296325463512	0.06222516574477911	0.01385516755527479	0.03494140617516037	0.0096650717306738	0.01643339161937743	0.04682901368065408	0.04605067276744949	0.05938707898146373	0.08013948528910982	0.02562295702878202	0.02869580836483268	0.1511143239965384	0.1148444890197017	0.001023368114507538	0.04157292672421453	0.03468409480729939	0.0286768395082239	0.01882720271167426	0.03167596044838432	0.001054532770153465	0.0108393336853428	0.001018933100855941	0.01926127301160107	0.01397186428177349	0.06420198512870902	0.03700184863205126	0.05649279463267522	0.001070873032474584	0.002047409401816882	0.00115447758434459	0.004898854729619777	0.001034974932110984	0.009882343760973897	0.05928633717239901	0.07364352401989224	0.1073091244213284	0.07876160365400486	0.001017219117692331	0.03812253179302316	0.00483136715877976	0.04914303921215538	0.001016950291671576	0.02149062241840073	0.001006586169005603	0.01653751891306107	0.001012295006243439	0.01933477640944493	0.006668741430968989	-0.01459917821988791	-0.01174084821735016	0.01470266583890873	-0.01657369317969518	-0.01766322559279334	-0.01059516057293209	-0.002841275950208584	0.001011221307683958	0.001009411959676209	0.001002009074947531	0.001012549174903783	0.1331300741092119	0.03311270992996924	0.001015397458615627	0.001001311432898087	0.07414954776099392	0.3726482908254298	0.001027435106117186	0.1450731491898912	0.001024330546839101	0.001048158639289948	0.001047280153386412	0.001018611686821239	0.338463505435714	0.003078175876277441	0.001017979302833147	0.001018222181078254	0.001008856295502105	0.06609077075266817	0.001014565596788122	0.001025421771890418	0.4719589574852535	0.001009127070184357	0.001003385643529719	0.00100163716248245	0.001002288606797626	0.09728658656127033	0.103930101351174	0.02162193673755318	0.001075635382595068	0.04683892713122123	0.1315642500329019	0.1001684412206017	0.05070693990465755	0.001034807088420852	0.05448464573614404	0.00110913880246949	0.001062946117706737	0.001005944091577535	0.001003438642216501	0.001003194967838782	0.001006107752614947	0.001041081065394203	0.0384846167835677	0.06093363197214435	0.001006382437730751	0.001095406962553064	0.04850335026337323	0.06041342775851414	0.02521703929128129	0.1501506426968743	0.00101233800747176	0.02781613053770697	0.0144003610085544	0.001023286682953586	0.001019645161519296	0.00600723879468776	0.02665006855226735	0.001083404640689463	0.001195688165628043	0.00100113471419537	0.04306063434424343	0.1100638629499081	0.00101926876090189	0.001012993198522508	0.00102099456725398	0.001008148506836326	0.001015181187891154	0.004335820639566303	-0.01575681997273468	-0.01133941452276385	0.01445471516034927	-0.01252422442759101	-0.012743631413497	-0.008174098138937153	8.612267767842214e-05	-0.9539988793575723	-3.050233278963021	0.03051860121960154	0.07612119576708661	-0.02909594194283262	0.002736549550365563	2.906338483450007	0.02861711794401415	0.08432749185823318	-0.05509008054819813	-1.462844384121416	-0.5544404491732622	0.004628289313919226	2.376006067813316	0.08295538366599484	0.001083811349824731	0.003318913785196605	-0.1527593722105609	5.554406742900012	0.09619698317042215	-0.01459764549449183	0.008220986140861714	-2.019334365268095	1.483132488258889	-0.008606925180302266	-0.008364331286635763	1.247334613392912	0.01619606756215171	-0.1298083873928696	-0.0865089793292062	-0.1271498284273248	0.1266849370362421	-0.1211391468488285	0.2961263220126417	0.02099120236227866	-0.1822465195746652	0.3981946317767469	0.4634515360867913	-0.3426978234753202	-0.03678478594271771	-0.4405534453039811	0.00964325788860384	0.07707981545808879	0.1256416980248532	0.03927576964444796	0.03020760001533527	0.155210985168253	0.2042722115434952	-0.2127383341411239	-0.210981275276966	-0.7703198912509361	-0.5138029055983958	0.009102264601340573	0.1261474411413777	0.008882033279209323	0.2922878491371023	0.3997983145632265	-0.1928005126194083	-0.2892576169945429	0.02239468248603543	-0.00654391235804763	-0.4729003536869904	-0.5706451845231544	0.03166301649203545	0.02708776268497094	0.1197254625370682	-1.013116834934584	0.04398640978935377	0.141793161868239	-0.2200511133564468	-0.01638580313890199	-0.01483476365362702	-0.01257606915080419	-2.10777629903436e-13	8.705659818931824e-15	nan	nan	nan	nan	nan	nan
0.23	-0.03104522346664731	-0.04200427973145324	0.06080809873016817	0.5281674948854888	0.9399286048569802	0.008420755286988548	0.2858264241189725	-0.06573087203423429	0.003914567077382764	0.1076120983463171	0.07959399109239119	-0.1368980990796174	0.01454735027476821	0.06195582224759543	-0.08987060948445497	1.126871614061079	0.07050479497859255	-1.126871614061084	-0.07050479497858131	-0.21283345075642	-0.08062994948431049	0.01529622043761527	-0.1482562895767112	-0.0897458964141481	-0.04498252796189105	0.001176343978946419	0.03391823547265956	0.615850715665416	0.6619158241735771	0.08407656900982574	-0.007246650396714447	0.1933426902607136	0.003433350548486869	-0.3516535848073511	0.6029843713143832	-0.2739014896497526	1.343250865543619	0.09562976303497309	0.03733032887459992	3.265199219604132	0.8895179137466418	-0.3534872661059374	-1.513966826210192	-0.4697981068071779	0.5261464970164206	0.1561057024008667	-0.6590189330696506	0.3085296469696572	-0.6973355941675542	-0.4993682468406345	0.6973355941675765	0.4993682468406357	1.389976466365874	-0.2531995303630372	-0.1124693256174595	-1.613554624755862	0.3424124413944604	0.08124579887920368	2.516605420414621	0.8456851381129856	1.367971091660672	-1.06095247470216	-0.2556468595788422	-0.0818668676831257	-2.274381796644649	0.07699136412418203	0.001011156446577404	0.014788980673134	0.001009590219248651	0.01450208916446624	0.001005045565842638	0.003755505101891859	0.001014622166102832	0.002691913934614197	0.1091856811809425	0.1315504847567062	0.0329218915878579	0.03543006805927886	0.001015072054669159	0.04218408968444547	0.001388713630620646	0.006306559606597777	0.0903193589267802	0.0949226054388309	0.3809452589414974	0.3392811652594296	0.001027773413670706	0.02010085376051883	0.1249565754977894	0.140432057117152	0.008678693136996927	0.01765833481637614	0.001049374893738586	0.004338747947116368	0.001046786652963077	0.009754833230134012	0.001077640759991234	0.03114919251903882	0.2667045536060403	0.2676654907906857	0.00651893493178922	0.02270759403930691	0.001020269243626552	0.002678721501119366	0.001017477211734147	0.01885747664481639	0.0164872058467917	0.03640481371819269	0.05656060405978923	0.08930665654282499	0.001020003942200994	0.006636141810962884	0.00102870197125739	0.009183562000412019	0.4441229774368673	0.4448766030743803	0.001009180731632903	0.02640196459180329	0.003121300230547906	0.005087924632705608	0.002678978076456047	0.003693576685490683	0.003014772815233452	0.005162707896620482	0.09615434377251908	0.08089442983986023	0.1055308963348587	0.07443740363133461	0.02009411381254932	0.01885829785738055	0.001079737651949406	0.001710118038827364	0.04988785579682593	0.04841647361402541	0.1277357289596974	0.1045342430291377	0.09512448448261676	0.08440198342323857	0.0543656157418405	0.05283599188604046	0.001033790859317995	0.04775561497125803	0.05883433145754943	0.0860192699718558	0.001119718360016284	0.01574537561899324	0.001068245402901473	0.05756915328493888	0.001023770509528696	0.01794868503674733	0.001023286221075389	0.005386808565148784	0.001003129050129862	0.009019916511816554	0.00100605288529367	0.02222802459798585	0.001042318851564211	0.0200481905393401	0.04123462422686493	0.04678257800739766	0.06303547615906401	0.0605708423517657	0.007678321381335695	0.02846658842212985	0.005518326177687017	0.01260941744591423	0.04794158817844216	0.04641524423469397	0.06011759531792903	0.08147499019388731	0.02564610270515122	0.02890704793752978	0.1511587128519006	0.1178486172984535	0.001017777799122182	0.04559463537807443	0.03031343906823482	0.02664242592328172	0.01637354866905092	0.02919036555795108	0.001038377641571383	0.01104028927680328	0.001019160269808058	0.019274651901291	0.009704789158427868	0.05964836357227479	0.03035028261020964	0.05051711241341923	0.00107617601668059	0.002377494632990624	0.001174082494024129	0.005176643826881141	0.001018420652773391	0.01057618587439891	0.05032038360669698	0.06445285938808787	0.1090171231224708	0.07958389614137633	0.001018440884384214	0.0394183946839323	0.002970451201668421	0.0475911834418688	0.001020721354609667	0.02120886303049871	0.001008009103409456	0.0163043746411144	0.001014916797358232	0.0191085743013283	0.003483788867059934	-0.0154907140456904	-0.01126590168742581	0.01426207587873599	-0.01391306772612649	-0.01343989356148175	-0.007495143903720965	0.002208542159984286	0.001012800899746036	0.001013033445016903	0.001002123624999195	0.001013927907755459	0.1816140335510827	0.03272973125717611	0.001014856773471596	0.001001094300810225	0.05632568926386891	0.3740733530136911	0.001034489262457429	0.1730575204301136	0.03012013125392281	0.001046356978238824	0.001049638537888604	0.001017225659717549	0.4248181886955192	0.01834592016482284	0.001016356568761686	0.001018294926031256	0.001005935475390581	0.08547658855881433	0.001018219475797979	0.001026634818790866	0.4841836204000579	0.001009004354051951	0.001002632027884637	0.001001272201870871	0.0010017809553863	0.1058732920189471	0.1101592180739504	0.02899913396274144	0.001066636746192244	0.03855560515477206	0.1366556021628329	0.1054932485182261	0.05082847237078322	0.001038082062940767	0.05058687839282103	0.001111595683628373	0.00106408418736757	0.001006206450722004	0.001003438514306717	0.001003220827307493	0.001006379262514087	0.001058629888853546	0.03604473406028347	0.06104081885354319	0.001005404697271093	0.001088966678947688	0.04996568966306897	0.0615707763789313	0.02606037267075379	0.1521713346139011	0.001011639629695105	0.02305680883579126	0.01304001182832808	0.00102010390264408	0.001019186449812207	0.004301237204290385	0.01916597981625391	0.001080250506670094	0.001193488570218531	0.001001239352256329	0.03588273939312672	0.112646435840188	0.001020087787291372	0.001010842143505014	0.001027735498867813	0.001010624905161867	0.001019730220395927	-0.0003827891148541204	-0.0161693651298575	-0.01073214488923116	0.0136673744932727	-0.01236351691138605	-0.009773571248558269	-0.003851963846337019	0.008956295856021673	-0.7344054902055103	-2.927044603011181	0.05930398103333041	0.05025104102839351	0.02401283181038512	-0.01145546707698667	3.103513523838284	0.0005356680406329499	0.07706685219917585	-0.02320690694331586	-1.489069212086008	-0.2843378167717336	0.02218151612555917	2.403446568155482	1.395717088201029	0.04390968793523711	0.02510164432442693	-0.1368116976361943	5.676338747504069	0.7980323805446697	0.04585868238877605	0.0063778623871121	-1.316088458055445	1.565615856349853	-0.0248608343022784	-0.01182803154230631	1.153628320334723	0.05008826922249704	-0.09936351195752201	-0.05806328425022273	-0.08856025460031948	0.3534668678681822	0.09531575631517078	0.4109847228537057	0.0218885014991542	-0.3130487799844303	0.4782651865330101	0.4971656874377453	-0.165942060326515	-0.03608015508504902	-0.4159032664866619	0.001481576354345942	0.05988678975674419	0.155010411362834	0.04455856456664464	0.03077865603585609	0.1438876977381238	0.06174586621934353	-0.1586517115884206	-0.122228750608688	-0.5162789626013026	-0.2724780708175092	0.05966566324837013	0.1358076692407127	0.03269253094582006	0.307972116949541	0.4035488778811618	-0.2160527046587752	-0.2151000731311403	0.0179871817342579	0.004782848257763704	-0.4386155487919784	-0.6250845696934147	0.03425516175711182	0.02848633460734415	0.04226493165249114	-0.8408959895047172	0.1189903413176947	0.1192794221777547	-0.1061857223978737	-0.03904844790085936	-0.03114884437634614	-0.0316786867223264	-2.861469946852474e-13	4.341442913888296e-15	nan	nan	nan	nan	nan	nan
0.24	-0.03430199042046093	-0.03596393788039337	0.05750897756143092	0.5415652891410258	0.9407741177632382	0.008791570224894754	0.317254395707144	-0.05702931009789242	-0.0004392695826748653	0.09297647267745215	0.07478131712322461	-0.1308281660467722	0.0157270367574092	0.05548919213531872	-0.0861541892150865	1.116517586028064	0.06694110055857667	-1.116517586028065	-0.06694110055856932	-0.1989434837783886	-0.08333224734804187	0.01407099200172786	-0.1646713569076338	-0.08633296595412954	-0.04402677732476955	0.02510314924356635	0.04287861876544016	0.6297976607434074	0.6528530085713705	0.0820116818177349	-0.008103327130824862	0.1719262901504403	0.004338729100122554	-0.295639775582552	0.5987458456635161	-0.3870943386617862	1.336436679247568	0.0734905781914119	0.03666943555825281	3.013424452800479	0.8436308337204237	-0.5117606528346249	-1.415856642586003	-0.4868309054033125	0.6866392126350461	0.07551149160443038	-0.6254575665525135	0.4356212796222322	-1.373335747443785	-0.2117980372406024	1.373335747443785	0.2117980372406025	1.387027665272938	-0.2890692278552503	-0.1335390553456931	-1.676698362998754	0.3402689734830261	0.1101368723956248	2.268708228576861	0.9459990810268617	1.420578024543214	-0.7248391863415059	-0.168220315152683	-0.08665319045274245	-2.007287832706223	0.1167082320567394	0.001012388661834429	0.01527846474499048	0.001012258277674932	0.01507788624257059	0.001003674503763268	0.003813849276381444	0.0010146750424085	0.002606271104666092	0.148867018450897	0.1634138347197089	0.03273410969894636	0.03537054894590812	0.001014817198530813	0.04284575586928271	0.001202572346838814	0.006085996778974373	0.0716477649429143	0.07985879057949492	0.378995983107623	0.3382430405270422	0.00103297451381676	0.02025496604809675	0.1500685268434243	0.1647024387241573	0.02658380048487051	0.03561532435288069	0.001047421050846463	0.004644654931275552	0.00104881673250081	0.009929342734145955	0.001048242520464527	0.03009487394883418	0.3361322179573324	0.3247291860019879	0.01628780757211698	0.03262099341323538	0.001017935756811379	0.002946609440107982	0.001017890260662406	0.01890456242077271	0.009161147685412185	0.02733502461172203	0.07387626912897627	0.1052267580070245	0.00102017068732381	0.006416948881362475	0.001028049171207937	0.009067874718419482	0.4584895893248585	0.456357812873056	0.001009061653329413	0.02695928842027128	0.002105510048260243	0.004506402294666868	0.001874361084424826	0.003349146067222189	0.002049616724074377	0.00462080310504797	0.1021705674293335	0.08542878925369457	0.1088537323221538	0.07643222109188394	0.02618592915395222	0.02330528185378575	0.001070926500946754	0.001935044621416786	0.04272281997208807	0.04458312388304994	0.1324099286929228	0.1095487007400858	0.1006590533751467	0.0894727824361637	0.05283413680574253	0.0517638538504621	0.00103676891069595	0.04737786296654041	0.05423619669948055	0.08204842656267107	0.001116506638144659	0.01577956836520755	0.001066566145442239	0.05814527467786706	0.001015409676244537	0.01958372322120515	0.001013755207783029	0.00586646173530115	0.001003180367647602	0.009304971376842051	0.001006285682325323	0.02370211226439527	0.00105506709846748	0.02114137723689573	0.03826508653485776	0.04533217939784786	0.06219322535554062	0.05973368378700727	0.004492642781844735	0.02478312085897961	0.003398022284112406	0.01055410736890198	0.04921258054487672	0.04716105872049799	0.06103929636265735	0.08275272126245381	0.02606086162469179	0.02933619197745755	0.1519852200737079	0.1209926175654217	0.001014634569982987	0.04962401351508187	0.02572349116807588	0.02431637540930027	0.01444122619183909	0.02722918474489235	0.0010287111030909	0.01120289223906826	0.001019044325383133	0.01926819310906411	0.006668262364375623	0.05541384232896324	0.02322150589290243	0.04397923703142359	0.001077248855571611	0.002730535277156239	0.001182782653891618	0.005468906978537429	0.001010199363539284	0.01119208182411929	0.0420452305173459	0.05650800626823114	0.1110863566101592	0.08111177555301474	0.001019461182435027	0.0405461203538706	0.002030399449756834	0.04670201113048224	0.001025978014692811	0.02072800599117474	0.001009959025994674	0.0159274469526968	0.001018502656803236	0.01872091598995854	-0.0007236018238566818	-0.01606292275903987	-0.01070273975509598	0.01359031878062742	-0.01291905423080024	-0.01005207610775203	-0.003580382152250514	0.009805263648943966	0.001014380491810538	0.001016654930360118	0.001002238175050431	0.001015306640607533	0.2300979929929527	0.03234675258437428	0.001014316088325747	0.001000877168724789	0.03850183076674604	0.3754984152019523	0.001041543418799281	0.2010418916703357	0.05921593196100448	0.001044555317185672	0.001051996922391934	0.001015839632615822	0.5111728719553245	0.03361366445337671	0.001014733834687468	0.0010183676709875	0.001003014655282769	0.10486240636496	0.001021873354807813	0.001027847865691078	0.4964082833148625	0.001008881637917678	0.001001878412240263	0.001000907241261303	0.001001273303976322	0.1144599974766243	0.1163883347967268	0.036376331187934	0.001057638109790158	0.03027228317832355	0.1417469542927639	0.1108180558158506	0.05095000483690931	0.001041357037458977	0.04668911104949799	0.001114052564787413	0.001065222257028989	0.001006468809864536	0.00100343838639729	0.001003246686777959	0.001006650772412241	0.001076178712306193	0.03360485133700083	0.06114800573494238	0.001004426956809309	0.001082526395344547	0.05142802906276486	0.06272812499934848	0.02690370605022668	0.1541920265309278	0.001010941251912975	0.01829748713387427	0.01167966264809586	0.001016921122329761	0.001018727738093911	0.002595235613893431	0.01168189108024083	0.001077096372650798	0.001191288974808501	0.001001343990315957	0.02870484444201017	0.1152290087304678	0.001020906813680739	0.001008691088484795	0.001034476430481108	0.001013101303485744	0.001024279252899666	-0.00510139886927448	-0.01658191028698041	-0.01012487525569853	0.01288003382619612	-0.01220280939518087	-0.006803511083619457	0.0004701704462631148	0.01782646903436446	-0.6183842591981379	-2.753009224703429	0.02869352785683081	0.07301387225741092	-0.03023711737916862	-0.001678221955782396	3.262850049665735	-0.009418232480741164	0.05235841915236419	-0.02682204361957768	-1.525373703722438	0.09490248122954156	0.002422181087848611	2.454578290198083	2.093121224371188	0.00337893781546861	0.002383432829845169	-0.06468961508746679	5.724026203285083	1.121603437569249	-0.0120003155163175	0.002740204018205235	-0.474874725718094	1.612465478901719	-0.01455035326520704	-0.01051296347055736	1.159151961826427	0.05685570160667137	-0.006545419478207535	-0.007063889450591416	-0.01379070830387443	0.5480362581457127	0.3020231510637494	0.4689258669857428	0.02315901789279296	-0.455575191375901	0.5178844785308145	0.514216970419294	-0.06034539673841571	-0.04028919023745923	-0.3756678808862234	0.00776438850310397	0.05786623378541591	0.1695208457033587	0.05167821145926007	0.02520883793498815	0.1546029205816326	0.2044258637658506	-0.1368005945815133	-0.04754830961998417	-0.2120498531972162	-0.1600700862743815	0.08535086832011887	0.1145926738997504	0.05246292672554552	0.3202622467812024	0.4013322111671021	-0.2511278984222637	-0.1843748015321998	0.01472415669049203	-0.01051145143419092	-0.4090802910693716	-0.6830838170788917	0.03625409908049005	0.02998257356050305	0.1041362297966489	-0.76395453254584	0.1851037946435385	0.1081657176755353	-0.08751442155843332	-0.05620533342546864	-0.04359144695035957	-0.04486730980596238	-3.169646528414689e-13	-3.735889994417601e-15	nan	nan	nan	nan	nan	nan
0.25	-0.03691578355956837	-0.03020533263112491	0.0531381321453602	0.5548957578939537	0.941396258387201	0.009141722538192941	0.3460413383540549	-0.04899329713949873	-0.006054234462994888	0.07925039067652115	0.07001936610859637	-0.1233161453186006	0.01601639334637527	0.04967834235115528	-0.08124554074443696	1.099448825448992	0.0662516366661048	-1.099448825448997	-0.06625163666606754	-0.1851215752897065	-0.08645599516233936	0.01260316296975604	-0.1818970429544171	-0.08292018048875742	-0.04276192847935856	0.04659934236618826	0.05282266807822548	0.6442568239837134	0.6478060923697063	0.08054404624119182	-0.008936438169360612	0.152921741311073	0.005655520556966354	-0.2247627760628966	0.5444203297405972	-0.4817512541870047	1.329607255966979	0.05091171057460551	0.03261171448368462	2.740896371263118	0.758823284206501	-0.5947489346119403	-1.333733122171841	-0.4571780193725944	0.8088042866724688	-0.01998453270283862	-0.5256559207556848	0.5406189895956128	-2.038482210961397	0.06909414405594243	2.038482210961417	-0.06909414405593987	1.376993097930338	-0.3374206660642523	-0.160959343928074	-1.755191674592661	0.3468262308237673	0.1440897523210657	2.030923483799768	1.041004265665375	1.46810832414717	-0.3187805477196499	-0.1273034478225078	-0.07930031285904443	-1.793543538763458	0.1392367426371437	0.001013973644925519	0.01573484200132584	0.001019148993757049	0.0156391777153407	0.001002978341078213	0.003849046920581857	0.001015790522501857	0.002513110113593086	0.1888409300003379	0.1954180316984674	0.03157372787126567	0.03441642103252579	0.001014484841300041	0.04324940057919305	0.001103739901829801	0.005934040764531292	0.05269539894381067	0.06433185390458289	0.3785706104196079	0.3413109563012963	0.001038052754419765	0.02038071998554937	0.1747703014203643	0.1887550105696366	0.04959729727162955	0.05799584991352568	0.001045779203064123	0.004911637487312799	0.001050965161925133	0.01008429531138364	0.001032201701259822	0.02948492478708617	0.4038980988483287	0.38044881461754	0.02689499306602523	0.04326747023104814	0.001016059698125089	0.003175859622070797	0.001018264091075075	0.01891765056178229	0.005211892168636633	0.02334038954141709	0.09102170328193164	0.1209138328082136	0.001025176908905726	0.006190395514325229	0.001029175342421131	0.008940951731861107	0.4718627145374563	0.4683969758643009	0.001008961221320029	0.02767176490668796	0.001565516779880023	0.004264561366502471	0.001446864206881155	0.003214194067858255	0.001536653443284602	0.004376558559233417	0.1085387976597039	0.09112160578430356	0.1126135369332267	0.0797967347763726	0.03259179731073947	0.02808907948133991	0.001064177324735467	0.002177425567331517	0.034944345313787	0.03962116622730073	0.1369589954738425	0.11481215973548	0.10569146293529	0.09462496247384017	0.05230171679787067	0.0517839452878636	0.001039480926665411	0.04702341714605601	0.05015741642494728	0.07844177421124449	0.001115332198110052	0.01582376063601059	0.001065914468333924	0.05865397962649005	0.001011059903313167	0.0214499229289375	0.00100871058695986	0.006418004780885373	0.001003270349444668	0.009565102720729475	0.001006671656874744	0.02513546910752022	0.005502439687046106	0.02734199310792199	0.035601061913781	0.04412195287685391	0.06131469780784872	0.0591012891079647	0.002792166161664153	0.02257657345801224	0.002264865540954938	0.009383762125369196	0.05024444771987248	0.04797843489856143	0.06179619487602991	0.08367910253890476	0.02635176452312299	0.02973549726373786	0.1529869338250935	0.124002484384664	0.001012877292814327	0.05356170358792968	0.02133157709886988	0.02191528197120357	0.01300418299581417	0.02575249996507902	0.001022661613976274	0.01137049433474948	0.001019004872562166	0.01924214997162997	0.004492320393785763	0.05136884267404258	0.01641011613173583	0.03758525163285276	0.001221393221187679	0.003201881438908135	0.001671512702560017	0.006234356497996535	0.001005913745007401	0.01184889632370083	0.03487042928527007	0.0493666373719041	0.1134695990263566	0.08322048489941129	0.001020348192353034	0.04155148606102851	0.00153032243911311	0.0460895539866148	0.001036894918326496	0.0200590619503601	0.001013908939169616	0.01541158070785236	0.001025935173807553	0.01817943228806576	-0.004803393931752387	-0.01620485649335247	-0.01023461377375052	0.01263226490348498	-0.0120435733506911	-0.007563824754385678	-0.001499544910295189	0.01207556794615786	0.001016674563785017	0.001034498102677546	0.001002267131304006	0.001018343058759506	0.27291053525008	0.02842399513405066	0.001013989075927572	0.001000783644382058	0.02022963216830335	0.3796188980908425	0.001044856714674642	0.2253059812417084	0.09170636573483923	0.001043659926774295	0.001054220437373437	0.001015223756699144	0.5747246640765178	0.04311192790221646	0.001013577065573626	0.001018894691829095	0.001002350754576683	0.1216674974832662	0.00103759055101409	0.001032462287108236	0.5070624958970581	0.001008835604039113	0.001001583710812915	0.001000759950697773	0.00100107482155771	0.1201917567200822	0.1193796065098719	0.04297510819480772	0.001056740595013404	0.02188051852453822	0.1456138731845596	0.1144433251475527	0.05224320099673958	0.001043104488630453	0.04380742649728001	0.001114157637680315	0.001065247861592575	0.001006587348792224	0.001003479397480406	0.001003463240615303	0.001007430860584414	0.01787419556695606	0.03150086680139565	0.05939253417102171	0.001003991282362426	0.001072645736176219	0.05156899014219361	0.06277169477799797	0.02649281525804083	0.1548669332695757	0.001011139173209173	0.01475902709053913	0.01123445869986969	0.001015895431638934	0.001019163534888199	0.001844271616100624	0.00640924171483414	0.001620570779401929	0.003018381244550707	0.001001546548558101	0.02441517684384495	0.1183345277984518	0.001021579759632549	0.00100799517496966	0.001059916754676688	0.001022180998233399	0.001041616445119572	-0.008644782089630312	-0.01604514719276268	-0.009854278606846748	0.01147599588817367	-0.01104070363499002	-0.005683824337632777	-0.0009944799535867154	0.009745151372806474	-0.5673505143980637	-2.534918953494897	0.05300941574049216	0.04668276666340773	0.01988110780062652	-0.01366707429622253	3.146189490674844	-0.1690132477439851	0.02572805014903361	-0.00840562730515856	-1.583517991828891	0.5186011077463591	0.01686423928798616	2.361731643029272	2.348924966801226	0.03736556233179325	0.02149548987512	-0.05055419638396702	5.401879336331447	1.012985443316984	0.03920040579892029	-0.0004192372766949866	-0.3097392505818667	1.532173313742418	-0.02734711444429833	-0.01413453631475582	1.262141676423797	0.08126441809585838	-0.0290671099127826	-0.01415364856371678	-0.02591844114175752	0.5936956268488662	0.3686739010861831	0.4863488265502439	0.02527322149347378	-0.5398128361423644	0.533070930537405	0.5136851120992597	0.05779856406334376	-0.03124090512286317	-0.3436399728960252	0.002381401305199535	0.04552674616314611	0.2020516273611543	0.05875526213956993	0.02576531857311389	0.1353621018737895	0.9923868932034993	-0.1081275045814964	-0.07690815964124678	-0.2042386649058469	-0.08168669980983015	0.07762181832851957	0.07146956942044076	0.02644835222409364	0.2872372910321409	0.3865315940869531	-0.2315978782796196	-0.1171402768391721	0.01904725572294753	0.0008694645158527092	-0.3988045272235148	-0.6039183236284383	0.05753547089105796	0.1172935893985395	0.04421151422888215	-0.6628615700768357	0.236350201997269	0.09362321356181985	-0.04227887113233078	-0.07676011463136033	-0.05901529598465791	-0.06253824474717377	-2.31319829990373e-13	-1.278591006969121e-14	nan	nan	nan	nan	nan	nan
0.26	-0.03875012441824533	-0.02524662877440144	0.047980422285148	0.5681564379524247	0.9417918352536016	0.009428818262138542	0.3720109690260315	-0.04194781388869384	-0.01200458050260924	0.06621434294255768	0.06580538229890098	-0.1147912932398191	0.01528045892615819	0.04519720311072619	-0.07545159792121073	1.075786624957056	0.06822676114596886	-1.075786624957057	-0.06822676114595262	-0.1714108405104467	-0.09011546729047437	0.01083315326558626	-0.1995102469641738	-0.0793056791129846	-0.04111984516565053	0.06572948067657569	0.06366257376154548	0.6590969012389338	0.6457926677424224	0.07942567990795617	-0.009675959300192617	0.1360569873032437	0.006975197619320453	-0.139749319477264	0.4387655671586661	-0.5444672274904788	1.322478940356119	0.02817782651426989	0.02405811768773326	2.449962057815814	0.6455248922102099	-0.5788368847004064	-1.27784978917676	-0.377237464415549	0.8892054827554889	-0.1295467101695419	-0.3595154577992207	0.6126801501440484	-2.692023730016672	0.321119637226524	2.692023730016672	-0.3211196372265236	1.364792923388155	-0.3962140906227913	-0.1939751897853396	-1.754201955593649	0.3806121555628871	0.185583766054904	1.795497266129334	1.125170355144352	1.49676082752604	-0.1181408714652514	-0.09836646649101262	-0.0679352089192319	-1.57932886639852	0.1172853531539149	0.001015913338668665	0.01614720290668715	0.001031518360620626	0.01616030846319007	0.001002644920730729	0.003863560664499234	0.001017866928893974	0.002398667657954534	0.2281611692272827	0.2265016274249755	0.02910158481958841	0.03223816604043385	0.00101415515722836	0.0433074674176163	0.001054276742814097	0.005821154872337159	0.03344871372202123	0.04811834353148429	0.3796164321399401	0.348613471364506	0.001042248091241579	0.02047496349165957	0.1986208172991741	0.2120529828674038	0.07598574717856911	0.08191264526978502	0.001044510737365862	0.005138925957392087	0.001053151140721193	0.01021702067725243	0.001023876409937229	0.02921871043844935	0.4677608353883998	0.4324063690587432	0.03678041584833017	0.05298657262689353	0.001014543451124119	0.003357618634677859	0.00101871455525894	0.01889024445235401	0.0031976209223611	0.02142650035527162	0.1075978882718856	0.1360147009300477	0.00103554097997547	0.005938270706300497	0.001032046423955923	0.008799925942620638	0.48432011623331	0.4818698672015419	0.001008888001938274	0.02849707323089988	0.00129475300306838	0.004180173221224942	0.001232676595459228	0.00318153033310874	0.001279520023738523	0.004285229476541847	0.1145856806389513	0.09736607336819053	0.1160348930655282	0.08376158541867892	0.03901632034350082	0.03300256174528217	0.001060355038720894	0.002439630055281385	0.02676765872942271	0.03372693723279576	0.1412076174139753	0.1201753915506119	0.1100991668846028	0.09969580617781139	0.05260142834944358	0.052788522728219	0.001041710440463533	0.04674022623804171	0.04660105222716927	0.07521607943481226	0.001114797695755686	0.01585334310425975	0.001065601561224609	0.05908884940560935	0.001008945352138554	0.02359140639895841	0.001006210000489905	0.007044064267735842	0.001003423649139368	0.009799235502639775	0.00100725478607493	0.02647522737834282	0.01596208673384189	0.04012290675632556	0.03318821427833767	0.0431119734068577	0.06004019979608648	0.05823596992516985	0.001934641846370357	0.0211987668034402	0.001690229477697254	0.008766618625464481	0.05086703326131196	0.0487034441078477	0.06223193392647775	0.08419783241146261	0.02630769688715885	0.02984616345580791	0.153858387760699	0.1268478868653641	0.001012098085956952	0.05736116121040503	0.01731723854656949	0.01963427606213258	0.01204881052390487	0.02476281675997399	0.001019125140579973	0.01158885721969155	0.001019203147306372	0.01919691518383802	0.003016736543329324	0.04746005403824086	0.01026552725527407	0.03173676933891765	0.001565093172807176	0.003871651447344579	0.002827474199622581	0.00769850394783495	0.001003873308869612	0.01241600899088791	0.02897065621000988	0.04327992839954782	0.1161447246687167	0.08583302214018461	0.001021128118311951	0.04243290042122815	0.001279410685770466	0.04571039642982586	0.001055076330877192	0.0192092709006493	0.001020424935539984	0.01475847115365462	0.00103832212947267	0.01748797481148335	-0.008525580114621446	-0.01589432567531152	-0.009898174014067571	0.01137688831908924	-0.01097700921719405	-0.00598794980593936	-0.001782366096210123	0.007444790937523854	0.00101896863576264	0.001052341274994338	0.00100229608755734	0.001021379476911671	0.3157230775072066	0.02450123768371694	0.001013662063525683	0.001000690120042843	0.00195743356986509	0.383739380979732	0.001048170010550738	0.2495700708130812	0.1241967995086756	0.00104276453636241	0.001056443952356448	0.001014607880784554	0.6382764561977108	0.05261019135106008	0.001012420296456433	0.001019421712675581	0.00100168685387385	0.1384725886015719	0.001053307747217501	0.001037076708525037	0.5177167084792537	0.001008789570159297	0.001001289009387737	0.001000612660138798	0.001000876339142371	0.1259235159635411	0.1223708782230175	0.04957388520168732	0.001055843080237397	0.0134887538707532	0.1494807920763553	0.1180685944792549	0.05353639715657	0.001044851939796548	0.04092574194506198	0.001114262710573281	0.001065273466156631	0.00100670588771694	0.001003520408563433	0.001003679794452379	0.001008210948754019	0.03467221242159919	0.02939688226579214	0.05763706260710161	0.001003555607913072	0.001062765077008932	0.05170995122162246	0.06281526455664754	0.02608192446585482	0.1555418400082237	0.001011337094502196	0.01122056704720244	0.01078925475163658	0.001014869740942378	0.001019599331669851	0.001093307618307971	0.0011365923494273	0.002164045186150936	0.004845473514292031	0.001001749106797219	0.02012550924567979	0.1214400468664358	0.001022252705584501	0.001007299261453639	0.001085357078871314	0.001031260692978911	0.001058953637337877	-0.01218816530998607	-0.01550838409854505	-0.009583681957995034	0.01007195795015125	-0.009878597874799295	-0.004564137591646142	-0.002459130353436571	0.001663833711248991	-0.5431527404603077	-2.281387697477046	0.01989025769138933	0.06498172727526061	-0.03437389738785056	-0.005934514872511422	3.078729799213117	-0.2542436481908849	-0.01675715524842658	-0.01900801915088624	-1.662688443362939	0.9418223390252382	-0.003879905171493718	2.3036583806603	2.4003751834936	-0.00455987930766636	-0.00206200939830567	0.004057347508102781	4.9716113684149	0.9361285532675983	-0.02149854930822066	-0.005358645436887495	-0.05872554888944435	1.495224143035444	-0.01966464147799755	-0.01333352401066429	1.445897631026365	0.07942206919801303	0.02494513709657199	0.01339376347143338	0.01679238431897313	0.6583664688095222	0.4220905426335081	0.4948627942665173	0.02712372629305005	-0.6420294591312066	0.5378390424784625	0.4979497036783225	0.1365518038088291	-0.02603820782657988	-0.2994763658869875	0.004842427992642876	0.0430991998852604	0.2245775981789718	0.06658149971303674	0.02000912551167786	0.1358832061070466	1.520485419245675	-0.09675118438981885	-0.0941332103659407	-0.04630170383937414	-0.04942973751796151	0.06687747457109969	0.0330623931216923	-0.005264892116487734	0.2873693790733471	0.3736857210786151	-0.2271103926092683	-0.08697448659021272	0.02487631460128062	-0.01434978419739096	-0.3818380872539998	-0.5739831961596664	0.07593886841040376	0.1697221596340289	0.08619586331850494	-0.5530225477526228	0.2858693735190384	0.08337544828505396	-0.04085450411154708	-0.09237473520698558	-0.07104010882417933	-0.07486206474844082	-3.38710253722527e-14	-2.276970982525383e-14	nan	nan	nan	nan	nan	nan
0.27	-0.03965760561036652	-0.02159413252176497	0.04238501786427436	0.5813438235756241	0.9419596253495679	0.009606369369891409	0.3949695247594902	-0.0361396861136045	-0.01724474200833231	0.05357008878184859	0.06264312631449985	-0.105667092556082	0.0133643987876212	0.0426953103313985	-0.06913301783734653	1.045647103897799	0.07254155395211064	-1.045647103897803	-0.07254155395206527	-0.1578058318895158	-0.09440816451785129	0.008726888522616641	-0.216588237027502	-0.07519295845488073	-0.03905604613876498	0.08254224919755521	0.07515344785003812	0.6740824672966047	0.6443779316815007	0.07867706550970746	-0.01031712706882875	0.1211297692765688	0.008564497984844788	-0.03563371062227379	0.285960534348262	-0.5693540408930551	1.314935289722952	0.00552498866662332	0.01094369712833806	2.134041331170172	0.5144810008620376	-0.4525272295104664	-1.26171833193799	-0.248974504009655	0.9286487956938505	-0.261523988929745	-0.1339311532584821	0.645326655763073	-3.331753680202318	0.5342927724202299	3.331753680202331	-0.5342927724202163	1.360388788582168	-0.4627464863484573	-0.2254779633978864	-1.655208381150263	0.443629220039388	0.2258087511109789	1.566286282669882	1.172746281447002	1.49221171544387	-0.1758780061864776	-0.04679870812621847	-0.05813693990724105	-1.407068178966285	0.1815076934169195	0.001018407872172964	0.01649936828145496	0.008122819747104002	0.02385932037259281	0.001002493258377991	0.003845196856112907	0.001021796630032604	0.00227255913235005	0.2651172641230737	0.2560479332508382	0.025596539093669	0.02912825337689862	0.001014237153551579	0.04293569625693752	0.00102801461806503	0.005720593075207053	0.01861598172861334	0.03487409247608325	0.3807389738908799	0.3591149047957775	0.002311782978509298	0.02175801094984285	0.2204765977243938	0.2340764639063508	0.09989981062558052	0.1016288143764813	0.001044838920757718	0.005302049121422609	0.001056275121101507	0.01031925684577221	0.001020041993139272	0.02928603924596094	0.5254495739865782	0.479550135514631	0.04603651052916721	0.0618614804819689	0.001013643322469336	0.00346383577618351	0.001019929165708549	0.0188147678874445	0.002125036117955648	0.02081170710610895	0.1227455273233759	0.1499367111872921	0.004376951938125585	0.007789446234273548	0.001036952567459871	0.008642737550255785	0.4964968390299952	0.4976248828019958	0.001009199062983044	0.02938329204965097	0.0011509760984101	0.004199509713697914	0.001118979116444741	0.003210444602499541	0.001143009822911151	0.004283702425337964	0.118737136225603	0.1031103855111842	0.1179668505568866	0.08776474427441029	0.04353443709218031	0.0366838253592868	0.001061144281216589	0.002720024663619373	0.01965433744609438	0.02824417672233542	0.1452334546343474	0.1256331507271573	0.1140955535443456	0.104639540131842	0.05258882354963212	0.05383631224803145	0.001852085548774084	0.04719611838347537	0.04354267179522424	0.07239359608453784	0.001115468236276386	0.01586816737336012	0.00106594036742619	0.05944983096863587	0.001007893196104708	0.02603049295059996	0.001004908935007059	0.00775589794127551	0.001003646944614736	0.01000315566313684	0.001008522468332691	0.02766830272379696	0.03163635058871428	0.05782466184248863	0.03076410251614415	0.04204272248842801	0.05857278640998022	0.05729041747597832	0.001478959646923271	0.02037145307505617	0.001381864607704888	0.008491390796101565	0.05071580372435126	0.0490455302457142	0.06220005861095565	0.08439206608289189	0.02608143194973066	0.029758942617432	0.1552489895404432	0.130116163527607	0.001011903340935097	0.06098868246461136	0.01422071070799082	0.01790205377281531	0.01128984152948146	0.02400262889741352	0.00101675566140689	0.01189501037169793	0.001020218424177381	0.01912987343544402	0.002070585728965228	0.04368005186029231	0.005845964849730116	0.02750733007078514	0.004307333259403961	0.006434746847023199	0.004824086164856741	0.01005623772484084	0.001002891005493733	0.01297808991340258	0.02510971956129159	0.03868598451354947	0.1188890705966378	0.08882273033758056	0.001021964474955993	0.04318384226831718	0.001146073378298271	0.04556765508272892	0.00108304132440417	0.01819377632819062	0.001031736729739834	0.01397650527035431	0.001057857574492279	0.01665735061094831	-0.0099999411765892	-0.01530335958390364	-0.009660878521343305	0.01000408156463166	-0.008703137939066045	-0.004494601155312311	-0.002578864453527992	0.003896905234301949	0.001022726108829184	0.02793821625678443	0.001002368712034448	0.001029699703681887	0.3467758959915566	0.01913122116427118	0.001014881263749486	0.001000671685636823	0.001488566484023855	0.382557242366504	0.00582675896426629	0.2656314449616471	0.1390083930410883	0.001047224639245679	0.001062135166697097	0.001017272592166003	0.6742832344880358	0.06084976100397581	0.001012948729427296	0.001022692141576436	0.001001434008461963	0.1498899096805593	0.0136546750171289	0.00104627422216499	0.5303988731046015	0.001010143144298467	0.001001164186806883	0.001000545577711606	0.001000791561587685	0.1237180824443278	0.119367525570944	0.04832630877275226	0.001067146205929555	0.01007743089450091	0.1530886772526829	0.1213550392153193	0.05174579421691992	0.004094814246571986	0.03894308514252166	0.001117777023524354	0.001067155693788413	0.001006876341475277	0.001003584145203865	0.001004048140955487	0.00101122152281786	0.06179271917735395	0.02673328825515996	0.05595158630835889	0.001003322775826651	0.00105819451742255	0.04951778980267642	0.06159525693547311	0.02560513966976193	0.1590855666050182	0.001012008281482177	0.01048405256365932	0.01019762628282606	0.001013798872209303	0.001022692860525092	0.001068772448887178	0.00110621187002662	0.01143169069760609	0.008684276475339245	0.00100196996684242	0.0212018536869504	0.124121969074913	0.001023327506378458	0.001007112462041814	0.001134821287072151	0.001053873365550538	0.001094467725993021	-0.009723722931839625	-0.01454837388078272	-0.009485340279297727	0.008576973701758609	-0.005488898712351266	-0.002945623355618376	-0.003471150090918899	0.002135476749521573	-0.5349381463041361	-2.003978926602334	0.04167157065412667	1.359776883381945	0.01385785281152424	-0.01668246485458806	2.832569697318436	-0.3586327853920019	-0.06008022299380452	-0.005700407639747496	-1.011615618480385	1.132847989830202	0.2357227096843887	2.106794641554258	1.548099202299931	0.02540561537229654	0.0157880819682671	0.01334511539926347	4.449038597813806	0.8423000040272969	0.02468045517941093	-0.01021662030979584	-0.04847379352988127	1.30167525022578	0.3571791116660996	-0.01748364696314722	1.717710483747023	0.09342758364381885	-0.008861486818596279	-0.001852429571415392	-0.007739207545708792	0.4984214767912808	0.3760600390205702	0.2551132950099599	0.02866226089759141	-0.4672972528953317	0.5557783327001399	0.492278600669027	0.07800282437689358	0.1062865680438306	-0.2639255074544079	-0.0009977942128779789	0.03019742025578239	0.2618629761378063	0.07564414391309766	0.01959377620519123	0.1055088148687438	1.986163576284423	-0.1174731621214252	-0.09298393324429197	-0.09235956975575277	-0.009877480501090731	0.003647833048602429	0.005042986329956811	-0.01178658383194732	0.3723695840780752	0.3514526126604583	-0.1235106357962177	-0.06752517968974139	0.03590083068117358	-0.003736655592837931	-0.3717778528261543	-0.2930686164035174	0.4238335524679147	0.2939369980208245	0.03849350794458709	-0.362653406898763	0.3122286452809374	0.06688013721547745	0.006781894297453777	-0.1096728140682226	-0.08459765159848041	-0.09020472180020732	1.831851184651914e-13	-2.32660027787873e-14	nan	nan	nan	nan	nan	nan
0.28	-0.0393405344644659	-0.01964288106777114	0.03669853378326896	0.5944538858551482	0.9419052309489444	0.009637524069939394	0.4145376404952809	-0.03169058711029239	-0.02072176135419276	0.04076563052424206	0.06095067678806024	-0.09635803449186874	0.009892805720340833	0.04265721894170972	-0.06265924902306615	1.009234087385697	0.07876169356285374	-1.009234087385696	-0.0787616935628392	-0.1441194649831208	-0.09937881964730771	0.006359589905851279	-0.2324906610687354	-0.0703991498325412	-0.03663101590764574	0.09703980322199839	0.08711233576839278	0.6887783221765269	0.6420536743093564	0.07858085984608394	-0.01079547000035321	0.1078965549233171	0.01022401095692837	0.1051611481470259	0.09851660743148608	-0.5626831595166386	1.307014271621063	-0.01625907289907083	-0.005221163853244649	1.771874058282762	0.3737191378592098	-0.2262084527362797	-1.309890608534549	-0.08327617281887525	0.9261769588491185	-0.4406532958571143	0.1332448201330068	0.6437178962330121	-3.9467228205858	0.7021889981467356	3.946722820585801	-0.7021889981467349	1.381064580480646	-0.5318056710387424	-0.2461819645445396	-1.519088751174798	0.5168297484098284	0.2578300069016767	1.332454366820855	1.218773121128603	1.438818591976267	-0.3000451337095271	0.03211528043414277	-0.03537024150393371	-1.240528131713797	0.1313278744618026	0.001021534161587364	0.01680320938783611	0.02470399551337395	0.04105497070639787	0.001002453796392333	0.003803852063232621	0.001027922577855964	0.002117112868684123	0.2988547850451416	0.2831937879985326	0.02117343898489371	0.02524763231568273	0.001014888026403513	0.04205620003458425	0.001014879247497206	0.005615225372452612	0.01040655454388586	0.02737695414646309	0.3811156046772921	0.3707581040131592	0.005322713168456072	0.02469408394296338	0.239759090010322	0.2543040119870247	0.1192135821786802	0.1129794406048411	0.001047233935240326	0.005411460330649415	0.001060683208975558	0.01039835909436556	0.00101945865242645	0.02956434677426286	0.5753838860319838	0.5212250745160483	0.05468516084734904	0.06990151243381654	0.001013457820159026	0.003489997290456735	0.001022172168336522	0.01867631299718328	0.001585905152626444	0.02077221063291541	0.1360746441276242	0.1622981527708721	0.01225604770121938	0.0124274402314398	0.001044005274333489	0.008462663153313595	0.5087677667075646	0.5164761767701193	0.001010031637516952	0.03027774268595731	0.001079008146128419	0.004247270520502605	0.001062092279504888	0.003259651342110417	0.001074698740893527	0.00431761706589592	0.1202443362830826	0.1074930132440681	0.1178538551177592	0.09123316240924335	0.04535478627340643	0.03837929497481241	0.001067192491831257	0.003007016583618092	0.01424808894542719	0.02412549997616564	0.1490728851693993	0.1313322690019981	0.1177760562435238	0.1095710084620135	0.05176483721689943	0.05444851369985224	0.003777051359434434	0.04864735622096063	0.04096782773913102	0.06995946521999445	0.001117561066869694	0.01585098281918588	0.001067051179068444	0.05971480396142009	0.001007452646891783	0.02880113120169897	0.001004290610753759	0.008554125324361167	0.001003942801998911	0.0101674884188175	0.00101066202270005	0.02864094271328319	0.05218105980211852	0.07917213784811658	0.02821582994270204	0.04075502690782643	0.05700323787880969	0.05641615818486842	0.001250578034806452	0.01988760485074758	0.001225211191401912	0.00848383597280865	0.04962999496152389	0.04881856236980409	0.06163457061610978	0.08428386504137912	0.02573544940311172	0.02961828561370852	0.1574842037119184	0.1344169511609823	0.001012141773361375	0.06438289512150414	0.01226052100396208	0.01708053193547137	0.01061193734065568	0.02336307129101423	0.001015035789622885	0.01229780413166916	0.001022273303508344	0.01902862024286278	0.001583105806770624	0.04007218689181791	0.003571289592848936	0.02545211783204994	0.01025549267526138	0.01209138931554975	0.007724534537208401	0.01341949195332408	0.001002510586901354	0.01343134288498857	0.02358774290160024	0.03608911671253713	0.1215975438579766	0.09208072263221177	0.001022920108103058	0.04377184748718713	0.001079298308444662	0.04573554750825205	0.001121757634928262	0.01703684192360596	0.001048701136422457	0.01308162644642783	0.001085384507907472	0.01570504144662707	-0.008848433278480975	-0.01446636407492613	-0.009516218904637042	0.008549823147550888	-0.005018714738057903	-0.002917808781084948	-0.003519043730955452	0.00302870535874238	0.00102648358189861	0.05482409123857319	0.001002441336511405	0.001038019930452209	0.377828714475906	0.01376120464481358	0.001016100463968115	0.001000653251236233	0.0010196993981885	0.3813751037532782	0.01060534791798121	0.281692819110212	0.1538199865735018	0.001051684742130141	0.00106782638103941	0.001019937303549465	0.7102900127783611	0.06908933065689395	0.001013477162396334	0.001025962570485107	0.001001181163053345	0.1613072307595458	0.0262560422870365	0.00105547173580425	0.5430810377299493	0.00101149671843799	0.001001039364228778	0.001000478495290198	0.00100070678403707	0.1215126489251171	0.1163641729188717	0.04707873234382431	0.0010784493316226	0.00666610791824835	0.1566965624290106	0.1246414839513838	0.04995519127726809	0.00714477655333585	0.03696042833998131	0.001121291336475739	0.001069037921420814	0.001007046795231077	0.00100364788184588	0.00100441648745711	0.001014232096879063	0.08891322593310556	0.02406969424452891	0.05426611000961635	0.001003089943735912	0.00105362395783558	0.04732562838373051	0.06037524931429863	0.02512835487366897	0.1626292932018127	0.001012679468461217	0.009747538080114415	0.0096059978140075	0.00101272800347009	0.001025786389363395	0.001044237279466543	0.001075831390625509	0.02069933620906085	0.01252307943638584	0.001002190826888151	0.02227819812822042	0.1268038912833904	0.00102440230717302	0.001006925662629453	0.001184285495272293	0.001076486038120425	0.001129981814646872	-0.007259280553693115	-0.01358836366302041	-0.009386998600600457	0.007081989453365872	-0.001099199549903016	-0.001327109119590774	-0.004483169828401204	0.002607119787793687	-0.5322241807972722	-1.737982404086095	0.01022540403799008	1.96430941215899	-0.03897009423806305	-0.01180206249031872	2.598639583579085	-0.4083853276722971	-0.1183021676862515	-0.01996920025537384	-0.51326589822153	1.170175496249963	0.3267252018240688	1.944471789011391	0.7272666078221782	-0.01530227020437767	-0.006688793340827508	0.04625309163827926	3.877845877520643	0.7691533727090443	-0.03750967467539833	-0.01795430987494465	0.05633380630196816	1.183110408309019	0.5376990523523696	-0.01791072492958802	2.065153304561156	0.08106843274370054	0.03062999996105235	0.0174522575147973	0.02388072267006367	0.3860295867899006	0.3151423984561679	0.09770399455631029	0.02844318861762018	-0.3692127062771878	0.5861108621375234	0.4954965789063936	0.04943419016949573	0.1730309305188492	-0.2218058687402983	-0.001559336662616398	0.02389748583530362	0.2908879380931351	0.08386024162236097	0.01209164452078198	0.09179613489977786	2.249629603152147	-0.1404401168344441	-0.07987457874688808	0.02239139705603498	0.004104863725176318	-0.04693332817831651	-0.02742454946603208	-0.01595212518529238	0.4938715733002096	0.3270240016079087	-0.04497030220398436	-0.06284843534266563	0.04420443626503023	-0.02119207572380168	-0.3474106453696145	-0.1391377902875713	0.6946482821780068	0.3708262499288516	0.06443027313348228	-0.153607330756032	0.339526192965555	0.05078812264132734	0.02127225044869796	-0.1206627016334238	-0.0936226969506315	-0.09919905750827382	4.224060805505667e-13	-1.303728804307042e-14	nan	nan	nan	nan	nan	nan
0.29	-0.03737880504103405	-0.01968221830454061	0.03120679886840707	0.6074829971966479	0.9416404257167749	0.009497150535247403	0.4301879681995338	-0.02865744217023463	-0.02148391320154286	0.02708510104262951	0.06104691415891871	-0.08724262561874527	0.004321262716857923	0.04542103345652491	-0.05633660726190826	0.9668391122228718	0.08641777095608445	-0.9668391122228737	-0.08641777095605599	-0.1300710733685156	-0.1050349435994814	0.00384891463571594	-0.2469552256811875	-0.06487415554954591	-0.03391738076789065	0.1091291634957809	0.09934383798798788	0.7027065757999084	0.6385312287676637	0.07937943510549701	-0.01099596194030838	0.096148973905185	0.01196415605595165	0.2913350081762021	-0.1045312808139461	-0.5344593533588248	1.298686695942247	-0.0366703611953623	-0.02271058795254943	1.353070514398241	0.2362028364209632	0.08272574421494273	-1.433336630592865	0.1013207223353992	0.8988195266078011	-0.6798207679876872	0.4160445685407842	0.6202052334631627	-4.522917119970805	0.8251331703879686	4.522917119970817	-0.8251331703879415	1.431958796522759	-0.5981540764374864	-0.2537587396100117	-1.370433849591354	0.5863956723950152	0.2848895987910431	1.082289442089741	1.230524608809677	1.346315738707182	-0.4058921557055755	0.124120742727755	-0.008515568720961542	-1.109859968841364	0.1990847019512047	0.001030614287623491	0.01707543381540612	0.04750596585222726	0.06401240174639743	0.001002500521644779	0.003737319838504049	0.001311542743350665	0.002098564022486437	0.3285186668014899	0.3076649037402627	0.01602480233171658	0.02080536379864893	0.001015396454206474	0.04060700042917269	0.001007913526243646	0.005489281701614035	0.005869293828997669	0.02313715933141771	0.379899073794855	0.381366047225134	0.01245450116632332	0.03141047790498856	0.2582507152499458	0.274223334802198	0.1295085616919835	0.1136258264190965	0.001049992581653414	0.005463867227538668	0.001066695595561318	0.01045665283370615	0.001018844757847202	0.02999431379716282	0.6168849212227913	0.5571926638820957	0.06156772056310755	0.07612322212230353	0.001013507710958748	0.00343220978873323	0.001024681804770598	0.01845880907706222	0.001299595932113725	0.02118525706617838	0.1470233658067491	0.1727638528341799	0.02266235222983015	0.01822243178771289	0.001387365936597268	0.008525569830638262	0.5227415887168761	0.5392678790269689	0.001010717425357435	0.03112770674753082	0.001040795630299363	0.004329297284157116	0.001031894828214828	0.003327255547686603	0.001038437031973097	0.004380412018748368	0.1195842934287731	0.1106344188283411	0.1162166672678615	0.09420151299379723	0.04533429397103852	0.03864009648723084	0.001083151643497401	0.003290588374145254	0.01109611364383373	0.02211558723786595	0.1531243179443295	0.1375050008455876	0.121531614037912	0.1147263992527024	0.0521726054841519	0.05638092236460155	0.01108907524247348	0.05427484922216638	0.03866617994377186	0.06783233604867336	0.001118965381028124	0.01580444219813077	0.001067757304906753	0.05987484649232452	0.00100733198293109	0.03190150112342025	0.001003985107465021	0.009432423869905211	0.00100427902876533	0.01028263867622786	0.001016707904299236	0.02933238028896107	0.0710536356511883	0.09699549836081259	0.02608658057826172	0.03975843648272932	0.0554365381607139	0.05573979290611202	0.001129382898447378	0.01966812529486024	0.001141314654550194	0.00867890951793418	0.04793196510989892	0.04820707512382974	0.0607684237435475	0.08392407462795423	0.02555305210226509	0.02955192893102338	0.1602734045226186	0.139822120004947	0.001012707475815909	0.06747261251555389	0.01134240937207552	0.01717548638546936	0.01075336637388192	0.02349535429121815	0.001013815888857938	0.01279732936441132	0.001026693231472208	0.01887844785053104	0.001317740190601617	0.03666809017966367	0.00235311455895953	0.02453549076360632	0.01734333817030982	0.01943461452178535	0.01092718259395167	0.01720060741180891	0.001002374627989166	0.01382499393792993	0.0234968616901288	0.03510592559646503	0.1244049455149575	0.09572476575851099	0.001023622535856658	0.04417719461155056	0.001043996657360271	0.046268386177054	0.001145588238072201	0.01576284576647745	0.001058761173374623	0.01209616018651452	0.001101919879896798	0.01465152411468447	-0.0048578880615471	-0.01325162071010043	-0.009305739613000973	0.008498479375876935	3.167968788284023e-05	-0.001562931875365147	-0.004447448755735423	0.002372562726561174	0.001051555290375781	0.09084623113306255	0.001002640364432637	0.002088225642962625	0.3953483066094083	0.007402190768403442	0.001015777624074368	0.00100067350617006	0.001012770352282857	0.3736795161976918	0.02815563081338348	0.3012120686250188	0.1365047822699719	0.001053861611280372	0.001077292353650008	0.001016740898874195	0.7221269937528147	0.07108340395743358	0.001013629410616316	0.001028419989538764	0.001001077753861386	0.1658340552086808	0.04084985421423334	0.002328411307860366	0.5661389908309266	0.001011375631982741	0.001001003347511256	0.001000451001010802	0.001000680158799114	0.1160985262469696	0.1116439496341661	0.04379160470713574	0.001117799101740774	0.008521474831585347	0.1618327976608198	0.1290735365117471	0.05500555388639467	0.02884811394538208	0.03506231147007022	0.001119696470227493	0.001068030697815686	0.001007341455352549	0.001003683500717763	0.001004808679822556	0.001030418319998875	0.09987269617994163	0.02331167183784004	0.05281758002463666	0.001003228904024507	0.001054216266248732	0.04461121655738512	0.0590734495849577	0.02553209255680331	0.1664865418353811	0.001013818024002948	0.01085861447902496	0.01200813113856386	0.001012392589801699	0.001035952632577627	0.001038441658887268	0.001075512688120488	0.0287673415476516	0.01591995204399276	0.001002268938664343	0.02434487577623267	0.1300362694625091	0.001024312370198135	0.001007525580630044	0.001158650141916129	0.001063094801595207	0.001109954154289687	0.001053771149103806	-0.01176748298293891	-0.009030253131285391	0.009580327542211902	0.005986777504052449	-0.0003967131742649405	-0.005347276922382781	0.001528774445394221	-0.5341520007189037	-1.519170650995601	0.03548767529756482	2.590540492887327	0.009372356791257268	0.007975651349084919	2.286231665253708	-0.4752171442204138	-0.1716867462926716	-0.009301305087358065	-0.3306877795146962	0.9273540922706913	0.9591792132541752	2.035235627888951	-0.5422356464486733	0.01533903100030279	0.01187162447500925	0.04402044748249063	3.297150277734832	0.4900202223762227	0.009549178416236337	-0.02569591576771706	0.03879383627276128	0.9180458713776792	0.6141147749311257	0.02700680401672483	2.492336227291499	0.08622123617199227	-0.003037026901657722	0.001471504954629388	-0.00236818647522755	0.2354656824274177	0.2681724722301533	-0.04116737179533371	0.02821004982544341	-0.04995110314416733	0.6504875652781305	0.5391166344506743	0.320051184360696	0.8898109345818574	-0.2039421450289219	-0.006849906959594879	0.009328881662247076	0.327691737417922	0.09160342382561926	0.01000685605100202	0.04997591970483222	1.388819301907039	-0.0643053420512721	-0.05701527146093146	-0.04110542771630004	0.03140724240020258	-0.07805709461545374	-0.04736986418796217	0.002470019758531632	0.5830641514669965	0.2919235691346247	0.06570724689462024	0.07811715323089723	0.05524300349982666	-0.01334055804845472	-0.3308547901968677	-0.05019346969961325	0.7756586068182186	0.385689715220555	0.02329480437465791	-0.04520791685576355	0.3926641408372109	0.03092610281709421	0.07998526876479821	-0.132545684302529	-0.1023704887446499	-0.1100403263355515	5.421177307395441e-13	-2.67850144315435e-15	nan	nan	nan	nan	nan	nan
0.3	-0.03343082886879836	-0.02169645120466419	0.02603343611818754	0.6204251937587416	0.9411724559769364	0.009186171413464646	0.4414966314197915	-0.02690067065645111	-0.0188882932509674	0.01195647105599385	0.06295303274202052	-0.07834334974302722	-0.003826918901801141	0.05090864002669565	-0.05026724880431859	0.9189628468264898	0.09518649076852127	-0.9189628468264887	-0.09518649076852129	-0.1154133879710169	-0.1113166003168332	0.001328302111111005	-0.2598315316260683	-0.05870670510049701	-0.03093337237698171	0.1186230271468214	0.1117827736649894	0.7156943090708157	0.6339068675737256	0.08099369412622416	-0.0110415298194846	0.08568191760790927	0.01385337612808344	0.50241049791362	-0.2964625252461782	-0.4990087265880168	1.289631315739901	-0.05689197436171348	-0.03934228127139949	0.9035411614831498	0.1184444526075837	0.4453459068405246	-1.599510709521679	0.2787000696405441	0.8829503593671119	-0.955981018834655	0.6780032312052022	0.5930612355244032	-5.042980867297283	0.9247174819879171	5.042980867297283	-0.9247174819879161	1.502923337059016	-0.6569122240743942	-0.2481694154384944	-1.201437017660668	0.6453209816204467	0.311904657132464	0.8133550422700336	1.260259812623533	1.250714521481426	-0.5204282641583391	0.1952520326969117	-0.004385429353391364	-0.984423187542543	0.1611428690813954	0.001047693491251643	0.01733832677039311	0.07537893589652324	0.09213305450511911	0.001002623436949092	0.003665473349526565	0.001977946481894476	0.002274293057581802	0.3535268733573796	0.3287313833133608	0.01023368223278859	0.0158403140624436	0.001015489047103476	0.03861948524978424	0.001004442450734196	0.005347563847419633	0.003545149422536888	0.02084330426145801	0.3765833293405976	0.3888240047810558	0.02452049831584641	0.04273018066160493	0.2768023749415314	0.2949255816221098	0.1284220163433185	0.1032498036462875	0.001052460205202351	0.005509348579616278	0.001074435347720916	0.01050627324958777	0.001016938990665106	0.03053035841445751	0.6492442616212023	0.5867976457116728	0.06618885537714381	0.07999855002982581	0.001013608805476239	0.003352920941274434	0.001027165310501838	0.01815940585577284	0.001156249660706684	0.02179845447680354	0.1552842168972386	0.1808193955390047	0.03485848469444511	0.02456604605064696	0.002194709853375758	0.008933094106080751	0.5393830680710142	0.5663058829255864	0.001010999577317504	0.03194810454177295	0.001021677305850663	0.004410282389024842	0.001016787696209717	0.003397139868280273	0.001020298700348177	0.004449324248868098	0.1169586013031257	0.1120666099398281	0.1132951841865484	0.09638950692933042	0.04380371856835655	0.03764347394410877	0.00111080929554087	0.003569995186799164	0.01038538654404606	0.02278285267803671	0.1575828930041624	0.1443830614815127	0.1255456397978142	0.1204240422554124	0.05469294742106556	0.06050961021840268	0.02524953452028	0.06519044020947015	0.03654420283146935	0.06587417872931613	0.001118869681057357	0.01573196229174991	0.001067606429465221	0.05992573882095333	0.001007419084444354	0.03532507977366652	0.001003850251100594	0.01038227292764613	0.001004643252092563	0.01034899452135008	0.001027826245836156	0.02971015189662841	0.08592535820664519	0.1084240599368463	0.02460490419776899	0.03936037258937363	0.05391951945748548	0.05524351686654058	0.001068847317764673	0.01956913390757426	0.00109966139616115	0.009041928763107599	0.04576089045000139	0.04720356100557489	0.05970483842556416	0.0832797411382435	0.02565060752641892	0.02966347063108981	0.1634706424723724	0.1459962733098144	0.001013559743425477	0.07024144834276959	0.01141793964814778	0.01842959796730772	0.0120031230221497	0.02470165671295687	0.001013038444100343	0.01339351206679749	0.001033987564684332	0.0186718459488743	0.00118203417154733	0.03350616922511156	0.001740240823180329	0.02432813151204554	0.02481042425061537	0.02763779840689992	0.01420551348521364	0.02113914372679442	0.00100234575868738	0.01407713631087956	0.0244395483790975	0.03514141788748464	0.1273755943193398	0.1000016396198149	0.001023928595869069	0.04440326555522068	0.001026651469381349	0.0472290485929887	0.001144679156641568	0.01441774514734718	0.001057090705549998	0.01105621799730221	0.001100167472488565	0.01353351657081107	0.002014328145962287	-0.01163278580177093	-0.008997749536245584	0.01014692351121636	0.006439129199166785	-0.0004910422765747866	-0.005332988493316467	0.001434951620901353	0.001076626998856226	0.1268683710275518	0.001002839392355446	0.003138431355470891	0.4128678987429099	0.001043176891980455	0.001015454784174115	0.001000693761107266	0.001005841306377173	0.365983928642106	0.04570591370878671	0.3207313181398311	0.119189577966439	0.001056038480433002	0.001086758326262188	0.001013544494197803	0.7339639747272676	0.07307747725797582	0.001013781658836738	0.001030877408605008	0.001000974344672103	0.1703608796578153	0.05544366614142908	0.003601350879914806	0.5891969439319038	0.001011254545527215	0.001000967330796327	0.00100042350673696	0.001000653533564942	0.1106844035688233	0.106923726349461	0.04050447707045175	0.001157148871859045	0.01037684174492146	0.1669690328926288	0.1335055890721101	0.06005591649551666	0.05055145133741742	0.03316419460015912	0.001118101603980091	0.001067023474211392	0.001007636115470366	0.001003719119592739	0.001005200872186373	0.001046604543115576	0.110832166426776	0.02255364943115135	0.05136905003965702	0.001003367864309072	0.001054808574660371	0.04189680473103918	0.05777164985561661	0.0259358302399378	0.170343790468949	0.001014956579545308	0.01196969087793492	0.01441026446310906	0.001012057176128027	0.001046118875756453	0.001032646038307746	0.001075193985613765	0.03683534688624091	0.01931682465159869	0.001002347050442529	0.02641155342424459	0.1332686476416273	0.001024222433224413	0.001008125498630466	0.001133014788559679	0.001049703565068645	0.001089926493931523	0.009366822851900613	-0.009946602302857448	-0.00867350766197038	0.01207866563105813	0.01307275455800786	0.0005336827710608563	-0.006211384016364369	0.0004504291029948339	-0.5370020319825272	-1.359801823538507	0.008359109539704847	2.99695375590871	-0.04003294703860931	0.02705351376254515	1.917712349854373	-0.5129415714250094	-0.2259652825839839	-0.02312403690493213	-0.1240779492226857	0.5401783650367735	1.247386960750727	2.101056589960066	-1.477215109593825	-0.01668737910714098	-0.008423457992722773	0.06746861048829185	2.605324370227426	0.2998770165993572	-0.04180994374394774	-0.03433416947714726	0.09636400177331132	0.7010789366206515	0.6474235936833916	0.05101279469188781	2.91441363291565	0.07515517931268131	0.03042166820225916	0.01790828051773569	0.02510417812252192	0.04418669222921398	0.1590710686505554	-0.1537808165841491	0.02761019303462892	0.1662229294141982	0.7271766206051478	0.6039470213108253	0.488690027947848	1.230650527698678	-0.1880114983470207	-0.006747193729478192	0.00206744537587438	0.3555296838270248	0.09817034406089174	0.002332762035071924	0.02906294128436398	0.9706698158390857	-0.02073481049726441	-0.04385673090757779	0.04648903085857141	0.03769400376340962	-0.1253387026284093	-0.08433316472215194	0.01962755136594966	0.6476684654820037	0.2628476882332296	0.1868611241763588	0.1519554489979234	0.06353593027292007	-0.03247798027853924	-0.2989754938563772	0.002715773083486775	0.8666400179534444	0.402310421229599	0.03612853713541625	0.0501293506631107	0.4660923399668226	0.01493288650069668	0.106836999912935	-0.1348835940340028	-0.1045178828082167	-0.1120970998943914	5.024836317333277e-13	7.853714309027238e-15	nan	nan	nan	nan	nan	nan
0.31	-0.02734640936163489	-0.02544844981722365	0.02117309678174008	0.6332725108343757	0.9404982705369529	0.008721849606242039	0.4482558658618421	-0.02614511779245409	-0.01253517115229109	-0.004884262460130939	0.06645334699860274	-0.0694439653503289	-0.01480845444016868	0.05874940863230731	-0.04440022473722979	0.866180159268521	0.1049572324880678	-0.8661801592685245	-0.1049572324880715	-0.09997410605975056	-0.1181239618386442	-0.001068802295967779	-0.2709336173936496	-0.05203079286069533	-0.02768621550400406	0.1254434149124812	0.1245386234445121	0.7277897763058503	0.6280889787405356	0.08313262679418104	-0.01112851726377702	0.07639883573122178	0.01575313803970129	0.7023879049126782	-0.4429363058827989	-0.476640925312713	1.279841451282902	-0.07884785225461037	-0.05274329086115776	0.4617209366810908	0.04059731757537713	0.8230436793226672	-1.754006389064443	0.4098721224595666	0.9000875311215137	-1.22678939033623	0.8745040727180596	0.5839692464736879	-5.505002511883031	1.034371230346259	5.505002511883042	-1.034371230346232	1.584059391220139	-0.7011130535331792	-0.2292783659092532	-1.022300297730408	0.6856774314874304	0.336161237023975	0.5602787680911149	1.29972901153267	1.172643756633273	-0.6377094519836248	0.2331416018735938	-0.01276100630187171	-0.8685868061926999	0.2089642120117514	0.001086257570510968	0.01761994086638782	0.09980073769204047	0.1190321923421018	0.001002750076086465	0.003597957885738911	0.003447082280915737	0.002852675860556543	0.3738657005968003	0.3458415356671253	0.005787380156509183	0.01203219673096658	0.001014694713414568	0.03620190857805027	0.001002616813719115	0.005199343007694104	0.002305318004904337	0.01955629288487221	0.3748683652678532	0.3942801943605439	0.03631977162897063	0.05393652773536842	0.2949647948978386	0.3160534096150593	0.1118838944756776	0.0841732139707447	0.001053226755407377	0.005574693593659421	0.00108053101085873	0.01055074282719266	0.001014692472873846	0.03119954145187852	0.6731307306081691	0.6088253960859806	0.06812240233039465	0.08134571472797632	0.001013423040785909	0.003301080225540298	0.001027527585707958	0.01778573878858827	0.001080175823825144	0.02262756220785451	0.1613859839315603	0.1867593985655016	0.04504263640579857	0.02995277391172975	0.004404937339140863	0.01039222625925626	0.5596368175001436	0.5971188630228961	0.001010801681963062	0.0327712070704527	0.001011539155326167	0.00452281468602908	0.001008769030931964	0.003487265528004054	0.001010677721463914	0.004542073556832654	0.1139742628862207	0.1123900099182047	0.1106282027545628	0.09792006526937845	0.04169823849566411	0.03603243068815989	0.001130678404568179	0.003836104297277596	0.01083874196102747	0.02492926205522736	0.1623050092828422	0.1518892863810588	0.1297156575270861	0.1266673927485992	0.06153530855672336	0.06883272024158567	0.04140572009629642	0.07745922479892832	0.0345507981071688	0.06404692780853234	0.001118648125828649	0.01565479865475659	0.001067441846312985	0.05989092854607876	0.001007614372963024	0.03910408345870646	0.001003787186557595	0.01145104493817069	0.001004920575200551	0.01037188474659988	0.001036686726805031	0.02978409382871165	0.09317055577264802	0.1119860468545919	0.02371207471695035	0.03950718015972757	0.05262237653922204	0.05494869030896814	0.001037022464886064	0.01953068537186755	0.001079859102387649	0.009528030559163006	0.04385759958145662	0.04625492380584108	0.05757539088882591	0.08174318274122873	0.02462172342880988	0.02927012704838312	0.1674146041926218	0.1526670634087358	0.0010145215117441	0.0727762827793359	0.01170417024361818	0.02008886859254549	0.01459050843840896	0.02717338108920557	0.001012697222266265	0.01408389944087329	0.001039289101390719	0.01840376767956662	0.001109875612194259	0.03062972024760527	0.001419607262909855	0.0245206362631478	0.02949989086598461	0.03405593924562447	0.01636028840088888	0.02403396745121065	0.001002359704740752	0.01424781083144256	0.02487262795529347	0.03542480565051881	0.1306723154093771	0.1049401973111349	0.001024263883537952	0.04448191559842744	0.001017987649074143	0.04866186892946644	0.00113462771284066	0.01306543627142936	0.001051415901632041	0.010006817348156	0.001091862978841854	0.01240190618431241	0.01064055905315394	-0.009567673016130226	-0.008610565989332167	0.01323353366556344	0.0122543379431642	0.0002409899736386686	-0.00612377584432917	0.001095390685582363	0.001168512916912248	0.1376682249486018	0.00100291780282011	0.006550064258801789	0.4191316312235984	0.001025587700466688	0.001012525505556988	0.001000736499507587	0.001004869535584463	0.3759637768227542	0.05342714281117558	0.3378206695840023	0.06015217164913624	0.001052320716604523	0.001086976181297351	0.001011347599880281	0.7298798204859498	0.06845735116814818	0.001012762719269085	0.001025389392800166	0.001000969395795885	0.1715867560365339	0.05848750934298935	0.009370760248992504	0.6239390780820566	0.001010038318763718	0.001001005588031635	0.001000424179832853	0.001000674518746612	0.1087638867400732	0.1066930699259845	0.03804606499151548	0.001146469934782158	0.01213348653723238	0.1722559730912073	0.1379977640985559	0.07873347499301853	0.06835666683121111	0.03141068593794377	0.001118684709812092	0.001067479560292326	0.00100797116677667	0.001003723618518978	0.001005216209955656	0.001045319699446646	0.09611973578761325	0.0228335306559962	0.05072361538945131	0.001004343937716616	0.001062997806730863	0.0412833093758177	0.05244540775463259	0.02134502947643939	0.1767006591982742	0.001016001208617267	0.01205062495835847	0.01994800528043573	0.001012583184999774	0.001043696910842762	0.001036512101344617	0.001093628383532681	0.0331041397056604	0.01820485102370948	0.001002397204067152	0.0244656961669714	0.1375984123927909	0.001024943151615213	0.001009685890642548	0.001116671829950953	0.001041960300409843	0.001077541437814074	0.0202857789213485	-0.007199416801107866	-0.008173029104308368	0.01724403824751462	0.01741481339528697	0.000738867985914322	-0.006844476657713759	0.001271799016333425	-0.5421960302356791	-1.262265124647646	0.03878330449604005	2.379025384972572	0.01050973780459812	0.08557198029689242	1.495580886277752	-0.2678380244182223	-0.2541609579360773	-0.01022867001573729	-0.1168260748846953	0.568440174974377	1.006482660961186	2.086010839495974	-2.317457416942018	0.01927347593001651	0.0109134089986167	0.07001513577623279	1.781509837248557	-0.01615759924124812	0.01494008809175067	-0.03979817504359799	0.0780093423945481	0.4867422951111782	0.4343786125361254	0.2268301947556578	3.217483492130594	0.08700342705264401	0.001941956460544064	0.004902371960489575	0.0016744379623362	0.008634897884306684	0.1420868969254078	-0.170592481784522	0.02621527620396676	0.2628598767722692	0.7654329777794431	0.635265022436208	1.132134114217494	1.224491868222844	-0.1768996425742599	-0.0083182754886671	-0.007883564857872623	0.3957906176965447	0.1189308656231245	0.001759353274462162	-0.009124909985614911	-0.1725999085593035	0.04646961563613537	-0.01998861947241266	-0.02991907126614436	0.05673069727810362	-0.07217360247257432	-0.222907793090583	-0.1029770754694604	0.6847872592261142	0.2496999667123135	0.1566547923465018	0.3288100095527595	0.0749488362944596	-0.02488609095716444	-0.2767431659151052	0.03406742024518544	0.4320860663492251	0.1920828464438998	0.005255882607351749	-0.001317701069151731	0.5120103260429355	0.00125483761727255	0.1747594182230889	-0.1351513056933274	-0.1051914095499701	-0.1137077948900315	4.465950530172667e-13	3.862181895990749e-15	nan	nan	nan	nan	nan	nan
0.32	-0.01962478074335795	-0.03033515949464626	0.01642898191988644	0.6460222098218001	0.9395774441643705	0.008146881382404951	0.4509993543484264	-0.02593010035722665	-0.002472116336004122	-0.02283106463295125	0.07092066200725498	-0.06027837888159063	-0.02809197273794703	0.06808579313700786	-0.03851535050304789	0.8090338792371409	0.1159727227440845	-0.80903387923714	-0.1159727227440969	-0.08374967322609282	-0.12526992085235	-0.003217803205703799	-0.2803439408181645	-0.04507683716776781	-0.02423745724527514	0.1300197276531684	0.137953731260623	0.7392324808256393	0.6212614795439845	0.08566866818327386	-0.01129172888130497	0.06838230911609584	0.01783575434367472	0.8298523201267208	-0.5234047382302098	-0.4757638316662216	1.270107698097956	-0.1062201607157724	-0.06147156459429712	0.1003919703886993	0.01033736685792455	1.187332450354865	-1.820724440852586	0.47210022006863	0.9361907745725575	-1.41637757066346	0.9771264110217016	0.5966312689480258	-5.915699361979739	1.173667189281885	5.915699361979739	-1.173667189281884	1.659953521536973	-0.7246317224533976	-0.1985487159700005	-0.8630845490474688	0.700929672245636	0.3522249342827544	0.3645400372715378	1.39211141995159	1.120161978432202	-0.7223503368303434	0.2746737769238387	-0.01963026399589041	-0.7311121352303921	0.1977137475513741	0.001151486644617169	0.01793038475718805	0.1176942669138754	0.1396365936743046	0.001002852588754121	0.003555265776585197	0.005876287505543584	0.003924711332794565	0.3893983985153341	0.3584682563465182	0.003505434801920116	0.01010043098434297	0.001012832387352251	0.03360404796662587	0.001001725832725313	0.005068819667821454	0.00168124035765419	0.01883674778788397	0.3769438197157037	0.4005404207628223	0.0459885914133425	0.0631118380200997	0.3125020457468753	0.3358758350292708	0.07661590970707059	0.05731356347892839	0.001051750228336219	0.0056851599790622	0.001083686667205858	0.01059646213963679	0.001012470768977867	0.03200360390537568	0.6887934288931366	0.6220535251089419	0.06713367193496629	0.07996112760022756	0.001012820486053264	0.003321688453783836	0.001024963367702636	0.01737546373953529	0.001042140794746904	0.02352967728384989	0.1655424257024312	0.1905506539699569	0.05178024679020805	0.03334275098144401	0.008366027004366535	0.01319002917745378	0.5840733142497351	0.6300415748798648	0.001010094370565722	0.03363893509579333	0.00100649153648135	0.004646264823464175	0.001004761917308603	0.003590897718155203	0.001005879945883927	0.00464738809794638	0.1114208192173783	0.1120021397862244	0.1089701728349398	0.0991321708191357	0.03942080158578692	0.034188331364403	0.001135268909676074	0.004106373653662137	0.01193066875129452	0.02803606882845718	0.1672206491296931	0.1595190134066101	0.1339936217285941	0.1329401816063327	0.07355834899371429	0.08227633525319117	0.05787654819646589	0.08970798713441561	0.03266346758597146	0.062346966742541	0.001118829014543591	0.01557294194555189	0.001067587715845046	0.0597909862335842	0.001007879577654577	0.04315128341822819	0.001003757920790507	0.01282782639165478	0.001005066839610154	0.01037446299173564	0.001040472185955594	0.02963064659442834	0.09092603723701399	0.1066855122404825	0.02338021829942157	0.04021723072336662	0.05161992468803605	0.05474614369980955	0.001021603686047624	0.0194559458177537	0.001074056929706138	0.01012062954556238	0.04254586293132812	0.04560439165311195	0.05398722500043452	0.07882299970824265	0.02188085600612991	0.02751031297046507	0.17227426428104	0.1596579725928258	0.001015524728595833	0.0753470630295405	0.01188965392015162	0.0217959296438593	0.01859679318737971	0.03100626857063368	0.001012789827170857	0.01490063462857517	0.001040727150267225	0.01809915575532561	0.001075732455678667	0.02796272862138817	0.001268293660174745	0.02497512477911011	0.03016025681220221	0.03658147806505695	0.01692066289720211	0.0252893711115017	0.001002391763781816	0.01432724427561725	0.02416655993640352	0.03495774580585809	0.1343734451023682	0.1100496686956041	0.001024791975741428	0.0444375166170578	0.001014438254398718	0.05062488397463127	0.001121429470778758	0.01172325654258752	0.001044706368970973	0.008955806555715685	0.001081517359521326	0.01126970432330618	0.02079527340184995	-0.007047845086416988	-0.00814785243525315	0.01770598546131668	0.01708744674934963	0.0006217908669453244	-0.006809433388899766	0.001529783649368488	0.001260398834969279	0.1484680788696533	0.001002996213284667	0.00996169716213254	0.4253953637042877	0.001007998508945691	0.001009596226936142	0.001000779237913315	0.001003897764790679	0.3859436250033971	0.06114837191356347	0.3549100210281699	0.001114765331834622	0.001048602952776954	0.001087194036333436	0.001009150705559769	0.7257956662446332	0.06383722507832416	0.001011743779701211	0.001019901377006613	0.001000964446921848	0.1728126324152527	0.06153135254454928	0.01514016961807005	0.6586812122322093	0.001008822091998777	0.001001043845269568	0.001000424852934398	0.00100069550393209	0.1068433699113233	0.106462413502509	0.0355876529125817	0.001135790997705548	0.01389013132954146	0.1775429132897861	0.1424899391250022	0.0974110334905146	0.08616188232499812	0.0296571772757283	0.001119267815644616	0.001067935646373795	0.001008306218087459	0.001003728117446478	0.001005231547725885	0.001044034855778397	0.08140730514845079	0.02311341188084035	0.05007818073924551	0.001005320011127142	0.001071187038800499	0.04066981402059532	0.04711916565364811	0.01675422871293933	0.1830575279276001	0.00101704583769055	0.0121315590387829	0.02548574609774941	0.001013109193867928	0.001041274945890845	0.0010403781643807	0.001112062781448937	0.02937293252507875	0.01709287739581929	0.001002447357697996	0.02251983890969848	0.1419281771439548	0.001025663870006985	0.001011246282654839	0.001100328871342285	0.001034217035751644	0.001065156381696634	0.03120473499079659	-0.004452231299358357	-0.007672550546646411	0.02240941086397099	0.02175687223256629	0.0009440532007676876	-0.007477569299063112	0.002093168929671924	-0.547657389299869	-1.148662772726561	0.01412506851520861	1.738006454957818	-0.03506827606204851	0.1257840476130999	1.021026014982064	-0.137671254343151	-0.2620220706214962	-0.01958453691135997	-0.01058469331217816	0.7009857295979259	0.8411796029525703	1.839976074209372	-3.033827272847355	-0.007663104779741215	-0.008173510987406447	0.09444449367960592	0.8454000999585874	-0.2464733485024376	-0.02732015487005133	-0.04165576521970783	0.1109654707624017	0.2713294122211548	0.2480734354106289	0.3187469476965256	3.33635998484844	0.08408027868231195	0.0326052362874575	0.02060958660293278	0.02761722475169624	-0.09806732984757383	0.09538051058885022	-0.20039203019036	0.02844224220773562	0.3583024086219633	0.7518770458076852	0.6098346942207855	1.512791025613342	1.226646076886141	-0.1625535273879675	-0.007685808175372483	-0.01095896215542911	0.4091689387559525	0.1597722326494977	-0.001729634017125932	-0.0164148920006489	-0.801834490508893	0.09191378814938962	-0.02540074122205629	0.03923082726155816	0.05899344186019884	-0.06571769322008494	-0.3610580919148199	-0.2536665476743502	0.7116922825174805	0.2700368509493319	0.1964192094028352	0.424188070090662	0.08880549308211699	-0.03978471395779058	-0.2570840236009233	0.05511252605385996	0.08811961409662065	0.074426408406636	0.01788032185671731	-0.09996017087437015	0.5002750785991831	-0.009676918418662191	0.2128759416876468	-0.1328577646201093	-0.1048399114666454	-0.1122153947963439	3.650415063382931e-13	-2.306158446212713e-14	nan	nan	nan	nan	nan	nan
0.33	-0.01116926132721066	-0.03568017876129891	0.01159258643336927	0.6586781875597428	0.9383457595048996	0.007510885068258162	0.4507613165671736	-0.02580109226717283	0.01111266349005125	-0.04080424629854847	0.07565788259462006	-0.05073611904254995	-0.04263926202218207	0.07794382544365272	-0.03242406935910265	0.7480185477387801	0.1285510437464922	-0.7480185477387837	-0.1285510437465246	-0.06683796624708903	-0.132534807829371	-0.005002987095924481	-0.2883356248933532	-0.03810850200240577	-0.02067612567516427	0.1329367170159542	0.1524708914391797	0.750295938831853	0.6138136717627053	0.088751459644637	-0.01155369687464	0.06174702948742927	0.01989226638189083	0.8414966235203358	-0.5373197579108193	-0.4894935762005465	1.261461620862953	-0.1412558939765693	-0.06528278864150813	-0.1234775125512315	0.01955503402180031	1.525681526659735	-1.753494851532357	0.4677062820553117	0.9664552935561789	-1.468578970119026	0.9823741015783304	0.6165970238075541	-6.281345733637015	1.341711259037364	6.281345733637026	-1.341711259037339	1.719584643935223	-0.7247537400907166	-0.156536894542392	-0.7425662511037175	0.6887945219772925	0.3585339807353994	0.2088893244537328	1.514833498720457	1.098070938041264	-0.7595063397631218	0.3393328001607058	-0.03282337592852346	-0.5986009339340649	0.2129390822260082	0.001193046807212705	0.01819853261864129	0.1291360454278935	0.1533631029033302	0.001002891402294485	0.003530514788726248	0.006689733792008834	0.004264942812591057	0.4003708712007578	0.3664673303246522	0.002285875758814998	0.009076965275729426	0.001010712593982994	0.03108986055937987	0.001001261367893166	0.00497238312068937	0.001349536704323364	0.01844257617127694	0.3832786374795207	0.4088840163198793	0.05192744425623649	0.06897973357649832	0.3295262617911811	0.3533065311018787	0.0433208499533505	0.03319636874981199	0.001048400877286009	0.005816732265163455	0.001082939062403369	0.01063556724055181	0.001010412499063297	0.03298085334994419	0.6965549904947758	0.625800337472312	0.06352604141287475	0.07627662372458827	0.001011855016194718	0.003403184083928196	0.001021246832826124	0.01697546572090369	0.001021992654484989	0.02451702060934186	0.1682007293823007	0.1924838281667755	0.0554283859169654	0.03515287819441072	0.01064721842288195	0.01480241739063644	0.6114709694561303	0.6629782892975301	0.001009108347523861	0.03456918443446932	0.001003853910489028	0.004806569627093679	0.001002645740838613	0.003721371055355443	0.001003361132073685	0.004781347404356964	0.109122600885951	0.1105696041930994	0.1076046307104232	0.09936774061528306	0.03746822008548292	0.03253612655974684	0.001121100506105483	0.004404086076382538	0.01171681007275407	0.02982795890615789	0.1725940179837632	0.1669849700496152	0.1381821625659234	0.1388098084473049	0.09019394617100793	0.09994740303035085	0.07153361098915731	0.1003824951583218	0.03120951757685725	0.06092832814513391	0.001121779103187448	0.01548337877584181	0.001069597126818802	0.05964022169476192	0.001008203189931994	0.0478826165726095	0.00100375778108414	0.01449735322387921	0.001005142189403005	0.01038236120316751	0.001038778449650557	0.02935492635677038	0.08133342027205158	0.09580168199249212	0.02281811001142299	0.04065690810224257	0.0506442629353131	0.05425153948041339	0.001014972780819872	0.01936762596817822	0.001075931319600755	0.01081667332059177	0.04179144254959423	0.04516353285397263	0.0502886298736673	0.07539380743494785	0.01872226779952321	0.02493869249109161	0.1771189511839772	0.1666461983683086	0.001016745686992043	0.07833280173579944	0.01146808963921501	0.02307018225715584	0.02329344632180238	0.0354916795746794	0.001013441534423615	0.01589983038345618	0.001038229379002796	0.01779324946572536	0.001072334272550073	0.02540090188196931	0.001198689853200459	0.02557815059507081	0.02622211630557833	0.03453010737536383	0.01493918629371954	0.02397158453615869	0.001002470572864783	0.0143706082138414	0.02332280922720614	0.03390412316715346	0.1378625952644223	0.1147673556516603	0.001026038394264007	0.04427787175497552	0.00101358117101119	0.05318262130258952	0.001123401369837695	0.01039700764234076	0.001044430322753893	0.007899768197386678	0.001081595269770882	0.01013936939576571	0.03157321968977403	-0.004223594102252356	-0.007503768985212776	0.02314839716330021	0.02044013682631081	0.0007457782429001372	-0.007335412744074008	0.002338473340541582	0.001215950632046074	0.1436550968179122	0.001002877291295407	0.005503553043507914	0.4224792381753097	0.001006666312395412	0.001007584507544405	0.001000776976841697	0.001003431055784327	0.4063302061837163	0.05741061667020208	0.3711652071431588	0.001060678530770685	0.001041794068545512	0.001077902184156946	0.001007525661617571	0.7067278399015866	0.05468833781317081	0.001010094231361367	0.001015244556728225	0.00100107172341828	0.1721613360360229	0.05854030425071891	0.01134503841179469	0.6943749418612227	0.001007456175378895	0.001001164073416892	0.001000459238366318	0.001000777360362172	0.104963579383614	0.1049665529673438	0.03479938581914181	0.001081437734646754	0.009441381155093041	0.1845363744777045	0.1462750937386892	0.125309676013754	0.09121229547895301	0.02941663208804327	0.001129574103042139	0.00107486429788326	0.001008737746906351	0.001003782610545105	0.001005211345872285	0.001031076621584436	0.05713934214556772	0.02139680962500356	0.04890722001135175	0.001010399924607726	0.001083547469627042	0.04107953359084894	0.04455331181960348	0.01388583784120213	0.1867158427756841	0.001018837523983676	0.01006205370290191	0.03112845205612715	0.001014974814368673	0.001030853215588919	0.001092841461701004	0.001138144781531525	0.01519523942929837	0.009086373374960625	0.001002641620350493	0.02224675577353929	0.1441877087141462	0.001028750065995164	0.001013910006589923	0.001146713153308626	0.001052541240941592	0.001095653842353507	0.04264595373688009	-0.001216433360403135	-0.006724660286025482	0.02918199790474697	0.02273943857826735	0.0007111456525610283	-0.007747666855256727	0.003343406560410464	-0.5552925957884685	-0.9810409267328813	0.03123511716664245	0.9973529727519362	0.01429740483932159	-0.0455861092949651	0.587994644162772	-0.07201822443562853	-0.2383165569804322	-0.003667497779748531	-0.04909464187919702	0.9813172002152883	0.3504284747181367	1.639411829938894	-1.821241010350575	0.0236814538523041	0.009744743402485354	0.1027916653448712	-0.06771170115701346	-0.4843129387205477	0.02679273509857427	-0.0378844908162026	0.09233321680040693	0.1168140324938785	0.1150359003454098	0.02485557998935106	3.229314630788702	0.09851106351130674	0.007842690804193676	0.00947577338937843	0.006485923868241057	-0.1894412406091653	-0.04689296640380891	-0.1365932238215027	0.0314438661999329	0.02631626184339154	0.7572497127169829	0.5779990586948013	1.985523557293447	0.9229981915553063	-0.1197421072374408	-0.01004550227550608	-0.01905537713096457	0.524780576247592	0.1763754536287004	0.002724684231309804	-0.03408611773764643	-1.357011719701896	0.00267622550844153	-0.07340142690087259	-0.03305532799504679	0.07801050675232639	-0.02713491161940167	-0.3248883175311628	-0.2590007963474668	0.7026931443585991	0.3334104659916642	0.07233883907505032	0.4697932287454111	0.1117589747460342	-0.02513073109107234	-0.2555336237389922	0.06504995703960444	-0.4977517630339565	-0.316398145899998	-0.005804422760448344	-0.1100713179174093	0.4595177229324114	-0.02239359552734912	0.294483486995487	-0.1319794533530316	-0.1060389327598216	-0.1133106269937464	3.013502155188549e-13	-4.44825030804594e-14	nan	nan	nan	nan	nan	nan
0.34	-0.003189947065260422	-0.04091596750899056	0.006679544184763355	0.6712589176659879	0.9367295438330508	0.006850123801370045	0.4490202443791151	-0.02545718401935106	0.02796267443320035	-0.0574926208494335	0.0801220353417068	-0.04106539100405503	-0.05697352581854756	0.0874911561939197	-0.02628396874737279	0.683527388645559	0.1428012328816966	-0.683527388645557	-0.142801232881717	-0.04941404495395404	-0.1396931569969077	-0.006309517745905855	-0.2953415455425009	-0.03137980350518128	-0.01709692561063922	0.1339981439255662	0.1683206588941965	0.7613047258910836	0.6062254503419798	0.092404289882716	-0.01194939722501887	0.0563571475687924	0.02208154443086962	0.7346112892599242	-0.5015586344556976	-0.4910931840814009	1.25505817175847	-0.1831263629282026	-0.06642455514256421	-0.2002149109718677	0.05331739841888142	1.840378673765683	-1.563763017917382	0.4174866520271986	0.9618844144583406	-1.373772473040425	0.9149860997438725	0.6063951625107186	-6.61086488095181	1.508040815841207	6.61086488095181	-1.508040815841206	1.762396384362961	-0.7033241605565872	-0.1028180679222017	-0.665931863839343	0.6530023386183421	0.3557986331656272	-0.006572453365713107	1.658632875251965	1.109227789035548	-0.7504330647193349	0.3886815322664655	-0.04637673541185703	-0.4820325932242713	0.2242669497047906	0.00119159372711561	0.01838969936845078	0.133814387336961	0.1593848047674398	0.001002851308245114	0.00352480040085548	0.004888318490901645	0.003256021994066239	0.406842215763094	0.3704122665001315	0.001671876245230438	0.008560139756266443	0.001008646855316291	0.0288876939030741	0.00100102812241089	0.004916175207171659	0.001183249494444944	0.01823795471287153	0.3941116728348471	0.4204384411352411	0.05339969926191356	0.07048098684239207	0.3460898824511704	0.3685290454205766	0.023913605026785	0.02025615652453031	0.001043321004167595	0.005952866893693933	0.001077917809328585	0.01066636125269061	0.001008570940874738	0.03409516261436699	0.6965511736313803	0.6212658096083369	0.05739923604225421	0.07039715858447297	0.001010547337657718	0.003521012240540337	0.001017059906707521	0.01662696088333092	0.00101197633066702	0.0254929420691605	0.169568020989985	0.1929171067269318	0.05604446831749051	0.03566514685162251	0.009932935503416923	0.0141096384782424	0.6411109103263276	0.6941945021376987	0.001007932281792188	0.03553998585561147	0.001002595896183326	0.004970857966853085	0.001001605383207311	0.003860227036984557	0.00100214330056926	0.004923332322061044	0.1069924177010127	0.1081932859373587	0.1061817610130254	0.0982217831901399	0.0360546259410314	0.03132558102594246	0.001086832873659617	0.004742123454875533	0.00942177750509725	0.02908720716386362	0.1785571159623375	0.1749827162594054	0.1421865599463841	0.1447783304746454	0.1111844619518694	0.1212688269485475	0.08113233466911503	0.1084628042387829	0.03032636990423211	0.0599807662949149	0.001128408254686658	0.01537565836982563	0.001074067062607458	0.05941265006045434	0.001008580787136543	0.05340055262601869	0.001003784971568437	0.01640018186090438	0.001005169739279934	0.01041726483461165	0.001031449949620434	0.02904178499532313	0.06509634892168624	0.07990367463436582	0.02170038008245465	0.04040384599112129	0.04957756860888798	0.05328048867694848	0.001014200038127643	0.01927162864233745	0.001083050587896838	0.01163674355301709	0.04157676022503632	0.04496807652058617	0.04708751314499104	0.07232307426189277	0.01568615860053362	0.02236343208061896	0.1814828600768287	0.174046640915594	0.001018252142628843	0.08214126386297969	0.01023696565849987	0.02352085694182658	0.02840146939814802	0.04034011510694542	0.001014700491748722	0.01715032046139454	0.001031767841232645	0.01752185736403962	0.001096876372672027	0.02284701015747917	0.001176927176883839	0.02626727031796437	0.01731749483035309	0.02663928258445229	0.009997665022170324	0.01939311974505518	0.001002607137984666	0.01427921804943842	0.02275171616998495	0.0327701802264961	0.1408423386830504	0.1195651313606389	0.001028205120301063	0.04398681387587122	0.001014485342995001	0.05643079297672998	0.0011475848422057	0.009091918717016296	0.001053458260492158	0.006841604449242394	0.00109688805111216	0.009014311057751478	0.04279334761647106	-0.00112497848156081	-0.006657147661452	0.02947759242447858	0.02221274441576504	0.0006318356694139819	-0.007690804233261025	0.003441528324758403	0.001171502429124806	0.138842114766169	0.001002758369306516	0.001045408924882246	0.4195631126463309	0.001005334115834861	0.00100557278815318	0.00100077471577023	0.001002964346775811	0.4267167873640402	0.05367286142683829	0.3874203932581451	0.001006591729698846	0.001034985184314032	0.001068610331980863	0.001005900617670879	0.6876600135585391	0.04553945054802291	0.001008444683019491	0.001010587736448661	0.001001178999915736	0.171510039656793	0.0555492559568881	0.00754990720551867	0.7300686714902361	0.001006090258756634	0.00100128430156553	0.001000493623801261	0.00100085921679412	0.1030837888559051	0.1034706924321794	0.03401111872570103	0.001027084471587211	0.004992630980642622	0.1915298356656222	0.1500602483523753	0.1532083185369879	0.09626270863290187	0.02917608690035836	0.00113988039043959	0.001081792949392462	0.001009169275725305	0.001003837103634872	0.001005191144020022	0.001018118387394704	0.03287137914268653	0.01968020736916512	0.04773625928345723	0.001015479838088269	0.001095907900452909	0.04148925316110167	0.04198745798555868	0.01101744696946325	0.1903741576237669	0.001020629210278763	0.007992548367021009	0.03677115801449076	0.001016840434865847	0.001020431485286222	0.001145304759020691	0.00116422678161147	0.001017546333515796	0.001079869354100193	0.001002835882993471	0.02197367263737944	0.1464472402843364	0.001031836261983489	0.001016573730526045	0.001193097435274957	0.001070865446132598	0.001126151303010621	0.05408717248296357	0.002019364578551946	-0.005776770025404596	0.03595458494552309	0.02372200492396845	0.0004782381043543716	-0.008017764411450318	0.004593644191148955	-0.5626922516960412	-0.7799297024259284	-0.00127115380244012	0.1970449819775976	-0.03126095601407176	-0.1440464120516247	0.2101984544524167	-0.03634321634549531	-0.1996179205255043	-0.01153881016442924	0.02732533832457744	1.343151581266102	-0.03214885513731547	1.398339723432432	-0.7984307720685189	-0.00675063624090908	-0.009835728706974578	0.1218564576354409	-0.8108679455113468	-0.6854656013306653	-0.02005364949747898	-0.03135712837721222	0.1086810976292589	-0.02864971510282256	-0.01149827573822775	-0.142286477417828	2.99225966935013	0.0921906952170625	0.03340194351253294	0.02228611548844077	0.02922234700980713	-0.2868238623763242	-0.1809249336739891	-0.1120601760652881	0.03650723335582327	-0.1482259553741741	0.8582349591652728	0.629613731494677	2.242862253815312	0.707806288197379	-0.06833817794962407	-0.01131725544103178	-0.02632038126032997	0.5664895185918293	0.2064325936106632	0.003671449954836508	-0.02389911677833418	-1.804669912515343	-0.04663410985805144	-0.1206900580324308	0.03769533209905419	0.08379873336631534	-0.01663720006009168	-0.2893662718641924	-0.2543945338877145	0.7941356368798189	0.4345815351165387	0.03170362368709526	0.4967929758194491	0.1390643577798573	-0.03288187906485054	-0.2554970206161244	0.07233130744270498	-1.07977120614162	-0.5777092347407536	-0.009070498668716192	-0.1160242312637357	0.5162928291836238	-0.03595952182822598	0.3509628109605421	-0.1286257696390024	-0.1052649894351688	-0.1111600768947479	2.712819945526589e-13	-5.554512007096012e-14	nan	nan	nan	nan	nan	nan
0.35	0.003165989206414945	-0.0456108105387688	0.00189751311234678	0.6837906469522138	0.9346665056850896	0.006183889471980114	0.4472212440476397	-0.02471647638780866	0.0478303983738567	-0.0717659445636385	0.08394053500049378	-0.03171983332779578	-0.06964700553788705	0.09610186973682214	-0.02051501391717461	0.6159060039942246	0.1585997253624335	-0.6159060039942282	-0.1585997253624809	-0.03162459452547197	-0.1465315172278129	-0.007023949237321979	-0.301794586388024	-0.02511001574574111	-0.01358588649161973	0.1324051896544036	0.1856190807531138	0.7725558703801307	0.5989159887795691	0.09637967323920227	-0.01249245937542882	0.05200279301405331	0.02427091728071344	0.5291674249113061	-0.4303961263798229	-0.4664699400053351	1.252082977348978	-0.2292553496350336	-0.06620186151331986	-0.1514969357832084	0.09412222619250048	2.114357748276174	-1.287964506479129	0.3402031361273914	0.9046157202120404	-1.149719184464276	0.7978823798036311	0.5451473274307496	-6.911170123194685	1.643052750411935	6.911170123194692	-1.643052750411919	1.796142673185114	-0.6600847399472664	-0.03982344484529148	-0.6280989042817698	0.5985348755364226	0.3453360110707652	-0.3112380878051152	1.797832170183777	1.137004722803234	-0.7132914275225792	0.3883845690683739	-0.0612094124679827	-0.3895575202719848	0.2175162613318447	0.001166337798650547	0.01850723466102132	0.1319718369734164	0.1577080864335912	0.001002749357865803	0.003524604705222288	0.003011716710862731	0.002198958233409368	0.4097286720456563	0.3713624805307073	0.001345635856058185	0.008269837285352209	0.001006860351022776	0.0271490764569366	0.001000893334721408	0.004894855758252103	0.001094919730402697	0.01816528741753562	0.4103734823042893	0.4362916849187561	0.05097093171238851	0.06819254243275259	0.3620164571549619	0.3814858656982344	0.01306156713971532	0.01356013828024273	0.001038200365546382	0.006059695020237388	0.001071064153987291	0.01068423947663989	0.001007128880646319	0.03529663082362835	0.6907341376499972	0.6109313112769899	0.04964571922931103	0.06310785345170641	0.001009237123142969	0.003630333700573669	0.001013277406014248	0.01636115758570829	0.001006785405507028	0.02646485864816014	0.1703596226427311	0.1925960820288303	0.05117543868727609	0.03402009227529042	0.007930677978625405	0.0124237101723179	0.6713539097593871	0.7225258270603425	0.001006872829993021	0.03649788405491216	0.001001987740752627	0.005150315414831227	0.001001075141146251	0.004008992466572822	0.001001542398196539	0.005079379099521023	0.103645539926348	0.1040450410050426	0.1037355075430728	0.09537814444115643	0.03383994398854272	0.02961462670416416	0.001055197213503784	0.00514714343629869	0.006762993035314811	0.02792418899539844	0.1875594061551176	0.1849785640242493	0.1484639074621767	0.1523615621145863	0.1344962714737643	0.1437012568803558	0.08395304171582162	0.1125007371351365	0.02981774915824209	0.05943982846913074	0.001131920932398492	0.01524762138484884	0.00107752662309019	0.05908709728087898	0.001008875996900673	0.0595909467738363	0.001003778935385211	0.0185374227996081	0.001005139324434137	0.01049114857342386	0.0010243586395874	0.02876150314065668	0.04726241152321603	0.0628533908667355	0.01908034554028081	0.03843540636806782	0.04865008849884295	0.05205014691858503	0.008800573984619756	0.02642377226255372	0.001096628806929972	0.01258852278311786	0.04108030709914567	0.04436857800482729	0.04674699845435062	0.07093112603944163	0.01533800228929774	0.02126929985536865	0.1893771225376666	0.1848393012482608	0.001021119252633127	0.08714168325334436	0.008254671687321058	0.02318486735361866	0.03259079338723715	0.0443419577417305	0.001016930243146797	0.01870588015881255	0.001024854693714615	0.01731557080007827	0.005341076354410368	0.02168219558119654	0.001249644108602506	0.02706649352768063	0.009519841892236654	0.01869981173029229	0.005677814070367528	0.01530583511351964	0.001002812324724431	0.01402399925451249	0.02405863819683453	0.03234676472451933	0.1455809262329036	0.1260532684999039	0.001029651220916238	0.04355290508830236	0.001017362452221485	0.06045052265513708	0.002437782635327965	0.008458608488856408	0.002240679682611741	0.006348448492418034	0.002310242833782691	0.008500530502679612	0.05232411631325786	0.002060110445997846	-0.005758199270414753	0.03445897389252822	0.02141484312779426	0.000560433856478764	-0.008004044842246094	0.003369607742188985	0.001113414548185287	0.1207646211730062	0.001002545869457265	0.001028467219686521	0.4127614665195639	0.001005548035998694	0.001004517488675511	0.001000734747632945	0.001002933857206831	0.4621937273608293	0.04309703449617881	0.401570114543076	0.001004617865820687	0.001031081651565037	0.001059969696374252	0.001005397593682898	0.6659564442779254	0.03537607196541037	0.001007390378810009	0.001008285919255281	0.00100155596153384	0.1717500165618225	0.03623452333638216	0.004291978992231378	0.7595962384493299	0.001005499525701703	0.001001414538690474	0.001000548471582373	0.001000965992652182	0.09529772816802594	0.09751320032097661	0.02889923342026575	0.001018189537148065	0.003017183681370175	0.2120286674137552	0.1651935174765792	0.1821514086326723	0.08026421511211163	0.02928145453335915	0.001131937983184583	0.001080565118232056	0.00100919502005107	0.001003718123713647	0.001005037047949585	0.001016013494221429	0.01830562064952565	0.01316988628495795	0.04733357742556402	0.03059856897941824	0.001123333565170951	0.03963291971549793	0.05005060060314954	0.01829366107407753	0.2131279169286625	0.001027042439082946	0.004550451414748706	0.03795090178639334	0.001021290178967125	0.001015314461235396	0.01712150867707779	0.00146173315380137	0.001010756632665038	0.001047514509951641	0.001003186591383115	0.02855658577819423	0.1584471192245042	0.001030580961739617	0.001023557479220411	0.005977715991661118	0.005517423867437693	0.005649943204431327	0.06044444007428046	0.005277796067513143	-0.004844394275385805	0.03824386651818155	0.01877121240288419	0.0005547886452431728	-0.008306309795867784	0.002318458000451904	-0.5704143371070245	-0.6659670130228694	0.01743541110862898	-0.5221014873343519	0.01612508723088142	-0.07301534998800267	-0.008091409328074133	-0.02207121712148402	-0.1483079559464664	0.003162057195352807	-0.02347253426002638	1.794113376914615	-0.4177196252465642	1.202287195288817	-0.525567867788192	0.01989738206129842	0.007768973567814131	0.1194024866206926	-1.212470665769962	-0.7764553388656553	0.02712563042801191	-0.02193517029247517	0.08995813560201264	-0.03713635358687475	-0.3384298721603101	-0.1938188043035582	2.661329364858804	0.09724863362850447	0.009838421269473973	0.01095712619647647	0.008623851226420339	-0.5258651705908678	-0.3762177509001441	-0.2255470272841683	0.04405112460640168	-0.08544822284364774	1.146538554674747	0.8969669778589151	2.241022332346388	0.08656532309851213	-0.04008987490279498	-0.01313691011880041	-0.03704131079004721	0.6642555447917812	0.2243146589081577	0.009896606101844918	-0.02889383263228696	-1.619421480744199	-0.3292822848128644	-0.1216535477484545	1.295543648069633	0.1027412806459089	-0.09776389626353037	0.009507940201195544	0.03123785578476908	1.346609796281835	0.5632488165566185	-0.08812276158314598	0.3163824635014766	0.1697358952833919	-0.01273362889252952	0.001866969815408288	0.0866368156420185	-0.5438077397418524	-0.2662254201486197	-0.03740986032445286	0.03443215282175417	0.786922444725404	-0.04864260141423127	0.4447858655984838	-0.009319385473420393	-0.003509606079977494	-0.002052777144413568	1.683275085816173e-13	-2.814800552035541e-14	nan	nan	nan	nan	nan	nan
0.36	0.007245230629315836	-0.04938361313391391	-0.002672992807284521	0.6963164830496934	0.9321489551825252	0.005538495555469929	0.4461520700542165	-0.02358877752934086	0.06987366207687165	-0.08319316661055828	0.08680589519246548	-0.02302530461145724	-0.07974382378008177	0.1032633192092667	-0.01542599172053203	0.5453488247041312	0.1754901892921029	-0.5453488247041274	-0.1754901892921298	-0.01347821205321198	-0.1528095888822536	-0.007101090932485284	-0.3079719756084602	-0.01945751274909002	-0.01021166898056631	0.1277889884306383	0.2042129157708788	0.7839648926277401	0.5919229781963435	0.09981176986482225	-0.01315305983023672	0.04855161311238353	0.02651004247886052	0.2792723194777073	-0.3171505475426226	-0.4487881535229369	1.253879534009202	-0.274028833635065	-0.06225647256661628	-0.05424964335966277	0.1307156438175874	2.275486626230362	-0.9945426844730632	0.2268587586777411	0.831678622467423	-0.8584401775641302	0.625133285649464	0.4704086358063253	-7.198023808703638	1.726435105627705	7.198023808703639	-1.726435105627705	1.833782793118344	-0.5912664452637338	0.02463989132829234	-0.6108015388219993	0.529545386060937	0.3284343115724612	-0.6112218438903433	1.917715507026701	1.140803340747855	-0.6871428688819762	0.2800241860927019	-0.06988439628590715	-0.3013976626103085	0.2342174193663291	0.001124660696331238	0.01859155156654233	0.1234923852929954	0.149148518249042	0.001002592104829799	0.00354536755285724	0.002056257819571043	0.001682734796109689	0.4095291197094569	0.3704917230937679	0.001182427936144336	0.008111636630134967	0.001005439625693358	0.02591748703846508	0.001000805981040846	0.004897159087626649	0.001050741683826205	0.01813622929029268	0.4325670313730324	0.4556530327030789	0.044782533171992	0.06228300236850717	0.3772025010585253	0.392760046590184	0.007335811030684969	0.01004889934889021	0.001033688498983846	0.006186436945687334	0.001063316574418579	0.01070889272582393	0.001006156568968505	0.03650251839482765	0.6803128265403879	0.5978876173927055	0.04067465650016962	0.05478685353472775	0.00100805492403235	0.00376767862839138	0.001010235584355471	0.01618562470091632	0.001004379769644994	0.02737722312985069	0.1709370980655978	0.1921427570738772	0.0395792136642469	0.02847820475578719	0.005298839298353817	0.01025486998147391	0.7012111923698452	0.7471675704284497	0.001006047852669416	0.03744215230836571	0.001001748968603768	0.005314603895958599	0.001000837592730715	0.004149172676254606	0.001001295514464191	0.005228546201466547	0.09840189596524226	0.09801518159542409	0.09979511689016542	0.09092912947655965	0.03024696665784245	0.02690631370003657	0.001034934890305858	0.005614233180499833	0.004429763352097693	0.02735683181655096	0.2008004755788368	0.1980255665703194	0.1581859897730191	0.1629163576591319	0.1593583147605617	0.1660372455915627	0.07855658076748472	0.1099298113414149	0.02959986834319044	0.05917415904294751	0.001129704569080757	0.01513598479611693	0.001078641622579774	0.05870680112187562	0.001009036407255815	0.06653898819849953	0.001003716398865202	0.02095245633465456	0.001005047037823283	0.01059102312221086	0.001019761614582427	0.02852917677281801	0.03041506991811069	0.04723455222492319	0.01455654085803392	0.03417363089362827	0.04796222328051615	0.05092191263986131	0.0269959981622079	0.04323870672691207	0.00111713245203956	0.01361525252604978	0.03995043645999178	0.04312277073200038	0.05026185561738906	0.07248385932247862	0.01868719693213068	0.02290158453529289	0.2027852024114666	0.2006231041737807	0.001025760230485714	0.09336116966587207	0.005542233270171513	0.021973977305159	0.03533408291354865	0.04692390262537558	0.001020270508621878	0.02049880463950579	0.001018839929083827	0.01718002085605184	0.01530282942527325	0.02247100684291811	0.001434722626454756	0.02798247625371088	0.00546323056025511	0.01504943228858512	0.003454476521632823	0.01353905677049733	0.001003090309070627	0.01362228884280021	0.02787907239765803	0.03352064372201182	0.1531703485627727	0.1354153371762676	0.001029746003959355	0.04305755453295287	0.001022293834284273	0.06516256510658608	0.005461548328927026	0.008679868817904604	0.005046165346398119	0.006568544244536033	0.005166831631000048	0.008764120654319254	0.05973921760639828	0.005294094414491467	-0.004836965973389917	0.03764562209698338	0.01784834768441448	0.000587666946092952	-0.008300821968186099	0.001828843420868107	0.00105532666724783	0.102687127579845	0.0010023333696086	0.001011525514491156	0.4059598203927968	0.001005761956168685	0.001003462189201948	0.001000694779491466	0.00100290336763203	0.4976706673576164	0.03252120756551621	0.4157198358280069	0.001002644001940955	0.001027178118816263	0.001051329060767998	0.001004894569688481	0.6442528749973119	0.02521269338280632	0.001006336074597617	0.001005984102048887	0.001001932923152134	0.1719899934668521	0.01691979071587653	0.001034050778942844	0.7891238054084235	0.001004908792643633	0.001001544775815453	0.001000603319363669	0.001001072768510319	0.08751166748014483	0.09155570820977302	0.02378734811482489	0.001009294602708204	0.0010417363820966	0.2325274991618896	0.1803267866007852	0.2110944987283526	0.06426572159131817	0.02938682216635979	0.00112399557593046	0.001079337287071506	0.001009220764377693	0.001003599143783279	0.00100488295188002	0.001013908601053027	0.003739862156368743	0.006659565200747722	0.04693089556767051	0.06018165812078091	0.001150759229886893	0.03777658626989244	0.05811374322073912	0.02556987517869472	0.2358816762335629	0.001033455667889165	0.00110835446247652	0.0391306455582824	0.001025739923065156	0.001010197437220126	0.0330977125951353	0.001759239525989239	0.001003966931815943	0.001015159665802215	0.001003537299766365	0.03513949891900895	0.1704469981646765	0.001029325661495576	0.001030541227917155	0.01076233454804681	0.009963982288742085	0.01017373510585137	0.06680170766559737	0.008536227556474216	-0.003912018525367084	0.04053314809083999	0.01382041988180001	0.0006313391861320822	-0.008594855180285218	4.327180975469763e-05	-0.5762859739796902	-0.6566280065726872	-0.00791483120417725	-1.17952498815746	-0.02706924730893575	-0.03587834738347342	-0.153995839047341	-0.009922853010822344	-0.09821231507439598	-0.006814254480358036	0.03604717194178645	2.04477238142846	-0.7563679860415348	1.061811846300011	-0.1614749094702997	-0.002767876407544437	-0.008480723625188249	0.1227403300177818	-1.352707056097758	-0.8918045581210314	-0.01444895585955963	-0.01330304517820914	0.0967706781700635	-0.05510976646446401	-0.7908648643703042	-0.2388688543987044	2.25434335844357	0.08946470609447896	0.03036815014130562	0.02056907150673448	0.02784641190622677	-0.6631467578412702	-0.5020001768011721	-0.311531912574911	0.04892118590458603	-0.02909375744517536	1.468465915411419	1.223926512415491	2.223574009701435	-0.6139654498049637	-0.01328449802882685	-0.008037176197517329	-0.03726905715423669	0.718018973986944	0.2619911128824806	0.008869611917540042	-0.01430801944257325	-1.518380887337175	-0.5053012801394881	-0.1002685620991779	1.970253501008913	0.09878883595915083	-0.1458989514614371	0.2995700292372734	0.2908888471531151	1.792364155448513	0.6783949395255426	-0.1432764683546917	0.2128134257044261	0.1865373145206051	-0.01873455776245858	0.1352281469848874	0.09568321071202159	-0.2219529236507515	-0.113607977032383	-0.03836882202477991	0.203434668632724	1.091079136602085	-0.04824787539143381	0.4894253656032351	0.04228834179846793	0.03738535234180834	0.0443140644419501	-9.983584473374346e-14	8.642450052342228e-14	nan	nan	nan	nan	nan	nan
0.37	0.008778697918100603	-0.05181490606087646	-0.007259783545316741	0.7088901834376752	0.9292076238332123	0.004963257815188466	0.4459859538898552	-0.02221018440893236	0.09275628306999942	-0.09181463072584899	0.08834924758867553	-0.01493964707820299	-0.08679847054685914	0.1084153123892454	-0.01096738281467185	0.4716526874544342	0.1929144941907968	-0.4716526874544348	-0.1929144941908506	0.005052462017457007	-0.1582774378898738	-0.006562012211954352	-0.3140602586419474	-0.01455476665623417	-0.007039069647669017	0.1207948985435864	0.2238809448986068	0.7952776760613909	0.5851114568841441	0.1014229193674853	-0.01394913297843539	0.04596373994065195	0.02874861632832519	0.03108428872179159	-0.1638953892715809	-0.4790767559548172	1.261507235040864	-0.3126345343931528	-0.05154621982744278	0.02571909644905632	0.1397336044017898	2.245382307314915	-0.7372297779782901	0.07610969823471403	0.7946220373643842	-0.5555868201016284	0.3976096001859741	0.4321239201931936	-7.481913428118601	1.751614069553018	7.481913428118615	-1.751614069553017	1.867555777177968	-0.5000988000619353	0.07931474376366686	-0.6112741403622597	0.4490981746885373	0.3049225604655821	-0.8590689262686521	2.008328436013783	1.127009013926928	-0.6689201421787849	0.03740867752240776	-0.08960073797661196	-0.1932816938647711	0.2186128033006479	0.001085832109908764	0.01869159053297952	0.1095079408400257	0.1351042169902437	0.00100239748570083	0.003585453107060955	0.001544407268396487	0.001423995033774168	0.4073162518538477	0.3687589327119978	0.001096160934670821	0.008022784803805005	0.001004352253395346	0.02517488732060738	0.001000744812204975	0.004911377634066927	0.001027533479206133	0.01812535278308252	0.4585852000008143	0.4756615007500844	0.03557283937393587	0.05346120917543108	0.3913237597354994	0.4027740705475531	0.004261628238979281	0.008333996181404396	0.001029756157231018	0.006369533789644842	0.001055579540634784	0.01075213787865426	0.001005516185968288	0.03770076307912957	0.6677372104599697	0.5847638533420092	0.03114548292598625	0.04590223097172936	0.00100701280353605	0.003965394020808193	0.001007934188201765	0.0160979743259037	0.001003433062717503	0.02824835078423629	0.1715219534491391	0.1918341362673284	0.02712339420652182	0.02059190067062529	0.003219646469476018	0.00849339722064428	0.7285469144402277	0.7672835942808494	0.001005411924441712	0.038420865056431	0.001001677334490066	0.005476405127996298	0.001000734589008651	0.00428383990467511	0.00100120907988703	0.005377597499525585	0.08927037234996338	0.08933189643719944	0.09165611071430878	0.08412880237257288	0.02436667403671726	0.0225687949414452	0.001021995190414492	0.006128015823688536	0.002775130322065986	0.02794006853768219	0.2179911714611318	0.2136145087399116	0.1710717614060247	0.1762589012800896	0.1830160298995295	0.185708888201087	0.06633762913266063	0.1008908745416319	0.02967286981255455	0.05918910166994265	0.001120566652675456	0.01509085095784736	0.001074501617534761	0.05836371634577761	0.001008654621579618	0.07442487942274922	0.001003466231536729	0.02377975509039968	0.001005285949577334	0.01069377086003379	0.001017530641276595	0.02833547218500325	0.01886258225519917	0.0363132018224155	0.01003964448057685	0.02982400072148445	0.04607074305731863	0.04907418033731412	0.05532210181026047	0.06813653542758576	0.001141923806770337	0.01462649702366455	0.03717931339245584	0.04057455024801865	0.05521640671660842	0.07532127936584268	0.02199431003493707	0.02522020453375455	0.2173965803378356	0.2172841573366678	0.001033752968664164	0.1004916877209022	0.003379504134907218	0.02161080854285777	0.03571609404032711	0.04734213237162638	0.001025571708787504	0.02240108707319402	0.001014145052946072	0.01711117139773869	0.0277964198514391	0.02398558105036174	0.001523147572152617	0.02878691724315633	0.00329248901188504	0.01370896095733772	0.002262751568142559	0.01293908468858803	0.001003179933065605	0.01316863465632371	0.03407303372581297	0.03625722783491528	0.1672685771799524	0.1484844019802564	0.001028042242704427	0.04264955280424199	0.001030432929009034	0.07031241129261576	0.01104580337722914	0.009933268345133306	0.0102806867313487	0.00764994262366956	0.01061804245186065	0.01005405411909072	0.06311775300317639	0.008314491442262465	-0.003702570078494549	0.04038304253664907	0.01132286075279047	0.0007982132680625015	-0.008508857292570352	0.0005011799847707435	0.001037016955758633	0.07750554136018706	0.001002077837032785	0.001008834652053332	0.39941832873263	0.001006823214652692	0.001003016274587554	0.001000669629134266	0.001003779239874316	0.533266222282805	0.01790960287051139	0.4262784656221723	0.001002069899844513	0.001024381869473731	0.001044308476145998	0.001004811824553266	0.6297234160876843	0.01550922491950664	0.001005583244055309	0.001005162642255299	0.001002883508174612	0.172889205613028	0.008965690267369156	0.001023380346321336	0.8034077130386852	0.001004615874727039	0.00100165186906633	0.001000647767477729	0.001001158355717832	0.06736287244715287	0.0707567879291249	0.01245299761846399	0.001007879083061172	0.001030496278097497	0.2609752066632037	0.20159761873239	0.2299984563002826	0.03850890573440173	0.03007229420293257	0.001100101736112647	0.001062454250521839	0.001007442124761876	0.001002873160995889	0.001006085913347702	0.001016308848066266	0.007447288816026654	0.003854424827738497	0.04107801397047973	0.1138710972603879	0.001182099493767784	0.03059888623852212	0.064068729319887	0.02575965286958594	0.2485476374559853	0.001049361528392522	0.001089902825657484	0.03361920455601797	0.001035614690388914	0.001008464913100651	0.04914506741048397	0.001493510687884691	0.001003207608903704	0.00101212737785536	0.001003049754676539	0.04640683068898462	0.2064190398943272	0.001023682813280953	0.001045979319964056	0.02232051731124805	0.02086952291080198	0.02175206491366343	0.06354912467001812	0.01115749957866388	-0.002400615426101208	0.04300037853296197	0.00279932651795903	0.00114225885557651	-0.008648094306782586	-0.0004601569113133743	-0.5823488362089049	-0.7422220044926249	0.02035377462112489	-1.63481016759831	0.02028820144304103	-0.01721923068686411	-0.1916510612816871	-0.007165510931269844	-0.05162601551069176	0.005803993889090055	-0.02042757022378082	1.946504723012652	-1.01144291492721	0.9408848190476756	-0.1512587757027841	0.031264088982123	0.01153558526873575	0.1189661482405939	-1.260310760476727	-0.8944290467221216	0.03931421418302015	-0.004531598020071891	0.08053520263253604	-0.01132728775066489	-0.7669030563920703	-0.1239092849251614	1.755680867545909	0.1053692768085791	0.008622274912508327	0.009589936274439234	0.008137344249148156	-1.065807314621813	-0.8712537801525841	-0.5445274676324493	0.05147619300562996	0.1324480387137098	1.740092910708116	1.529925415717091	1.741211483424475	-1.204482293403346	0.01927154698356685	-0.003246031856021437	-0.03537513737748983	0.823551894363958	0.2869952598304237	0.01075637936668159	-0.02028835387347088	-0.7095061995853367	-0.3784265128503363	-0.2631983236461722	2.92602856519176	0.0968440075454005	-0.353715287444155	0.2551216818897799	0.1636806957557384	1.712446120886283	0.7280931816666221	0.05809932239928309	-0.1111985457953424	0.187230378842289	0.0004775481455714834	0.1758554400962397	0.06630041227412251	-0.05751413375199652	-0.01734997689952795	-0.05950175612841856	0.3444866205927975	1.661790732462447	-0.03854328965056566	0.5207839651861521	0.2003390356627018	0.1717301354431961	0.2038751043619091	-3.344611244521725e-13	1.510155203136692e-13	nan	nan	nan	nan	nan	nan
0.38	0.007940179412549628	-0.05255726794734165	-0.01246466316367364	0.7215595615790654	0.9259283225302479	0.004532468272089994	0.4467603057023752	-0.02089949295837926	0.1136682029214993	-0.0980873549582439	0.08821404871077304	-0.006949480800591465	-0.09091751306780693	0.1110623962097655	-0.006567297819955261	0.3968963604041615	0.2103862345919965	-0.396896360404162	-0.2103862345920154	0.02377697861360527	-0.162767473759468	-0.005592018237483799	-0.3202858398654372	-0.01051366241172966	-0.004136477662076184	0.1091781540502233	0.244228246841031	0.8066101862651773	0.578669400380359	0.1004640026769089	-0.01495048468207298	0.04514388479250967	0.03098460760037542	-0.19512483941949	0.02063566054438194	-0.5724059295838726	1.273015084690869	-0.3416228242360173	-0.03336683313001916	0.1338439520147786	0.1171353098692359	1.881346397899038	-0.5247947079120042	-0.1088514961334448	0.8125803713298891	-0.2713193283499281	0.1241514137583403	0.4587038535836637	-7.410061768818822	1.735922206128856	7.410061768818823	-1.735922206128857	1.872551298214062	-0.3957038176585042	0.1108229421161559	-0.6382611768225054	0.3572170163911766	0.274432842111606	-1.53575276515448	2.05357006996624	1.144748694774855	-0.613249907198855	-0.233989052555661	-0.1109401073687741	0.05220594210743584	0.2337009038861758	0.001057263964452656	0.01884725006158785	0.09047518568127785	0.116342816817139	0.0010021723944347	0.003655168448113123	0.001286582875960119	0.001311357670285374	0.4037208936496862	0.3666769253886417	0.00105356045667844	0.007981966440016464	0.001003585769225726	0.02485859898725862	0.001000701661873048	0.004936159568087407	0.001016371979901996	0.01808357594901572	0.4872471564271905	0.4943747970641811	0.02363978157385177	0.04198509882312572	0.4041882516674062	0.4115755804486358	0.002700573985763699	0.007628662801473619	0.001026392092231155	0.006649255601520031	0.001048200763335176	0.01082772105310405	0.001005154761014521	0.03892299218765027	0.6545635839548177	0.5729161020544641	0.0213697144670861	0.0367120907556765	0.001006115398360885	0.00426040650968923	0.001006373121212904	0.01608890138298823	0.001003435479487804	0.02904953418103849	0.1722278523838968	0.1918219534608171	0.01655980356689846	0.01353000155338415	0.002164006430670828	0.007567012539835825	0.7520241147588677	0.7820175768895317	0.001004947586881265	0.03953136651085842	0.001001695109506726	0.005619652967122835	0.001000705348832341	0.00440548264368027	0.001001208700022896	0.005514763017313323	0.07520244334750599	0.07685309448662822	0.07791256620914687	0.07324028315036309	0.01578389100105023	0.0162446517774524	0.001014820017153938	0.006596574046068312	0.001935476781515383	0.02973993133172083	0.23898048753941	0.2346428326284687	0.1869761963138514	0.1952217300522738	0.2042690157277672	0.2014706146846171	0.04771230987821055	0.08562695780849999	0.03003621367934805	0.05961956045373212	0.001104048412064375	0.01502593535096714	0.001063987641900025	0.05791875358803663	0.0010075740619542	0.08229787855599265	0.001002978035981035	0.0263628939625992	0.001006007127374129	0.01078767958361271	0.001017616375309028	0.02820630057992157	0.01449294924770271	0.03217208810481199	0.006329720815805629	0.02632906546541465	0.04233959875446753	0.0457795376622603	0.09350838560357903	0.1000936045522447	0.0011699890704182	0.01541981155688785	0.03232076446558738	0.03624906214109692	0.06058250069007681	0.07733044700937013	0.02378605438467946	0.02599210931471981	0.2310851377818984	0.2383240194665889	0.001045703852825297	0.107530723502604	0.002277178308305085	0.02288509588330888	0.03332544990838852	0.04505931032399029	0.00103316067322342	0.02410963634970715	0.001010932024293684	0.01709982943307541	0.04168105519096219	0.02615149055669299	0.001434553382765321	0.02933039300124081	0.002195078696271375	0.013671693790485	0.001661980401946336	0.01297278648157451	0.00100298082642681	0.0122894589031356	0.04256551037378106	0.04042246546676915	0.1895099047247154	0.1714322899907977	0.001024368022345121	0.04218287235391947	0.001042222992241744	0.07518304628228116	0.01947423105018437	0.01252559897146362	0.01822457337887212	0.009859863192536074	0.01899307550152939	0.01264567225854454	0.06207554280504987	0.01106880513297909	-0.002316836047352225	0.04294033631128556	0.00180030286635525	0.001209008488348698	-0.00861369515169657	-0.0002769936413067207	0.001018707244271193	0.05232395514053177	0.001001822304455091	0.001006143789614131	0.3928768370724636	0.001007884473144786	0.00100257035997822	0.001000644478772984	0.001004655112113404	0.5688617772079917	0.003297998175502725	0.4368370954163392	0.001001495797738713	0.001021585620130135	0.001037287891523543	0.00100472907941255	0.615193957178057	0.005805756456215085	0.001004830413508234	0.001004341182445762	0.001003834093197445	0.1737884177592048	0.001011589818857766	0.001012709913699556	0.817691620668947	0.001004322956806817	0.001001758962316781	0.00100069221559068	0.001001243942924755	0.04721407741416015	0.04995786764847747	0.00111864712209545	0.001006463563411136	0.001019256174098665	0.2894229141645166	0.2228684508639928	0.2489024138722118	0.01275208987748387	0.03075776623950562	0.001076207896292589	0.0010455712139712	0.001005663485158999	0.001002147178231332	0.001007288874815495	0.001018709095082999	0.01115471547568856	0.001049284454726856	0.03522513237328963	0.1675605364000039	0.00121343975764613	0.02342118620714981	0.07002371541903765	0.02594943056047634	0.2612135986784027	0.001065267388895891	0.001071451188839346	0.0281077635537448	0.001045489457713323	0.001006732389019293	0.06519242222583269	0.001227781849778159	0.001002448285989354	0.001009095089907426	0.001002562209605791	0.05767416245896102	0.2423910816239732	0.001018039965064565	0.001061417412013102	0.03387870007444845	0.03177506353285998	0.03333039472147432	0.06029654167443906	0.0137787716008535	-0.0008892123268353557	0.04546760897508384	-0.008221766845881833	0.001653178525020857	-0.008701333433279926	-0.0009635856323814088	-0.5882643975419068	-0.9157876013095432	0.003209281233069606	-2.122944771018952	-0.02114328988648956	-0.00665786761699132	-0.223839227361951	-0.0003161602983504259	-0.01295003824696083	-0.00470157693767707	0.02986710657041963	1.785738034853968	-1.28723141786358	0.8193090350497103	0.04043904805629473	0.01655711722755499	-0.002013119266862348	0.1275372148651928	-1.09750450346724	-0.9529080886990607	0.005010463516546578	0.002412441879195224	0.08278182665665987	0.004177833550612037	-0.6259838707799493	-0.07185123839254393	1.177935109701053	0.1158224474184082	0.02665747155798108	0.01796417362323375	0.02546925585125216	-1.422250116311115	-1.31963860044925	-0.7088567936761946	0.03987630174188452	0.2142314571413875	2.556342259201771	2.347983542658889	1.441590784517058	-1.858961436455235	0.06981873333048121	-0.01199352992394066	-0.05764465348820438	0.7154405558066512	0.2131591361797145	0.007101809036186018	-0.00140142293113259	-0.162333550351517	-0.3343622969243082	-0.389650636595589	3.382101585840441	0.05520284310995144	-0.5013524760328253	0.1339195492726462	-0.0184541963441555	2.668125948850739	0.6600984848275041	0.1842147522026661	-0.3273969329354681	0.147790683171129	-0.007233061713836647	0.2654952067617632	0.0434901644496702	0.03868790922816234	0.01312679795297882	-0.1234731353611609	0.48916537242459	3.066843777905077	-0.05998361971720876	0.4335831263611425	0.3100745616173746	0.2630897902828073	0.3046509993767814	-4.762117388252507e-13	7.719627047875233e-14	nan	nan	nan	nan	nan	nan
0.39	0.005006736112400174	-0.05131472399580073	-0.01892432615388838	0.7343539264505041	0.9224195372931997	0.004318146605041823	0.4489906620101099	-0.01990221313166785	0.1287186026687271	-0.1024637683422249	0.08605288126725051	0.001485282258104657	-0.09237395926864031	0.1107675295794201	-0.001525016575804194	0.3261552664687632	0.2275722007517798	-0.3261552664687681	-0.2275722007518097	0.04234726943450112	-0.1661783099541489	-0.004451838903131351	-0.3269069380137397	-0.00744637494524773	-0.001564565211152028	0.08938206534794098	0.2647800896947904	0.8183943914266706	0.5730517251105453	0.09871181668667132	-0.01611696104538982	0.04629173826928275	0.03328866089735596	-0.3812914939970789	0.2254518447695549	-0.7265662368439381	1.28648697817832	-0.3579382675339552	-0.008987336181238063	0.3055038562035695	0.08039559019885964	1.094970771378017	-0.3629733007129103	-0.3224102002126447	0.8795946587277561	-0.03027375387200302	-0.180693877038187	0.5602931683086384	-6.700108747286252	1.696657047582872	6.700108747286253	-1.696657047582882	1.83108719109739	-0.2890152438744725	0.1128277581009788	-0.6897378501839472	0.2564341346973674	0.2397630335311009	-2.208907163897898	2.044471803412237	1.227695551091825	-0.5003459308364957	-0.005474285501901678	-0.1200540739572179	0.1499060338769531	0.2309697621336586	0.001037854049580981	0.01908040706095902	0.06992501192057313	0.09530243448770935	0.001001966590619383	0.003749394732551086	0.001149055185899436	0.001268128521080905	0.4006097064702017	0.3649552531110952	0.001033692760879374	0.007978674457138735	0.001003046294063745	0.02490481885642984	0.001000672182342505	0.004966023522843053	0.001011850502661361	0.01800703967279838	0.5156578417172077	0.5093169253677784	0.01371334973976343	0.03214982781756261	0.4158749427148279	0.4193554060261834	0.001870053707304038	0.007564404469720524	0.001023846023213116	0.00702985057972253	0.00104234852617593	0.0109409631247733	0.001005066935487401	0.04020680180059632	0.6425794165483089	0.5628831780804759	0.01337159349738979	0.02905985430189977	0.001005411326299715	0.004648874633354885	0.001005297068062091	0.01614606793441153	0.001004134582916617	0.02980200168387734	0.173479098526869	0.1923757993664149	0.009114448415328737	0.008388582949050056	0.001600281453424232	0.007045761694860896	0.7709163106399677	0.7906768785803485	0.001004676589041469	0.04085729140004134	0.001001745169934763	0.005764144002689394	0.001000704353495754	0.004524594345794003	0.0010012395908296	0.005652906734137758	0.05923759024088122	0.06276615108161517	0.06263992599372417	0.06025674393887289	0.008740360855731261	0.01100581570362203	0.001010834564684895	0.006924388708112473	0.001487383675861714	0.03193798164639737	0.2595083132775983	0.2651280125252335	0.2044150921852448	0.2223551287662695	0.2218966382212051	0.2129100368762156	0.03027802230225821	0.06996705142388399	0.03066476088843038	0.06032610449260452	0.001088962098170315	0.01474720237035616	0.001053737301331199	0.05711698629292204	0.001006533753683375	0.08830593899013543	0.001002527244929769	0.02801343735645914	0.001007074983143206	0.01086264776480185	0.001062659962992561	0.02825653353444814	0.0175269687926912	0.03521940468597935	0.00376220830739122	0.02401380527701939	0.03873483885767458	0.0425249206075772	0.125604189487616	0.1268581067592062	0.001217739853399836	0.01573642901834413	0.02662504063686435	0.03117244306180119	0.0637365455393875	0.07937462618783706	0.0244889617129202	0.02597264197091312	0.2470601257921093	0.2698453674426218	0.001078200628289572	0.112983086152967	0.001686956899816453	0.02490053176598681	0.02983264221888475	0.04161234821711056	0.001043009937294259	0.02517558324228939	0.001008752893217774	0.0171329579337625	0.05209655490191615	0.02879714145603877	0.001649053200583278	0.03003150040586344	0.001611720337357415	0.014193554623907	0.001342420048227286	0.01322826375392362	0.00100263483094985	0.01102468458814746	0.05119819951902733	0.04548417491842407	0.2110604444072393	0.2050020238142815	0.001020930973365259	0.04126215251483279	0.001064204799798999	0.07865862651094496	0.02531214158952712	0.01482249854732507	0.0236260281647056	0.01174892899850304	0.02472282173098808	0.01479934621163436	0.05715951646829293	0.01356203529283385	-0.0009572179375526596	0.04550255903149257	-0.007134776256296728	0.001802051761995621	-0.008788304173446284	4.654390179017868e-05	0.001016757644261203	0.03415918418420529	0.001001693285338203	0.001005532323610649	0.394803777935083	0.001017353264234615	0.001002412546300584	0.001000638987129132	0.001009251466307486	0.5919542259342138	0.002167137265362612	0.4451428926381958	0.001001308880184844	0.001020866667999054	0.001035385306665966	0.001005184060188718	0.6112863018781789	0.0034563161601172	0.001004550168125513	0.001004038522949589	0.001005731924927845	0.17702387379362	0.001008713600223273	0.001010660985317159	0.8190032935351131	0.001004455153942191	0.001001829674728537	0.001000712710942433	0.001001295254782634	0.03141911759278107	0.03672631843728145	0.001065348509385099	0.001006875756311395	0.001020198377641717	0.3037124502758075	0.2434525109449514	0.2555177896522963	0.006887734680337106	0.03192597863314463	0.001070759672564041	0.001040949691023405	0.001005271429445035	0.001001982765549936	0.001008945576608997	0.001186395658249344	0.02909209007755627	0.001046848337048022	0.0337861212432195	0.1739278713330016	0.001313183374513996	0.01724462772908218	0.06572951383969314	0.02471112207928656	0.2888581790360445	0.001151589735645972	0.001069463911776964	0.0238255094315685	0.00105983672114978	0.001006275792009328	0.06419310693663612	0.002418434811157515	0.001002513667743904	0.001009304779289872	0.00100203155786309	0.06503914931189361	0.2521660890164957	0.001016773352584819	0.001108802292772908	0.0300868090079922	0.02780066146142784	0.02921655050452646	0.04973386996661906	0.01588187640627257	0.0003479956836730012	0.0480927417968267	-0.01520026290728062	0.002514193625222714	-0.009032489787329094	0.001178185072224078	-0.595674409450404	-1.041902014828408	0.03573851911447171	-2.084641665107793	0.02525202153769714	-0.002387670120861181	-0.1056316187530823	0.000355692853033698	0.01991255902890316	0.006737630281130491	-0.02812138140552604	1.237528773283464	-0.727112401444203	0.7496842811591043	-0.02106038623122411	0.05120204328149346	0.01897764424123452	0.1306623470892966	-0.8925212825248588	-0.607331813909299	0.05755622999921472	0.00848570502976795	0.07010528617986428	0.1035875405520772	-0.3984574757636649	-0.03642282274158999	0.5724094880833708	0.1476308300613087	0.007896672345528138	0.008551196023379346	0.007655388821864235	-1.403849363553294	-1.269399249260248	-0.3682815351548875	0.02715913815292027	0.2240928110455941	3.254220511173589	2.781029219831015	0.890636743513844	-1.301511323508047	0.07132909364332175	-0.03966245545421635	-0.09501191407142102	0.5248367934106232	0.1454127867812817	0.006718588030845438	0.01316683860353074	0.7311325073729703	-0.1454643034652242	-0.2661438604624395	1.988785471318729	0.005997011320176987	-0.5149821393813503	0.3264138480246609	0.04110753209754853	3.290459102353208	0.4148168587534117	0.2201234163092522	-0.3619208263819758	0.06247935229636382	0.009289414587046472	0.2562687151984411	0.09180749718256835	0.06672769455980186	0.03443652310682779	-0.1104215482700525	0.5217678371595267	3.197911428852394	-0.1193688179693019	0.2479038737009669	0.1522772693775211	0.1176649299929744	0.1318488242176545	-6.294844405628579e-13	2.997074308605846e-14	nan	nan	nan	nan	nan	nan
0.4	0.0005197960651867567	-0.04809665675126048	-0.02713677926815245	0.7473018829137414	0.9188134762903406	0.004362924830357044	0.4527359137599142	-0.01933008245966416	0.134892362745602	-0.1055965276091454	0.08178528055383219	0.01074686074024083	-0.09172906498584427	0.1074971359247845	0.004849381007588158	0.2636551508779926	0.2442270959787051	-0.2636551508779936	-0.2442270959787086	0.06019032893820635	-0.1685988150888363	-0.003423166408518241	-0.3341561848160338	-0.005381106561922096	0.0006550507177100892	0.06929116700028691	0.2848711489619031	0.8314761615583833	0.5688612660821856	0.1025739941666625	-0.01730554433442386	0.0475928310826428	0.03568120297556705	-0.5058241888368871	0.4157403191447075	-0.9229639543905345	1.303733403050581	-0.361077977196591	0.01845314534265812	0.4368230404524939	0.03210547895738447	0.106018463821517	-0.2760638845189127	-0.5301381501042671	0.9779434560049535	0.1489487684223216	-0.4709539910982974	0.7251271214367642	-5.761866099893303	1.629708019557286	5.761866099893304	-1.629708019557286	1.727105034775877	-0.1976376056597193	0.08852157416820808	-0.7638909076208653	0.1568131997603789	0.2039735376992255	-1.594714694233744	1.961413352641472	1.404261688818737	-0.3278066589077342	0.8888836414893956	-0.1153614925051076	0.082853809424946	0.2513986601363805	0.001027177518723664	0.01940834845338006	0.0497756044391408	0.07465978411009618	0.00100179919871896	0.003865478374680503	0.001079970820997099	0.001255610109938664	0.3991039994354847	0.364861565201461	0.001028499219764853	0.008003038881668518	0.001002697745483358	0.0252112211061003	0.001000654702949451	0.004992177421837369	0.00101189013282666	0.01786220792906362	0.5421569501559812	0.5198221954782813	0.007931305128984968	0.02649705843063508	0.4264195471097869	0.4268298300857908	0.001453121228294191	0.007852061640555692	0.001022213927567849	0.007506099765048153	0.001038471907486879	0.01109359615110493	0.001005250649361113	0.04156499191688098	0.6329240559963899	0.5553968565800705	0.008033120042158315	0.02396960224053058	0.001004919273258959	0.005108992486180356	0.001004607906228346	0.01624791222248692	0.001005433350609066	0.03049951215003293	0.1754926453699297	0.1938336281315598	0.005249591511074774	0.005637699524546142	0.001316707865449438	0.006758078242265127	0.7847401544737621	0.7938354518435895	0.001004607290159047	0.04244934910552235	0.001001805561596742	0.005890705149827217	0.001000714108987209	0.004630367148622286	0.001001280697359704	0.005777788819908983	0.04292754068902575	0.04860189123834543	0.04791640210307106	0.04800569801689035	0.005065816544288199	0.008291598793117793	0.00100904898916572	0.007169206958915865	0.001263392689747478	0.03419607165771272	0.2774795377163521	0.2939977786724017	0.2227001227156389	0.2448889748427302	0.2352150747372449	0.2201702113492326	0.01786901178858438	0.05902690167783472	0.03154783671335967	0.06104292271058235	0.0010786960877876	0.01431449845673809	0.001046302340422645	0.05617245313582919	0.001005817731755027	0.09356791967204146	0.001002219715345438	0.02984041458197035	0.001008437405764849	0.01089858656048929	0.001169036884959741	0.02850401384689337	0.0276870577370473	0.04598145106795867	0.002460707137515923	0.02308428814195312	0.0361217191725364	0.04035923873060686	0.145989375792322	0.1402290462939851	0.001291482470706739	0.01549727902641143	0.02063953776548233	0.02592920336257468	0.06353992486436809	0.08488867520190954	0.02426158273194197	0.02734519604693769	0.266934751232776	0.2972195106336321	0.001137615835582038	0.1155159169474854	0.001390059541958613	0.02731258404906917	0.02594195527827355	0.03782238703899775	0.001055108941062326	0.02530083653552441	0.001007435437809058	0.01719423075277643	0.05715440656364743	0.03112953970247414	0.002350755367290739	0.03106806655917588	0.001319338108606363	0.01502711642380173	0.001182558390825662	0.01359087427562471	0.001002196460270201	0.01046223152503049	0.05913371059106459	0.05082964859500841	0.2278209801631789	0.2264066874091389	0.001018579634555027	0.03989132659712732	0.001098891566184188	0.07986854284318551	0.02649460314936704	0.01563058267551041	0.02448635628487184	0.01227199297413373	0.02569113730760981	0.01539794940248698	0.04847905988416054	0.01579518188306439	0.0003207934393859765	0.04810672181939026	-0.01476546667144664	0.002573742920013006	-0.009067278083395596	0.001582236885892622	0.001014808044250679	0.01599441322788112	0.001001564266219224	0.001004920857605603	0.3967307187977023	0.001026822055347176	0.001002254732627419	0.001000633495477697	0.001013847820496544	0.6150466746604376	0.001036276355219942	0.4534486898600528	0.00100112196261872	0.001020147715865473	0.001033482721807206	0.00100563904095684	0.6073786465783008	0.001106875864030912	0.001004269922734743	0.001003735863441217	0.001007629756659025	0.1802593298280358	0.001005837381590388	0.001008612056933469	0.8203149664012792	0.001004587351071409	0.001001900387139372	0.001000733206291942	0.001001346566639222	0.01562415777140175	0.02349476922608638	0.001012049896668267	0.00100728794921017	0.001021140581185358	0.3180019863870989	0.2640365710259109	0.2621331654323821	0.001023379483171595	0.03309419102678338	0.001065311448837354	0.001036328168076406	0.001004879373732994	0.001001818352866188	0.001010602278401746	0.001354082221422286	0.04702946467942867	0.001044412219368394	0.03234711011314925	0.1802952062660052	0.00141292699138211	0.01106806925101318	0.06143531226034958	0.02347281359810136	0.3165027593936872	0.0012379120823937	0.001067476634716431	0.01954325530938587	0.001074183984595924	0.00100581919502398	0.06319379164743939	0.003609087772536202	0.001002579049496996	0.00100951446867184	0.001001500906112308	0.07240413616482609	0.2619410964090189	0.001015506740105202	0.001156187173535449	0.02629491794153501	0.02382625938999416	0.02510270628757771	0.03917119825879924	0.01798498121169156	0.001585203694181274	0.05071787461856957	-0.02217875896867929	0.003375208725424781	-0.009363646141378237	0.003319955776829685	-0.6034093073069555	-1.115735553381588	0.02216615984571604	-2.04339838066248	-0.01677181829406039	-0.0005157200040777693	0.1017576462218559	0.005215121390355949	0.03908643778260792	-0.005443588061812004	0.01620801306483841	0.8983663962439624	-0.4507310941065377	0.7582287314645001	0.1108221485931895	0.03568795870375584	0.005865071700959714	0.1424133155454818	-0.5881840087507419	-0.4405112102045288	0.01934040943371969	0.01134798985082346	0.07179041932297957	0.184974405465328	-0.1478768348154321	-0.02513775991308601	0.07778942418635995	0.1690490107346555	0.02307149387122644	0.0152963937658009	0.02281692963998449	-1.437713403961697	-1.173139942553754	-0.2039329610101337	0.02327701949991127	0.2262393964736735	2.233259509284548	1.428073015154033	0.6057412408137657	-0.9150101087017714	0.0718735691520018	-0.04278771652916615	-0.08619782588960814	0.5662246053666961	0.2484459025072932	-0.0007040680963396553	0.03804804861017949	1.380612409806036	-0.05721368625440239	-0.1718636010501854	0.7033890514206739	-0.0559506475341408	-0.5346765999984142	0.8278935163909055	0.2599500876186373	1.838684991849703	0.0761921136220081	0.2635380322884033	-0.3959967470282785	-0.04034803661086471	-0.001604200724840916	0.2028446761781507	0.1105819141995502	0.1010281025269483	0.03455344783431273	0.01699111501014744	0.5459182174102857	0.6338297321881383	-0.1500048354439781	-0.01954965289365224	0.01231147208588088	-0.01011057577703926	-0.00636315306543012	-8.225607168324733e-13	7.46144386755884e-14	nan	nan	nan	nan	nan	nan
0.41	-0.004889691268495172	-0.04313314611229289	-0.03738082862686069	0.7604446008789154	0.9152388392417358	0.004679865071122	0.4573296115432513	-0.01921524793942445	0.1312026526677184	-0.1082483988310846	0.07555059842993388	0.02099292469125231	-0.08958569226771293	0.1015211386900666	0.01304648324189688	0.2102504245875951	0.2600701078014306	-0.2102504245876047	-0.2600701078014206	0.07670433666236529	-0.1702127489776669	-0.002731312134796124	-0.3422262413939074	-0.004275633774937953	0.002529887414938386	0.06059703747583301	0.303743183632641	0.846682565510397	0.5666139793824837	0.1155493301150986	-0.01835799791966277	0.04876313332683186	0.03827308632880664	-0.5759893964843928	0.5693323581898062	-1.111395548168956	1.32500205676442	-0.3529686249915326	0.04344927498604028	0.4868481412020526	-0.002131490432679379	-0.7986210681928441	-0.2543460196048161	-0.7085624035722139	1.054759510466196	0.2828562819686206	-0.7130981458485488	0.9020598678514977	-4.927251709703858	1.536247557122941	4.927251709703864	-1.536247557122957	1.576058772074037	-0.12629890234602	0.0502707687336415	-0.846022791813581	0.06624305279523617	0.1735837841395153	-0.2380137808809972	1.802656695718037	1.619146665013281	-0.1290699018191762	1.575118496044814	-0.0943335058289328	0.1524313010143404	0.2680685350085912	0.001021261055359823	0.01982836044326979	0.03439162212682653	0.05825668752591363	0.001001672596034188	0.00398765909754516	0.001043259520336917	0.001252527579864527	0.4002640268589829	0.3673270881773362	0.001040344786371994	0.008049788451803102	0.001002469653561264	0.02570395634073417	0.001000643590659705	0.005006347024690386	0.001023700589020777	0.01766604621161729	0.5626163201414187	0.5252586998835173	0.004588471479343937	0.02325924522373002	0.4375035318788916	0.4355101653457357	0.001231773508030734	0.008385851854655263	0.001021270623172287	0.008032278749954908	0.001036138930178823	0.01127545789014954	0.001005627598826617	0.04296994813499119	0.6261122798624765	0.5512716951018747	0.004677365127732528	0.02079163867520411	0.001004592681711799	0.005578893844209783	0.001004180360451767	0.01638048745664284	0.001006859977851542	0.03116263447647161	0.1781347792117137	0.1960567972375806	0.003183179225084933	0.004235131290407939	0.001165797340625277	0.006581871452255562	0.793814588037443	0.7928406281298248	0.00100469254886606	0.04429862574796732	0.00100184948845106	0.006011471302686312	0.001000720819825269	0.004727615032406607	0.00100131105566512	0.005897345183729728	0.03103602854671921	0.03802551144076691	0.0383457642446987	0.03956768657413917	0.003091180483430877	0.006828498760146558	0.001008824349113809	0.007393133446601043	0.001460936312200758	0.0366669459362829	0.289642923167883	0.3060307679807861	0.2351792387547963	0.2489489715133893	0.243936626350679	0.2238384181125782	0.009819880277148108	0.05205934373595431	0.03198469026086118	0.06165986321457249	0.001070974113627293	0.01402676012311438	0.001040761082900004	0.05550745511445144	0.00100560227134701	0.1005324870930883	0.001002097233138507	0.03287842909547779	0.001008919196001158	0.0108947392258039	0.001230033140514854	0.02883876197744523	0.03860171361282903	0.05895510792105968	0.001772153985051654	0.02278167110295265	0.03619779052258053	0.04048494116157188	0.1540566226034379	0.1417592903716316	0.001331483712075226	0.01472281079079692	0.01591600598692376	0.02176468425971215	0.06202172499613795	0.09187573271865922	0.02267053419829247	0.02923466917287016	0.2872269062273535	0.3073466715927606	0.001183253803468268	0.1146147333253588	0.004109928986276538	0.03338083556653185	0.02316170294474804	0.03507232605286818	0.001063241499583503	0.02445195970868857	0.001006632142091869	0.01727341371033241	0.05431921478460286	0.03188853813108317	0.005118471122654854	0.03400419020295149	0.00116444055242743	0.01602227446623035	0.001098901483190588	0.013984307028698	0.001001822896658826	0.01087575416576371	0.06527125476177044	0.05615165500653493	0.2374116857870997	0.2206091587918011	0.001016781331613584	0.03853657904997528	0.0011253760178815	0.07855058631538919	0.02319900208612581	0.01445089935693821	0.02127363121324219	0.0111461192997851	0.02235772374854342	0.01414951526081422	0.03925753756846501	0.01776493981614109	0.001400537369566859	0.04717820085767389	-0.01726310262561503	0.003428610457989408	-0.009274145737172749	0.00363794709370057	0.00101535336809038	0.01589964494328936	0.001001521027615918	0.001005152166297429	0.4081787864916383	0.00107454634983176	0.001002213290387658	0.001000630783653134	0.001054728126168552	0.6071949782867304	0.001039701060303225	0.4695863705466609	0.001001108104168375	0.001020408319323828	0.00103390368068983	0.001006342109942543	0.6113939804569906	0.001116455535645383	0.001004238319681887	0.001003735051657507	0.001008949511905614	0.1843838646322261	0.001005423531747781	0.001008592331900766	0.8134326891998099	0.001004945353026412	0.001001890814711838	0.001000723232425317	0.001001339333661431	0.01817123447564083	0.0296773102574029	0.001010921238028183	0.001009692688183135	0.002213056292459147	0.3082909627233577	0.2513108882466924	0.2574726001688383	0.001028065822818805	0.03197252493519221	0.001060925975681561	0.001033864368483676	0.001005799961155707	0.001002097879823715	0.00100842078795817	0.001242331338094836	0.05485708939681819	0.00105927357968265	0.03964785402843183	0.154375470658851	0.001339503735995758	0.01035866128090413	0.05894619224145354	0.01867226195955092	0.3338397289930795	0.001224734573231867	0.01194689541515732	0.02042246314776762	0.00106961039179055	0.00100577665132189	0.0401024036920825	0.01177241474372454	0.001003523762783261	0.001013723838697794	0.001001377649208454	0.07355625482842371	0.2479121615061307	0.001014404699958087	0.001150207918877492	0.01365982835151836	0.01241882101025962	0.01305971164937574	0.03010508670050195	0.01955866463277752	0.00233254824005621	0.04341794088724116	-0.01582821350533199	0.004326199382017473	-0.009409413067585512	0.005948050355004734	-0.6110166412317045	-1.096849183410247	0.05346035583089102	-1.252251991080293	0.02672255623802892	8.825089271214137e-05	0.3966514524390378	0.004439138731730569	0.05948859786962071	0.00471816511653752	-0.03906933053173257	0.2232255540562857	-0.2192884876545026	0.974859633755533	0.02770764620232443	0.06065429223014369	0.0246550001057224	0.1360931044883756	-0.2379083625253537	-0.2152701438348834	0.05929492962121565	0.01520781142990432	0.06195464923926133	0.25536006118789	-0.1203470169100042	-0.01202358704312373	-0.2631548041494002	0.1954111417507757	0.006119097018420174	0.006588191294553174	0.0061465933763826	-0.7247456135547713	-0.5327421941839096	-0.09940659637291108	0.0220542666346275	0.2625430329817683	0.3199689226513763	-0.4084760732588735	0.1362081258284447	-0.4987894118090403	0.04485871862444071	-0.01572355399640374	-0.04761435968135456	0.8023267663910433	0.3460840320969388	-7.079621601981772e-05	0.03261302271351192	1.231392186847578	-0.009044837841012515	0.1747126294465534	-0.3477328516899077	-0.09490788992147613	-0.3167344149225173	0.4979908977037657	0.08089241036648119	0.3712250061153228	-0.230805213236896	0.8867268555213595	-0.172771845987001	-0.1204203983060801	0.01344216485866631	-0.07753488022802893	0.4453744296145655	0.1004380187351635	0.04196384524515809	0.05660127804689334	0.5038531567122633	-1.462310650546138	-0.1169980065899077	-0.2319097809523891	-0.2442589224122115	-0.2095296160530715	-0.2388964784681399	-9.001494973761055e-13	1.023703636604729e-13	nan	nan	nan	nan	nan	nan
0.42	-0.01099831423588911	-0.03686259859611415	-0.04907568284781074	0.7738057613841149	0.9117717199367674	0.005202197773516283	0.4625715090834162	-0.01923257057853651	0.1198267296057632	-0.110684161195834	0.06777874990453699	0.03151185447479309	-0.08600932921065443	0.09345811920776875	0.02264590921324503	0.1649466656536215	0.2748991113638218	-0.1649466656536255	-0.2748991113637993	0.09171874962005588	-0.1711477877404922	-0.002409321270682628	-0.3509946883295002	-0.004017011602831092	0.004178526048367905	0.06265283997819397	0.3207175451606352	0.8635016461272443	0.5661314836300784	0.1314550630444943	-0.0191763000768874	0.05066595033495776	0.04106438416569127	-0.645651315579124	0.6771476945828732	-1.213124926835377	1.347421911055728	-0.3395744284501228	0.05953163766852254	0.5664629918230446	0.005674047121142464	-1.431224132999877	-0.2328421130911323	-0.8375714304021871	1.032516622494206	0.4355468362567858	-0.8883584406086048	1.005591868849685	-4.14167262860844	1.42690636749044	4.141672628608441	-1.42690636749044	1.427186081482161	-0.06185858045844354	0.01454889224654949	-0.9035689791646578	-0.01255692321497428	0.1587339249394815	0.5552717111279465	1.581878724097421	1.726797021785461	0.02515153055187556	1.474963037681108	-0.06853120692004507	0.2293567622124024	0.291281556866014	0.001018576950654138	0.02031003792403882	0.02586386938718573	0.04931412319025675	0.00100158769671191	0.004110221367414786	0.001025025289599311	0.001261155865884333	0.4047079798813183	0.3729006843199573	0.001070136550169322	0.008097908579738848	0.001002334933457757	0.02640155283731372	0.001000636680814555	0.005015353854146899	0.001050051994102944	0.01740824183896317	0.5745085319687148	0.5249725279444862	0.002890582917244336	0.02166214987025446	0.4501061983661186	0.4462674490255059	0.001121021858385534	0.00904164960433213	0.001020929554735815	0.008541314689229088	0.001035183520551565	0.0114696506335549	0.001006167689437813	0.04423715753515703	0.6224633208725185	0.550617487816823	0.002975617624280114	0.01926042654433805	0.001004413658719195	0.005987992428459307	0.001003966291329018	0.01655288354650737	0.001008233138590792	0.03176101720031224	0.181336409041046	0.1988548422643227	0.002139219032113991	0.003476555088363171	0.001090310412526169	0.006479206722390956	0.7983250160026968	0.7888443430163719	0.001004914247952483	0.04624966842112135	0.00100186665205861	0.006113834296542974	0.001000719184048174	0.004810831140581037	0.001001322608749626	0.006001765692475802	0.02577489935686101	0.03316331780727214	0.03600193314113671	0.0369852571694174	0.002093677913780233	0.00608907585014295	0.001009915047336052	0.007621212063646072	0.002154977466539357	0.03933908379222572	0.2941619348888084	0.3033297685306007	0.2384141392723614	0.2408714055328154	0.2477994460741705	0.223060534145339	0.00563296844852628	0.04864535479906103	0.0316848857130054	0.06180698082264129	0.001064920911717695	0.01398075530073493	0.001036759168655478	0.0552039143162446	0.001005955119174158	0.1091272127508781	0.001002175857563965	0.03650063586196278	0.001008068685397926	0.01089706268830513	0.00120464112229731	0.02923050320489439	0.04788629970585511	0.0709547593254278	0.00143421169807279	0.0227886890592971	0.03964868861973225	0.0434076621636468	0.1485835157323676	0.1342665369441401	0.001314776320375341	0.01367982342170336	0.01311035156916864	0.01922437117739059	0.06006295643938264	0.09341795137087087	0.0195276845123659	0.02822200171022437	0.3061748790165492	0.3083335668787416	0.001199476127908037	0.1114122851785853	0.01084034837890774	0.04377941284586343	0.02212598993027815	0.03399182220503226	0.001065018403240458	0.02307256717928635	0.001006209401067133	0.01738310147566408	0.04214051951534804	0.02904904430247424	0.01053181734398661	0.03935018745279862	0.001087441080054864	0.01708456705411767	0.001059180674306022	0.01438676602994692	0.001001574549804249	0.01141201438416606	0.06913155185469023	0.06061411356558899	0.2383993500619499	0.2037809705004058	0.001015331321314901	0.0376302998132394	0.001135623153890809	0.07547298465867958	0.01536023755130582	0.01082518849509884	0.01406185510834425	0.008192091513983604	0.01478040874115834	0.01070856376921954	0.03013962242436813	0.01947064807455707	0.002258681710210388	0.04200207138288296	-0.01386195096810636	0.004347560075043675	-0.009373612905903226	0.00607524688175289	0.001015898691928881	0.01580487665870109	0.00100147778900961	0.00100538347498765	0.4196268541855745	0.001122270644341794	0.00100217184815149	0.001000628071819828	0.001095608431828554	0.5993432819130242	0.001043125765385103	0.4857240512332696	0.001001094245703791	0.001020668922780065	0.001034324639571095	0.001007045178919692	0.6154093143356806	0.001126035207266613	0.001004206716621222	0.001003734239865841	0.00101026926715317	0.1885083994364171	0.00100500968190317	0.001008572606866909	0.8065504119983408	0.001005303354975539	0.001001881242283307	0.001000713258556358	0.001001332100682288	0.02071831117987823	0.03585985128871933	0.001009792579382884	0.001012097427156379	0.003404972003731934	0.2985799390596163	0.2385852054674738	0.2528120349052941	0.001032752162468935	0.03085085884360091	0.001056540502525765	0.001031400568890384	0.001006720548581969	0.00100237740678359	0.001006239297515424	0.001130580454771683	0.06268471411421285	0.001074134939995964	0.04694859794371333	0.1284557350517011	0.001266080480617238	0.009649253310793785	0.05645707222255468	0.01387171032099337	0.3511766985924716	0.001211557064070314	0.02282631419559955	0.02130167098614696	0.001065036799002804	0.001005734107633719	0.01701101573672558	0.01993574171491175	0.001004468476067624	0.001017933208725455	0.001001254392307972	0.07470837349202152	0.233883226603243	0.001013302659811589	0.00114422866422324	0.001024738761500641	0.001011382630523825	0.001016717011172861	0.02103897514220474	0.02113234805386327	0.003079892785931039	0.03611800715591278	-0.009477668041984468	0.005277190038610493	-0.009455179993792738	0.008576144933179545	-0.6176674963707585	-0.9123791876571834	0.03449925802724453	-0.5512919309695401	-0.01669550883772077	0.001826443216769584	0.7233722795721707	0.005489233116715048	0.08005869010224137	-0.006476142711449337	0.003879482029727971	-0.2461688726052297	-0.1225875233896674	1.173618415430225	0.1352236557306878	0.03225934962887976	0.008331272609922499	0.114863951982489	0.1060068298782692	-0.1111609233131206	0.0071798547648963	0.01931216163547401	0.05884249880452162	0.2999495896131184	-0.01907842839921053	-0.01042934787718444	-0.5225028557509966	0.1894022169406107	0.01939086206979396	0.01249003864353643	0.01978975862450236	-0.2948761711419944	-0.002023534954535409	-0.05919753639348464	0.02410744538100476	0.2664921119527078	-0.7135382424286647	-0.9994395150921576	-0.2834769052925482	-0.2042963076833501	-0.02209101003140626	0.005558985712877609	-0.01390638126099419	0.8922562527206905	0.3652843531030343	0.000530091305211163	0.04944666793661121	1.18581132004552	0.004713312820905119	0.3875401131758622	-1.101210449605657	-0.109654474193773	-0.2098353958666921	-0.2610742565171557	-0.3204780300980731	0.01063185722260638	-0.3840607913468546	1.129603184663986	-0.06208531920504091	-0.1464511770360426	0.004496758155866276	-0.5168537752666728	0.5925566354278033	0.1144550116270931	0.03635869748218873	0.04153863054273746	0.3740086469153753	-1.572302202620193	-0.06031117336330877	-0.3714786786490129	-0.4768940365601901	-0.3757413980543136	-0.444866623041439	-4.644605191375995e-13	5.506953040249015e-14	nan	nan	nan	nan	nan	nan
0.43	-0.0179549799136013	-0.02981155433348982	-0.06115616331090008	0.7873905958064799	0.9084436572873559	0.005826791739792464	0.4691051857747562	-0.01900408199709392	0.1038663914634874	-0.1127384369757249	0.05908195666064525	0.0411404888033768	-0.08064552431834028	0.08407644981391524	0.03270887682541418	0.1275290638303531	0.2885883855347351	-0.1275290638303636	-0.2885883855346825	0.1053237200820128	-0.17144964139734	-0.002423527974945129	-0.3601452595458834	-0.004476969712176899	0.005767983578921419	0.0689306500950092	0.3352158080767634	0.8806280999837994	0.5668218932858835	0.1432725538019914	-0.01977447169181085	0.05300915357950153	0.0440846131936518	-0.7510782281010712	0.7241219164816812	-1.185490204309452	1.369610076912799	-0.3262127686795238	0.06374961401754373	0.75679945137796	0.04008900287230482	-1.719543902260296	-0.1729464493870004	-0.8907200932671842	0.8728080021774413	0.6443942086678466	-0.9747876826520592	0.9921154770497022	-3.332869982150363	1.310810816423066	3.332869982150366	-1.310810816423067	1.292170429078881	0.0007460592772878794	-0.01921773814613606	-0.9178767797822692	-0.07688501003436367	0.1617028690764251	0.6580705752904259	1.313372232895727	1.681718317707823	0.09664547064535813	0.8957659975553127	-0.04839675269367133	0.2347196528492772	0.3116405112751601	0.001017052029068899	0.02079725682838675	0.01924685379306056	0.0428339397067193	0.001001514105914916	0.004209477706362113	0.001015534845736568	0.001279929941988636	0.4118296556331114	0.3813389560810976	0.00265086600702749	0.00944695528615856	0.001002270106226656	0.02733612054180117	0.001000624518971647	0.005021533816769723	0.001060440029729509	0.01710599112378303	0.5809680650873976	0.5237688993710903	0.001985134422601721	0.02084294499429316	0.4663115549915586	0.4599376873918094	0.00106229324452946	0.009800722879026894	0.001020316346379827	0.008946476525105235	0.001034252480181323	0.01164700116045068	0.001006309285812607	0.04514551958044832	0.6212736176101209	0.5530209188542169	0.003856909977612313	0.02030368325319746	0.001004229510766974	0.006255916999254008	0.001003892378053994	0.01677566508491872	0.001008908344975528	0.03228665854956467	0.1849846407598859	0.2020501872325875	0.001584472177312179	0.003117148834231053	0.00105053481205567	0.006417724120694464	0.7999205489836714	0.7829363190912952	0.001004964333834942	0.04806810303977029	0.001001857285319646	0.006211957687250424	0.001000708953608635	0.004887611577506937	0.001001315329652149	0.006101251702601396	0.02488567250350145	0.03192875165176363	0.03718771834735995	0.03722850859176868	0.001563711231627087	0.005708348586853124	0.001014121264737446	0.007877445852304994	0.007964558626926766	0.0464872772293812	0.2937092960656704	0.2954871566227408	0.2373225099292799	0.2327545099095779	0.2473881609866087	0.2181898663493531	0.003395406387772382	0.04710871328836184	0.03079306200236073	0.06129332317413541	0.001059967304221971	0.01408305845447834	0.001033755796954645	0.05517330011741053	0.001006681588647395	0.1178304598571635	0.001002392838141861	0.03997127918492156	0.001007059102370264	0.01094876443096875	0.001159680959842728	0.029755267126493	0.05330910208412248	0.07902202096416695	0.002006122796214588	0.02365417325664172	0.04296562006420003	0.04604569791045218	0.1341507313533312	0.1227203693003591	0.001271428605982874	0.01267511972633183	0.01184734868479385	0.01793642500192755	0.0573920078721916	0.08914684316176781	0.01599243734935309	0.02468382653234309	0.3182802695622957	0.3073531288499889	0.001190375393722138	0.1075156446758734	0.02078137385673723	0.05653975401268855	0.02136006523301011	0.03317747821197339	0.001062529312493188	0.02169345958698506	0.001006001591255428	0.01753870855243288	0.02858080274890759	0.02324576369209746	0.01563368527642406	0.04416653888620688	0.001049884798344318	0.01818908451218954	0.00104569203121352	0.01479171327092604	0.001001418876444688	0.01171979164332222	0.06819874757983944	0.06252869141166335	0.2359559751229279	0.1927424233024149	0.001014146253734282	0.03726261605714819	0.001130732411837654	0.07165845651079768	0.008482197122986158	0.007253269540840967	0.007789308697875462	0.005427375334928005	0.008171640964850731	0.007390583905302969	0.01957380335301853	0.02050161865616814	0.002775994259457276	0.03523225073993155	-0.007614996245673614	0.005573681693770952	-0.009445127972639808	0.007859309817863992	0.00101509804682915	0.00843151631107208	0.001001403453334234	0.00100588972101763	0.4341234537160595	0.006991943486174359	0.001002228696096289	0.00100059814828327	0.001050644479888994	0.593766975989708	0.001032841119893717	0.5179572332656364	0.001001205341650518	0.001018839877949081	0.001032402521192187	0.001005958693616439	0.6210696183196196	0.007874961032318736	0.00100389501512045	0.001003884179459098	0.001009054105721421	0.1932206975420676	0.001005381115936935	0.001009602281055259	0.8015897013362474	0.001004773718688504	0.001001819020714828	0.001000685656988869	0.00100128715566992	0.02656290071435134	0.04090427207827353	0.001010909525062315	0.001023914759218447	0.02317440001419338	0.2876978546739154	0.2324873488464822	0.241145302959432	0.001036513671472624	0.02883622439113636	0.001053347814595134	0.001029977823548177	0.001008044316802988	0.001002822750481804	0.001005813107284397	0.001097868102169268	0.05754870593561411	0.003896431307198341	0.04687669575177602	0.09773923652154924	0.001192583896866292	0.01117858917385868	0.05197130377826655	0.0105727077858544	0.3341154000410455	0.001154955864115731	0.03922938377014722	0.01982337545391951	0.001055624651508126	0.001005828643750195	0.009012333184862205	0.02221785151617869	0.001016139798663854	0.001043259169736016	0.001001258969648247	0.06032858410607266	0.2294867749329011	0.001012583183683357	0.001109912290932317	0.001016941825806689	0.00100786730124893	0.001011401357894513	0.007835846850320006	0.02102800571962328	0.00305018798752513	0.02775382496419528	0.0001220959138076672	0.0070369966366265	-0.009508601422454174	0.009069904661722125	-0.6238179051581043	-0.68781262173494	0.05521764907645209	-0.7147407044202843	0.02276080051340275	0.001999998810103372	0.9602348235799342	0.2430838722656282	0.1066757062688037	0.004077124775653771	-0.04878190617087577	-0.01353258231622709	-0.05078127129392301	1.574572032589572	0.04712885894842873	0.04132560858919143	0.02182480704384883	0.06364086982878113	0.3635848207599889	0.286062521945928	0.03267819373853247	0.02511870083437162	0.04723597835056983	0.3382902217203744	-0.04030408967099472	-0.003304712315317915	-0.6412722698288148	0.1683584612027465	0.004642606008410224	0.004994405243537627	0.004690244565719756	0.0271997075768632	0.05893996343388008	-0.02199077959433125	0.0270236554132302	1.072544728775466	-0.8135419143211734	-0.6200971754221967	-0.6787010285445871	-0.09979078624220329	-0.07968897949287118	0.01314017046601309	0.0057152805993341	0.8284585189076241	0.3233660572903362	0.009116802921526416	0.05796532690054913	0.4691019917517011	0.1539925593589081	0.1539835877985587	-1.235690363727086	-0.09169278924347078	-0.06013452521342133	-0.5556932223312869	-0.3750131385750335	-0.2130370532677764	-0.378972959716759	1.381739316870022	-0.09956885898227248	-0.1258664990480571	0.02245402195876201	-0.6141127208157796	0.3852283659623488	0.1087731340006358	0.04270588580116343	0.02159533653065434	-0.01868665789057289	-0.6752630323858501	-0.01668278269524662	-0.3848942610650146	-0.2527453333258743	-0.1912836924412643	-0.2347875826214096	-6.043506609285708e-14	1.185490410289413e-14	nan	nan	nan	nan	nan	nan
0.44	-0.02612780696043195	-0.0225589450951287	-0.07243586770449773	0.8011992649917627	0.9052439712140794	0.006444439222408069	0.4780380402093306	-0.01842948384672973	0.08626184342441386	-0.1140417583134182	0.05018569054147896	0.04855996969718049	-0.07297784370752794	0.07422612066496481	0.04219049522359852	0.09846882108856216	0.3011125746868872	-0.09846882108856644	-0.3011125746868622	0.1175294065650322	-0.171147702351123	-0.002830226134533574	-0.3691788542385547	-0.005503718031112795	0.007463489188006122	0.07496985674515036	0.346896957294129	0.8968005038450576	0.5677386944437155	0.1495150006703271	-0.02009010786319485	0.05526905871499994	0.04727471964209687	-0.8888835893802158	0.7174606897334679	-1.052969712935609	1.392188863639313	-0.3138991133304123	0.05814234093640617	1.046298540471271	0.07489596094236757	-1.760066112363507	-0.08265122464483844	-0.8774660054541379	0.5906859355141786	0.8963219800093043	-0.9820903916182935	0.8893220260568823	-2.47020081231297	1.193889363738153	2.47020081231297	-1.193889363738153	1.147329285694672	0.05889996015496476	-0.06394939881861841	-0.8801736744222821	-0.1259149651330435	0.1799435406457284	0.5075510177947454	1.018455984355635	1.535987022726153	0.07042983095753193	0.3599542598485168	-0.01202411819188072	0.2126971404033706	0.3252570409542631	0.001015889415182063	0.02125985343034081	0.01217963833378279	0.03561939032807825	0.001001440142625597	0.004289717855972236	0.001011045012094501	0.001302588378232841	0.4212608422950143	0.3920244358100357	0.006355823525936102	0.01253486130807236	0.001002266147166448	0.02853148407145922	0.001000603471821836	0.005024196140764048	0.001043140411594267	0.01674355809366379	0.5838468925245113	0.5243223614932966	0.001525345381009495	0.0204559680548794	0.4873355331933115	0.478041745172455	0.001032990513518183	0.01059498397833049	0.001019094931119843	0.009218878682397128	0.001032825677710259	0.01179986626031868	0.001005836534267075	0.04544662318720626	0.6220931145987253	0.5576672930952102	0.007642636410253749	0.02430668212037179	0.001003981554136657	0.006367018991013344	0.001003930450153507	0.01705274866538203	0.001008637898828388	0.03272474091339594	0.1890221086923524	0.2056040630523474	0.001306624443273685	0.00292044795005405	0.001031167781573752	0.006384361679101311	0.7996444490812923	0.7763754908084781	0.001004724413199907	0.04949831273419351	0.001001821477726705	0.006294862215438832	0.001000690033166923	0.004953286375489305	0.001001289208000364	0.006187226607089324	0.02720820256824559	0.03329204730960216	0.04017114647583353	0.0383293793182266	0.001298687042117523	0.005548402991960267	0.001022134810645878	0.008159372033223462	0.02050138562671227	0.05897794143374491	0.2896671888659713	0.2878877747406093	0.234420733101426	0.228546310707029	0.2429443923493489	0.209725626081699	0.002266025444489734	0.04671436323851716	0.02936750030210378	0.06023223203632539	0.001055894461583042	0.01420832921861127	0.001031543075917944	0.05527685471031007	0.001007706855089762	0.1252976901364269	0.001002724058067438	0.04285839192378024	0.001006341359256904	0.01106552966025502	0.001120842317203852	0.03043899395269261	0.05387973930818828	0.08116601884123563	0.003698646934617915	0.02558072090077431	0.04469675502432312	0.04676566495196803	0.1127274347186296	0.1089993839778339	0.001213001900187741	0.01183783714988948	0.01194958469399135	0.01777406695363059	0.0538852350455617	0.0830531701837106	0.01254923663851182	0.02096461627686549	0.3204505767744044	0.3039464740075101	0.001157519911568843	0.1041587129734077	0.03361395637210696	0.07059968454664899	0.02024966234825868	0.03202473743543065	0.001056577304227751	0.02062531404661758	0.001005945019688707	0.01774876918333988	0.01736941589567344	0.01736058240599853	0.0193219489351424	0.0473450490664023	0.00103695028161244	0.01930652281449583	0.001051618442705871	0.01520238644780742	0.001001343369203159	0.01187549141960932	0.06124463176907485	0.05968850880396744	0.2328001263657018	0.1894785939445066	0.001013194092214783	0.03722750006250478	0.001111124653639187	0.06790575323484378	0.00491916641452105	0.005465170247932166	0.004551471747717592	0.004084780571446111	0.004753754717629914	0.0056916474591993	0.00724977813464546	0.02077571396054504	0.002928628576935583	0.02739952239780284	0.0008671646323318695	0.007155593298690982	-0.009504580613992984	0.008783170615595677	0.001014297401728434	0.001058155963441859	0.001001329117654945	0.001006395967045834	0.4486200532465445	0.01286161632802809	0.001002285544045091	0.001000568224738024	0.001005680527943043	0.5881906700663918	0.001022556474400481	0.5501904152980044	0.001001316437582426	0.001017010833117676	0.001030480402812392	0.001004872208308039	0.6267299223035584	0.01462388685738024	0.001003583313615864	0.001004034119041716	0.001007838944290994	0.1979329956477187	0.001005752549968273	0.00101063195524281	0.7966289906741542	0.001004244082398727	0.001001756799145668	0.001000658055419942	0.001001242210656677	0.03240749024882398	0.04594869286782745	0.00101202647074031	0.00103573209128157	0.04294382802465521	0.2768157702882147	0.2263894922254907	0.2294785710135721	0.001040275180470798	0.02682158993867182	0.001050155126663526	0.001028555078205124	0.001009368085027093	0.001003268094182905	0.001005386917052707	0.001065155749568043	0.0524126977570192	0.006718727674400459	0.04680479355983609	0.06702273799141037	0.001119087313115692	0.01270792503692317	0.04748553533398008	0.007273705250717636	0.3170541014896196	0.001098354664162146	0.055632453344696	0.01834507992169479	0.001046212504012117	0.00100592317989825	0.00101365063300013	0.02449996131744326	0.001027811121262651	0.001068585130747863	0.001001263546989453	0.04594879472012394	0.2250903232625592	0.001011863707553848	0.001075595917640881	0.001009144890113415	0.001004351971975889	0.001006085704617652	-0.005367281441564623	0.02092366338538316	0.003020483189119131	0.01938964277247774	0.009721859869599805	0.008796803234642749	-0.009562022851115575	0.009563664390264896	-0.6291276078976322	-0.5512052466957839	0.02957479755669076	-0.6981651100039988	-0.02049874664860823	0.002603315247366518	1.172813873132543	0.3532610963323778	0.1322178550659871	-0.007179670405983366	-0.008156980934554872	0.1052492665155724	-0.03614193604732614	2.060382298296301	0.1422612206757548	0.005707413963637986	0.003434187242585156	-0.00658773568319207	0.5545954705983029	0.4807875083382971	-0.02418466095311668	0.03017257068942864	0.04133070171841599	0.3716557599136135	0.01346264559051454	-0.004805315848460965	-0.6530637272995533	0.1117572321686234	0.01634708956527276	0.01026891085472059	0.0170875374966316	0.2246961915329012	0.1695003258601529	-0.01504120268453632	0.0292459238400742	1.334986265400436	-0.6648922372819757	-0.2177002309540644	-1.002191399618904	0.02416198449512587	-0.1315777078912085	0.01015250778479015	0.01292737708235952	0.6450528873140713	0.2485782362812425	0.01354278859343241	0.08123924879973843	0.001158567690031431	0.2169260021860058	0.00392637212601228	-1.536173985378491	-0.07617025037719211	0.01528222959241449	-0.6255872103058302	-0.3566850456101399	-0.4746115055201102	-0.2761190313414473	1.38952105809109	-0.1297646757361463	-0.0842587665711465	0.01538746631125131	-0.5332339104145051	0.2649883848027543	0.1170391804849358	0.03750388467204338	0.01112313396742289	-0.5769434438395598	-0.01735863460225819	0.006202378923305857	-0.3591137042414808	-0.1201301042860952	-0.09131711494035023	-0.1210579394782489	1.536092357892913e-13	-6.842480446380282e-15	nan	nan	nan	nan	nan	nan
0.45	-0.03574878359623403	-0.01558771343116191	-0.08198253498194563	0.8152382486491009	0.9021676260545982	0.006965922077336821	0.4901882026093331	-0.01754951615412881	0.0690929528260019	-0.1144024530997635	0.04168524020939928	0.05267772474100035	-0.062709745208179	0.0646219233607333	0.05031934154246111	0.07834935087160946	0.3124727605413175	-0.07834935087161576	-0.3124727605413002	0.1281975025919254	-0.1702934405577381	-0.003752826529282059	-0.3775812923385791	-0.006951887618306809	0.009395323951752452	0.07923603249666826	0.3555227940898397	0.9111371364869828	0.5679776534038213	0.151709153494799	-0.01997580236233563	0.0572609034739145	0.05058685391067074	-1.01797562649773	0.670714792424053	-0.8521491002379412	1.416069536462859	-0.2998129362127047	0.04554898678794661	1.364080582360343	0.09860625968808392	-1.671088387858991	-0.01039278320759384	-0.8167897492850485	0.2339345385035613	1.136448188287173	-0.9324140691382953	0.7339742653132123	-1.54842732899204	1.077214872627638	1.548427328992042	-1.077214872627626	0.9858342780375993	0.1100510983570408	-0.1214285694610394	-0.7963422182394397	-0.1623284910984033	0.2058361746850159	0.3494843994122331	0.7007805714438066	1.324267176793773	-0.01726581004268362	0.1237850048452961	0.02789995229204461	0.1870625276381105	0.3359369021746094	0.001015283175392416	0.02168492775904263	0.006815375272294314	0.03018029691469467	0.001001367623792889	0.00434786952952959	0.001008663607058263	0.001317430136047537	0.4307063096197173	0.4036834474018532	0.01101856082159597	0.01628500202777344	0.001002335324963376	0.02998363723983056	0.001000564606326171	0.005012760481710799	0.001024189342474965	0.01636335930592258	0.574760685401439	0.5201050673073772	0.001277402550930187	0.02025892027807848	0.5151369101970853	0.5024264374566958	0.001017558561810067	0.01144479736979487	0.001017065356652384	0.009338100773798397	0.001030643140490565	0.01192506230784863	0.001004976030778943	0.04493666009176589	0.6224127959792802	0.5633307721876522	0.01427898551783642	0.03119487624221214	0.001003594341096448	0.00631173890309727	0.001004073012187124	0.01737526313404757	0.001007892723574321	0.03309176828922802	0.1920514119422964	0.2085103653886879	0.00115964095776484	0.002844414698538634	0.00102137867228583	0.006361412220601777	0.7967157097312902	0.7699674109060917	0.001004194320533027	0.05031465722062213	0.001001784173728431	0.006373777961475965	0.001000671619192046	0.005013416393679537	0.001001261943638641	0.006268349878694166	0.02927830554098456	0.03434115114383002	0.04042384925420081	0.03766894901592528	0.001205991063534633	0.005538082061964349	0.006700105065551673	0.01376728651028904	0.0307505615072375	0.0683681240686583	0.2831712081158134	0.2818762616012283	0.2296784124905976	0.2269014090483246	0.2355239061055247	0.1992103900905813	0.001670654573356204	0.04701182519774383	0.02753711818198949	0.05873328117911996	0.001057440575807714	0.01427820735957437	0.00103201230058138	0.05539773132128444	0.001009223064366911	0.130684377206837	0.001003234362410352	0.04487660390481268	0.00100631526343505	0.01124204326728052	0.001096078604519448	0.03129112964021553	0.04945106287314652	0.07742050421113747	0.006929783402363912	0.02892504128244077	0.04116280696057218	0.04323576286607166	0.08741732208329234	0.09204571693892753	0.001663926315513839	0.011558257848662	0.01249275678137524	0.01795766442147545	0.04913658698908883	0.0769638508059823	0.009202517240964405	0.01763911208444938	0.3152943781555987	0.2990649173458608	0.001133112179082002	0.1020507361562201	0.04455360985270533	0.08102295102000977	0.0172100401823726	0.02912476491620934	0.001050794566361325	0.01997758734764327	0.001006090563400806	0.01800690010718739	0.009546374400654669	0.01282998847061506	0.01945799015095912	0.04703826108269994	0.01092188153353946	0.02991438894642509	0.0042450634548186	0.01883562946993898	0.001001350856396768	0.01195608029226107	0.04902855092010838	0.05134665688542357	0.2277368630902693	0.1897229063753026	0.001013503385626737	0.03730648897835662	0.001096678766769063	0.06466877397411104	0.003014332682272344	0.004615189825661214	0.002822524367230761	0.003467270931518284	0.002927590992413577	0.004835568334295517	-0.005513781438468763	0.02023941994781504	0.002710621668026386	0.01938119170220353	0.008356586864259621	0.008978376269376578	-0.009572902633378521	0.01038859345012455	0.001014952475954779	0.0010396205490085	0.001001260882989137	0.001006007005843424	0.4539779246771871	0.01867545895073326	0.001002510345351039	0.001000486878298379	0.00100343669049453	0.5210110632871866	0.001015938657257268	0.6052103428927474	0.001001650662999613	0.001013212101699884	0.00102658734152933	0.001003410682191344	0.6199803009733988	0.02722980174734649	0.001002859766258401	0.001004379810713158	0.001006506586027626	0.1964024609123628	0.00100720681815368	0.001011663014833999	0.7826641941163982	0.001003133812931627	0.001001735667742585	0.001000647719123264	0.001001226260131509	0.03098656546688852	0.03623466765329139	0.001191832038992605	0.02253434441150539	0.04177182322633827	0.2651939024954411	0.2165900232628868	0.2155648146511354	0.001055862855491968	0.02426864941967389	0.001066575705154112	0.001035838975806352	0.001012013326635549	0.001004186205555032	0.001007050585467962	0.001074647538808755	0.03680014249273586	0.01342158682833908	0.0284662001497663	0.03901879287844709	0.002992717161670965	0.01339796331853621	0.03972333518594579	0.004167925707856658	0.2942342223157411	0.001115603562066638	0.05900728805385972	0.01001628734770536	0.001043559633719023	0.001006511783881931	0.001009626352656489	0.0154322422245181	0.03869514705172562	0.01311039294629989	0.001001439111339081	0.02351121805303823	0.2130414235641051	0.001015484920586864	0.001086753151584044	0.001008826948192859	0.001004254796776995	0.001005905562217212	-0.018394541009106	0.01915573118503091	0.002244725542242925	0.0113561001503848	0.01475379069191565	0.01094641766784893	-0.00964992847857443	0.01265395953254091	-0.6353607318037933	-0.4719720132459829	0.04920028821545896	-0.3935797984205049	0.01874363930785901	3.400705898968578e-05	1.146529815273906	0.3948788788378099	0.1550371316098855	0.0009566297220828724	-0.05406450655221132	-1.01003988231998	-0.008611716805803426	2.868167742075923	0.05491926386290074	0.01231307009611332	0.01685651073383614	-0.09421504571107653	0.5582655863811896	0.8648099726213557	0.0006454471871255353	0.03329995267801231	0.03400835827557602	0.2191301377346756	-0.01846286308960218	-0.001304176007568468	-0.6015871139426554	0.04995619373301688	0.003229297473437524	0.003557618823360135	0.003236940613842325	0.01200457837688782	-0.2681775300362971	0.008673882486275339	0.9998245620377746	0.5905821028722235	-0.5436307850712205	-0.1421926892273093	-1.075129146029507	0.04144133789158738	-0.167324178062665	0.003481145414346336	0.009958370580347389	0.4260742969440921	0.1536462033493333	0.02012895817258527	0.09025878935175669	-0.7158447844784855	0.4315360049397575	-0.671605850388809	-1.887783591086717	0.01221911966155304	0.02219210681602187	-0.5965649506543866	-0.3102339194844191	-0.5121790970389382	-0.1498126106164611	0.7233039614281335	-0.4309790241669731	-0.04907852573664691	0.03115248309817538	-0.360793050935614	-0.2838592765940298	1.823886377986638	0.6333968790509884	0.00527058768715242	-1.085961794053008	0.0162341127179123	0.006975613546018548	-0.2934444559323132	-0.05335852057814997	-0.03629814832299412	-0.05499078216695887	3.345805544173731e-13	-2.364673723464454e-14	nan	nan	nan	nan	nan	nan
0.46	-0.04614059726506497	-0.009266066258920342	-0.08939455686289775	0.8295298890931914	0.8992788521351528	0.007343314092863379	0.5049265847128888	-0.01650718501052311	0.0528925480564007	-0.1146677149894216	0.033966581789393	0.0532600497719776	-0.050665870572714	0.0557045392840858	0.0568205210818001	0.06760559255047119	0.3226382134490793	-0.0676055925504748	-0.3226382134490634	0.1372369792928603	-0.1689847063872315	-0.005275955310340314	-0.3850262640564858	-0.00872247862892392	0.01156846793334155	0.08203555007153722	0.360793952656396	0.9231444008036426	0.5675008228207403	0.1528888747632041	-0.01967181413913444	0.05903812359293069	0.05396879947367049	-1.04305099598442	0.5875437913848215	-0.6260406336358666	1.442720220989756	-0.2763848653755907	0.029324173055966	1.563942481179963	0.1073686511802914	-1.566368946605757	-0.06356464531620436	-0.7211076230380128	-0.1164000670837089	1.251477207289005	-0.8447277460861072	0.5637886701538726	-0.5950584331501627	0.9549427744044306	0.5950584331501628	-0.9549427744044302	0.8216054205030227	0.1497944355797645	-0.1840550760805923	-0.6886803979987496	-0.1903992498177881	0.2282053842143145	0.2142193824708593	0.3475203385379139	1.070113357673134	-0.07272807767956478	0.1570679486346982	0.02591242625137399	0.1697722124236312	0.3392192998182491	0.001015307896074494	0.02211906359537928	0.00405096139212204	0.0276692698445841	0.001001297248279374	0.004396881801662006	0.001007278908079964	0.001296647934310035	0.4388230067527011	0.4147058595163742	0.01620191147736311	0.02039467551014326	0.001002482353667397	0.03156871376295161	0.001000504489578085	0.004964610558067937	0.001013595201421544	0.01593863336391266	0.5483270305724298	0.5028949282744851	0.001150021396105877	0.02017685176924291	0.5508567166774833	0.5364373316844097	0.001010013087965828	0.01223772538072921	0.001014150769095375	0.00934866140044173	0.001027604941937114	0.0120420262448103	0.001003814863283445	0.04358611902739667	0.6206584220348786	0.5684359095926561	0.0237137754235388	0.04096205470439004	0.001003038875870317	0.006130264012022574	0.001004317192716727	0.01769814031806343	0.001006853809540642	0.03344357977545099	0.1933499761515652	0.2101771744146397	0.001086857068871846	0.002755319344334696	0.001017002040464043	0.006327886155896242	0.7906349076433353	0.7648830513143087	0.001003373992719816	0.05046632718200353	0.001001754960136426	0.0064353129215301	0.001000657246119206	0.005060449272758672	0.001001240339076506	0.006333961895156176	0.02968507749504731	0.03406973893849941	0.03601605755315096	0.03363400584314592	0.001249538833210373	0.005635817958021071	0.02002472131023498	0.02630561508331585	0.03544007509304965	0.07174022031706788	0.274857330402632	0.2768907511496237	0.2230691525103629	0.225084205153665	0.2256905028932425	0.1887375762126048	0.001379961220954487	0.04766540860721692	0.0253558246903273	0.05690351418481961	0.001066426812673184	0.01427111262700722	0.001035890377573218	0.05545023063128553	0.001011304062690354	0.1336949714787399	0.001003948672669889	0.04590295685921446	0.0010071344709536	0.01143548933056429	0.001088447223806983	0.03226558775212762	0.03980798693447662	0.06753745733603259	0.01184781482747031	0.03380339961550247	0.03064370350930039	0.03409956672269841	0.05991739329983823	0.0705792287818008	0.002824239155328389	0.0119215141340377	0.0131071940613374	0.01823300594701466	0.04295813990859415	0.07103610546232862	0.005953599301413419	0.01472357535503562	0.3041218621157497	0.2934933066621521	0.001129537044904629	0.1010757351902452	0.05182429268480968	0.08562919827214108	0.01156963497491272	0.02379017303233275	0.001046577353316092	0.01956790448238333	0.00100645773741809	0.0182700941114096	0.005477441206327414	0.01038655790178313	0.01512588250873963	0.04251759763375171	0.03392024924085067	0.05217129701599168	0.0117782253484937	0.02675536721482457	0.001001442424954181	0.01198642211582173	0.03177108217669473	0.03807857583922644	0.2200933621018788	0.1888035360379623	0.001015469439062659	0.03731461651941129	0.001095038232340737	0.06193361795586205	0.002052823656115282	0.004328149028220252	0.0019506876045982	0.00327655089938562	0.002006231305253163	0.004495173882559492	-0.01845314100786755	0.0188820338100037	0.002120780933805771	0.01135271972227508	0.01420768148977969	0.01101904688174253	-0.009654280391479558	0.0129839311564847	0.001015607550181884	0.001021085134574758	0.001001192648322548	0.00100561804463959	0.4593357961078299	0.02448930157345589	0.001002735146660646	0.001000405531848862	0.0010011928530553	0.4538314565079809	0.001009320840113082	0.6602302704874917	0.001001984888404977	0.001009413370283886	0.001022694280245765	0.001001949156073562	0.6132306796432395	0.03983571663732116	0.001002136218902581	0.001004725502377881	0.001005174227764502	0.1948719261770074	0.001008661086337113	0.001012694074424687	0.7686993975586425	0.001002023543465219	0.001001714536339122	0.001000637382825957	0.001001210309605912	0.02956564068495229	0.02652064243875391	0.00137163760724959	0.04403295673172961	0.04059981842801987	0.253572034702667	0.2067905543002826	0.2016510582887006	0.001071450530508538	0.02171570890067596	0.001082996283643311	0.00104312287340619	0.001014658568242513	0.001005104316917979	0.001008714253881689	0.001084139328047673	0.02118758722845468	0.02012444598227784	0.01012760673969134	0.01101484776551116	0.004866347010223663	0.01408800160014886	0.03196113503791129	0.001062146164988726	0.271414343141863	0.001132852459972157	0.06238212276302406	0.001687494773728291	0.001040906763419235	0.001007100387887053	0.001005602072313846	0.006364523131589932	0.07636248298219082	0.02515220076185304	0.001001614675667719	0.001073641385952689	0.2009925238656509	0.001019106133618125	0.001097910385526239	0.001008509006271391	0.00100415762157653	0.001005725419815958	-0.03142180057664747	0.01738779898467863	0.001468967895366652	0.003322557528292064	0.01978572151423163	0.01309603210105527	-0.009737834106033251	0.01574425467481635	-0.6426406119103165	-0.4365874534031728	0.03138709909227865	-0.1125518413634832	-0.02232662687585923	-0.004521476660255096	1.045493977673946	0.425167648945916	0.1588025259424325	-0.01452252329115675	-0.01706241177970018	-2.493319702877361	-0.01314608242083337	3.985622686984303	0.1308841445931448	-0.0160248789360441	0.001787765168247175	-0.1747033294133301	0.4429271331108317	1.056584376378543	-0.04942362149295113	0.03024511440301968	0.03828752379545907	0.1237570978359088	0.01085022505231029	-0.006920637082685178	-0.3883196651794571	-0.02117767275843661	0.01287093236832056	0.007649483032610936	0.0139852864680245	-0.03940701637157988	-0.5054022482401473	0.006570162560309917	1.415328743036881	0.1313689881072183	-0.4596916997267575	-0.2521606781450027	-0.9937069769899658	0.09538627455225619	-0.1977409353091875	-0.005242066924802059	-0.0007480831118785313	0.1698343276040144	0.05020643095191868	0.01692927980860164	0.1057037336213413	-1.226347881338015	0.5237335924729526	-1.117332439351693	-2.438738209095221	0.05239686697488048	0.03363104115884417	-0.5932724034908657	-0.2746915529998982	-0.6126223099307497	-0.0495238611437769	0.2261172138435794	-0.6166885485144671	-0.03664999975132718	0.01640007971679262	-0.1158012371095477	-0.5777867082228448	2.446847568018382	0.8948028292296605	0.0010737241473738	-1.562189269371174	-0.2500951882293495	-0.007969896036154698	-0.2587490557236791	-0.007542179314814806	-0.005959193385393298	-0.01792100484566652	2.245096204096721e-13	-2.379146972601971e-14	nan	nan	nan	nan	nan	nan
0.47	-0.05601714733087209	-0.00394353249282017	-0.09454677417317756	0.8441069134106807	0.896689947472631	0.007548910462001923	0.5206691202650021	-0.0154351790849924	0.03751817973343214	-0.1163565160957425	0.02731842589446151	0.05054504067088424	-0.03838323752725622	0.04779447844559078	0.06164785569072683	0.06641421076338044	0.3315509717749596	-0.06641421076337703	-0.3315509717749417	0.1446495264636065	-0.1673509571673358	-0.007433347894917748	-0.3912892721049355	-0.01073136982081462	0.01393523718091826	0.08331810266806007	0.362347965687236	0.9324859812367811	0.5667340013231018	0.1551455232885653	-0.01961314813422273	0.06072854341522493	0.05729609649838566	-0.9072289748520507	0.4803251997037712	-0.4072666477146396	1.473455247657511	-0.2395172918712805	0.01157149883382385	1.548320147948279	0.1154533676138726	-1.517880159994731	-0.3003242108489609	-0.6166189800122941	-0.4234882590654826	1.176591775047534	-0.7435553595791171	0.4042550679465398	0.3493710269234377	0.830567419015846	-0.3493710269234342	-0.8305674190158315	0.659636677292757	0.1752943890307029	-0.2470641754057223	-0.5572937728995083	-0.2100876728541801	0.2440681628005068	0.01895480104226769	-0.03460856228953976	0.8017771998415605	-0.08613122412857437	0.2290413125641297	-0.008437877449470161	0.1700911530776481	0.3201737327604474	0.00101455669295133	0.02262010252567959	0.00257102957717268	0.02672397568897895	0.001001209723433579	0.004441740659661041	0.001006332485860812	0.00122380116264793	0.4447248046030804	0.4242446660833297	0.02071075286012444	0.02407102740083529	0.001002704288215357	0.03311429410267219	0.001000446463674392	0.004858004911324038	0.00100746474802912	0.01545027646872055	0.5140154294779176	0.4752214756896247	0.001080562659312011	0.0201598150449113	0.5895293922535174	0.5797568088367255	0.001006262235779592	0.0129457200234813	0.001011436539220944	0.009285232601294758	0.001024171342031085	0.0121685974379976	0.001002829446151435	0.04145420613220019	0.6159796841202438	0.5718770955629244	0.03295892137648851	0.05066119688658665	0.001002524709874549	0.005844093083130639	0.001004656566110454	0.01797465586170963	0.001005954201050856	0.03385672057959026	0.1937441668395903	0.2113985689349167	0.001048937389604485	0.002653174198457805	0.001014643603516725	0.006264688264517354	0.781822403823748	0.7627880281888207	0.001002625869180801	0.04998500448595555	0.001001735154697768	0.006489312985459362	0.001000647098932964	0.005099321896853798	0.001001225505451698	0.006391908406891919	0.03135602275480581	0.03509143022255844	0.03153156598659674	0.02973035019966256	0.008021065664672568	0.01086929457117787	0.03648947345818088	0.04062300458498591	0.03426967907324577	0.06966968827801484	0.2696202994776413	0.2735971869080865	0.216044389631334	0.2224535985481898	0.2151270951863325	0.1802561914191034	0.001234841314541746	0.04838087739998758	0.02281835529116271	0.05477065333081139	0.001072212874283468	0.01420304503505513	0.00103993319446531	0.05538539925342161	0.00101390315778519	0.134050870738818	0.001004973565177277	0.04579658849277937	0.002299382781413721	0.01277752048221242	0.001136964632296052	0.03333914281757393	0.02871445524421224	0.05586947909298857	0.01784959851121568	0.03949910811651038	0.01987979803422327	0.02487311489016202	0.03670254677628147	0.04886911173435769	0.00434915224271087	0.01253820758139852	0.01428492917220027	0.01903996343624815	0.04055693158342731	0.06768307665861387	0.008844377780477884	0.01598408406865282	0.2935802606876575	0.2892545926552724	0.00112765711003907	0.1007902161227582	0.05254077408969478	0.08341471648398704	0.006715895939202081	0.0191529122821206	0.001360331515452464	0.01943868531875469	0.001007052192792206	0.01849221867122201	0.003300546042269561	0.009427737215413757	0.01023435290441797	0.03753568536323444	0.05760721882889391	0.07471574592770198	0.02192366977775286	0.03674106800388362	0.00100164566640794	0.01192357043891281	0.01738471940885726	0.02445530331059229	0.2092247083623983	0.1852874119651741	0.001017061713004039	0.03715319122866962	0.001093529890042905	0.05951095101230554	0.001542789654704642	0.004343817587086037	0.001487952397595316	0.003309015848161489	0.00151722555108838	0.004431448918042309	-0.02987268051775519	0.01649961894156437	0.001501480036179185	0.004908932822707476	0.01848957352090933	0.01328072810777656	-0.009757499439724404	0.01374338251778447	0.001012224321103119	0.001013459540928293	0.001001056021349363	0.001005118694744498	0.4564761922796212	0.02672087835219739	0.001003104552961207	0.001000369618705055	0.001000993269258301	0.414718224136906	0.00100733812324161	0.700668982512895	0.001002675036731755	0.001007933608802778	0.001018823951512624	0.001001681084163425	0.5967816495086303	0.04665158037678761	0.001001865604321771	0.001005250243447365	0.001004885796557938	0.1939979753499259	0.001010145653982143	0.001011761881908895	0.751287387242722	0.001001698211384414	0.001001714550014119	0.001000635825219072	0.001001209864603618	0.03644996854154328	0.02612632828808722	0.02685852427954426	0.06491603709370802	0.02630504769234304	0.2651537015551467	0.2009709757578805	0.1920094219075525	0.001093952915483686	0.01845936199062412	0.001074207773900081	0.001045002410015428	0.001018257511907457	0.00100683194565368	0.005880780910313885	0.001274910364799296	0.01116005073594597	0.0280529984059443	0.005576689046359616	0.006018782198464588	0.006869847030684437	0.01682407025850238	0.042562519847218	0.02111061668242058	0.2743415027071832	0.001119647871763051	0.04567690995503288	0.001351572461478464	0.002233863498545038	0.00100815346621077	0.001004539641348406	0.00369906149627211	0.09441155656899662	0.03984740987461267	0.001002062347012909	0.001046232714434137	0.1807915412700795	0.001018391142912484	0.001086924741821581	0.001011909105969128	0.001005783276592687	0.00100772872315625	-0.04005292398052872	0.01340666003863372	0.0009081888512025887	-0.0002657538413277333	0.02173454715738178	0.01569016613918748	-0.009876450754922328	0.0129021361534589	-0.649938758782723	-0.4256182093695065	0.06366564519661926	-0.06065134471332578	0.0186569005441058	-0.009810827656191939	0.8440399451207565	0.3231005436549848	0.1481703606504419	-0.01036427907019312	-0.06860196350178949	-3.096347441874803	0.005797783836540627	4.649178852116632	0.03743458590609124	-0.001840666495770153	0.01919518484398996	-0.2527323288109025	0.2185541279552	0.8956669873273716	-0.01964702158543893	0.02446096129149201	0.04553985851408951	0.1164630532615315	-0.02240890294086396	-0.006787343880649233	-0.05560392125420906	-0.07572916074085737	0.00141822059264777	0.001853015812555575	0.001450799500981611	0.2277059042558651	-0.2867830409674628	0.9489739154652391	1.417339886854529	-0.5108933506616573	-0.1788478512108886	-0.2432216448357824	-0.7240872127193272	0.05346759580807305	-0.2288703066840514	-0.005449927990308457	-0.009337907529747098	-0.1050733087049863	-0.0743399407991221	0.2316981633893443	0.1104060188066873	-1.122622690122453	0.6033648406477751	-0.7573114302616075	-1.882234593747364	0.0655423206879872	0.1208286177735083	-0.1088716953216203	0.4631007655321248	-0.2809533278705658	-0.01050617004495469	-0.6332218586892677	-0.3353392805321261	0.002771553125325031	0.02320393459481884	-0.0671427423294695	-0.4313907929359357	2.017978224438637	1.073937081146546	-0.01433564256061264	-1.109044492346724	-0.4188941505303522	-0.01880184973068099	-0.231024435426584	0.01086949120072275	0.0114582029770965	0.003949058328307882	1.278154513624783e-13	-5.431678537243398e-14	nan	nan	nan	nan	nan	nan
0.48	-0.06378457591611345	0.0004076824929999793	-0.09759716620303595	0.8590144061488104	0.8945260818027753	0.007570272030705824	0.535168098045862	-0.01402970098427752	0.02234743601634565	-0.1211967719047038	0.02147229370795547	0.04485255447163714	-0.02770318760633809	0.04070801333332023	0.06495715876696428	0.07444479211279779	0.3393087323943821	-0.07444479211280072	-0.3393087323943693	0.1504043661116474	-0.1655120389939455	-0.01021005350985764	-0.3960395907386507	-0.01289840577187272	0.01642822513934624	0.08194791937659336	0.3601439648125151	0.939251434218225	0.565668298292564	0.156165292136999	-0.01972574473149196	0.06247553467532699	0.06025094668132914	-0.62122669986045	0.3932800353304046	-0.2056755775496938	1.508813905117863	-0.1913770669048602	-0.007522787030964021	1.315230926934972	0.1740630862543235	-1.525644025434439	-0.6938555858477591	-0.5607028813487299	-0.7118954867463744	0.9309605824388683	-0.6800086008227727	0.2601823636159	1.249334194151385	0.7239432331128689	-1.249334194151385	-0.7239432331128681	0.4900639159619321	0.1908282262791491	-0.3079176821531127	-0.3861425150519771	-0.2220282016512701	0.2534491263846104	-0.3163277951217819	-0.4040824425579997	0.5548878673342887	-0.1325043842591336	-0.09030798675169789	-0.008340094166227869	0.1810864999847845	0.2647299314367601	0.001012488835957887	0.02328927566398375	0.001821934104211372	0.02677335585108888	0.001001097635146923	0.004517189854502398	0.001005609709973714	0.001105172381548269	0.4478747608043389	0.4312221106068604	0.02408957676900223	0.02711664267295247	0.001002999995558878	0.03448925734814736	0.001000399499875794	0.00468601151675643	0.001004301145145109	0.01480673416903753	0.4777970813031005	0.4398684468813936	0.001044846257613291	0.02021398837197851	0.6282973492141637	0.6288390308994515	0.001004732971423052	0.01352081313804816	0.001009339833407004	0.009208252359023098	0.001020519252356176	0.01233930416960755	0.001002202881847042	0.03851041086805831	0.6078348049048281	0.5722718734920059	0.04092014411326735	0.05912385299593665	0.001002132381163903	0.005500594435257539	0.001005088672227639	0.01817541888963213	0.001005360332792672	0.03437836137537803	0.1936600444306822	0.2124252604206953	0.001030725767162366	0.002484548311247364	0.001012998624337653	0.006170771224595631	0.7705437124395433	0.7632725936624881	0.001002089247831472	0.04893889808226884	0.001001725263854957	0.006533460136885555	0.001000641248729654	0.005132069069536028	0.001001217869804199	0.006439913557615623	0.03547589246924444	0.03830306964515313	0.02895134692824386	0.02766926181356072	0.0237778827808376	0.02279227137535256	0.05452430945249606	0.05403622741156546	0.02687185405282802	0.06221399420908517	0.27025159372619	0.2737172600727923	0.2094153630431347	0.220834552219232	0.2047919485626645	0.1738254873379844	0.001173503857023259	0.04884996275954319	0.0199227390075646	0.05232532662731283	0.001070708870932921	0.01422054453670478	0.001042893874355876	0.05532107817935081	0.001017002404458059	0.1314651286421447	0.001006349999621442	0.04435896131197514	0.005368012657951714	0.01567387685537083	0.001256611165530992	0.03450168291459216	0.01791128542200845	0.04477750507630064	0.02471152176139026	0.04562983108691872	0.011932614901446	0.01836626805565756	0.02124718475272007	0.03335554903869196	0.006106932822494329	0.01312437051197328	0.01621838016813866	0.02051094152448857	0.04417481762283985	0.06822790479450586	0.02006542259549801	0.02271174006197899	0.2875902442882514	0.2869575833762074	0.001120113297460849	0.1008070874351066	0.04525298562525307	0.07368059535403244	0.004060768823289835	0.01659187384278907	0.002113002990147758	0.01946264326766043	0.001007876062500015	0.01863775482359344	0.002199837181614343	0.009220106211892391	0.006397056457079294	0.03363388083424246	0.0779001303070132	0.09164958170705945	0.03404270480420921	0.04766610388907552	0.00100197118487611	0.01168587760397815	0.009653979799072959	0.01696610087243136	0.1947379100181069	0.1811103625433185	0.001017499798261094	0.03704884577246444	0.001087281292601735	0.05720832719875635	0.001288921791441191	0.004549410854542381	0.001256957418174472	0.003485835355602735	0.001273224841408471	0.004549615976827046	-0.03943327595697169	0.013051388021388	0.0009211937075276068	0.0003687962764384798	0.02121608796005314	0.01576404454187601	-0.009884316888398895	0.01210178729064627	0.001008841092022742	0.001005833947278961	0.001000919394368695	0.00100461934484799	0.4536165884514123	0.02895245513094716	0.001003473959261223	0.001000333705558488	0.001000793685469908	0.3756049917658307	0.001005355406367904	0.7411076945382985	0.001003365185047305	0.001006453847322952	0.001014953622778451	0.001001413012256855	0.5803326193740209	0.0534674441162562	0.00100159498974519	0.001005774984523791	0.001004597365352134	0.1931240245228447	0.001011630221625005	0.001010829689392465	0.7338753769268013	0.001001372879305422	0.001001714563688531	0.001000634267610945	0.001001209419600574	0.04333429639813386	0.02573201413742042	0.05234541095184651	0.08579911745568836	0.01201027695666371	0.276735368407628	0.1951513972154797	0.1823677855264057	0.001116455300460759	0.01520301508057172	0.001065419264156447	0.001046881946623523	0.001021856455575479	0.001008559574397958	0.01075284756674794	0.001465681401543615	0.001132514243435538	0.03598155082961107	0.001025771353022944	0.001022716631442579	0.008873347051144249	0.01956013891685492	0.05316390465652349	0.04115908719986248	0.2772686622725062	0.001106443283553494	0.02897169714704206	0.001015650149234522	0.003426820233671741	0.001009206544503843	0.001003477210381294	0.001033599860951028	0.1124606301558039	0.05454261898737452	0.001002510018380668	0.001018824042919648	0.1605905586745101	0.001017676152203215	0.001075939098116578	0.001015309205667933	0.00100740893161131	0.001009732026498216	-0.04868404738440968	0.009425521092588885	0.0003474098070384635	-0.003854065210947925	0.02368337280053201	0.01828430017731972	-0.01001506740381139	0.01006001763210192	-0.6568466371101473	-0.4267764255423534	0.06501394070188049	0.08638302216668456	-0.01620855944839867	-0.01367787854363748	0.5332215689893991	0.2990203252831647	0.1246791070149025	-0.0276000728214728	-0.04809949267470091	-4.029234947549934	0.001095927894716759	5.13817166905783	0.1043038389791251	-0.0187351675075036	0.01061487289367771	-0.3370798031394279	-0.16635447512642	0.8092871617720621	-0.06088916519473107	0.01509461190179093	0.0599875221261002	0.08481649093493389	-0.002445923214511731	-0.01306446678491788	0.127598054650596	-0.1341344141978039	0.01090034986770269	0.006424392750339114	0.01199701426586267	0.3985826113440629	-0.1368887967666074	1.344470200781895	1.234495408020772	-0.945663417855351	0.223035781520929	-0.04984862284177857	-0.5835708345185981	0.04610958791766239	-0.260234105205905	0.01187135179389047	-0.0006460223500812373	-0.4184939437627606	-0.2160453319271652	0.32779432407585	0.1235007398878341	-1.111147036093428	0.6107364863605526	-0.5734114397145916	-1.199427338865527	0.04629076365334409	0.1664351609895688	0.1862989844304929	0.8187379029521386	-0.2242813643708289	0.01095421477885521	-1.277810654519446	-0.2014440862052815	-0.00601457716619947	0.001082395559363522	0.0344366994592913	-0.3617651598871677	1.324724941549359	1.082669848460065	-0.03389450745785322	-0.3353752512821256	-0.3822802580416071	0.003446070874419503	-0.2347404297019987	0.03044276240875176	0.02291171834215364	0.01845739981263201	2.362316783764005e-13	-5.506777093961538e-13	nan	nan	nan	nan	nan	nan
0.49	-0.06802513031452387	0.004101753916248788	-0.09877987366694896	0.8742993738022183	0.8928881746949142	0.00739939204799996	0.5462884384709776	-0.01169839908296587	0.006811580208742081	-0.1306026452720525	0.01583606194846173	0.03643366176254148	-0.02021895384257115	0.03394560493487166	0.0669560027881866	0.09109393716561759	0.3461793972790927	-0.09109393716561122	-0.3461793972790982	0.1543962651913149	-0.1635565857166997	-0.01356662978648573	-0.3989150674438938	-0.01515921129603191	0.01896249022829732	0.07664686818496434	0.3543436036531609	0.9437416589416422	0.5639421904359381	0.1509524534847552	-0.01968706440355054	0.06433770883454022	0.06258566101604823	-0.2305212355744473	0.3463939039998978	-0.0417883072013718	1.548404832762789	-0.1367032078306223	-0.02590656927626249	0.8978110506963588	0.2879622189785852	-1.586759095960702	-1.173072867964779	-0.5656915735054304	-0.950900853260672	0.5701166727947282	-0.6725319091670849	0.1501133090273102	2.052961641003639	0.6687266447226415	-2.052961641003649	-0.6687266447226218	0.3031599423197461	0.1978934480905706	-0.3609405997592958	-0.1956570347355347	-0.2296016446326022	0.2505150416282645	-0.7800972915143456	-0.7541983534101758	0.3491640726041821	-0.2011348095652191	-1.043968047304887	0.004585779584573855	0.1960933108779877	0.1974600090174651	0.001011065561200358	0.02419875163392855	0.00142279415357263	0.0275505487032392	0.001001015212893131	0.004628263656894292	0.001005145736892378	0.0009540020945857582	0.4469505554792018	0.4339028516061798	0.02921022139642993	0.03199796660735191	0.001003361077889835	0.03558644394718392	0.001000363706476074	0.004457739933769616	0.00100255940924507	0.01399175735962748	0.4238868028181613	0.386827407733296	0.001025476944210225	0.02033636649798066	0.6626261128199321	0.679295015613739	0.001004518603616269	0.01400998661741239	0.00100779642424557	0.009171626757493235	0.001017632326006201	0.01256765567801925	0.001001776930975925	0.03482400461458548	0.5960158018042633	0.5678484940736426	0.048072357710224	0.06684599961325753	0.001001841943166595	0.005166901083168818	0.001005593816726811	0.01828274769978218	0.001004887779375781	0.03505238959408321	0.1918068311485722	0.2119493506091266	0.001022908773958333	0.00229186371671971	0.001012046584111219	0.006046610580070704	0.7533750297818216	0.7637577173280627	0.001001703027593588	0.04745315034139765	0.001001727716415425	0.006589753462869885	0.001000640302804072	0.005175154109688521	0.001001219548102248	0.006495884046358195	0.04086884939890724	0.04265620220828772	0.0276767090120984	0.02682499929639037	0.0400675443516314	0.03455709707396255	0.06473363855213951	0.06079592656984715	0.01847805287425122	0.05384687514087381	0.2751723619959361	0.2771887078313391	0.2061912505677203	0.2223245610815953	0.1941318331866764	0.1680719808591112	0.001136954288962641	0.04882045654406246	0.01716383480022172	0.04986552468208256	0.001061508661635076	0.01447871600173844	0.001040654301296363	0.05545146474005176	0.001018623579642181	0.1258893958644775	0.001007420559109705	0.04154120737086125	0.01047471466167716	0.02021930209360875	0.00130329684108396	0.0355931991216638	0.009879316778266863	0.03686161981499696	0.02989432018744474	0.04979926050554344	0.006673216743327958	0.01412815960179311	0.01162724911578582	0.02340361730012364	0.00770979271501151	0.01325191297370818	0.01851058555989005	0.02230045801325213	0.06691157185633165	0.07547357140001081	0.04163338995864483	0.03228105934425491	0.2891977299581333	0.2843540651872484	0.00110705950272981	0.1008785402303585	0.03437061548935697	0.06087783323132922	0.002574544263361872	0.01512366094127736	0.002442356005405516	0.0186715746533785	0.001008485071453776	0.01868280324386102	0.001614710988273936	0.009573843977023839	0.0037878891322769	0.03092440915426954	0.08800952550142037	0.0985984355844258	0.042916343734242	0.05472035798112012	0.001002392882838198	0.01124610879906167	0.005476191840100488	0.01396104403543826	0.1806622545390543	0.1787534643382146	0.001015842012661337	0.0373778451332169	0.00107475113399674	0.0548729007910688	0.006205545803213736	0.008452491606387372	0.005268421557610922	0.006041255267192082	0.005498279904925574	0.007680030288411617	-0.04645946312438085	0.00907839409058768	0.0004321540002854468	-0.0028458523667196	0.02117356213671794	0.01791067248340368	-0.01008940759336921	0.01130873495857935	0.001010213197349107	0.001006891893671779	0.001000937937188668	0.00100469972713114	0.4370122140626468	0.04022359838912376	0.001003959272647165	0.001000320325160928	0.001000707172429248	0.2362599680583444	0.001005284922803451	0.7514287688764587	0.001005082649734671	0.001005967136211718	0.001014352110058065	0.001001266513786622	0.5557317161909365	0.05940083370287887	0.001001492906770251	0.001006411016752099	0.00100422562928219	0.1847814020868168	0.001017432168969041	0.001011247078356241	0.6886070774259324	0.001001240367470335	0.001001743556467596	0.001000643591799428	0.001001231341921191	0.05055897746798578	0.02663344914608195	0.0644180476283196	0.07023493735047928	0.00652430753186661	0.2913505061166841	0.2054508928871313	0.1703550109054692	0.001084040039942249	0.01317861419583142	0.001040520493835158	0.001031081878258097	0.001019003014433711	0.00100851361713621	0.0203150371828181	0.001255661096999113	0.001077639332820243	0.03562046482421369	0.001020207265543236	0.001014108729188096	0.009871121598151728	0.02229399888413491	0.1313763929310491	0.0882537600577239	0.305646001673017	0.001082491832414819	0.01505255701496092	0.001012266329364518	0.002244197413232763	0.001009044662222553	0.001003738915188053	0.001025311178409726	0.09179800524353715	0.05232260058759651	0.001003103928682438	0.001015475802602986	0.1541107994382022	0.001011105114636541	0.001049666317207129	0.02015158226603254	0.01665312510517645	0.01749397029929821	-0.05170598288376679	0.004827698558186451	1.090964764071076e-05	-0.005253930734494181	0.01912318778233162	0.01975839826979834	-0.01035397044998554	0.01151465648769435	-0.6662050925335374	-0.6335594017000836	0.1081437227103297	0.08466768380259343	0.0249793684891745	-0.01605136914506533	-0.03523616541085799	0.6499141423185332	0.09492894434418751	-0.02044517484365532	-0.09980676806964718	-6.493607865288107	0.01863856348952283	4.818943482678098	0.01878164328491199	0.005464471858212605	0.02951651529672722	-0.3894606043921285	-0.7691079714719092	0.7360158226629531	-0.01715743057071496	0.0068203922863938	0.07531725476389081	-0.1820828335853121	-0.02858441300590749	-0.01259656647970087	-0.0909162876139525	-0.1596786916364094	0.003812733465010815	0.004059317389992887	0.003008119242748125	0.4780616765285484	-0.03243332033433755	1.031565448440093	0.1339458754523901	-0.750069247568944	0.4762496175286833	0.4027960699947611	-0.5886570367105046	-0.03892813960584135	-0.2303130764506397	0.03994519176325259	0.02814283923460512	-0.6975729767973989	-0.3478092498984802	0.5578939924295028	0.09706580129504368	-0.5212389079308331	0.2492095255074094	-0.2956673117284026	-0.7789357658230823	-0.0155281759185811	0.191655822520209	1.13171465592587	1.040108712621486	-0.2185270512799584	-0.003384347179006362	-1.279415720097329	-0.1018277443773786	-0.1397669688248007	0.004454329445414521	0.04220314789327319	-0.1946156522225128	0.06543118140283942	0.3720465984951128	-0.05638541140801359	-0.2434472760206308	-0.0464559704741293	0.06679393860365763	-0.2366491068005407	0.7131398717829746	0.4671986663822729	0.5730593592730906	3.413336379870625e-13	-1.016765150936281e-12	nan	nan	nan	nan	nan	nan
0.5	-0.06846774174376191	0.007352753666960525	-0.09865138018641705	0.8899870069475282	0.8917820405838862	0.007067073449783862	0.5529037969116505	-0.008355158105138785	-0.00949238510037536	-0.1443733048713539	0.01017550017879342	0.02625418144224254	-0.01621624410033285	0.02725619854412534	0.06816996231538616	0.114953361424754	0.3530540033068341	-0.1149533614247294	-0.3530540033068302	0.1563644458050052	-0.161601549653683	-0.01737972603676506	-0.4000868156081488	-0.01747981349355338	0.02138074897636921	0.06562167658024767	0.3450958264625913	0.9463548555754209	0.5618772496512796	0.1334517651187182	-0.01986383674361882	0.06649230047328761	0.06410508833175756	0.1383618939457249	0.304665700814007	0.05656461133733438	1.589347003498246	-0.08502246763429182	-0.03981051013301196	0.414234530024757	0.3764509015935088	-1.679265925742591	-1.566812832249344	-0.5655688833786745	-1.064013009015932	0.2346557781901732	-0.6654081992646985	0.1032054648111466	2.691390035414636	0.7247314617190116	-2.691390035414635	-0.7247314617190106	0.08532022276640254	0.1907447834337596	-0.39922167688336	-0.04539680685462313	-0.2339875363235978	0.230247858208825	-1.461155877719316	-1.093565648785937	0.1794822494066403	-0.2002709698654223	-2.547877929514391	-0.05143062779450387	0.2395699958916147	0.101672527624894	0.001011040658350284	0.02527739950675559	0.001223438929587082	0.02877895223788558	0.001000983299081885	0.004747898196135259	0.001004954077782295	0.0007942411927793352	0.4411265798005172	0.4297541313729334	0.03717796290989238	0.03956831913404078	0.001003784306539845	0.03639125086522815	0.001000339125375988	0.00422928939888635	0.001001645699553934	0.01311238083041311	0.3406518653850282	0.3117035899112191	0.00101576091262637	0.02049193696584318	0.6897375867402334	0.7225362647305196	0.001005270637264013	0.01440146173178585	0.001006781622872016	0.009198630289867293	0.001015888638994277	0.01281885620614177	0.001001490777171445	0.03093601564400468	0.5803781949150976	0.5558739828040535	0.05458340392946155	0.07386164266824019	0.001001645730670915	0.00493128731783926	0.001006164439817252	0.01832081158495073	0.001004465659562548	0.03589468913366049	0.1874909908879571	0.2087419161422319	0.001021904329599714	0.002062991704808624	0.001011779591530697	0.005902261807873515	0.7281083064230414	0.7602474085886466	0.00100144372606912	0.04581205309720952	0.001001743445835731	0.006678803168905559	0.001000644494560887	0.005250589459537463	0.001001231353571797	0.00657629665767745	0.04705831283011873	0.04798465868074184	0.02743529378112738	0.02701120313353866	0.05397337633039254	0.0438849905341751	0.06324702070778632	0.05704517395693465	0.01137371176932549	0.04676643222225291	0.2834408411449011	0.2833421693701143	0.2079831201222759	0.2299893871127126	0.1828340817771581	0.1616218150946365	0.001102469856379129	0.04833305379556547	0.0147482506429144	0.0477473292461042	0.001044455759542442	0.01502309338297921	0.001031631460732779	0.05591232505899747	0.001018006375879684	0.1174952618054515	0.001007932580583138	0.03739670044185924	0.0177024786719838	0.02636382208074894	0.001221623646594669	0.03648826493553318	0.005671781578981713	0.03336854908219611	0.03240980124641525	0.05113522416001372	0.003970623938511831	0.01202378060809407	0.006578024116708847	0.01801729858169376	0.00900946278386428	0.01291888890176536	0.02100623118486436	0.02434781169035073	0.1126275201631449	0.08823980429815269	0.07392430459739839	0.04241356949674816	0.2999875244098624	0.2841449467934641	0.001088554767023872	0.1006049866621355	0.02182591149931875	0.04815880195051007	0.001824376029972239	0.01436273395024194	0.002016891461091504	0.01691594742926184	0.00100870843305497	0.01865738220480836	0.001321537386211476	0.01018201505631828	0.002462145901042301	0.02945183826784091	0.0846633896577193	0.09296591228466969	0.04653790919985373	0.05598434842990625	0.001002900730114274	0.01051164621813042	0.003341536746823616	0.01254093215383654	0.169292498322071	0.1810341113838979	0.001011726400983115	0.03847352729114474	0.001055346672774385	0.05238925996363881	0.01802200576267302	0.01807153796669952	0.01495575756299861	0.01241033673131495	0.01569632858555647	0.01531948109764371	-0.05081614917975521	0.004688847757385936	4.480732493944102e-05	-0.00485064559680244	0.018119263516806	0.01960894719223179	-0.01038370652580862	0.01201414341828538	0.001011585302676798	0.001007949840063988	0.0010009564800081	0.001004780109413524	0.4204078396738819	0.05149474164730648	0.001004444586032242	0.001000306944756093	0.001000620659392615	0.09691494435086542	0.001005214439237934	0.7617498432146225	0.001006800114417804	0.00100548042510069	0.001013750597336947	0.001001120015317628	0.5311308130078527	0.06533422328950429	0.00100139082379674	0.001007047048992732	0.00100385389321159	0.1764387796507898	0.00102323411631309	0.001011664467320168	0.6433387779250648	0.001001107855634826	0.001001772549246317	0.001000652915987236	0.00100125326424139	0.05778365853783674	0.02753488415474169	0.0764906843047954	0.05467075724526906	0.001038338107067759	0.3059656438257378	0.2157503885587804	0.158342236284533	0.001051624779424613	0.01115421331109157	0.00101562172351554	0.001015281809894351	0.001016149573293177	0.001008467659875561	0.02987722679888819	0.001045640792448526	0.001022764422201011	0.03525937881881475	0.001014643178058659	0.001005500826926687	0.0108688961451593	0.02502785885141362	0.2095888812055755	0.1353484329155855	0.3340233410735155	0.001058540381274654	0.001133416882881555	0.001008882509513562	0.001061574592800987	0.001008882779886119	0.001004000619993442	0.001017022495866155	0.07113538033126925	0.0501025821878183	0.001003697838981815	0.001012127562284707	0.1476310402018861	0.001004534077078174	0.001023393536298929	0.03928785532639636	0.03229884127873817	0.03397820857209618	-0.05472791838312394	0.0002298760237839993	-0.0003255905117571083	-0.006653796258040149	0.0145630027641316	0.02123249636227697	-0.01069287349615967	0.01296929534328602	-0.6793144336884335	-1.133680615349333	0.09884832128812242	0.1766251586613044	-0.01449641201832942	-0.01539600150679765	-0.8326706775239855	0.8368260437741747	0.0662031707327139	-0.02763586316484786	-0.0609794366335764	-8.445790682354053	0.007734396306318977	3.695224549543174	0.0847641660034862	-0.006009340672514396	0.01518467687881549	-0.3773963465007042	-1.676580845371695	0.6679864492622708	-0.04127324774746455	0.001241627548579099	0.09364178630303384	-0.4614884401328876	-0.0096834066926067	-0.01710209231284588	-0.6714884263487193	-0.1652043147723513	0.0174516258782639	0.01289445469010853	0.01688543878169513	0.5936473932180187	0.06920447409630696	0.8570837531077854	-0.8675949462181748	-0.6883281879183774	0.7594385375596313	1.185114810907647	-0.7229026916448933	-0.04546971868103816	-0.1919128033535776	0.06911253503488246	0.06544872930584662	-0.9821742000567636	-0.4813959295149955	0.647613273819813	0.08421066121047545	-0.226584130416158	0.04404333353833179	-0.1466655476414475	-0.2863047349623332	-0.04582254304157413	0.218002598688547	1.290412242956817	0.9313760769863769	0.2545985946705129	-0.05804705795768669	-1.261064486148602	-0.05998690403703466	-0.1989262990532114	-0.01301149897700179	0.08532336229524524	-0.1143850011443893	-1.191550493875573	-0.07538288019044916	-0.09283326266567042	-0.01838626021439276	0.5452287921167133	0.1567826303149159	-0.2643833136322985	1.173635884106399	0.7856440288412719	0.9202646993393353	2.87350762241232e-13	-2.972543326395225e-14	nan	nan	nan	nan	nan	nan
[truncated: 371,692 more chars]
