# Supplementary material for: Transtibial limb loss does not increase metabolic cost in three-dimensional computer simulations of human walking
Source: PeerJ. 2021 Aug 4;9:e11960. doi: 10.7717/peerj.11960 (PMC8349165; doi:10.7717/peerj.11960)
Supplement: Supplemental Information 1 — Each subject’s simulation output and Matlab code for generating plots presenting the data. [file peerj-09-11960-s001.zip › TTA3D_solns_rev/Post/soln_walk_N50_wm100_TTA_S26.sto]

num_controls=79
num_derivatives=71
num_iterations=892
num_multipliers=2
num_parameters=6
num_slacks=2
num_states=216
objective=1.044457
objective_auxiliary_derivatives=0.001401
objective_contactAP=0.018069
objective_contactML=0.012935
objective_contactVE=0.030485
objective_control_effort=0.612129
objective_state_tracking=0.304281
objective_torsoGoal=0.065157
solver_duration=25888.182723
status=Solve_Succeeded
success=true
DataType=double
version=3
OpenSimVersion=4.2
endheader
time	/jointset/groundPelvis/pelvis_tilt/value	/jointset/groundPelvis/pelvis_list/value	/jointset/groundPelvis/pelvis_rotation/value	/jointset/groundPelvis/pelvis_tx/value	/jointset/groundPelvis/pelvis_ty/value	/jointset/groundPelvis/pelvis_tz/value	/jointset/hip_l/hip_flexion_l/value	/jointset/hip_l/hip_adduction_l/value	/jointset/hip_l/hip_rotation_l/value	/jointset/hip_r/hip_flexion_r/value	/jointset/hip_r/hip_adduction_r/value	/jointset/hip_r/hip_rotation_r/value	/jointset/lumbar/lumbar_ext/value	/jointset/lumbar/lumbar_bend/value	/jointset/lumbar/lumbar_rota/value	/jointset/patellofemoral_l/knee_angle_l_beta/value	/jointset/patellofemoral_r/knee_angle_r_beta/value	/jointset/knee_l/knee_angle_l/value	/jointset/knee_r/knee_angle_r/value	/jointset/shoulder_r/shoulder_flexion_r/value	/jointset/shoulder_r/shoulder_adduction_r/value	/jointset/shoulder_r/shoulder_rotation_r/value	/jointset/shoulder_l/shoulder_flexion_l/value	/jointset/shoulder_l/shoulder_adduction_l/value	/jointset/shoulder_l/shoulder_rotation_l/value	/jointset/ankle_l/ankle_angle_l/value	/jointset/ankle_r/ankle_angle_r/value	/jointset/elbow_r/elbow_flexion_r/value	/jointset/elbow_l/elbow_flexion_l/value	/jointset/subtalar_l/subtalar_angle_l/value	/jointset/subtalar_r/subtalar_angle_r/value	/jointset/mtp_l/mtp_angle_l/value	/jointset/mtp_r/mtp_angle_r/value	/jointset/groundPelvis/pelvis_tilt/speed	/jointset/groundPelvis/pelvis_list/speed	/jointset/groundPelvis/pelvis_rotation/speed	/jointset/groundPelvis/pelvis_tx/speed	/jointset/groundPelvis/pelvis_ty/speed	/jointset/groundPelvis/pelvis_tz/speed	/jointset/hip_l/hip_flexion_l/speed	/jointset/hip_l/hip_adduction_l/speed	/jointset/hip_l/hip_rotation_l/speed	/jointset/hip_r/hip_flexion_r/speed	/jointset/hip_r/hip_adduction_r/speed	/jointset/hip_r/hip_rotation_r/speed	/jointset/lumbar/lumbar_ext/speed	/jointset/lumbar/lumbar_bend/speed	/jointset/lumbar/lumbar_rota/speed	/jointset/patellofemoral_l/knee_angle_l_beta/speed	/jointset/patellofemoral_r/knee_angle_r_beta/speed	/jointset/knee_l/knee_angle_l/speed	/jointset/knee_r/knee_angle_r/speed	/jointset/shoulder_r/shoulder_flexion_r/speed	/jointset/shoulder_r/shoulder_adduction_r/speed	/jointset/shoulder_r/shoulder_rotation_r/speed	/jointset/shoulder_l/shoulder_flexion_l/speed	/jointset/shoulder_l/shoulder_adduction_l/speed	/jointset/shoulder_l/shoulder_rotation_l/speed	/jointset/ankle_l/ankle_angle_l/speed	/jointset/ankle_r/ankle_angle_r/speed	/jointset/elbow_r/elbow_flexion_r/speed	/jointset/elbow_l/elbow_flexion_l/speed	/jointset/subtalar_l/subtalar_angle_l/speed	/jointset/subtalar_r/subtalar_angle_r/speed	/jointset/mtp_l/mtp_angle_l/speed	/jointset/mtp_r/mtp_angle_r/speed	/forceset/addbrev_r/activation	/forceset/addbrev_r/normalized_tendon_force	/forceset/addlong_r/activation	/forceset/addlong_r/normalized_tendon_force	/forceset/addmagMid_r/activation	/forceset/addmagMid_r/normalized_tendon_force	/forceset/bflh_r/activation	/forceset/bflh_r/normalized_tendon_force	/forceset/bfsh_r/activation	/forceset/bfsh_r/normalized_tendon_force	/forceset/ercspn_r/activation	/forceset/ercspn_r/normalized_tendon_force	/forceset/extobl_r/activation	/forceset/extobl_r/normalized_tendon_force	/forceset/glmax2_r/activation	/forceset/glmax2_r/normalized_tendon_force	/forceset/glmed2_r/activation	/forceset/glmed2_r/normalized_tendon_force	/forceset/glmin2_r/activation	/forceset/glmin2_r/normalized_tendon_force	/forceset/grac_r/activation	/forceset/grac_r/normalized_tendon_force	/forceset/iliacus_r/activation	/forceset/iliacus_r/normalized_tendon_force	/forceset/intobl_r/activation	/forceset/intobl_r/normalized_tendon_force	/forceset/obtext_r/activation	/forceset/obtext_r/normalized_tendon_force	/forceset/pect_r/activation	/forceset/pect_r/normalized_tendon_force	/forceset/piri_r/activation	/forceset/piri_r/normalized_tendon_force	/forceset/popli_r/activation	/forceset/popli_r/normalized_tendon_force	/forceset/psoas_r/activation	/forceset/psoas_r/normalized_tendon_force	/forceset/quadfem_r/activation	/forceset/quadfem_r/normalized_tendon_force	/forceset/recabd_r/activation	/forceset/recabd_r/normalized_tendon_force	/forceset/recfem_r/activation	/forceset/recfem_r/normalized_tendon_force	/forceset/sart_r/activation	/forceset/sart_r/normalized_tendon_force	/forceset/semimem_r/activation	/forceset/semimem_r/normalized_tendon_force	/forceset/semiten_r/activation	/forceset/semiten_r/normalized_tendon_force	/forceset/tfl_r/activation	/forceset/tfl_r/normalized_tendon_force	/forceset/tricox_r/activation	/forceset/tricox_r/normalized_tendon_force	/forceset/vasint_r/activation	/forceset/vasint_r/normalized_tendon_force	/forceset/vaslat_r/activation	/forceset/vaslat_r/normalized_tendon_force	/forceset/vasmed_r/activation	/forceset/vasmed_r/normalized_tendon_force	/forceset/addbrev_l/activation	/forceset/addbrev_l/normalized_tendon_force	/forceset/addlong_l/activation	/forceset/addlong_l/normalized_tendon_force	/forceset/addmagMid_l/activation	/forceset/addmagMid_l/normalized_tendon_force	/forceset/bflh_l/activation	/forceset/bflh_l/normalized_tendon_force	/forceset/bfsh_l/activation	/forceset/bfsh_l/normalized_tendon_force	/forceset/edl_l/activation	/forceset/edl_l/normalized_tendon_force	/forceset/ehl_l/activation	/forceset/ehl_l/normalized_tendon_force	/forceset/ercspn_l/activation	/forceset/ercspn_l/normalized_tendon_force	/forceset/extobl_l/activation	/forceset/extobl_l/normalized_tendon_force	/forceset/fdb_l/activation	/forceset/fdb_l/normalized_tendon_force	/forceset/fdl_l/activation	/forceset/fdl_l/normalized_tendon_force	/forceset/fhl_l/activation	/forceset/fhl_l/normalized_tendon_force	/forceset/gaslat_l/activation	/forceset/gaslat_l/normalized_tendon_force	/forceset/gasmed_l/activation	/forceset/gasmed_l/normalized_tendon_force	/forceset/glmax2_l/activation	/forceset/glmax2_l/normalized_tendon_force	/forceset/glmed2_l/activation	/forceset/glmed2_l/normalized_tendon_force	/forceset/glmin2_l/activation	/forceset/glmin2_l/normalized_tendon_force	/forceset/grac_l/activation	/forceset/grac_l/normalized_tendon_force	/forceset/iliacus_l/activation	/forceset/iliacus_l/normalized_tendon_force	/forceset/intobl_l/activation	/forceset/intobl_l/normalized_tendon_force	/forceset/obtext_l/activation	/forceset/obtext_l/normalized_tendon_force	/forceset/pect_l/activation	/forceset/pect_l/normalized_tendon_force	/forceset/perbrev_l/activation	/forceset/perbrev_l/normalized_tendon_force	/forceset/perlong_l/activation	/forceset/perlong_l/normalized_tendon_force	/forceset/pertert_l/activation	/forceset/pertert_l/normalized_tendon_force	/forceset/piri_l/activation	/forceset/piri_l/normalized_tendon_force	/forceset/popli_l/activation	/forceset/popli_l/normalized_tendon_force	/forceset/psoas_l/activation	/forceset/psoas_l/normalized_tendon_force	/forceset/quadfem_l/activation	/forceset/quadfem_l/normalized_tendon_force	/forceset/recabd_l/activation	/forceset/recabd_l/normalized_tendon_force	/forceset/recfem_l/activation	/forceset/recfem_l/normalized_tendon_force	/forceset/sart_l/activation	/forceset/sart_l/normalized_tendon_force	/forceset/semimem_l/activation	/forceset/semimem_l/normalized_tendon_force	/forceset/semiten_l/activation	/forceset/semiten_l/normalized_tendon_force	/forceset/soleus_l/activation	/forceset/soleus_l/normalized_tendon_force	/forceset/tfl_l/activation	/forceset/tfl_l/normalized_tendon_force	/forceset/tibant_l/activation	/forceset/tibant_l/normalized_tendon_force	/forceset/tibpost_l/activation	/forceset/tibpost_l/normalized_tendon_force	/forceset/tricox_l/activation	/forceset/tricox_l/normalized_tendon_force	/forceset/vasint_l/activation	/forceset/vasint_l/normalized_tendon_force	/forceset/vaslat_l/activation	/forceset/vaslat_l/normalized_tendon_force	/forceset/vasmed_l/activation	/forceset/vasmed_l/normalized_tendon_force	/forceset/shoulder_flexionAct_r/activation	/forceset/shoulder_adductionAct_r/activation	/forceset/shoulder_rotationAct_r/activation	/forceset/elbow_flexionAct_r/activation	/forceset/shoulder_flexionAct_l/activation	/forceset/shoulder_adductionAct_l/activation	/forceset/shoulder_rotationAct_l/activation	/forceset/elbow_flexionAct_l/activation	/forceset/addbrev_r	/forceset/addlong_r	/forceset/addmagMid_r	/forceset/bflh_r	/forceset/bfsh_r	/forceset/ercspn_r	/forceset/extobl_r	/forceset/glmax2_r	/forceset/glmed2_r	/forceset/glmin2_r	/forceset/grac_r	/forceset/iliacus_r	/forceset/intobl_r	/forceset/obtext_r	/forceset/pect_r	/forceset/piri_r	/forceset/popli_r	/forceset/psoas_r	/forceset/quadfem_r	/forceset/recabd_r	/forceset/recfem_r	/forceset/sart_r	/forceset/semimem_r	/forceset/semiten_r	/forceset/tfl_r	/forceset/tricox_r	/forceset/vasint_r	/forceset/vaslat_r	/forceset/vasmed_r	/forceset/addbrev_l	/forceset/addlong_l	/forceset/addmagMid_l	/forceset/bflh_l	/forceset/bfsh_l	/forceset/edl_l	/forceset/ehl_l	/forceset/ercspn_l	/forceset/extobl_l	/forceset/fdb_l	/forceset/fdl_l	/forceset/fhl_l	/forceset/gaslat_l	/forceset/gasmed_l	/forceset/glmax2_l	/forceset/glmed2_l	/forceset/glmin2_l	/forceset/grac_l	/forceset/iliacus_l	/forceset/intobl_l	/forceset/obtext_l	/forceset/pect_l	/forceset/perbrev_l	/forceset/perlong_l	/forceset/pertert_l	/forceset/piri_l	/forceset/popli_l	/forceset/psoas_l	/forceset/quadfem_l	/forceset/recabd_l	/forceset/recfem_l	/forceset/sart_l	/forceset/semimem_l	/forceset/semiten_l	/forceset/soleus_l	/forceset/tfl_l	/forceset/tibant_l	/forceset/tibpost_l	/forceset/tricox_l	/forceset/vasint_l	/forceset/vaslat_l	/forceset/vasmed_l	/forceset/shoulder_flexionAct_r	/forceset/shoulder_adductionAct_r	/forceset/shoulder_rotationAct_r	/forceset/elbow_flexionAct_r	/forceset/shoulder_flexionAct_l	/forceset/shoulder_adductionAct_l	/forceset/shoulder_rotationAct_l	/forceset/elbow_flexionAct_l	lambda_cid33_p0	lambda_cid34_p0	/forceset/addbrev_r/implicitderiv_normalized_tendon_force	/forceset/addlong_r/implicitderiv_normalized_tendon_force	/forceset/addmagMid_r/implicitderiv_normalized_tendon_force	/forceset/bflh_r/implicitderiv_normalized_tendon_force	/forceset/bfsh_r/implicitderiv_normalized_tendon_force	/forceset/ercspn_r/implicitderiv_normalized_tendon_force	/forceset/extobl_r/implicitderiv_normalized_tendon_force	/forceset/glmax2_r/implicitderiv_normalized_tendon_force	/forceset/glmed2_r/implicitderiv_normalized_tendon_force	/forceset/glmin2_r/implicitderiv_normalized_tendon_force	/forceset/grac_r/implicitderiv_normalized_tendon_force	/forceset/iliacus_r/implicitderiv_normalized_tendon_force	/forceset/intobl_r/implicitderiv_normalized_tendon_force	/forceset/obtext_r/implicitderiv_normalized_tendon_force	/forceset/pect_r/implicitderiv_normalized_tendon_force	/forceset/piri_r/implicitderiv_normalized_tendon_force	/forceset/popli_r/implicitderiv_normalized_tendon_force	/forceset/psoas_r/implicitderiv_normalized_tendon_force	/forceset/quadfem_r/implicitderiv_normalized_tendon_force	/forceset/recabd_r/implicitderiv_normalized_tendon_force	/forceset/recfem_r/implicitderiv_normalized_tendon_force	/forceset/sart_r/implicitderiv_normalized_tendon_force	/forceset/semimem_r/implicitderiv_normalized_tendon_force	/forceset/semiten_r/implicitderiv_normalized_tendon_force	/forceset/tfl_r/implicitderiv_normalized_tendon_force	/forceset/tricox_r/implicitderiv_normalized_tendon_force	/forceset/vasint_r/implicitderiv_normalized_tendon_force	/forceset/vaslat_r/implicitderiv_normalized_tendon_force	/forceset/vasmed_r/implicitderiv_normalized_tendon_force	/forceset/addbrev_l/implicitderiv_normalized_tendon_force	/forceset/addlong_l/implicitderiv_normalized_tendon_force	/forceset/addmagMid_l/implicitderiv_normalized_tendon_force	/forceset/bflh_l/implicitderiv_normalized_tendon_force	/forceset/bfsh_l/implicitderiv_normalized_tendon_force	/forceset/edl_l/implicitderiv_normalized_tendon_force	/forceset/ehl_l/implicitderiv_normalized_tendon_force	/forceset/ercspn_l/implicitderiv_normalized_tendon_force	/forceset/extobl_l/implicitderiv_normalized_tendon_force	/forceset/fdb_l/implicitderiv_normalized_tendon_force	/forceset/fdl_l/implicitderiv_normalized_tendon_force	/forceset/fhl_l/implicitderiv_normalized_tendon_force	/forceset/gaslat_l/implicitderiv_normalized_tendon_force	/forceset/gasmed_l/implicitderiv_normalized_tendon_force	/forceset/glmax2_l/implicitderiv_normalized_tendon_force	/forceset/glmed2_l/implicitderiv_normalized_tendon_force	/forceset/glmin2_l/implicitderiv_normalized_tendon_force	/forceset/grac_l/implicitderiv_normalized_tendon_force	/forceset/iliacus_l/implicitderiv_normalized_tendon_force	/forceset/intobl_l/implicitderiv_normalized_tendon_force	/forceset/obtext_l/implicitderiv_normalized_tendon_force	/forceset/pect_l/implicitderiv_normalized_tendon_force	/forceset/perbrev_l/implicitderiv_normalized_tendon_force	/forceset/perlong_l/implicitderiv_normalized_tendon_force	/forceset/pertert_l/implicitderiv_normalized_tendon_force	/forceset/piri_l/implicitderiv_normalized_tendon_force	/forceset/popli_l/implicitderiv_normalized_tendon_force	/forceset/psoas_l/implicitderiv_normalized_tendon_force	/forceset/quadfem_l/implicitderiv_normalized_tendon_force	/forceset/recabd_l/implicitderiv_normalized_tendon_force	/forceset/recfem_l/implicitderiv_normalized_tendon_force	/forceset/sart_l/implicitderiv_normalized_tendon_force	/forceset/semimem_l/implicitderiv_normalized_tendon_force	/forceset/semiten_l/implicitderiv_normalized_tendon_force	/forceset/soleus_l/implicitderiv_normalized_tendon_force	/forceset/tfl_l/implicitderiv_normalized_tendon_force	/forceset/tibant_l/implicitderiv_normalized_tendon_force	/forceset/tibpost_l/implicitderiv_normalized_tendon_force	/forceset/tricox_l/implicitderiv_normalized_tendon_force	/forceset/vasint_l/implicitderiv_normalized_tendon_force	/forceset/vaslat_l/implicitderiv_normalized_tendon_force	/forceset/vasmed_l/implicitderiv_normalized_tendon_force	gamma_cid33_p0	gamma_cid34_p0	prosthetic_ankle_stiffness	prosthetic_subtalar_stiffness	prosthetic_mtp_stiffness	prosthetic_ankle_damping	prosthetic_subtalar_damping	prosthetic_mtp_damping
0	-0.07978780520227371	0.01928817542427615	0.1260322794273208	0.1591622743906382	0.8947974515412105	-0.006779063776819173	-0.2308447228470355	0.003657910092850674	-0.01237418558559429	0.5300154272785758	-0.03464988052051592	0.1467176281484032	-0.003799803821404216	-0.05843909157120225	-0.1014639629242446	0.1954303756574286	0.04449898404682859	-0.1954303756574708	-0.04449898404682964	-0.3886022712732614	-0.01300896825715457	0.02688352415973399	0.1618403883850554	-0.1833581683674788	-0.0218391678398265	0.2095211032267635	-0.002057737839729453	0.5517277736653869	0.9368960290581941	0.1340333744834105	0.0002463352732957138	0.5956015111500172	0.0007129656726349788	-0.01316687652596868	-0.6610911365896354	0.2399602818623334	1.717545771862635	-0.009185873163347855	0.03720239244543296	-0.765088481574843	-1.265655933388241	-0.9381378941141376	-0.2287981034033635	0.6205639581234133	-2.530575121733111	0.5358238990588322	1.021099742200198	-0.5306318383171229	1.7395975011016	1.733711187809453	-1.739597501101597	-1.733711187809453	-0.3187720500672273	-0.2394678781165805	0.01523136230515098	-0.1406204846843724	0.1251442477726305	-0.3777611941584409	-2.794102861293923	0.3026065738940983	-0.1634283232959753	0.4881097043102249	1.019017174982211	-0.1399069425408092	6.437430381767878	0.4253825205684019	0.07676688442725618	0.07907482427151012	0.08812937527608063	0.08713370280765446	0.02032020666929589	0.01944587408206377	0.05971778091368459	0.07253254531815821	0.08056536851146462	0.1070067476256639	0.2166508081702861	0.1881331841865566	0.01636649822364138	0.04724330429524741	0.001026852805366333	0.01329301940895472	0.001020238588545938	0.02820808123823494	0.001887271314004569	0.01909302857176129	0.042168080342774	0.05967867912580186	0.02457851920828374	0.02740448241631504	0.08408863666186585	0.08958777998995043	0.1228273226327573	0.0923220820878821	0.04618416297585414	0.04514565637252461	0.023311451291064	0.06574146859259966	0.1751244085816875	0.1875132657804421	0.02371940954803508	0.03745814062064268	0.09839651817517979	0.08577414334980835	0.001017867837054537	0.0191083070084218	0.001014238913334416	0.01988305011146772	0.03671423832690376	0.0653478866770679	0.05604129911099534	0.06341240370041074	0.02606301227264322	0.03781100178955701	0.01317947306772627	0.03167234972058217	0.08353546793878976	0.1092900399073513	0.00102334855611283	0.003725649001040086	0.001006877425858989	0.004770210930703644	0.001011709955310292	0.005347727000129955	0.001018619345698331	0.03253620405759293	0.001024518010940098	0.04367982057414536	0.001002635135852144	0.005391382722148838	0.001006442733264636	0.00335442376255837	0.189600541700889	0.1863508320164392	0.001435816778072523	0.01318299055003437	0.001514814411304294	0.01135769059762841	0.01501759850322444	0.0199616746800795	0.00100592200441611	0.0208775860655312	0.1115731439016374	0.09738842826909552	0.01935505499151912	0.06481185635736779	0.148403773873156	0.1354905634691335	0.5568552818208579	0.34312055271052	0.5024293679355351	0.3222869831388804	0.001001283495972298	0.004320766213032013	0.001011555978227193	0.009831511355433512	0.4098400327357732	0.31233289617412	0.001026382766828618	0.02075617128313401	0.4597555541377107	0.471811838295019	0.001005503893952388	0.01545049930514688	0.001034013257036169	0.01019603116508089	0.001053403375444525	0.01240819462755371	0.5154224902170054	0.3867513458106119	0.4736529493654424	0.3316670775771324	0.001095254068850579	0.009319757893641629	0.001010367641609398	0.00646540713630896	0.2815161903811152	0.2330308654154283	0.004284607709288631	0.0246990693715094	0.001007707970917588	0.005540081195517622	0.001010950751518148	0.01842449383616463	0.1431590504824468	0.1675100323455274	0.1321243218447128	0.1547158969618317	0.001008103940452661	0.002142250956511276	0.001014238911171531	0.006350457484388245	0.4877608640759957	0.3002242142872535	0.6722877630671084	0.6790735327577543	0.001040775236354241	0.01103454718164109	0.02809472773307558	0.1624139189071631	0.001006991943001222	0.03214311729409757	0.001008988698732457	0.004825976039601801	0.001003179460562466	0.0060657575868302	0.001005608723799086	0.006734021129579141	-0.02342294554046488	0.02048972840255454	-0.01027304161518747	0.001486724067327926	-0.04711036091631206	0.0005660115625521223	0.003146031875505442	0.005619187461656386	0.05174458026806995	0.04174088032987922	0.02823588074628035	0.04374378618138927	0.02578441585165702	0.2091593253708695	0.0352890951600902	0.001045690846343014	0.001033400360707105	0.001031049318520143	0.02789007928130838	0.001517523877554535	0.009987215900924221	0.05680167165961025	0.03756069380151921	0.00110447953296035	0.07307791761664871	0.01130869463594155	0.001759759904579137	0.001024991564491463	0.001019836344437269	0.001520222181732754	0.05757404250812986	0.03319386159295944	0.001099978547258717	0.001299935766306552	0.001037584365624199	0.001011210020794103	0.001019157262730044	0.001026099670704825	0.001037471639921277	0.001003520879959252	0.001008895091541861	0.2094161637595013	0.001007717002139973	0.001012789994828229	0.008487243207496827	0.0010073984272651	0.269037956714746	0.00170871703406135	0.1619705943674873	0.5380496842590418	0.5397486457505101	0.001001654332922325	0.001009743683159797	0.2440812783567393	0.00103754623037643	0.452166006697646	0.001007473356811517	0.00104604110963776	0.001079439097871504	0.8120289885233997	0.6139199930021919	0.001063305964004495	0.001013639177906916	0.2924369248672959	0.001404383075817215	0.001009989569411504	0.001014555384350489	0.0822513685346842	0.1332633093610298	0.001011528795080452	0.001019680090037941	0.5057177407448884	0.4965623328929092	0.00100237784437366	0.001184291647241937	0.001008928094103185	0.001009884929964536	0.001002860869100951	0.001005858298508691	-0.02837093791503155	0.01990013435704288	-0.01084735742110261	0.005547440121383339	-0.06064593531392887	-0.001254362039035101	0.003021528523046501	0.0004216408618218846	-0.6340101496284016	-1.926524368410693	-1.534678532321168	-2.377197459475111	0.245690214206077	-1.279889796377363	-2.642514920238383	-0.7029090130704665	0.9626608452423076	-0.01684671398091716	0.1118986069907102	0.1165033322233005	-0.9917584927473165	-1.161400095156023	-3.790844802959234	-4.091758205904203	-0.5433148515185028	-1.121345621329	-5.498772854257786	-0.7753325421326276	-3.952619235272357	0.0128200592754126	0.1045218994806652	-2.085763371856933	-0.3753432645778161	0.2617554191853478	-0.5919913478487667	-3.239805136609248	0.02060516014806708	0.01762898685964015	0.01519559384029549	0.1120522078766529	0.2186466052638947	0.03947627750761287	-0.01340279407163674	0.5702336363812345	0.03841684497021276	0.03229730704949281	-0.3409672230999207	0.08718725483530035	4.977233650192786	-0.6441724857582251	1.217729335828533	-2.395014330201119	-1.675757421418914	-0.007111064090565642	-0.04712920409086069	-5.884409448616757	0.01049202666116433	0.01641112742494041	0.1164569859550105	0.03037023144684617	0.01245446065294577	5.782036754030575	2.774932017622692	0.1309087154893569	-0.1203411675489246	-0.2493450862521184	-0.1673056368873653	0.002147956531774634	0.0130021910390216	-2.056385680623212	-0.001173772584350464	-0.01344686260556271	-0.00935193229742232	-1.47523468767977	-4.827610660327937	0.1326179327307461	-0.9622744049145863	-0.05725084644606184	0.02231590885461996	0.02665608424432975	0.02631670775839032	6.308517296581236e-13	-1.377995463179984e-12	433.172462926471	708.8923466976275	157.4141400780281	0.09400130018185113	1.567107480753421	0.3525505909123355
0.01	-0.07955933668122771	0.01233707235917832	0.1268493783209492	0.1766140179733181	0.8948850924452602	-0.006294221516760018	-0.2382948977948478	-0.00897302813696209	-0.02266374179308535	0.5270113988452568	-0.02688675236641941	0.1179362127335652	0.001899104877348754	-0.04758560552382166	-0.1053304915270299	0.2140714906949359	0.0658184142886438	-0.2140714906949735	-0.06581841428867165	-0.3924731671660726	-0.01576753323289313	0.02674029595308179	0.158628499178827	-0.1818059374490636	-0.0257479061759834	0.1787052657781878	-0.007786562863544429	0.5513071237063841	0.941405238336829	0.1416513013558714	-3.820525646959206e-05	0.661951187477097	0.002104429986965675	0.06540086560660154	-0.7196992287332248	-0.06606960429989676	1.77151203619608	0.02732519194099799	0.05807620396553977	-0.7145429727499452	-1.248699173964574	-1.10556787118213	-0.398063885204283	0.8979539407216796	-3.14223372914185	0.5912330945217198	1.141097243553034	-0.253337278273115	2.019590926223176	2.431078038968551	-2.019590926223179	-2.431078038968552	-0.4417571639899032	-0.3103607181602165	-0.03866355633225198	-0.4966239879038745	0.1859995203646901	-0.4023882071598718	-3.370144542904158	-1.162758232129709	0.05453973437563317	0.403108031733079	0.478164884464983	0.05880032636771534	6.813045226753336	-0.1328219551790216	0.06702262684043003	0.06810520319549307	0.06523399753771279	0.065332481435129	0.03376155215381914	0.02761449608806069	0.05774457791255155	0.06319026088919287	0.05372246826905206	0.08284090468335202	0.2098794769760864	0.1789546305655591	0.02875467762263974	0.05704107689229235	0.007874341898707645	0.01893594972004227	0.001022854078118283	0.0295726640736738	0.001464670523153144	0.0204378100841795	0.03853331216173599	0.05420184833928468	0.01360061598917415	0.01833953955333636	0.05072487034617849	0.05829382669803028	0.1096106054529902	0.0674041033018285	0.04232253658153502	0.04099301666704589	0.01415973497601291	0.05700613215995196	0.1279403082805538	0.1337845276827242	0.01653566957346406	0.03046460674735644	0.08361689132072345	0.06559214275653538	0.001020202923247185	0.01918537784755375	0.001016733890538685	0.02113858459451315	0.02028242004010423	0.04936410291244769	0.05885007765885744	0.05983913278048272	0.03082723200311222	0.04040195777078059	0.00735502282228569	0.02655117388365433	0.05986232828617223	0.08805103497145436	0.005729914576111269	0.006945465996438957	0.006617909032188433	0.009243095013564162	0.006317534428827714	0.00958051446931347	0.001029066321387049	0.03402626408779152	0.01686877373327734	0.06027762471240293	0.001002962599981848	0.005553434380006348	0.001007319482730858	0.003184024763719234	0.2001110058593541	0.1918378012931011	0.001225650773869351	0.01348287655008168	0.001267949125542263	0.01158140311051876	0.01303130135058226	0.01836012115677475	0.00100624717681212	0.02186386963023176	0.1804704870352358	0.1494320050803923	0.01085373506006323	0.05923219038808166	0.1563717612677866	0.1461190176137725	0.5447941735876618	0.3154699085273288	0.5087826442782896	0.3026904651048257	0.00100135179689541	0.004238240204144325	0.001009715618791626	0.009132927167253706	0.3373338063599415	0.2556971041093498	0.001031147387800168	0.02088539125947867	0.454521019062606	0.468871551822063	0.001006205654067087	0.0165644834911594	0.001036903797789672	0.01034661101912772	0.001059264698971374	0.01266680742302339	0.5979278425313608	0.4357915207160937	0.5109706801942876	0.3545920122869294	0.001080647391574157	0.01013558381649788	0.001010948321784769	0.005340640551400669	0.284738249164887	0.2286481184325775	0.005904504951735073	0.02666346029206469	0.001008234722991762	0.005467876743252438	0.001012107784329565	0.01862148584536243	0.1099335637573328	0.1440030105400757	0.1320072838571591	0.1541528697895491	0.001009289905473434	0.001983275234821615	0.001015889284129446	0.006233367198280776	0.4877051256553976	0.2818632997809176	0.6109051678935745	0.6287854346198886	0.001021771775278126	0.01229263507399719	0.01540233957455161	0.1538103130380534	0.001007344766220532	0.03135265297021751	0.001008603514584517	0.005062882472391532	0.001002792287820933	0.006335286037291004	0.001005254195009426	0.006998375978200764	-0.02426903045466083	0.02037771443159116	-0.01081061602970041	0.0025578502161581	-0.05998532435928141	-0.002041391726595375	0.002847852790940168	-4.890856991551599e-05	0.05651971888732199	0.02918694502150331	0.0668954094698756	0.06508955841294685	0.01341986412639704	0.1883236817158105	0.04890836307344642	0.0270021633157568	0.001018956089888143	0.001017519652425577	0.03957185633486413	0.001264554978526596	0.005500645874398566	0.1187571936212532	0.03777741062013558	0.006399413478911876	0.037115551062448	0.006174609193923849	0.1141585994332719	0.001020637700682098	0.001018902453115823	0.001274529542422105	0.06646943964463813	0.03890354947739558	0.001054031238772778	0.05161405293253475	0.01883351472865917	0.0222709299072741	0.02110966945035008	0.001051648451492346	0.06177874310666728	0.00100311936410558	0.0010076707973757	0.2252318267006453	0.001005755304539702	0.001008840601387909	0.0128737282890112	0.001005897842026617	0.2986685915458462	0.001369736091945234	0.1748033322392625	0.4964538422211238	0.5086944719307318	0.001001227043830875	0.001006156123290677	0.1282578749058886	0.001034887924113925	0.4342663104320011	0.001006481289194479	0.001034726657365006	0.001053457821570551	0.772296372188472	0.5798921372750475	0.001067248787068188	0.001009787245958176	0.2895364852291689	0.01287020712270976	0.001007761977141635	0.001012259814346705	0.04163478369413576	0.1305810427137201	0.001009674107678756	0.001015852726230488	0.471156253401854	0.426629262625354	0.001001667626620193	0.001101877506276342	0.001006682982704064	0.00100677930758312	0.001001990436649998	0.001004061955919911	-0.021833589400562	0.02064776452026786	-0.01131879733109134	0.001237304440806302	-0.07233179903853471	-0.005278418765790695	0.002410733120690132	-0.006093444146876596	-0.9486675286301262	-1.691767743597778	-0.6863039104429268	-1.95169935845289	1.282557706391093	-0.5495290660347183	-2.148125136200489	-1.093893943935208	0.9831518168507201	1.039566798983572	0.1469473875941916	0.1497560615930752	-0.1461883335164534	-0.6726391572358206	-2.518567494260545	-1.080727449790593	-0.2934913756437237	-0.6296893758276824	-5.098072059160631	-0.6365879852566532	-0.3313730625101813	0.004465916647379956	0.13713740631522	-1.169907819643469	-0.2990830777456606	0.2656395467878894	-0.3981875281163043	-1.093078677215277	0.5807411079952346	0.8091483422435389	0.7639409011678838	0.1658755669500862	2.819168036740679	0.00350338313511159	-0.02056388324483713	0.5135528071115525	0.02880322145376362	0.02197907425938534	-0.0006892609592291635	0.1059254360608436	5.328226337467942	-0.4509135082692947	0.9477539852567657	-3.129127731638854	-2.251877714818003	-0.008129887529369892	-0.0782744921029096	-5.68764024079366	0.0115989240566734	-0.5890601012488459	0.1092107475352296	0.005134323270734932	0.03120751582779435	3.844355384137415	1.73553164326256	0.05821492765777739	-0.1030343085050159	-0.6624581280264005	0.5019795613561726	-0.01278497015887968	0.02262605165684046	-2.575298196171044	-0.1119177697966601	-0.01879707128303016	-0.01408687795246965	-2.179678491558134	-5.195401057766001	0.1306370039082975	-0.7602724629003469	-0.092399646497395	0.02661547562021474	0.02958845357497839	0.02874884865694998	-1.835801395584887e-13	-7.401724715839553e-13	nan	nan	nan	nan	nan	nan
0.02	-0.07834898219311021	0.005082795804153342	0.1249203053182376	0.1945666969452372	0.8953561781380557	-0.005651336810035032	-0.244927511597298	-0.02107942261444213	-0.03420143348539391	0.5215330235352972	-0.01737295634543327	0.08554243820759376	0.007770363145608551	-0.03578715117414846	-0.1067439764102568	0.2364415025783999	0.0911386083944547	-0.2364415025784054	-0.09113860839447259	-0.3971644152629196	-0.01917849464286227	0.02621452197918959	0.1520105760001143	-0.17962422627119	-0.02985496666478996	0.1420966140789112	-0.01960063555153394	0.5523233964105299	0.944745707299167	0.1430686058718822	0.000938371596320832	0.7314732225471491	-0.001658119380491548	0.1832103168543288	-0.7217258345664244	-0.3092740974041495	1.817732849710481	0.06750308445884082	0.06881088177859764	-0.6015762525097682	-1.160747182933996	-1.187764991084057	-0.7236674787617667	0.9706975314868481	-3.253046943940518	0.5702938129599873	1.210093402706633	-0.04002309439712529	2.485376870293065	2.533863960608864	-2.485376870293065	-2.533863960608864	-0.4828424908740821	-0.3699471649599139	-0.0612777911424111	-0.8218272791814097	0.2510402996639816	-0.4174256246884527	-3.952665711445027	-0.9144429589144469	0.1239562093340891	0.254361641051058	-0.2211072962991537	0.1123165339770871	7.071902130360423	-0.6054202157879018	0.0636233064435428	0.06480758151099379	0.04620891507916453	0.0487266647701315	0.05847048711278883	0.04298749859731566	0.06622233787638621	0.0623227244651129	0.03242699840034138	0.06489481554195227	0.1978065730829579	0.1670334606519433	0.04145026803522548	0.06663150348601021	0.02389582825296622	0.0319670358442807	0.001016935628490666	0.03086561754015164	0.001246242126521793	0.02203421163058172	0.04200440648754593	0.05590329907619858	0.00767839396452397	0.0135306856753103	0.02905727860566877	0.03820399732889899	0.127159041477081	0.06692973512210137	0.04033215402364473	0.03915026313807913	0.01192656828813647	0.05306832686353923	0.08245295873682824	0.08852987871971214	0.01025921108092011	0.02446210586077451	0.1219760465092118	0.07419483851593904	0.001019191951609661	0.01923506153439319	0.00101751360154775	0.02243684642152815	0.0112605502792767	0.0407714415124777	0.06437756012339554	0.05823529897876674	0.0359963257215585	0.04330786811985013	0.004333686854794348	0.02438972498664162	0.0684374723468827	0.08572680983028048	0.01679900607891095	0.01448812854223454	0.01979562452460551	0.01959718802624142	0.01878491686427968	0.01927812504692291	0.00104706725695502	0.03545203077240992	0.05325199248030916	0.09442825759611445	0.001002925389469603	0.005672836966370643	0.001007145185888827	0.002945408546624601	0.2124772043562688	0.1963497399218889	0.001119524514377195	0.01390391230741258	0.001142444059194154	0.01198794965749567	0.01414998460299057	0.01952097387263199	0.001005659013040269	0.02291321434525554	0.2294773204326875	0.2018878475264912	0.006248808191492901	0.0562105301885857	0.1661642890282115	0.1552414930174275	0.5237980777917118	0.2806577335736835	0.503742043396793	0.2770827982539507	0.001001172176579266	0.00418345346589081	0.00100700121875297	0.008552284342274485	0.2458178448084925	0.1936822658295755	0.001032198832379669	0.02091308887322055	0.445327833482277	0.4603388026853673	0.001006060076247079	0.01769213218221101	0.001032688666277768	0.0104064893086357	0.001049198162403405	0.01287113329157178	0.6423393082462624	0.4600055966347852	0.5261014265066333	0.3648872448209092	0.001075318417151314	0.01100322561803422	0.00100931160357025	0.004436277784689956	0.285834381655908	0.2190766265007287	0.0123613882439995	0.03357457540572835	0.001007383618946736	0.005360459331938018	0.001011537655977856	0.01880161165288376	0.07187475728151589	0.1173984781081905	0.1308485700999908	0.1524678194074998	0.00100895479027673	0.001757333739849639	0.001014799462793414	0.006068304864616897	0.4770536430115594	0.2569760388966035	0.5460654014123951	0.5758576697920382	0.001011918657462852	0.01388003442320953	0.008606252992855994	0.1471719557696625	0.001006397973963842	0.03046397180069777	0.001006857434490689	0.005389287510337222	0.001002163362343455	0.00670430361289273	0.001004178396390666	0.007352889836533424	-0.02019282641641451	0.02083879655008764	-0.01130410077453047	4.146847871535304e-05	-0.07206755465667662	-0.005593230640814845	0.00234126282784763	-0.006281663919571144	0.06129485750658405	0.01663300971313432	0.1055549381934666	0.08643533064450423	0.001055312401139985	0.1674880380607525	0.06252763098680662	0.05295863578516023	0.001004511819073392	0.001003989986337794	0.05125363338842003	0.001011586079500623	0.001014075847857444	0.1807127155829062	0.03799412743875457	0.01169434742487034	0.001153184508252839	0.001040523751891483	0.2265574389619694	0.001016283836878847	0.001017968561793819	0.001028836903111221	0.07536483678114655	0.0446132373618305	0.001008083930284953	0.1019281700987694	0.03662944509169664	0.04353064979375967	0.04120018163797232	0.001077197232285589	0.1225200145734258	0.001002717848262634	0.001006446503212459	0.2410474896417893	0.001003793606939769	0.001004891207948275	0.01726021337051492	0.001004397256790475	0.3282992263769466	0.00103075514982496	0.1876360701110381	0.4548580001832058	0.4776402981109535	0.001000799754742056	0.001002568563420903	0.0124344714550483	0.001032229617851414	0.4163666141663548	0.001005489221590078	0.001023412205093716	0.001027476545266736	0.7325637558535427	0.5458642815479021	0.001071191610130704	0.001005935314008477	0.2866360455910416	0.02433603116960047	0.001005534384886953	0.001009964244344553	0.00101819885358009	0.1278987760664106	0.001007819420280373	0.001012025362424858	0.4365947660588201	0.3566961923577993	0.001000957408866366	0.001019463365306398	0.00100443787130673	0.001003673685202004	0.001001120004199763	0.00100226561333142	-0.01529624088609294	0.02139539468349375	-0.01179023724107978	-0.003072831239771005	-0.08401766276314021	-0.009302475492546246	0.001799937718333683	-0.01260852915557504	-1.663780021425106	-1.442277144831485	-0.0002786540628483396	-1.338116517968475	1.686566314804348	0.4150598046026552	-1.398564160074712	-1.25143227156904	0.9211916445838685	1.460784448638258	0.09757273320826365	0.1668273390508188	0.4438978119332797	-0.3101822982031591	-1.550020018284501	0.7969639153284773	-0.08133761624115676	-0.161839394081283	-3.803955027320744	-0.577125944808569	1.804320035146687	0.007342631926505905	0.1130673682758993	-0.6075388989470503	0.01854415906739264	0.324746292751063	-4.595986837338971e-05	0.543150822344788	0.885174270228131	1.193870772827473	1.10816021552511	0.09919353876888153	3.729212354368064	0.03094646321869953	-0.02704623772915953	0.3752275068086804	0.06264679642833566	0.06886411387359644	0.2115140246991259	0.09979948483730626	5.059686777153585	-0.1325713317951984	0.9165335876346474	-3.8273204842935	-2.877987184787635	-0.001563209934293619	-0.02354093144485079	-6.960218691567079	-0.009812445861757212	-1.102081405324878	0.1191898870233816	0.01222991853712996	0.001597075240868104	0.8168169566669987	0.2489915824509354	0.1412718911950577	-0.07626040391783692	-1.287094076051826	0.8220392017292862	-0.004894634969743826	0.009628947349207814	-2.675887805885857	-0.2255784145274786	-0.02684001726051201	-0.01894634182391344	-2.780503963282158	-5.355543998321471	0.1984802241065205	-0.5692246847242687	-0.076894215584475	0.04021562988529798	0.04655390927456054	0.04434850970017565	-9.980120087751011e-13	-1.023494799879265e-13	nan	nan	nan	nan	nan	nan
0.03	-0.07551227501109964	-0.002496031766569512	0.120931103502964	0.2129131932159407	0.8962904927838509	-0.004948356690652279	-0.2501915183421095	-0.03268032327244594	-0.04632137167392809	0.5117235087771557	-0.007451438368945645	0.0533446689356862	0.01277648765347316	-0.0228613358370989	-0.1064172271726098	0.2645392687898747	0.1136676630455491	-0.2645392687898673	-0.1136676630455759	-0.4015537428542821	-0.02319848128232697	0.02562150648272341	0.1424643677193098	-0.176630898723807	-0.03410317726074549	0.09980245888935911	-0.02797386642320089	0.5528993583647225	0.9460628177046547	0.1369761527309402	0.001078615244928348	0.8024781173852186	-0.001153804237873145	0.3742929228661237	-0.7952733461214825	-0.4829757254209894	1.847730378294497	0.1195871686098838	0.07177924625889072	-0.4151494231092955	-1.160658288533672	-1.225641276753263	-1.218252818495873	1.017093234809091	-3.195056867603415	0.4336211977005109	1.373461265054208	0.09929462224163807	3.168466159652752	1.980254962489689	-3.168466159652758	-1.980254962489696	-0.3811498466945745	-0.4319859115849182	-0.05561458125909105	-1.076142074327322	0.3471663592131389	-0.429052026471492	-4.505683837905432	-0.8646246583626135	-0.01869125859229285	-0.006047627369696025	-1.016108869205464	-0.03344684207925704	7.061753429094987	0.4179335373156562	0.05541480852793031	0.0588015985524879	0.03073486226004186	0.03600654668897994	0.07172270671600188	0.05071993251928478	0.07259813574198452	0.06510678315361344	0.0177424893984055	0.053160808142484	0.1807129604784471	0.1520710580496202	0.04640205215262472	0.06974438997166706	0.04002980073032941	0.04436656167547821	0.01283759677837186	0.0433379169293004	0.004989204543444662	0.02867634332231631	0.04016147276892745	0.0545415553384123	0.004444284599082591	0.01108562154852584	0.01586939736003318	0.02540808701673531	0.1296714322045104	0.06509711599307973	0.0347166770769978	0.03495778943706305	0.01055691319605394	0.05028266004276963	0.04687947174970405	0.05728539750858995	0.005799943594440071	0.0201710375389495	0.1404032132762588	0.07628848290307488	0.001019492080426227	0.01922288474125688	0.00101687558594304	0.0235881201030348	0.006321978691033392	0.03626756501385541	0.07026252421422963	0.05907331355870706	0.04135049818610658	0.04663768304693724	0.002713647152356589	0.0244015614869393	0.07134251623522025	0.08434048618779486	0.0319357677714105	0.02431950914860299	0.03754345763203973	0.03264158131459834	0.03592231616390155	0.03170208528049386	0.02019921583893207	0.05619400065702253	0.1033957719100338	0.1384412417409192	0.001003391132976495	0.005816641687760946	0.001009513230444084	0.002650517276384234	0.2245603424312334	0.1978200899754018	0.001062775241918729	0.01445502878250121	0.001075053510846172	0.01259872375695416	0.01802141403942666	0.02339290304861135	0.001005624427408989	0.02401127189581035	0.2675397608869499	0.2502390606593583	0.003809434622437032	0.05503237238593941	0.1774598752810731	0.1645901961349504	0.4932931541148277	0.2395546245698283	0.4860744936772006	0.2454021740437854	0.001001017977766293	0.004159050541306896	0.001004842587346986	0.008035638844433814	0.1593117550204485	0.1284880403613332	0.008621924364687412	0.02794396733255438	0.4315920741621581	0.4461284032892456	0.00705914171398042	0.02604198837214563	0.00103059240882181	0.01048475213980334	0.001064942206771914	0.01309950507584999	0.6518579398150846	0.4535381531884153	0.5214856282167146	0.3595287574814297	0.001067485468308697	0.01193521722163976	0.001007907019879975	0.003670702068007718	0.2840594084447867	0.2027335855569636	0.02337872424114175	0.04501078390846017	0.001006941746033959	0.005318288877268369	0.001011958494036005	0.0189440385868441	0.04044500638815122	0.09629227831269549	0.129750152651274	0.1502655411908499	0.001309843463435458	0.001614703915159371	0.00103914312691473	0.005876782801022289	0.4559932221109005	0.2270675034170681	0.4826029703240521	0.5206655540198988	0.001006592254909858	0.01591448748932129	0.004931505725785655	0.1421553815798131	0.001005742523464027	0.02956707970795747	0.001005212064679298	0.005836729942272713	0.001001626098686042	0.007213861415513652	0.001003193425464182	0.007835494905468554	-0.01423124185042741	0.02107494367233183	-0.01183315866123948	-0.001114094849312866	-0.08016947507241624	-0.009470696246557372	0.001421774425707887	-0.01228591771097863	0.03116302944740645	0.008822770940142178	0.07345143155151122	0.0758956144247768	0.001043858810106623	0.1385346910875758	0.04347195180798468	0.06348224594489306	0.04614921364032733	0.01561537920058571	0.02652935533598809	0.001012347677991332	0.001010752194246634	0.09099807967910943	0.0196533327931478	0.006858236723996282	0.001135880284983146	0.001024794078849808	0.1139205499530396	0.001022783181525496	0.001014725029696934	0.001024286030453162	0.07991357763180371	0.05028863193997732	0.001013523929032158	0.05147988882691357	0.05959641652617188	0.07009707281793559	0.06763350080895406	0.0747629452220326	0.2103282909811775	0.00100485556155753	0.001016657453166489	0.2497958411526513	0.001003615559289278	0.001004893834823655	0.02653564604644839	0.00100659626818676	0.3441130435752799	0.001399692098145805	0.2028628130788378	0.3930237925289729	0.4161881242839481	0.001000906371832452	0.001002619445172893	0.006727920953760309	0.02986505646963653	0.3872999488414962	0.02396103376797145	0.001032639756423105	0.001126894565119798	0.6228153604362514	0.4787941077326343	0.001049297347459485	0.001006876738621067	0.2753157902225202	0.04511069356439465	0.001007283562763386	0.001014454303488811	0.001012564916107487	0.1282930246600562	0.002143815109254891	0.001108859872831261	0.3827118190663943	0.3136437717398817	0.001001126596616185	0.00102241950471097	0.001005587117251417	0.001003352582533245	0.001001022123595851	0.001002086125467569	-0.00741765805590828	0.02105472998564732	-0.01239655368407571	-0.0007026690649752664	-0.08519284533557675	-0.01348273845550852	0.0001997553894677149	-0.01803208234670853	-2.514703066883969	-1.253225297936389	-1.147243070080824	-1.187396103097839	-0.02310414045609374	0.1129594543490425	-0.9363399889307205	-1.714462826392738	-0.2375655225803472	1.053887015999071	2.171994375709327	1.082506659510031	-0.6736087153640374	-0.178364915738228	-0.9997096900712286	-1.096932210243723	-0.7215832867147708	-0.3740432849274432	-2.478790365029686	-0.3029717174577517	-1.163382793991886	-0.006416262065729476	0.1162547117699822	-0.3134758520612248	0.1318005203381694	0.3420804493311289	0.03053812004465298	-0.7982401865079225	1.073853933578378	1.406034372899333	1.362098230059097	3.637712869528993	4.923755860066217	0.005460147272537586	-0.03162095211131034	-0.08948420334519132	0.05359040285229806	0.0617144709674288	0.5375277658241399	0.1167022978055546	4.567399726506721	-0.08792061691137432	0.9574775958009086	-4.355734244296397	-3.442845297030479	-0.0009568165122596714	-0.06206831173710768	-5.850262457367498	1.276331298033449	-1.780064343737918	1.442167696512892	0.004248874691273823	0.03362755872000656	-2.055545043419753	-1.314674361208788	0.06921112688249148	-0.07131066371102959	-1.961605112421456	1.410230606687182	-0.003554136391744789	0.01606489591818478	-1.534291693494825	-0.2196651012381386	-0.004419637379029403	-0.01967648263049923	-3.177032418964776	-5.630031175477325	0.2198573414718115	-0.428349045190109	-0.0955912279084242	0.05041410377382024	0.05730716634418657	0.05408800084795096	-2.942856169659861e-13	-7.49515842264517e-14	nan	nan	nan	nan	nan	nan
0.04	-0.07105988766922444	-0.01084734444865623	0.1153726016144783	0.231444583988635	0.8977524679886303	-0.004215869802147928	-0.2525089865924699	-0.0443170951824886	-0.05850263162323015	0.4975676202530323	0.003038651770743701	0.02147030171246415	0.01649658928143931	-0.008350093865754318	-0.1048796503589947	0.3004966215244439	0.1309098675018077	-0.3004966215244474	-0.1309098675017981	-0.4045099485826983	-0.02777692784755306	0.0251364448918698	0.1307131805665985	-0.1726900760990044	-0.03837271783362331	0.05199256709195845	-0.03898155757786621	0.5517510224367724	0.9443225934034337	0.1223719177414699	0.001285853998440181	0.8713618229658505	0.0009335572259779903	0.5063463488222965	-0.8762228568351887	-0.6231341120570327	1.854711750108632	0.1730351961690302	0.07471223560291639	-0.01226855361244319	-1.167921433343167	-1.20002934324015	-1.592942231968051	1.084411964100444	-3.18836653418321	0.3130892369893069	1.527178729597312	0.2021424208084766	4.057294174912078	1.476493921642105	-4.057294174912078	-1.476493921642105	-0.1962181182846307	-0.4816391501100602	-0.03968701001974864	-1.262823053563092	0.4405393151476246	-0.4216916200730157	-5.05581303301952	-1.441335015530837	-0.2209033670940247	-0.3571053002906583	-1.923463666002964	0.1257155549754501	6.647664278871565	-0.2888109515335119	0.03693562405341399	0.04293621745983969	0.01851592937885857	0.02534896261129579	0.06452716955741324	0.0448649235866818	0.07143725859275002	0.06400606397712488	0.0098487933520786	0.0464059623809067	0.1586710378705987	0.1332759125742679	0.0401857213272707	0.06310116953182487	0.05314661103437308	0.05374010213231727	0.04022451808854181	0.06980764967613488	0.01404300787060665	0.04210249802542102	0.02750842056017148	0.04328388165133044	0.002801337030281765	0.009972699588535151	0.00883330780650364	0.01839885060873309	0.09348368286211975	0.0463222015342282	0.02298047969236477	0.02543007414842045	0.00747464105569112	0.04601247486787188	0.02597356222980005	0.03827708841651954	0.003512150546455083	0.01796499155380902	0.104291493538333	0.0553713499091965	0.001022893285662171	0.0191739708938953	0.001014934183981916	0.02474328753183523	0.003788621409299832	0.03409713544542117	0.07550452065625325	0.06052614465387713	0.04680421870013281	0.0501667522397411	0.001899932314830474	0.02556298458991026	0.0501350966210503	0.07020551338679873	0.05030421349779322	0.03582024886443682	0.05879426731328975	0.04753840524530324	0.05682735893874283	0.04622941762548047	0.06389322544425301	0.09997653679053883	0.1653887113354498	0.1899108025069099	0.001004693282137087	0.005934953236170337	0.00101580462130674	0.002319210788458417	0.2352900899020316	0.1943935217102205	0.001034317501184388	0.01509599844970827	0.001041364680243565	0.01339071437585123	0.02446336881240098	0.02976464829561883	0.001006707198134837	0.02518506575135947	0.2966444352998722	0.292372719598365	0.002758006673370892	0.05475491008680462	0.1901087144711672	0.1744764561320401	0.4527478081521019	0.1942943901313717	0.454761152633733	0.2085317395176376	0.001000994253440694	0.004211528305341539	0.001003789260370882	0.007665315235265133	0.09712270338512763	0.08124429557679193	0.02636724297278953	0.04364657803996699	0.4129166266404254	0.4239361984138705	0.02126427300980317	0.04436321302414133	0.001034160586757559	0.01050799134221255	0.001122535941325713	0.01333469000787832	0.6265024103378509	0.4199899078168744	0.4978958311868621	0.338714051379595	0.00105261893400454	0.01286914210256989	0.001007676019533897	0.003120946024512331	0.2789692541954378	0.180242704257898	0.03878111049613828	0.06067974969689575	0.001007595944300632	0.005289082998515691	0.001014414917614367	0.01906707866719961	0.02228518347248822	0.08693385343276798	0.1292577843650901	0.1479787599341089	0.002027700359378945	0.001614267198240541	0.00109974415286146	0.005668406977096704	0.4244472729309014	0.1939188047905056	0.4238054860157877	0.4643140058950574	0.001004014974125258	0.01850612029980315	0.00306154955659238	0.1387197970269632	0.001005989872014553	0.02869000674346892	0.00100422915636613	0.006420394531219046	0.001001308637878706	0.007889437241675899	0.001002611398199443	0.008472959788691154	-0.006991658441642018	0.02092654958118266	-0.01241372225213952	8.082549120773009e-05	-0.08365357025928725	-0.01355002675711295	4.849007241755408e-05	-0.01790303776886977	0.001031201388238958	0.001012532167154832	0.04134792490955913	0.06535589820504895	0.00103240521907377	0.1095813441144021	0.0244162726291644	0.07400585610460947	0.09129391546158064	0.03022676841485216	0.001805077283561619	0.001013109276484999	0.001007428540655702	0.001283443775316508	0.001312538147543973	0.002022126023110719	0.001118576061709498	0.001009064405802635	0.001283660944110159	0.001029282526206266	0.001011481497601089	0.001019735157794694	0.08446231848246068	0.05596402651812374	0.001018963927779314	0.001031607555051189	0.08256338796064379	0.09666349584210489	0.09406681997993095	0.1484486932117804	0.2981365673889274	0.001006993274857724	0.001026868403120772	0.258544192663513	0.001003437511638777	0.001004896461700025	0.03581107872237922	0.001008795279580916	0.3599268607736131	0.001768629046466006	0.2180895560466374	0.33118958487474	0.3547359504569428	0.00100101298892463	0.001002670326926084	0.00102137045245629	0.0586978833214233	0.3582332835166361	0.04691657831440921	0.001041867307754399	0.001226312584972503	0.5130669650189612	0.411723933917367	0.00102740308478833	0.001007818163234861	0.2639955348539988	0.06588535595918404	0.001009032740645239	0.001018944362611153	0.001006930978637058	0.128687273253702	0.003279810798233799	0.001205694383235784	0.3288288720739685	0.2705913511219632	0.001001295784367699	0.001025375644116192	0.00100673636319976	0.001003031479865803	0.001000924242994112	0.00100190663760511	0.0004609247742757633	0.02071406528780124	-0.01300287012707151	0.001667493109820107	-0.08636802790801398	-0.01766300141847068	-0.001400426939398159	-0.02345563553784174	-3.460393020124518	-1.177082075244363	-1.972158280959815	-0.9256097172875807	-1.030922256170501	-0.3618957683950914	-0.4027318325167918	-2.017980846156652	-1.030029740519497	0.8555873737728984	2.897059404751055	1.523631941363392	-1.535288177937246	-0.04375386487769764	-0.3926852374564603	-2.591495150715965	-1.148385933798063	-0.4587430649066154	-1.356720603517927	-0.1601214774598338	-2.797835441203187	-4.77581268835042e-06	0.1138461177368883	-0.1408495129255516	0.1415074621125203	0.3645971458915006	0.2298713606697078	-2.006579009355601	1.21904609211889	1.564356901293299	1.528834637805334	4.707306788555593	5.22052767860979	0.02584782863108527	-0.03432928127590431	-0.6041561569270519	0.08061743485125022	0.1051074177636589	0.7114772388952547	0.1149467457697716	3.816175938381245	0.0475677689083807	1.024044963548436	-4.658745571214408	-3.915949247986817	0.0138129278186082	0.005723446290726804	-3.370122554779583	1.724534003752643	-2.698442501171387	2.113463579513008	0.001225192769866459	0.002959704771021956	-4.599343428368337	-2.84225217002234	0.1416585466336168	-0.03309646929187005	-2.516662147111349	1.668590658873149	-0.002301719489611617	0.005751573271725498	-0.326332822753143	-0.2424790225357147	0.001598604295439341	-0.02231709391022476	-3.428536592691335	-5.587430468859818	0.3099161729842247	-0.2530267573177122	-0.07293038995055658	0.06746006128420354	0.07975751398376417	0.07532047255549831	4.740432540357128e-13	-7.352922445793645e-14	nan	nan	nan	nan	nan	nan
0.05	-0.06582242462270586	-0.01955478626427051	0.1087207199438183	0.2499293182729386	0.8997163093542968	-0.003461606105628845	-0.2495805640316391	-0.05552591361665956	-0.06949441944193688	0.4807433510188174	0.01377737002409359	-0.009451049064260473	0.01929716360496063	0.007028926854066782	-0.1026345771897197	0.3461517475825487	0.1446213108121695	-0.3461517475825274	-0.144621310812173	-0.4054010612940846	-0.03269749678761504	0.02482791395436806	0.1173657178803495	-0.1680012469551583	-0.04243707765993048	-0.001269678329972399	-0.05035754006793251	0.5487047336852345	0.9388910909517476	0.09764658105323457	0.002273495506202281	0.9329620054892792	-0.00191869882402955	0.5471262241217508	-0.849341379113568	-0.7052158080185534	1.83964708255167	0.2195590814394491	0.0767585154661059	0.5938556133612647	-1.059660182025032	-0.9826396558670742	-1.772807595723864	1.052911648188692	-2.969948869838153	0.2313129528347081	1.526739481427516	0.2483464054229021	5.072494111686312	1.286810031763337	-5.072494111686317	-1.286810031763344	0.02299608025878041	-0.4967566654200564	-0.02218696608278681	-1.398001363334203	0.4905631571105165	-0.3882206659216647	-5.55928577271457	-0.7861229621053726	-0.378034368806051	-0.7154182637337653	-2.979660636627696	0.06737095167321888	5.404725270080436	-0.202021734301769	0.0202391009245302	0.02798225609733325	0.01015896922929948	0.01788291624492833	0.05577765786145757	0.03835341496055458	0.06725678612055722	0.05994112473537801	0.005584034041341525	0.04242443528161865	0.1373974684405469	0.115811697022083	0.03002606882942142	0.05329093614277301	0.06441596415538292	0.06168785121158687	0.066231967851865	0.0941758528358141	0.02661428111504861	0.05909490391331039	0.01533328097846696	0.03168580029571854	0.001927119328912703	0.0094920160729002	0.005042936377018291	0.01470484474964764	0.05553257179128467	0.02798709376402271	0.01270660887848479	0.01686998334282205	0.02043478502869571	0.04907154461165261	0.01422481233763779	0.02724573503358561	0.002289995647213985	0.01679939479531429	0.0717170274806108	0.03837001893349748	0.001025537554225241	0.01911238616084832	0.001016696629451585	0.02596847464697805	0.002437340609979092	0.03307587941625995	0.07523068944867288	0.06036623942144488	0.04841061860066648	0.05124862868761969	0.001468312860950328	0.0274728444403762	0.02787282160261064	0.05434982956581888	0.06801907020059758	0.04755833770508275	0.07895495058547837	0.06248729761295908	0.07679165156579429	0.06075953030358833	0.1082218232844652	0.1404764213955233	0.2170010622031041	0.2304024658219717	0.001007461235383815	0.005967705843202592	0.001025142399575886	0.001948559216798445	0.2358217657926265	0.1825832365974407	0.001019328632179321	0.01586855991377007	0.001023359061970599	0.01445095142139311	0.03283773751913763	0.03781678403475741	0.001008161740416814	0.0263443714002332	0.3089648335346954	0.3241549129704213	0.002177248507696792	0.05512298940075682	0.1791231138231076	0.1818451550404654	0.3988542583439411	0.147622276468422	0.4057334037312006	0.1678396016723318	0.001001016988332567	0.004366394818439074	0.001003277425284149	0.007609314466069081	0.0558458010434856	0.05280031621621292	0.04923584855727489	0.06188284815732154	0.3895429902352879	0.3931087347065279	0.06304075200617489	0.09105880418172133	0.001040937448813576	0.01044648652295785	0.001347913392626551	0.01363675328873886	0.5784563917982012	0.3646214236581333	0.4536387221163726	0.3027904337204667	0.009422002273165673	0.02302781647594571	0.001007974347348211	0.003054806125941461	0.2633634235516594	0.1521871134882637	0.05258521087256984	0.07436829036964157	0.001009194525539928	0.005283459885636952	0.001017546747687247	0.01917182091544825	0.01218191583544799	0.08513286343583837	0.1272812218615047	0.1441870480571328	0.003693718816451527	0.001898601842269204	0.001248438689428471	0.005465886150717878	0.3754981629527275	0.1586258477487131	0.3731355612738062	0.4117273269808157	0.001002654486127749	0.02187976708235616	0.002064768741086975	0.1371592005974952	0.001006988274743932	0.02797261917603215	0.001003651353554276	0.007139287398275067	0.001001123867864349	0.00874501304992328	0.001002273463800721	0.009282425729107376	-0.0001876809023421756	0.0205057459222237	-0.01289785431935687	0.001404021262446609	-0.08454009533241177	-0.0177520051889892	-0.001436730735258271	-0.02064556630541111	0.001031284704739118	0.001012059289237097	0.04761527227550027	0.05885006042981709	0.001026922758802063	0.09972957333568519	0.01280492376622565	0.0823921637473744	0.1039673696660125	0.04947086827806943	0.001554868972008939	0.001011942713623179	0.001006365034398719	0.008796011305731868	0.001325755446325173	0.06222208202495827	0.001081225111123582	0.001008296486934576	0.04847723364942979	0.001027449495611627	0.001024495194089411	0.001019208397372421	0.06654892822287424	0.04552205238341822	0.001017065567471357	0.001657370713101075	0.09674112276381196	0.1119094388234538	0.1093834856842018	0.1839732067944326	0.3060580935288013	0.001013174951437847	0.001041622752000451	0.2173332283613559	0.001003974909131701	0.001004384047589969	0.04806470380079956	0.001010420187898276	0.3087219957950774	0.001401077945182195	0.109664442828675	0.2330844214094643	0.2448010166382484	0.001001064049631085	0.00100280775424877	0.001018400632710372	0.09111810608485833	0.3216929802229175	0.1702687377724116	0.001053171949483111	0.001884198132827023	0.4153725743129475	0.2989152366216291	0.03289793094885699	0.001008679642042877	0.2069830831125883	0.07201291824694028	0.001012402625857296	0.001022381309320381	0.001008482193880381	0.1205482148884501	0.007268604242756782	0.001570468991669331	0.2157734473245176	0.2567712565702529	0.001001190321568312	0.001017466943809838	0.001009119543106828	0.001003065754126879	0.001000937793969165	0.001001934599541312	0.006097412095662829	0.01991828677080357	-0.01329797374040218	0.002516439555786221	-0.08396427434505419	-0.02202518663727993	-0.002950994579622444	-0.02114003945600803	-4.376088019095595	-1.192233384540933	-1.082577638273144	-0.5650211976324985	-0.3425018261323537	-0.4523623541004393	-0.3561305136281749	-1.488740895104062	-0.9644798124669836	0.7293781954814954	1.994960411503639	1.831414540868198	-0.8410797715957039	-0.04037413303551534	-0.3193806616049677	-1.208923706370497	-0.6064067549013409	0.9503668774445785	-0.8548635612846854	-0.07968146697313323	-0.7754825322517273	-0.01030092055371163	0.1304731413757624	-0.06542686085961721	-0.2090278884853753	-0.137198862561965	0.1803191247379528	-1.22560372871247	1.12991772252796	1.423454903178758	1.378013754691495	3.450714440961294	2.931180585768457	-0.009729026111982014	-0.03972950048821416	-1.726734880875919	0.07988188869416508	0.1130357383161887	0.8932850390587234	0.1116803594336051	2.386410720192563	0.0323030239225611	0.06564409910650418	-4.601887405005635	-4.157763805456395	0.01747417346112499	-0.005712756703405567	-2.308555827146444	1.878441471442385	-3.391392978726769	6.75587425450342	-0.01135958013217214	0.04680330045763279	-6.143660462996082	-4.234025928992541	1.755854712859744	0.01538480845246322	-3.049419336765895	1.105321716012513	0.0007429771806562221	0.01130393368732206	-0.007048939891357229	-0.5024896404627699	0.047786588481674	-0.01916046475496882	-3.605806383921751	-4.873317420298954	0.3706199511495655	-0.06041405337544971	-0.0662628890454792	0.07689756798507916	0.09252849524997031	0.08784646571664681	-8.098728616674357e-14	-3.440726285193761e-13	nan	nan	nan	nan	nan	nan
0.06	-0.05999776391379239	-0.02751568948693342	0.1013088137353231	0.2681857651558828	0.902140169706469	-0.002668339258031151	-0.2407138233734185	-0.06522665739366876	-0.0778416534479775	0.4620935487217109	0.02388848396691967	-0.03740958065766384	0.02080859484062313	0.02174697710432144	-0.09988323840291997	0.4019217652576788	0.1570663739636631	-0.4019217652576804	-0.157066373963668	-0.4039500168924582	-0.03759770170628864	0.02468934979819562	0.1029265157069545	-0.1630120800871009	-0.04607793756674727	-0.05844614278931761	-0.05374924641228732	0.5443967353488197	0.9302897666550012	0.06361756570927131	0.002544437133870601	0.9741033892527606	-0.001514506976708684	0.6237858812975808	-0.7269151382414575	-0.7751390196301757	1.80905426983677	0.2650389933435718	0.08251286581863762	1.17539506587677	-0.8663065019081304	-0.6711185807028349	-1.958048844565024	0.9588911019689752	-2.595802697500279	0.05526061943021118	1.394984635717205	0.3033955443238588	6.080272498317172	1.223217889869479	-6.080272498317172	-1.22321788986948	0.2722133043180608	-0.4775663458305564	-0.005693653753675942	-1.481170950992447	0.5006068599894454	-0.336991636175009	-5.838656840505018	0.1555202136204966	-0.4732452840690521	-0.9910696693025836	-3.784199397146839	-0.01762442104248372	2.55590452688066	0.3624786279341167	0.01118705822683344	0.02000579175897468	0.005802875565100572	0.01410010582549272	0.05373454540582619	0.03659243992173125	0.0620072462558416	0.05493341141218547	0.003402913601615796	0.04003221358241829	0.120209762566204	0.103223522055711	0.01898223270369733	0.04316231577897051	0.07420811085128685	0.06823598111023177	0.08534682856565597	0.1100744415926323	0.04203587845128076	0.07786209493603855	0.008740633625345114	0.0253272526510066	0.001487657394513536	0.009405391031793907	0.00311102377678094	0.01254594283124154	0.03636125738589838	0.01947578134482048	0.007305357477097626	0.01244644849846296	0.05507542213575523	0.06261600969254259	0.007981217427013182	0.02107354742650502	0.001674962428877791	0.01623769036026116	0.07287250265226997	0.03640066369618043	0.00102594213764754	0.01900817751870192	0.00102408734181789	0.02733838708099363	0.001757021473672474	0.03274809486902121	0.06713925557226467	0.05563479928642378	0.04445895616046264	0.04764323486353859	0.001251173412588244	0.02973373739102199	0.01579256357878826	0.04447251933521734	0.08369764954304652	0.05844552424538194	0.09639172827750631	0.07596816992775965	0.09414833144611909	0.07380620985685911	0.1463037281453743	0.1701517117802137	0.2501285380786868	0.2496019262496349	0.00101193687499433	0.005931738336259988	0.001037189506007182	0.001526051429961204	0.2211456940301005	0.1604821437877857	0.001012106223051	0.01681337683823457	0.001014103611380504	0.01577334408161703	0.04289938980680722	0.04751705167940608	0.001009701503413907	0.02731399244798264	0.2995102901884353	0.3370238936854716	0.001702318087348572	0.05552606916607208	0.1291999775264481	0.1681083237335515	0.3287384385406926	0.1037324371586493	0.3354193533359432	0.1266707537208732	0.001001053893431308	0.004567287748062198	0.001003090385118926	0.007775276969732248	0.03106275248765453	0.03527552883782063	0.07552533787178639	0.08032983650327037	0.3615719301686636	0.35762148407078	0.1367479808862156	0.1700850901643181	0.001049979067660788	0.01032413126920803	0.001789290969736402	0.01405776299797535	0.5148661601097451	0.303730557364655	0.3867084736330437	0.2562024414560425	0.02897699320046223	0.04530180405589027	0.001008554390049004	0.003338968570920351	0.2327002688051384	0.1201550509235721	0.06261443519552531	0.08351026882396274	0.001011679189424139	0.005295260150350197	0.001020831176557602	0.01921529845369003	0.006871955483627588	0.0873291993698085	0.1227743620016	0.1381964413728609	0.00650630480908482	0.002420364247213137	0.001505098298107235	0.005265729814013302	0.3035999762566055	0.1222876457469584	0.3330313545633819	0.3679794153628546	0.001001921825821866	0.02603465467530692	0.00156008591511009	0.1374850854634748	0.001008679407646985	0.02745043365217101	0.001003379743250379	0.007969927008037418	0.001001038308850717	0.00976342409836411	0.001002118570239345	0.01025536410677325	0.005837969825015554	0.01983495902457264	-0.01325596741731628	0.002411050816836634	-0.0832331013148131	-0.02206078814548723	-0.002965516097966584	-0.02001601176303576	0.001031368021242563	0.001011586411321429	0.05388261964144454	0.05234422265458511	0.001021440298529023	0.08987780255697399	0.001193574903281132	0.09077847139014376	0.1166408238704467	0.06871496814129084	0.001304660660456348	0.001010776150759727	0.00100530152814627	0.01630857883615461	0.001338972745104886	0.1224220380268137	0.001043874160536337	0.001007528568057765	0.09567080635475328	0.001025616465037376	0.001037508890570237	0.001018681636948581	0.04863553796328818	0.03508007824871444	0.001015167207163161	0.002283133871150106	0.1109188575669816	0.1271553818048065	0.124700151388475	0.2194977203770855	0.3139796196686788	0.001019356628017121	0.001056377100880478	0.176122264059199	0.001004512306624222	0.001003871633481662	0.06031832887920856	0.00101204509621425	0.2575171308165414	0.001033526843898538	0.001239329610712115	0.1349792579441887	0.1348660828195541	0.001001115110340172	0.001002945181573484	0.001015430812971087	0.123538328848292	0.2851526769292003	0.2936208972304339	0.001064476591207534	0.002542083680679613	0.3176781836069331	0.1861065393258908	0.06476845881292331	0.001009541120852557	0.1499706313711779	0.07814048053469615	0.001015772511072084	0.001025818256000195	0.001010033409122628	0.1124091565231991	0.01125739768728051	0.001935243600104036	0.1027180225750675	0.2429511620185428	0.001001084858776741	0.001009558243505393	0.001011502723016593	0.001003100028388153	0.00100095134494279	0.001001962561477194	0.01173389941704991	0.01912250825380628	-0.01359307735373271	0.003365386001752419	-0.08156052078209376	-0.02638737185608912	-0.00450156221984676	-0.01882444337417464	-5.177521233454191	-1.261154325873206	-0.5766588762060851	-0.188962527921406	-0.08081553878491489	-0.5504505846842367	-0.08487075251734882	-1.042772728989386	-1.093707135470652	0.575663537676396	1.203136524184959	1.878588968352013	-0.4873814357759762	0.03505782999665685	-0.08566444936382867	-0.6267360806255153	-0.3210747415837524	1.63833600252961	-0.3848874483480368	-0.03934301271804132	0.2085597063055548	-0.008529554530721628	0.1427911815069995	-0.002155216556342277	-0.7727995184079154	-0.5728569085050762	0.3000779807119976	-0.8109042912676968	1.048865632052799	1.270752890728748	1.232148012842269	2.542387944502378	0.962087101134967	0.01210380584208651	-0.04470052432171	-2.66231769629821	0.1150685269296964	0.1575385407013614	1.041103620002161	0.0770098254805887	0.03353340698011487	0.05456785918324249	-3.197061079518294	-4.10229070058047	-4.011291269220379	0.02301821115314202	0.05011610086295169	-1.186284158313286	1.766677649469335	-3.630399886847433	8.579602544530776	-0.01094489414549145	0.02674899042776799	-5.703819855319349	-4.975127091085151	2.564721187922258	0.0369639994036272	-3.311956506122635	0.7592782151979363	0.001182956317007002	-0.006501372074272043	0.4731323634336547	-0.6822579839859315	0.04908415646965641	-0.02184419599520214	-3.637585584692528	-3.81967700960079	0.4661643350685171	0.1242695017756891	-0.03388998125731936	0.08980940982101426	0.112324562022878	0.1080149600025806	-7.536497740317904e-13	-6.387907671434781e-13	nan	nan	nan	nan	nan	nan
0.07000000000000001	-0.05289672952233764	-0.0338659311439372	0.09327954595179586	0.2860849851935637	0.9050219532660123	-0.001800266328002982	-0.2267811236895854	-0.07274523330049323	-0.08303973307951705	0.4407467200896237	0.03276793645463581	-0.06134777759774034	0.01977508902459105	0.0345997115785645	-0.0964871421956686	0.4671882195361592	0.167687695379163	-0.467188219536128	-0.1676876953791633	-0.3999006526599248	-0.04213757325220247	0.02469621072891865	0.08792474418707297	-0.1580998883646647	-0.04912751776132955	-0.1177812322763819	-0.05145962648444883	0.539456470075194	0.9194917185932965	0.02370476534643232	0.002335543656363983	0.9799307188385407	-0.0003950052493904546	0.7833483670537826	-0.5512405689536597	-0.8182489755623938	1.769876310866714	0.3074876867695607	0.09067600970797617	1.60547071569091	-0.6523225941914639	-0.3694955396540704	-2.298148844748802	0.8218711813939602	-2.197657458582512	-0.2468708537766334	1.179090435531087	0.3670239981314031	6.919590544095323	0.8926372512665779	-6.919590544095331	-0.8926372512666014	0.5349413692124388	-0.42856144725832	0.006230942506075735	-1.51176205120237	0.4815381380450619	-0.2708124628326503	-5.999003228639152	0.2590571483614839	-0.515886139945245	-1.169404925205416	-4.083306972526469	-0.02319652990540189	-1.445227021354409	-0.05235220317793719	0.006283942667094617	0.01586511916591533	0.003471457931247773	0.01238904517366518	0.04742112724311143	0.03259602145583521	0.05326750305687787	0.04826571200331627	0.002240416388133839	0.03867048598284161	0.106999322589201	0.09494770078762134	0.01047435591843186	0.03475373883731565	0.07962249562029659	0.07073377731771266	0.1029224556335472	0.1211287236164489	0.06804348648499597	0.1054510605754968	0.00510402441965968	0.02174877326492626	0.001254684583389044	0.009587475094137128	0.002082373656906655	0.01118806007206817	0.02524905532706504	0.01462614291167566	0.004378247804970531	0.01013421061665391	0.08505655828530366	0.07644609806162465	0.004618485947785121	0.01797760687812696	0.001348266582920844	0.01598994712237431	0.07195032410733224	0.03438818988682157	0.001025373608661821	0.01883650290490742	0.006333616402635639	0.03393913205653645	0.001396396018945312	0.03283454528269733	0.05601880849930935	0.04717536100006357	0.03785929352701998	0.04165775878497252	0.001149126288517661	0.03242317717684038	0.009186011904779258	0.03776687786257501	0.09372841645548344	0.06579006387304369	0.1074739292326514	0.08498348259759102	0.1051611757009553	0.08231670837140524	0.1737548489405746	0.1882859116836925	0.2680589626579839	0.2538373964706509	0.001584267937633779	0.006313786095801587	0.001040893760189013	0.001081414966514897	0.1949339718822451	0.1328944109280392	0.03107775083680008	0.04185202406957303	0.01657946942654447	0.03433397036466075	0.05223007867472349	0.05689352118073075	0.001011026706198943	0.02790699426139518	0.2735232579733866	0.3247909085212776	0.001379378651845918	0.05578987700894426	0.07629894701826784	0.1208736454059624	0.2511056660724145	0.0663175072864117	0.2558700464127025	0.08851692038877448	0.001001115965294394	0.00477250893803137	0.001003053773986802	0.008068374981511727	0.01697311443576426	0.02472062546341457	0.09057915954897615	0.08926337786764155	0.3311763857797416	0.3220992306682534	0.1930857822455461	0.2328262853135611	0.001098650562423687	0.01021040344899648	0.008235311771550232	0.02002169662857282	0.4297454201050451	0.251871349713949	0.3056200731598708	0.2058695370759629	0.08703760545274024	0.1023552703568957	0.001009346558047307	0.003766216826017754	0.193317173353751	0.08903255051483068	0.06813007114761137	0.08781837338916816	0.001015178850822882	0.005326588133185682	0.001022712788037191	0.01916002058198765	0.01153593749705399	0.09562408941980476	0.1145569803999515	0.1295379389888595	0.007467736077561434	0.002118218936821208	0.001593868645771585	0.004897796169644462	0.2247954255714699	0.08647978796372223	0.3044161199297177	0.3351270930003399	0.04929324094918929	0.08078214135321005	0.001292309701841577	0.1391565526181076	0.001011029282973072	0.0271169773935263	0.001004052412610797	0.008899920443801165	0.001001255166632726	0.01093417603015747	0.001002567476355134	0.01138942082421027	0.01181150156074159	0.01850131956327645	-0.01361417858077086	0.001655564943261189	-0.0776933277409713	-0.02573571263221896	-0.0043577929538568	-0.02023917888730854	0.001024157173229638	0.001009854708530312	0.02749676927069973	0.03376268739263558	0.001022466808169612	0.08623090885789232	0.001112698428073102	0.08321360284847419	0.1360709447231022	0.1275676290442822	0.001171055482814975	0.001012822356550826	0.001005076213682308	0.00911101942553947	0.001220330871432165	0.1242535477505334	0.001048674868260455	0.001007664461924443	0.04895600708457443	0.001024075813638188	0.02113161955123131	0.001021588319288509	0.03622144164783354	0.02566121663676873	0.001066262698181365	0.001772519122823199	0.1041080971121332	0.1192365123735337	0.1167120483720965	0.2146108585775834	0.2896939778265939	0.003163128871990594	0.00103491075476682	0.1261934508163538	0.1182937013079114	0.06069761362370685	0.06628736688386445	0.001012711076972764	0.1929151490438306	0.001050265316560885	0.00113210690887731	0.06799558878512928	0.0679361060221737	0.001001235938735369	0.001003075315737176	0.001013635948505298	0.09911704779164372	0.2535979465794098	0.2704005871248177	0.001221097792876224	0.02564702528492533	0.1593502873528232	0.09355789289466214	0.2428255606065213	0.001010703868085578	0.1020861395721611	0.07256140068899558	0.001021400290391083	0.001023700422608109	0.02967546436125186	0.09402984464908669	0.006134549476712573	0.001475803301197106	0.05185982430921688	0.2505929826518614	0.193561210050602	0.001016239741859684	0.001015143349028132	0.00100615052562356	0.001001928842928591	0.001003941707988797	0.01784711501142086	0.01667072914955722	-0.0139892707258556	-0.0004677777771077431	-0.06905979973423183	-0.02888930973985456	-0.005635054396954985	-0.02159413442208853	-5.715968715052329	-1.344772880419964	-0.2805055759629144	-0.136648960573941	-0.7039840633267412	-0.7915836104343366	-0.1464855649140988	-0.6614421163247332	-0.6244193683851905	-0.02267358171891942	1.034897206511125	3.479723644908699	-0.2529545123861698	0.01268418476469436	-0.1504812140579664	-0.3972398719391975	-0.1583282463093177	1.116703672854488	-0.2338566342172929	-0.01291585162888056	-0.5941957328476468	-0.02203461126739302	1.096119931464172	0.02040211212971918	-0.8925215896472557	-0.6320923501175217	0.2578939121668574	-0.5506501560299946	0.44076814989587	0.5494035226712001	0.4955219157885537	1.156284226508002	-0.09350655242661698	0.06654056548686237	-0.04191808906974621	-2.830667029283697	4.528735902212114	3.332207989432858	0.8452577482406219	0.04378506397127218	-2.424952900071807	-0.00260829949384282	-5.469368743207623	-3.355817335705149	-3.575577920527455	0.01991139401183616	0.02042555276816507	-0.881252529026311	0.1063002406373142	-3.49475217173333	4.140595519624306	-0.008913451199208862	1.061518351428258	-4.735050412390652	-5.027805896371622	8.474917974035344	0.04759494076406569	-2.886873065866877	0.1427119644008822	0.006975783621536562	-0.006173360484745211	1.145328573232604	-1.039138204382881	-0.09173773752748662	-0.04784586168384277	-3.469701705979054	-2.788797150508898	9.593443688040677	0.1865612018291224	-0.02771696185546931	0.09606530112463628	0.1219838600163203	0.1191413416705768	-3.978211086628957e-13	-8.299623513129087e-14	nan	nan	nan	nan	nan	nan
0.08	-0.04459224917102544	-0.03870264838146223	0.08519314545433547	0.3035650228367859	0.9082133228073781	-0.0008633332739614653	-0.2087178921634383	-0.0785713875721811	-0.08525152812210191	0.4163939325693736	0.04042334331126149	-0.08147914519051341	0.01617299634239829	0.04539934934326379	-0.09271875242012523	0.539245019873893	0.1747509361496678	-0.5392450198738766	-0.1747509361496507	-0.3933055529676943	-0.04613200032957976	0.0247972707004952	0.07283970071852741	-0.1533871842553353	-0.05145194802524965	-0.1778390507967403	-0.04943503591685396	0.5340574451641462	0.9068843685075393	-0.01574749968333811	0.002099661426913794	0.9441030805930707	-0.0008370294544024269	0.8644750732763077	-0.4242102543452033	-0.7865655624308331	1.725217790945039	0.3269561896889178	0.09628489062130652	2.001501434347202	-0.5278221748762622	-0.07386166290355074	-2.559240622195692	0.7140819757269532	-1.83443682802178	-0.4584567537875915	0.9843652938417812	0.3778542579916594	7.438341710167901	0.5116017608711494	-7.438341710167901	-0.5116017608711502	0.781360396257908	-0.3684774521218267	0.0131461544172116	-1.497825340725256	0.4607093373674023	-0.1919616500426724	-5.983202647164904	0.1025143415526062	-0.5649972115531646	-1.352930074112898	-3.692092330531152	-0.02302217142315486	-5.775089039369802	0.05017344146957398	0.003767879505124781	0.01381508156775061	0.002291378837091358	0.01169913945115678	0.03164165727584016	0.02280244047564262	0.0398476350244991	0.03893185293660069	0.001656446663292385	0.03792228633364438	0.09759316157147113	0.08901366789511521	0.005995703474695103	0.02994570610088894	0.07932380530106049	0.06885112376523168	0.1208383193385676	0.1313159322415449	0.1071456411185832	0.1442669575417227	0.00318529830695484	0.01977536098415119	0.001139137271843812	0.009885578772640314	0.001565448370446819	0.010244936317765	0.01580575451918164	0.01045001858593353	0.002833502725332173	0.008940775341334041	0.1016956998208998	0.08473052318095493	0.002910965532405141	0.01640529528435796	0.001184790583039773	0.01592516899298498	0.05034373810817627	0.02485392374390281	0.001024318803852062	0.01864290046360429	0.01880433568650003	0.04763602806755739	0.001217283747348881	0.03317527336824605	0.04409751864585545	0.03831569847779788	0.02985259111372736	0.03484430700292969	0.001123650508288956	0.03529329434873288	0.00551402124581516	0.03305099315934672	0.0964309978662366	0.06767540437161736	0.1104404571041529	0.08729811796982323	0.1080330710776547	0.08422805268704532	0.1879954024163042	0.1947140401167411	0.2709141880840462	0.2481615252912159	0.002939879075085138	0.007307246034593034	0.001032007117988185	0.0007338632344792547	0.1587772084051674	0.1043600401294777	0.09850552511517426	0.1001095945399399	0.05236106551641764	0.07796992934078305	0.05989670753468312	0.06464355600404736	0.001012022133080528	0.02823358426217114	0.2331511018447086	0.2896283864789849	0.001226074956993615	0.0554578629984002	0.04313955152696495	0.07433106572522886	0.1716129727102413	0.03711364920776931	0.1749824652844758	0.05603714484372266	0.001001207430477272	0.005003222972018974	0.001003100577690263	0.008422229050603009	0.009424990479141315	0.01851935800805387	0.08831751180047068	0.08418123366066206	0.2997255429033219	0.287312413074615	0.2163199721996579	0.2563361812428662	0.001201302647604666	0.01020360661913302	0.0226860797329967	0.03319774234112937	0.316671785076408	0.2076889743655035	0.2149972233466499	0.1569192812998804	0.1890153105042064	0.2073790815715037	0.0010103241056683	0.004273053169002443	0.1488538578623783	0.06293099980140743	0.06866926303944867	0.08717189344322068	0.001019743055408771	0.005472638693045105	0.001022593722281488	0.01905944804616308	0.0277136665270901	0.1094254293678883	0.1019767009705305	0.1176197630538763	0.00541454481166994	0.0009411191169891439	0.001408637494139243	0.004386746004027625	0.1502773551015448	0.05397929694690629	0.2876209808589936	0.3114432786005086	0.1552074346338829	0.2001057421867564	0.001161641108758147	0.1407470549536368	0.001014024837034544	0.02699778058713117	0.001005914591602303	0.009888753506336979	0.00100185253792919	0.01220626201230365	0.001003781889019186	0.01264509010386736	0.01787815586889745	0.01642225367334532	-0.01399771121667075	-0.001151706200504498	-0.06751292251778292	-0.02862864605030646	-0.00557754669055906	-0.02216002862734211	0.001016946325224129	0.001008123005744171	0.001110918899960842	0.01518115213068673	0.001023493317809817	0.0825840151588171	0.00103182195286795	0.0756487343068027	0.155501065575755	0.1864202899472797	0.001037450305176339	0.001014868562343082	0.001004850899219462	0.00191346001493294	0.001101688997761392	0.1260850574742491	0.00105347557598443	0.001007800355790928	0.002241207814401201	0.001022535162279996	0.04122573021189256	0.001024495001626267	0.02380734533238019	0.01624235502482385	0.001117358189202258	0.001261904374495066	0.09729733665728363	0.1113176429422582	0.1087239453557163	0.2097239967780789	0.2654083359845062	0.005306901115959912	0.001013444408649589	0.07626463757350893	0.2355828903091951	0.1203913556139335	0.07225640488851552	0.001013377057726968	0.1283131672711202	0.001067003789223455	0.00102488420704314	0.001011919626069429	0.001006129224793391	0.001001356767131137	0.001003205449903885	0.001011841084046667	0.07469576673499607	0.2220432162296178	0.2471802770192019	0.001377718994544123	0.04875196688916645	0.001022391098713903	0.001009246463433539	0.4208826624001195	0.001011866615323582	0.05420164777314414	0.06698232084329503	0.001027028069707876	0.001021582589151695	0.05834089531338378	0.07565053277497537	0.001011701266143771	0.001016363002287491	0.001001626043362685	0.2582348032851799	0.3861213352424426	0.001022921240216691	0.00101878397504231	0.00100920102285703	0.001002906340912912	0.001005920854498917	0.0239603306057913	0.01421895004530847	-0.01438546409797838	-0.004300941555968121	-0.0565590786863705	-0.03139124762362002	-0.006768546574063202	-0.02436382547000203	-5.905523664489349	-1.478666179434823	-0.1585318773075116	0.01526845791747124	-1.240248041735416	-1.083682516254153	0.03783483754103487	-0.5744150538854913	-0.3735982944192452	-0.3004264142969164	1.029721844446831	4.12397523372068	-0.1663680147354437	0.05826175319780404	-0.002712648444995194	-0.4920332592839818	-0.09731422031813478	0.5292033525807469	-0.08016165742785664	-0.002749990951476293	-1.295798760598504	-0.01291511692834871	1.562021388607231	0.04870031780391362	-0.8528443655934573	-0.738452049208404	0.3362134579348084	-0.4129529373717301	-0.04297419376486222	-0.0693825687934585	-0.08768282693972951	0.2011736504254489	-1.020181178950667	0.1343862417088275	-0.02528357804356839	-2.85164528405813	6.75885317473135	5.172605079317075	0.7158166844246143	0.02372746288912954	-4.55237396863969	-0.06459651150982287	-3.058641350146544	-2.46007634186275	-2.876479711818881	0.028116779986549	0.06226731232539885	-0.315556974504541	-1.036459464801254	-3.483312725065623	0.7333427005374071	0.01044130391770043	1.469171406805998	-4.168453394869445	-4.698597370287187	12.15879017061865	0.05288161696358265	-2.307766567058983	-0.2316386870223068	0.02412747200385771	-0.01556030824586538	1.574422343062437	-1.334192694176249	-0.1259067454281803	-0.05046750026508753	-2.976112231407508	-1.98597541706279	13.38138716620578	0.108076537958458	0.008961909165231851	0.1015773351697049	0.1325913720935091	0.1323374724429689	1.015179501805021e-13	5.914744834813079e-13	nan	nan	nan	nan	nan	nan
0.09	-0.03635818649179904	-0.04292300493057045	0.07772802237549731	0.3205765456396132	0.9114357822210515	0.0001175743828510099	-0.1866604652407999	-0.08401319721504077	-0.08427549153043526	0.3907612260385966	0.04758292430222662	-0.09776370095898579	0.01154094606143171	0.05483535225915181	-0.08909665584326694	0.6141012887879819	0.1787746157895549	-0.6141012887879815	-0.1787746157895111	-0.3844731876842434	-0.0495876379115391	0.02492699074663835	0.05805377406153885	-0.1487679207674834	-0.0529702764613437	-0.2354478875734	-0.04648094258041244	0.5281899557939804	0.8922238393653302	-0.03700974756589271	0.001750755885695242	0.8670006854672833	-0.0009251927673544093	0.7672866425863822	-0.4296033355986094	-0.7027276852934299	1.677260193555909	0.3152585830176299	0.09925146400685442	2.402410869033861	-0.5667908546402788	0.2742010005507568	-2.544272734569998	0.7274178495020208	-1.423070659862663	-0.4486216718715257	0.9135094691026329	0.3432726180965848	7.494850971973664	0.302231968522033	-7.494850971973653	-0.3022319685220508	0.9683235527751881	-0.327612339783249	0.009756672225913544	-1.462426195822873	0.4656136895376874	-0.1143867309402655	-5.138828996546639	0.460901255982442	-0.5760039053808583	-1.565868655438775	-0.2791381463275556	-0.05202197473889836	-9.003510242167845	-0.03220138996347408	0.002425155272142299	0.01266832874435394	0.001663717572522054	0.01140509503732644	0.01732547953519268	0.0136867929405727	0.02670487886041768	0.02902157916882691	0.001347205799643938	0.03752753786454729	0.0921476587302439	0.08447135577076148	0.003582618345843906	0.02697083091629378	0.07590257654350943	0.06570016640222151	0.1372652241763661	0.1427366751267311	0.150565030304897	0.186371227393211	0.0021362863039682	0.01858465441945299	0.00107989200635202	0.0101845111839379	0.001291104515647506	0.009561961370875685	0.00905579705194629	0.007283455025874943	0.001986395114580815	0.008240603149006103	0.1074301804912081	0.08976496226503804	0.002005899528622419	0.01555164090836803	0.001098482065622654	0.01592807597617029	0.02824591665111237	0.01567964684554052	0.001023314545072579	0.01847905814922731	0.03394990626083694	0.06370215722187306	0.001125337506360053	0.03361692160157507	0.0325796491200676	0.03017338900017169	0.02170049861183616	0.02795827682562101	0.01965222548560352	0.05374032080545548	0.003414053582101562	0.02982717675489911	0.09558594842342513	0.06684182615397247	0.109408030249421	0.08603045637957468	0.1069470590576827	0.08289959521937393	0.1886057602451474	0.1920016106192172	0.2622390037149996	0.2360369904893712	0.003528043426743383	0.007780913956645281	0.00102320735005364	0.0005946722624475122	0.1272908358355543	0.081550136492826	0.1428117911622293	0.1729161832027752	0.07929591834088873	0.1208919590526245	0.06470854541222291	0.06945154462561005	0.001012396899691681	0.02855443780781558	0.195990523835354	0.240948427296052	0.001697962827820164	0.05322728383543544	0.02374310313372125	0.0478409165502781	0.1043766492147466	0.01802269961691564	0.1066593915526181	0.03277212314263831	0.00100132023267407	0.005272784857790053	0.001003518334941624	0.008810177160273021	0.005360608814406227	0.01497950984633024	0.08125649922501363	0.07566960113636786	0.2692491941223532	0.2534425140956434	0.2201398383125623	0.2607435843986083	0.001320560444127393	0.01042417680473103	0.03297049249859921	0.04281767527859589	0.2102162637867907	0.1891941895886538	0.1343845369998683	0.1199471228691412	0.2474386807606314	0.3137031011245025	0.001012322522520277	0.00486760616284317	0.1104554836063886	0.04412492712102776	0.06594408535971009	0.08382869280496312	0.001024777598846559	0.005872483252789061	0.001021782809092676	0.01898552410468909	0.04398256427269708	0.1226915035675762	0.09211673552796207	0.1077696847318742	0.003585868261487719	0.000176130793990191	0.001217168455718805	0.003991539208054891	0.09005526579062345	0.02931711750830088	0.2775481303349738	0.2930522652275226	0.2244564212853852	0.3047190978624574	0.001118275967897964	0.1374324531049959	0.001020126225755296	0.0272176865822921	0.001007891529954636	0.01086461775420497	0.001002516909865742	0.01350132315226616	0.001005113070503505	0.01394454191842725	0.02056348632015309	0.01391695018382544	-0.01436943107117667	-0.0005136891861193783	-0.05789431930061792	-0.03093481636703823	-0.006873626550636816	-0.02114982342839018	0.001015812423378276	0.001007939333357213	0.001062408217819024	0.008186805691543588	0.001025824960334078	0.08639700978173019	0.001036080952035157	0.06771146788343888	0.1670388144208756	0.2397047834072775	0.001037549976547449	0.001021039263208572	0.001005354787611373	0.001558639233438483	0.001098534263217154	0.1061894307386198	0.001063014680217843	0.001009302306430199	0.001656620429491435	0.001022044481547906	0.05960856126947908	0.001033897571466286	0.0148398058826638	0.009221068882352664	0.07242719093778417	0.001146164428157671	0.09192018099097804	0.1049893298698902	0.1025186023726167	0.1717635515306325	0.228614959975133	0.003159212083245572	0.001014560131769746	0.08069664295494564	0.179612407205602	0.1070430737235005	0.06951464813452723	0.001012287618792837	0.1329027839182193	0.003140026128791254	0.001101107635632355	0.001031660530514763	0.001018366887135246	0.001001506032830341	0.001004585646397384	0.001036626882297359	0.06922171905150734	0.2002459703790443	0.2086318927608136	0.001501535025995247	0.04109476421625113	0.01406292489113288	0.001377483018310432	0.2786286816844532	0.001016547685885221	0.05143011296601947	0.05853862023574896	0.001032546442758228	0.001020394173619432	0.06691216793776487	0.08079566749537866	0.002201445601323635	0.001018773803548743	0.001002579006190246	0.2582266057483498	0.2914169275253977	0.001115595293676007	0.001032984349512427	0.001010581686510372	0.001003463788884405	0.001006987062595851	0.02053134134289865	0.0111700468051199	-0.01472832450424112	0.003154129724145039	-0.04934390857485005	-0.03287584167850469	-0.008253770391973145	-0.01756841659614912	-5.922377010223284	-1.716584521867008	-0.07914767845247937	-0.04743596906181215	-0.6415729941590147	-0.8955066192909884	-0.07364585181408811	-0.3336998296950471	-0.2322116813925906	-0.3440815571718949	1.224855996500536	4.294316508171854	-0.08304861911676539	0.01509269861747327	-0.09816394847586878	-0.1938314969094618	-0.04850433187144754	0.4545099632142407	-0.07755608314690092	0.002671285888724107	-0.6307514963868783	-0.01713545570607008	1.636746846768712	0.04286632522513503	-0.7749018195444615	-0.6529009482543566	3.062484556127842	-0.2486048898267828	-0.1306270465234012	-0.1890872795930876	-0.1866388021303466	-0.7769297883951732	-1.425323126553919	-0.02197963801708647	-0.005062112815085553	-1.75425928884	6.679651295371097	3.047091960131244	0.2756154361197337	0.03898119609820817	-4.851049608375495	-0.3481471172333809	-2.119448995946056	-1.325448029847283	-1.688939186494021	0.02705413549578287	0.02793147090576951	-0.3309387776703053	-0.7110078309632163	-3.263387545064882	0.02584153398385629	0.03270974839531485	0.5072454668443904	0.02271589407790391	-2.863752090466452	7.576386052887612	0.06547004010201657	-1.485647381325143	-0.4378157532143381	0.05265049951190798	-0.002271316939849925	1.123473832322751	-0.6753471415617586	-0.0364446261725099	-0.03050303704042445	-1.827550084505731	-1.709183060946683	6.41810059264732	-0.7580922414107389	0.03791226106831596	0.09572606366088135	0.1285716679804001	0.1294976932370497	2.960420690755625e-13	3.72463253713341e-13	nan	nan	nan	nan	nan	nan
0.1	-0.02954753271868683	-0.04748956069544128	0.07121321910935487	0.3371136951868363	0.9144729522687938	0.001108792470979513	-0.1608211364057982	-0.09003222668384794	-0.07966486772480842	0.3659690368663294	0.05516337284214529	-0.1099524850714726	0.007587195515762552	0.06388302232098704	-0.08591914884380047	0.6883808172998142	0.180977531548375	-0.6883808172998165	-0.180977531548363	-0.3742748640652955	-0.05278349263552945	0.02493158049332332	0.04352985269905073	-0.14402550387796	-0.05379333651936176	-0.2726209164953035	-0.04076507219201558	0.5231873021985237	0.875833137376555	-0.01570588061681347	0.0009539611737723833	0.7768704706221107	-0.0007689629717298716	0.5797932920693152	-0.4934500975064587	-0.596501599895085	1.63034313982419	0.2898983166157074	0.09834697688451167	2.757881816817446	-0.6432661400587151	0.6530557798854265	-2.391137150467114	0.7982554854988316	-1.015282496811255	-0.3227968067127949	0.9066987230643694	0.2889363425226174	7.32299362971658	0.1474489846582787	-7.32299362971658	-0.1474489846582791	1.054552063357809	-0.3165208805270432	-0.01187990547418309	-1.445424281825156	0.4853400177011504	-0.05290797442750398	-1.89604107621581	0.6548697519572263	-0.3920300566109712	-1.698964643425924	4.821130635799245	-0.1126000055620918	-8.380652983247264	0.09905206318511965	0.001748873222330179	0.01206554817615269	0.001348928056843824	0.01128324750205882	0.009624299878303573	0.008797150013857407	0.01621988850333198	0.02107903291096115	0.001193574359309118	0.03731214288814239	0.09063477596407447	0.08234662212666809	0.002363652331577286	0.02508477369544486	0.07046834420552162	0.06168316264454411	0.151402108902545	0.155221637449814	0.1955460866512543	0.2301020431371143	0.001609204944731487	0.01788888218336143	0.001053360831098223	0.01045879213580584	0.001154057875688524	0.008996025196761841	0.005385687275710442	0.005522347762515018	0.001559538159005371	0.007855006429127512	0.1023265521477289	0.09335723242482225	0.00155618396906468	0.01511443631390167	0.001056081045545289	0.01596539267746955	0.01567656608351671	0.01040499626767361	0.001022567204577101	0.01835454918525602	0.05019859736049514	0.08008181309321122	0.001084065882998724	0.03409733979993611	0.0220439179461378	0.02283197629461685	0.01397533138641395	0.02150334879774158	0.0620032634137398	0.09072883992568441	0.002295127708073361	0.02774300443671981	0.09280184623220095	0.06492515150597615	0.1061529058725707	0.08341762177124458	0.1037047940272968	0.08032267393373775	0.1744529878794974	0.1785100395796078	0.2434801494260944	0.2192431158574563	0.002752459368536909	0.007221113660114342	0.001019367519922197	0.0005824710490213456	0.1094112681862848	0.0683963774413298	0.1445514763835243	0.211246355198088	0.08767493256741124	0.1316175904849894	0.06611248227978506	0.07075255265142777	0.001012039205556053	0.02898396718066194	0.1733164806482572	0.1992587595029021	0.002968061151074665	0.04916236473063847	0.01313433068838672	0.03434087558425535	0.06035458629969855	0.0112579995400742	0.06178022540638507	0.02401006995207313	0.001001451275983356	0.005569476448798078	0.001004417554030234	0.00923304169466496	0.003298971006210256	0.01313006005786247	0.07481539985102319	0.06905826122326413	0.2410532928576075	0.2225902526866133	0.2082934322943718	0.2544070839899873	0.001442069062594741	0.01083854189087058	0.0346324156482959	0.04439125740106858	0.1387972449033739	0.1992076813387555	0.07977831395198255	0.0962858839985337	0.2300963231799213	0.3283142488872431	0.00101566290767539	0.005571275136786271	0.08525660919104204	0.03257406392873974	0.0606413906122889	0.07839929212728879	0.001030054119731351	0.006461829877467487	0.001020783042351783	0.01895308493618706	0.05629389837210123	0.1327885327233069	0.08857300208790421	0.1033223367959029	0.003254114917438768	2.515245345201694e-05	0.001122589970125804	0.003738101700766403	0.05145428181146082	0.02000376669306375	0.2709051207812658	0.2769205013132989	0.2289363769505296	0.3060040865138294	0.001142944320729624	0.1258433034508754	0.001030278900626598	0.0278138852323332	0.001009570175965854	0.01184588576468112	0.001003127791908574	0.01482071161355588	0.001006311695547495	0.01527394002396166	0.01917260362864367	0.01104924686052668	-0.01472191129352046	0.004669030672084723	-0.04987800482054863	-0.03269326917587202	-0.00829580238260242	-0.01628281577950453	0.001014678521531578	0.001007755660969008	0.001013897535674894	0.001192459252399232	0.001028156602855318	0.09021000440465167	0.00104033995119769	0.0597742014600822	0.1785765632659987	0.2929892768672754	0.001037649647918951	0.001027209964069407	0.001005858676004539	0.001203818451952332	0.001095379528671564	0.08629380400299425	0.001072553784449835	0.001010804257069351	0.001072033044593445	0.001021553800797583	0.07799139232706799	0.001043300141302187	0.005872266432946265	0.002199782739880733	0.1437370236863697	0.00103042448182409	0.08654302532467339	0.0986610167975238	0.0963132593895184	0.1338031062831914	0.191821583965763	0.001011523050531062	0.001015675854890524	0.08512864833638265	0.1236419241020091	0.09369479183306675	0.06677289138053735	0.00101119817986101	0.1374924005653178	0.005213048468357872	0.001177331064220441	0.001051401434959184	0.001030604549477742	0.001001655298525959	0.001005965842890456	0.001061412680539133	0.0637476713680192	0.1784487245284724	0.1700835085024251	0.001625351057447079	0.03343756154333737	0.02710345868352903	0.001745719573184229	0.1363747009687772	0.001021228756443237	0.04865857815889498	0.05009491962820599	0.001038064815782006	0.001019205758108374	0.07548344056214656	0.08594080221578335	0.003391189936503217	0.001021184604809894	0.001003531969015789	0.2582184082115196	0.1967125198083471	0.001208269347135082	0.001047184723971552	0.001011962350161653	0.001004021236855067	0.001008053270691573	0.0171023520800061	0.008121143564931531	-0.01507118491050377	0.01060920100425796	-0.04212873846332916	-0.03436043573338935	-0.009738994209883034	-0.01077300772229664	-5.874994036454861	-2.126976777552686	-0.04973742636003934	0.0497078336008955	-0.3950471201644906	-0.6901370142741415	0.07370553606338548	-0.0908993578658598	-0.1558347016490439	-0.4736356932175175	1.242565732034648	4.449284412212778	-0.06738114903319625	0.05333146128008229	0.02069510604844353	-0.2109420001033235	-0.03439912585774641	0.2407695677251558	0.003128298877598086	0.004131952740912972	-0.5158734967222993	-0.00504844375143538	1.624726732016298	0.05645431080094169	-0.6926650111860528	-0.6522316193315103	4.044511990640979	-0.1850241201080927	-0.259593479833391	-0.338417172407054	-0.3373755905305534	-1.954654657984642	-1.954049144958991	-0.07230740198340491	0.0001143736667069405	-0.9204163670249808	-0.1364301587730872	-1.266674576580237	0.01442056530922829	0.04546262826426634	-3.154315690683725	-0.4314644998875885	-0.4606197083622683	0.005173560942307736	0.02411399029543139	0.03354272106402857	0.06925059726949109	0.02252270012926906	-0.6564009425652632	-2.879785211072869	-1.415438012338351	0.04920028402014636	-0.1400987562021638	1.533201910537635	-2.036413458253752	-6.183784187445403	0.0747048129601677	-0.8567246694407352	-0.6488786948977285	0.06202788527165309	-0.007263356988350378	0.9406133342742453	-0.2536466169673561	-0.00310474894356485	-0.02211364255206173	0.09365349327698277	-1.534125525309429	-7.284286238672158	-1.546833023144275	0.08422044011819908	0.1026580876891358	0.1374568363602659	0.1383267306365591	4.310901021270455e-13	-2.088591720205285e-14	nan	nan	nan	nan	nan	nan
0.11	-0.02466932503498102	-0.05249724313039411	0.06590010907253815	0.3532048965381347	0.9172620434636981	0.002058092564052155	-0.1317123216012931	-0.09636190707791568	-0.07147606312617827	0.3426666370893027	0.06317300003455191	-0.1184813550654376	0.005010994601214676	0.07269129291043744	-0.08342610582930561	0.7602712277647309	0.1813158296852104	-0.7602712277647301	-0.1813158296852141	-0.3636377532177142	-0.05595103019057282	0.02466721676731972	0.02903845794090743	-0.1391078486520826	-0.05408151859873456	-0.2751817788856141	-0.0341261971413898	0.5209606474687253	0.8586351559031778	0.04718681064951553	-0.000140193762855189	0.7003547220027703	-0.0003760972878630571	0.4014979970832427	-0.4990130694114857	-0.462817794252418	1.588758772808035	0.2691796841225253	0.09067901322611319	3.054419617626741	-0.6069950282745877	0.9612301333551593	-2.27876687114122	0.7924161079785247	-0.7094515793496187	-0.196485126578275	0.8467017674365623	0.2057131744913902	7.017518520276486	-0.0814616813016858	-7.017518520276483	0.08146168130168387	1.076188019638607	-0.3157400867039707	-0.03866171824297202	-1.449604494268359	0.4975684724270539	-0.00572626485068552	0.9163215803428169	0.6706133449799883	-0.06595870791303708	-1.745720235025323	7.187266318568593	-0.1043912463901791	-7.035246232067967	0.0007205562578579801	0.001389172812946188	0.01180732527605524	0.001181738345226438	0.01136328080073867	0.005458288621738986	0.00618033975481793	0.009000694096526042	0.01539723914452795	0.00111437204224578	0.03729722662828221	0.08866301059026031	0.08027201873706463	0.001714457456472836	0.0238311168457499	0.06393401251306269	0.0566137559230778	0.1637065038968528	0.1660990353984576	0.2397058306873535	0.271656659758035	0.001328856882084018	0.01746539866524172	0.001043643844832187	0.01075192280967958	0.001081633249490636	0.008608379701766346	0.003333075036248179	0.00445217743222127	0.001330131067356113	0.00766357670229389	0.09112284998798366	0.09288165329376015	0.001321657881784102	0.01499686447676398	0.00103422286980463	0.01603949903935825	0.008669927042521341	0.007102284196069716	0.001022040822691993	0.01826589650600548	0.0630633710145371	0.09405964303363344	0.001066300142481288	0.0345985735620133	0.01382042173448324	0.01682219237602762	0.008235767360761419	0.01653665360812355	0.1101428060636729	0.133102649201128	0.001675043606392876	0.02629078587734251	0.08856508479530048	0.06162721402346031	0.1012518496495538	0.07918558742669651	0.0988946793128095	0.07622296434122816	0.1557469928797286	0.1594230496136103	0.2215980099039902	0.1983876217367457	0.001901271478488597	0.006556209565067985	0.001018393820098685	0.0006283079812147479	0.102683110496587	0.06223567555273907	0.138920843069146	0.1991351668784462	0.08007106672391616	0.1112507269813877	0.06694177854748032	0.0711838739977238	0.001011931487755444	0.02946158762026374	0.1580110783166166	0.1740702162764067	0.003534894070033236	0.04489351522254032	0.007364370582302846	0.03001530102985443	0.03406794436387593	0.0105481395494432	0.03595376684262166	0.02488833047391952	0.001001591935596925	0.005885068218045591	0.001005727825543021	0.009747928188865636	0.006246266481712908	0.01613917185675178	0.07140094362462886	0.06461020681909374	0.2155561165655917	0.1957873915191289	0.1915238559414127	0.2382168112261972	0.001836528469503746	0.01154398306525134	0.03395427432458368	0.0432889928132384	0.1064147792209787	0.1832239706231203	0.05948002892514356	0.08173489770712175	0.2108112674332451	0.2952706709910816	0.001030812517047711	0.006362369569531029	0.06965230929269307	0.02554992824837393	0.05568433618073021	0.07306965291136054	0.001036450237179685	0.007066848653831084	0.001020179111517984	0.01894705450130186	0.06010402937886038	0.1392608620034253	0.08892275125439979	0.1023223086314809	0.003104324042017505	1.787239435104754e-06	0.001074664900856946	0.003564731442335238	0.02845901003047912	0.0192136482430143	0.2632607067445807	0.262553513591601	0.2035461670570619	0.2253932366555011	0.001152460606508274	0.1103284070931593	0.001117204279916444	0.0287812199535191	0.001010192886436532	0.01284522718669379	0.001003393145600987	0.0161615567925898	0.001006812437007673	0.01662255345070349	0.01824551018388005	0.00825052664926392	-0.01484223243448191	0.007913427383009073	-0.04273081831800684	-0.03415548885557833	-0.009521624553824116	-0.01341671726488409	0.001013442559575185	0.001007410418735589	0.001010527171276155	0.001113026680037524	0.001035066432328697	0.08231707611962732	0.001032534470071396	0.05190719023221489	0.1870279241634737	0.337169251257542	0.001035662691251193	0.001038877002345708	0.001006541693860924	0.001139534329690904	0.001087265061433051	0.06634573336320256	0.001081090162121602	0.001012036707263375	0.001053089106557771	0.001021441559494658	0.07990957694494705	0.001051619620929306	0.003734874352741885	0.001886239883473387	0.2014931176442308	0.00102456543220154	0.07953338717247074	0.09061250199686405	0.08855982266227645	0.1186406947801108	0.1738884472194539	0.001010287470101164	0.001018822688834734	0.1000280767692938	0.1360679119450809	0.04915819052779626	0.06906421187045224	0.001012344975741078	0.1298522075534284	0.003210305235972074	0.00111531025880867	0.002723105741706998	0.006928322848730564	0.001001808555477316	0.001008043721895041	0.01637701240606701	0.06968763106691013	0.1625748593750417	0.1566103460686337	0.002774963716476674	0.03293049464283529	0.08448508969720157	0.05893885938321788	0.2115103141727999	0.001068028565171534	0.04926679951150428	0.04894256662557928	0.001047373623650858	0.001019842298081387	0.05562127797398702	0.0923867138502486	0.002571258608905056	0.001027806947243694	0.001003474853203763	0.2406123321814936	0.1257134741874261	0.001123529999309028	0.001343494012811371	0.001009892135416745	0.001003371519482696	0.001006724611737725	0.01823294322221504	0.005555312905467844	-0.01477939159462562	0.009001205196934219	-0.03606529569920731	-0.03545375103303582	-0.01057355100019892	-0.01266558638433346	-5.7201621712856	-2.612451725447254	-0.0078635116143794	-0.009658243522451778	-0.1626209674570969	-0.445787856512822	-0.03577189484524805	-0.3094819823050989	-0.0989776756709	-0.5416957046966834	0.9399802565272087	3.89454094748866	-0.02523076943023167	0.01762110393862435	-0.06605574020835912	-0.04264436860125058	-0.008283090438629332	-0.3555946057952033	-0.01480217391580193	0.01002315477108811	-0.203587280079803	-0.01004323240310904	1.157937607743712	0.04737198448390109	-0.5077570000656857	-0.3644159019469669	4.388723983900703	-0.1157809043640671	-0.391583438726878	-0.4970194041697223	-0.4734947201514648	-1.868206377659491	-2.159879106188866	-0.05617435112117055	0.008930191375182417	-0.3150991546120062	-1.74624068610548	-2.600569073233513	0.06839617546090618	0.04820972211676717	-1.990315527626412	-0.4068624507885434	-0.3831817272152492	-0.1727723216407668	0.04244501988796926	0.0308580868700792	0.04441095975000148	0.5925278274468542	-0.249727154189317	-2.480155110823107	-1.757503302639115	0.08888055416230919	-0.09803682893428593	-3.015542783031051	-0.6434185029750755	-0.8243447818013895	0.08180635001039438	-0.5549201272317167	-0.4354354359578816	0.05831340844998038	0.003084101441722166	0.3970972063219793	0.04221515007789774	-0.001370183104319428	-0.01264890970694498	-0.2883545278190291	-1.364087385514328	-8.024071161276547	-1.490726391856651	0.1091287690697445	0.09841595914813943	0.1320828080839872	0.1328022189088196	2.633820847188715e-13	-5.821028808104248e-14	nan	nan	nan	nan	nan	nan
0.12	-0.02140457772884982	-0.05728835568161351	0.06202291548867087	0.3689061034906706	0.9198817411858573	0.002905692164914278	-0.09992197458247917	-0.1018586290397161	-0.06090976518744486	0.3202052181195463	0.07078661810184159	-0.1245207182057865	0.003576657976655408	0.08065198512227734	-0.081884067071608	0.8279797888455358	0.1793148514420979	-0.8279797888455354	-0.1793148514420982	-0.3526847454028873	-0.05907336349408818	0.02420496855815205	0.01460276632437385	-0.1340865855304303	-0.05392781828447225	-0.2636454252446805	-0.02739864355621666	0.5216149716689851	0.8408169610005213	0.1166366197765884	-0.001097069046544034	0.6339105561518142	-0.0003305621931901019	0.2571012165473678	-0.4501361207563282	-0.3093183093049324	1.552344260071695	0.2560196220121025	0.07800687844240753	3.29418825967804	-0.47667445359697	1.128554447900417	-2.222940989019501	0.7190536604640798	-0.5173811260805837	-0.09442394870145417	0.7371830475762667	0.09873549117239692	6.486623752894133	-0.3204062913312908	-6.486623752894133	0.3204062913312907	1.11773145680723	-0.3074800302206205	-0.05145680210664239	-1.434283653503191	0.5060615968557926	0.03546850429950812	0.9234021300317015	0.6726054588608784	0.1841657294009337	-1.823007329281513	6.132554207948881	-0.08514407497276258	-6.366336429570207	0.02958594534587598	0.001208455869584779	0.01178915078382266	0.001097939782597594	0.01157094123817009	0.003329780706761034	0.004858609947438127	0.00521865371833321	0.0121719534307437	0.001078228335311408	0.03741504285497162	0.08412303483104183	0.07644776923502024	0.001385009539366109	0.02302360003479855	0.05672942599099805	0.05082024747807295	0.1743418667163041	0.1741625705570124	0.2820780779344755	0.3086509027972943	0.001187547098822646	0.01722596249772693	0.001044623253601253	0.0110577428232525	0.001045767040078067	0.008318279688720728	0.002264018679171016	0.003878414335882583	0.001211272394387746	0.007601419201477801	0.07591793763891365	0.08585115607171169	0.001208562201399569	0.01505520268341675	0.00102391439272709	0.0161525324763137	0.005032284565231171	0.005154883414127649	0.001021721619124924	0.01820646176205369	0.07079830585507045	0.1029825322815665	0.001061581494472802	0.03511637034700393	0.008462794361073072	0.01270753174267857	0.005122124673948693	0.01374886109166696	0.1590775754544413	0.1776728019927369	0.001361218113628345	0.02522016009755574	0.08310005639964443	0.05726169429028127	0.09497669044575049	0.07369663953446995	0.09279428979648517	0.07103421168708429	0.1380260333345491	0.1410366511774985	0.2006995037650157	0.1771889451935294	0.001473388753185007	0.006187607955917177	0.001019481363992534	0.0007586184484649082	0.1050084396513586	0.06202689147070038	0.1405039536272815	0.1871128778569902	0.05585045194410449	0.0837287900384546	0.06842031435079418	0.07205152559121945	0.001012451332713036	0.02991112687151618	0.1454623897474226	0.1573139974901593	0.002820977116507894	0.04133397473367018	0.004363570476824114	0.02710351054606516	0.01997530269068171	0.007290017855807043	0.02409030954707667	0.02267710846607385	0.001001738897133658	0.00621228726820066	0.001007422088862241	0.01033494605328816	0.01523758686232207	0.02524517996271706	0.07210487477259835	0.06373337382103153	0.1929923464691373	0.1729997887021578	0.175704625800877	0.2205592826928095	0.002607479110255976	0.01255600504020344	0.03335590532865564	0.04207686747086747	0.1102703698330873	0.1731848510910566	0.07307219903175956	0.08802481988014622	0.2258216182142338	0.3038390854509245	0.00106179332391817	0.007173247665392132	0.06092927958988341	0.02133930817210521	0.05241945312238212	0.06932285765472007	0.001044303251172618	0.007614848818414489	0.00102019569614771	0.01895530356028843	0.05315855498096926	0.1415953705411969	0.0918910070049952	0.1039381231173338	0.002620416422708212	1.711006389612785e-06	0.001054019904342047	0.003483353494945407	0.01563770096956938	0.01350312924607766	0.2520339490517522	0.2491424462733023	0.1598772320830067	0.1617989147226688	0.001114836688770692	0.09733717274461909	0.001308811591504382	0.02999410591269902	0.001009468469820007	0.01383832019636257	0.001003200732314566	0.01748977994801656	0.001006398021193353	0.01795810968609524	0.01869020646376449	0.005607066139200854	-0.01468781060421689	0.007922895748434664	-0.03630612764107856	-0.03537177228191148	-0.01048660313777535	-0.0137230702013684	0.001012206597619377	0.001007065176502017	0.001007156806877272	0.001033594107674584	0.00104197626179897	0.07442414783460873	0.001024728988940889	0.04404017900435415	0.195479285060948	0.3813492256478077	0.001033675734584747	0.001050544040617121	0.001007224711720072	0.001075250207433701	0.00107915059419562	0.04639766272340765	0.001089626539793981	0.001013269157456434	0.001034145168527204	0.001021329318170322	0.08182776156282486	0.001059939100553984	0.001597482272533504	0.001572697027063367	0.2592492116020908	0.001018706382581016	0.07252374902026777	0.08256398719620436	0.08080638593503441	0.1034782832770281	0.1559553104731423	0.001009051889671764	0.001021969522778534	0.1149275052022056	0.1484938997881529	0.004621589222525761	0.07135553236036303	0.001013491771622143	0.1222120145415391	0.001207562003586377	0.001053289453396539	0.004394810048456537	0.01282604114798388	0.001001961812421718	0.001010121600895558	0.03169261213159624	0.07562759076580082	0.1467009942216104	0.1431371836348448	0.003924576375505731	0.03242342774233196	0.1418667207108842	0.1161319991932533	0.2866459273768228	0.001114828373893184	0.04987502086411379	0.04779021362295378	0.00105668243150121	0.001020478838067351	0.03575911538582786	0.09883262548471533	0.001751327281307998	0.00103442928967468	0.001003417737390276	0.2230062561514676	0.05471442856650695	0.001038790651482388	0.001639803301654283	0.001007821920669977	0.001002721802106732	0.001005395952781853	0.01936353436442359	0.002989482246004391	-0.01448759827874738	0.007393209389610703	-0.03000185293508564	-0.03654706633268234	-0.01140810779051484	-0.01455816504637003	-5.468066233974239	-2.86593080284817	-0.001727744880637782	0.07523326132227702	-0.1360310299327485	-0.1988354037403956	0.1002520333643552	-0.4408285804063136	-0.06660669386527167	-0.6184560379332072	0.6797931740196937	3.537209695890518	-0.03057167893499602	0.05586932919682106	0.04020420237272097	-0.111660553480436	-0.008544680681847539	-1.070214050472968	0.0383103076393127	0.01191736782717782	-0.2448112390202121	0.0007951464032099465	0.6137385935181994	0.05976691538244668	-0.3136403541350908	-0.2164510847035109	4.483780693874611	-0.1087055641829416	-0.4731099299667026	-0.5897998819455302	-0.5551842028587687	-1.814536352008129	-2.022685629459607	-0.01304690478977881	0.01700908066511092	0.2699671942847744	-0.1186502991358098	-2.697689264446564	0.1016866147851172	0.03984639052379872	-1.467850802634096	-0.289602696051177	-0.1778628942354373	-0.5044787796595853	-0.5937825156463223	0.0358681772763435	0.08367687131629548	1.24190196153933	0.05784333865278426	-2.076733540968999	-1.708889166261689	0.1105164441286092	-0.162070907120884	2.722120147276797	2.131768234635899	2.138614283755149	0.07866154557595613	-0.2940215486229121	-0.3323099030391063	0.05062416320826404	-0.004407461548620391	0.1130491858061872	0.2695219130860603	0.001553047241913984	-0.003715180368529886	-0.8904266160957764	-1.342941444628801	-3.880980653571485	-1.04210062130654	0.13333068770998	0.1014084052227189	0.1349324316420009	0.1357152923682456	1.80443107825805e-14	-4.246248694287768e-15	nan	nan	nan	nan	nan	nan
0.13	-0.01940755609426792	-0.06149203641366692	0.05975637425410799	0.3842674263278359	0.9223944089158024	0.003608315237146185	-0.06603714387339232	-0.1058516193114828	-0.04954486063344532	0.2980493504616052	0.07753758212953285	-0.129078310620771	0.003043806461905363	0.08745632286227575	-0.08150588649421235	0.8898935961809473	0.1748437395555082	-0.8898935961809448	-0.174843739555503	-0.3411423763730799	-0.06207939120772646	0.02367333852862455	0.0004634658910098652	-0.1289665982041014	-0.05339400814455287	-0.256061728207607	-0.02029917279727063	0.5241601540882624	0.8219467653088144	0.1617965568313282	-0.001879181122160063	0.5737539025086728	0.0001367703027072385	0.1479062080958941	-0.3885403716203543	-0.1484411173142258	1.520851648731245	0.2467948433850141	0.06290341978587294	3.469092202170777	-0.3227828275691317	1.129296102327269	-2.216457971352348	0.6310411867429849	-0.401575486175786	-0.01683897161938609	0.6220955969861477	-0.01923719174587518	5.890280683711155	-0.5775334521096008	-5.890280683711151	0.5775334521095966	1.18904943966612	-0.2933708837204878	-0.05549676894579711	-1.396047126241946	0.516744179783037	0.06865138546513942	0.6915712956611841	0.7273580455313233	0.3226111934409636	-1.942848332288818	2.943876656205316	-0.07514376180433371	-5.715612476209757	0.06233108611687917	0.001112285574693729	0.01190530151261798	0.0010534414474781	0.01190073886986566	0.002195368474311601	0.00414066308652376	0.003179863699803917	0.01033782553337616	0.001062720854939752	0.03770171824315112	0.07743868476486492	0.07104192415644463	0.001207630845996802	0.02249952748116049	0.050016421815189	0.04521968058338395	0.182446777084227	0.1794416284406093	0.3183982057905745	0.3391740635953251	0.001112429591202181	0.01709276855295165	0.001049385765405206	0.01138917081668823	0.001027137063642823	0.0081238311818186	0.001685577624818758	0.003517512758697133	0.001147148208505845	0.007605966644980886	0.05919475870899206	0.07289912017863838	0.001183738871584834	0.01530580995002149	0.001018677867715374	0.0162976581560098	0.003084247061492072	0.003911607336525902	0.001021488817828939	0.01816990838898249	0.07487323532183164	0.1071970038190402	0.001063010350969737	0.03565423554132697	0.005094114452567297	0.01004907762317285	0.003340076018675943	0.01206950153844254	0.2049039778651217	0.2220360867057042	0.001193270461192661	0.02433505805406464	0.07696351649760731	0.05225291994478275	0.08790419588771417	0.06747582495168031	0.08602580394705307	0.06524342493715016	0.1227574537107208	0.125238568042152	0.1820952457635177	0.1585471622110294	0.001246161380674364	0.00597055712062216	0.001022282749847589	0.0009268365482559378	0.1112896539868894	0.06521717911735536	0.145830764793188	0.1845347014551456	0.03931339181266343	0.06261184777241417	0.07040981685792327	0.07334800257298892	0.001013669022417801	0.0303047720080137	0.1354356139731588	0.144771900319056	0.002032910912651464	0.03968297577278693	0.002747543053026364	0.02604880609993915	0.01217522976338692	0.003734952241306067	0.0172802609926985	0.01761477975899825	0.00100190424648023	0.006543137336398061	0.001009061266949819	0.01097450757327697	0.02172084993587535	0.03257227866766434	0.07475032951489027	0.06479819861638217	0.1731704626647823	0.1539579043003766	0.1621682067242029	0.204712624858283	0.00482152981603342	0.01482081737000503	0.03322567234851529	0.04114479957494126	0.117113068757212	0.1738638794534452	0.08667654239441411	0.1007234054359113	0.2433961140137482	0.300353943509407	0.001626370025571072	0.008406248710369737	0.0551784551708128	0.0183900161102101	0.05024020867790553	0.06660550983117033	0.001058059945035267	0.008093299754564211	0.001020695070647528	0.0189727449235278	0.04292773390625487	0.1426520795904351	0.09515249023758156	0.1062587101615634	0.002100993354178381	3.741432625956624e-05	0.001057112353970239	0.003467928424219827	0.008621054193980404	0.008646097987181574	0.237464096665862	0.2353533495281846	0.1257187222197687	0.1356016377293738	0.001077105591228744	0.09041520575248697	0.01016605607899389	0.03993985887490228	0.001008612959934163	0.014841970334857	0.001002960606717357	0.01881368923442508	0.001005887759663943	0.01928567987809312	0.01800941126337575	0.003214388923970135	-0.01453489077402264	0.008001870454792273	-0.03207428522335733	-0.03623828475635827	-0.01127155963599307	-0.01366821162487111	0.001012086836770587	0.00100716619898188	0.001006228436533347	0.001029847713491653	0.001050472312806899	0.06346829064247682	0.00102121455986363	0.03973572408368022	0.1959118975135562	0.3956241643118851	0.001034665769734386	0.00105755689370197	0.001008188455563037	0.001086452179343015	0.001081403245754306	0.03018789118057922	0.001215639379894911	0.00101319311258317	0.001031462962071666	0.001021176504367149	0.07873617950653578	0.001068354618297077	0.001435739164827905	0.001369094042927954	0.2981105659744799	0.001017962686297379	0.06560909943715461	0.07448735051084972	0.07336812174122793	0.09675530348255479	0.1462479563356833	0.001009620144311659	0.001027930083102867	0.1248158645178548	0.1588134017288054	0.03117506780072211	0.07437555122384146	0.001016158474092168	0.11827713064378	0.001208822566700508	0.001045294017315871	0.00291340101673069	0.00700943351518855	0.001002173204449364	0.001011313343095697	0.02644672181311781	0.08042256870527784	0.1346555230363381	0.1377961489276703	0.00988062849482888	0.03363024337090256	0.1137538516793166	0.09445647878480672	0.2641302213714591	0.003145368369664859	0.04635043780504442	0.04737243688682224	0.001085659331225882	0.001021837449583858	0.02596832815337207	0.1003173236019119	0.001393838355497562	0.001082246450907825	0.001002861207413111	0.2001265599855739	0.08826043975519671	0.001037009442072074	0.03474432366860575	0.00100763862446917	0.001002701331969491	0.001005323556375274	0.0162453175821486	0.001001637051112663	-0.01441980494004816	0.008567774013294815	-0.02950038863625264	-0.03685777196974574	-0.01194727761059359	-0.01290139031117473	-5.147392222351065	-2.89966222932322	0.02087134826710413	0.01359122064976167	-0.03093123819118397	-0.1574201919477953	-0.003902456908417295	-0.6285976431713033	-0.04014021225825669	-0.5126166990816069	0.3730487565596256	2.581056554649055	-0.002579016896363046	0.02214307961871252	-0.04818175253539603	0.006184150837766022	0.006170191204379133	-1.475455078108941	0.02255460323240785	0.01658606253304162	-0.05231747243682032	-0.005462191147717987	0.2381239714013063	0.05147833329344718	-0.2147301087090619	-0.1271073144001935	4.36273454119855	-0.07549265496123497	-0.5250124215984245	-0.6498848525358298	-0.5991730463421806	-1.370671160719121	-1.694688422878287	-0.02379728230245763	0.01715877507760756	0.3821444904861954	-0.4177789224767153	-1.406474218970057	0.1537982255732692	0.03729158783316217	-1.068803359176701	-0.06091145863102526	-0.04189494221298577	-0.2269101660444223	-0.4330050370312844	0.03164994538738512	0.05482025707875742	0.3339146178865071	0.1579276159392312	-1.73767493602832	-1.45778655672717	0.3251902772663277	-0.04354273756618417	-1.85317867996964	0.4322127217120476	-2.593980648695494	0.1648104705694134	-0.2878365243672157	-0.2212661675680511	0.04584538739521139	0.00490447680630835	0.09435482021159686	0.2046460218662718	0.005464143798397303	0.0008957826519062685	-0.2055626924470709	-1.423208465412628	-1.528227613980891	-0.3644629436153822	1.705896961196769	0.09894438408971512	0.1297338093635643	0.1299326851170899	-3.107106481916695e-16	1.377640197934093e-14	nan	nan	nan	nan	nan	nan
0.14	-0.01833439161233507	-0.06501797003278939	0.05896506954828438	0.3993417632929158	0.9248232564420833	0.004171474235760298	-0.03081384413851739	-0.1083314701273611	-0.03862645035240191	0.2757115501170575	0.08340548267029063	-0.132700990514463	0.003146026196950365	0.09306211899359364	-0.08219156722750422	0.9456682619102151	0.1676898350774327	-0.9456682619102149	-0.167689835077432	-0.3289376147992946	-0.0649336885928093	0.02308248187630934	-0.01336759006192645	-0.1237755357073704	-0.05260763333957848	-0.2478493189658899	-0.01325009559348277	0.5280220043175389	0.8021236638901533	0.176403021964792	-0.002677252715699813	0.5185859430845892	0.0008850701748311613	0.07232978602241805	-0.3145866981718513	-0.01427100355798909	1.494947085654611	0.2392555813117764	0.05011406371884872	3.561882064833658	-0.1740465624105609	1.039255593301197	-2.25932752633278	0.5424409630675261	-0.3303986218162254	0.03259030127177522	0.4974747258738937	-0.1140367709556105	5.258795431665495	-0.856964809628457	-5.258795431665495	0.8569648096284569	1.250209965603194	-0.2771339645088441	-0.06330212666393778	-1.372634757417653	0.5202766309360038	0.08598143731047356	1.049144570960937	0.6625267478321181	0.4474992914009828	-2.013588474672137	0.02185982369280417	-0.08833597855749023	-5.368597585758449	0.08577942059268133	0.001064139979133048	0.0121248469007648	0.001031248749261298	0.01230006476352832	0.001624642937919623	0.003772527263771094	0.00214828975427467	0.009234949267577477	0.001059219425443296	0.03811728369320768	0.0687960518840703	0.06411067221365696	0.001117143778827364	0.0221821478821818	0.04433794916600511	0.04034872633464138	0.1875599945374511	0.1815641527654193	0.3463864464867853	0.3605447157090201	0.001075368070576581	0.01704414402200994	0.001055273866321364	0.01173514061808414	0.001018307895888724	0.007972887661679593	0.001401187520477967	0.0033361756068059	0.001116213423166314	0.00765914346168957	0.04224286975406252	0.05723681551018989	0.001234339773379732	0.015721163899111	0.001016022766674244	0.0164738196161558	0.002099493258570592	0.003139064044241392	0.001021296040405215	0.01815009056742107	0.07577305212775387	0.1079243768580833	0.001067933874262975	0.03621938120914458	0.003299323300396592	0.008479336789775896	0.002339052521216925	0.01105298503449742	0.2460454553699188	0.2644046586662911	0.001108891449919606	0.02356675078937377	0.07042499341818549	0.04683409620900467	0.08032010999084563	0.06078850612527099	0.07889634568569842	0.05912675277595188	0.1107230263150076	0.113111410249958	0.1665370876694718	0.1435148276192187	0.001132753805587307	0.005842981909305142	0.001026664439400603	0.001112278665583543	0.1190113493731104	0.06995086438919054	0.1531015427683656	0.1783414205825897	0.04237758309449832	0.05798380505488278	0.0728485695539234	0.07505127898321443	0.001015611565233607	0.03062513764860218	0.1277558099741469	0.1353732357548254	0.001637937785824246	0.03970945831083048	0.001929107850712034	0.02608927275741309	0.007375107653597447	0.00234429807880665	0.01086953500182664	0.01373057150020156	0.001002092628909886	0.006872248356747848	0.001010476611738427	0.01164304768288848	0.02249330609488469	0.0341314090891144	0.07832757714125392	0.06694804605021958	0.1559313996677902	0.1381256580487869	0.1516421308237245	0.1914566684365608	0.008875169613333065	0.0187146956942033	0.03372521372533632	0.04082201140941788	0.1093387180781455	0.1507839933883856	0.0847437875947701	0.09715435121830787	0.2463215702837535	0.2567927129442684	0.00292161918225791	0.01040689321983471	0.05038931881854916	0.01574258447250687	0.04886066358400806	0.06469540418538755	0.001079429211232729	0.008547343836853785	0.001021624252832158	0.0189935679153054	0.03272209686783819	0.1434037108688151	0.09764204100967826	0.1082320540767265	0.001661929451615139	0.0001085244235586907	0.001082575429903308	0.003506581476441222	0.004987507680427652	0.006900214261888631	0.2196607251678503	0.2205116657446667	0.1179819457247112	0.127839305065161	0.001057353686901222	0.08960451054238003	0.03052738202987506	0.06111358626590191	0.001008093722160805	0.01580966311042487	0.001002830364363583	0.02008214380978586	0.001005596539860133	0.02055944217015069	0.01570366834172943	0.001091599722298988	-0.01443872193815813	0.008811238439367312	-0.03032936155156098	-0.03673425933921613	-0.01189265834878503	-0.01254540894257518	0.001011967075922244	0.001007267221462104	0.001005300066188284	0.001026101319307825	0.001058968363812937	0.05251243345035192	0.001017700130783199	0.035431269163011	0.196344509966165	0.4098991029759632	0.001035655804884351	0.001064569746782477	0.001009152199408419	0.001097654151253129	0.001083655897314586	0.01397811963775287	0.001341652219998313	0.001013117067709554	0.001028780755614479	0.001021023690550126	0.07564459745024832	0.001076770136038703	0.001273996057118602	0.001165491058790593	0.3369719203468696	0.001017218990017153	0.05869444985404149	0.06641071382549529	0.06592985754742155	0.09003232368808396	0.1365406021982271	0.001010188398951275	0.001033890643427299	0.1347042238335044	0.1691329036694579	0.05772854637891857	0.07739557008731818	0.001018825176562217	0.1143422467460208	0.001210083129822359	0.001037298581237319	0.001431991985004572	0.0011928258823943	0.001002384596470616	0.001012505085291588	0.02120083149463807	0.08521754664475553	0.1226100518510656	0.1324551142204941	0.01583668061414941	0.03483705899947283	0.08564098264775628	0.07278095837636046	0.2416145153660957	0.005175908365431703	0.04282585474597544	0.04695466015069195	0.001114636230944512	0.001023196061103118	0.0161775409209166	0.1018020217191101	0.001036349429685532	0.001130063612137728	0.001002304677434456	0.1772468638196802	0.1218064509438862	0.001035228232665135	0.06784884403554935	0.00100745532826823	0.001002680861829223	0.001005251159967656	0.01312710079987362	-0.0009862081437788336	-0.0143520116013488	0.009742338636978548	-0.02899892433741945	-0.03716847760680921	-0.01248644743067228	-0.01124461557597961	-4.785448960906174	-3.013815689645287	0.01895118689504716	0.08913891368591535	-0.06606882240231125	-0.0525850774181961	0.1260300457385907	-0.7459099533176852	-0.02526810288917347	-0.4725335087675782	0.04848646226629839	1.706707959034859	-0.01365779619388887	0.05877769077578925	0.04890519965618158	-0.07574766859236383	0.001181193929150852	-1.61226780554588	0.07125964413925939	0.0181245239930408	-0.1506646821964294	0.004142259797946015	-0.08368110616729445	0.06522301008532047	-0.0958976969007834	-0.08388247484682065	4.084838143399764	-0.08534660842548836	-0.5551198080222782	-0.6831007306712913	-0.6203612851121465	-1.080351283377168	-1.300795951319388	0.004848220016559325	0.0204538841585882	0.5786467193173991	-0.8416711932788792	0.6000906452547395	0.1830465005205483	0.0251904912678527	-0.8391642812597712	0.04589360371883461	0.04117132648954728	-0.0715964892631805	-0.3581584259914593	0.03552036773819676	0.08947258924754718	0.08830830483380006	0.2748478663461948	-1.434805910927909	-1.190748883706046	0.4363296430046257	-0.04021496104930063	-2.029662738199844	-1.121759720036698	-5.87660344097024	0.2321902384772418	-0.2336494637882564	-0.1708614674870103	0.04574279274035778	-0.003731139172107548	0.05203363163335815	0.2000732872670418	0.008634402714597339	0.007100444207535325	-0.2681971093724383	-1.553458852308611	-0.193991787758647	0.1801537350946366	2.378925573463754	0.09421693263746193	0.1238414894346791	0.124953712380286	5.495029576066405e-14	2.014238604330713e-14	nan	nan	nan	nan	nan	nan
0.15	-0.01785463672423008	-0.06774400977324409	0.05931144532339064	0.4141863595926495	0.9271803177071516	0.004630658790975037	0.004914473230540705	-0.1094582748147123	-0.02877963777803969	0.2526850660107192	0.08839898243657279	-0.1357351539774708	0.003592985057080835	0.09736009943993114	-0.08363853819640686	0.9949337774341063	0.1575724837626356	-0.994933777434105	-0.1575724837626368	-0.3162385137769129	-0.06761545659898673	0.02238993336845153	-0.02712083730630199	-0.1186131385975061	-0.05173253399535876	-0.2330284348151252	-0.00695636573238209	0.5332205270250361	0.7820242518018331	0.1701686720888081	-0.003431346294483547	0.4674680481025408	0.00149437571780944	0.02052527165818133	-0.225105006075756	0.07451583061063349	1.474434131888585	0.23153860727679	0.04256695255966202	3.583146894519027	-0.04876373351596913	0.9249419335641271	-2.336409522394372	0.4514944583478798	-0.2746013899491706	0.05993455334625867	0.3558055442992976	-0.1675449838856815	4.590693475139151	-1.151262827011363	-4.590693475139146	1.151262827011361	1.287050664408713	-0.2583906964498158	-0.07487398626490177	-1.383320382870933	0.5098744010090382	0.08724943389218814	1.909591848224873	0.5994495299782812	0.5905433184864013	-1.994558751279685	-1.09719511551777	-0.06278905413327221	-4.871625746582861	0.04786325536162667	0.001038786216027565	0.01242918374111678	0.001019663399535458	0.01280869846249911	0.001321303827573568	0.003569042893051076	0.001598824653456581	0.008566680479666369	0.001062636118618161	0.03871343986698052	0.05918403543843292	0.0564043700181784	0.001068307297905511	0.02201631700347041	0.03725679619439817	0.03454309304425015	0.1892887905439389	0.180316805309117	0.3677056532684723	0.3741643662036941	0.001056084670060379	0.01705553757632113	0.001109457402056908	0.01215859779876994	0.00101400644791219	0.007927313010194984	0.001253692372010292	0.003230080893357035	0.001100599233389223	0.007745120115113919	0.02764955045118771	0.04218170360249951	0.00133746806505736	0.01632268174714573	0.001014713433418251	0.016681350359	0.001575358108135112	0.002598773245149085	0.001021352940490864	0.01814441755501568	0.07394576475196334	0.1057190264893261	0.001079608397105	0.0368260595127783	0.002290598308095775	0.007545643320272888	0.001752324497141673	0.01039652576416992	0.2846333324361803	0.3039986946149199	0.001063989762032882	0.02285659943212432	0.06147950323896806	0.04027388156274642	0.06999735511688679	0.05275436896519257	0.06906996815981836	0.05164912428509408	0.1018143510666721	0.1041724815461182	0.1535708082737027	0.1319357503595463	0.001073770911201975	0.00576868576071391	0.00103256440164005	0.001316342482106505	0.1264563181416476	0.0758751908855831	0.1598084083666634	0.1681647733929693	0.05386382660180296	0.06392764657309481	0.07461653203292533	0.07615470939612275	0.001018572106060076	0.03085103691436277	0.1210844405612053	0.1280857505806312	0.001410697818547123	0.04028131363954631	0.001490877983466082	0.02647410955566188	0.004440253915141175	0.002017733205897342	0.006174279280100383	0.01145975234294045	0.00100231489982533	0.007200193763294296	0.001011354240473043	0.01234642811448014	0.01931956873933785	0.0316189371746721	0.08200864233994362	0.06983141009058814	0.1405543823295735	0.124321166055846	0.1418455405326954	0.1789019209843568	0.01381423655139161	0.02332683969880248	0.03492162854995855	0.04111224493551766	0.1015168247189822	0.1353065508698585	0.08092982645718463	0.0874858167494546	0.2431697245969549	0.2058320693745024	0.003547932047641241	0.01190341709501674	0.04618282929604829	0.01342831352904252	0.04774058124288897	0.06307792562173575	0.00111795618529918	0.009028772995648604	0.001022880201328003	0.01901323179406669	0.02338892977030103	0.1436913805948819	0.09875638813737041	0.1094651286273545	0.001658024162958457	0.000274005378481772	0.001484254713898789	0.003846292389980111	0.003046237937202155	0.006256383959959832	0.199508465909628	0.2043171983609766	0.1198374578262256	0.1243428242605179	0.001045878717858557	0.09290759295331813	0.04809003064768747	0.07998503779682066	0.001007864302520166	0.01669504548886368	0.00100279746713107	0.02124120738477346	0.001005497666269989	0.02172760905497132	0.01330317088294855	-0.0008977066618757938	-0.01427530482315553	0.009576180543863775	-0.02956231243036016	-0.03658775308342685	-0.01238834841978504	-0.01115095111907917	0.001012759257032583	0.001007892174709016	0.001004824830842669	0.001024171120276834	0.001072304898008545	0.0421669961157995	0.001017269024737019	0.02320027151947578	0.1884844112682764	0.4134227597781627	0.001036313596312986	0.001251565315555593	0.001009849298373158	0.001101995163688362	0.00108492535971339	0.0076497569886226	0.001532271644718071	0.00101354851912232	0.001027555948284635	0.00102174085657015	0.06801922986167369	0.001104444718708709	0.001199317586932201	0.001117066335448167	0.3737595460438705	0.001017269754530458	0.04259048416778048	0.04788352414178297	0.04786070842612528	0.08843321836572964	0.1298350095381409	0.001014205983691266	0.001042778282475649	0.1397138430711274	0.171422741546846	0.07648601130882787	0.07651464316407967	0.001024046005051968	0.108531448142767	0.001143000093898667	0.001030395772229171	0.001239706029696698	0.001104450943991961	0.001002682950544435	0.001012066655427697	0.0111648068639227	0.08834274561791021	0.1114784562110071	0.1216522393628488	0.02195895222674817	0.03757953320037091	0.09456383784726036	0.07844005872063788	0.2337130039807623	0.003381099721529962	0.03955678289582918	0.04588454864753467	0.001194809669416798	0.001025026006791733	0.009764378441283925	0.09900024443146183	0.002176371983423586	0.002556521546057936	0.001001962796809767	0.1534204936008351	0.1231788719250431	0.001032840483469853	0.06950471054242352	0.0010077695655071	0.001002832923524535	0.001005516275811776	0.0110435294906272	-0.002816211860527498	-0.01405052228559821	0.01020819617386854	-0.02924597378351211	-0.03597666720893175	-0.01280555928207496	-0.009681561730062847	-4.320236458373002	-3.285212052739748	0.037913613594293	0.03294896129702293	0.005590334267169061	-0.06840930097698515	0.02862513663384171	-0.7950165282297474	-0.007828699613177665	-0.6745521678706454	-0.2842426073614183	1.013333484072024	0.009863401933469927	0.03556318597021372	-0.02835883866435158	0.02506873729235462	0.01297740235618069	-1.363639169822855	0.05692853830026364	0.02277603372782468	0.0004956494723044185	-0.002213148189640894	-0.3505648297102494	0.05878727448906495	-0.08368904608177991	-0.050317169796329	3.818515252498274	-0.06142240195683626	-0.7477347851690446	-0.918674216719695	-0.8671705778301174	-0.7439437245710782	-1.043153883014787	-0.01327625479717732	0.02089196535781021	0.6119976196809557	-1.143494734129266	0.5853652072461454	0.04055379786440359	0.01929004420931405	-0.6378658718316302	0.0649039014657022	0.03935606786602158	-0.003029416352305096	-0.1230665841574576	0.03173778275246721	0.06238836232712781	-0.5124149631680395	0.2990598900703048	-1.326254200393636	-1.319704298427347	0.4783532202050479	0.07750973384394363	-1.026548041013021	-0.7532462393924669	-4.221283090546731	0.07693095491250666	-0.2233440381964638	-0.1569784333756769	0.04926327237768472	0.005053773302744102	0.0007087024678303983	0.05436353155268133	0.02373415348201786	0.05823535482964286	0.05999288844005283	-1.679604021185086	-0.5281863211505086	0.4528673119763237	1.430758943501177	0.08289562595737521	0.1082533727592041	0.1091478643132912	5.564266481092773e-14	1.757329889079623e-14	nan	nan	nan	nan	nan	nan
0.16	-0.01798580457798363	-0.06940974527686029	0.06027477960115745	0.4288396850828393	0.9294416672990371	0.005039695391155376	0.04083640346258809	-0.1092557319668502	-0.0202309114413573	0.2291745551201131	0.09234008120064498	-0.1381563646966865	0.004407378915824801	0.1000519134980338	-0.08538621812634994	1.03740984745352	0.1449694310635815	-1.037409847453521	-0.1449694310635826	-0.3032477930003775	-0.07008492371631908	0.02159167392387455	-0.04114011154763056	-0.1136246154878056	-0.05089842461458461	-0.2097662902207204	-0.001196498882100442	0.5397996320550295	0.7624671926987922	0.1578898133218267	-0.003939160137018655	0.4208205414343024	0.00207796662923539	-0.04985476234963298	-0.1025258508026101	0.1091206969737328	1.456692923745832	0.2201132466618299	0.04008447271196922	3.600604637428082	0.09182294463998754	0.7796383457540724	-2.356132883186577	0.3319607626164248	-0.2078080730526697	0.1060773010092587	0.1762414482610135	-0.1741785631540312	3.900906330769866	-1.354105086479863	-3.900906330769866	1.354105086479863	1.308533916434387	-0.2346737867390591	-0.08444431400748514	-1.425840156808196	0.485501830902957	0.07778344462133703	2.737396659690237	0.5557541456686365	0.7236157559004315	-1.905117877615988	-1.187041954508685	-0.03908003130708997	-4.474519922996258	0.08063649428190177	0.001026510112513087	0.01280306782010879	0.001014185880667942	0.01336626669295395	0.001169233820226055	0.003488701668277732	0.001322470872792614	0.008119950831843971	0.00107101459181137	0.03939826537827383	0.04908529472047205	0.048217020799211	0.001043678895578722	0.0220269613552156	0.02764946244578031	0.02713850260567097	0.1873771127061065	0.1761535675414987	0.3829625276667337	0.380733612273957	0.001046775292495324	0.01711994995796735	0.001230051097028747	0.01263939314961011	0.00101220545529274	0.007998936713462917	0.001182082267493453	0.003248350578713176	0.00109342915410183	0.007857956820471553	0.0166614084365281	0.03066634023708262	0.001484306684362446	0.0170174269217412	0.001014274910718781	0.01691722847451002	0.001312084933184858	0.002306759573172554	0.001021740140216411	0.01816710191632836	0.0695473054976473	0.1010495630213381	0.001099285341556333	0.03744861917594397	0.001746354017860876	0.006948594886708263	0.001433945600886744	0.009988485827075176	0.3214047903054675	0.3404658878396803	0.001041569811803687	0.02224352797152799	0.04914140748696685	0.03206316722683596	0.05580998525049236	0.04251607148336751	0.05537398095707864	0.04194321792393538	0.09590047629513812	0.09750235041488506	0.1428915914769051	0.1220890623108891	0.00104629435578515	0.005706080712198271	0.001039958794410343	0.001540779696905502	0.1328384924611621	0.08230639757716529	0.1647371887591143	0.1564747961103259	0.06839628723812995	0.06962486017697549	0.07521456072018734	0.07592063925705622	0.001022663305406013	0.0309969521785332	0.114709082738094	0.122225255953145	0.001263429271637172	0.04093606512881149	0.00126791209642885	0.02694759480889833	0.00285475861435548	0.002097451131049206	0.003726479105927178	0.01072801624305853	0.001002575231615231	0.00754038539574723	0.001011573516317839	0.01311451223468536	0.01278480780274906	0.02545086431680813	0.08542818558522235	0.07287394281843397	0.1265979097544424	0.1115973397862613	0.1315197306989683	0.1650725086341358	0.01928183775838022	0.02812684134411974	0.0368404436724844	0.04195716743770609	0.1006987679976936	0.1310385870579975	0.08122352927523772	0.08326344511729084	0.2382998424623693	0.1742518947820469	0.002967545994738241	0.01214184068527354	0.04238025686074588	0.01139291744267484	0.0466413850332769	0.0614689517551826	0.001177307804834751	0.009507013954643737	0.001024423266386777	0.01904244051566097	0.01531130278288243	0.1433220526958999	0.09820556899619484	0.1094757628815681	0.002225259749444326	0.0005686547973167275	0.002397209908492004	0.004619160899563679	0.0020661580347645	0.006511308819768265	0.1775178054205164	0.1870361973858334	0.1214894472640446	0.1168179396825357	0.001038949067863479	0.09810994807949903	0.05791112892402901	0.09043664935158566	0.001007906846215707	0.01746829728769686	0.001002857096201711	0.02225285420891423	0.001005580878587446	0.02275176345099419	0.01111395752385696	-0.002780811267766231	-0.01401983957432087	0.01014173293662269	-0.02947132902068838	-0.03574437739957887	-0.01276631967772001	-0.00964409594730262	0.001013551438143355	0.001008517127956955	0.001004349595496343	0.001022240921246212	0.001085641432204813	0.03182155878125106	0.001016837918689661	0.01096927387594463	0.1806243125703891	0.4169464165803629	0.001036971387741386	0.001438560884330203	0.001010546397341029	0.001106336176123349	0.001086194822113737	0.001321394339494647	0.001722891069442405	0.001013979970535803	0.001026331140948713	0.001022458022577099	0.06039386227309875	0.001132119301379212	0.0011246391167451	0.001068641612104472	0.4105471717408709	0.001017320519045265	0.02648651848151935	0.02935633445807047	0.02979155930482897	0.08683411304337503	0.1231294168780539	0.001018223568431357	0.001051665921517738	0.1447234623087507	0.1737125794242338	0.09524347623873704	0.07563371624083792	0.001029266833539936	0.1027206495395132	0.001075917057972774	0.001023492963219586	0.001047420074390812	0.001016076005597585	0.00100298130461237	0.001011628225560858	0.001128782233206266	0.09146794459106508	0.1003468605709507	0.1108493645052046	0.028081223839346	0.04032200740126849	0.1034866930467648	0.08409915906491487	0.2258114925954276	0.001586291077624163	0.03628771104568328	0.04481443714437813	0.001274983107888855	0.001026855952480136	0.003351215961651262	0.09619846714381497	0.003316394537160211	0.003982979479978509	0.0010016209161853	0.1295941233819899	0.1245512929061998	0.00103045273427391	0.07116057704929772	0.001008083802745346	0.001002984985216426	0.001005781391654412	0.008959958181380488	-0.004646215577275943	-0.01374903296984751	0.01067405371075865	-0.02949302322960479	-0.03478485681105435	-0.01312467113347763	-0.008118507884146005	-3.690173612537292	-3.667802518734505	0.03286063453064519	0.09892581995322976	-0.04144019331423603	-0.008277249393511217	0.1437639132452631	-0.8421193580986104	0.01002694325079657	-0.7923249384395458	-0.5346915999951978	0.2966270741624804	-0.003054030752472487	0.07024532480033484	0.07234487053566151	-0.05087478900388674	0.006553204281858864	-0.9043180970942813	0.08990510944865067	0.02379399860213569	-0.1010092570126295	0.009813737633172791	-0.5765037260150321	0.068399281998421	-0.02856868969290399	-0.03419860819432777	3.459469598626507	-0.06593062910054817	-0.8852197459518841	-1.123932795021525	-1.066016859172332	-0.6265917688597572	-0.9543181091194289	0.007186440040018744	0.02452856380378948	0.6800227583502847	-1.144337211884786	0.5507650623877979	-0.08445360982534113	0.009193690871554094	-0.5537661719182937	0.06247283581033868	0.05890101749192019	0.009660070344027825	-0.05034181452363921	0.03796961295164666	0.1024133269823472	-0.6428118838537471	0.3066816038361577	-1.218672766256139	-1.445681863313942	0.4739011711485551	0.0707228341599577	0.2122330031363677	-0.03252715269875957	-2.000509645509013	-0.01942981849628662	-0.1778744923763837	-0.1691605280711497	0.04510515308530524	-0.001822173933112192	-0.07936589337941324	-0.04441477202549835	0.0344680954827359	0.09373196340971891	-0.08844607702400827	-1.770765570599049	-0.9996725424295101	0.5600082781363125	0.6949575782362638	0.07179081671486257	0.09435813926709676	0.09615121461976806	3.450757891775489e-14	1.143018325169455e-14	nan	nan	nan	nan	nan	nan
0.17	-0.01903504751286971	-0.06960940703108609	0.06130213915877995	0.4433211315832286	0.9315600037407076	0.005445524407592044	0.0771145475389645	-0.107410021715009	-0.01335805583244344	0.2060094988137861	0.09482756197229854	-0.1397438738307323	0.005891671803613666	0.1006748294874613	-0.08696392994758873	1.072916254393826	0.1309689813891094	-1.072916254393826	-0.1309689813891148	-0.2901046279530459	-0.0722866391396679	0.02071441023669087	-0.05572903384048066	-0.1089499190887724	-0.05019341410469634	-0.1803158674614688	0.004398339801351616	0.5476176668522039	0.7440892069839534	0.1461201794023003	-0.004203508096619259	0.3786158783754259	0.002714070798513697	-0.1599853132470815	0.06558886891753737	0.0907591575247977	1.439630165158581	0.2030769638310707	0.04139338278799545	3.653294425211279	0.2798917394008736	0.5904641273729496	-2.264521362420711	0.1611408384110715	-0.1057780015796486	0.189768059529705	-0.05418982037435937	-0.1363103557993227	3.199992575074348	-1.420311986367443	-3.199992575074337	1.420311986367439	1.319052862495387	-0.2060430182411317	-0.09052388612624206	-1.492592642253959	0.4485450663826721	0.06338717687654501	3.106572946102456	0.5657462954991308	0.8399265981845021	-1.766364238353914	-1.160323273555586	-0.01787000679829695	-3.989596077489627	0.05741530713667484	0.001020264039692897	0.01323339833551021	0.001011527024636372	0.01398968581880578	0.001088370824117569	0.00348743369758426	0.001175518749948945	0.007856951526272676	0.003241105277229126	0.04206162446205846	0.03943623099386611	0.04028219802450649	0.001030832612699753	0.02225315714781897	0.01853649653793659	0.02030833990454126	0.183123730315157	0.1704303644293488	0.3941365696753893	0.3812287653117744	0.001041977743277111	0.01722366113882414	0.006479401704778674	0.01807043546523929	0.001011657773239469	0.008284578080011051	0.001143863684377146	0.003367149348665796	0.00108887297019077	0.007992435621836621	0.009291004948421944	0.02329290559839598	0.01866716211910048	0.03369757292608935	0.001014707711729911	0.01717811397162628	0.00117203797823565	0.002228696023260872	0.001022664291956036	0.01823407053783467	0.05853331336658155	0.09220154535957301	0.001662986117649409	0.03856282933418664	0.001438818549206618	0.006595800647323356	0.001253066509557747	0.009725916966447591	0.3555844844367028	0.3723206052141796	0.001029753936887279	0.02177258254836784	0.03570062467369262	0.02352472532818183	0.04043359906834079	0.03156363895893684	0.0403308332811738	0.03151328083196695	0.09215400894116149	0.09178068174868881	0.1338835783673268	0.1125244837395486	0.001036077951592805	0.005629583906184271	0.001198948377729614	0.001873661293087609	0.1371151601576575	0.08881815571876332	0.1686787587575134	0.1465328617149014	0.08231318860320409	0.07530317111089771	0.07411478486810213	0.07379033693358711	0.001027560659351164	0.03107754783078431	0.1086180258515209	0.1171409973869241	0.001174385285250307	0.04163011870039837	0.001148733425994639	0.02750640134207979	0.001968614789867704	0.002173817047729292	0.002402610405237361	0.01038213639206663	0.001002881975270058	0.007904932428336682	0.001011391145041545	0.01401280552373187	0.007160002838288475	0.02017265996415631	0.08782067720850127	0.07539537028739315	0.1135824039652879	0.09975427401803402	0.1190392344154468	0.1488645002020407	0.0226807598210347	0.0306262679975913	0.03907590972665277	0.04278607006161012	0.1016179907325138	0.1327716747176197	0.08189147214843875	0.08376459339299841	0.2334551759598227	0.159691347685899	0.002224989822054075	0.01220115687168265	0.03900906825558393	0.009836776889851895	0.04511961443571738	0.05943069706013893	0.00122826199336101	0.009909157735959224	0.001026714208450715	0.01909251966989678	0.009296091226600346	0.1422188933852813	0.09574062896070175	0.1079976323148949	0.004302384162906481	0.00119418599445834	0.006053033077292365	0.007495680236405543	0.001545303069649619	0.006744044744044626	0.1543494735565993	0.1691004277855121	0.1242937405775492	0.1089881063777377	0.001035632726479342	0.1040130985993949	0.05682871572812153	0.09009046281502461	0.001008211557104976	0.01810951673605658	0.001003007840226998	0.02309408363564036	0.001005840955924372	0.02360789247023445	0.009427581100227161	-0.004690750775748384	-0.01370679953002134	0.01096788331642097	-0.02904833536631021	-0.03405590679618228	-0.01288421794577471	-0.008118870278984096	0.001013942733826206	0.001008965330163843	0.001004030997184698	0.001022612039211419	0.009254077437976398	0.02441441279331901	0.001017990099250778	0.005989432882111342	0.1720445641437721	0.4188220106375231	0.00103699519259897	0.02095169686052904	0.001011545861809056	0.001102146371821511	0.001082382809327196	0.001216907573569164	0.06734362724163138	0.001016154965206458	0.001026012062295104	0.001024614419317648	0.03086053383794206	0.003196802926121284	0.001112461816430129	0.001061146221477614	0.4376188777187311	0.00101757045532958	0.01375566072233857	0.01518178057460024	0.01540232992141962	0.08713885569316415	0.117605297667459	0.001031553829967025	0.001629154407454277	0.1425325955265576	0.1761337366152753	0.1050733072532618	0.0701204221902699	0.001035526543166499	0.09741041052307581	0.001086486374409056	0.00102555043805311	0.001036184630360166	0.001011771217092058	0.001003387241759643	0.001010840176923512	0.001079397885023003	0.09068255366790161	0.08947788139747218	0.09163045101102525	0.02508562175442366	0.04289730272281048	0.102396041519662	0.08163995955624025	0.2237822913916842	0.001330144462460933	0.03389964382466273	0.04196982430397996	0.001286694263283691	0.001030995935359789	0.002270543838336412	0.08896876726374986	0.009163898741498904	0.01492154871768783	0.001001490777731897	0.1061364342585578	0.1317831159019743	0.001033643356877836	0.04188608343807823	0.001008905061658333	0.00100331678275567	0.00100639101101367	0.008115303011674837	-0.006636318442507842	-0.01335997273386081	0.01202909738074893	-0.02826959142129644	-0.03178427618088799	-0.01280975366366711	-0.006593934526536299	-2.960391922310536	-4.073213141785816	0.04935034129957006	0.04462451333602697	0.02200842349010545	-0.03369295777095459	0.3910814094164585	-0.7515216032401353	0.03378235046121541	-0.5915108357861882	-0.6066340179906227	-0.1647152490828493	0.01785090920539761	0.9454328892597098	0.009759435787621531	0.04589079123801915	0.01736489885978927	-0.5762514705926358	2.959799062535354	0.02764228445476141	0.04328044873366236	0.006037694674202386	-1.236800133846791	0.1490265416907277	-0.03602651837100303	-0.02002232445479096	2.907489287876791	-0.03327479435936262	-0.8240039412070187	-1.067388225666146	-1.022995733995315	-0.5169288459319825	-0.9434287750221849	-0.01534531084139752	0.04153368762900021	0.6194318723578434	-0.8324610220313426	0.5804559465211954	-0.3227180388380878	0.005642655172313929	-0.4741091206362827	0.07344165724972744	0.05462774853384191	0.00774012439587766	-0.01501285483005064	0.03610751827959065	0.08666265571548383	-0.3984788929045839	0.2033214516211508	-1.148100013570241	-1.785846057811371	0.05687376782040132	0.08791522289609903	0.1306138293448731	0.09735415335051348	-0.9900738310303573	0.02796547407417812	-0.1336985647590316	-0.2356333472592062	0.0357268930056294	0.008775487261817165	-0.1443919839586054	-0.2437288927273932	0.08887911584491509	0.4587667755767247	0.08565473794661935	-1.815375898829963	-0.565942968492392	0.6134943131089641	-0.7341080023916735	0.05668530132656424	0.0744256080737417	0.07578963328014388	-8.442412150851259e-15	7.865346824902217e-15	nan	nan	nan	nan	nan	nan
0.18	-0.02118534061532171	-0.06803806051873315	0.06197812161116451	0.4576329641627647	0.9334936650186354	0.005873804090658477	0.1138676969139816	-0.1036064445054596	-0.008511001867127688	0.1841312681849779	0.09547500690302146	-0.1401936096846902	0.008182475766166989	0.09891748569090945	-0.08801135633635711	1.101402049310665	0.117076648577157	-1.101402049310665	-0.1170766485771589	-0.2768876603611716	-0.07421325848740938	0.01979088694741481	-0.07100493120257086	-0.1046715618106285	-0.04962731068667337	-0.1485571302198088	0.01016908111743245	0.556596871911722	0.7272222084716579	0.1348145789674836	-0.00437816919664478	0.3405649521103002	0.003442892123226232	-0.2700647958641704	0.2516758025166607	0.03884527592550868	1.422770139575214	0.1831782138513038	0.04457460603792293	3.695605697151151	0.4833963361882004	0.3744780170215438	-2.098767747687114	-0.03604640557902022	0.01974658297014057	0.2673795159773378	-0.299810508900688	-0.06812147665023276	2.496783926076246	-1.332481713975926	-2.496783926076246	1.332481713975926	1.323294425343324	-0.1796545716168686	-0.09369623442569981	-1.563235170656179	0.4062340067249181	0.05000202624829225	3.199059556173083	0.590934672194097	0.9558498083693659	-1.602920437107045	-1.094235257569259	-0.02114265939068175	-3.643772564245974	0.0991799253683745	0.001017338157138475	0.01371297210021913	0.001010422446903032	0.01463608712177085	0.001047783351857469	0.003545306623370078	0.001102206585358779	0.007658684755455091	0.008371312927159417	0.04726336368469949	0.03068111153765412	0.03305306060559427	0.001024988463879862	0.02267401106876353	0.01128855048303028	0.01495222120947187	0.1771928823489964	0.1640871872705469	0.4022617414693625	0.3780969316426762	0.001039591871727414	0.01735806098746215	0.01863752005520006	0.03013744595342433	0.00101188404196955	0.008693646088753327	0.001122661105363457	0.003591291366648969	0.001084688959837592	0.008145701654666508	0.005414611571273827	0.01902365802615683	0.0578435071987483	0.07048690759467148	0.001016012029150352	0.01745525783702505	0.001101836257748841	0.002330046579575074	0.001024204863241816	0.01833701000080468	0.03876538886544462	0.07543955379421767	0.002974763100525732	0.04032082585061695	0.001278761706782295	0.006347337315752571	0.001158829039386462	0.009553896127592894	0.3866887163489069	0.3985359818292691	0.001023973485530242	0.02147770530772307	0.0222769648128506	0.015552382254136	0.02521143343486247	0.02115161665399822	0.02519970739856991	0.0214227997485416	0.09012727167055716	0.08718003586515319	0.1261893592395614	0.1035238634129512	0.001037639872082035	0.005541984303490199	0.001567068579000782	0.002361172093512343	0.1387656460794579	0.09463709507204886	0.1720141256513931	0.1400573485730922	0.09418299581285577	0.08114515554989746	0.07106310322478727	0.06984405480149361	0.00103313945173638	0.03108414959312211	0.1028035562532208	0.1125226019542142	0.001135144007894642	0.042346973848589	0.001090163822749816	0.02807549896738518	0.001518085354108339	0.002294793847058095	0.00173430295046024	0.01050418516336283	0.001003238340688888	0.00828589025593621	0.001010905786544203	0.01503611184690007	0.004242472298805523	0.01776828833414905	0.08883514532603612	0.07705472308411425	0.1012338338356132	0.0886721469912079	0.103522420238478	0.1295570627837257	0.02298986833480389	0.02988210886605376	0.04146087278170645	0.04357262254105597	0.1016862501921712	0.1335754496560358	0.08119675118166145	0.08450247509450273	0.2296097588801674	0.1528809370152599	0.00172428219844969	0.01263459853284008	0.03607847203774978	0.008712047215969432	0.04298167458456475	0.05681342608352	0.001259589142729537	0.01022961761431052	0.001029930069715142	0.01915669987731971	0.005653916593229144	0.1403716927124239	0.09122631469567334	0.1047508339985345	0.008236359327254082	0.002311056552181138	0.01326026795492551	0.01333839384340339	0.001284238602637182	0.007237633100045918	0.1303947693888443	0.1507489284219281	0.1288952621320429	0.1055061033134677	0.00103557128779579	0.1102372840868946	0.04279140706588223	0.07635622696691512	0.001008774669734079	0.01860664788159111	0.001003249156759771	0.02375212361031629	0.001006275891529479	0.02428185699761648	0.008302352179213711	-0.006654132521896697	-0.01334307935793044	0.01214662922301382	-0.02809171627597858	-0.03149269617493917	-0.012713572388586	-0.006594079484471615	0.00101433402950903	0.001009413532371217	0.001003712398873529	0.001022983157176959	0.01742251344375063	0.01700726680538909	0.001019142279810621	0.001009591888281787	0.1634648157171551	0.4206976046946825	0.00103701899745543	0.04046483283672545	0.001012545326282063	0.001097956567523501	0.001078570796541528	0.001112420807645459	0.1329643634138164	0.001018329959879503	0.001025692983641453	0.001026770816028949	0.001327205402786856	0.005261486550864967	0.001100284516117953	0.001053650830850849	0.4646905836965916	0.001017820391614995	0.001024802963158268	0.001007226691131028	0.001013100538010911	0.08744359834295423	0.1120811784568659	0.001044884091500162	0.002206642893392779	0.140341728744365	0.178554893806317	0.1149031382677866	0.06460712813969807	0.001041786252786629	0.09210017150663845	0.001097055690843874	0.001027607912887327	0.001024949186329506	0.001007466428587891	0.001003793178901902	0.001010052128283624	0.001030013536838886	0.0898971627447389	0.07860890222399562	0.07241153751684616	0.02209001966950088	0.04547259804435222	0.1013053899925594	0.07918076004756598	0.2217530901879416	0.00107399784729521	0.03151157660364236	0.03912521146358144	0.001298405418684472	0.001035135918250077	0.001189871715021469	0.08173906738368614	0.01501140294583706	0.02586011795539594	0.001001360639284628	0.08267874513512571	0.1390149388977488	0.001036833979481582	0.01261158982685888	0.001009726320570693	0.00100364858029206	0.001007000630371622	0.007270647841969041	-0.008626421307739501	-0.01297091249787402	0.01338414105073906	-0.02704615961298806	-0.02878369555072167	-0.01249483619385664	-0.005069361168926688	-2.166390544108564	-4.399154359857277	0.04270928430385461	0.1035222553473451	-0.0296120141184225	0.004669257560643281	0.6514399410166771	-0.700982287028611	0.04895856896813538	-0.4975161372744322	-0.6586864093267751	-0.4287702672102282	0.003083702779264509	1.397438959305126	0.0970301989003583	-0.0298061395671832	0.0103106505381534	-0.2834806838134406	4.111742842290118	0.02704567233444679	-0.06512643600125273	0.01700790901310979	-2.159298506734902	0.19715655364122	-0.007702508109302894	-0.01608900383012387	2.331601446745408	-0.03071699260347601	-0.7719999810298355	-1.015850751125232	-0.9981256574645456	-0.4023872123322462	-0.8415264601746327	0.004965880712380396	0.05545440466123976	0.5414590006817439	-0.4510529611618648	0.5834997634031738	-0.4476495714908799	-0.005605087188674693	-0.4605935452162603	0.06703315112209352	0.06095923591879376	0.01858224687472192	0.04324390993348406	0.04125177198657733	0.127415933820027	-0.06804533932579916	0.134266669382017	-1.066485017980944	-2.065567660565646	-0.174815985851501	0.06225280526044442	0.02637045889647082	0.01481953245991519	-0.4504823604062381	0.05539527646988411	-0.09159231660018649	-0.2849637843908891	0.02876837279274875	0.0009980333824900292	-0.228174165829431	-0.3981483219757541	0.1327359675954135	0.6869708174349964	-0.03627559067891735	-1.853911523251294	-0.1301064943243266	0.6242152716464161	-1.982652284070396	0.04297315614723329	0.05772024885858688	0.05971831624640651	-6.196932694087972e-14	5.550585167714396e-15	nan	nan	nan	nan	nan	nan
0.19	-0.02427154498622216	-0.06459189010437177	0.06203980185671466	0.4717769583871266	0.9352255312133094	0.006336203118023406	0.1507967192209554	-0.09778282899373208	-0.005838156399152227	0.1640957468638177	0.09408563079546209	-0.1393154140914613	0.01104178830137453	0.09473149086733591	-0.08827881138256324	1.122854825691309	0.1047592937762492	-1.122854825691308	-0.1047592937762512	-0.2636307794906388	-0.0759042723073179	0.01884722493168596	-0.08692960257102082	-0.1008217795112063	-0.04917226990958619	-0.1165589409438055	0.01648926460936683	0.5667584642592014	0.712013119853406	0.124786285958249	-0.004571750091504519	0.3061022211364681	0.004423446088695996	-0.3422124503785557	0.4324546071082409	-0.02458514990735285	1.406205313318359	0.1631344993575508	0.04749688122629866	3.683629285427374	0.6757923420944641	0.165342691552067	-1.907980677685803	-0.23792613672104	0.1528529358848065	0.2998731635831356	-0.529904475549263	0.0126240058656634	1.79599348567158	-1.120746973313461	-1.795993485671572	1.120746973313455	1.328252203708234	-0.1603604532595534	-0.09506189564334649	-1.616281636506548	0.3656259482727444	0.0422437065917646	3.190759011279993	0.668614976885763	1.075147969217621	-1.448897360273354	-0.901749469417886	-0.02144931297739729	-3.262292302327575	0.1072415320864814	0.001016016678586287	0.0142388931894713	0.001010147373695332	0.01533979483332262	0.001026175302757541	0.00363053321780419	0.001065102062098461	0.007515264044062444	0.02861633592223805	0.06461488951824063	0.02329284370489164	0.02693928630778246	0.001022501115476278	0.02324263005063383	0.006327712963754773	0.01124408790834197	0.1679146210070808	0.1560615757625249	0.4074229850845313	0.3726271420952986	0.001038811251452105	0.01750785801101964	0.03680423930142245	0.0475264456651368	0.001012872507572225	0.009212935885880406	0.00110811908955762	0.003856101481301546	0.001081059316013889	0.008315452733882117	0.003310685715516205	0.01644920076090095	0.1156963593355596	0.120025049063013	0.001020660195514334	0.01774202104587174	0.001064249231081204	0.002519429307665974	0.00102661714745567	0.01845966900622368	0.02136097018476338	0.05727077906376291	0.0102777764476128	0.04751907174078945	0.002544765855534568	0.007094882434632984	0.001120205574682459	0.009433615141315785	0.4143190685598629	0.4193071289352379	0.001020698336043942	0.02135159733367918	0.01218329848320776	0.009587048340251645	0.01376612757605709	0.01315832032562509	0.01376199976972122	0.01365871467516505	0.08963703091042248	0.08391555554308869	0.1199805591907813	0.09590684905156696	0.002146665834007718	0.006254777082757131	0.004237982756677454	0.004298911863058356	0.1375217064267905	0.09929007462764236	0.1748114553840414	0.1369560955175742	0.1035921217474688	0.0864893406013577	0.06685261037923063	0.06512667808995379	0.001057536073184277	0.03099880257475252	0.09721388985662063	0.1080852800647382	0.001120584788404954	0.0429940023823074	0.0010608055897639	0.02862910913238517	0.001275870234933261	0.002478615407873512	0.001378297365012279	0.01104358218759595	0.001003642636283827	0.008673644555741973	0.001010361328682311	0.01619237263943325	0.00267511742597522	0.01689597635905606	0.08831319478483794	0.07786796724597439	0.08998527259760214	0.07873478497808495	0.08240371900230907	0.1060056056002632	0.02020335285429929	0.02650905593678562	0.04383804254107208	0.04427328156541226	0.1017381746594253	0.1344027290831849	0.08056764072196294	0.08480298365009353	0.2266615689299464	0.1503347169920069	0.001398604607808001	0.01338520870113394	0.03356627546489845	0.007958740703318753	0.04033230185244407	0.05376524324549204	0.001254173593891827	0.01047041114439943	0.001034804817549489	0.0192206520847726	0.003473946834940349	0.1376506042946056	0.08489462089516027	0.09992459330170626	0.0128747539324919	0.003793497016007772	0.02018827590096167	0.01943193319947599	0.001145683555775592	0.00771203532833765	0.1071291417749884	0.1323603977318566	0.1329586790408381	0.104732668997514	0.001037328079499482	0.116349564798983	0.02746267166385149	0.06029070919513753	0.001009662356796991	0.01894914455351886	0.001003605540237793	0.02421896981644558	0.001006931149596652	0.0247648496936984	0.007412518889515067	-0.008536863743355935	-0.01304497230777921	0.01324449397330284	-0.02608955915399537	-0.02813845895734878	-0.01247375130921273	-0.005959533732227203	0.001014901419674336	0.00101023978652841	0.001003662411725863	0.001029431570149796	0.07981424001445812	0.01305274664959668	0.001020563971875541	0.001006408413854368	0.1435134746730256	0.4166616420472194	0.001038827746673182	0.07214420620536713	0.001015048411314754	0.001088767975326244	0.001076189563064528	0.001075487896459781	0.2465660088659684	0.001031562237801243	0.001024637499448202	0.00103112196340298	0.001168086248922699	0.02888330658927165	0.006208088583261245	0.001102274533999702	0.4816320630589296	0.001016840729249572	0.001015885968067257	0.001004630773200731	0.001008375534276392	0.0902898963842565	0.1097585665624446	0.005214728969705876	0.01112875857732758	0.1315126919620447	0.1800584945420733	0.1181710059242503	0.05868112030620605	0.001117739809408253	0.08707870584399076	0.00111250864783802	0.001032475540932515	0.001022114550841392	0.001006614602500877	0.00100429198820886	0.00100957691011044	0.001026846320387775	0.08561923897530245	0.07081659737669442	0.03695283359310712	0.01282891449773817	0.04771269191915308	0.1022497632299125	0.08020548581883018	0.2211191191780619	0.001046206377611133	0.02988302857962917	0.03550435520876095	0.001206331424804541	0.001043890943567233	0.001160124452077653	0.07161909429522534	0.02029504252319422	0.0294463943721406	0.001001382166686723	0.06483450961998327	0.1390391990868741	0.00104112166576751	0.006843061112399645	0.001011313679302178	0.001004253800351705	0.001008131244717532	0.006636182437852529	-0.01034794891330783	-0.01280611310555167	0.01423064106164275	-0.02332212166481797	-0.0242680324650601	-0.01221706232212419	-0.006037126030623228	-1.490077454340139	-4.625339755495464	0.05842689675982073	0.05423603919921916	0.02804526938105401	-0.02386240941937045	2.646609793522469	-0.5349459444724135	0.06350958326889228	-0.263836590647308	-0.9486542510993113	-0.6290593169322857	0.02125181668595666	2.035268610645778	0.0301283056117978	0.05543876541005957	0.02055928207284943	-0.2241305721545525	5.714124031224582	0.0296131455037293	0.06226477975270463	0.01013932811384225	-1.434927909136892	1.155140402490291	0.1507240180372625	-0.008993462066788506	1.841416773457399	4.042797994896523e-05	-0.4358170849732033	-0.595507883871765	-0.5728369958961037	-0.2546940657190367	-0.6828799138418108	0.1316960173414213	0.3201947150757233	0.3788419658077185	-0.1824963355207631	0.4829351307070281	-0.4933793879904768	-0.01206817343615885	-0.4315067381557984	0.0609952174408913	0.05110289071129621	0.0192862367583402	0.06683768578557107	0.0376844675799947	0.1127028367692361	-0.07403961097951303	0.02932464404492794	-0.9248764852869735	-2.629226087849364	-0.4773356050458427	0.073212557936205	0.1334386244157128	0.05233541947837568	-0.09071234710080059	0.09327976851001706	-0.05959680650005465	-0.3233815183910428	0.02053946492407142	0.008984495426016892	-0.3150125078934291	-0.5660749857838603	0.1659724648475751	0.5437689895843987	0.09396741369012249	-1.816115280198469	-0.0440698822435965	0.5944597928253644	-1.292227394223959	0.02587781747662538	0.0362815014889598	0.03768836126792641	-3.398989639081367e-14	-4.352078374800081e-16	nan	nan	nan	nan	nan	nan
0.2	-0.0279303170641276	-0.05949104184098919	0.06152490015120697	0.4857606025897785	0.9367551444919289	0.006815575350499733	0.1874088930460694	-0.09020128614494231	-0.005099115736647	0.1459787714086242	0.09079453775306492	-0.1371973429627471	0.01408774248834199	0.08846907578555301	-0.08779900544981704	1.137366361736472	0.09486655456871143	-1.137366361736472	-0.09486655456871125	-0.2503192071880798	-0.0774567127705633	0.0178891344960837	-0.1032222146021774	-0.09732097294296291	-0.04875768500641037	-0.08493833574914386	0.02345163966902079	0.578073417457897	0.6980442597915758	0.1169730670762715	-0.004884671324091813	0.2750487326276075	0.005793936052178003	-0.3845783372649552	0.5826113723235219	-0.07647111428735519	1.390700135233207	0.142727630594919	0.04796924706020367	3.632236000772303	0.8349818036052633	-0.01228294408698724	-1.715058574496137	-0.4163897925564916	0.2677216900723132	0.3047078463439134	-0.7150945605093395	0.08133071914958688	1.108535858979595	-0.8475585953018733	-1.108535858979595	0.8475585953018731	1.334232711748917	-0.1519399002837806	-0.09658191840013165	-1.636823303197523	0.3364388604891054	0.04191085146602295	3.123542739905818	0.7193729857388478	1.186521978612815	-1.354874725822436	-0.6512204321203884	-0.04501072693849797	-2.961924071251576	0.1771671249709304	0.001015640085294823	0.01480054929882609	0.001010423234782128	0.01606114295019213	0.001015350513398385	0.003733970737521124	0.001049780216472402	0.0073712563754915	0.06743323448119877	0.09675045091174077	0.01746456943360124	0.02209067427651922	0.001021969192324293	0.02391908985189361	0.003783424935839314	0.009280968042075635	0.1543488189847584	0.1450697350721018	0.4096423618105949	0.3662383118107629	0.001039325879114275	0.01767061961603694	0.0605900959342621	0.06994097071848074	0.0010146186481076	0.009762223101941648	0.001096254223518462	0.004153478731452856	0.001078054075363892	0.008495281631102379	0.002229204885380542	0.01468665052465982	0.1913010778451978	0.1831341598160845	0.00102960235378366	0.01803364426917259	0.001044932799513118	0.00276057813504313	0.001029999305640225	0.0185921053148032	0.01181455594127238	0.04753156621583485	0.02536382338154926	0.06167658946239053	0.005716394878405944	0.009232067399661108	0.00112521487867225	0.009353501513482146	0.4381639849235566	0.4357400932785786	0.001018571453921207	0.02136941447096777	0.006873381596350208	0.006541034890170684	0.007709998635838401	0.008987471590126731	0.007709018596646344	0.009603147056916794	0.09058086961061124	0.08200245027794793	0.1153283719344572	0.08984619510126317	0.004776173805916856	0.008057971494461091	0.009981375799253994	0.008527089711635093	0.1332098416583996	0.102008035495567	0.1771025260421986	0.136141448151108	0.110302949664449	0.09075581584040429	0.06184537429291245	0.06002539469893368	0.001107718696610295	0.03083070898478069	0.09182185257630163	0.1037997490815636	0.001121035427361594	0.04353933143374202	0.0010485656584631	0.02912435865422679	0.001153249430931701	0.002702602011623346	0.001199628249315627	0.01188498269653752	0.001004094212360316	0.009067287199984612	0.001009851507190916	0.01746750082406745	0.001883848388362367	0.01693504500882921	0.08616836503518724	0.0776600655860441	0.08004940165647914	0.07009683527253487	0.05414751754457019	0.07728249479224847	0.01425649243855903	0.02078457666430698	0.04614236369795155	0.04494354486621371	0.1021672558319709	0.1361312861019961	0.08065923817794644	0.08569024830047235	0.2245494378512617	0.150427676016109	0.00122166211348313	0.0144712541296821	0.03146023494888141	0.007509554674425583	0.03721693637706145	0.05037162101215083	0.001205425475440891	0.01066338954970871	0.001041620490375842	0.01928023149904047	0.002357028212128006	0.1340920627513596	0.07684716636507544	0.09344983091483365	0.01778674332283312	0.005674912642688297	0.02542710281230531	0.02445441235115247	0.001076402204016216	0.008373208920899669	0.08541030445395779	0.1145802095092416	0.135367465441562	0.1042349154010655	0.001040350863630827	0.1220508583843803	0.01632751481297914	0.04927615660368381	0.001010900050115728	0.01913123701585821	0.00100408640451151	0.02449040382254535	0.001007824203163125	0.02505178698891353	0.006692930856870811	-0.01031212588755431	-0.01283573702951374	0.01417478223066829	-0.0229394814812209	-0.02400993782771091	-0.01220862836826661	-0.006393195055943427	0.001015468809838984	0.001011066040685885	0.001003612424579707	0.001035879983122321	0.1422059665851637	0.009098226493802689	0.001021985663940745	0.001003224939430855	0.1235621336288976	0.412625679399757	0.001040636495888869	0.1038235795740075	0.001017551496347935	0.001079579383134131	0.001073808329587465	0.001038554985273529	0.3601676543181201	0.001044794515730291	0.001023582015258667	0.001035473110765753	0.001008967095059452	0.05250512662767824	0.01131589265040876	0.001150898237149124	0.4985735424212677	0.00101586106688519	0.001006968972975552	0.00100203485526986	0.001003650530541508	0.09313619442555872	0.1074359546680238	0.009384573847914385	0.02005087426126099	0.1226836551797251	0.1815620952778295	0.1214388735807138	0.05275511247270896	0.001193693366023623	0.08205724018134307	0.001127961604831143	0.0010373431689783	0.0010192799153546	0.001005762776418031	0.001004790797511938	0.001009101691935618	0.001023679103936396	0.0813413152058667	0.06302429252939389	0.001494129669365631	0.003567809325974837	0.04995278579395376	0.1031941364672656	0.0812302115900944	0.2204851481681821	0.001018414907924114	0.02825448055561609	0.031883498953939	0.001114257430931721	0.001052645968879979	0.001130377189133627	0.06149912120676563	0.02557868210055118	0.03303267078888546	0.00100140369409444	0.04699027410484082	0.1390634592759991	0.00104540935205322	0.001074532397939465	0.001012901038033145	0.00100485902040933	0.001009261859062473	0.006001717033735947	-0.01206947651887591	-0.01264131371322915	0.01507714107254632	-0.01959808371664776	-0.01975236937939859	-0.01193928845039168	-0.007004890892319807	-1.131863140521819	-4.745227473454965	0.04985628823872745	0.1070503363818994	-0.02596982916050142	0.004551866127079534	3.608247053006684	-0.4479498338073982	0.07052673289518088	-0.1485134503547942	-1.25193224580992	-0.6125784146299178	0.005676619048803487	2.402544027628632	0.1030296826060526	-0.02329271263202445	0.01232621410131759	-0.1210992780179746	6.825936699235873	0.02801767529848622	-0.05477321636930276	0.01896337273123187	-0.4733861302340071	1.589010919930492	0.2702254611357547	-0.008055532134436161	1.463964894220225	-0.001931970342900943	-0.1881358882662621	-0.2513612325492487	-0.2564221664381123	-0.132112200954055	-0.5302543779672341	0.2230462072130718	0.5135420204736638	0.1544552631405662	0.006268176647975968	0.3679578009201901	-0.5244309073150339	-0.02215440157382756	-0.4302353639561731	0.04669325465929215	0.04928710728833526	0.02661525546149454	0.1036446068761506	0.04242944090785995	0.1511894122533807	0.1142307856483309	-0.06996249498445728	-0.8066025564756918	-3.099898385482696	-0.645101254490601	0.05617366054176634	0.2066259772291904	0.1321707514161217	0.07735344906388181	0.1224823285443954	-0.03076821986399254	-0.3540516634564543	0.01920534813170734	0.0001234714290104854	-0.3956647909164313	-0.7278526600001515	0.21253100016579	0.4727587765517175	0.001078682174694819	-1.732243029759735	-0.07497035042343471	0.5420178462973446	-0.9724592480019023	0.01089231422639735	0.0186378088542869	0.02050723607099968	4.131579919543659e-14	-8.552567431839536e-15	nan	nan	nan	nan	nan	nan
0.21	-0.03193394431548611	-0.05311687997290943	0.0606260318418807	0.4995978281606868	0.9380748014553156	0.007279937796293201	0.2234125553634964	-0.08124244783961911	-0.005901997183367324	0.1297464715015439	0.0859170700818887	-0.1340917201123522	0.01714952663344563	0.0806622170954521	-0.08678175795198935	1.145100530516825	0.08774353541255002	-1.145100530516823	-0.0877435354125502	-0.2369583333418537	-0.07899127611839368	0.0169070122078536	-0.1195749667520099	-0.09403377706914816	-0.04831378424115689	-0.05446014924400373	0.03110217260138062	0.5904393581490391	0.6847030434368415	0.1114452749125934	-0.005374307595643998	0.2471203403967575	0.007634002711207215	-0.4149975062414697	0.6865366270360023	-0.1055567730786703	1.377061667356227	0.1210228292003855	0.04478043861172717	3.56390636687469	0.9509994999764104	-0.1458931515537528	-1.531636297182805	-0.553108178330658	0.3553014184595198	0.3073550841947419	-0.8381837538049028	0.1243774281740457	0.4385534043177608	-0.5744463276130276	-0.438553404317761	0.5744463276130243	1.336472341487977	-0.1568608890477708	-0.1010249126595098	-1.635572126285549	0.3222607103161724	0.04799288900512819	2.963113803120498	0.8113535350197663	1.284850857256943	-1.303781071774079	-0.4636877424866683	-0.05452068202212498	-2.635329820716618	0.1993663178624626	0.001016135779944687	0.01538114223616996	0.001011612473442416	0.01681633621892902	0.001009637847414587	0.003833261470013094	0.001049458711491638	0.007259088667669839	0.1128734643876106	0.134079905570737	0.01413412177841701	0.01930476879584735	0.001022219085253598	0.02467183522148378	0.002426547523178825	0.008181323030837169	0.1371130811391597	0.131373952068194	0.4097018040518205	0.3607728637294318	0.00104307620652184	0.01783715663942405	0.08728458322868003	0.09486466119997797	0.001022089210597819	0.01035785496770041	0.001087015107098624	0.004426794183775743	0.001077353594941816	0.008676502394769314	0.00164545011031227	0.01346460190471915	0.2719034259138189	0.2526213935680228	0.003435162383947602	0.02075817585676687	0.001034060564524589	0.002990099915484425	0.001033300623990555	0.0187295889498699	0.006603933560070371	0.04335808290049051	0.04374365246918484	0.07855112386168842	0.01185618239741293	0.01328842570224953	0.001191804776277182	0.009328974126361991	0.4591460260390607	0.4491512203792759	0.001017127299167998	0.02149088636908675	0.004023497242451129	0.00498163440908268	0.004455734787404353	0.00683016009216941	0.004455908548199945	0.00747087078269265	0.09276758972732239	0.08125951557078331	0.112433632922881	0.08530064095831724	0.009803744786759392	0.01155675769106228	0.01443380381358014	0.01251880724601142	0.1261571019769009	0.1023811324558655	0.1795460498130606	0.1369944120576136	0.1158501163397467	0.09434569044014519	0.05692986046357684	0.0552188916769765	0.001157165372338577	0.03058560225267983	0.08674208831698665	0.09963487009413446	0.001128199800035434	0.04399033916154763	0.001044022002405632	0.02957671540367394	0.001087195682868265	0.002933939935154893	0.001104529204037419	0.01295263358878926	0.00100451509570385	0.009469323253332211	0.0010094970096626	0.01886941642092956	0.001462867895224434	0.01748593281965798	0.08258622012579239	0.07647243296030332	0.07189551005387326	0.06287570771981341	0.03017899450089879	0.05267226999163202	0.008872971524593114	0.01579108848752931	0.04818517451586323	0.0454664372593427	0.102393505114961	0.1377404000887276	0.08088536565501556	0.08697826673287688	0.2228237128907674	0.1517343462002109	0.001121542331135396	0.01584203917379889	0.02949340235279993	0.007277928418401245	0.03367014482809402	0.04668828726778435	0.001150978977296752	0.01088271239619148	0.001047205702992162	0.01933430134988546	0.001758665593761669	0.1297249367978976	0.06772944563305143	0.08575931204417186	0.02201496509116988	0.007861114046175316	0.02876415147242846	0.02818998108422939	0.001039681721946547	0.008967250845566658	0.06634971388111438	0.0980548523507118	0.1375009615588021	0.1040389199323864	0.001044212597376624	0.1271945362431253	0.009015188833477341	0.04224054095721517	0.001012676727157271	0.01915219513077709	0.001004756653736454	0.02456836691254414	0.001009082393386151	0.0251443364109556	0.004994048963436332	-0.01194491995446442	-0.01264381717735198	0.01470111382060973	-0.01957456734121451	-0.01940174173205221	-0.01110043488299857	-0.004890135078548576	0.001017652455044004	0.001014359605077681	0.001003760419208493	0.001060329706748484	0.2024981599222266	0.01164129933470027	0.001022896703081546	0.001002481655325564	0.09906380295467503	0.4073159846541187	0.001052346507200143	0.1378567599280624	0.001040281609881455	0.001075550546543061	0.00107900711777889	0.001033330897598982	0.462033087684537	0.01010301001626737	0.001022035948306966	0.001037805618806046	0.001006837607222447	0.07598574183493188	0.02447199941795996	0.001354425059026317	0.5124612932701584	0.001015424011159675	0.001005286543359432	0.001001542561033	0.001002769964923368	0.09802723116379948	0.1089750952519293	0.0200576334034614	0.01855887917974386	0.1094804118854724	0.185301089922249	0.1258921303038384	0.04903537152538822	0.001221300000402907	0.077910720281766	0.00114217173851938	0.001040942297264403	0.001017699357822331	0.001005284920409867	0.001005090423233504	0.001009150413201832	0.00102355318934992	0.07469555157338931	0.05956873466265968	0.001254560139543357	0.002601901766483168	0.05126587140292551	0.1022907681910313	0.08114785724596106	0.2191466711330672	0.001016322431068095	0.02635393547862947	0.0275048253313367	0.001077378482690741	0.00105333453935955	0.001135961702290804	0.05100269062892889	0.02767682750212204	0.03215212120029821	0.001001506348604017	0.03629359224295797	0.1421821452347768	0.001050620202680317	0.001048746972403862	0.001015900360645944	0.001005957715031603	0.001011347802389672	0.002489032613761538	-0.01347806876984494	-0.01245390009648793	0.01492662360900175	-0.01619084010086142	-0.01451304351851651	-0.009321158543815915	-0.001695270450137043	-0.9518020718344141	-4.757338727739005	0.06232588518916329	0.05947712615777041	0.02794357845051481	-0.01921440325522086	3.845097397060419	-0.1324206391575886	0.07877775890363381	-0.0780419118262299	-1.488430877418036	-0.4884305162576048	0.0222181509692884	2.575543921907693	0.03847312204190292	0.0534360085545265	0.02104846311560868	-0.1141263694047915	7.017269904880659	0.4780611557403138	0.06292532540063869	0.01116116661877136	-0.3355941004711565	1.769146373460319	0.5282228031354832	0.001865392957766384	1.232483969129215	0.02253159213666462	-0.1198375909004667	-0.1712671241283015	-0.1651943074483884	-0.01747415159586144	-0.3780072058476324	0.4610728253798242	0.2959149604816993	-0.08426720997750184	0.1612577992648739	0.3582199089233618	-0.442896042340622	-0.02682435195306686	-0.4047834092922223	0.0424259861066109	0.04180729442750219	0.02151510991765562	0.1131822833533495	0.0391125141846478	0.1374602656780036	0.0333630934463338	-0.1691748989827331	-0.637900692367794	-1.866977633435593	-0.3778609592381234	0.04616498611912726	0.1164059237374519	0.1204006465023559	0.1728744354467989	0.1506940102021025	-0.01500347166273854	-0.3822474746890481	0.02369911643037282	0.007909861635220242	-0.4755945637811073	-0.8115101139483498	0.2273355611877853	0.2835770718314131	0.09073339739832088	-1.558121694504686	0.03770373974757166	0.486985996143446	-0.480906430071987	-0.006523574985464082	-0.002629458377577862	-0.001388106725133379	1.714838912783937e-13	-1.756687051729042e-14	nan	nan	nan	nan	nan	nan
0.22	-0.03620727505364751	-0.0458739967849417	0.05936868017965221	0.5133081697052808	0.9391719824202368	0.007708728052489572	0.2585952184666426	-0.07129702329521267	-0.007968974893800794	0.115341347659938	0.07985228545366271	-0.1300533438244206	0.02022896620273907	0.07186726918391688	-0.08526628393108426	1.146142539967358	0.08342960618277244	-1.146142539967358	-0.08342960618277423	-0.2236191546784604	-0.08063169294690185	0.01584498877461914	-0.1359705571182421	-0.09085055081584631	-0.04777535547792348	-0.0258556748467464	0.03969110905515674	0.6037341285558612	0.6721603878230866	0.1075123173890605	-0.006007168057467287	0.2221106272973124	0.009951664629984846	-0.4385190346262587	0.756355636297649	-0.1481677848694573	1.365323329970322	0.09823243096986387	0.0408548091407854	3.468036157907727	1.032299051425468	-0.2651021968453878	-1.349623361398561	-0.6538531839746757	0.4542723775853751	0.3082389311968726	-0.9127124047624071	0.1809760237733395	-0.229896006984521	-0.2857406100250801	0.229896006984521	0.2857406100250799	1.329893675182772	-0.1731105964188425	-0.1125621474007344	-1.645390946477555	0.3156449363864541	0.06081645106207036	2.748800318330612	0.9070536900237613	1.372287921749012	-1.195162577626302	-0.3322535040938223	-0.07365556499329726	-2.378188244970517	0.272686176921171	0.001017475853247893	0.01596833872096257	0.001013854384054562	0.01756046164889037	0.001006856905078281	0.003935154361396453	0.001061527797490656	0.007142388399162323	0.1615618372052819	0.1734014692183121	0.01365135279827777	0.01897847395596649	0.001022799706055572	0.02546975338805574	0.001743305863953485	0.007587602606326484	0.1165061540132857	0.1152769870747511	0.408052915765554	0.3563113151932316	0.001050808015738156	0.0180067299420697	0.1160416624082179	0.1213188462213736	0.001037192874943629	0.01097921417203404	0.001080381880329735	0.004731803010123048	0.001079603806144137	0.008858861382723328	0.001350206776811984	0.01258780466782215	0.3543654780178752	0.3223947549882746	0.009119280401484917	0.02681831765488563	0.001027853301992133	0.003264039699740979	0.0010361173130622	0.01886788492474579	0.003928804186268834	0.04133401285370743	0.06387510223692329	0.09672452520225293	0.02132560222349257	0.01954005553747986	0.001326852413348402	0.009365116137619546	0.4777308422796545	0.4606742415253451	0.001016186931519263	0.02174615115702944	0.002577405907299048	0.004222415413172212	0.002801785644725436	0.005738807965839418	0.002802358002646203	0.006396036527099709	0.09610197070769258	0.08163297902365015	0.1113759513029224	0.0823030358797419	0.01753526856214974	0.01696666386762015	0.01595718916713865	0.01466765840292766	0.1165018912772192	0.1002340645180207	0.1824779973264462	0.1393052680286528	0.1209040159447079	0.0980842698167821	0.05251869565918491	0.05104694694771723	0.001195685586728801	0.03029507380307438	0.08202882891793689	0.0956632213804699	0.001138887830497138	0.04436620505993258	0.001043551438349001	0.02997296557931513	0.001053382639771238	0.00317015982343386	0.00105674101283792	0.01421456259919127	0.001004875319525496	0.009872232372487303	0.00100934422087706	0.02038203730892788	0.001251952539672169	0.01835063321629914	0.07764581020373273	0.0742443502299325	0.06572815901521122	0.05733326665912691	0.01663723526163847	0.03904632094758187	0.005620889567471181	0.01274206591215154	0.04988646174181961	0.04582204794922559	0.1021424605329918	0.1384835866491517	0.08097694783673572	0.08799761545927984	0.2212368540565798	0.1536630416788499	0.00107043380385858	0.01746552093239594	0.02755118708494177	0.007220556434574747	0.02970751393259251	0.04273402373295782	0.001105312930329395	0.01111816978648443	0.001050341503242965	0.01938281595652485	0.001461420157732632	0.1246234881956273	0.0578583757401368	0.0771944486393851	0.02519056321274344	0.0102741494795717	0.03008147016946962	0.03031039582309309	0.001021378674753612	0.009647950761648275	0.0505002701205803	0.08371190976797654	0.1400247038276073	0.1050276398572233	0.001048749143972334	0.1317959437209814	0.005210195317995226	0.03873317702670357	0.001015065016833577	0.01900430784125475	0.001005641232236331	0.02444612930455069	0.001010754660750525	0.02503620975313729	0.002085965385641408	-0.01342824614408032	-0.01245490148213681	0.01477621270822706	-0.01618143355068811	-0.01437279245957794	-0.00898561711685854	-0.0008493681246286859	0.001019836100247103	0.001017653169468904	0.0010039084138401	0.001084779430374728	0.2627903532592894	0.01418437217559521	0.001023807742224768	0.001001738371223403	0.07456547228045417	0.4020062899084815	0.001064056518507626	0.1718899402821159	0.00106301172339716	0.001071521709955423	0.00108420590596885	0.001028106809923983	0.5638985210509537	0.0191612255168199	0.001020489881360377	0.001040138126843893	0.001004708119382417	0.09946635704218544	0.03762810618551227	0.001557951880905218	0.5263490441190491	0.001014986955434983	0.001003604113744014	0.001001050266796405	0.001001889399305733	0.1029182679020396	0.1105142358358347	0.03073069295900731	0.01706688409822767	0.09627716859122072	0.1890400845666684	0.1303453870269629	0.04531563057806091	0.001248906634777763	0.07376420038218892	0.001156381872207128	0.001044541425550924	0.0010161188002904	0.001004807064403165	0.001005390048952827	0.001009199134468286	0.001023427274763548	0.0680497879409125	0.05611317679592494	0.001014990609730312	0.001635994206989405	0.05257895701189728	0.1013873999147969	0.08106550290182783	0.2178081940979521	0.001014229954214944	0.02445339040164301	0.02312615170873144	0.001040499534454961	0.001054023109836274	0.001141546215447682	0.04050626005109287	0.02977497290369294	0.03127157161171151	0.001001609003117025	0.02559691038107471	0.1453008311935545	0.001055831053307171	0.001022961546868219	0.001018899683258687	0.001007056409652292	0.001013433745716261	-0.001023651806213093	-0.01488666102081376	-0.01226648647974663	0.01477610614545722	-0.01278359648507516	-0.009273717657634436	-0.00670302863724018	0.003614349992045827	-0.8624506589035309	-4.664216164672349	0.05117699764511	0.1048367685956143	-0.02544939747905295	0.003645353994780426	4.006668850723555	0.04397229426817048	0.07956129233919738	-0.04732853306487071	-1.732168643724979	-0.4117985055947162	0.006283874883063868	2.708642935608699	0.1081751502471351	-0.01695403798550599	0.0125538589220748	-0.05204900141430349	6.883162232898987	0.6951397174600172	-0.04588961582392308	0.0191258437768568	-0.04350347652031636	1.848784308187686	0.7092797676719579	0.004078347546235314	1.086343703295317	0.02482660761475042	-0.02809959123079675	-0.03816935822359031	-0.04493376271307844	0.09116743104672	-0.2206645651025755	0.6052702032148445	0.1449687449883562	-0.3495777164970488	0.2978465895544971	0.3976987562993074	-0.3975192486867892	-0.03123874512985056	-0.391589309203463	0.0316648887707701	0.03806579252795904	0.02759164841094142	0.1425002305064373	0.04260405410440068	0.1733304704929378	0.1769933028073929	-0.2780525159200465	-0.470865258078515	-0.9030432341819317	-0.2562081342045972	0.0227173198848401	0.03344049196791246	0.07843681021486663	0.2017585079709541	0.1730216714651774	0.004082634558272972	-0.4082376215464727	0.02243225718128575	-0.0009875807247487615	-0.5425293206794928	-0.9027215668422276	0.2578978061477422	0.1497279777044402	0.01841028045664014	-1.295760114600027	0.1619727282799804	0.433563770108521	-0.2668089048022744	-0.02287676666558389	-0.0214023307423671	-0.01962797990330636	3.394881188763205e-13	-2.719975532073531e-14	nan	nan	nan	nan	nan	nan
0.23	-0.04066482501679874	-0.03807408784743301	0.05750485713328957	0.5269104942402955	0.9400390511283395	0.008103736297160453	0.2926146060587905	-0.0607176832325289	-0.01124292813110547	0.1027353641281028	0.07294385020442323	-0.1248484449768841	0.02327530210069105	0.0625411820884855	-0.08299109778617191	1.140452736764364	0.08203859029913114	-1.140452736764358	-0.08203859029915	-0.2104000583376574	-0.08248830081261986	0.01462452853142085	-0.1526043074775389	-0.08771505231536544	-0.04707388694818969	0.0004780407949343022	0.04932694854283372	0.6178575066962051	0.6612708137566238	0.1047419135896567	-0.006813715871185549	0.1996984407798817	0.01278525251480883	-0.448370242365342	0.7937856971381979	-0.2264682893215557	1.355326942762283	0.07527402193725717	0.03793646612166043	3.327626657683982	1.072658460728642	-0.383413003839169	-1.176948620371302	-0.7174669816122989	0.5848947437142091	0.2962879537251057	-0.9389542511539363	0.2756644818991483	-0.9085196542239412	0.005552242159506665	0.9085196542239367	-0.005552242159506195	1.312360059483054	-0.2011132514809448	-0.1328507609022221	-1.689944575223408	0.312346482207455	0.0802100613191758	2.517879784419075	1.014378109957934	1.452017670605164	-0.9523244692132188	-0.226755878041996	-0.08565945687735795	-2.112233016772827	0.2995795926225994	0.001019539340479151	0.01654643126289528	0.001017784594471991	0.01830493296257501	0.001005409477961037	0.004026558782377018	0.001139407584226641	0.007087540644241949	0.2105132804112502	0.2127737265200821	0.01515062380867589	0.02036352937200119	0.001023276304953329	0.02626315052007498	0.001380250755262369	0.007246383122948561	0.09573938961739799	0.09852560086860093	0.4067918711579468	0.353688673577624	0.001075634548461227	0.01818140967529633	0.1447496100623263	0.1477095148811174	0.01062926440575433	0.02162261352748405	0.001075697109274491	0.005051939541789656	0.001082941598537528	0.009035873506645651	0.001192419310440335	0.0120565795652223	0.4326939472997554	0.3883001469665768	0.01861495321839104	0.03662366753045701	0.001023938294842918	0.003571194394139165	0.001038032098385323	0.01899917075616427	0.002502003134665014	0.04069421370223741	0.08479329958988643	0.1153634331852472	0.03119540428262012	0.02634613164421615	0.001482689101496431	0.009416556566508531	0.4942008390819577	0.4710532477582549	0.001015729124524754	0.02216109462914232	0.001807864009773337	0.00388280648719772	0.001921714007705337	0.005222568003145226	0.001922381637815066	0.005873695538861736	0.1001857370478372	0.08305975396547909	0.1115895422544588	0.08077255580622021	0.02523330101071847	0.02239301181385194	0.01480221690553893	0.01485889898825004	0.1047346242981182	0.09560295519666315	0.1858645456426146	0.1427843342324687	0.1256307734849921	0.1021641716229762	0.04895738214270311	0.04778485449046888	0.001198681536435172	0.02997108901691275	0.07776317530158416	0.09192451464510216	0.00114740146947733	0.0446672548386905	0.001044271555199164	0.03032306425845744	0.001034776125264506	0.003434155011870715	0.001031248377113686	0.01571946581778128	0.001005159201475044	0.010265839096571	0.001009442225714138	0.02199287449586462	0.001152384316684852	0.01943605585654868	0.07169413286493156	0.07112040110873356	0.06119188718474705	0.05327791235557598	0.009157176617817045	0.03149358369857496	0.003633178364405237	0.01077114606297655	0.05114244682727091	0.04600619862783964	0.1021676733879709	0.1388941580488426	0.08157805537895831	0.08883412929957916	0.2204626045227391	0.1560829273036836	0.001042756764266458	0.01928520082588528	0.02541426670742562	0.007293637940879294	0.0255619891032568	0.0387063019056718	0.001072430272888037	0.01134968108134289	0.00104974571603835	0.01942189946526382	0.001316572660728981	0.1188906777076813	0.04757759679373254	0.06804804502121214	0.02711835895208277	0.01283386144382624	0.02966373423663459	0.03096252741280696	0.001011751081941729	0.01026116179332398	0.03831334315350272	0.07228886330078253	0.1427115303742786	0.1070207039443673	0.001053101765343783	0.1358679213159488	0.003170293687781956	0.03690554368281142	0.001018514520891878	0.01868151973614093	0.001006969175217933	0.02411792229691258	0.001013219516140737	0.0247228492036082	-0.002082268783503759	-0.0147631747739157	-0.0122157200214809	0.01436466905982615	-0.01420791315219516	-0.009874044590026075	-0.006022100126356631	0.005613600131353587	0.001023252806923268	0.001025446779497282	0.001003898709066164	0.001335307234199909	0.3163361564608365	0.01899873346437632	0.00102374236172401	0.001001478114590301	0.05906505881787839	0.4059022740209545	0.001133137952796991	0.2010512160197868	0.03753825686039402	0.001070227082478016	0.001088286252209403	0.001027986126239016	0.6295193377312222	0.03730752390058758	0.001019333885047231	0.001039929333965927	0.001003895308077465	0.1229953203143895	0.04645328766411218	0.001718848913387691	0.5367076831567645	0.001015477492631196	0.001002997142279185	0.001000870997519079	0.001001573852382292	0.1084029983273631	0.1130968088519786	0.03646191692241127	0.01053605745455091	0.08060129978794418	0.1936132030973551	0.1345261255006149	0.0439727154979858	0.00116194271422241	0.07066182028174957	0.001156167810589156	0.001045426904189589	0.001014809770988482	0.001004636249660611	0.001005509276226997	0.001009836190265897	0.001070053910012425	0.06032178634669168	0.05483440729920018	0.001011680431017806	0.001450731319275141	0.05276463624026255	0.1029110589636921	0.08351350959753162	0.2202434564473206	0.001013709354761357	0.02173484833953487	0.01887650648316807	0.001036252418026862	0.001044981790841216	0.001185968208955369	0.03009762613904694	0.02890277494601981	0.02740063568975117	0.001001834843070591	0.02193789188533943	0.1481411819613273	0.001059156189044093	0.001019141539826945	0.001024816086579931	0.001009446608783254	0.001017773837817002	-0.007097396534481409	-0.01599931440623203	-0.01193592539421264	0.01362397574292023	-0.01337384608739824	-0.005855558266387745	-0.002513840327148162	0.01367596849878241	-0.8224167609247668	-4.471228024045994	0.06033895649227101	0.05808870193739916	0.02600270625258314	-0.009055688503526619	3.872540690650233	0.2200350064580417	0.07689714077695786	-0.02390602343261371	-1.613977542215304	-0.07706138356593978	0.02313489198546666	2.578790331068144	1.8766332469644	0.05643323767212412	0.0198727749071415	-0.04795828628165483	6.255491476467652	1.219426193153725	0.06888620398014604	0.009549280002572332	-0.0598576621087932	1.878312532845174	0.6511737351916522	0.005437756878574077	1.014253531985914	0.05321375307893134	-0.03152914342799794	-0.05113899125456724	-0.04849361553230877	0.2010710820406311	-0.08069756424289988	0.4951723356164741	-0.103876744266606	-0.5827031095930404	0.3939833877930778	0.4180894864879962	-0.2615329800024834	-0.03313221752550646	-0.3568284470427648	0.02786305282051276	0.0323029247665465	0.02640974987403118	0.1609740166699632	0.03726814153421373	0.1558127246597002	0.07653045575439991	-0.3492494626525772	-0.3411833766359286	-0.6002262196762738	-0.1475451894008892	0.01495170893113451	0.05078643613018938	0.09369383238275272	0.2790708054981983	0.1900473860330816	0.01099485186146542	-0.3993873446148732	0.02432942939894998	0.005969394672037085	-0.60148888245609	-0.9312341641762826	0.2531570916064488	-0.01544671589589736	0.08407570418866632	-0.989969360513581	0.2323423051553444	0.3816938441538487	-0.1164038941010175	-0.04139139041546953	-0.04378321914192292	-0.04239576476794742	2.88602885155218e-13	-2.840423440810587e-14	nan	nan	nan	nan	nan	nan
0.24	-0.04508226558822025	-0.0301950919230021	0.05480188509490654	0.5404184158753425	0.9406793170860953	0.008463249900978707	0.3249834575634105	-0.05006206408844507	-0.01551172603520062	0.09169486974460621	0.0657102835068793	-0.1183917019141998	0.02605991938399393	0.05335919942456633	-0.07972092875920396	1.127963046470688	0.08350094720317076	-1.127963046470687	-0.08350094720318361	-0.1974032641586707	-0.08471200347172325	0.01316155636330314	-0.1699411576195651	-0.0845857868017956	-0.04615649812287628	0.02450066032992968	0.05986394930319313	0.6327670812536698	0.6537224537678676	0.1028786273830711	-0.007680466377395332	0.1797062877967123	0.01605422033401658	-0.4304971562915868	0.7721730336726622	-0.3159975832747748	1.34644274997678	0.05287188109406213	0.03375588097026172	3.137928940393567	1.047554867708987	-0.4640711302189244	-1.036525531731145	-0.7188794736400305	0.7046412206215199	0.2558952082798401	-0.8838915184285669	0.3799726001929926	-1.589873425120528	0.2849339475111186	1.589873425120528	-0.2849339475111189	1.285433242819956	-0.2465295550952661	-0.1610645323843336	-1.786010903023549	0.3143983390041101	0.1040005101780152	2.286581096994994	1.087285944558035	1.529527205173363	-0.5269197620847381	-0.1508299855325203	-0.08569610348657557	-1.894181538118243	0.3597621637980888	0.001022279747138971	0.01709306676503974	0.001023647382321866	0.01900285984328616	0.001004681268921001	0.004100656977050307	0.001303602613244284	0.007072458958619533	0.2587335228875188	0.2509474446517198	0.01825411849273287	0.02311909843480412	0.001023481787517392	0.02696327633828281	0.001198343111801983	0.007049668940660443	0.07662349112000934	0.0830800573361694	0.4071723591246398	0.3554834562011577	0.001122594095950612	0.0183590841861387	0.172627216788251	0.1730806435373164	0.0329306879565215	0.04563444963339999	0.001072707992186967	0.005369505629146901	0.001086650775013329	0.009196801061440168	0.001113436630212485	0.01175339359860503	0.5039156956521311	0.4466560907917537	0.03206963322766438	0.05027676022821685	0.001021403409654792	0.003873076762773169	0.001038884635791148	0.01910722970550657	0.001783276341506355	0.04062883344486246	0.1061800274666377	0.1342770807478673	0.04040594050944029	0.03254829587164128	0.001641007149806798	0.009458431648129116	0.5086969416449151	0.481455231939031	0.001015745717472615	0.02271145954395265	0.001421447094676659	0.003757693555318477	0.00147980278286139	0.00499482100195841	0.001480449748015292	0.005646980604475554	0.1048368274020349	0.08579207115888657	0.112789840595021	0.08078376230202887	0.03189259155532206	0.02717356957180386	0.0110133806260909	0.01264700119075182	0.09110088977872882	0.08845882308971222	0.189688530651558	0.1471052705162133	0.1301054994188657	0.1064422171775147	0.04639550325651813	0.04568361260392338	0.001156689673326359	0.02964094934366501	0.07398107734222863	0.08851312425616294	0.001151550161781641	0.04490982583311011	0.00104507438698226	0.03062600370397278	0.001024821644778325	0.003722402032876591	0.001018421333126614	0.01748391500175573	0.001005360714752994	0.01064061221995856	0.001009809888978437	0.02363780695754076	0.001125913206081449	0.02061002694160562	0.06489548457416744	0.06720911789014616	0.05809209306907413	0.05049004364628501	0.005273415240971706	0.02718735647309567	0.00253632624279917	0.009599775048855308	0.05190705614164021	0.04613785998963663	0.1028256373306256	0.1395415683349542	0.08298184075108886	0.08996804959769865	0.2208644866897538	0.1591815015588637	0.001028662551755486	0.02124913022914197	0.02299031128845528	0.007449677174815119	0.02133530186168236	0.03470466482668987	0.001053868979831839	0.01161394692938551	0.001044925372021058	0.01944550606083819	0.001266316672790209	0.1126445884356214	0.0370567844813417	0.05847626520801466	0.02770664812406275	0.0153195414097646	0.02760417710012849	0.0300785603824366	0.001007052468318976	0.01092634041161285	0.02989354094955337	0.06389011892421501	0.1454505908826721	0.1095885302804672	0.001056940399756265	0.1394470625093401	0.002138136658066205	0.03605137654223088	0.001023198031031679	0.0181822693117314	0.001008828506296271	0.02357958195459827	0.001016622429854293	0.0242012617624398	-0.00752084332539774	-0.01594991990747265	-0.01191561881090645	0.0134594009086677	-0.0139435727542463	-0.006095689039344433	-0.002241468922794825	0.01447566855450574	0.001026669513595634	0.001033240389520564	0.001003889004293942	0.001585835038029183	0.3698819596623838	0.02381309475315376	0.001023676981226881	0.001001217857958625	0.04356464535530115	0.4097982581334265	0.001202219387085935	0.2302124917574584	0.07401350199737575	0.001068932455003205	0.00109236659844785	0.001027865442552259	0.6951401544114907	0.05545382228436568	0.001018177888743138	0.001039720541095358	0.001003082496770935	0.1465242835865939	0.05527846914271366	0.001879745945871765	0.54706632219448	0.001015968029827332	0.001002390170813836	0.00100069172823958	0.001001258305457747	0.1138877287526856	0.1156793818681221	0.04219314088581302	0.004005230810875851	0.06492543098466848	0.1981863216280417	0.1387068639742668	0.0426298004179048	0.001074978793663077	0.0675594401813102	0.001155953748970659	0.001046312382828571	0.001013500741686676	0.001004465434918968	0.001005628503503793	0.001010473246065352	0.001116680545260333	0.05259378475247087	0.05355563780247413	0.001008370252300475	0.001265468431557663	0.05295031546862794	0.104434718012587	0.08596151629323519	0.2226787187966892	0.001013188755313737	0.01901630627742711	0.0146268612576005	0.001032005301606168	0.001035940471841145	0.001230390202462568	0.01968899222700178	0.02803057698834658	0.0235296997677913	0.001002060683028179	0.01827887338960455	0.1509815327291001	0.001062481324780854	0.001015321532787863	0.001030732489900759	0.00101183680791477	0.001022113929918108	-0.0131711412627498	-0.0171119677916501	-0.01160536430867857	0.01247184534038316	-0.01396409568972105	-0.002437398875141122	0.001675347982943843	0.02373758700551837	-0.8060558935464152	-4.188586177769043	0.04488558960801412	0.09552788197153163	-0.02891064283521633	0.01159856785685133	3.766961016698219	0.3180750235470149	0.06090702962132511	-0.01842747290441151	-1.47100010899078	0.4716863422416412	0.006882830395677392	2.504734934901852	2.781862500297978	-0.01746812699674829	0.009336945063559558	-0.006441174225196539	5.373272602274463	1.464688281930187	-0.04694408118707093	0.0144804704413098	0.07138030230202433	1.90373222411662	0.5884973918128631	0.002165278093756666	1.090939292869397	0.05191089614619635	0.01479960758696837	0.01952923407765277	0.01419144805525882	0.3522758813601161	0.0876727487560319	0.4761121655735284	-0.3356589315734971	-0.8521822736258361	0.4662206055402336	0.4373275059681951	-0.1653491344390369	-0.03246972259439974	-0.326126039917993	0.01996913189989447	0.02863394580296821	0.03244201492579039	0.1944094235829028	0.03883733400030486	0.1801495254522878	0.1947029917663681	-0.4355193354073935	-0.2173681392332558	-0.2537412294637332	-0.09629836718145365	0.01221945651343214	0.08080826925246615	0.1379181017780957	0.3374962340401674	0.2018715734298814	0.02067418006633595	-0.4030206718753486	0.02898316809664079	-0.004082966669357565	-0.6451850774988005	-0.9877968058649218	0.2430914064839902	-0.1574917463181293	0.02880379777805345	-0.6908996964733535	0.2769251780717165	0.334996489782893	-0.07211566413213079	-0.05816923052999023	-0.06342899767559206	-0.06127335823424529	5.936327554453489e-14	-2.274112365274918e-14	nan	nan	nan	nan	nan	nan
0.25	-0.04911322908791015	-0.02291616384053484	0.05125252897368667	0.5538407862563763	0.9411023904223554	0.008764902222853345	0.3551711632216419	-0.0400498666349332	-0.02025036593074375	0.08177396998918023	0.05886372131171652	-0.1109257570719769	0.02822278799976921	0.04524514780560207	-0.0754742710060174	1.108667192962562	0.08756109885540075	-1.108667192962552	-0.08756109885543571	-0.1846846646324117	-0.0874877567283374	0.0113819706734741	-0.18838029538236	-0.08137727973190373	-0.04494912009930841	0.0461623101848806	0.07102172144217266	0.6483817006867411	0.6510423871024615	0.1015333451993643	-0.008407966911442145	0.1619014950360995	0.01971159152480631	-0.3593512100823331	0.6657215988297033	-0.387853409942956	1.338026731900266	0.03259844393786332	0.02568235102237477	2.880580030305015	0.9378295407719239	-0.4657875651796526	-0.971597197447692	-0.6310853358874596	0.7797957771819705	0.1583932636148612	-0.7154846567902329	0.4629458115163784	-2.267338375165329	0.5131986423061494	2.267338375165322	-0.5131986423061566	1.265010547103727	-0.3117687079583626	-0.1950264117205439	-1.87822157147911	0.334764598644009	0.141071409715347	2.047510877714963	1.130830030352149	1.579029278941548	-0.06217185713815389	-0.1183981980924378	-0.05954193903271525	-1.673370891166276	0.3766006402900674	0.001025936824728077	0.01758293206581574	0.001896085941338825	0.02059021200887026	0.001004311155252995	0.004131291094418848	0.005045737184280679	0.009643881633448289	0.3036091010691039	0.2869800461981563	0.02168750942915151	0.02611420805843894	0.001025988173204734	0.02745038513889993	0.001101755479236488	0.006911523310148291	0.05947386815094229	0.06906509331429228	0.4075274992038289	0.3623285163991866	0.003154141888922836	0.02044190328722411	0.197839079878826	0.1967874359004362	0.06661166785936944	0.07948060366783008	0.001073001756280798	0.005609464751159446	0.001091321420053551	0.009328561400901192	0.001074421827962083	0.01165668349008761	0.5663854445978044	0.4961250789411131	0.04595290876676225	0.06417139184219671	0.001020098481685652	0.004076697611082776	0.001040744394870757	0.01917224282050482	0.00140131902664535	0.04106455853792685	0.1260196756471764	0.1520279472901917	0.05023298226855889	0.03853682774897908	0.003302020541989894	0.01073074426756752	0.521926914049454	0.493694481926527	0.001016573033054729	0.02333705578739961	0.001216163188663961	0.00374955722824778	0.00124517221888949	0.004937004386436858	0.001245766782120117	0.005582525218386576	0.1071041244909486	0.08852357767403081	0.1122196126735031	0.08158085497225794	0.03581509442399039	0.03028341867668193	0.007357757462922603	0.01002974766397937	0.07699503985559551	0.07962286979082907	0.1937078850791609	0.1520156049987122	0.1344625040140005	0.1109388797886899	0.04290449472570546	0.04330240292611026	0.001112033363315819	0.02937113763271874	0.07072656550991131	0.08548159245456895	0.001152204509816816	0.04511040854710338	0.00104566712598514	0.03089573684428383	0.001019032990307431	0.0040383931233565	0.001011611852721836	0.01955221479658882	0.001005714111775533	0.01098440759309492	0.001011321239658631	0.02523998186299492	0.008229791793788769	0.03006749242103068	0.05707173097010636	0.06223691113636216	0.05526927048415042	0.04827399742892421	0.003196434759355737	0.02465334522005149	0.001891222181991048	0.008913524157209817	0.0508977411659467	0.04548458535751106	0.1037112815587258	0.1402017236194593	0.08424164825321381	0.09124500932720314	0.2221220247770002	0.162754750202608	0.001021496079388699	0.02327355866080591	0.02056449578446808	0.007725809862187302	0.01670795341035661	0.03043330983906237	0.001042424710136989	0.01194490557878154	0.001042150341956743	0.01944989485402819	0.001248118943373786	0.1060149441226604	0.0268039133637656	0.04892519647642069	0.0282490179151562	0.01806575991015301	0.02524646836210119	0.02874660281782551	0.001004688590638082	0.01151375684227424	0.02552394703271548	0.05851475973720392	0.1484402936344551	0.112709001389812	0.001060078168010554	0.1426064597593084	0.001588548317915903	0.03568888334126913	0.001032978810538815	0.01751330560157155	0.001012305997589977	0.02283343252827071	0.00102320047950237	0.02347643092855819	-0.01161337140440969	-0.01687875640747873	-0.01178649621262214	0.01108386950150918	-0.01220733983938611	-0.003038718747328845	-0.0002647770172162987	0.01612381118035017	0.001032343351730084	0.004305423187655474	0.001003957272698583	0.01522831999370921	0.4054341880252517	0.02694483392618317	0.001032759245450693	0.001001149495711475	0.03203611650808928	0.4069465195737338	0.008727157378303272	0.2476571328282288	0.1368258370942765	0.001077009305628668	0.001099413142720098	0.001038831689751327	0.7271611197538917	0.06823702661965264	0.001019216304340086	0.001045184110476216	0.001002752622208593	0.161723498200556	0.06789513442461774	0.007715752390660316	0.5576798111403326	0.0010186744136533	0.001002156603807519	0.001000618917356106	0.001001135317171269	0.1071848262093319	0.1076720125463997	0.03880334183926811	0.002953241827873318	0.0521039848215685	0.2024425109676738	0.1429888953752357	0.03534502776876412	0.001057549512367372	0.06556910620514782	0.001150290006343677	0.001046260116020622	0.001012591922794878	0.001004575502897536	0.001006465487173754	0.001014942364687778	0.0281111272812018	0.04256476667496246	0.05020214645390551	0.001006906568902868	0.001175513149761012	0.04683233983762968	0.1054089413014691	0.08589994088716976	0.2258011242808	0.001014755562538799	0.01685644131778581	0.008984023954806231	0.00102925024659338	0.001042072285175317	0.001228124970534625	0.01087962186323389	0.02958304871848865	0.02174633463133498	0.001002370544611356	0.02243461785289514	0.1548780616452304	0.001064074329628166	0.001014122301517769	0.001053671801440087	0.001019384031630535	0.001036758197638261	-0.01445968359674942	-0.01762102380014739	-0.01180227913749229	0.007597957423251507	-0.009065702244258053	-0.0004628043530637234	0.0001598148882342009	0.01168093314606065	-0.8032155702289282	-3.830484981220527	0.0492923252989254	0.2209601003422894	0.01765974532826674	0.463428605884079	3.445050301835931	0.2856859957542664	0.03239490448172276	-0.01141442772811136	-1.331422413830646	0.9095837188882995	0.3738318720118866	2.252695242713463	3.825483349736481	0.04248093149812697	0.01418536353138065	-0.0085139928011098	4.54059696083815	1.320956433302867	0.05042794437974458	0.0004345284179376451	0.0362207100718514	1.666892880083908	0.6038578602478331	0.2313768739622503	1.408363586196021	0.06816733507330508	-0.007837681045359904	-0.01713088675639779	-0.0151902135665095	0.2172638767570401	0.07909309369784673	0.1713346919075352	-0.2015770470374138	-0.9192854265116805	0.5139472848251434	0.4612045412888407	-0.2997380559539476	-0.02240782925089756	-0.2808471156658159	0.01915101402129983	0.02516077350788175	0.03185256985569055	0.2215913385675101	0.03071589679796894	0.1451437191086562	1.573665261493502	-0.5616694508061379	-0.2202979179678096	-0.2269387133584026	-0.04478377220365184	-0.1342822784061753	0.0567187588709021	0.1142076081247975	0.378972840138544	0.1998060309426772	0.03430395398320439	-0.4502020551176763	0.03737425394227523	0.001657857271313411	-0.676522653771796	-0.9307060818029561	0.3026011350628598	-0.117325191577977	0.07401605564266847	-0.3875732023301474	0.3435475577293733	0.2968585640306136	-0.009475901814552708	-0.07527407668418853	-0.0852754464356308	-0.08298945787970249	-1.718794213658204e-13	-1.301118073256253e-14	nan	nan	nan	nan	nan	nan
0.26	-0.05194240311850187	-0.01723847962558171	0.04716522151664174	0.5671788586269757	0.9413483991189384	0.008959052273270901	0.3822144149504123	-0.03164657491758904	-0.02447009166472249	0.07178407023387336	0.05347552937938988	-0.1029708257832997	0.02886207963119027	0.03951818926052216	-0.07059027530737949	1.08265545699417	0.09348696523665374	-1.082655456994169	-0.09348696523666528	-0.1719685755231362	-0.09101032986559326	0.009257552006101434	-0.2070336874880079	-0.07774126435534356	-0.04326314362492902	0.06548611795864752	0.08221178085246297	0.6640603187825098	0.6514174509023053	0.1005072284835014	-0.008866063872084745	0.1461069924301479	0.02368400445841933	-0.1901392624919802	0.4519242601606865	-0.4235878504411981	1.329583147889869	0.01745895336358001	0.01225542667884707	2.50903815449394	0.7257737204796332	-0.3602882979195759	-1.05032553171678	-0.4272054210780921	0.8024385099183688	-0.04882018857988874	-0.4064729036223457	0.5074401892922098	-2.933049917173166	0.6580768933157358	2.933049917173166	-0.6580768933157364	1.284931159423692	-0.3958935312230641	-0.2300311278928014	-1.828861771594302	0.3999000003377027	0.1997202003403325	1.819012680759634	1.093743398814955	1.542326937713035	0.08410633096543856	-0.08699689196594899	-0.03181538879863096	-1.492123507186005	0.4227705123622917	0.001030602715591534	0.01800301036532869	0.00396240208346775	0.02340241283387215	0.001004160342549893	0.004106297463073753	0.01362535455474112	0.01555588385177446	0.3438116922482111	0.3199582708733737	0.02495494435505347	0.02892760024074034	0.001031783980083257	0.0275287779079369	0.001053427844823359	0.006777124894908671	0.04441780142865551	0.05646301469063312	0.4068612872788486	0.3739202910094698	0.007898663765725901	0.02511873927008733	0.2195031449149773	0.218455982491411	0.1110815945248629	0.1189064174910005	0.001077188483943009	0.005759543859702002	0.001097180361778046	0.009423913145848627	0.001060404304175682	0.01167085083614521	0.6185640128742583	0.537869468673329	0.05901534670431854	0.07683025674311791	0.001019965776135992	0.004136829518958137	0.001044406835265455	0.01915416782183147	0.001209893240836985	0.04176236752154874	0.1434745818128421	0.1680239742642796	0.06116350258614828	0.04451843060844243	0.007027548726162777	0.01366756169072038	0.5343029582780731	0.5106515612942524	0.001018340330110716	0.02397398589595234	0.0011133470561212	0.003772723773507243	0.001127737428678056	0.004931436675337745	0.001128280527062311	0.005581022567252623	0.1055962482791962	0.0906021177958429	0.1085408475709601	0.08251257034415389	0.03628325395072413	0.03110980414028376	0.00496743880983077	0.008339754784847352	0.06314968286606161	0.06998757375217619	0.1977989058842871	0.1573462360900365	0.1387648876173985	0.1156502985037334	0.03762369501553477	0.03991194638936581	0.001080991268084481	0.02917448856517072	0.06801686794005407	0.08288284603754814	0.001149699121474702	0.04527291817597522	0.001045937225083677	0.031126180999106	0.001015685358679637	0.004381380763706462	0.001008263766130574	0.02196255783677878	0.001006309422931193	0.01127081327968549	0.001014312188912838	0.02663784660922287	0.02486724510925721	0.04962083531897324	0.04813843486151182	0.0559207801648164	0.05219157815185851	0.04619494901235849	0.002146552778553475	0.02317102836196231	0.001522690173645412	0.008627460383876838	0.04754248855184283	0.04362405651208413	0.1046331275220051	0.1407858629368218	0.0849263493824029	0.09218687704024255	0.224059977629802	0.1667973452702321	0.001018698218426513	0.0251810892087988	0.0182564673947727	0.008130788185811651	0.0115442924698011	0.02572158913517292	0.001035326705199624	0.01236474585398192	0.001043830614033721	0.01941260581243742	0.001237887153127211	0.09919855798671944	0.01705642770643783	0.03969636074479856	0.02927056545598272	0.02130054094041804	0.02315397920909957	0.02756354805133954	0.001003662245991097	0.01211339287022647	0.02519697593859109	0.05607063364960083	0.1517783364747833	0.1163870517137006	0.001062443232752658	0.1453837458662606	0.001312503393994945	0.03567999999079211	0.001049341481774951	0.0166837764743735	0.001017819310502595	0.02188458184898931	0.001033813383138807	0.02255553961806487	-0.01383657565341329	-0.01752773924647875	-0.01187473189906959	0.007042767087701945	-0.008362999904124164	-0.0007033323019389856	-0.0006162351118298073	0.008635422815993657	0.001038017189859617	0.007577605985787514	0.001004025541102565	0.02887080494938897	0.4409864163881199	0.03007657309920853	0.001041841509678407	0.001001081133462143	0.02050758766087528	0.4040947810140404	0.01625209536951914	0.2651017738989994	0.1996381721911631	0.001085086156251617	0.001106459686989842	0.001049797936943707	0.7591820850962929	0.08102023095494655	0.001020254719940426	0.001050647679896976	0.001002422747644857	0.1769227128145182	0.08051179970652238	0.0135517588354488	0.5682933000861848	0.001021380797476712	0.001001923036800299	0.001000546106468856	0.001001012328882824	0.100481923665975	0.09966464322467497	0.035413542792721	0.0019012528448729	0.03928253865846895	0.2066987003073059	0.1472709267762045	0.02806025511961966	0.001040120231068068	0.06357877222898542	0.00114462626371619	0.001046207849212758	0.001011683103903633	0.001004685570878687	0.001007302470846884	0.001019411483312582	0.05510557401714199	0.03253574859745399	0.04684865510533436	0.001005442885507884	0.00108555786796092	0.04071436420663132	0.1063831645903512	0.08583836548110439	0.2289235297649106	0.001016322369768718	0.01469657635814533	0.003341186652009551	0.001026495191585504	0.001048204098486258	0.001225859738606408	0.00207025149946627	0.03113552044863029	0.01996296949487923	0.001002680406202522	0.02659036231618375	0.1587745905613606	0.001065667334475243	0.001012923070251288	0.001076611112978318	0.00102693125534694	0.001051402465357846	-0.01574822593074916	-0.01813007980864448	-0.01199919396630585	0.002724069506119792	-0.004167308798795292	0.001511790169013591	-0.001355718206475437	-0.0003757207133964696	-0.8053923912116276	-3.416273342167706	0.03092818928152316	0.3404976138328425	-0.04003619267091062	0.679714476553311	3.156085642454416	0.2817315352120403	-0.0208361766523177	-0.01767802990870343	-1.188423029349951	1.421029224704201	0.5256862067416733	2.097085780473331	3.897794458030552	-0.03544412983021421	0.002055226132538425	0.01573431668947413	3.828352918845797	1.217534939332821	-0.07564186947663798	-0.002137149216310796	0.1237970804167509	1.552764310472203	0.5871115882376562	0.3350662388357752	2.034505168915988	0.05417766915938745	0.02106018205122014	0.02997901496175147	0.02678199504397233	0.2216826026984293	0.1145972890878511	0.01941943734051448	-0.1502068020470609	-1.012050821590237	0.5502799273053464	0.480278726741879	-0.3671985061071318	-0.01783719395268233	-0.2395689630036109	0.01235451487393551	0.02077614870523086	0.0378413249005684	0.2628180726537572	0.02735939672603933	0.1392874936174267	2.213878475468719	-0.704304178968445	-0.1899685790753931	-0.04340235044333893	-0.01626094349833935	-0.2292313861547682	0.0656050758246091	0.07089969848433327	0.4313655188161178	0.1784919966982173	0.0464433072979893	-0.4910938151089653	0.0467594935166562	-0.01241853693632849	-0.6825334420848448	-0.9233502058888446	0.3408039124604144	-0.1277111866993142	0.0312477172352965	-0.1046530765889478	0.3884410209812644	0.2585742611700108	-0.001393694038738338	-0.09028231394135031	-0.1039692482645721	-0.1004854535598491	-4.050450820838611e-13	6.229210658608698e-16	nan	nan	nan	nan	nan	nan
0.27	-0.05251772283408777	-0.01422456066936831	0.04293166125951053	0.5804312269515095	0.9414698399468622	0.008990450379441049	0.4048924682378508	-0.0258257973209712	-0.02704283748214693	0.06015282895147816	0.05069330640225497	-0.09503214969355435	0.02678150501843655	0.0375655470995594	-0.06549002360451212	1.050073194120424	0.1003309166880142	-1.050073194120414	-0.1003309166880277	-0.1588014192528019	-0.09545991563123586	0.006793455531569364	-0.2243117998931272	-0.07320348360419028	-0.04092117450340201	0.08257080522713731	0.09275824503541233	0.6788955392853633	0.6512141572047293	0.09988268985648249	-0.00899221252100881	0.1321080140437221	0.02791573711797062	0.07886745514573801	0.1491951649500851	-0.4236565993434265	1.320749190615732	0.006499239266309259	-0.00598552272299554	2.020298841261926	0.4390368326360891	-0.1441838156121642	-1.282574665292956	-0.1275886498173331	0.7912773664212036	-0.3731571123673177	0.01790255598819107	0.513521011964671	-3.578173344237871	0.7074744312213419	3.578173344237875	-0.7074744312213594	1.351817155501901	-0.493971705271342	-0.2611709831130868	-1.617937788483132	0.508956746824748	0.2669300259050568	1.596396612116591	1.015150790389939	1.419073372679815	-0.1428045981919968	-0.03394251645810463	0.003075146740814319	-1.313351559341308	0.4279741044115255	0.001034632587066742	0.01834818028801418	0.01585524900338607	0.03592673655463437	0.001004165117023841	0.00401572495224883	0.02394352368379506	0.02222377311057978	0.3785056201340692	0.3500135574033855	0.02490253449255976	0.02892000760394871	0.001036889236743471	0.02701414575779038	0.001027786698738284	0.006609856688414496	0.03107798866224001	0.04499324972107527	0.4060189889561099	0.390090443384892	0.0169980992193122	0.03370829448984111	0.2381024354261013	0.2390617465995413	0.1432525560311421	0.1418343453394726	0.001088380648221824	0.005793585240359128	0.001107823210834199	0.009483868293025379	0.001065309728218058	0.01179208103561846	0.66077037313884	0.5737592529133853	0.0691671591865992	0.08635239723501677	0.001020846320397151	0.004022035219444344	0.00105490982132184	0.01902411879824171	0.001108236762671074	0.04281553507993607	0.1578155450446184	0.1819574393935434	0.07144076686155588	0.0496091866487572	0.01203376364860589	0.01746541952480203	0.548140660784924	0.5353906680160677	0.001021574992449464	0.02456454177992975	0.001058743992315761	0.003810811621378312	0.001065414906669288	0.004964246528876043	0.001065918951388272	0.005614768474817142	0.1031343747982358	0.09372689282991993	0.1048647378691957	0.08498339125787802	0.03566441583987877	0.03123563691840707	0.004432049892022069	0.008212478700926821	0.05214301476528321	0.06191382595975746	0.2019064080030813	0.1630188189897739	0.1430954808138189	0.1205357677628833	0.03376689730656252	0.03799124766691313	0.001867148080933592	0.02975727475636391	0.06589710711301898	0.08075171603160493	0.001149603299719809	0.04538791996721211	0.001046490024437403	0.03131351216354024	0.001013642499851868	0.004756579814378523	0.001006577104095942	0.02477383659821068	0.001007089182241171	0.01148021897903273	0.001023490845965457	0.02768425178967293	0.0437965445356354	0.06948021423802718	0.04058088426588804	0.0502797983397028	0.04925694946963674	0.04455075743380646	0.001588276330170389	0.02240701170901745	0.001306166146158222	0.008655338341505926	0.04373154220515694	0.0417412574971064	0.1042679283653162	0.1410194187187228	0.08443189706367227	0.09253397327226383	0.2263739607598401	0.1714465751991245	0.001018014353181448	0.02676640445310041	0.01707511061441479	0.008969711327449757	0.007878443954106218	0.02232255448999643	0.00103078673038839	0.01287601119470592	0.0010463725911327	0.01930692863662839	0.001219478988982104	0.09240931385169179	0.009827442637865887	0.03277319195364754	0.03216500866860277	0.02576454210929145	0.02245079265540322	0.02753994290016457	0.001003222064437965	0.01263048640720919	0.02546662640383756	0.05489129905647101	0.1557368413814652	0.1205352782786015	0.00106491919249901	0.1477650158499073	0.001165867069235383	0.03592043957585248	0.001070053096696641	0.0157061327801838	0.001023907491476043	0.02074447475577439	0.001046029636080106	0.02145115041731047	-0.01337775933731589	-0.01767334695813171	-0.011809525964526	0.004154613575134584	-0.003550611665284725	0.00116567951369298	-0.001564148087358577	0.002110353276511276	0.001039511851808071	0.04656698359940623	0.001004292381974481	0.04090101801560988	0.458708803403918	0.02036772325294398	0.001042508396374037	0.00100111339466431	0.01092714514399079	0.4042847710777356	0.0359004134805691	0.2763967463613153	0.1821553725278857	0.001112676791178174	0.001129431430212176	0.001087860431323436	0.7676837610711092	0.08292072846576924	0.001023038655078755	0.001078697701688823	0.001002344406429283	0.1828333618460293	0.08806938613381873	0.02067791795349169	0.5919063238015767	0.00102795404895617	0.001001882916296231	0.001000522691039349	0.001000983448565006	0.09895242689838621	0.09963787027217569	0.03453448481628699	0.005528563493923129	0.03755560487333192	0.2108217668837434	0.1518313705748863	0.03025552295669816	0.004080149191994805	0.06283338816880824	0.001153630266326325	0.001047790969355686	0.001011375453044401	0.001004937071349409	0.001008406796456336	0.001044577230611383	0.0749781889097554	0.03057993172102851	0.04464376329653942	0.00100521030659018	0.001076175496271211	0.03777667067980806	0.1014660773939165	0.08197523376172296	0.231836861025511	0.00101813201445498	0.01668182381063795	0.004438290390106939	0.001025694674073458	0.001049707300678037	0.001178684415921267	0.00183588830409454	0.03922688989928458	0.02310417406390077	0.001002834685115194	0.02507342075261802	0.1647043559458022	0.001069044037672783	0.001013295352484395	0.001104303596725769	0.001033046366232603	0.001064956556886661	-0.01102256974647216	-0.01745356838937411	-0.01159258562855847	0.00241089531777912	0.001755134280363644	0.002757802805068553	-0.002678804967594095	-0.00242585707104556	-0.8093715116860477	-2.968667386150119	0.03467156925228482	2.019382714133152	0.005798032683588437	0.6535757008104357	2.825832714506597	-0.2438177964908089	-0.08142910609428407	-0.01667346760862903	-1.101186771003264	1.74558314847972	1.136711190122952	2.000797144658672	0.822427449538195	0.02270923767780757	0.007454352563533424	0.01355451537897899	3.314250451633591	0.7165401642867214	0.0200280877258876	-0.02104823889581134	0.1015900181911684	1.238050947657583	0.4322676082907173	0.4165583845952193	2.8900693897285	0.06181597713051269	-0.004783409265781661	-0.00999395888516578	-0.008082607183361443	0.3766735401128452	0.3612506418193748	0.00555549923615853	0.1080255168357041	-0.6145855573903719	0.5877108633156144	0.5003206226046466	-0.04030164571472385	0.1234067289071611	-0.1871625405806865	0.009686942765444101	0.01632557518930746	0.03780972080392256	0.3007333390266098	0.01593675820027426	0.07708428752426061	1.790132146235163	-0.4395463619382549	-0.1419955577925156	-0.08225655422720818	0.01788588606361274	-0.1599054471750349	-0.0238954915259658	-0.006541730976226663	0.5020696019761165	0.138548597280188	0.1221801760536746	-0.2104022849106192	0.0550617862120763	-0.01135003099393783	-0.6731069068219874	-0.4928373602691096	0.5503218467334696	0.1063444256680227	0.06107436018415891	-0.1346523242350526	0.4459178265299899	0.2163890297322786	0.04254021325898602	-0.1045840712516826	-0.1232150454755258	-0.1193959537728495	-4.450173156790831e-13	-8.607326777434283e-16	nan	nan	nan	nan	nan	nan
0.28	-0.05028921129976136	-0.01428786364838387	0.0386814415626896	0.5935910159114899	0.9414717844399623	0.008839147472737931	0.4224949185408789	-0.02285273758916941	-0.02715222697802707	0.04599953811759484	0.05095676687372773	-0.08702566528700426	0.0212816898159812	0.0399154020717755	-0.06030163785436735	1.011196576376176	0.1075716745462993	-1.011196576376175	-0.1075716745462969	-0.1448658911959032	-0.1008887256384309	0.004066476021837185	-0.2392159848387315	-0.06753611748004287	-0.0379594150679866	0.09738348698456903	0.1025068237125355	0.6923289104325445	0.6482005683842698	0.09990774449388766	-0.008874771182622395	0.1197263734584792	0.03233144824392457	0.3706269874881452	-0.1635201268803069	-0.4269197383802905	1.311067274979187	-0.006440313630904053	-0.0242847758958039	1.493917557605534	0.156230147521355	0.1323829663763823	-1.55473544202195	0.181931268630958	0.8160001732834239	-0.7326683065103295	0.4540265230453461	0.5250669987564691	-4.191920891273304	0.7374381747006789	4.191920891273304	-0.7374381747006795	1.438605516737083	-0.5917383795331016	-0.2826077349326002	-1.354076279691491	0.6258170749366825	0.3236782631180809	1.364611578549722	0.9341662976440415	1.261957066578846	-0.4779526936110673	0.04292176091691704	0.01690260866757371	-1.168655946949438	0.4595662056425974	0.001037394264526645	0.01862775722966354	0.04032448850194292	0.06089037879266804	0.001004300990476465	0.003899784959387389	0.03488189432745725	0.0286216443800223	0.4070116134416887	0.3758921461826725	0.02020685525742135	0.02483988963200742	0.001039774289614411	0.02591341873213528	0.00101498709152671	0.006425698417769072	0.01922355501677057	0.03452614314176836	0.4055052939048194	0.4074835919411263	0.03098566202645491	0.04674269013075612	0.2537656045855448	0.2580065274546907	0.1544336761729451	0.1380476932393352	0.001107774391191661	0.005822865246295099	0.001124632019367572	0.00952337118210793	0.001086799588507399	0.01204279698736286	0.6928066127065461	0.6034474081553611	0.07551928454757155	0.09175400013366104	0.001022679004605745	0.003884292834570469	0.001074189464460154	0.01878969140684273	0.001057368277261959	0.04408923962400413	0.1686254909938274	0.1928674378629862	0.08036231063399098	0.05318834254354966	0.01802410566998855	0.02183979051490822	0.5648373930326228	0.5679880133744267	0.001026479703279309	0.02516795482844144	0.001031428521471134	0.003850239652396256	0.001034247762330611	0.005000019205009509	0.001034729515906478	0.00565837455051614	0.1010580636430029	0.09760361131812842	0.1027088175150121	0.08937125814384006	0.03492268767126524	0.03121708174427944	0.005961159934094382	0.01016574375294411	0.04520458712597398	0.05745812619434214	0.2060019914091865	0.1691699375698219	0.1474941971896244	0.1257268209061588	0.03273797983699718	0.03863870532949506	0.003775080823555915	0.03142286907728015	0.06438449752657094	0.07912948517802304	0.001154058370916859	0.04544747901912968	0.001047558200047321	0.03144540232305105	0.001012467659478074	0.005149799891186888	0.001005860002540984	0.02800313780518785	0.001008031304301611	0.01161784874517744	0.001040666440354631	0.02832134726085721	0.0625580101980952	0.08606617500157189	0.03554755997955181	0.04681676940830071	0.0466434545613106	0.04329252143342381	0.001308352591102268	0.02206878579605958	0.001193129876644049	0.008906165126246875	0.04030153547444226	0.04017440696181705	0.1019811841514213	0.1402079216646686	0.0824736613840469	0.09195481684279964	0.2289009093296318	0.1769105200100329	0.001018577835902831	0.02795161205674164	0.01742728739806082	0.01059116880719025	0.006543138516328016	0.02107976001747301	0.001028117297838995	0.01345734581229127	0.001048394938842648	0.01913294250410427	0.001186684759608023	0.08578058941238349	0.005958583502717486	0.02920853738068706	0.03748404995263386	0.03227348838348326	0.02359159265729725	0.02935752194870078	0.001003079263115485	0.01311294747435968	0.02488191075341452	0.05330881752097791	0.1604499774778806	0.1253996789349215	0.001067845683857662	0.1496857123442876	0.001092714885778396	0.03639197630004604	0.001094255514687216	0.01460534212223	0.001030009072159999	0.0194370234375597	0.001058914791059722	0.02018754919896177	-0.01007438310909894	-0.01727087524916891	-0.01151671842784654	0.002983112945385095	0.002001813133768111	0.002619358542940278	-0.002762176919947579	-0.001431427475082756	0.001041006513749115	0.0855563612130182	0.00100455922284321	0.05293123108183063	0.4764311904197159	0.01065887340667124	0.00104317528307544	0.001001145655864562	0.001346702627105165	0.4044747611414303	0.0555487315916169	0.2876917188236319	0.1646725728646095	0.001140267426097905	0.00115240317343217	0.001125922925699729	0.7761854370459255	0.08482122597659464	0.001025822590209643	0.001106747723564204	0.001002266065213002	0.1887440108775409	0.09562697256111534	0.02780407707153393	0.6155193475169686	0.001034527300430674	0.001001842795791741	0.001000499275607014	0.001000954568245881	0.09742293013079653	0.09961109731967602	0.03365542683985373	0.009155874142976247	0.03582867108819529	0.2149448334601807	0.1563918143735678	0.03245079079377978	0.007120178152917638	0.0620880041086311	0.001162634268935867	0.001049374089498254	0.001011067802184188	0.001005188571817555	0.001009511122070885	0.001069742977908669	0.09485080380236663	0.02862411484460317	0.04243887148774252	0.001004977727678568	0.001066793124578697	0.03483897715298598	0.09654899019748227	0.07811210204234201	0.2347501922861113	0.001019941659144053	0.01866707126313206	0.005535394128204386	0.001024894156561923	0.001051210502816253	0.001131509093235743	0.001601525108722636	0.04731825934993908	0.02624537863292319	0.001002988964025048	0.023556479189054	0.1706341213302432	0.00107242074086999	0.001013667634718764	0.001131996080473484	0.001039161477120284	0.001078510648416325	-0.006296913562195154	-0.01677705697010352	-0.01118597729081105	0.002097721129438377	0.007677577359522784	0.004003815441123429	-0.004001891728712752	-0.004475993428694947	-0.8141377771474856	-2.542605573751056	0.01780959300780299	2.828361317270933	-0.04510968916947616	0.6257108786784473	2.320746092308723	-0.5327735318742023	-0.1380551517116318	-0.02105604279874352	-0.9878913512974383	1.665628460879391	1.414654290967395	1.764889129876155	-1.445121531688243	-0.03639640490362205	-0.002035225509487676	0.04163146715923075	2.588027119229685	0.3934274206853342	-0.0802314867436003	-0.02301281969739682	0.1679044775555168	0.9480709785100599	0.2847915591316457	0.4503688700405005	3.606152896225336	0.05674910206383742	0.02132821867864627	0.0305715794804126	0.02875402866854691	0.3720712935360926	0.4980064835398904	-0.009458153084743348	0.2659014251342434	-0.2884412161998556	0.6459870633673722	0.5413955035672133	0.1464327710119732	0.1987244319545775	-0.1377891325316322	0.001265967010388275	0.009687947720817637	0.04144553012801795	0.3464225617623457	0.01300421012046537	0.05742555177440822	1.55919484436877	-0.2687136002342088	-0.1127774634358958	0.04175579758224428	0.02832882195391987	-0.1660416902255856	-0.1434054913666105	-0.1143508338143729	0.5943084952196545	0.09847046856460542	0.2029501748989697	-0.05984578055667499	0.06077334912986856	-0.02608033158873871	-0.6504295029276711	-0.2516473622685396	0.7497929335256934	0.2405256532356541	0.02432122326798459	-0.1852824650572811	0.5316758392666295	0.1664595633082647	0.04482573378025859	-0.1149117066954951	-0.1374380932623692	-0.1323278570800649	-2.665969794832924e-13	-1.943402312103123e-14	nan	nan	nan	nan	nan	nan
0.29	-0.04526200865222521	-0.01728117474230083	0.03426440478470168	0.6066488286466087	0.9413190033992689	0.008519832675756499	0.4348867302186708	-0.02246630988305104	-0.02436170872480851	0.02927689510106292	0.05409694118001367	-0.078419242973376	0.01226569178464902	0.04635867834791219	-0.05482221963397452	0.9663708862979042	0.1152182231185239	-0.9663708862978929	-0.1152182231185146	-0.1300473205936094	-0.1072451167564226	0.001184815428930278	-0.2514899622582068	-0.06076692022713097	-0.03451494260357246	0.1097577972484075	0.1117257988360226	0.7041755324551894	0.6419347950177032	0.100846099279982	-0.008695289615369523	0.1087220799904119	0.036915649208753	0.6258394826428884	-0.420839463565548	-0.4584777912587649	1.300426776572494	-0.02502790974391064	-0.0389504265192706	0.9932117517090826	-0.06342226246869512	0.4280988126211849	-1.778028563105268	0.4305432884720545	0.9092181108692352	-1.061833782477165	0.8146825847124348	0.5738619843325895	-4.762357907682164	0.7996761310373018	4.762357907682165	-0.7996761310373149	1.521848717794305	-0.6759977200142397	-0.2913966498557136	-1.110833470671096	0.7217253804940517	0.3614671679098881	1.10369478270637	0.9189598878191098	1.117925712976992	-0.7500947342598577	0.143048551891797	0.01710762145280912	-1.037725431170572	0.4607524374940373	0.001079399864749978	0.01889693560770537	0.06928888986561178	0.09045298741673971	0.00100454840709248	0.003781604591231956	0.04363998995402436	0.03361797578952438	0.4299825871807905	0.3965646164427831	0.01442868412296629	0.01979312844416799	0.001038707892911209	0.02433811741459742	0.00100821770616049	0.00624308351899967	0.01065412870606915	0.02670587922507922	0.4029244843483172	0.420685216087287	0.04561171628493192	0.06036154460894171	0.2693962434004294	0.2759514541740233	0.1481167989881806	0.1186059950298747	0.001120764866818967	0.005879762690352644	0.00114924057645099	0.009556011659868784	0.001091563467441396	0.01246441918972048	0.7155461099163098	0.6246474439068496	0.0784505464153239	0.09374039852043904	0.001023706994377445	0.003804852773977184	0.001082228087896938	0.01845084215528914	0.00103040589428963	0.04564233057177206	0.1761702578981071	0.2005888814740386	0.08784739109714172	0.05552790779742208	0.02410067006473732	0.02613336113553831	0.5851084947337275	0.6059980340309045	0.001028540413233589	0.02584934665435536	0.001016956598618159	0.003921933291256121	0.001017711571925529	0.005076751598681537	0.001018188285634972	0.005735909153968586	0.09905422442198589	0.1007036050568785	0.1010366494198854	0.09392299565117489	0.03392832591990372	0.03085015350878738	0.008859225588110226	0.01361247795298699	0.04250180408934762	0.05717007604512505	0.2103064852992741	0.1760923915773203	0.1516804934557115	0.1313918954962185	0.03719588973405171	0.04438088153042874	0.01490817280915446	0.04099708509303	0.06338587635647429	0.077989026178269	0.001161682587302181	0.04542963499689234	0.001049021996335473	0.03150786131138757	0.001011813478602393	0.005554195342967121	0.001005633892815972	0.03165840415830239	0.001008861668244983	0.01169531701465995	0.001055888993180504	0.02856195469419823	0.073378195415471	0.09345758973872054	0.03299948826889663	0.04558823063471373	0.04451701128895755	0.04236660756552625	0.001160017127493044	0.02199669242119433	0.001140461887247172	0.009299761307592516	0.03792401832212041	0.0391702247793394	0.09881408277742498	0.1386402633154524	0.0802027532739101	0.09058377027249701	0.2312275658922152	0.1833659372788924	0.001019778551301396	0.02876126970811605	0.01913717271155625	0.01320272844155927	0.007927102785236173	0.02238604880582139	0.001027122640467911	0.01409953105981516	0.001059204172480415	0.01890659921266203	0.001156318007589766	0.07940808604092747	0.003899610636786849	0.02752437667537119	0.04286848478125539	0.0395046970249481	0.02512677085202059	0.03166100063262881	0.001003061037963461	0.01346925069014805	0.02392133437297476	0.05148949207874878	0.1652516131018239	0.1311578308702663	0.001070927386846753	0.1510600360770757	0.001054794008146929	0.03707904357666949	0.00110416669349858	0.01341141199119371	0.001032434749880536	0.01800414779434055	0.001063893744461789	0.01880307835327018	-0.00473091817407904	-0.01608197507353572	-0.01115574982273631	0.004448011570147549	0.006719860824969373	0.003362939850426176	-0.004063268402579886	-0.002170864683302161	0.00119260187493028	0.1219252736694214	0.001005014588473459	0.05486839389903932	0.4832248886143536	0.005843369283283406	0.001032879047070205	0.001001195631236389	0.001178095797155261	0.390929943922597	0.06907614438115564	0.3080305958341834	0.1149753927508699	0.001129230730671196	0.001193866193027449	0.001071646198637369	0.7682676162986941	0.08012272894008572	0.001023892108976753	0.001076929551468646	0.001002406740169277	0.1880665886530885	0.09981486744331626	0.03349920071780709	0.6497588946089762	0.001027434299168533	0.001001938715602508	0.001000502804210642	0.001000987902370906	0.09524745731005793	0.09789666634801117	0.03201224659098189	0.01431310538416086	0.04217347546676489	0.2201776443665034	0.1597458342321949	0.05090419746864878	0.04363923972560729	0.06214016446568189	0.001175533433067742	0.001051536783718691	0.001011187544956517	0.001005576270586854	0.001009907482010595	0.00107341726666453	0.08053609634733506	0.03122216899387811	0.04153342248764553	0.001005955875051469	0.00110154341907078	0.0353409796271819	0.09251831760522712	0.07636953908226403	0.2359269465149733	0.001021947472293781	0.02303744636345898	0.01267531224912405	0.001027097045549908	0.001086738025389737	0.001118931914419454	0.001827920784083199	0.05090633640034773	0.0273815832084573	0.00100308700476253	0.02222430137824669	0.1748865862988633	0.001075585841451556	0.001016717597641554	0.001099667507511001	0.00103140394732056	0.001061093807634154	0.001865343071433624	-0.01433700938064796	-0.01077059924316607	0.007793142547477564	0.01067173528852785	0.003593820685354291	-0.005413461224305325	-0.001066198895207294	-0.8229878935345845	-2.207230730165497	0.03247241139167098	3.073535979942573	0.005511506278578274	0.380132517207238	1.805971095234986	-0.4808666885186579	-0.1742080573539544	-0.01661811187305888	-0.5895923750467212	0.9419157318336709	1.314407244935504	1.828360310289928	-2.370960792706646	0.02817971378619073	0.006184876704774342	0.04453075303594671	1.632006155050411	0.02147619558659376	0.03042359317184602	-0.04144412133745342	0.1534554598687998	0.5995819809339984	0.1870250939201015	0.4112434459387358	3.940074066178689	0.07633137786061153	0.000505676457134236	-0.003458525800586008	-0.002348264315590883	0.2403925785245103	0.3992271546861145	-0.06182923556903908	0.416508996875877	0.2183025233549376	0.7434769940752163	0.5940676347004604	0.9513784131023305	1.591746981655382	-0.09165526896860443	-0.005240401599352938	0.002653626651230406	0.03976614102322606	0.3841707984174849	0.003975961361361838	-0.0006529934734058068	0.04537488955096317	0.01027559540027969	-0.07399108292195704	-0.03012140313872618	0.04785250287442142	-0.04612283529257159	-0.1715359320663225	-0.154286736144181	0.6907948644448502	0.06698924420343777	0.3270365334166495	0.2941981950652506	0.06784851852724107	-0.02192427904973194	-0.622346852287904	-0.09575502806101498	0.6975554170211554	0.2208271964652972	0.03864437791985911	-0.1782234073653697	0.6228770315148601	0.1080079767376322	0.08753996013777306	-0.1227295334950555	-0.1478994461392494	-0.1431609330946986	-1.467599047924284e-13	-1.58176973615209e-14	nan	nan	nan	nan	nan	nan
0.3	-0.03795190283394897	-0.0224186003521354	0.0294720822567709	0.6195981815337203	0.9409529859349622	0.008072694081467239	0.4425344930500485	-0.02381073596210503	-0.01854268815865065	0.01067425881934048	0.05925642656014514	-0.06876262664104113	0.0002189645120427047	0.05581013081696166	-0.04876349138746103	0.9161666025565114	0.1237212889928174	-0.9161666025565096	-0.1237212889928109	-0.1144941145585471	-0.114337837557794	-0.001714902299431849	-0.261634939581493	-0.05322754977302632	-0.03080505294684545	0.1193262688084822	0.1210726446842434	0.7148985921926145	0.6337008186079528	0.1027347026434783	-0.008570340420157476	0.09886141114493739	0.0416160659972341	0.8272076216512301	-0.5923430300505105	-0.5019768883704681	1.289375305377712	-0.04908759853178372	-0.04984953535736734	0.5451077883167481	-0.1899406095080456	0.738083428951155	-1.930734095059822	0.5857934833855919	1.02603897702727	-1.33881415475735	1.055661761659765	0.640929003989034	-5.267639623897318	0.9087416351144667	5.267639623897318	-0.9087416351144672	1.585532603291349	-0.739004316208587	-0.2862191620234538	-0.9282762604539286	0.779851715175511	0.376761701580724	0.8034438377981874	0.9597404425869587	1.037244609535088	-0.8715933022475586	0.2329714763956049	0.005996134257472844	-0.9399310224308893	0.4828093703736086	0.001176209886337331	0.01920613203278757	0.100174420189872	0.1221486098394654	0.001004899850155638	0.00369077289886988	0.0491310854537761	0.03635583700386687	0.4476108230554801	0.4118560307978054	0.009060443976394427	0.01513679620481433	0.001033024526828783	0.02248519867433365	0.001004859619487779	0.006070312681343388	0.006098049179651358	0.02246567678073368	0.3968337923118392	0.4256662938474675	0.05938234176665388	0.07313664783474746	0.2864566992795131	0.2946590155864281	0.1241700182730562	0.09207362373521287	0.001121738133505773	0.005994535922248931	0.001182276692627343	0.009599499828875759	0.001066796287255877	0.01297016764275415	0.729373746346297	0.6356880537360218	0.07802960344076411	0.0925360028237201	0.001023255056376413	0.003814367067095294	0.00107133130956648	0.01802706719640206	0.001017000023877856	0.04737318377880823	0.1804990849025196	0.2049263622263434	0.0938354984269483	0.05700691646748958	0.0299294844512308	0.03012262327075704	0.6093903847464782	0.6456739513201448	0.001026022157403546	0.02663062468055	0.001009771753855596	0.004010256528794275	0.001009448756306782	0.005166180187902333	0.001009937853231034	0.005829386137430175	0.0969716141850408	0.1022607653749434	0.09934256488105904	0.09709352397278916	0.03262635889861629	0.03002246220196297	0.01284920275342009	0.0183571953303746	0.04397729556608865	0.06157360340131265	0.2149349899563203	0.1841389425701903	0.1555169890751315	0.1376571380052837	0.0480941990921611	0.05665379247093472	0.03787640812803526	0.06077037291935001	0.06285670946474819	0.07726932776766468	0.001171944650627891	0.04533455838433238	0.001050835382223918	0.0314954703901798	0.001011546448118845	0.005951774327545814	0.001005714840997465	0.03567735556466423	0.001009474921797674	0.01172709832446996	0.001065334710507994	0.02848130882422919	0.07293574262158212	0.08949940852247285	0.03286731924346427	0.04676767631390021	0.04294824891157047	0.04178098431951686	0.001086318586212765	0.02198741912187563	0.00113150884156823	0.00981245695526344	0.03688454059377649	0.03902538847540909	0.09526462093712361	0.1367490079515448	0.07815503528156091	0.08898051700196191	0.2331321970808862	0.1906068154167783	0.001021382002586218	0.02936196059063092	0.02212321453227972	0.0172853951041805	0.01213454749612021	0.02642561705570972	0.001027727488714327	0.01481801254819514	0.001082376858725231	0.01863973784308918	0.001134846361314582	0.07336813874828851	0.002970874626188877	0.02708203183396817	0.04737540420813487	0.04624672916897553	0.02646725501143236	0.03378720813621786	0.001003100975191993	0.01371993419334936	0.02278077402314465	0.04975153369414886	0.16981311931212	0.1379156692394689	0.001074050785585231	0.1518379277487321	0.001037364578638426	0.03804182027458619	0.001092951013947983	0.01217364717266282	0.001029766511293386	0.01650378629965523	0.001057670332513446	0.0173524381163348	0.002491741226679943	-0.01405897662202076	-0.01075850825593614	0.008733258723761321	0.01028864867470651	0.003337470449075355	-0.005438011893851993	-0.000144147397050097	0.001344197236109798	0.1582941861258226	0.00100546995410107	0.05680555671624817	0.4900185868089913	0.001027865159888026	0.00102258281106813	0.001001245606607241	0.001009488967207064	0.3773851267037658	0.08260355717069391	0.3283694728447381	0.06527821263712617	0.001118194035240967	0.001235329212621245	0.001017369471571252	0.7603497955514626	0.07542423190357719	0.0010219616277404	0.001047111379444204	0.001002547415125796	0.1873891664286363	0.1040027623255175	0.03919432436407972	0.6839984417009835	0.001020341297904778	0.001002034635413688	0.001000506332812818	0.001001021236495662	0.09307198448931768	0.09618223537634409	0.03036906634211269	0.01947033662534867	0.04851827984533516	0.2254104552728265	0.1630998540908226	0.06935760414352413	0.08015830129828314	0.06219232482273251	0.001188432597199199	0.001053699477938865	0.001011307287727752	0.00100596396935526	0.001010303841952569	0.001077091555419044	0.06622138889230154	0.03382022314315323	0.04062797348754642	0.001006934022432805	0.001136293713561747	0.0358429821013787	0.08848764501297136	0.07462697612218541	0.2371037007438364	0.001023953285445334	0.02740782146378751	0.01981523037004575	0.001029299934535807	0.001122265547913252	0.001106354735602827	0.002054316459444005	0.05449441345075765	0.02851778778399324	0.001003185045499855	0.02089212356743773	0.1791390512674851	0.00107875094203309	0.001019767560563189	0.001067338934548282	0.001023646417522122	0.001043676966852335	0.01002759970506223	-0.01189696179119222	-0.01035522119552092	0.01348856396551674	0.01366589321753288	0.003183825929585161	-0.006825030719897797	0.002343595638280279	-0.8336941107747116	-1.980393115781248	0.02581320236177158	3.254964076994881	-0.03963995410023623	0.174016839644698	1.244534911290659	-0.454687742215645	-0.1935786362129958	-0.01908723063684091	-0.2718790568264172	0.02151918369267261	1.24590404048797	1.917416068484493	-2.863256148721021	-0.02482124745510851	0.0001343127205823639	0.05845671731593188	0.5561419347669591	-0.2447313960137553	-0.06244061618631835	-0.0399979580849459	0.2034569294108327	0.2712784067616496	0.1126802423686021	0.3895071729596845	3.939332222778357	0.07672634212618251	0.02465413841221074	0.03311081858976289	0.03194250466803357	0.06350460941201155	0.2217646464024645	-0.1016107673312962	0.5254980605918019	0.6498742848704093	0.8708064604415434	0.661429087368288	1.452579719020366	2.23853879404533	-0.05363701470186436	-0.01418055105200396	-0.005282034187267811	0.04008223668650385	0.4191595724102536	0.003866818221720508	-0.00682510887094064	-0.7107243463035232	0.212883290312357	-0.04471933904793401	0.05431981271825377	0.05214871525393314	0.005827485473360955	-0.2081248943051736	-0.1607921738627111	0.7514006690240951	0.05667711478859472	0.497171580529755	0.4868101117701252	0.07603259753234001	-0.03418395051740411	-0.5839182871485031	-0.003284189503183785	0.6519576340379278	0.2050714171583525	0.003197280749459311	-0.1690090535283404	0.7316131260395127	0.0471731510740277	0.09996761803069935	-0.1236786441952711	-0.1509352635524638	-0.1455617353299359	-1.050338454414654e-13	1.738478333505284e-14	nan	nan	nan	nan	nan	nan
0.31	-0.02896190329158074	-0.02875266759594777	0.0242312269127267	0.6324366286745879	0.9403187110455729	0.007535388405824142	0.446065390760722	-0.02587058071299174	-0.009571699795934847	-0.009025484883125108	0.06540511775098697	-0.05792608582320306	-0.01425282804904154	0.06694451598159523	-0.04200929658932191	0.8613315185589862	0.1335556017221457	-0.8613315185589703	-0.1335556017221309	-0.09841986308665406	-0.1219259889756171	-0.004484365852702805	-0.2703170742376015	-0.04533492955295762	-0.02703960739927419	0.1257501524477542	0.1312367830154992	0.725196489590785	0.6250908146375946	0.1053582333144994	-0.008532603962910546	0.0899347544457778	0.04640115645388882	0.9545594028575373	-0.6606380551050891	-0.5433933713438484	1.278422075576366	-0.07884933821389813	-0.05718309124268441	0.181976691717706	-0.2082699566400374	1.057632580596447	-1.99016256111609	0.6297900481459148	1.135197829480122	-1.536422879909233	1.15117652460479	0.7053454325858665	-5.684060789487871	1.063751231956862	5.684060789487875	-1.06375123195687	1.627921327458862	-0.7738342795387295	-0.2647622170952451	-0.8135215430225418	0.7928681784092243	0.3759761846241395	0.4921437494515784	1.078754817763229	1.027769472207385	-0.8445194201392562	0.2821889006781609	-0.0007470672868335148	-0.8414690347013625	0.4792779240743002	0.002652529296532797	0.02094338186271288	0.1256028349394149	0.1508503402014056	0.001005202378353207	0.003634515645269548	0.05173746499806818	0.03732632557481963	0.4609301889783936	0.4220219094391452	0.005169351512232107	0.01177924864242653	0.001026733156811118	0.02056560838994995	0.00100309545670806	0.005916418471280118	0.003623086797761957	0.0201338983982436	0.3930596554066665	0.4259330761982803	0.07030425682519188	0.083642366228181	0.3040631581685836	0.3141163471396372	0.09282798864988726	0.06586109391602704	0.001113598547900282	0.00615356732673625	0.001206260411440145	0.009649458297446484	0.001041676609582051	0.01355695835064982	0.7354722731612918	0.6361019644766983	0.07521918247875768	0.08924857135899154	0.001021753070319887	0.003899685490864106	0.001056794036557213	0.01756546600863982	0.001010027801416153	0.04931473302854023	0.1829299030122169	0.2069045882304586	0.09814010579426999	0.05784135640226847	0.03456148350931344	0.03328383758934963	0.6376052159615083	0.6837797575384547	0.001022167907130316	0.02751993923388527	0.001006026187302395	0.004135464316095843	0.001005075402393182	0.005299542405865949	0.001005595000330956	0.00596067499765565	0.09469857893719473	0.1019000339910237	0.09772449252762173	0.09841574057279223	0.0312060404897842	0.02886596657409077	0.01546983900644268	0.02206852382291976	0.04639598920563021	0.06746205410024579	0.2202886214662994	0.1934693933509827	0.1595644359445492	0.1446499401335021	0.06370812250905362	0.07381546723148284	0.06172469175061062	0.08174852789938715	0.06248028902580131	0.0768429172726969	0.001178005471941655	0.04517052632402438	0.001052090102588544	0.03141799167200753	0.001011493607624565	0.006215718823849857	0.001005977513783713	0.04004199386679248	0.001009987476428893	0.01173406436357407	0.001065132765145601	0.02820481197310433	0.0632834928836986	0.07844312131725086	0.03355454008375924	0.04876959084436767	0.04130695451751092	0.04102465696767201	0.00104821792977095	0.02195048051172493	0.00116990665276832	0.01044147611653594	0.03666969018039994	0.03927069324967857	0.09220922524714083	0.1347644187769872	0.07639162998820993	0.0873381802225633	0.2372741266798092	0.1992319986169526	0.001023565013563079	0.03000040094612763	0.02478618800348177	0.02205599137656601	0.01773357349739035	0.03182649461074535	0.001029126411794791	0.01564207371566433	0.00109483087917363	0.0183245618672024	0.001120479439373984	0.06773688950287785	0.00318219130520821	0.02792190674973318	0.04913797372674689	0.05094513323046636	0.02683067452853927	0.03496158105383265	0.001003177150440114	0.01380959470578922	0.0205296208164326	0.04761696010198065	0.1745888385532481	0.1458414098520784	0.001076199580886013	0.1520354920907241	0.001030483260906421	0.03935518444274878	0.001080208072348955	0.01096075629376468	0.001026571863369597	0.01500388614317466	0.001050525700791111	0.01590455733088105	0.01191645715135056	-0.01154535898937884	-0.01051441712627403	0.01408272559756871	0.01405947792538001	0.0029666846393123	-0.00645159933246412	0.001536239140056955	0.006606567840334967	0.1650540009799949	0.001005557200373753	0.05329933243629485	0.4913786542999562	0.001019371785275278	0.001018156664950854	0.001001271304321191	0.001007697582901477	0.3917412871657956	0.08554539361125099	0.3469444148637313	0.0331552333956117	0.001094065889985258	0.001227774087991225	0.001013973698171576	0.7419795687763978	0.06815176155280883	0.001018690823229601	0.001037051375737357	0.001002961417195497	0.1865373129961949	0.1041449607678002	0.04053312604098721	0.726209603760423	0.001016308102407622	0.001002207344337344	0.00100053909267028	0.001001121245557274	0.09024726234401136	0.09486134999140843	0.02887566155372675	0.01734525063618204	0.04998552193414554	0.2334002935549293	0.1684449916939343	0.09494724394812061	0.09983266623489202	0.06184073353209617	0.001180834193172724	0.001053139395352259	0.001011549730903219	0.001006493618847667	0.001010704536250573	0.001054626300384187	0.03763206014891954	0.03480717531744323	0.03825184921812085	0.00100993105547489	0.001272158085595761	0.03690830189226182	0.08759352668702362	0.07358359998055818	0.251452623094615	0.001027430755032459	0.02809713838024752	0.02729019884915223	0.001031667430572289	0.001095551791598021	0.001104816000434168	0.004545662674556509	0.0485081634458386	0.02615579080253866	0.001003316816409492	0.01556067105557385	0.1851319722900372	0.001078170206378698	0.001026327862186432	0.001066607415628992	0.001022908987054304	0.001042591616286849	0.02285225903305215	-0.008750459115285844	-0.01039768274121414	0.0199075217770177	0.01814517494233108	0.002422185797331137	-0.007166441661129427	0.002570740478585044	-0.8475888417138758	-1.85865845496334	0.2966311215067449	2.470345807116452	0.0123170415484017	0.02231270610270556	0.7960804763074566	-0.2345621128037919	-0.1879610908481969	-0.01275102842235818	-0.1858618957423319	0.08231204522542054	0.8671787115353548	1.932706778112127	-2.405999259022238	0.03733038066316129	0.007378917839289361	0.06035767821536801	-0.452871331591239	-0.4109382779982758	0.04585254814524134	-0.04904284591684354	0.192303496615752	0.121257102921371	0.05677544086235316	0.2510580809777824	3.663711439981886	0.09739910387560362	0.006878859558496725	0.003831978071175477	0.004181860257535866	-0.1310224889883217	0.0447100013016081	-0.1270426514494339	0.2339225720352947	0.5463203277647394	0.9798094937283205	0.726154236679547	1.947403327217825	1.962398790890534	-0.03307404627028086	-0.01799415074115225	-0.009529213863699195	0.02606053960198078	0.4611125175480603	-0.0008207796824173464	-0.04008972244018223	-1.470810155753109	0.1939869797302439	-0.1052840763055696	-0.03519873129881398	0.0719011643392259	0.03940348182305147	-0.1859684968902262	-0.1664695688734084	0.9610440811821238	0.07489187415260012	0.4625520073205406	0.5863101067901688	0.09000198943969157	-0.03084652100109289	-0.543735519039797	0.1597373340968077	0.2891365559958914	0.03913467902021391	0.01014301983644771	-0.2648913460801423	0.8383672788305956	-0.003882658844696003	0.1586349160962469	-0.1190308255265534	-0.1489026903671857	-0.1436994857160888	-1.117313065766956e-13	5.451011609830771e-14	nan	nan	nan	nan	nan	nan
0.32	-0.01918537245576561	-0.03535471418142147	0.01866023101188272	0.6451687821010811	0.9393543599896265	0.006937602426675356	0.4465921256422484	-0.0277009674144667	0.002640330193233942	-0.02874795071638432	0.07156913339044249	-0.04618009719260754	-0.03012706353515012	0.07843288637614777	-0.03474787319677305	0.8027917144891548	0.1451089200559954	-0.802791714489154	-0.1451089200559869	-0.08196361528192397	-0.1297186893923271	-0.006951920010645624	-0.2780127878870268	-0.03748626921325519	-0.0232925537205105	0.1293853609854297	0.1427610929215206	0.7355626736789213	0.6169281916388961	0.1081875655143942	-0.008631246255358032	0.08211065610490158	0.05130300854105584	0.9845138803623841	-0.6459388983657322	-0.5680049997307579	1.2681165625028	-0.1151028320841621	-0.06194559605850355	-0.05572477752043846	-0.144048999621422	1.386291754227502	-1.935278521213169	0.5888583730957158	1.207928539581966	-1.61930273975743	1.126458807675559	0.7423747228781468	-6.008583638358014	1.252542756018763	6.008583638358014	-1.252542756018763	1.66193186985927	-0.779914115985564	-0.2258372829575937	-0.7309920591175217	0.7710597391028468	0.373083327819424	0.2457088174798095	1.231774757537559	1.050901947528409	-0.7821171079153433	0.2741317821693028	-0.02127961567735984	-0.7194193507743438	0.506161696475672	0.006004837293870156	0.02463864162008573	0.1426485887128071	0.171254802216255	0.001005397211215802	0.003615684492328671	0.05154164781278513	0.03684672775705584	0.470467188912442	0.4279264335105563	0.003181358892510947	0.01009074709783077	0.001021374757981242	0.01877354345410134	0.001002226671880143	0.005794103771350411	0.002369461995082828	0.01892073334451267	0.3950929595526388	0.4283220299271043	0.07753065704726528	0.09071900353215595	0.3217603251866459	0.3324862818676728	0.05963234281047872	0.04341864967690331	0.001097462063377277	0.006355200580607465	0.001214472047264506	0.009697508922406461	0.00102742255959589	0.01420644628624447	0.734533398141432	0.6270403962050093	0.07042475138628587	0.08435356964245866	0.001019366252131098	0.004058382972312492	0.001044495932995984	0.01711179897986503	0.001006750432961541	0.05136826523273302	0.1841027503430441	0.2072893104619628	0.1006535889822409	0.05819377921023312	0.03761334582408603	0.03531023269471878	0.6697218211674776	0.7185858285017268	0.001018224113000862	0.02850385746478607	0.001004240716317528	0.004277662530152659	0.001002906181188618	0.005448226810686251	0.001003474661647072	0.006110355200167264	0.09218180699978895	0.09973288353944357	0.09622918628803624	0.09802835055294826	0.0297475154351196	0.02753452330892586	0.01576959960555456	0.02337874545327016	0.04836747621910853	0.07287009941346378	0.2265772025916518	0.2034256484049791	0.1640993130946241	0.1519606807069488	0.08332446381231372	0.09495482089849212	0.08284093724435951	0.1001244805157058	0.06211478516273918	0.07657926760269038	0.001177235478250681	0.04498730957491046	0.00105243704632735	0.03131857602459455	0.001011588481218747	0.006740062660169585	0.00100637374148387	0.04504649450630504	0.00101044407300491	0.01174373934556097	0.00105379472360979	0.02784720515395195	0.04481839221179339	0.06067766418732404	0.03438197403365146	0.05077716318740534	0.03931875680824404	0.03970054389383984	0.001030672413326411	0.02181362056514533	0.001257038411381848	0.01121540118914737	0.03705423116784491	0.03973685836059618	0.09006853157817124	0.1330861268880776	0.07493997138210745	0.08567523788739603	0.2450668275500698	0.2095758592438346	0.001026395543939698	0.03093741643045758	0.02649417006519756	0.0266485219178777	0.02417742557064501	0.03801071334265827	0.001031009838455446	0.01664249940886527	0.001087694149573649	0.0179829018632278	0.00111252806460138	0.06246534922554114	0.004527372772215963	0.03004634174454367	0.04733585168489168	0.05205772784355866	0.02589344089373447	0.03475653196960065	0.001003281137514975	0.01383095855204953	0.01677722460285151	0.04431399314907402	0.179805673158801	0.1543796604629957	0.001076983107130838	0.1518358270483879	0.001030325710141834	0.04113311260638016	0.001073472721153056	0.009790404783329805	0.001024606373310365	0.01352857403990998	0.001046411881513504	0.0144847471229395	0.02360780201156774	-0.008609817994560365	-0.0104613611135153	0.02014518642983855	0.01830260882546979	0.002335329281222031	-0.007017069106156001	0.002247797879295569	0.01186893844455813	0.1718138158341684	0.001005644446644169	0.04979310815634071	0.4927387217909218	0.001010878410653881	0.001013730518835429	0.00100129700204036	0.001005906198597165	0.4060974476278236	0.08848723005180879	0.3655193568827231	0.001032254154087067	0.001069937744728958	0.001220218963360619	0.001010577924773151	0.7236093420013335	0.06087929120203903	0.00101542001872078	0.001026991372064219	0.001003375419266684	0.1856854595637545	0.1042871592100826	0.0418719277178939	0.768420765819863	0.001012274906912394	0.001002380053263282	0.001000571852530183	0.001001221254621628	0.08742254019870595	0.09354046460647307	0.02738225676534403	0.01522016464701892	0.05145276402295802	0.2413901318370315	0.1737901292970453	0.120536883752727	0.1195070311714967	0.06148914224146002	0.001173235789145719	0.001052579312765494	0.001011792174076418	0.00100702326833101	0.001011105230550588	0.001032161045346811	0.009042731405531962	0.03579412749173384	0.03587572494869481	0.001012928088522654	0.001408022457629368	0.0379736216831462	0.08669940836107595	0.07254022383893113	0.2658015454453925	0.001030908224620968	0.02878645529671027	0.03476516732826252	0.001034034926600293	0.001068838035250589	0.001103277265265215	0.007037008889669409	0.04252191344092091	0.02379379382108631	0.001003448587308837	0.01022921854371207	0.1911248933125878	0.001077589470724185	0.001032888163806515	0.001065875896709402	0.001022171556587602	0.001041506265721572	0.03567691836104215	-0.005603956439379229	-0.0104401442869073	0.02632647958851882	0.02262445666712936	0.001660545665077245	-0.007507852602361076	0.00279788531888992	-0.8623814194328075	-1.697470901294694	0.4174151878004935	1.595510407573162	-0.03215473405580618	-0.1160004380997128	0.3922639973036626	-0.1208785386698004	-0.1680735664626212	-0.01277132867169704	-0.04815639107038464	0.4459534593012615	0.5600878225931312	1.699936703440389	-2.109239032674053	-0.01630087768955701	-0.0002472560183819208	0.07099616287244757	-1.338953867705999	-0.5662454463722957	-0.04776480482886227	-0.03841112320775201	0.2258535203037436	-0.04742234776110756	0.01627681700315533	0.1625433303181574	3.279385171771017	0.09564707764356348	0.0280522237612668	0.03617525596071575	0.03562077312293847	-0.2977792041067969	-0.120156677558215	-0.1366002947795343	0.0452766881350292	0.5537932077152472	0.995967315080671	0.7250167764128753	2.248115500386134	1.718098321298728	-0.02108484970963069	-0.01801748880940813	-0.009669420033308739	0.09216210469298781	0.5471320398891988	0.004408606834823463	-0.02304710245224637	-2.052558331228231	0.2140148528176586	-0.1582764834315883	0.03433554545950833	0.08112989755581894	0.04999955279041888	-0.1468654371738039	-0.1649132850151566	1.095136154364409	0.1163921405488299	0.4615584342952777	0.6434783471578128	0.1113055029082332	-0.03948075943750966	-0.5119764935152136	0.2536278262887154	-0.06520425564650838	-0.07081298322453673	-0.01046205248572871	-0.4026877256722929	0.8541151256963628	-0.03227272579899026	0.1928804171215176	-0.1151707704992654	-0.1460176529027351	-0.1399476198251121	-1.948869579532842e-13	9.782942580895362e-14	nan	nan	nan	nan	nan	nan
0.33	-0.009630506470229925	-0.04148273329529435	0.01299974292882737	0.6578041547194847	0.9379955130498284	0.006299916195740721	0.4454494855875351	-0.02857505574229667	0.01819778832498496	-0.04735606337308861	0.07701222260239571	-0.03404566712607381	-0.0461853660099899	0.08918672184130196	-0.02736278710729752	0.7413973764897587	0.1586055483994525	-0.74139737648975	-0.1586055483994241	-0.06517481178543189	-0.1374324190688826	-0.008941991573996479	-0.2849730642625444	-0.02999668314610938	-0.01957068314276351	0.130990226628778	0.1559827217792786	0.746237055056588	0.6093380914237135	0.1105151045008433	-0.008936241333895431	0.07568142259162518	0.0564258682056147	0.9075889034626158	-0.5754029740238134	-0.5563866327091436	1.259382438618758	-0.1576118452953297	-0.06555081690070534	-0.1472278155480941	-0.02908697181777733	1.725893556915113	-1.768299635123884	0.4973797887617428	1.203552877993701	-1.567700430326099	1.017547753211066	0.7222592336356116	-6.263980521312637	1.443034909483176	6.263980521312651	-1.44303490948318	1.696039435934721	-0.7591542404898608	-0.16954354092677	-0.6654494181427879	0.7238788468471432	0.3706373601540341	0.07101802740167143	1.410159219405966	1.08504020971084	-0.7360031669176075	0.1917019723503774	-0.0391909632086709	-0.571484495725293	0.5208635238461027	0.007518688293856523	0.02647646505309012	0.1522376983256533	0.1831952407164519	0.001005426422437012	0.00361594022378124	0.04667977996305291	0.03418329645345431	0.4766032508451846	0.4303666150291574	0.002120832385978561	0.009206701114212188	0.001016910220815861	0.01725331828683791	0.001001759857681231	0.005707442084788935	0.001702507724604614	0.01828248020830422	0.4025198549258934	0.4344251485079436	0.08081263448944895	0.09418501548808589	0.3390437031728201	0.3488096684661118	0.03321316302740111	0.02647433290344883	0.001081685397215171	0.006539324250802567	0.001204852844195004	0.009732631678524067	0.001018815500523645	0.01487619791063295	0.7275333488793495	0.6104139216697951	0.06398821152358555	0.07814936071618009	0.001016915424119583	0.00421690266326851	0.001034455733585627	0.01670479172147652	0.001005259515955541	0.05352547227001844	0.1845208643108316	0.20659374595595	0.1005392530229109	0.05798674390467416	0.03881104234326208	0.03613813787283773	0.7035610264420219	0.7491150451188643	0.001014890712171256	0.02952457417771882	0.001003359099218919	0.00444473655524206	0.001001779918457968	0.005631495050650887	0.001002404228044591	0.006291346432162109	0.08950047928453846	0.0961009678395208	0.09444219851644792	0.09585184650742641	0.02855184648344979	0.0263411417070012	0.01367889524657826	0.02221126341223519	0.04699936953369512	0.07446102057626502	0.2336392868963624	0.213022895021182	0.1688920356863714	0.1589237173815926	0.1053006510293631	0.1179321599866133	0.09907728081851165	0.1149655835835563	0.06199744097880389	0.07651485220380684	0.001183144140998333	0.04484445942181704	0.001053320261613902	0.03123826778938446	0.001011527596378817	0.007426014638634049	0.001006700964345376	0.05083384273506757	0.001010834602198382	0.01178317612851707	0.001041735166045756	0.02752862461471858	0.0273924203578435	0.04401935631276159	0.03433493533808193	0.05178700304856951	0.03717896243293601	0.03792414921855132	0.00110859679924599	0.0217166315072639	0.001357332180922134	0.01212570554240938	0.0378266720219063	0.04025554552783601	0.08723783250399486	0.1309977865817771	0.07301483155230964	0.08373616072123335	0.2529978432089677	0.2192582939810511	0.00102926050470308	0.03241398582929635	0.02704233313278221	0.0304464120284617	0.03041441715011097	0.04395358825235315	0.001039909977645083	0.01791287798370812	0.00107335044098878	0.01765818737167755	0.001163596967187965	0.05743280013672689	0.006163839305524199	0.03252319994526854	0.04006839200083145	0.04774609417565977	0.02209233884134856	0.03164311362186183	0.001003384945272546	0.01379243184476407	0.01321854676416181	0.04056863463706192	0.1853983568962949	0.1627487743484029	0.001078301663596893	0.1515075348991292	0.001035046505719721	0.04349033858367334	0.001071268803931794	0.008653525121547816	0.001023516198348806	0.01207519313971623	0.00104443736707442	0.01309071920442598	0.03624417899834528	-0.005539373316328923	-0.01013720317396199	0.02661301411670961	0.02153062071255404	0.001700090207267747	-0.007474140115166466	0.002996292965610294	0.006789955420575257	0.1627928394844441	0.001005298075903206	0.03299807552059145	0.4885143156167379	0.00100930114660074	0.001011022841619826	0.001001254643439301	0.001005352169755739	0.4296224389554378	0.08225563347342124	0.3813394225616422	0.001020334675568066	0.001061305378046352	0.001173356226500555	0.001009248244353915	0.697655866191354	0.05129255282692991	0.001013471927860628	0.001021479613132663	0.001003989272425463	0.1847977074470137	0.09698088143029623	0.03880783273859927	0.8043321132327098	0.001010699532711846	0.001002493707523438	0.001000638299579078	0.001001348631567581	0.08447277305069653	0.09062190346951804	0.02700927217229651	0.008144810749048936	0.04008594680486099	0.2504984556780033	0.179026145038152	0.1484361202493539	0.1225380938652211	0.06215868120474262	0.00120288710154597	0.001055644306719313	0.001011186767116369	0.001007056928620322	0.001011355923975977	0.001026663272871636	0.005046315006563096	0.03298509624963021	0.03361037152828885	0.001339286366490751	0.001507344211193268	0.03938718020118184	0.08053793457079811	0.06873873069040486	0.2690179038617924	0.001033370990931904	0.02670824330525019	0.03986084536405459	0.001061981649223743	0.001049603533183738	0.001312797403414041	0.008619637398808345	0.02178805125219766	0.01271077065072854	0.00100353053187172	0.008554846857611991	0.1977162936686198	0.001081438146977348	0.001045943150010822	0.001071596501832358	0.001022559300131357	0.001043123352016476	0.04933436449496437	-0.002417262139656871	-0.009570692344052388	0.03331006942613311	0.02388356383597837	0.001096486767066083	-0.007904241134421003	0.003903514169301081	-0.8780294197142233	-1.449759193476383	-0.01950763229587902	0.7740482973439166	0.01640976604622603	-0.4269280333384243	0.1068445661434605	-0.06122584474607153	-0.1349184551374307	-0.005614454368069405	-0.06357527806940763	0.8051482756941555	0.1367076775074299	1.548232609960158	-1.296955615234802	0.03485533036770808	0.004732926366629456	0.06400202137689148	-1.946092530778824	-0.6777004058789174	0.04702210585722482	-0.03977893483132386	0.2105187847717238	-0.09586320079879532	-0.06120071209439182	0.008249214668015451	2.824053788811317	0.1041576890115379	0.0110361176501946	0.009458390641557674	0.009508627616526787	-0.4213819110984859	-0.3094624310949282	-0.1021925020367466	-0.2690085331839239	-0.1935896167953104	0.9407111233520961	0.6811517754803295	2.336862930725474	1.260346121363228	0.007932288905544605	-0.01184545759641879	-0.007508095568804044	0.05707946160677759	0.6138886877958804	0.005026209537774979	-0.03399590085089286	-1.328456376349818	0.005073688458772252	-0.1966184083616664	-0.02835018169585345	0.1000553031575464	0.05330597987407373	-0.2672859879556318	-0.2260861371343788	0.8740931259618258	0.1811053093292805	0.3023730923650361	0.5528003666168705	0.1444151760684875	-0.02752476478850422	-0.496730385476734	0.2433840002707608	-0.8069293312141601	-0.5308076274617821	-0.002566495066883853	-0.347421009405036	0.8366774759947386	-0.03460300315709788	0.2747362581651234	-0.1121970691457138	-0.1444612113177274	-0.1385313897831451	-2.311500000513812e-13	1.390324014973155e-13	nan	nan	nan	nan	nan	nan
0.34	-0.001411002652070889	-0.04677753465373848	0.007686618041207868	0.6703649204224953	0.9361832172946458	0.005627402752706037	0.4441590776886275	-0.02824907296843684	0.03717207502722138	-0.06375305591862086	0.0814691355551647	-0.02241713154732606	-0.0609879256439775	0.09864863079778757	-0.02055035375165213	0.6776381728670712	0.1738946581818291	-0.6776381728670736	-0.173894658181814	-0.04803861443330706	-0.1448282226255212	-0.01029012105348709	-0.2914095002930045	-0.02306826482573436	-0.01589287506891154	0.1307207958576935	0.1709164414175749	0.7572847955072464	0.6022061236646465	0.1120281241059538	-0.009404496783142754	0.07057982331350565	0.06176934476617849	0.7174414469111989	-0.4792953472659128	-0.4985323606457069	1.253195179424186	-0.2057925953619491	-0.0689110384785116	-0.0852783463661277	0.09596522072046783	2.069657468306769	-1.493054498972179	0.39162312124749	1.106749642028809	-1.368154171580359	0.8680735059701753	0.6278441761203567	-6.481556763016061	1.611039043802677	6.481556763016061	-1.611039043802677	1.731410640986408	-0.7163288920020429	-0.09744886618536278	-0.6262239901062002	0.6588261897496392	0.3642708270405636	-0.1291504654077113	1.574192913648269	1.125573762126953	-0.690490616691943	0.1112279059002731	-0.05393168982575496	-0.4538925037430391	0.5502850756763504	0.005765167895353726	0.02485534635174943	0.1543683389053874	0.1863651882606577	0.001005267748279971	0.00362795752639061	0.03621751558783419	0.02810332287596414	0.4795352586183995	0.4302847700279455	0.001587124303860655	0.008760326469161859	0.001013324500106171	0.01609623458876521	0.001001505378698379	0.005660745768815752	0.001367765973801408	0.01796760694518463	0.4150383700388563	0.4450345558175627	0.07992805499024151	0.09352501926053758	0.355638670118972	0.3631207739410757	0.01825876027190246	0.01713291150796667	0.00106948171684951	0.006686901559679448	0.001176608934731632	0.009741389832069279	0.001013848742230477	0.015507443901285	0.7150713942449184	0.5889235157605863	0.05606245225075927	0.07073748018505695	0.001014716073722818	0.004349892344450251	0.001026680600422972	0.01638044818673056	0.001004821508474923	0.05567725888053909	0.1844414183269983	0.2052885934988064	0.09737064217460183	0.05689942828876836	0.03801577768818336	0.03557944717537741	0.7378086131841223	0.7750188170210274	0.001012436730612235	0.03050023972634561	0.001002975368088197	0.004611855611012361	0.00100125031185501	0.005816994595700726	0.001001933001719739	0.006479150839286673	0.08669263300563827	0.09144968581314299	0.0921660345192479	0.09195273594010987	0.02774496857138603	0.02548834373957866	0.009132425088097274	0.01819386605254962	0.04099654097633454	0.0698386942446006	0.241391554852978	0.2225844531758931	0.1738293885019089	0.1658549405558578	0.129055624271395	0.1414822917831321	0.1093866557649851	0.1255358795248596	0.06223331694451946	0.07673252376025265	0.001200925644391561	0.04472454210727887	0.001055294807575205	0.03114609674202305	0.001011194317079289	0.008122675304431129	0.001006881332536628	0.05739528990090027	0.001011155179064319	0.01187521273234717	0.001032957672773032	0.0273007492280733	0.01591129069055098	0.0331214740072846	0.0329868411861334	0.05122104833735949	0.03497226736782965	0.03577585659200616	0.001310732549747176	0.02175428043823343	0.001457120527255685	0.01319899385382647	0.03889744819898033	0.04079433994225554	0.08295085790129632	0.1278107398515769	0.07025361488319876	0.08108983536636344	0.259201127454607	0.2277125684207407	0.001031924261557025	0.03460319401917294	0.02633762179296761	0.03278305385585722	0.03604589025534979	0.04922079531169826	0.001058337176019306	0.01956370221278277	0.001056559964348161	0.01739115401618703	0.001293888978766417	0.05248680029157576	0.007768578334663443	0.03494682547806283	0.0263351588478323	0.03572300415359233	0.01473238412373147	0.02456164059743067	0.001003477815904595	0.01367316452880542	0.01056022767366564	0.03734483230744607	0.1913350623365023	0.1714526064751339	0.001080885727547244	0.1511194210030956	0.001043936159403238	0.0465512673663117	0.001073028616457026	0.00754662525471512	0.00102316532558375	0.0106432961300072	0.001044259411924793	0.01172065080922563	0.04956126874988528	-0.00239142889043659	-0.00944951589887434	0.03342468323740939	0.0234460294541482	0.001112304583942328	-0.00789075613954301	0.003982877227989088	0.00171097239659239	0.1537718631347176	0.001004951705160482	0.01620304288484087	0.484289909442554	0.001007723882543289	0.001008315164404291	0.001001212284836402	0.001004798140915844	0.4531474302830564	0.07602403689503526	0.39715948824056	0.001008415197051588	0.001052673011362891	0.001126493489640649	0.001007918563935881	0.6717023903813744	0.04170581445181693	0.001011523837002302	0.001015967854177419	0.001004603125585425	0.1839099553302732	0.08967460365051003	0.0357437377593038	0.8402434606455564	0.001009124158513495	0.001002607361783644	0.001000704746633012	0.001001476008515782	0.08152300590268828	0.08770334233256284	0.02663628757925226	0.001069456851083853	0.02871912958676698	0.2596067795189759	0.1842621607792599	0.1763353567459917	0.1255691565589452	0.06282822016802492	0.001232538413946728	0.001058709300674239	0.001010581360165653	0.00100709058892427	0.001011606617398417	0.001021165500394271	0.001049898607590262	0.03017606500752762	0.03134501810788317	0.001665644644482791	0.001606665964756867	0.04080073871921864	0.07437646078052031	0.06493723754187809	0.2722342622781933	0.001035833757244477	0.0246300313137929	0.04495652339985211	0.001089928371833581	0.001030369031131677	0.001522317541563943	0.010202265907948	0.00105418906347905	0.001627747480373315	0.001003612476459817	0.006880475171512949	0.2043076940246542	0.001085286823230816	0.001058998136210303	0.001077317106954436	0.001022947043674666	0.001044740438310552	0.06299181062888648	0.0007694321600657372	-0.008701240401197378	0.04029365926374705	0.02514267100482743	0.0005324278690550618	-0.008300629666480779	0.005009143019712023	-0.8918411276277167	-1.153471207477879	-0.274373239117606	-0.1585877836292758	-0.02980241991046953	-0.7993088928744638	-0.1121413066620295	-0.03334427094924476	-0.09544527258657402	-0.004778254616514988	0.01651958354989955	1.347211205061156	-0.2651138141082444	1.297480478739349	-0.5886599570565187	-0.02361015005847844	-0.00552017654889693	0.063295036133865	-2.311740142505723	-0.8077797673336726	-0.05287080695793512	-0.02187837540542273	0.2247694349512621	-0.1693399379905005	-0.1597792450673365	-0.1147758447920849	2.354296228775777	0.08663684477934773	0.02806122989578774	0.03662151697731812	0.03698340814671529	-0.5016524693872152	-0.4646779819098	-0.06848356787560932	-0.5247063756173694	-0.6888562911937859	0.9888296227836185	0.7186540763376832	2.362674042114598	0.8639368959937056	0.03533254135605702	-0.01343092109382614	-0.0120419824629046	0.09430384215890952	0.7019518273054351	0.0149285710493894	-0.004906071906906969	-0.9004732173831094	-0.101144061667236	-0.2326560736698182	0.06126314325498365	0.1137266892191336	0.05402100221094103	-0.3666067219531287	-0.3063629227577019	0.8495040948595652	0.2589198987479463	0.1693087776364461	0.5083447770905394	0.1873946339910983	-0.02794453552130687	-0.4946666447647157	0.2429812926840662	-1.607495526487994	-0.8644239185797794	-0.02661017421945696	-0.2983764891939493	0.9210587739644787	-0.04423707516125169	0.3336209781962295	-0.1091748115028247	-0.1417208747974804	-0.1351557151571492	-1.791446011546719e-13	1.762516896143193e-13	nan	nan	nan	nan	nan	nan
0.35	0.004352709002640581	-0.05107278065263959	0.003185022963973212	0.6828797693754495	0.9338654622690313	0.004922305403701765	0.4442268102649617	-0.02676570571003509	0.05953782783296283	-0.07690698459291218	0.08490919529576475	-0.01220609030536324	-0.07305507499378616	0.10654671599142	-0.0150677223532144	0.611816527206911	0.1906608306699951	-0.6118165272069092	-0.1906608306699543	-0.03053127569355088	-0.1516947109440811	-0.01085499552309043	-0.2975942639852072	-0.01685695247977614	-0.01229976474118993	0.1280646655838423	0.1874095017048363	0.7687348894810783	0.5955372799399445	0.1131892314643577	-0.009990787819367318	0.06651042584980348	0.06732808599460435	0.4344768105398811	-0.3742610330811755	-0.4073066428541615	1.250530457226713	-0.2567961225019638	-0.07108141416330292	0.09777591408661893	0.1952955055103293	2.38089257499893	-1.142084110597273	0.2919735752992659	0.9372013847111641	-1.042376492209148	0.7039961391409429	0.4716878472413626	-6.683765872230138	1.732813589187544	6.683765872230142	-1.732813589187543	1.772644725837146	-0.6529326972951534	-0.01602962195844181	-0.6121159779108322	0.5813132956865635	0.3537452014367694	-0.4026975845991477	1.718005017224669	1.160147474868154	-0.6452145714362281	0.1259557696936962	-0.06359004845101943	-0.3611491990864206	0.5617639878729256	0.003709826984879129	0.02283116109619032	0.1499401502878981	0.181044500603816	0.001005000735233359	0.003635092807862931	0.02502122973864922	0.02052944948130043	0.4798646021639323	0.4286313363087709	0.001303617818081485	0.008499807001107876	0.001010497819703019	0.01534359201323574	0.001001343788779215	0.005651704102622637	0.001190013626637084	0.01784398215738518	0.4329829872785238	0.4612899786988855	0.07547158663636919	0.08921856701435253	0.3713630607116784	0.3750331442369758	0.0100190752589375	0.01213325580581271	0.001060068426542997	0.006758891401846723	0.00114610140774541	0.00972920642870358	0.001010824102706464	0.01607094412426676	0.6988722600547669	0.5652428118711298	0.04737188276499064	0.06265081182811003	0.001012836747338741	0.00442039889784089	0.001020623818059027	0.01616409464979571	0.001004935903053698	0.05778180319660162	0.1843797062051791	0.20389591644199	0.09081981584246467	0.05464456738100108	0.03350422111781328	0.03244077340022177	0.7709632477835031	0.7962529586245967	0.001010620369118939	0.03134758558309509	0.001002812010813814	0.004784342819920444	0.001000997926796636	0.006018834237040425	0.001001730208291204	0.006682681797592186	0.08257120553123391	0.08536115271823458	0.08850342631494054	0.08630228701192086	0.02580048456653996	0.02393370305222358	0.005221627736130507	0.01459166234040309	0.03193097861581808	0.06089038430344175	0.2517129561653551	0.2338488066137405	0.180319048653514	0.174016803266872	0.1531397389989152	0.1636465339839981	0.1117054293666957	0.1309047578985481	0.06269723694847792	0.07718080114820747	0.001215497472235363	0.04454843329449382	0.001057446120231604	0.03098298550603013	0.001010735490481424	0.008890417585538152	0.001007040505869231	0.06467377661627803	0.001011403638262156	0.01203173307604699	0.001026997415305901	0.02718657363417896	0.008785948874982179	0.0261638988629336	0.02862045773157897	0.04735259453198507	0.032978997437937	0.03353643110737719	0.01599337798521486	0.03490010488944198	0.003785520149352786	0.01703281649816627	0.03909002749315783	0.04049362352617988	0.08079242502731941	0.1254458128801115	0.06952134421920177	0.07872637533765552	0.2682102306408654	0.2395480688994119	0.001037899895156692	0.03762846957041732	0.02256743764536287	0.03166278356235864	0.03985694668825963	0.05277841624652622	0.001097800539033348	0.02170292120833266	0.00104200967533685	0.01721315602214581	0.00468363060742823	0.0483052207586776	0.008810754293690911	0.03671728345541674	0.01439479178897632	0.0233801113438779	0.008363416672742504	0.01824354582239879	0.00100366897024297	0.01338873956993379	0.01081507081010278	0.0358118976554351	0.1984598627259465	0.1817382123999965	0.001082832271370957	0.1504731681566321	0.001087091321137312	0.05043728380787439	0.001423516657493042	0.006666975374651898	0.001413774398236969	0.00946364971602782	0.00141329169980447	0.01059519350032602	0.06084789647127442	0.0006931775950816841	-0.008629243028457093	0.03885440947362559	0.02267981155940939	0.0007347829098685944	-0.008136217373421869	0.004024316352582636	0.00139550548159264	0.1335929846211492	0.00100452923593841	0.008615192385505446	0.4772962535652457	0.001008355940070512	0.001006913800670739	0.001001144611176369	0.001004857480321256	0.4895092001981104	0.06403598519801881	0.4103290372074901	0.001006256264243408	0.001048236834871862	0.001104046383534035	0.001007471365292601	0.6464998689005692	0.03239095903559541	0.001010336919771003	0.001012926132849789	0.001005437233544496	0.1846009910727442	0.07499326533592451	0.0217971273559489	0.8667108950870044	0.001008396629744307	0.001002671323128809	0.001000761109090927	0.001001555682429217	0.07315357826975756	0.07988366208943895	0.02099088965759661	0.001040225886596048	0.01495559862175042	0.2802328836708934	0.1967935838100635	0.2015842246602497	0.1057655572038236	0.06367755903142963	0.00122909515271125	0.001060511229327193	0.001009984385679599	0.001007303935617367	0.001011709249054254	0.001020479848285596	0.001038741225549256	0.01796942669594438	0.03007164326975679	0.05727615284517255	0.01013232944776534	0.03804703383113121	0.08095449744649334	0.07170219157931067	0.2963994384357783	0.001051129669007327	0.01292947420227734	0.04381187872659183	0.001180299427508729	0.001023900109959381	0.01392511236208843	0.009686864098766445	0.001030854681476109	0.001327026709480515	0.001004084009962284	0.0146535252487466	0.2159052813093783	0.001084496230509392	0.00119378990610573	0.002390456432454139	0.002495544016170089	0.002434751529707201	0.070419392866574	0.003716780428612961	-0.007751372259847102	0.04313273587774501	0.01994330610833667	0.000519145268446086	-0.008250148772853788	0.003277894143472738	-0.9037306728973055	-0.9458533269138968	-0.1437791947039062	-0.8765918673586109	0.01647518835731426	-0.7139023071169291	-0.2101293106074865	-0.0193234201791145	-0.05638379280866431	0.001482217788469013	-0.02526764411564414	1.84065459606088	-0.5920834564448778	1.099348389098925	-0.3958614973533722	0.02327411007133976	0.00125575042979428	0.05061081415669521	-2.393266252676632	-0.817852404098884	0.03777753530423857	-0.01912803117069798	0.2006070150824902	-0.112386253777639	-0.3038989458385749	-0.5068733508429358	1.892577265189062	0.08141192978662767	0.01145154552779831	0.01164236691695452	0.01184448503239708	-0.6933712765422885	-0.6464372783055997	-0.23123479867979	-0.2203028669452123	-1.081287673532259	1.274983889727988	0.919339540454953	2.091826081861641	0.1635612630432281	0.05398093989534755	-0.02141067890467825	-0.02006720934294932	0.06891882863354405	0.7573529167092081	0.01683350610543487	-0.01291655575660116	-0.5152385636788018	-0.6421009817005457	-0.2115867708501216	2.366593182861289	0.6159587564794237	-0.1012549260042978	-0.1074179470752478	-0.1496785962479236	1.503491220251102	0.3427538569687305	-0.3799213918729957	0.2224471346979753	0.2371438068077306	-0.01082249762478441	-0.348036456088149	0.1224911965709754	-0.8963791669366288	-0.4351321395770682	-0.03236494552529707	-0.01658892292537616	1.134726145584794	-0.08577746728185427	0.4343790865932439	-0.0701379328659207	-0.09792262308938314	-0.09329045434889191	-7.50375097811328e-14	1.270315260021334e-13	nan	nan	nan	nan	nan	nan
0.36	0.007262052088702776	-0.05415289892642604	-0.0005699145768363241	0.6953906464884533	0.9310665405916753	0.004226314812111191	0.4460936170192401	-0.02445141736736808	0.08433791617014895	-0.08668179562471792	0.08722030202986314	-0.003638248286119962	-0.08177747136467521	0.1125776057085962	-0.01105648193330753	0.5439429853581729	0.2083632926727211	-0.5439429853581806	-0.2083632926727022	-0.01253396753911149	-0.1578061550832398	-0.01062078537714349	-0.3036795644427367	-0.01148445858695957	-0.008830091781480717	0.1226544042610104	0.2051482592305754	0.7804017938491729	0.5892631033721979	0.1146464835780465	-0.01068156837275059	0.06333359512999409	0.07301064088091369	0.1465677332072766	-0.2362698022312514	-0.3492008533625579	1.2524008114341	-0.3020259258938951	-0.06708968699577045	0.2745364892116304	0.2621494375779829	2.556524574573298	-0.8172309704649382	0.1658325199375302	0.7781097974902733	-0.6992035757862521	0.494634410707011	0.3335659804225088	-6.89193600073153	1.798296946714706	6.89193600073153	-1.798296946714706	1.829404523923507	-0.5653200561215238	0.06236805692484917	-0.6063313431716945	0.4910624991226528	0.3395833534382916	-0.6799766752021048	1.82333236134928	1.168935840979587	-0.611557185300536	0.1704568569560542	-0.07482959325665325	-0.2753791549644215	0.57504780725214	0.002513606777047153	0.02171345480296896	0.1391880177196338	0.1694125085210866	0.001004655954688444	0.003662375535733134	0.01534319724607678	0.01385654631252467	0.4779420174979664	0.4262505063470884	0.001162042152612629	0.008362582115360265	0.001008384134558899	0.01494254772709149	0.001001229180695581	0.005660636052161573	0.001101129708050514	0.01778179200276038	0.4565217358144191	0.4805832722358902	0.06764685267550209	0.08176521370520654	0.386106908135499	0.3853948378961923	0.005725770071429487	0.009523875280980695	0.001053144528161506	0.006857703591644486	0.001119623337292346	0.009729949931582745	0.001009088801695564	0.01654377629836575	0.6800276870489069	0.5416808783612321	0.03826226006909066	0.05421446210240748	0.001011303787530846	0.004521551402190392	0.00101607522621683	0.01604317361016024	0.001005410334869103	0.05977875091861616	0.184604680524825	0.202977052815111	0.08067761422304158	0.05056732918496023	0.02446472814755789	0.02556369134650243	0.8020853986130686	0.8128712657898136	0.001009348685991416	0.03210007038632479	0.0010027623703696	0.004941193194393261	0.001000899994132471	0.006207761046564377	0.001001668720294102	0.006878474570276033	0.07656557101450769	0.07803591774337237	0.08301947331284905	0.07940348088244135	0.02207398144909542	0.02108784318422788	0.003212982427526274	0.01329643871079267	0.0204669245728577	0.04860330124388548	0.2655817800470694	0.2483029874692858	0.189060066195406	0.184354152856748	0.1769825179376791	0.1837518470965856	0.1047407822216549	0.1278815544717641	0.06333355976256821	0.0778053026313708	0.001221060582716751	0.04430393178039278	0.001059422662343395	0.03075501366303421	0.001010207555506605	0.009694536168509947	0.001007226779293604	0.07261449625393235	0.001011579148048836	0.01222104302318294	0.001023675615653667	0.02714266793545165	0.005088645218675076	0.02233276769013851	0.02045798992099473	0.03898794305738312	0.03131883275342329	0.03161696622321841	0.0495004082900295	0.06505997281288328	0.009167033227942779	0.02477658732033751	0.03790642207919032	0.03902742861041465	0.08243101937903148	0.1256415954153534	0.07210652637787746	0.07842927317613274	0.2824319849433177	0.2575002972133315	0.001048537578899375	0.04139064406781566	0.01492645584039665	0.02545345490744966	0.04133872286364969	0.05405509250199122	0.001162720802620666	0.02424047118511862	0.001031501445703058	0.01711135534400622	0.0124866798258695	0.04539832728442524	0.00908363784853968	0.0376242672849723	0.008051381448991748	0.01708949818518746	0.004924789690996468	0.01514025574267884	0.001004000384746652	0.01298406305887422	0.01474405238355594	0.03684548421457055	0.2071996896354362	0.1941204040783467	0.001083409760689497	0.1493885921944048	0.001176071741932463	0.05505478462785791	0.002254446452350717	0.006076211230380801	0.002344299744178961	0.008610559366523402	0.00229184474453324	0.009787747567824866	0.06956182720352921	0.00368627860261942	-0.007722573310750734	0.0425570359616966	0.01895816233016968	0.0006000872847716484	-0.008184383855630299	0.002883963476621051	0.001080038566594031	0.113414106107582	0.001004106766715167	0.001027341886167291	0.4703025976879374	0.001008987997598037	0.001005512436935825	0.001001076937514085	0.001004916819728349	0.5258709701131632	0.05204793350100614	0.423498586174421	0.001004097331443237	0.001043800658378512	0.00108159927742757	0.001007024166649892	0.6212973474197641	0.02307610361936843	0.001009150002539118	0.001009884411452006	0.001006271341503683	0.1852920268152158	0.06031192702133823	0.007850516952593875	0.8931783295284527	0.001007669100976666	0.001002735284473038	0.001000817471549261	0.001001635356341385	0.06478415063683171	0.07206398184632076	0.01534549173594367	0.001010994922104405	0.001192067656735464	0.300858987822809	0.2093250068408644	0.226833092574518	0.08596195784870032	0.06452689789483465	0.001225651891475281	0.001062313157980086	0.00100938741119936	0.00100751728231703	0.001011811880705956	0.001019794196176008	0.00102758384350711	0.005762788384361951	0.02879826843163158	0.1128866610458659	0.01865799293077	0.03529332894304602	0.08753253411246789	0.07846714561674484	0.3205646145933577	0.001066425580770144	0.001228917090765167	0.04266723405333755	0.001270670483175219	0.001017431188848568	0.02632790718261386	0.009171462289585148	0.00100752029946548	0.001026305938589613	0.001004555543471822	0.02242657532597703	0.2275028685940947	0.00108370563778787	0.001328581676001532	0.003703595757955904	0.003968140988666483	0.003824762621105915	0.07784697510426124	0.006664128697160391	-0.006801504118496701	0.04597181249174326	0.01474394121184584	0.0005058626678373553	-0.008199667879226821	0.001546645267233435	-0.9128544536436902	-0.8387218362888696	-0.09307744670042856	-1.420848668809088	-0.02577293071592324	-0.6191148476885823	-0.2576205551670223	-0.008685354475492412	-0.02512561467909162	-0.001183531533690411	0.02880651018554307	1.954785336195343	-0.8944940267116759	0.9873451513978463	-0.1106049216194639	-0.01824568063560256	-0.00293479531533145	0.04516142636435545	-2.287986066594377	-0.8777160410669942	-0.04674161693630121	-0.002791872881287778	0.2032501161418599	-0.07457725200787524	-0.5242547027220292	-0.8624575004978912	1.431129341104864	0.06766463406856388	0.02493386300721492	0.03403895061386166	0.03543577102044007	-0.7489928453737688	-0.7143494221666012	-0.3267274040091002	-0.06331035913007228	-1.356610914892762	1.62679510632334	1.15375145211066	1.950888224483374	-0.8144794640947318	0.07057736039782182	-0.02710946135228862	-0.02501410386182803	0.101579102530713	0.8343984117669806	0.02148649177899672	0.009147907148461681	-0.2751844230428252	-1.000383595524566	-0.1686639535640271	3.464071837697038	0.8957163248181957	-0.1790746977465401	0.1455351793869451	0.1069086506780317	2.072849661915249	0.406299687968686	-0.8485028946689498	0.05215584120833076	0.2670608304765243	-0.01270507563259292	-0.2397294330246391	0.07028646310464538	-0.3970395962864939	-0.2214629795379413	-0.0506604846586601	0.2149277530359645	1.340375924666048	-0.1319016983191266	0.4799178538939451	-0.05139766433263857	-0.07640966188871766	-0.07155343986649203	1.471667512065562e-13	-1.181180615295504e-13	nan	nan	nan	nan	nan	nan
0.37	0.007530054726072109	-0.0556421679802045	-0.004148967362329697	0.7079470584970006	0.9278694663075265	0.003618743342307385	0.4492769709697656	-0.02169827736095358	0.1099364824068026	-0.09363180990929386	0.0880573461269116	0.003691708767891112	-0.08731183724351181	0.1162131241730618	-0.00804487281395065	0.4736988444611502	0.2264264614758876	-0.4736988444611677	-0.2264264614758502	0.0060916460130445	-0.1629300281454301	-0.009659894100131305	-0.3097219168990509	-0.007072841697927161	-0.005524505989983751	0.1146054189276131	0.2237653210209417	0.7920587523437379	0.5832817575523216	0.1160320293859277	-0.01151360724053883	0.0611316004847792	0.07877694516214272	-0.0854458649543556	-0.05889518318604937	-0.3791766589524598	1.259571517587053	-0.3352739824895494	-0.0531474242699858	0.3603302705425842	0.2799514538051147	2.502546074158238	-0.5846992074483556	-0.002464148709054781	0.6987469772866526	-0.4156386562232269	0.2278918694710374	0.2826874146070602	-7.098156549199469	1.806713917871294	7.098156549199455	-1.806713917871285	1.891474291184295	-0.4584301349416324	0.12569747032926	-0.6048289825674823	0.390644166375622	0.3203849837987326	-1.004513940090553	1.889671501394193	1.168798073473446	-0.5813326274649581	0.09343561064323271	-0.09097127764569227	-0.1463284385506778	0.5793239291003661	0.001804866878566458	0.02115242995696044	0.1223582757083018	0.1528455745999672	0.001004269622455981	0.003715295895349948	0.008474234519865112	0.008894162794845534	0.4743115489838521	0.4236703955443027	0.001087839763099212	0.008307918418193469	0.001006827286813312	0.01481218129833721	0.001001149536594413	0.005672058877881038	0.001054612323794793	0.01772164313776184	0.4837615664840775	0.4989920874628054	0.05685090688666568	0.07161394260668015	0.3994085764246795	0.3948183812836836	0.00342820705025156	0.008295363464003459	0.001047769265620708	0.007039892036423936	0.001098431685746524	0.009766463673147924	0.001008160980960347	0.01695791053921624	0.6599177422693835	0.5198619472898295	0.02913749829262907	0.04567637256197699	0.001010057611303626	0.004704250398754188	0.00101274180939295	0.01599689785229786	0.001006245129500335	0.06168313689048118	0.1850730252102241	0.2025789346593717	0.06650705706536565	0.04384309441599497	0.01573953189882245	0.01843174541426848	0.8293316519033712	0.824774422797022	0.001008483703791079	0.03284601269724603	0.001002778455100254	0.005091257031217327	0.001000870722210052	0.006398498410774211	0.001001673805940581	0.007076378890345142	0.06540049691266911	0.06763025333564242	0.07185334287221878	0.06990342914656797	0.0170853381728784	0.01733577315092527	0.00213712819344588	0.01319742582336357	0.01126957393036728	0.03915773181927729	0.2835854415447622	0.2661300554015885	0.2018804804417173	0.1975316465995894	0.1987072635190363	0.2006584976176	0.09097666627056135	0.1163565404226339	0.06428646836423177	0.07868976420131744	0.001207365181500015	0.0440462228324464	0.00105780663371602	0.03050329630074846	0.00100932710093854	0.01060249916268064	0.001007054642393917	0.08127336292753502	0.00101289965847597	0.01240532371232615	0.001022361998686273	0.0271240906920041	0.003118898986726129	0.02010561445113709	0.01286492018697431	0.03100047126278115	0.02811919935940918	0.02890843270958882	0.08300889784282413	0.09601069720733435	0.01398361596769581	0.03197688919221053	0.03425478231326742	0.03577151444788439	0.08663362049248885	0.1271594916315965	0.07513102188900338	0.07963854790279891	0.3000926188222081	0.279438778057391	0.001120902433751111	0.04567065558238806	0.008357948992482156	0.0193991220528752	0.03993301031465377	0.05266980056089676	0.002557694662729546	0.02868279768701934	0.001023905928735531	0.01706177114712256	0.02289834601848135	0.04349157678806576	0.008209443418918402	0.03732489585484477	0.004635720811618366	0.0141802384017335	0.003024658140301673	0.01373143736677642	0.001004176857021121	0.01244295883880498	0.02029082244068629	0.03925288760512537	0.2217854735147585	0.2100828959632082	0.001080229572937523	0.1479875176889786	0.002347732930748127	0.06106227309611729	0.007139372975473585	0.007265046422753036	0.007676730333863267	0.00972655130301057	0.007497525837288524	0.01101753995330681	0.07412452341336424	0.006409864325570455	-0.006660160420899349	0.04584982063575051	0.01219098678784182	0.0007912586124280415	-0.008086253168819923	0.001599808197467295	0.001050366422676496	0.08298703144647597	0.001003665196243554	0.001018864079456824	0.4622183977323586	0.00101193090600202	0.001004948731658949	0.001001057951964356	0.001007264507696948	0.5627693933262505	0.03556078202728827	0.4317314084836492	0.001003340985465979	0.001040798399563443	0.001071944335778508	0.001007340277452458	0.6001457524026452	0.01462650951701904	0.00100843133304904	0.001008755075194858	0.001007826754494867	0.1863407473641279	0.03738850460491525	0.004449149560992538	0.9028321309955994	0.001007511107362093	0.001002845882500798	0.0010008595406119	0.001001716107780791	0.03898093907795161	0.0442293602989638	0.008311823651352824	0.001009454007418564	0.001110111327174966	0.3325496693856037	0.2360100850274122	0.241784955857353	0.05963689277171868	0.06633340511007367	0.0011655596499663	0.001050888339837242	0.001007584524555367	0.001006332500729821	0.00101635702905811	0.001022010699923867	0.001058072843997406	0.003422890775279585	0.02073220169347939	0.1365739440407696	0.01962457667137381	0.02543322284659388	0.09638089232464594	0.07960102525226166	0.346299360606658	0.001306066019095721	0.001248812402622993	0.0344892335339653	0.006336194329562703	0.001014790408133209	0.04125507219787985	0.005665283747667922	0.001006289369827963	0.001022413102638613	0.001004195492421585	0.02979725753913717	0.2645192437512678	0.001071176936866346	0.005468112013507847	0.01957630425950431	0.02123116621967535	0.02076921946697207	0.07570925827048186	0.008930038551249981	-0.005484672572970331	0.04904501182500975	0.003381447706311147	0.001210746695757308	-0.007897390713683889	0.0003581832625003666	-0.9216933071914031	-0.9073146796657038	-0.02722366125531383	-1.913542211323131	0.02155730733537439	-0.3762294158710282	-0.258942227055913	-0.002541506059368165	-0.001719964266326877	0.002356627195604341	-0.02461738022364054	1.740750619613911	-1.141956673489409	0.8927772099725729	-0.1090329662279538	0.03908862513253557	0.007928445868998484	0.03859308413599917	-2.071131466289351	-0.840061393356657	0.05324387595038786	-0.003955571100418134	0.1809705479991132	-0.0106454966145526	-0.8298916369690447	-0.5880479581806748	0.9476005961427653	0.07994801992210859	0.009562510711951626	0.01111448670852249	0.01158702814549608	-1.31670943740414	-1.208793523590783	-0.4177775416902078	0.03346913982581413	-0.5930347432196452	2.039217264933427	1.583197229121034	1.461339660558251	-1.486049237421314	0.1104864263493958	-0.02679210467858535	-0.02863476280709826	0.07600532613190582	0.8638429492126031	0.01635571345835263	-0.006535334301077847	-0.1710866732215327	-0.6285894013832974	-0.3640876818071999	2.72216545804274	0.5569980190645958	-0.4577002891817456	0.1461142402473003	0.1044657304035658	2.497008887588214	0.4371877948360931	-0.3993638527311819	-0.3102155378785489	0.5819876754095975	-5.231938352318527e-06	-0.1316998399644409	-0.1162421126170197	-0.1909777488715123	-0.07541091716043881	-0.06721236061836537	0.2698431274008478	2.021493053003889	-0.1565584461377403	0.6823992800797514	0.2644394700242799	0.2726880417440832	0.2884114156628509	3.554028950231173e-13	-2.535985935643434e-13	nan	nan	nan	nan	nan	nan
0.38	0.005703561604690302	-0.05527702608323443	-0.008404786860105214	0.7205958753866509	0.9244033599159304	0.003188909980101958	0.4532641418229172	-0.0190229304893903	0.1331759856810793	-0.09861432619373281	0.08709021009223723	0.01055399853913227	-0.09024962561395158	0.1170438948440043	-0.005124102217970701	0.4031545669636371	0.2443451131092403	-0.403154566963637	-0.2443451131092295	0.02521064037811115	-0.1669542693546892	-0.008189090533551864	-0.3158299407835995	-0.003683909505473761	-0.002445368526720879	0.1010702544869616	0.2427335193519322	0.8039045996294303	0.5777040378471238	0.1162508619113223	-0.0124888558725128	0.06078085306953798	0.08461933706504499	-0.2723314185175067	0.1346123879317334	-0.48455419582219	1.270881787654719	-0.3558323473843237	-0.03154206547609317	0.4352998697354716	0.2465908106153609	2.084711982069919	-0.4237313704297261	-0.1950035064155956	0.6845763409407968	-0.1798880740985506	-0.06631514796974047	0.3153982757549679	-6.951963320829552	1.769393512751959	6.951963320829552	-1.769393512751959	1.928080686506186	-0.3453936855350094	0.1643505148385178	-0.6194656288187274	0.2865255598083514	0.2942936877916537	-1.777212496659052	1.893559669483246	1.206713599205156	-0.5308319623644888	-0.0628857995430407	-0.1034715460941539	0.09487029103055902	0.5902653315860557	0.001434508186431537	0.02100705880229551	0.0994296017365784	0.1307215823764151	0.00100385565668695	0.003797527775518663	0.00491570978069348	0.006274606794767107	0.4693016795597864	0.4210608493726435	0.001052214459636333	0.008305869572277991	0.001005767254037951	0.01489270257810916	0.001001100237037743	0.005685539205788498	0.001032533962069792	0.017613822457517	0.5136376208374687	0.5156737428366879	0.04324329978087342	0.05880215062529179	0.4109935898918229	0.4031586557730556	0.002265953350451008	0.007864505466894009	0.001043580952559404	0.00732758120408564	0.001083009487320851	0.009842336893599252	0.001007855433212379	0.01733419122775954	0.6394250375730149	0.5003516226633831	0.02018658011737996	0.03721004370883203	0.00100907531518412	0.004985678113566319	0.001010510962619307	0.01601421637054408	0.001007440411500764	0.06346503127396208	0.185761927310569	0.2026521605332742	0.04802512248049128	0.03378350872766241	0.009483487200429984	0.01332040673830292	0.8515182851510001	0.831785248428779	0.001007972389799384	0.03366751462079778	0.001002841820408	0.00522211553570612	0.001000877138975159	0.006570170070342898	0.001001716743719386	0.007259053836210849	0.04736299528799441	0.05201034097061613	0.05296698597653148	0.05476495843889347	0.01105031382261601	0.01285047356953286	0.001595693144357872	0.01376504867072341	0.006414667104223568	0.03553197091549232	0.3060217868585802	0.2910993084639086	0.2196576287633939	0.2180470960924627	0.2174238710051516	0.213596595924497	0.07142235925810604	0.09825005188966264	0.06561927289013753	0.08009846061351879	0.001170467421440576	0.04372089415802392	0.001051284206669445	0.03011621052266646	0.001007985200362521	0.01113447928765925	0.001006375930531053	0.08922071576339338	0.001015833263916151	0.01256787864097928	0.001022814265591677	0.02713852168030036	0.002139584415184946	0.01889422525657887	0.007750220907573091	0.02578658226986021	0.02257149191701201	0.02451431393424519	0.1106997223864088	0.1194251303106749	0.01688527716770492	0.03616962709213657	0.02763626109349525	0.03016157973809274	0.09280627986764624	0.1283252837479909	0.07731180584169024	0.07990897649916517	0.3202500919844372	0.3110837225790187	0.001276901725355529	0.04988410356224397	0.004972612004057325	0.01672617432292019	0.03535325910437885	0.04823075557515538	0.00577238714196151	0.03509188880587344	0.001018788826296602	0.01705538130833179	0.03525393581484174	0.04296274701078908	0.006031806643843562	0.03557779776270183	0.002897952147687469	0.01314663543826178	0.002063735704763937	0.01332983296893134	0.001004084932507371	0.01144677582114413	0.02665492016406629	0.04230815080913047	0.244278391813681	0.2379376771524632	0.00107237340000171	0.1460925184041636	0.004992746228754703	0.0679191590360617	0.01734631834209617	0.01087049597525844	0.01877154166449168	0.01352592005262693	0.01837785381517236	0.01497396585511913	0.0742202775941232	0.008828332802614228	-0.00542813509393148	0.04899621508261242	0.002360265936709814	0.00132490507359375	-0.00785202482952119	0.0003794484345938657	0.00102069427875676	0.05255995678537131	0.001003223625772444	0.001010386272744012	0.4541341977767799	0.00101487381440671	0.001004385026381463	0.001001038966414702	0.001009612195667211	0.5996678165393385	0.01907363055357632	0.4399642307928771	0.0010025846394952	0.001037796140749676	0.001062289394131044	0.001007656388255355	0.5789941573855264	0.006176915414663893	0.001007712663562819	0.001007625738882212	0.00100938216748627	0.1873894679130401	0.01446508218849057	0.001047782169392258	0.9124859324627462	0.00100735311374935	0.001002956480528252	0.001000901609673514	0.001001796859219686	0.0131777275190701	0.01639473875160437	0.001278155566762509	0.001007913092733732	0.001028154997612146	0.3642403509484005	0.2626951632139631	0.2567368191401936	0.03331182769472902	0.06813991232531219	0.001105467408458274	0.001039463521693812	0.001005781637891526	0.001005147719114835	0.001020902177401898	0.001024227203672871	0.00108856184447919	0.001082993166196546	0.01266613495532765	0.160261227035673	0.02059116041197743	0.01557311675014347	0.1052292505368214	0.08073490488777649	0.3720341066199652	0.001545706457425077	0.001268707714477594	0.0263112330145985	0.01140171817595424	0.001012149627458826	0.05618223721314705	0.00215910520575006	0.001005058440193814	0.001018520266686547	0.001003835441340956	0.03716793975229797	0.3015356189084499	0.001058648235944628	0.009607642351011554	0.03544901276105323	0.03849419145068599	0.03771367631283899	0.07357154143670229	0.0111959484053398	-0.004167841027443922	0.05211821115827608	-0.007981045799223476	0.001915630723677517	-0.007595113548140841	-0.0008302787422327646	-0.9300225975152917	-1.156191015657566	-0.009946708478707524	-2.532260329301331	-0.01991062668980187	-0.1505493441518196	-0.2635076289452099	0.001837615788285943	0.01705192705086075	-0.0007720311607374195	0.01927214713588128	1.609353365588281	-1.426598203305515	0.7706913717679483	0.04892584230731782	0.002854463839277361	0.004937100445682533	0.03759071591030432	-1.826264777603497	-0.8633639035802382	-0.02699587345194148	0.009926985399344578	0.1787517984653055	0.01969155391439829	-1.191324886590398	-0.458336049238004	0.4526630660138665	0.0827765565853516	0.02109279653877081	0.03022580968552863	0.03238989617796623	-1.791842436835017	-1.842033216532747	-0.4733733136380788	0.07001678780595186	-0.1926492107476606	3.055232132332268	2.621342602120535	1.157177781662154	-2.130774360847147	0.1754243288489748	-0.04063340664352585	-0.05208778702020871	0.02638252868622017	0.692095644221793	0.01714133972474747	0.01574955351117666	-0.07203161413844587	-0.4456670352004882	-0.5057810058975674	1.956813579468087	0.2942035304641736	-0.6498788072236141	0.07511435941568471	-0.08086057538555211	4.014142397436853	0.3929869810139138	-0.1722258697666429	-0.5585947677431948	0.6604137541093793	-0.004066207314901565	0.03585471079322831	-0.2192588693183098	-0.02190823230430054	-0.02002018394368317	-0.1416762441859415	0.344499715730885	3.718833785561175	-0.2306866542026801	0.6497973482473327	0.4319252077011096	0.4602657007468309	0.4737732634056765	5.249580989811701e-13	-8.538020268466557e-14	nan	nan	nan	nan	nan	nan
0.39	0.002203996396868566	-0.05297918466833632	-0.01404799265862478	0.7333758561172823	0.9207977871285976	0.003005312127703826	0.4581753204939063	-0.01692291576382491	0.1499242782734677	-0.102292035259214	0.08414578775604553	0.01754374201384389	-0.09103118365747857	0.1149072755004092	-0.001473593877841075	0.3369197947055244	0.2616726555884273	-0.3369197947055329	-0.2616726555884227	0.04449043879481543	-0.1698634900170083	-0.006467511298918633	-0.3221932997792271	-0.001331304389277007	0.0003416056140455909	0.07990143539035735	0.2614064896195309	0.8164186573010713	0.5727911628558554	0.1170634711586787	-0.01349531988878237	0.06205012087136546	0.09058417349946747	-0.4206833707103959	0.3195293936198952	-0.6550822063234921	1.285995394396048	-0.3632904380214352	-0.004501412005069169	0.5371421754004901	0.1661973643678045	1.224993550215091	-0.3208196501140462	-0.3902413571802877	0.7240478331315277	0.01742714767885766	-0.3545643953688885	0.4291515902036288	-6.276536331225852	1.691566011776574	6.276536331225855	-1.691566011776558	1.918430096683085	-0.2399888351790741	0.1762414891608772	-0.6579476538692103	0.185677581763798	0.2628433816439388	-2.239621732362749	1.827805702566778	1.307234393418521	-0.4427799201473628	0.3096868938278439	-0.09779762988295994	0.1430608345972139	0.6045872401042476	0.001231945656833716	0.0211112567401927	0.07658902647682554	0.1070425985798531	0.001003498255901314	0.003895594231017502	0.003012737325402207	0.00491195118653372	0.4639713855886295	0.4188466876875213	0.001035978382621005	0.008331285918133841	0.001005038378512059	0.01513261308505367	0.001001065939485348	0.005699609429940827	0.001023556497908057	0.01746557388486401	0.5405738760024988	0.5281789864204847	0.02994085347869705	0.04588756151385445	0.4219302794967363	0.4109454776387659	0.001647967333059353	0.007943081989066104	0.001040185432734338	0.007697737251108968	0.001072834319367436	0.009953425498456975	0.001007740704822947	0.0177043296689592	0.6199696921059541	0.4835711366954425	0.01289352616601483	0.03019795129944428	0.001008271532531889	0.005337821367383597	0.001009000280206774	0.01608509319277332	0.001009087072093865	0.06512920065872076	0.186578401474434	0.2030529556493009	0.03103271419223234	0.0225435689239164	0.005398745472798365	0.009925793338004484	0.8683594818989346	0.8340265144966716	0.001007628994506477	0.03462300665668477	0.001002933018567461	0.005343515354069043	0.001000900242084682	0.006737251702243459	0.001001779387231881	0.00743690858643152	0.03023631573840534	0.03714841105779695	0.03449746533766324	0.03869354852330166	0.006300000160088166	0.009330766838054203	0.001308170715895963	0.01456259866556051	0.003796535570855721	0.03476753771040682	0.3288135868864516	0.3257899562208787	0.2386186872225182	0.246462461847711	0.2325674438263947	0.2227538565704867	0.05091001075073141	0.07762854409650352	0.0669660630224338	0.08172447392421653	0.001138200455539616	0.04311424851294505	0.001044755214721847	0.02948559155791426	0.001006796250403491	0.01132935334864704	0.001005698440897929	0.09484932253029084	0.00106710381113362	0.01273225056078436	0.002173245760538519	0.02828405216446529	0.003411203485915223	0.01997254452923768	0.004511957324038152	0.02261744862826316	0.01674494820274132	0.0199089023288995	0.132530513558087	0.1349735552812537	0.01870252304338671	0.03760061037370011	0.02080569296119356	0.02439396743502508	0.09727295950659698	0.1310970701648222	0.07735776586259407	0.0795940518664255	0.3439965396085461	0.3538444215699098	0.008553404130115386	0.05832575221405167	0.003138053620228021	0.01565162485213955	0.02976995713028834	0.04277858544042671	0.008548853786929576	0.03958185473387434	0.001015376664716513	0.01708506371784133	0.04502544289649203	0.04364996685910299	0.004075241052525821	0.03393958599501519	0.001973151576454089	0.01302843884901103	0.001552523929972784	0.01334724851797154	0.001003768694903942	0.01026433298906199	0.03267971291150189	0.04575486117579287	0.2675230849367214	0.2762293799381021	0.001064449191371698	0.1429756819545731	0.009345150066803936	0.07429284593797947	0.02531716217473035	0.01420132561393087	0.02753375766056763	0.01720706420363236	0.02696572692075662	0.01862456516922901	0.07102722913282511	0.01103977957973449	-0.004123920087395198	0.0517202111443166	-0.006552633278796643	0.002078884034382446	-0.00784327429703578	0.0004491629578159936	0.001021020136763439	0.03947229461135877	0.00100304398459256	0.001008487410958723	0.4499130739985189	0.001022637273330349	0.001004190859328102	0.001001022869536077	0.001018105557637306	0.606716037911525	0.01022642339164984	0.4509801291551684	0.001002302287199527	0.001035682644380866	0.001062202496840023	0.001007591626604836	0.566479027003969	0.003743589596491516	0.001007200142341055	0.0010072609181947	0.001012000980897237	0.1884162198813942	0.007747216179553939	0.001035189599502902	0.9098586555362185	0.001007202678624017	0.001003088375201606	0.001000943469706524	0.001001884952955545	0.00715116143791479	0.008735914253669099	0.001150322742355152	0.001008857876475122	0.001028109114669688	0.3828418153818262	0.2807719566201828	0.2615337746487053	0.01779605971779778	0.06916233653066743	0.001103869718825526	0.001036686993501482	0.00100537047917525	0.001004862806862992	0.001204709387858556	0.005361077261971754	0.007835756980579003	0.001067168394604169	0.008226520774414395	0.1679330589160229	0.0208065776411333	0.01098172121681769	0.1018414711937587	0.07454793715687018	0.4096893446738886	0.02869669408081245	0.001153295415716407	0.02072513565395068	0.01158331646916405	0.001011551282219891	0.0569173278092709	0.001879189495356033	0.001005533913190958	0.001019102671783231	0.001003104672450561	0.04165886885973526	0.3181549455142136	0.00105412978908898	0.01768564390711776	0.03310818035475965	0.03635442068752925	0.03557914266136977	0.06579873082842527	0.01312629129637055	-0.002784568328819535	0.05412580719485335	-0.01432280247796154	0.002963465643735405	-0.008033052363665843	0.00154243084107669	-0.9392897234348617	-1.360190694404592	0.02509280627230417	-2.193941333887616	0.02497965141050718	-0.1132961348378732	-0.1780257631195674	0.003113829656607067	0.02986926932421928	0.002521806972088096	-0.03295777484888118	0.924798087217596	-1.179404453457144	0.792665870550327	-0.005022696840078881	0.05666843412442	0.0149348543005268	0.03847789227829986	-1.529251306585037	-0.5646609720769823	0.06861567667408672	0.00667186252741104	0.1569784361191174	0.05754024278855126	-1.026677842162548	-0.2391108142867847	0.0164678066035533	0.107252771653809	0.007186440939310212	0.009406065003282031	0.009996672124192885	-1.22434158329337	-1.38304758444884	-0.2485920770428537	0.08772537227427846	0.02061996481940452	3.565581649894181	2.755188348259041	0.7071139634095962	-1.986477920042355	0.1480179075349379	-0.07566497950515018	-0.0672325867954396	0.02867968809515306	0.4949497930927443	0.015822331613495	0.2032084999854812	0.2730479529372623	-0.2078841775262691	-0.4230435088713216	1.162618551856457	0.002017177678481165	-0.5161588310382489	0.4961755512097178	0.05616978156985328	4.170542411714746	1.151023180359231	-0.05024132909483329	-0.5370894710379446	0.2540431900967954	0.00723694384520674	0.09301430939594477	-0.1166638554100937	0.006284907315261786	0.01855731951336224	-0.08552438789217001	0.3457365747228703	3.468491026710227	-0.3802031346475458	0.5849759637271322	0.2371205352925354	0.2781700625029164	0.2620031823934742	6.700124118308414e-13	2.046690717680069e-14	nan	nan	nan	nan	nan	nan
0.4	-0.002572140763878859	-0.04899496823952065	-0.02172633583525943	0.7463334039932845	0.917177386601458	0.003112403599460215	0.463811111549097	-0.01584327860477183	0.1568767969612052	-0.1052109033452207	0.07935817502163062	0.02524846478439472	-0.09002406901462984	0.110081493444504	0.003747893544790269	0.2779929363304308	0.2780854539186518	-0.2779929363304319	-0.2780854539186583	0.06339026430874263	-0.1718248138233949	-0.004738737608909342	-0.329083723532219	6.328449657932131e-05	0.002806343931834473	0.06061641164575528	0.2790250597738471	0.8302720166636979	0.5690277017590414	0.1241301846841107	-0.01444433592460373	0.06332362106672249	0.09674878756322992	-0.5276458091503147	0.471887390691966	-0.8915816714450773	1.306395216728905	-0.358797895598505	0.02659579935481249	0.5802223464966864	0.04251529731924258	0.1255572011030793	-0.2719631745369928	-0.5636415860703713	0.8275722001130789	0.1778464631825505	-0.6041476904054541	0.6295940922628531	-5.49038054422576	1.586444682959472	5.49038054422576	-1.586444682959472	1.852086105951353	-0.1558143143483377	0.1657894059139307	-0.7248785802917248	0.09492231374190158	0.229846523196385	-1.400453426248487	1.682679646834456	1.474573937402299	-0.3009491834732758	1.187935056072934	-0.09198195001211089	0.09571676973622083	0.63022085745393	0.001130768484276892	0.02139504513145241	0.05730193012955635	0.08703465762106892	0.001003229779398531	0.004006235475311387	0.002051388124843259	0.004182396951198927	0.4589719096933856	0.4175263130094408	0.00103174694868459	0.008365509691017778	0.001004576990701941	0.01546886986452134	0.001001040746721541	0.005714689964191765	0.001023318374585458	0.01727394869689537	0.5612986523746228	0.5348317593019625	0.01846242919447807	0.03475236486631917	0.4328292353440287	0.4191318305675705	0.001337998361060862	0.008327808350154597	0.00103743118240479	0.008170783656751003	0.001067704991609786	0.01009411865488189	0.001007650972227176	0.01814456747238267	0.6024642130743374	0.4697782187196776	0.007892951610508488	0.02540469639209523	0.001007613451182815	0.005781814694617794	0.001008062819676428	0.01619612332123539	0.001011220042757049	0.06666252714901101	0.1874739949821122	0.2037444208589487	0.01846367518314442	0.01384965652444369	0.003307890970063396	0.00816770678331551	0.8796539416901147	0.8325321577416291	0.001007382127019847	0.03579118847499104	0.001003044575260916	0.005445829830589381	0.001000932728435039	0.006882602336582294	0.001001854762310466	0.007595299643838417	0.01792720076883903	0.02664754855344409	0.02059726710141981	0.02688803039257541	0.003803507277871546	0.007518151140826451	0.001164738372362823	0.01548419933816809	0.002470296493551858	0.03556151811349349	0.3498454029681839	0.3560646260783732	0.2569287879913726	0.267020019044196	0.2437647253625789	0.2283956675100582	0.03201696462186792	0.05866147904395728	0.06816567390675794	0.08302361024910843	0.001121270201913693	0.04230820942531141	0.001040103180889446	0.02890762716949598	0.001005996387658621	0.01202982114130289	0.00100521733747981	0.1003461933041666	0.001184653142377805	0.01288611102135388	0.004906188779061793	0.03099973081340921	0.007393060972450127	0.02406223400093958	0.002858426232797559	0.02123440903113983	0.01153302442655935	0.01589859988290002	0.1480782527368106	0.1428724440919737	0.01973984947050937	0.03641045168265428	0.01497637643282136	0.01958809956408719	0.09837305846470104	0.1385874473174264	0.07466489173108198	0.08179825478525771	0.3719277827844092	0.3871454710327325	0.02534383504037941	0.07001817578956299	0.002154640108454271	0.01557020164676359	0.02412943218819635	0.03738396191736068	0.01003392352709693	0.04050202778243991	0.001013372058532257	0.01714480524475468	0.0504896388098058	0.04465153420918568	0.00294638679712025	0.03307891323050639	0.001509000947574817	0.01343265344156447	0.001296651958749208	0.01360205987414131	0.001003245086646718	0.009922046750132705	0.03792182575613412	0.04924076664602643	0.2880007902998993	0.2978871827893445	0.001058228413549409	0.1387380057325467	0.01548246644540059	0.07881939694267689	0.02826474767322393	0.0156705029862975	0.03099251328248773	0.01913345996357787	0.03033471053434286	0.02032716116250139	0.06478100590687448	0.01306382376612852	-0.002766999952799875	0.05396660718926966	-0.01375143746979076	0.003028766968017546	-0.008132316663223621	0.002054207521096042	0.001021345994771674	0.02638463243734669	0.00100286434341323	0.001006588549175724	0.4456919502202579	0.001030400732257063	0.001003996692274309	0.001001006772661944	0.001026598919610196	0.6137642592837119	0.001379216229728716	0.4619960275174598	0.001002019934912698	0.001033569148014013	0.001062115599551199	0.001007526864956184	0.5539638966224116	0.001310263778315257	0.001006687621125875	0.001006896097466366	0.00101461979430836	0.1894429718497482	0.001029350170611772	0.001022597029613516	0.9072313786096909	0.00100705224350183	0.001003220269875324	0.001000985329740765	0.001001973046691975	0.001124595356761842	0.00107708975574338	0.001022489917954521	0.001009802660214926	0.001028063231723188	0.4014432798152507	0.2988487500264009	0.2663307301572203	0.002280291740855922	0.07018476073602324	0.001102272029190719	0.001033910465307348	0.001004959320459095	0.001004577894613808	0.001388516598313221	0.009697927320257206	0.01458295211667617	0.00105134362300901	0.003786906593501755	0.175604890796372	0.02102199487029336	0.006390325683492942	0.09845369185069493	0.06836096942596367	0.4473445827278096	0.0558476817041866	0.001037883116955226	0.01513903829330776	0.0117649147624075	0.001010952937009942	0.05765241840539496	0.001599273784959915	0.001006009386186439	0.001019685076879333	0.001002373903577256	0.04614979796717272	0.3347742721199725	0.00104961134223289	0.02576364546322338	0.03076734794846708	0.03421464992437562	0.0334446090099023	0.05802592022014828	0.01505663418740141	-0.001401295630194949	0.05613340323143046	-0.0206645591566995	0.004011300563793592	-0.008470991179190776	0.003915140424386084	-0.9487453746710253	-1.491153344116827	0.02597138213789712	-1.798051761753665	-0.01739566901434066	-0.02392906956515065	-0.08475022754005501	0.003599101207863013	0.0363211815764846	-0.0005699692067202257	0.01059682407337393	0.4388592251230352	-1.070719710558013	0.8505975843817295	0.1101558100318469	0.02343253546372794	0.01085801073852338	0.05161058836413324	-1.228751179168636	-0.4195964031340465	-0.008625858928527177	0.01795764969924746	0.152583219572723	0.07782557263282996	-0.6821194057215594	-0.131030680108731	-0.2944614985733641	0.1253145130578685	0.01727572816892657	0.02587961017314471	0.02849715761350417	-0.919628955143045	-0.9888548595693198	-0.1319551068047486	0.09482692332929027	0.1190335108693548	2.172036552431922	1.049780890364123	0.4540878403698198	-1.799885812689744	0.110048931687909	-0.08051209514809812	-0.04155687174837672	0.1275012750259152	0.6657484456374473	0.01503904793122197	0.3297791864777135	0.5302424256980784	-0.08844822631183442	-0.3867591740193443	0.4269063474924391	-0.2300248640220734	-0.4575299208255939	1.018832506577662	0.4229649349341519	2.122212491819507	1.043141965746109	0.02639938329696453	-0.5470854454418691	-0.05354482153019774	0.001945612861553304	0.09872421114277047	-0.06375106870053333	0.08257400403363888	0.02745897745308747	0.02635507444978326	0.3523387364488479	0.3920537986666723	-0.4548546086925978	0.2803701688271036	0.05959475444262459	0.1093160225297609	0.08417259923725823	7.304272826697411e-13	-8.915040829737002e-14	nan	nan	nan	nan	nan	nan
0.41	-0.008260199548224222	-0.04366624130223159	-0.03197358542750604	0.759519819986168	0.9136543359029761	0.003534281029917741	0.4694682121545956	-0.01604485676316572	0.1526046932021423	-0.1078152548681924	0.07295314004982421	0.03416019559436606	-0.08751447276672526	0.1030009934930896	0.01128035281576659	0.2263697985832855	0.2933735477584686	-0.2263697985832812	-0.2933735477585107	0.08136359598181767	-0.1730633947065019	-0.003203676148136903	-0.3367520262849368	0.0006149835620728415	0.004956925834360086	0.05295847333044375	0.2948556123150584	0.8460071668941525	0.5668864436777389	0.1383065691208982	-0.01525046093877986	0.06485546364965976	0.1032086393810315	-0.6122143053714326	0.5880589152146206	-1.143759261217535	1.331098845287596	-0.3451661091155578	0.05622212609589049	0.5597143173808785	-0.07259902639310431	-0.9367073409794402	-0.2450976746505716	-0.7114153868842449	0.9389188841413756	0.3302991362254498	-0.8023100042789604	0.8652849876718181	-4.836877518453987	1.471108374297032	4.836877518453983	-1.471108374297017	1.740559164418197	-0.0931459405298542	0.1403472185898024	-0.8052653801973235	0.01733816260877586	0.202627933391357	-0.2392413366534177	1.47520021254875	1.65890863481079	-0.1352240912720493	1.519989871691422	-0.06727982466367406	0.2033385342945273	0.6625355602709243	0.001077691850767751	0.02179564921995488	0.04247515930928086	0.07160427409870265	0.001003018894307262	0.004118865666867012	0.001540002417525165	0.003812406378477688	0.4553042883341083	0.4173700134243647	0.001033370678304818	0.008391904512953406	0.001004255997049298	0.01588172152722224	0.001001014661799166	0.005731481732713808	0.001024749659437279	0.01705951330604075	0.5769905085297311	0.5376351582664943	0.01026540967635811	0.02667058893219744	0.4450725754098446	0.4285002902385964	0.001173428135571044	0.008956916600619315	0.001035105706939186	0.008705557043784092	0.001064977762585891	0.01025433324681463	0.001007498838232244	0.01867248043436167	0.5877086437044107	0.4588763711879353	0.004727230783823823	0.02239948767474231	0.00100705908606025	0.006267101723207504	0.001007453300561925	0.01634397838529547	0.001014049450458392	0.06808062596859525	0.1888422977372408	0.2049068437105075	0.01013715323362322	0.0082289274141865	0.002191035829857794	0.007209938830635184	0.8864781359777018	0.8284637343843232	0.0010071694026632	0.03719886676836084	0.001003149631533853	0.00554268731391443	0.001000964396311924	0.007024175483713853	0.001001925568494631	0.007748423134362026	0.009964135730541172	0.0197237653116681	0.01151159179240514	0.01910267462106125	0.002446420883186557	0.006549035649924324	0.001089988634317619	0.01645145628958228	0.001833925581537165	0.03706641318948175	0.3658054573206034	0.3679439274843517	0.2711816906584661	0.2696823065432733	0.2514175769603252	0.2311377103585112	0.01806038658914354	0.04441159350149756	0.0689966773597521	0.08415535608757022	0.001111903784992654	0.04168982703749299	0.001036322613483719	0.02865920177324774	0.001005518963038719	0.0133007747031453	0.001004986200033578	0.10840247015892	0.001235404334277435	0.01291119995077137	0.006448911838418724	0.0327797588870702	0.01208218069589024	0.0294974027313351	0.002014387643281683	0.0207341907368993	0.009794149879530374	0.01454308041204452	0.1560114511534224	0.1439078811882507	0.01853328812276796	0.03198671501269437	0.01046873963168009	0.01585667295333974	0.09545371926527819	0.1443021760829819	0.06985145595729549	0.08482254680215812	0.397221859814039	0.3978413717009898	0.03377909194728016	0.07387272407862532	0.002512252920051036	0.01715827457268121	0.02025823206714049	0.03366164871169857	0.009549811783924535	0.0376430550076795	0.001012107267025797	0.0172347016658939	0.04748700568092754	0.04422727120171256	0.003700758541673226	0.03400344836650584	0.001263418574767194	0.01415760432548981	0.001165479979549423	0.01396231462645494	0.001002737923524022	0.01030409433783802	0.04143200869896317	0.05244124924269395	0.3033465951276043	0.2919953745573665	0.001053100666008178	0.1346503455199305	0.01760106778466171	0.07747230369898139	0.02569545324697294	0.01465336908573039	0.0283286381067472	0.01840291809271507	0.02771537635844047	0.01929849247463573	0.05700088960632351	0.01480433625078875	-0.001375771298812001	0.05328016094912924	-0.01643069622094086	0.004059793883468567	-0.008321006043051672	0.00378973019720149	0.00102335550397507	0.0225143299885551	0.001002744509700717	0.001005792040234517	0.4482925484249308	0.001039003333222148	0.001003858702610592	0.001000971223070363	0.001025934983668882	0.6148824221644459	0.001221700779622045	0.4813866030826675	0.001001971109401344	0.001031937566917968	0.00106215869051676	0.001007182844541953	0.550397829792559	0.001410427320028124	0.001006308326340401	0.001006753747276261	0.001019002874459596	0.1926053680174057	0.001021408794549601	0.001019249920869103	0.9007222474550983	0.001006859841995749	0.001003291697063909	0.001001007523929573	0.00100202142842064	0.001375998371793022	0.00186516417195043	0.001022274127415003	0.001014155191404556	0.001287585023716647	0.3964800713878302	0.2967451856530979	0.2645408123790022	0.002133906619357	0.06996424037909409	0.001102050988978219	0.001031099411261017	0.001005075241780759	0.001004887601516519	0.001203412002669718	0.006704668374666483	0.01926550361386741	0.001198492481070915	0.01140543457779733	0.1619547953775179	0.01393665870379001	0.00487757781066976	0.08529740469291744	0.05947710760217949	0.4538609294998535	0.03258152817725945	0.004449752486915648	0.01657015557213513	0.006706888324366734	0.001010653932241516	0.03191568737874454	0.006940545071246014	0.001008690303308494	0.001036604401893184	0.001002071566066743	0.04509872442915931	0.3315617043041494	0.001046199699007373	0.01492727244180863	0.01594128598153122	0.01762135155110768	0.01725031607104861	0.04840074881471192	0.01634301038615893	3.587682028223923e-05	0.05031112088314785	-0.01572286462348392	0.00512961545466001	-0.008389707313968589	0.005424924691558929	-0.958906788932781	-1.498400813459851	0.04889946672508929	-1.289643575866153	0.02564324692047822	-0.03923535810825512	0.05767329432662715	0.00156074476771933	0.04680088843944903	0.002869414413565489	-0.03865668012119469	0.1396261664390271	-0.5809867286051565	1.027338277464596	0.04284075376884154	0.06849660650846263	0.01874457861345416	0.05218102940054394	-0.9540095506950674	-0.2005192971930788	0.07631438200453765	0.01439972909927724	0.1326720897523718	0.1500834088460076	-0.435597353678057	-0.06649734651509122	-0.5121633833080215	0.151227851939101	0.005576670847932721	0.007875752965425375	0.008308348286791223	-0.4956801374332236	-0.5758230089328602	-0.06702180841519059	0.09790696491312764	0.173778648992528	0.3735843655480642	-0.3032170727070538	0.09778580346928208	-1.068511189217225	0.1093340222196778	-0.04365899630258513	-0.0106244085732005	0.1246921419089186	0.9171189448646297	-0.006638129889630445	0.05156242589443229	0.5625932118941721	-0.01855959332373709	0.08144177072853623	-0.1782465887375583	-0.5976365487400376	-0.3027484420515604	0.1182208282421598	0.1108425402111032	0.2180649780171747	-0.212703573156718	0.2710768051697802	-0.2240039896803998	-0.4556346376891749	0.01358390468008082	-0.2176485740879458	0.2228363373157193	0.0709336228695136	0.04163535257540397	0.04306705229962407	0.2762220422349048	-1.220484558953806	-0.3513916508570715	-0.4728472087051314	-0.2554021853266574	-0.2549877469257505	-0.2847463943630623	7.396089713350148e-13	-1.670427085743788e-13	nan	nan	nan	nan	nan	nan
0.42	-0.01486139402485144	-0.03734977156607484	-0.04431934134374088	0.7729595981680545	0.910286987128289	0.004205694908052314	0.4751757287526004	-0.01709062108073695	0.1390080623799603	-0.1100366677304618	0.06524886771219962	0.04370974091246387	-0.0832935592935541	0.09422813927115224	0.02082133781304874	0.1812027756963106	0.3075063071904883	-0.1812027756963071	-0.3075063071905154	0.09816102631219496	-0.1737126141992492	-0.001949306590161134	-0.3451186993350613	0.000448461013897235	0.006906064121341335	0.05366944291573547	0.3083644510475316	0.8631792398823448	0.5661647867639309	0.1519829429260182	-0.01575066785465137	0.06724412750147504	0.1100152198519131	-0.7102729476258203	0.6694359504601302	-1.311282936245048	1.357067654529464	-0.3276575106392778	0.07650308889022388	0.5903055449872303	-0.1263219345143399	-1.739348211563612	-0.1953754424146397	-0.8234890592445162	0.9551351017414994	0.5201099082385103	-0.9426185444854793	1.031299237530491	-4.199157572191975	1.355377801400092	4.199157572191974	-1.355377801400092	1.616905837412478	-0.03794203627636778	0.1096510253548415	-0.8645526397731271	-0.04872200899019421	0.1895578000877876	0.2733281538650094	1.218336885094842	1.76195848894997	-0.01702894997399492	1.087932929738169	-0.03079833035743029	0.2670810235116788	0.6995665880697716	0.001052163764190798	0.02226803508863066	0.03241566847189371	0.06120941344074768	0.001002853557660573	0.004233531204795921	0.001283360228082806	0.003614363526480182	0.4535789307081731	0.4187634385720069	0.001038485378250908	0.00839434221823699	0.001004026551384976	0.01641592238301774	0.001000983841936713	0.005750900081844497	0.001025132844184257	0.01679735953690973	0.5882864958607203	0.5379803946038269	0.005916583409767841	0.02242560524702071	0.459468630199589	0.4397634746696892	0.001091090049480228	0.009728121699003929	0.001033127322676283	0.009240205077271527	0.001063636216012893	0.01042020364619991	0.001007250713266368	0.01915236856785592	0.5762085027534773	0.4506502032354746	0.003167916996528287	0.02101283131155384	0.001006592298641707	0.006720724680321768	0.001007077493161142	0.01653984525344704	0.001017656051692453	0.06934867985224349	0.1908876661735097	0.2066545772591698	0.005793793411921461	0.005266290704172944	0.001627964299769547	0.006718271131211534	0.8895116324468587	0.8224300858670689	0.001006966844652016	0.03871587964008504	0.001003237864734441	0.005626981294571821	0.001000991324923841	0.007148932070134818	0.00100198515673718	0.007885082765468787	0.005943510971496245	0.01612289692035485	0.007141912320442281	0.01521943592976322	0.001763310932161399	0.006074638631760378	0.001054794511134253	0.01742798859532085	0.001644355516294349	0.03887375398649667	0.3747925809570488	0.3669315261250367	0.2795591878710907	0.2652378039469009	0.2556622603657793	0.2304206850622558	0.01050333470937156	0.0369228573917769	0.06935987562242807	0.08507096641780404	0.001107111263158619	0.04142513722158871	0.001033026991047264	0.02864521497662919	0.001005338359756962	0.01448371807081874	0.00100502562054942	0.1181208125926746	0.00116820763402801	0.01282101106740368	0.005740236235900202	0.03253769928439606	0.01672704843905431	0.03543013606935796	0.001664097148116714	0.0207239339489371	0.0126381960584077	0.01684316511512376	0.1553703780631579	0.1401389591072346	0.01446553344570272	0.02559943913285288	0.007399993968420937	0.01325326990821439	0.08812461051153454	0.1408340155164556	0.06318356728605877	0.08259408702476176	0.4161627871522227	0.395528717316786	0.02706740025059849	0.06695467902203936	0.004389612328405224	0.02058896981581776	0.01892242630569308	0.03237134624351728	0.006807040602277035	0.03264163694599236	0.001011325589637177	0.01736748797158251	0.03385754676208111	0.03961712749838518	0.00672839279703724	0.03701920480497799	0.001141872296503073	0.0150216749010474	0.001108340513783654	0.01437563451670462	0.001002333224675911	0.01064363998029032	0.04280562603221369	0.05453449267773803	0.3122049479230576	0.280476109332495	0.001048831275169365	0.131935888374834	0.01340299552624859	0.07090128494619279	0.01720139912372708	0.01071484626432629	0.01895770111469032	0.01404243802044682	0.01855405518852963	0.01473543212410619	0.04799073656918167	0.01624209121151393	4.608655283553242e-05	0.04916982397022738	-0.01402931944918055	0.005149012782530243	-0.008329713259512981	0.005374760600684939	0.001025365013176684	0.01864402753976285	0.001002624675990055	0.001004995531294276	0.4508931466296037	0.001047605934187119	0.001003720712946744	0.001000935673484324	0.001025271047732124	0.6160005850451814	0.001064185329519714	0.5007771786478736	0.001001922283900911	0.001030305985823186	0.001062201781484282	0.001006838824130503	0.5468317629627063	0.001510590861739302	0.001005929031560583	0.001006611397051665	0.001023385954610948	0.1957677641850628	0.001013467418483981	0.001015902812127074	0.8942131163005056	0.001006667440493599	0.001003363124253181	0.001001029718120472	0.001002069810150369	0.001627401386825964	0.002653238588163578	0.001022058336875854	0.001018507722580492	0.001547106815707689	0.3915168629604103	0.2946416212797955	0.2627508946007848	0.001987521497851382	0.06974372002216467	0.001101829948766875	0.001028288357215823	0.001005191163101214	0.001005197308418144	0.001018307407020619	0.003711409429073222	0.02394805511105775	0.001345641339136518	0.01902396256209396	0.1483046999586648	0.00685132253728424	0.003364829937847115	0.07214111753514368	0.05059324577839803	0.4603772762718984	0.009315374650341036	0.007861621856882706	0.01800127285096804	0.00164886188635391	0.001010354927501991	0.006178956352093781	0.01228181635753106	0.001011371220422625	0.001053523726894226	0.001001769228550458	0.04404765089114504	0.328349136488329	0.0010427880557824	0.004090899420388525	0.001115224014596376	0.001028053177842759	0.00105602313219696	0.03877557740927518	0.01762938658491654	0.001473049270759448	0.0444888385348653	-0.01078117009026834	0.006247930345526733	-0.008308423448746381	0.006934708958731603	-0.969158019647158	-1.255700252828363	0.04032773811512438	-0.7909471888795109	-0.01698859982218395	0.01046047458337374	0.2251947190007258	-0.001192322112425484	0.06059102021489127	-4.465315178567001e-05	0.001053148416560351	-0.05277330032145755	-0.3033612608112115	1.229542536392886	0.1385751795478376	0.02340746465940038	0.01198917220432957	0.04200562267665521	-0.6936152633126513	-0.09588593225671428	-0.01495867337804915	0.02756001356773838	0.1225742323874608	0.1948877120485051	-0.1505009256426694	-0.03781062945994954	-0.6875065305629866	0.1471814287145369	0.01476302763406564	0.02251629803094836	0.02520438572844438	-0.255045985050854	-0.2084314435442022	-0.03301141225627684	0.09668199415993867	0.1795226550605455	-0.4063040006259771	-0.371577128724953	-0.2377257885874151	-0.4476559260898176	0.06682183004195894	-0.009773580757470058	0.005330848181895369	0.1098992361937232	0.9981615614584568	-0.008016514557828546	-0.07463834876070624	0.6297553472519342	0.00954407494623399	0.3443616607736141	-0.5339654879673789	-0.6227327059557942	-0.2319252077305989	-0.8177453598373793	-0.6275854239277987	-0.479498518672473	-1.11137670337929	0.3949238467404181	-0.06068329798773997	-0.482033878646709	0.01052358646652421	-0.7384519280320271	0.3544931917787928	0.1103979423300725	0.03807200501148288	0.01785468539977122	0.130890904127955	-0.7334375999074784	-0.1802139951926138	-0.7644149329513675	-0.5246830297265042	-0.6166716177676768	-0.6227057333035778	5.210876281175102e-13	-1.039349413084481e-13	nan	nan	nan	nan	nan	nan
0.43	-0.02257956399487277	-0.03043448087171076	-0.05765076509574482	0.7866589164965166	0.9070971874795204	0.005015945640830809	0.4817917168082784	-0.0183494985580327	0.1191398217274699	-0.1115754278165885	0.05670236182609443	0.05272349487295328	-0.07691394124163117	0.08440269725545615	0.03140435154701054	0.1428595104947647	0.3204997791682577	-0.142859510494762	-0.3204997791683313	0.1137190822285242	-0.1738144192931589	-0.001020363562488003	-0.3539136796040414	-0.0003294570203952	0.008794899875902318	0.05690003798272816	0.3191226462109972	0.8808046402866998	0.5662978762687383	0.1598504996152199	-0.01589987202453737	0.06989377502849987	0.1171818221351505	-0.833545783282166	0.7086570628866327	-1.335488240086806	1.382867416448597	-0.3101424090518829	0.08384189160590341	0.747027841639718	-0.119119012996288	-2.189390005619389	-0.1114554735317157	-0.8785304824509306	0.8291459657572327	0.7575163582500577	-1.014429776308798	1.06839436093366	-3.450311362351988	1.245391162488544	3.450311362351984	-1.245391162488544	1.493543918265654	0.01822605111145243	0.07389381307910994	-0.8890003566272944	-0.1061196319880621	0.1894660422817479	0.3544036267224408	0.9289608530494881	1.745502140740589	0.03734054299956066	0.5137569520808131	-0.0006646375147430218	0.2606274141372192	0.7331476006962885	0.001039730020124225	0.02275773576995496	0.02394452976085992	0.05282587085747884	0.00100270666905195	0.004331533202803738	0.001146904752109311	0.003535984476193984	0.4537413447099373	0.4217218341211298	0.001147991802219056	0.008448512755617945	0.001003880922016367	0.01710612479972289	0.001000939406162847	0.005769579226391513	0.001022705626092006	0.01650993466662843	0.59263060157154	0.535972792613529	0.00355103215743957	0.02014322693477056	0.4774038380724467	0.4537982841484233	0.001047441089250018	0.01062300596419835	0.00103067584560596	0.009682747576295381	0.001061800750209813	0.01057177139566143	0.001006740613212123	0.01944838557869698	0.567430064196482	0.4447716661805963	0.004388097709907707	0.02241831496490215	0.001006083607716812	0.007047986957314979	0.001006893452893997	0.01679128801516755	0.001021121828125993	0.07045549368776753	0.1932778140147408	0.2086831633824034	0.003467721025699875	0.003811875891419914	0.001328049783600873	0.006452622842350406	0.8885835726556871	0.8149681026174962	0.001006575202149429	0.0401431260600555	0.00100329576806166	0.005709392057263916	0.001001009111872728	0.007272130030665648	0.001002025265622332	0.008018226031444694	0.005459808348408856	0.01562453710368797	0.007421481387732822	0.01522750382565748	0.001404357049180101	0.005843109463983369	0.001220299378146667	0.01858731018463929	0.00528950862072333	0.04408646800384875	0.3782880203525709	0.3621301053834364	0.283267610636127	0.2629596322075615	0.2562674597457494	0.226017795885666	0.006722845611518416	0.03351120859907371	0.06905354797237738	0.08538223270349407	0.00109878773836248	0.04141525976010923	0.001030018796976504	0.02873170806713151	0.001005405874546043	0.0154331065652058	0.001005302545270854	0.1276713945233829	0.001094260613358047	0.01277049288708065	0.00447880126909563	0.0318755732346332	0.0205797548518592	0.04086068750125501	0.002119782673630947	0.02148489246099237	0.01538677465559243	0.01905213522750608	0.1484814180424255	0.1348138651647426	0.01026172080419642	0.02040125049685621	0.006189455419869176	0.01212924541099072	0.08185679433074242	0.1339564189177853	0.05864608296973386	0.07617068913720343	0.4278600006344907	0.3903918460527874	0.01767860671688661	0.05733211508351153	0.01007032120670434	0.02806333292263762	0.01800512990182961	0.03147666373004664	0.00424409218959418	0.02839304413285398	0.001010920781060012	0.01755251400632261	0.0202903129016505	0.03230665565734263	0.009232880801146013	0.0393610732488763	0.002529892804460611	0.01753444221624465	0.001223030265890921	0.01494107327224909	0.001002058207978156	0.01081310393603228	0.03937084930485245	0.05370193401023973	0.316047961143285	0.2768810553963519	0.001044796161864796	0.1308166540930337	0.008578005076980134	0.06384751623419138	0.009495473697447764	0.006875667141908912	0.0104003947093093	0.009386515417363425	0.01019506347946879	0.01010031354573073	0.03662959299581411	0.01714413556447936	0.001137966082992813	0.04269874380388867	-0.009353836265660252	0.006461555412424536	-0.008379245926629045	0.007141173194343117	0.001027992720150822	0.01052101894688182	0.001002493843313734	0.001004598291779519	0.456999608506359	0.001443385121875965	0.001003736691924509	0.001000857195881017	0.001015871578818118	0.5913430274435784	0.001044106810001729	0.5333589960146317	0.001002074616848539	0.001026278550785531	0.001057934390810156	0.001005677513364676	0.5460988233123762	0.009191155872180869	0.001005237095313543	0.001006778537050313	0.001025864950584031	0.1986314493069552	0.001011893881695343	0.001014889351499151	0.8789572974906414	0.001005744736950657	0.001003350021623772	0.001001025848871939	0.001002064633132051	0.007752078825621863	0.01200139775089095	0.001036626304960056	0.001709165928568969	0.01553042046701242	0.3803981776534068	0.2865123942977343	0.2526110017805946	0.003250553890692063	0.0677224718676946	0.001080216707635144	0.001025703014563475	0.001005717246936629	0.001005923609158162	0.001016387182923017	0.002667381269383188	0.02560222794246637	0.003653252545686577	0.0178280648061836	0.1284501581800885	0.004726958595923875	0.006201287664223613	0.0745088813480009	0.05490084883103362	0.4471696468092969	0.005274199687711703	0.02312859107211665	0.01613011442700932	0.001429816542356973	0.001010621787593334	0.003600097544951323	0.01157972093284959	0.00649042058826617	0.001586925992026185	0.001001774355051822	0.02777283948781204	0.3194798334844186	0.001038741764712687	0.002753142116864689	0.001072274716264332	0.001018431981210676	0.001035736001853708	0.02355166189167801	0.01765797910109515	0.001961779062936528	0.03479558785276889	-0.003536486022452643	0.007944998095837347	-0.008485436576051102	0.009072757176490641	-0.9803685436220912	-0.9471215437390179	0.05335298528975083	-0.862843899044802	0.02299869247988064	-0.01624952856878574	0.3643275207814287	0.0109414336039861	0.07733060767810429	0.002631526738884818	-0.04485842966499776	-0.3919749706569495	-0.162121947055476	1.592928349529988	0.06672051380832505	0.05229487746218809	0.01638420720523027	0.0159555254430227	-0.4911645705463581	0.340590139484324	0.05356966888798654	0.02519263774611148	0.1006308945733734	0.210725894711329	-0.1260051493369491	-0.01771243783095784	-0.7989381142863196	0.1336898333845357	0.004787711712543584	0.006918524242311217	0.007051674119395258	0.1245488644575096	0.1947688821587618	-0.01463890739058585	0.131477735091843	0.7922556644923483	-0.5332632773740552	-0.1142955326382311	-0.6268593235321931	-0.2242083048770702	-0.005288287118414854	0.006246874202582586	0.01116413131798536	0.08149903226050643	0.9003945111299477	-0.001242240857607595	-0.05592028279285325	0.4728205996082812	0.1310468074307439	0.1151454101904629	-0.562352735601514	-0.4303352874460504	-0.01166255785344182	-0.5531019852971749	-0.6012918389442793	-0.5487383519429631	-0.8180768791413087	1.033506053690176	-0.1160754622272488	-0.3650529715790631	0.02367539067221909	-0.6844488014625137	0.1314524093745891	0.3766463363949483	0.0704872130478094	0.01523496887207759	-0.3284326407078665	-0.06396003151038301	-0.05206471866063133	-0.6488653706305578	-0.264360065209214	-0.333620306457386	-0.3280240291719984	2.995395649725018e-13	-4.384748618744375e-14	nan	nan	nan	nan	nan	nan
0.44	-0.03153600442889571	-0.02327593281863506	-0.07063883466393918	0.8006183746029619	0.9040873391559158	0.005848429418469261	0.4903990010953924	-0.01934631038189026	0.09611846053342815	-0.1122473551757302	0.04782389077378796	0.05992326573570404	-0.06810917900643627	0.07410034539214697	0.04185104206520385	0.1125802305645577	0.3324556218069236	-0.1125802305645529	-0.3324556218069596	0.1280086761257465	-0.1733351925048013	-0.0005163056706286223	-0.3627898453196826	-0.001659092308177637	0.01072051879614675	0.06038977079380525	0.3268568422173265	0.8977368936735349	0.5667854714652292	0.1628216528471592	-0.01579640328265577	0.07241225442909345	0.1246660465081765	-0.9579270404658313	0.7180874221922044	-1.242612099484103	1.409095610126114	-0.2916672453803774	0.08094969786221715	0.9885647912538355	-0.07390880382629897	-2.36997231992208	-0.02200889704199217	-0.8898820924967175	0.5923384821973345	1.005138744893882	-1.038000513982326	1.004034594383281	-2.586360517924316	1.14785193357942	2.586360517924316	-1.147851933579421	1.363213433591712	0.07826434017734281	0.02467399819230932	-0.880789729105437	-0.1590654596868143	0.196914433224635	0.3251557026756181	0.6135370536713227	1.623329085446141	0.05387218836306237	0.1086522382846362	0.01973625199931977	0.2408473982252058	0.7630910060274497	0.001034830029238591	0.02324990653670962	0.01551041082745834	0.04441088403437891	0.001002567812219788	0.004421698914701907	0.001078464264104987	0.003487108076559201	0.4557513989754359	0.4260068515867905	0.001400598328680384	0.008591470970727032	0.001003816137625915	0.01796015742780012	0.001000877940606554	0.005780551509495807	0.001016790614260045	0.016173784799681	0.5883911208319005	0.5292763377322652	0.002344247288262638	0.01900301539714572	0.4996895666817875	0.471932221463838	0.001025698945380656	0.01158890878074172	0.001027436017770214	0.01002997947193251	0.001058748834440415	0.0107090843803642	0.001005904744554169	0.01944663399582435	0.5610253286456857	0.440645463366885	0.008799238281381802	0.02709678363285957	0.001005483247191148	0.007255288858814562	0.001006885102155854	0.01709298001822903	0.001024093960610158	0.07139814494086402	0.1958401217772733	0.2108670227956256	0.002290452011304536	0.003033725469011914	0.001177424486736164	0.006316154184127185	0.8835833764251404	0.8065703636826523	0.001005917895991749	0.04129811586968871	0.001003318150452374	0.005784107264971907	0.001001016065202368	0.007383207158320435	0.001002042720045676	0.008138664380891903	0.008242724189519541	0.01799737106428299	0.01215715116607321	0.01880929076138768	0.001231909155495894	0.005754970762169425	0.001648210502552585	0.01998345152479001	0.01398566453915903	0.05330357759788535	0.3770410708565919	0.3566805979839597	0.2828628992956558	0.2623471270242294	0.2530564344029291	0.2182033530553756	0.005415453503898961	0.03264800184624021	0.06798484525103179	0.08495080639114684	0.001083816971972107	0.0415190504204941	0.001027222107705984	0.02885242483098526	0.001005702788741763	0.01614411010758589	0.001005804270456167	0.1358974965443615	0.001056330147174987	0.01281306386387765	0.003322491461693017	0.03145662519681478	0.02334916710995821	0.04521586127138715	0.003497932611217547	0.02311285369684398	0.01620374661303971	0.01950033428870879	0.1363310309184633	0.128265915693825	0.007050712732910842	0.01672412806045369	0.006978918022424654	0.01264436142806907	0.0792996764738067	0.1298654153024728	0.05807243514704702	0.07168429653865412	0.4316463874032745	0.3845366979215966	0.01074179669893451	0.05049432554290476	0.02034710415338333	0.0399302364709028	0.01662346090363464	0.03009339184799861	0.00283601579370724	0.02539321176541619	0.001010851958580612	0.01778487115580625	0.01174612884095866	0.02671202424335984	0.01014869034623907	0.03999969123980415	0.005946191402749948	0.02224441794248364	0.001546983330367185	0.01569480811656233	0.001001923333897789	0.01093227662021682	0.02986393243325804	0.04734523980198281	0.3155862880773361	0.2776291718184891	0.001040755425501599	0.1307259568516803	0.005435355715918936	0.05787344631058649	0.005469962597233973	0.005003499551092675	0.005930938897865725	0.006987883819184223	0.005827861683515737	0.007700830604640389	0.02269326812629376	0.01746387869292042	0.00182774578782968	0.03407954996037836	-0.002965552492608943	0.008030448122596697	-0.008513765567204179	0.009155342870735397	0.001030620427121948	0.002398010354002985	0.0010023630106388	0.001004201052265947	0.4631060703831137	0.001839164309571688	0.001003752670900833	0.001000778718286812	0.001006472109907948	0.5666854698419738	0.001024028290484543	0.5659408133813906	0.001002226949807913	0.00102225111574599	0.00105366700013742	0.001004516202603405	0.545365883662046	0.01687172088262286	0.001004545159066082	0.001006945677005266	0.001028343946557691	0.2014951344288477	0.00101032034490776	0.001013875890871591	0.8637014786807773	0.001004822033412418	0.001003336918995469	0.001001021979626686	0.001002059456115433	0.01387675626441832	0.02134955691362216	0.001051194273047137	0.002399824134555545	0.02951373411831446	0.369279492346403	0.2783831673156729	0.2424711089604095	0.004513586283533031	0.06570122371322465	0.001058603466503898	0.001023117671912984	0.001006243330774874	0.00100664990990312	0.001014466958824336	0.001623353109692595	0.02725640077387571	0.005960863752236901	0.0166321670502748	0.1085956164015076	0.002602594654562687	0.009037745390599414	0.07687664516085511	0.0592084518836649	0.4339620173466953	0.001233024725070216	0.0383955602873445	0.01425895600305685	0.001210771198356356	0.00101088864772632	0.001021238737814661	0.01087762550816809	0.0119694699561013	0.002120328257158664	0.001001779481564693	0.01149802808448066	0.3106105304805066	0.001034695473644254	0.001415384813336979	0.001029325417932808	0.001008810784577202	0.001015448871510661	0.008327746374080729	0.01768657161727378	0.002450508855113768	0.02510233717067232	0.003708198045363147	0.009642065846148231	-0.008662449703355743	0.01121080539424959	-0.992056850772564	-0.7727209485774548	0.04082175514887305	-0.7972360368534394	-0.01855585712553991	0.01636100471585039	0.4905191023065531	0.01656521344518448	0.0933570625075055	-0.001586025508367263	-0.008691850925156192	-0.9905438785201361	-0.0749279059290416	2.049368103729501	0.1527788897403947	0.004345343891076603	0.009138219225121131	-0.01754809605681817	-0.3431484150792062	0.5587110707113263	-0.03895074862563278	0.03760986488289336	0.08974171590531931	0.2259423700418934	-0.01524804755480146	-0.01197470334049614	-0.8746576676169947	0.09273010662931282	0.01322391663581547	0.0200921314555896	0.02266340242095004	0.319192770398456	0.5063123643936418	-0.004333319058564501	0.1440459443100052	0.9804017703863235	-0.5359213322016529	-0.03844381752374781	-0.9200365193502268	0.0620324819415443	-0.08171668956565646	0.01296004362001987	0.01217558285401366	0.06222224579489623	0.7332655795308826	0.01060131693228584	-0.02600274634174598	0.4146798149252023	0.1829446197036449	-0.007792549459085502	-0.7785365936494618	-0.3185194659780992	0.09590289510010475	-0.260426763167137	-0.2401843661273164	-0.6231538921126513	-0.5544218237912873	1.273431935026504	-0.1584011717572433	-0.232281789210745	0.01998980611146615	-0.3952838426290294	0.01384310117056976	0.5498396245163945	0.07573122275267367	0.007796431090345345	-0.9739362040204398	0.1351964717479382	0.02549341288967698	-0.5484751752079406	-0.1312807234064638	-0.1652134167840585	-0.1755786058488295	5.983118226247658e-14	-1.881903935999347e-15	nan	nan	nan	nan	nan	nan
0.45	-0.04161643588929748	-0.01610247959934865	-0.08224108104625588	0.8148451563625502	0.9012760628258853	0.006611381507053084	0.5015896417118678	-0.01973399350124091	0.07232729252710661	-0.1121403123158018	0.03895664444439624	0.06433443662359942	-0.05694867885410015	0.06369711972877251	0.05127891366249008	0.09139016901238614	0.3435060462632401	-0.09139016901238145	-0.3435060462633204	0.1409290223208949	-0.1722330797049462	-0.0005958820432388084	-0.3714115114624474	-0.003507543211333465	0.01274515633887583	0.06318783155324531	0.3313656020238107	0.9129995124976441	0.5672994547496713	0.1624482888906171	-0.01551119508832401	0.07476645367861728	0.1323661567983317	-1.040369310160154	0.7140809798080914	-1.068132259295632	1.436876021641265	-0.2691367649824407	0.07063955902452994	1.232917737561379	-0.0002970252683648523	-2.377904456294956	0.02251892662232189	-0.8820332870837091	0.2823159903550477	1.206620423213764	-1.040752686103505	0.8742573651775896	-1.639893015258033	1.061948270314357	1.63989301525803	-1.061948270314372	1.215819156804889	0.1412804741342201	-0.04413182290818053	-0.8371696958304254	-0.2097312744771338	0.2078866046110369	0.2391599275361237	0.2844783068792353	1.426157885283937	0.04533691132297634	-0.1239577618412447	0.03554645781142682	0.2280552387681997	0.7728439136234596	0.001032012545263906	0.02375361827393822	0.009050728422850068	0.03813881792009423	0.00100241660680293	0.004506487669926978	0.001042030261880996	0.003465570311724898	0.4586648577675465	0.4310923145529789	0.004343351177198834	0.01099171212551295	0.001003840916829899	0.01896732467868188	0.001000809901965237	0.005770377425855339	0.001011309779542943	0.01578856736629004	0.5779700050387826	0.5167771366368331	0.001697319476449121	0.01841829853375465	0.5253508543414466	0.494524259113267	0.001014332245928848	0.01265349792821941	0.00102404457315548	0.01026584004889263	0.001054418217115112	0.01084022044344435	0.001005063310814899	0.01904846912725208	0.5556418571720522	0.4375436545342359	0.01592110477983324	0.03456327761584477	0.001004876480301487	0.007324754731574721	0.001007026137058854	0.01743032159187231	0.00102611957869028	0.07221259323018259	0.1985217981252615	0.2132437387728048	0.00166423743370979	0.002655018089311784	0.001097245930252338	0.006235475439244308	0.874493876912971	0.7974719950038893	0.001005184270439702	0.04202325427348342	0.001003315681064029	0.005859753510792561	0.001001015429317627	0.007495339097793359	0.001002044179343307	0.008258280614975801	0.01213428583270254	0.02114069245445991	0.01603260144512483	0.02163968540021664	0.003358712645479512	0.007445670721269757	0.0103844735282919	0.02951530026689031	0.02021650571403839	0.05936902084952303	0.373079699397452	0.3516312199431805	0.2797137050370114	0.2619969531324812	0.2470633244237159	0.2085207025336789	0.00463299174663894	0.03244287488972369	0.06646733069446299	0.08388225047308107	0.001088399092967487	0.04168258228046225	0.001027273745598116	0.02897301118559226	0.001006213126010964	0.01655653962551884	0.001006446467315605	0.1419544619538833	0.001058425312699005	0.01294875761219975	0.002477935949543784	0.03150180953668277	0.02327787408328498	0.04655068169170499	0.006697353495100679	0.02642593768386887	0.01445181103677977	0.01789068913532186	0.1170188344454641	0.1169224303849355	0.004965328569125638	0.01418866741432265	0.008091382716516084	0.01337245784946661	0.07111530964637734	0.1248100542677166	0.05327404377356953	0.06806802330393147	0.4271237917564993	0.3777381549120999	0.006132644998933834	0.04584997138015531	0.02833091791174722	0.04849832077956054	0.01382056843025654	0.027357968768729	0.002080949075960707	0.02324512034946839	0.001011028746484905	0.01804796462756727	0.006572968833305081	0.02322759892442543	0.009258942374737119	0.03883949455735929	0.01904468559117258	0.03541727602616124	0.006023876310736251	0.02059232272212768	0.001001884177458631	0.01099216798348585	0.01993047436484667	0.03764678803624667	0.312099106732256	0.2791695077682249	0.001041151595008646	0.1312078199194515	0.003441331350530707	0.05290285929779753	0.003309110971253492	0.004126450749418647	0.003536822646423836	0.005765309260787476	0.003486851659771941	0.006452352970445683	0.005931074753909136	0.01685105250578072	0.002145586622689963	0.02515057888931544	0.002498820073403696	0.009967072611116453	-0.00865639484681765	0.01048744515895012	0.001027776899564024	0.001730853723405773	0.001002171461957247	0.00100402509873501	0.4671028815242997	0.0121600758718321	0.001003963185563259	0.001000705572665801	0.001004872768730746	0.5404963658702073	0.001019153423038197	0.6017703372966838	0.001002735449990722	0.001019045878434879	0.001046732260259936	0.001003909654280957	0.5405796786203217	0.02939700456383965	0.001003991090593586	0.001007365190025225	0.001028129454534089	0.2044431513717643	0.001009831648594412	0.001013665947576435	0.8401919070935278	0.001004081317354994	0.00100329296789968	0.001001008665599878	0.001002034057496618	0.01839246843515866	0.01930989183563352	0.009418763502166073	0.03428579989744344	0.02494913765601803	0.3606301072617343	0.2695168252725472	0.2303695438495833	0.003208050092678452	0.06350284732294176	0.001122414695340942	0.001030889357143302	0.001007168027661933	0.001007508124152037	0.001099643244609285	0.001566638445579763	0.01973108237533796	0.01356777807678794	0.009049769337162977	0.07070985255974502	0.002881008881794645	0.009478680287920038	0.04612811271391584	0.03707485176064413	0.401993333328958	0.001166796330407016	0.03637277039166892	0.007775775560065063	0.001358317946587825	0.001011486910341517	0.001015513148960595	0.006119017122161326	0.05139582666048696	0.0180286197815156	0.001001897532768778	0.006282064063444156	0.3003183527833418	0.001047375268350457	0.001273498302621049	0.001031525148113789	0.001008959412411922	0.001015961610680051	-0.01274845591461344	0.01556981102944627	0.002219489671611867	0.0162602011931674	0.00699569026184813	0.01216370251161101	-0.008794180241200348	0.01124085925892476	-1.005594814495021	-0.6787789154677342	0.05698516091562987	-0.4633440073529126	0.02222751784321821	-0.0124317520097557	0.5266538834343993	0.4283000462951479	0.1065237100972895	-0.001906398043264355	-0.05607831561919408	-1.518854801524639	-0.04208815302010565	2.497982363758596	0.08355478467256071	0.03093440443998728	0.01541910053871692	-0.06304944075262511	-0.2810144115728196	0.9069002377414752	0.02651526463043925	0.03174547469869266	0.07596354170858884	0.2526608294383037	-0.0461075708590675	-0.00565630991891946	-0.9289651846902794	0.04912831302883921	0.004466151826026488	0.006405457980202187	0.006244429289063818	0.3124578948871339	0.1060073394170002	0.3151645426457073	1.605944425211676	0.2800816299899463	-0.4613285255108354	-0.05431272790789674	-0.9964456353773685	-0.07203585703470158	-0.1300766014862567	0.01625154836180368	0.0100610306990973	0.02196676721480711	0.4769131755983513	0.01660300439214651	0.03351189417993749	-0.1109901442137173	0.453685682930262	-0.2923203535717181	-1.541254121297907	-0.1982294078687317	0.05337200138648506	-0.7467836752454339	-0.5456361527211075	-0.7103069865982369	-0.3728053255578362	0.4779723786105991	-0.3747611199276531	-0.1922750575836106	0.02927449367918239	-0.2868032148868099	-0.226234861521667	1.947141353665452	0.8305415137674513	0.00461860155124647	-0.9240056743811856	0.1162335979149811	0.0584659326289961	-0.4482574290846073	-0.05079948560533168	-0.08285085722612556	-0.08153284039537018	-1.660200625103707e-13	2.357910585922259e-14	nan	nan	nan	nan	nan	nan
0.46	-0.05198759180290771	-0.009044758059262135	-0.09180738149602095	0.8293682006330045	0.8987336289738206	0.007241197381849796	0.5147244439570966	-0.01928563499203243	0.04876750790802404	-0.1122149474913538	0.0302139027581429	0.06541799144240253	-0.04438358778931445	0.0533231303221173	0.05919054217090093	0.08001754580443125	0.3536888934657016	-0.08001754580442742	-0.3536888934657336	0.152224326289172	-0.1705271379354309	-0.001469793132707883	-0.3794057631639371	-0.005835848868310331	0.01487572147418634	0.06526703891088712	0.3324716763396792	0.9261993154973658	0.5676204585476656	0.161529842965309	-0.01512065270741369	0.07693461494622712	0.1400411820130057	-1.016071931152096	0.6949410863432383	-0.8354229129759619	1.468348112299363	-0.2378987495485022	0.05432245510479735	1.37739711698583	0.09329952187742092	-2.323695642520576	-0.05834450416684756	-0.8649811638847719	-0.0731847316173385	1.286056927382229	-1.032153262612771	0.7007859766157468	-0.6228728490810514	0.9743364828085049	0.6228728490810514	-0.9743364828085058	1.038204988218256	0.1990301341095466	-0.134192945179221	-0.7553068408506468	-0.2550364104497156	0.218099951741141	0.1813850223119569	-0.06700004445527039	1.210765920568889	0.01527629107393162	-0.0003641554703948948	0.04080308930793625	0.2036398018422935	0.7580739909316738	0.001029182017888334	0.02433090112693429	0.005379700068540248	0.03502066746023994	0.001002245219258889	0.004600527464215863	0.001023730977424179	0.003403209149836674	0.4619103198172453	0.4365415371055478	0.01090782820088431	0.01645381247228937	0.001003958610682379	0.02005957807850212	0.001000739308333651	0.005713271411467059	0.001007770593944316	0.01529768488991314	0.5628284972218299	0.4987080724825912	0.001370485534935929	0.01815979861083163	0.5538321989786262	0.5224707274910589	0.001008905815580694	0.0137283213716714	0.001020746253216481	0.01041082021862339	0.001048784963743813	0.01098406853378742	0.001004339377521338	0.01816635391893045	0.5504277399394398	0.4349491539329883	0.02554808798203011	0.0446810386252391	0.001004296074658331	0.007259020979036229	0.001007306492454775	0.01776563003970424	0.001027024618697824	0.07297372777007118	0.2012955620531066	0.2159854394652437	0.001350021970457208	0.002399291202492415	0.001057054392231417	0.006173122699997998	0.8613020035299584	0.7883120776577541	0.001004447096728166	0.04221729690800621	0.001003292460331617	0.005924646687429175	0.001001008451130148	0.00759274034874438	0.001002032202855636	0.008363244664517678	0.01630164344067022	0.02430625670702349	0.01700892762272879	0.02185425307031644	0.008565039722507082	0.01151208625044029	0.03010442826836054	0.04897475245098409	0.02117731315188347	0.0598531051985693	0.3675829079466038	0.3477065424826229	0.2745648965331809	0.2608064371244346	0.2388432099724779	0.1986753993397447	0.003589165479812171	0.03182772503024407	0.06464202721192666	0.08238763221264606	0.001122604573316609	0.04177418578751201	0.001031187160733895	0.02901603229756508	0.001006930745973861	0.01661750764034046	0.001007196725943187	0.1454114735208882	0.001102075407262887	0.01314643538550073	0.002025244156098432	0.03209630867796651	0.01961587041130213	0.04373057012029723	0.01204398698812465	0.0316668374600017	0.009835343619393602	0.01409024977020642	0.08928404226840077	0.09641896020460829	0.004046637535837726	0.0125664050113022	0.008870457079822969	0.01378491369966044	0.05264015569560331	0.1150069771683417	0.04043011607754682	0.05952025604616452	0.4139113209359945	0.370855512653395	0.003740697518955322	0.04307109269600794	0.0314638718312794	0.0502454330812186	0.009195940138782608	0.02287661593214686	0.001775573603650875	0.0216489393447082	0.001011416361975052	0.01830327310515036	0.003915729990597109	0.02127192007095613	0.006456269313095211	0.03586794553197724	0.04422599448276904	0.05843543224467305	0.01605944039442151	0.0308410346999615	0.001001923664788788	0.01103338385099134	0.01211501987019783	0.02970009580928764	0.3062924328780112	0.2788211013711115	0.001047692181807449	0.1316470101434086	0.002363205897704061	0.04885599369491099	0.002218172168796117	0.003854100865448229	0.002325583877906799	0.005259879428146554	0.00230296920465796	0.005921855408638007	-0.01370712456268223	0.01523560338484901	0.00209752077864253	0.01627949788062489	0.006511939073064016	0.01229370521759853	-0.008791758298584956	0.01095151516480478	0.001024933372001763	0.001063697092806365	0.001001979913274686	0.001003849145205683	0.471099692665486	0.0224809874340931	0.001004173700224124	0.001000632427057347	0.001003273427558655	0.5143072618984426	0.001014278555594122	0.6375998612119761	0.00100324395018434	0.001015840641120108	0.001039797520383327	0.001003303105963923	0.5357934735785979	0.04192228824505676	0.001003437022115646	0.001007784703024831	0.001027914962511272	0.2073911683146807	0.001009342952280407	0.001013456004280917	0.8166823355062781	0.001003340601301528	0.001003249016805441	0.001000995351577728	0.001002008658880196	0.02290818060589729	0.01727022675764305	0.01778633273129369	0.06617177566032104	0.02038454119372219	0.3519807221770657	0.2606504832294217	0.2182679787387564	0.001902513901830044	0.06130447093265875	0.001186225924179427	0.001038661042374847	0.001008092724553947	0.001008366338407633	0.001184819530398177	0.001509923781468948	0.01220576397679973	0.02117469240133886	0.001467371624051144	0.03282408871797923	0.003159423109026455	0.00991961518523979	0.01537958026698036	0.01494125163763062	0.3700246493112201	0.001100567935740608	0.03434998049599793	0.001292595117079795	0.001505864694808546	0.001012085172973532	0.001009787560107403	0.001360408736154785	0.09082218336486365	0.03393691130586799	0.001002015583992128	0.001066100042401052	0.2900261750861776	0.001060055063057689	0.001131611791902606	0.001033724878296057	0.001009108040250174	0.001016474349851747	-0.03382465820330762	0.01345305044161879	0.001988470488110133	0.007418065215662505	0.01028318247833332	0.01468533917707401	-0.008925910779044895	0.01127091312359997	-1.020489687853641	-0.6349974475081283	0.05553597825550938	-0.1664529059771611	-0.01670564939314198	0.008196325306523122	0.563271019581273	0.6289370518441822	0.1103742923135894	-0.01097241172722492	-0.02982485952852614	-2.10451649028603	-0.009684517883887659	3.120254249402403	0.1548257488481982	-0.01383073764274203	0.01168062464799154	-0.1143381639992599	-0.2416867687990186	1.088964476038054	-0.06599067382918594	0.03720324276515361	0.07907896602282712	0.2989393130895581	0.009348051036410907	-0.008309502222363593	-0.8869674010913099	-0.01348904724828318	0.01107330279730779	0.01714599375090491	0.01973296551058836	0.3236413428734856	-0.0168530293866751	0.4708097949587577	2.129566632700961	-0.135870010141304	-0.3109812161554461	-0.2065122407828979	-0.9525670538309902	-0.01997209859789804	-0.1669291580397224	-0.001425626961011917	-0.003337465676427954	-0.008070054827537174	0.2132748110365479	0.02299812199040402	0.08386021396839632	-0.4163065833963878	0.5685077775233268	-0.4459513918045045	-2.61053356792159	-0.1358798172912513	0.03277478083052596	-1.209969976090897	-1.226483170737262	-0.639973741954341	-0.1813267280427383	-0.09076246637350437	-0.5075871232862459	-0.1218997066689519	0.01843280397465314	-0.08953454954749797	-0.3484273674318039	2.518899251475596	1.145970697196494	0.004061331937625618	-0.6235842962593042	-0.2425519976187565	0.0169588441126775	-0.3637308931552281	-0.010340939865256	-0.02178447162345522	-0.03198259137050834	-2.699284934360532e-13	-9.620012196031137e-14	nan	nan	nan	nan	nan	nan
0.47	-0.06142251482945838	-0.002291787029071427	-0.09882274235410174	0.8442314735239566	0.8965582115694205	0.007681672679118962	0.528520574027099	-0.01784466123141236	0.0257978142720264	-0.1139250251711478	0.02169314181695686	0.0628026232166356	-0.0318217957003996	0.04309774181015408	0.06519842392402345	0.07908671835001616	0.3629555020587385	-0.07908671835000453	-0.362955502058804	0.1615858491964891	-0.1682993266117304	-0.003321670816854348	-0.3863950282616818	-0.008572202741395221	0.01708843254395316	0.06686979930589523	0.3299603469672861	0.9372413094487664	0.5675492425480628	0.1638423041398915	-0.01473582812823555	0.07899122616245394	0.1473422778579296	-0.8493088674603931	0.6498472519359365	-0.5700580404313875	1.50518674074591	-0.1956144093613198	0.03362842670583455	1.347725222583043	0.193290939831227	-2.249902583160425	-0.3072878476149224	-0.8360015045744061	-0.4455920333398309	1.20095192484539	-1.008893997208067	0.5033516530404254	0.4250142519385148	0.8813541520069952	-0.425014251938513	-0.8813541520070212	0.8320919719751461	0.2434464150597683	-0.2349075078137209	-0.6390850159754848	-0.2895334773419597	0.2228624060872085	0.1007587060916973	-0.4384451454883566	0.9917899613754908	-0.03000322458656204	0.3438267867922358	0.03435513878042703	0.211057308529556	0.6929218731310609	0.00102636654663813	0.02504383187883015	0.003273058826585911	0.03379987190402716	0.00100208562392307	0.004699059036534993	0.001014048792084874	0.00330410450895962	0.4635546796704597	0.4414363411331207	0.01779912959850419	0.02233688085083404	0.001004187859966905	0.02114572064144323	0.001000679786905194	0.005588921127879809	0.001005434566001884	0.01468638895589216	0.5361185909255484	0.4712282984948359	0.0011955491203536	0.01807461529643994	0.5814962739342431	0.5555092914552133	0.001006445020283775	0.01477389565671798	0.001017960267467304	0.01045376817331925	0.00104331588815513	0.01115275153467348	0.001003792974068047	0.01677604275644909	0.5434158780915472	0.4322652797230481	0.03555775783543259	0.05534469594355892	0.001003826543157493	0.007029443042890235	0.001007785056124665	0.01805980975898948	0.001026811814240425	0.07379441659982448	0.2029706840095219	0.2183080194770332	0.001183437327806092	0.002223529294576883	0.001035918654121396	0.006098051412048871	0.8416991984347466	0.7799042024032765	0.001003819484723608	0.04181416660154499	0.001003272666979684	0.005983733646276294	0.001001002555781937	0.007683904575666443	0.001002021974407654	0.008461509272749574	0.02112219799879213	0.02794205327072225	0.01668003718695359	0.02116556526616331	0.01882336889260576	0.0192997908957107	0.04906597426475222	0.06705675892009193	0.0183812018569276	0.05663757096791977	0.3660402325486234	0.3465428528790235	0.2685155885667715	0.2580570580537995	0.2285772322444731	0.1895917538336358	0.002705527360651656	0.03121733118609402	0.0625403692260397	0.08060154936600938	0.001142708774597197	0.04164740087717871	0.001034416762018829	0.02891995348607644	0.001008186388981112	0.01628759477012093	0.001008378394641431	0.1460504109466407	0.00477970189006371	0.01668024371303468	0.006401405584214256	0.0375609239412717	0.01981371713578778	0.04514115489722537	0.01807537065329148	0.03725801589528559	0.005731204623337005	0.01076089036204728	0.06122229752468449	0.07091780910857363	0.003449299528377483	0.01122098825825517	0.009629634117387672	0.01418914819047528	0.04391990701856949	0.1094258840418999	0.04821705903963537	0.05730955856193993	0.4033941829205906	0.3694224751597915	0.002444807000159327	0.04152149833638261	0.02880754780327988	0.04547112526671927	0.005334705048544407	0.01909671174332223	0.001635870254510097	0.02027023714427801	0.001012200313850755	0.01851244591130045	0.00249749732255136	0.02054915798266162	0.003936151308868987	0.03315525324786402	0.06724065978989359	0.08005485302012938	0.02742118340671185	0.04176007676554289	0.001002136444148104	0.01103797638196663	0.006784859306929318	0.02459543867133918	0.2951885405829509	0.2737039983065593	0.001052311847128585	0.1312947019690823	0.001748973746475608	0.0454733842868281	0.001914226713754474	0.00405640884953773	0.0019773440061493	0.005354105534783089	0.001866227170887768	0.005914826822366865	-0.03251155119552119	0.01275954035930768	0.002082680410294825	0.00696570294365702	0.008867313729847132	0.01466165701059311	-0.008933721262960942	0.01086929185934362	0.001022169620020399	0.001042473368033594	0.001001868454102574	0.001004076214435914	0.4637957509205181	0.02771743840672685	0.001004640269814863	0.001000605506924845	0.001002775089430437	0.4351633116453843	0.001012466559107369	0.6559784842310831	0.001004425685290919	0.001014400956995027	0.001035783986931158	0.001003157702735888	0.5187434547162564	0.0514686151263634	0.001003254054187526	0.001008704795018396	0.001025469581162827	0.2044481168114332	0.001010365830585325	0.001014311643242215	0.7694047766833406	0.001003018902671074	0.001003254650462135	0.00100099732522951	0.001002013589876734	0.02948463932276254	0.01550839602876357	0.04039726443282069	0.07592489896638707	0.01092485108513194	0.3724929369099605	0.2539169044024671	0.2029592112992274	0.001673481386009396	0.05863615615834403	0.001144529444077094	0.001037031030868327	0.001010677986953005	0.001010658827241206	0.0149445630550952	0.01905828005032211	0.02666401517366947	0.02764250356104962	0.001246413933391276	0.01692490861969077	0.002535182064995519	0.01088783744528462	0.04827684012408121	0.09370439892070213	0.3899411790572913	0.001072161596256883	0.0184020356875556	0.001155730244947519	0.001476765678041037	0.001013803868928841	0.001007981981531828	0.001194927589917929	0.09982251029074679	0.04538966032140573	0.00100264748616355	0.001046154616591534	0.2586364309376634	0.00105463706999656	0.001086431774569551	0.002072610121919445	0.002124228255400757	0.001742388163957058	-0.05026549222213231	0.0097286692679173	0.002143207979694921	-0.002709981810914812	0.0100899933878417	0.01701066307040321	-0.009081932614469842	0.01046577154247683	-1.034971465608086	-0.6307759741591106	0.08361189488044139	-0.06674400280181565	0.02331446210853469	-0.02077822990115213	0.3913520489411884	0.5558325301395068	0.1048802058926327	-0.01485682845751012	-0.08008061882455497	-3.396430603515209	-0.005222446466885826	3.454714070284224	0.07605302591388076	0.01165761303565734	0.02016552606741351	-0.1612762486286479	-0.3225451769717098	1.046421819504768	-0.004405413271463403	0.02370039639062535	0.08799359531078142	0.1678990451283093	-0.03188340710577598	-0.007740509780340352	-0.808343061526512	-0.06742805378899237	0.003181762846444684	0.004851653960313449	0.00460113550561666	0.4028318226111643	-0.103315403225449	1.033049278560275	1.473767559484104	-0.485575183183779	0.08535006798622144	-0.2832762921432959	-0.8654587594485365	-0.07979274073488818	-0.1899993817381017	-0.01568934456847033	-0.01104621923824897	-0.05818038642161069	-0.09697521342992467	0.6303347235436652	0.9333175357425174	0.6163067479751599	0.547633075178766	-0.2364853368193637	-2.450874056863119	-0.1297315643916393	0.04791561527297049	-0.006243164406664372	0.6906864943278321	0.1949821268911901	-0.1224688896077121	-0.8218793098371447	-0.2692571630795975	-0.142307973876414	0.02033279161234018	-0.04480915167858038	-0.2051126797435057	1.767234049729379	1.031755405675868	-0.00591532463084529	-0.3888171694578006	-0.6733720527543005	-0.06443729520129721	-0.3093791784157073	0.04695830115676366	0.03957003226911426	0.02656892456366965	-3.751500471870543e-13	-1.98234090824834e-13	nan	nan	nan	nan	nan	nan
0.48	-0.06854169301760116	0.003836069624726432	-0.1032567179403113	0.8594895409452423	0.8948527472276184	0.007910882362592703	0.5409968749200328	-0.01545190200400963	0.004176266274771409	-0.1188330407597744	0.01355726306233168	0.05659208837973904	-0.02087154060343443	0.03322585922963719	0.0693088008124389	0.08828396871802842	0.3713633548297964	-0.088283968718019	-0.371363354829819	0.1688260133032576	-0.1657199239457774	-0.006142441612297297	-0.3921182402289765	-0.01157250067859344	0.01930137247344884	0.06651404602076473	0.3236391871202851	0.9459182565581461	0.5670107193841154	0.1660257866292032	-0.01446968368679274	0.08122325845934816	0.1537151533771404	-0.5529229635118283	0.569918211060259	-0.3191458586072254	1.547307018366098	-0.1439081368515785	0.01206933234571495	1.113431281548715	0.2836566152238442	-2.054066514813036	-0.6979320859578377	-0.7880047265850759	-0.7922180538371014	0.9637495289931721	-0.9614520762974765	0.3212850036830628	1.402742715404379	0.8025853184127718	-1.402742715404379	-0.8025853184127731	0.6139332281093447	0.269348402560341	-0.3279715674381669	-0.5020962147605228	-0.3078252232713916	0.218145723687038	-0.2103177137107556	-0.8289661393878834	0.7377565521650912	-0.07818514179456951	-0.02615989252527731	0.01706706174406564	0.2387240179760026	0.572429925787915	0.001023576931494378	0.02593437347925776	0.002198097870688727	0.03390503145341555	0.001001950108636133	0.004804866670625197	0.001009323486655944	0.003132425023440188	0.462426606923779	0.4438818233445314	0.02380744310593248	0.0277335812005635	0.00100453582912726	0.02211770190892171	0.001000636574259352	0.005396951172264593	0.001004017834905318	0.01394314668236296	0.4932707196261162	0.4306796144871722	0.001107137786340854	0.01809794365148772	0.6061884667259774	0.5909101194339158	0.001005806389524248	0.01568466024404365	0.001015847740190496	0.01042871816754924	0.001038574841267646	0.0113495700655707	0.001003447171431251	0.01498978534375944	0.5333713048622396	0.4279491083178998	0.04517951922791532	0.06566257165331545	0.001003500364927536	0.006681302714786055	0.001008484505104078	0.01828099190391537	0.001025482206190819	0.0747922955839759	0.2029187085490362	0.2193898674849781	0.001100625477947739	0.002013963570779066	0.001025782757781043	0.005997597416052941	0.814196716103852	0.7718705081927814	0.001003344905825959	0.04086291503702331	0.001003265593552459	0.006037035421823172	0.001001000596936776	0.007765069474478918	0.001002019329524747	0.008548890962002868	0.02674071654717345	0.03234917021419982	0.01565430347246186	0.02013932756992906	0.03476082404369198	0.03109943471084899	0.06327420422405379	0.07818876160795871	0.01232130294299525	0.05057483459086591	0.3716781510045425	0.3495556792933435	0.2621939070844638	0.256342656905578	0.2163594940025339	0.1813402899092983	0.002147017724789123	0.03067814880587824	0.06017673006487658	0.07859340516887617	0.001131904294703352	0.04162523910689029	0.001035215458687322	0.02889174946044069	0.001010107166722392	0.01544854256779902	0.001010115744711179	0.1432422115014158	0.01338736569537678	0.0246845534572947	0.0171804404757703	0.04924775333403444	0.02684268191649691	0.05441436926390029	0.02425005149132145	0.04257760227645718	0.003525689980530826	0.009029246094003044	0.0374808875654061	0.0481779309559297	0.002837866173529113	0.01004121310267315	0.01049046617555962	0.01474009596366446	0.05414185157841964	0.1128822235759329	0.08731920892231708	0.07146084234137336	0.4025279473226749	0.3715874728643916	0.001778557078437492	0.0407441799895915	0.01975869749417549	0.0346522426181253	0.00329779075206896	0.01707420369774691	0.00155139760728499	0.01903343506109813	0.001013451851114072	0.01864854959155021	0.001782614217985055	0.02057991136597243	0.002577284221941058	0.03154566012988852	0.08328688337980927	0.09302509616156977	0.03859793143622954	0.05135449660856117	0.001002558891086751	0.01085962738056781	0.00403769227757661	0.02209435165772723	0.2769650130831789	0.2675035915667396	0.001051910583877969	0.130817927914762	0.001418400318981429	0.04273664632822305	0.00228040323198959	0.004716382178057111	0.002359235918736392	0.006030086860012629	0.002009695557402386	0.006373074908874287	-0.04974024941901826	0.009451265234992789	0.002180891948568764	-0.002890926719716744	0.009523645888447146	0.01700119020381113	-0.009085056808036158	0.01030512303677399	0.001019405868036405	0.001021249643255726	0.001001756994930859	0.001004303283667948	0.456491809175549	0.03295388937936118	0.00100510683940513	0.001000578586797268	0.001002276751304622	0.3560193613923309	0.001010654562621856	0.6743571072501858	0.001005607420399992	0.001012961272865406	0.001031770453479661	0.00100301229951157	0.5016934358539145	0.06101494200767053	0.001003071086249002	0.001009624887047339	0.00102302419981503	0.2015050653081856	0.001011388708889373	0.001015167282202812	0.722127217860403	0.001002697204043253	0.001003260284119671	0.001000999298883463	0.001002018520874435	0.03606109803962469	0.01374656529988136	0.0630081961343494	0.08567802227245619	0.001465160976543024	0.3930051516428552	0.2471833255755115	0.1876504438597003	0.001444448870197784	0.0559678413840294	0.001102832963974306	0.001035401019361809	0.001013263249352974	0.001012951316075663	0.02870430657980579	0.03660663631917613	0.04112226637053852	0.03411031472076096	0.001025456242729317	0.001025728521403679	0.001910941020962564	0.01185605970532857	0.08117409998118237	0.172467546203768	0.4098577088033606	0.001043755256773546	0.002454090879123626	0.001018865372819166	0.001447666661266993	0.001015522564842184	0.001006176402958239	0.001029446443681809	0.1088228372166338	0.05684240933694343	0.001003279388337287	0.001026209190778743	0.2272466867891454	0.001049219076935824	0.001041251757234205	0.003111495365546025	0.0032393484705626	0.002468301978068288	-0.06670632624095731	0.006004288094215822	0.002297945471279774	-0.01283802883749239	0.009896804297350034	0.01933598696373266	-0.009237954449894744	0.009660629961353679	-1.049067468632123	-0.6604737006630829	0.09105814791929112	0.09873811513851388	-0.01525043711823538	-0.006318643620860036	0.07340665634846785	0.5316634460809615	0.08754203324117719	-0.02449634620348107	-0.05621412743807874	-4.718298494283909	0.01201781594853192	3.592707052320935	0.1278638092075913	-0.02743032982142004	0.01730773061808431	-0.1935274140360678	-0.5681462078405497	1.01980815436852	-0.08970315235970944	0.02260373093570167	0.114516996905931	0.05079291231696688	0.002587287873008328	-0.01338604383996719	-0.8121311922941949	-0.1231132988897463	0.009916266135148868	0.01514612812830006	0.01755638171255633	0.4779054188325007	-0.08436300783246523	1.273197628923481	0.7395658764538197	-0.7053104394345774	0.5243219874296174	0.0004833437005368546	-0.7861307375111647	-0.005729805769122443	-0.2113414281390381	0.01949900104928657	0.01023749149148283	-0.1098979212483887	-0.4761525631567733	0.9170984053804896	1.328303039882572	1.156219334576415	0.5141893666987613	-0.1264083637789616	-2.058278979226879	-0.1027514977288336	0.06211743727788827	0.5975165559960096	2.045913081989071	0.07963329769023639	-0.02687152544645838	-1.29967743320643	-0.1561078947136027	-0.09351968290736934	0.003818975495646527	0.06116854476496442	-0.1278075342202058	0.789063724671741	0.8810462526786902	-0.03252697454128674	-0.1028702713744206	-0.4592127326681548	-0.007934331902334875	-0.2345566031851067	0.08119212902164008	0.09456657210874232	0.06107274318771794	-5.005061509262858e-13	-2.817408904583821e-14	nan	nan	nan	nan	nan	nan
0.49	-0.07217107467664564	0.00898088689969171	-0.1054551750363253	0.8751946566127432	0.8936971730076578	0.007935529783784897	0.5500736570839539	-0.01228069626672416	-0.014692191915322	-0.1281613468763439	0.006005193314895967	0.0471923036830685	-0.01291533358828578	0.02397915862361635	0.07185886294593714	0.1064780801613237	0.3791427538099506	-0.1064780801612808	-0.3791427538099845	0.1738052232365012	-0.1629943843132821	-0.009838350360268529	-0.3964423875921785	-0.01466501741624448	0.02141655497615103	0.06196581899539416	0.3133978944882664	0.9519112528251233	0.5660500426154573	0.1587341115728527	-0.01434294399257664	0.08363035268445573	0.1584773501528852	-0.1809997934687864	0.4601570964646541	-0.1383962668596485	1.594209945484673	-0.0881271752897935	-0.006002608141336942	0.684012728867152	0.3429613582846642	-1.739952236210974	-1.148008453314349	-0.7243716605132191	-1.070318094162385	0.6375202923736613	-0.8868605230028294	0.2071051414075647	2.180437543866315	0.7725519585191837	-2.180437543866306	-0.7725519585192149	0.3691000457007821	0.2724048113813097	-0.4114832801070795	-0.3695402068293913	-0.3096119766460106	0.2038165384241145	-0.7055264125370118	-1.211812511536845	0.4717354881402666	-0.1060027642957481	-1.450902881796478	0.009777790972083535	0.2424859265157368	0.3598308970357718	0.00102366744621164	0.02702117087943813	0.005571689684655333	0.03892145955535096	0.001001910214403356	0.004909776676315625	0.00100708671499755	0.002922916403333445	0.457516791677517	0.4421391930389729	0.03363281312234045	0.03663447186995591	0.001005155116786673	0.02287704424065521	0.001000609396840277	0.005153766642550114	0.001003091313482719	0.01310894557009925	0.4360122390380947	0.3787299209265716	0.001060403825441961	0.01818557365140129	0.6233018804677714	0.6239624362827396	0.001006646488267164	0.01644861013006802	0.00101446636881971	0.01035763282087762	0.001035870531808614	0.01156966087819898	0.001003226394491635	0.01298732658294725	0.5193992230418472	0.4201830236818098	0.05524251142755445	0.07634571981474467	0.001003308713431984	0.006264900512041848	0.001009422563222759	0.01841329525545781	0.001023475303367626	0.07608197723616464	0.2007175600720408	0.2186450515653973	0.001059057333924162	0.001811334332540822	0.001021590538932048	0.005867307453942848	0.7816606738208478	0.7632204844691982	0.001003009848417539	0.03948572604128243	0.00100327073770878	0.006103522656363476	0.001001002452040359	0.007859013676034953	0.001002025011900148	0.008645834382543164	0.03298753048056382	0.03764030194916019	0.01573998835123529	0.02022964568749972	0.04996926652032876	0.04197065729520347	0.07088946687059844	0.08133225694860995	0.007036239438027884	0.04505313336416913	0.3806897292737517	0.3550201172213548	0.2612818603985018	0.2596999545333202	0.2014684039100943	0.1726452731024417	0.001746880173707257	0.0300880931984683	0.05755735106616004	0.07632587505682804	0.001106633412077663	0.04215734300898995	0.001031918542441655	0.02918103865744437	0.001011242547111753	0.01416530315007939	0.00101112878722996	0.1365492645895725	0.02205731608704799	0.03249230263624701	0.02260842638552671	0.05558747455959297	0.02848887146215077	0.05741315146762965	0.02861176197475026	0.04596830036702729	0.002305300257362439	0.008140142459658972	0.02053869232832014	0.03150592103274544	0.003248452984174231	0.00969787855311809	0.01213025459240167	0.01601763239924302	0.08879888406664377	0.1199094548683045	0.1251970487314916	0.08907717662768946	0.4158231402447058	0.3685588036188799	0.001417019909391761	0.04041747277697758	0.01135941446911461	0.02482215274415039	0.00218375473995393	0.01595032916517367	0.001448897740328674	0.01787414370797953	0.001014368319561284	0.01870036111484372	0.001402721032040203	0.02123405255756372	0.001820427820609523	0.03055409492615329	0.0905717460302691	0.09568272947757338	0.04630703159702786	0.05689782855210072	0.001002880839807861	0.01045185999446638	0.002567878605492859	0.02122429869659561	0.2634327275819837	0.2682658313011779	0.001045838593111191	0.1319673651762791	0.001232213650632959	0.04062433547761295	0.01016939355752003	0.0101976205457461	0.01147027984504421	0.01314759412977141	0.01050902732064656	0.01296060292885858	-0.06517353775656311	0.005245295699529924	0.0021024739032556	-0.009938037705016339	0.0082059662795094	0.01936810990456861	-0.009383189268162652	0.01007709977670202	0.001027447011689538	0.01597739102597688	0.001001963206768261	0.001005144413099207	0.4374102518349194	0.05508153869397201	0.001006385730908751	0.001000583252351743	0.00100200048766124	0.2605739558248024	0.00101268335392867	0.6560402751823932	0.001009139619609106	0.001013085829835147	0.001034143435808396	0.001002983385128946	0.4730984105800264	0.07314018822966485	0.00100314156859165	0.001011053613389405	0.001020001054232452	0.1929478993930821	0.001019505188562419	0.00101897053183526	0.6786615702289859	0.001002630667244399	0.001003289465125175	0.001001008683841045	0.001002041420626571	0.04366392231455462	0.01760598791226124	0.07242899798679114	0.07621728997268638	0.00125447339878519	0.4056924868074198	0.2705553521428941	0.1651804908324218	0.001231283605961962	0.0528164085817138	0.001061277943567657	0.001022637369730026	0.001011714186096921	0.001011533058703138	0.03408563053640665	0.0217370256129771	0.02109726840435358	0.033084804418912	0.00102597480667652	0.001016146905549249	0.005175037319371124	0.01563737830036957	0.1794695421965804	0.1832830927505854	0.4758385012057161	0.001036640496988927	0.001854771239462216	0.001014490162394654	0.001252649768603745	0.001015152475395034	0.001006697303059558	0.001028785946507875	0.09298273309265735	0.05431780450370993	0.001003162153670983	0.001023013933396342	0.2471959235771223	0.001031311014728391	0.001035636782465131	0.03163248717653337	0.03637866572202779	0.03400649296740031	-0.0793805953065915	0.0004321322483183627	0.001867678603523466	-0.01466515578433571	0.005535616256300322	0.02176072795799484	-0.009797509582903692	0.01018225236890908	-1.063788008935904	-1.134338759454243	0.1211240246567461	0.8586702607642986	0.02353492484248891	-0.02880333779738215	-0.462608330859038	1.19458219501737	0.06558360199835196	-0.02413083791074267	-0.09781131987986796	-5.675014798084783	0.007654930572910983	2.887264052529263	0.0484594551900312	0.003498617023175023	0.02456912903426403	-0.202623434218272	-1.033225976217552	1.109186172545678	-0.01604192222268416	0.007203315838887519	0.144375953721812	-0.205423504552586	-0.03219698708167899	-0.01319782098437499	-0.983097016998743	-0.1500397477170645	0.00595584414223314	0.00743385885558354	0.006509726462199786	0.5820987223727817	0.1018647081833593	0.9261699578531855	-0.08475436997444892	-0.4265206247090984	0.5679062191162673	0.6985883990604956	-0.986918397508489	-0.08659427096689212	-0.2416133101930853	0.08285737240976945	0.0441157828011092	-0.1427032019996695	-0.8419687675375551	0.6616224270081207	0.03183205023141512	-0.4351534594259517	0.1878292506789977	-0.05646415194626032	-1.281929531591061	0.02142732852137957	0.1853198124799787	0.7871839307359837	1.410682047182748	-0.4194914942743004	-0.03839481013003293	-0.7111710121994218	-0.07639607854199362	-0.1326381760596789	0.004709119577137621	0.0757076603879633	-0.07391943940213538	-0.2292237318121395	0.2655495251516077	-0.0490439370111694	-0.0570208056757905	0.634659638296712	0.2406330627987409	-0.1928761456266845	0.961514520522448	1.248502691551681	1.1731458264331	-6.230868300998351e-13	1.253965749292458e-13	nan	nan	nan	nan	nan	nan
0.5	-0.07232261738912818	0.01306144860522621	-0.1063816574025689	0.8913836164621699	0.8930717943585991	0.007813574998574975	0.5543188810500747	-0.00874513831755741	-0.03102932070991839	-0.1413987961445317	-0.0009694188999895312	0.03553414232347337	-0.007920566389130072	0.01550919920789324	0.07381845800853151	0.1307798790076188	0.3871995436179372	-0.1307798790076129	-0.3871995436179436	0.1759518399604775	-0.160338921969428	-0.0143775691735051	-0.3996451833445436	-0.01774341725922062	0.02335621847336244	0.05227954334654663	0.2995525343988896	0.9555708220591315	0.5650496130510465	0.1366331737321342	-0.01424418958962784	0.08606879897906987	0.1605082006713107	0.142644825814467	0.3570670971858625	-0.06475091265791551	1.644075854751246	-0.03786902245907008	-0.01725110893470511	0.1471196420054252	0.3565270575906117	-1.547800635746774	-1.479760716289396	-0.6725132200847485	-1.243893386412837	0.3714615657963394	-0.806103838211614	0.2031915895131191	2.624280196004096	0.8580634839793294	-2.624280196004096	-0.8580634839793311	0.0474145862565736	0.2553329448327608	-0.4966335804908366	-0.2778258925930984	-0.3050018443359089	0.1830419225890139	-1.237927438407237	-1.549779630875864	0.2710711455715957	-0.08613570094470276	-2.988012449404803	0.01147000350729094	0.2449944318776273	0.02616067432238614	0.001027735109055268	0.02825330782280805	0.01460589539730375	0.05016089177875491	0.00100199343550703	0.005021614898419311	0.001006389652538618	0.002691953119564962	0.4481867115486429	0.4338161444593882	0.04899099165558595	0.05054657524527507	0.001006104370865232	0.02345451732697318	0.001000598148897333	0.004914528849899064	0.001002490084048878	0.01224321578734903	0.3648234434230348	0.3171118269202659	0.001038057398732294	0.01829397719314375	0.6299538021536801	0.6460455551862511	0.001008833303905003	0.01712451509061579	0.001013838322640241	0.01030439763791294	0.001035705977835465	0.01179812658844828	0.001003101597276993	0.01102413473755828	0.5009164973301904	0.4063214836567529	0.0660671486697844	0.0876935889971821	0.001003248194689949	0.005911171588320359	0.001010606086269953	0.01849198578043147	0.001020960032759681	0.07769894706223512	0.1961255880496953	0.2151680492274939	0.001042338627338562	0.001588346798054678	0.001021397901861989	0.005723123548258249	0.7459052028860217	0.7509040985612727	0.001002809118995423	0.03790781513315791	0.001003287906362675	0.006207645572027448	0.001001008074003051	0.007989569585031768	0.001002039307336427	0.008772633972552582	0.03980069289911244	0.04402670054603691	0.01765729967715312	0.02216538327015736	0.06218058064203499	0.05012529526590188	0.07085828598485419	0.07701592297541875	0.004216967871776975	0.04149460572042538	0.3908376271462041	0.3609006160945219	0.2689076368996351	0.2708666692310475	0.1834698480340246	0.1609210064856913	0.00143986865164264	0.02946000428174282	0.05468534938997985	0.07377216464656763	0.001073216383517357	0.04320109841592229	0.001023886061467211	0.02970397381433372	0.001011035045320163	0.01267541373368378	0.001010925581748935	0.1268121971840933	0.02902361673284018	0.03826042192952186	0.01819107042882052	0.05172821123894925	0.01973218172415012	0.0481374887637664	0.0303859010686748	0.04681176727526857	0.001691782276885653	0.007798927277966398	0.01133863639775354	0.02242320980071883	0.005076861408257239	0.010216614487872	0.0148103543246565	0.01828509146585035	0.14798844047763	0.1282109867557234	0.1503283717625038	0.09834104872316903	0.4455999809566216	0.3685151560293254	0.00123243385907099	0.03997778592608524	0.006677491907544479	0.01953221296163061	0.00162159980461869	0.0153917007912096	0.001300126867925821	0.01649467977608871	0.001014641183767716	0.01870604775839805	0.001212754852761406	0.02221502391034191	0.001440355036563056	0.02999899268415459	0.08782254276510017	0.08900688811847984	0.04921773904184257	0.057424074894012	0.001002983085544595	0.009878399953608497	0.001826116453007755	0.02123632584784468	0.2615496453813348	0.2806567635075424	0.001033845903131324	0.1356868147424689	0.001136263275453601	0.03877971184253786	0.02788268736207836	0.022875852108588	0.03194371028975975	0.02939149688516655	0.02994708867309431	0.02817025074995659	-0.07876747991283325	0.0001285352904439947	0.001789489976313782	-0.01350515933134564	0.004859281049164678	0.02177357713432944	-0.009855603510210989	0.01034884029504868	0.001035488155331672	0.03093353240868525	0.00100216941860708	0.001005985542530548	0.4183286944942907	0.07720918800858959	0.001007664622409103	0.001000587917907131	0.001001724224017266	0.165128550257273	0.001014712145234853	0.6377234431146077	0.001012671818826182	0.001013210386801029	0.001036516418136539	0.001002954470747851	0.4445033853061389	0.08526543445166104	0.00100321205092596	0.001012482339784048	0.001016977908651262	0.1843907334779803	0.00102762166823182	0.001022773781465567	0.6351959225975695	0.001002564130447533	0.001003318646131643	0.001001018068801415	0.001002064320380214	0.05126674658948276	0.02146541052463771	0.08184979983923059	0.06675655767291383	0.001043785821028554	0.4183798219719841	0.2939273787102777	0.1427105378051531	0.001018118341725556	0.04966497577939805	0.001019722923159075	0.001009873720094475	0.001010165122836343	0.0010101148013268	0.03946695449301448	0.006867414906777787	0.001072270438163961	0.03205929411706382	0.001026493370623063	0.001006565289696772	0.008439133617780641	0.01941869689541113	0.2777649844119727	0.1940986392974024	0.541819293608072	0.001029525737208593	0.001255451599795376	0.001010114951973164	0.001057632875955459	0.001014782385891155	0.001007218203166703	0.001028125449336723	0.07714262896867649	0.05179319967047284	0.001003044918990181	0.001019818676016641	0.2671451603651029	0.001013402952520712	0.001030021807698541	0.06015347898752019	0.06951798297349332	0.06554468395673134	-0.09205486437222643	-0.005140023597579152	0.00143741173576744	-0.01649228273117802	0.001174428215250574	0.02418546895225725	-0.01035706471591256	0.01070387477646386	-1.080707890035975	-2.177791640920713	0.1201260565163145	1.343338939404113	-0.01386479391364647	-0.01060957635228733	-1.242676998455912	1.533905987263865	0.05116818418021039	-0.02370699886318325	-0.06251986154619933	-6.651978583453779	0.01617252425569834	1.398867463263874	0.1102548239995807	-0.0238602971620265	0.01898271010791348	-0.1856740309499179	-1.787237285633469	1.152752358612912	-0.0771684966891294	0.01188116866361848	0.1799746316849516	-0.4956443713528317	-0.001484371364928089	-0.01616483256154415	-1.545403629163745	-0.1632576814011346	0.01744340235723522	0.02246846961536716	0.02352761560362633	0.696958791224206	0.2847208851619298	0.7298807061788306	-0.7523999863171644	-0.3126757228606377	0.6075341764634162	1.562366757700097	-1.391980699542284	-0.01333646759973255	-0.268577487781379	0.1218293020228031	0.05696668347268457	-0.1512279209874856	-1.084976661888299	0.509172428265725	-0.7114938693335552	-1.298669646913391	0.004743130229006989	-0.01683067324792393	-0.5404192409705477	0.06966259920402053	0.2601019634567223	0.8523766749999817	0.3754206438171117	0.6766376288885991	-0.04946745307904925	-0.391647414942174	-0.04305866307759474	-0.1375541983588774	-0.005406003750394371	0.1265345769929285	-0.04051494189027234	-1.077631210352158	-0.1223708676503466	-0.06566550550128483	0.0735457511147891	1.866525761731606	0.5060681290193206	-0.1810191600090494	1.520590768048186	1.919845669232364	1.785496703405039	-6.124471301206366e-13	-5.125209756834289e-13	nan	nan	nan	nan	nan	nan
[truncated: 371,361 more chars]
