# Supplementary material for: Transtibial limb loss does not increase metabolic cost in three-dimensional computer simulations of human walking
Source: PeerJ. 2021 Aug 4;9:e11960. doi: 10.7717/peerj.11960 (PMC8349165; doi:10.7717/peerj.11960)
Supplement: Supplemental Information 1 — Each subject’s simulation output and Matlab code for generating plots presenting the data. [file peerj-09-11960-s001.zip › TTA3D_solns_rev/Post/soln_walk_N50_wm100_TTA_S32.sto]

num_controls=79
num_derivatives=71
num_iterations=634
num_multipliers=2
num_parameters=6
num_slacks=2
num_states=216
objective=0.905473
objective_auxiliary_derivatives=0.001084
objective_contactAP=0.016862
objective_contactML=0.013071
objective_contactVE=0.030894
objective_control_effort=0.524318
objective_state_tracking=0.260229
objective_torsoGoal=0.059016
solver_duration=18457.662186
status=Solve_Succeeded
success=true
DataType=double
version=3
OpenSimVersion=4.2
endheader
time	/jointset/groundPelvis/pelvis_tilt/value	/jointset/groundPelvis/pelvis_list/value	/jointset/groundPelvis/pelvis_rotation/value	/jointset/groundPelvis/pelvis_tx/value	/jointset/groundPelvis/pelvis_ty/value	/jointset/groundPelvis/pelvis_tz/value	/jointset/hip_l/hip_flexion_l/value	/jointset/hip_l/hip_adduction_l/value	/jointset/hip_l/hip_rotation_l/value	/jointset/hip_r/hip_flexion_r/value	/jointset/hip_r/hip_adduction_r/value	/jointset/hip_r/hip_rotation_r/value	/jointset/lumbar/lumbar_ext/value	/jointset/lumbar/lumbar_bend/value	/jointset/lumbar/lumbar_rota/value	/jointset/patellofemoral_l/knee_angle_l_beta/value	/jointset/patellofemoral_r/knee_angle_r_beta/value	/jointset/knee_l/knee_angle_l/value	/jointset/knee_r/knee_angle_r/value	/jointset/shoulder_r/shoulder_flexion_r/value	/jointset/shoulder_r/shoulder_adduction_r/value	/jointset/shoulder_r/shoulder_rotation_r/value	/jointset/shoulder_l/shoulder_flexion_l/value	/jointset/shoulder_l/shoulder_adduction_l/value	/jointset/shoulder_l/shoulder_rotation_l/value	/jointset/ankle_l/ankle_angle_l/value	/jointset/ankle_r/ankle_angle_r/value	/jointset/elbow_r/elbow_flexion_r/value	/jointset/elbow_l/elbow_flexion_l/value	/jointset/subtalar_l/subtalar_angle_l/value	/jointset/subtalar_r/subtalar_angle_r/value	/jointset/mtp_l/mtp_angle_l/value	/jointset/mtp_r/mtp_angle_r/value	/jointset/groundPelvis/pelvis_tilt/speed	/jointset/groundPelvis/pelvis_list/speed	/jointset/groundPelvis/pelvis_rotation/speed	/jointset/groundPelvis/pelvis_tx/speed	/jointset/groundPelvis/pelvis_ty/speed	/jointset/groundPelvis/pelvis_tz/speed	/jointset/hip_l/hip_flexion_l/speed	/jointset/hip_l/hip_adduction_l/speed	/jointset/hip_l/hip_rotation_l/speed	/jointset/hip_r/hip_flexion_r/speed	/jointset/hip_r/hip_adduction_r/speed	/jointset/hip_r/hip_rotation_r/speed	/jointset/lumbar/lumbar_ext/speed	/jointset/lumbar/lumbar_bend/speed	/jointset/lumbar/lumbar_rota/speed	/jointset/patellofemoral_l/knee_angle_l_beta/speed	/jointset/patellofemoral_r/knee_angle_r_beta/speed	/jointset/knee_l/knee_angle_l/speed	/jointset/knee_r/knee_angle_r/speed	/jointset/shoulder_r/shoulder_flexion_r/speed	/jointset/shoulder_r/shoulder_adduction_r/speed	/jointset/shoulder_r/shoulder_rotation_r/speed	/jointset/shoulder_l/shoulder_flexion_l/speed	/jointset/shoulder_l/shoulder_adduction_l/speed	/jointset/shoulder_l/shoulder_rotation_l/speed	/jointset/ankle_l/ankle_angle_l/speed	/jointset/ankle_r/ankle_angle_r/speed	/jointset/elbow_r/elbow_flexion_r/speed	/jointset/elbow_l/elbow_flexion_l/speed	/jointset/subtalar_l/subtalar_angle_l/speed	/jointset/subtalar_r/subtalar_angle_r/speed	/jointset/mtp_l/mtp_angle_l/speed	/jointset/mtp_r/mtp_angle_r/speed	/forceset/addbrev_r/activation	/forceset/addbrev_r/normalized_tendon_force	/forceset/addlong_r/activation	/forceset/addlong_r/normalized_tendon_force	/forceset/addmagMid_r/activation	/forceset/addmagMid_r/normalized_tendon_force	/forceset/bflh_r/activation	/forceset/bflh_r/normalized_tendon_force	/forceset/bfsh_r/activation	/forceset/bfsh_r/normalized_tendon_force	/forceset/ercspn_r/activation	/forceset/ercspn_r/normalized_tendon_force	/forceset/extobl_r/activation	/forceset/extobl_r/normalized_tendon_force	/forceset/glmax2_r/activation	/forceset/glmax2_r/normalized_tendon_force	/forceset/glmed2_r/activation	/forceset/glmed2_r/normalized_tendon_force	/forceset/glmin2_r/activation	/forceset/glmin2_r/normalized_tendon_force	/forceset/grac_r/activation	/forceset/grac_r/normalized_tendon_force	/forceset/iliacus_r/activation	/forceset/iliacus_r/normalized_tendon_force	/forceset/intobl_r/activation	/forceset/intobl_r/normalized_tendon_force	/forceset/obtext_r/activation	/forceset/obtext_r/normalized_tendon_force	/forceset/pect_r/activation	/forceset/pect_r/normalized_tendon_force	/forceset/piri_r/activation	/forceset/piri_r/normalized_tendon_force	/forceset/popli_r/activation	/forceset/popli_r/normalized_tendon_force	/forceset/psoas_r/activation	/forceset/psoas_r/normalized_tendon_force	/forceset/quadfem_r/activation	/forceset/quadfem_r/normalized_tendon_force	/forceset/recabd_r/activation	/forceset/recabd_r/normalized_tendon_force	/forceset/recfem_r/activation	/forceset/recfem_r/normalized_tendon_force	/forceset/sart_r/activation	/forceset/sart_r/normalized_tendon_force	/forceset/semimem_r/activation	/forceset/semimem_r/normalized_tendon_force	/forceset/semiten_r/activation	/forceset/semiten_r/normalized_tendon_force	/forceset/tfl_r/activation	/forceset/tfl_r/normalized_tendon_force	/forceset/tricox_r/activation	/forceset/tricox_r/normalized_tendon_force	/forceset/vasint_r/activation	/forceset/vasint_r/normalized_tendon_force	/forceset/vaslat_r/activation	/forceset/vaslat_r/normalized_tendon_force	/forceset/vasmed_r/activation	/forceset/vasmed_r/normalized_tendon_force	/forceset/addbrev_l/activation	/forceset/addbrev_l/normalized_tendon_force	/forceset/addlong_l/activation	/forceset/addlong_l/normalized_tendon_force	/forceset/addmagMid_l/activation	/forceset/addmagMid_l/normalized_tendon_force	/forceset/bflh_l/activation	/forceset/bflh_l/normalized_tendon_force	/forceset/bfsh_l/activation	/forceset/bfsh_l/normalized_tendon_force	/forceset/edl_l/activation	/forceset/edl_l/normalized_tendon_force	/forceset/ehl_l/activation	/forceset/ehl_l/normalized_tendon_force	/forceset/ercspn_l/activation	/forceset/ercspn_l/normalized_tendon_force	/forceset/extobl_l/activation	/forceset/extobl_l/normalized_tendon_force	/forceset/fdb_l/activation	/forceset/fdb_l/normalized_tendon_force	/forceset/fdl_l/activation	/forceset/fdl_l/normalized_tendon_force	/forceset/fhl_l/activation	/forceset/fhl_l/normalized_tendon_force	/forceset/gaslat_l/activation	/forceset/gaslat_l/normalized_tendon_force	/forceset/gasmed_l/activation	/forceset/gasmed_l/normalized_tendon_force	/forceset/glmax2_l/activation	/forceset/glmax2_l/normalized_tendon_force	/forceset/glmed2_l/activation	/forceset/glmed2_l/normalized_tendon_force	/forceset/glmin2_l/activation	/forceset/glmin2_l/normalized_tendon_force	/forceset/grac_l/activation	/forceset/grac_l/normalized_tendon_force	/forceset/iliacus_l/activation	/forceset/iliacus_l/normalized_tendon_force	/forceset/intobl_l/activation	/forceset/intobl_l/normalized_tendon_force	/forceset/obtext_l/activation	/forceset/obtext_l/normalized_tendon_force	/forceset/pect_l/activation	/forceset/pect_l/normalized_tendon_force	/forceset/perbrev_l/activation	/forceset/perbrev_l/normalized_tendon_force	/forceset/perlong_l/activation	/forceset/perlong_l/normalized_tendon_force	/forceset/pertert_l/activation	/forceset/pertert_l/normalized_tendon_force	/forceset/piri_l/activation	/forceset/piri_l/normalized_tendon_force	/forceset/popli_l/activation	/forceset/popli_l/normalized_tendon_force	/forceset/psoas_l/activation	/forceset/psoas_l/normalized_tendon_force	/forceset/quadfem_l/activation	/forceset/quadfem_l/normalized_tendon_force	/forceset/recabd_l/activation	/forceset/recabd_l/normalized_tendon_force	/forceset/recfem_l/activation	/forceset/recfem_l/normalized_tendon_force	/forceset/sart_l/activation	/forceset/sart_l/normalized_tendon_force	/forceset/semimem_l/activation	/forceset/semimem_l/normalized_tendon_force	/forceset/semiten_l/activation	/forceset/semiten_l/normalized_tendon_force	/forceset/soleus_l/activation	/forceset/soleus_l/normalized_tendon_force	/forceset/tfl_l/activation	/forceset/tfl_l/normalized_tendon_force	/forceset/tibant_l/activation	/forceset/tibant_l/normalized_tendon_force	/forceset/tibpost_l/activation	/forceset/tibpost_l/normalized_tendon_force	/forceset/tricox_l/activation	/forceset/tricox_l/normalized_tendon_force	/forceset/vasint_l/activation	/forceset/vasint_l/normalized_tendon_force	/forceset/vaslat_l/activation	/forceset/vaslat_l/normalized_tendon_force	/forceset/vasmed_l/activation	/forceset/vasmed_l/normalized_tendon_force	/forceset/shoulder_flexionAct_r/activation	/forceset/shoulder_adductionAct_r/activation	/forceset/shoulder_rotationAct_r/activation	/forceset/elbow_flexionAct_r/activation	/forceset/shoulder_flexionAct_l/activation	/forceset/shoulder_adductionAct_l/activation	/forceset/shoulder_rotationAct_l/activation	/forceset/elbow_flexionAct_l/activation	/forceset/addbrev_r	/forceset/addlong_r	/forceset/addmagMid_r	/forceset/bflh_r	/forceset/bfsh_r	/forceset/ercspn_r	/forceset/extobl_r	/forceset/glmax2_r	/forceset/glmed2_r	/forceset/glmin2_r	/forceset/grac_r	/forceset/iliacus_r	/forceset/intobl_r	/forceset/obtext_r	/forceset/pect_r	/forceset/piri_r	/forceset/popli_r	/forceset/psoas_r	/forceset/quadfem_r	/forceset/recabd_r	/forceset/recfem_r	/forceset/sart_r	/forceset/semimem_r	/forceset/semiten_r	/forceset/tfl_r	/forceset/tricox_r	/forceset/vasint_r	/forceset/vaslat_r	/forceset/vasmed_r	/forceset/addbrev_l	/forceset/addlong_l	/forceset/addmagMid_l	/forceset/bflh_l	/forceset/bfsh_l	/forceset/edl_l	/forceset/ehl_l	/forceset/ercspn_l	/forceset/extobl_l	/forceset/fdb_l	/forceset/fdl_l	/forceset/fhl_l	/forceset/gaslat_l	/forceset/gasmed_l	/forceset/glmax2_l	/forceset/glmed2_l	/forceset/glmin2_l	/forceset/grac_l	/forceset/iliacus_l	/forceset/intobl_l	/forceset/obtext_l	/forceset/pect_l	/forceset/perbrev_l	/forceset/perlong_l	/forceset/pertert_l	/forceset/piri_l	/forceset/popli_l	/forceset/psoas_l	/forceset/quadfem_l	/forceset/recabd_l	/forceset/recfem_l	/forceset/sart_l	/forceset/semimem_l	/forceset/semiten_l	/forceset/soleus_l	/forceset/tfl_l	/forceset/tibant_l	/forceset/tibpost_l	/forceset/tricox_l	/forceset/vasint_l	/forceset/vaslat_l	/forceset/vasmed_l	/forceset/shoulder_flexionAct_r	/forceset/shoulder_adductionAct_r	/forceset/shoulder_rotationAct_r	/forceset/elbow_flexionAct_r	/forceset/shoulder_flexionAct_l	/forceset/shoulder_adductionAct_l	/forceset/shoulder_rotationAct_l	/forceset/elbow_flexionAct_l	lambda_cid33_p0	lambda_cid34_p0	/forceset/addbrev_r/implicitderiv_normalized_tendon_force	/forceset/addlong_r/implicitderiv_normalized_tendon_force	/forceset/addmagMid_r/implicitderiv_normalized_tendon_force	/forceset/bflh_r/implicitderiv_normalized_tendon_force	/forceset/bfsh_r/implicitderiv_normalized_tendon_force	/forceset/ercspn_r/implicitderiv_normalized_tendon_force	/forceset/extobl_r/implicitderiv_normalized_tendon_force	/forceset/glmax2_r/implicitderiv_normalized_tendon_force	/forceset/glmed2_r/implicitderiv_normalized_tendon_force	/forceset/glmin2_r/implicitderiv_normalized_tendon_force	/forceset/grac_r/implicitderiv_normalized_tendon_force	/forceset/iliacus_r/implicitderiv_normalized_tendon_force	/forceset/intobl_r/implicitderiv_normalized_tendon_force	/forceset/obtext_r/implicitderiv_normalized_tendon_force	/forceset/pect_r/implicitderiv_normalized_tendon_force	/forceset/piri_r/implicitderiv_normalized_tendon_force	/forceset/popli_r/implicitderiv_normalized_tendon_force	/forceset/psoas_r/implicitderiv_normalized_tendon_force	/forceset/quadfem_r/implicitderiv_normalized_tendon_force	/forceset/recabd_r/implicitderiv_normalized_tendon_force	/forceset/recfem_r/implicitderiv_normalized_tendon_force	/forceset/sart_r/implicitderiv_normalized_tendon_force	/forceset/semimem_r/implicitderiv_normalized_tendon_force	/forceset/semiten_r/implicitderiv_normalized_tendon_force	/forceset/tfl_r/implicitderiv_normalized_tendon_force	/forceset/tricox_r/implicitderiv_normalized_tendon_force	/forceset/vasint_r/implicitderiv_normalized_tendon_force	/forceset/vaslat_r/implicitderiv_normalized_tendon_force	/forceset/vasmed_r/implicitderiv_normalized_tendon_force	/forceset/addbrev_l/implicitderiv_normalized_tendon_force	/forceset/addlong_l/implicitderiv_normalized_tendon_force	/forceset/addmagMid_l/implicitderiv_normalized_tendon_force	/forceset/bflh_l/implicitderiv_normalized_tendon_force	/forceset/bfsh_l/implicitderiv_normalized_tendon_force	/forceset/edl_l/implicitderiv_normalized_tendon_force	/forceset/ehl_l/implicitderiv_normalized_tendon_force	/forceset/ercspn_l/implicitderiv_normalized_tendon_force	/forceset/extobl_l/implicitderiv_normalized_tendon_force	/forceset/fdb_l/implicitderiv_normalized_tendon_force	/forceset/fdl_l/implicitderiv_normalized_tendon_force	/forceset/fhl_l/implicitderiv_normalized_tendon_force	/forceset/gaslat_l/implicitderiv_normalized_tendon_force	/forceset/gasmed_l/implicitderiv_normalized_tendon_force	/forceset/glmax2_l/implicitderiv_normalized_tendon_force	/forceset/glmed2_l/implicitderiv_normalized_tendon_force	/forceset/glmin2_l/implicitderiv_normalized_tendon_force	/forceset/grac_l/implicitderiv_normalized_tendon_force	/forceset/iliacus_l/implicitderiv_normalized_tendon_force	/forceset/intobl_l/implicitderiv_normalized_tendon_force	/forceset/obtext_l/implicitderiv_normalized_tendon_force	/forceset/pect_l/implicitderiv_normalized_tendon_force	/forceset/perbrev_l/implicitderiv_normalized_tendon_force	/forceset/perlong_l/implicitderiv_normalized_tendon_force	/forceset/pertert_l/implicitderiv_normalized_tendon_force	/forceset/piri_l/implicitderiv_normalized_tendon_force	/forceset/popli_l/implicitderiv_normalized_tendon_force	/forceset/psoas_l/implicitderiv_normalized_tendon_force	/forceset/quadfem_l/implicitderiv_normalized_tendon_force	/forceset/recabd_l/implicitderiv_normalized_tendon_force	/forceset/recfem_l/implicitderiv_normalized_tendon_force	/forceset/sart_l/implicitderiv_normalized_tendon_force	/forceset/semimem_l/implicitderiv_normalized_tendon_force	/forceset/semiten_l/implicitderiv_normalized_tendon_force	/forceset/soleus_l/implicitderiv_normalized_tendon_force	/forceset/tfl_l/implicitderiv_normalized_tendon_force	/forceset/tibant_l/implicitderiv_normalized_tendon_force	/forceset/tibpost_l/implicitderiv_normalized_tendon_force	/forceset/tricox_l/implicitderiv_normalized_tendon_force	/forceset/vasint_l/implicitderiv_normalized_tendon_force	/forceset/vaslat_l/implicitderiv_normalized_tendon_force	/forceset/vasmed_l/implicitderiv_normalized_tendon_force	gamma_cid33_p0	gamma_cid34_p0	prosthetic_ankle_stiffness	prosthetic_subtalar_stiffness	prosthetic_mtp_stiffness	prosthetic_ankle_damping	prosthetic_subtalar_damping	prosthetic_mtp_damping
0	-0.07101385076323738	0.02186892098404094	0.1195639030094719	0.1611911588450373	0.8953531199225992	-0.006923844827413302	-0.2396794961635013	0.007390023868312882	-0.01162554685398021	0.5206169398608486	-0.03371400861841917	0.1569932140333666	-0.01135427022198938	-0.06010116674016006	-0.09696647774410658	0.1733845295117913	0.03662024610392474	-0.1733845295117875	-0.03662024610392348	-0.3958161411192042	-0.01728732968339455	0.02223895695883035	0.1526821553498746	-0.1700031499455001	-0.01834780764317897	0.22815856720904	-0.01259807410171057	0.550525042778144	0.9350977647012367	0.1043874687018473	0.002479407810144275	0.5224499036476994	-0.002726667476563904	-0.01752721402444525	-0.4948432659778568	0.4002887634029706	1.721282556764731	-0.02481685400810011	0.029923358923381	-0.7525458196283981	-1.125533411545012	-0.7925011526473359	-0.3000083741937182	0.3421701882210261	-2.334465409489488	0.4869324854687883	0.7578220509084292	-0.6963939552632931	1.879711724085628	1.39939880948815	-1.879711724085627	-1.39939880948815	-0.3304257086598721	-0.1898958365654201	0.02694658801687882	-0.1890494553495698	0.04760585808311778	-0.3627246208377364	-2.4376070895122	0.3345425957007534	-0.1466630991049665	0.4344365500589804	1.233111571778406	0.1141025095435602	6.289081835180182	-0.05688718267660275	0.06330724854191834	0.06854923000505797	0.07655510243990986	0.0786241900702323	0.0180517350716059	0.01854764628635847	0.05757613690700854	0.0722639674189355	0.0774167592055276	0.1037535820163345	0.1928730064117823	0.1684490756199125	0.01854882943660405	0.04986262441772858	0.001154626250371778	0.01355316613561771	0.001042802775085266	0.02938275368983448	0.003491984061667249	0.02025077601909252	0.03831943167428469	0.05638032505256677	0.01947384605776848	0.02303508458835431	0.06768219701269602	0.07610772323930109	0.07483386218633295	0.06841665606698062	0.03919061674768373	0.04060337607115122	0.03691296057390906	0.05894549028631017	0.174856882253256	0.1889475430206891	0.02353364627065607	0.03629279339409524	0.1022273399125919	0.0870864691715058	0.001037178128413698	0.01912583039430622	0.001030106452847534	0.01765807879598925	0.03552662272145145	0.06267232377233299	0.04612323091152571	0.04313896139035399	0.02390486433420331	0.03829098671553998	0.01118559020543956	0.01817331749404463	0.07271734971783725	0.116049301342782	0.001030199811995816	0.00689860196363782	0.001014266047194088	0.00431892368016675	0.001023137239070074	0.005940260560229753	0.00103823657905762	0.03185738073961989	0.001047897180572264	0.0443841358146901	0.001005076709888031	0.005545451877723827	0.001012986266088531	0.003717430881107924	0.1785763552711342	0.1767348620596478	0.001706829550344948	0.02471519356695474	0.001976005782012632	0.01456456054561652	0.009670091054505885	0.0144539452142447	0.00101204943129948	0.02072224750266318	0.003730501157363287	0.1846758146322541	0.08253010993715475	0.09339427178588287	0.2235498776171807	0.1537876524666215	0.5511554826230606	0.3569681989722383	0.5470886593042652	0.3189264269689434	0.001002380792874864	0.004370696761504087	0.001015220190163835	0.01059972514429532	0.3433710429684971	0.272899681024781	0.001049691759899549	0.02099132198183521	0.4436973848895382	0.4544946868255281	0.00101205110499424	0.01552441932429823	0.001058379023230882	0.01173910376394587	0.001093110817756896	0.01280292251603126	0.2859700553559687	0.2545960658237562	0.3867025556004092	0.3246894597230868	0.001137182110385609	0.009078757046461003	0.001021081885347621	0.00269802682164458	0.2704467075951063	0.228201585724246	0.006190816569203986	0.02513186071411344	0.00101491557371053	0.004863670121263143	0.001022136191933595	0.0183881744434291	0.1276989682449142	0.1609351857517255	0.1229497944511779	0.1465392801148129	0.001024966889332578	0.00072379343351914	0.001028894902742565	0.007248093030164249	0.4203170698536592	0.2379198319971901	0.5821984533565865	0.6087541995845872	0.001024434195637396	0.01380909492072734	0.06125752453837905	0.1562420495093024	0.001013038690808123	0.04038080510584684	0.001013196910770284	0.00878872986179167	0.001005262895524296	0.005529891006424053	0.001009772605227804	0.007460718784457213	-0.01522943002078453	0.01699324644494131	-0.01108364246445805	0.00367452830986532	-0.04442530123143652	-0.001817275046759744	0.001942937056692282	0.007017470881866047	0.05694313883099549	0.04972420282122291	0.03139661456392863	0.0531251656845706	0.04067104766876643	0.1918812145664405	0.03936429738070965	0.001319916209663676	0.00103709691035548	0.001036468311040857	0.03721787574502568	0.001296254134821175	0.03374768015256589	0.03278643482228071	0.03806372003855223	0.003981463614157394	0.1155431360428876	0.01485398459749008	0.07323614403958874	0.001050580726770404	0.00104177340269826	0.01407870104967796	0.04931474887586626	0.0334145210779804	0.001121441009989156	0.02941348955076006	0.001048471985775749	0.001022705310659848	0.001037216065822523	0.001054508340585984	0.001069749974542446	0.001006711951906328	0.001017516039238247	0.1965906228481417	0.001014272341932348	0.001026508017452426	0.005154870243793602	0.00101483249853954	0.006791495573344424	0.1086010320774001	0.2887846128178123	0.5427626812244758	0.524477758839225	0.001002955565086855	0.001013326670467818	0.2016921435072904	0.00106685673198024	0.4496767392131816	0.001015903656955393	0.001072656731655245	0.001125933193602937	0.4826442442760897	0.500475752704182	0.001100378574668028	0.001027004640627789	0.2802022756251518	0.004722568494661319	0.001018342342516383	0.001029328394208318	0.07777481152928344	0.1270624789923715	0.001035784932583083	0.001039259100986894	0.4503956699046558	0.4633540173283239	0.001006359671913949	0.05063148899903011	0.001015701762241044	0.001015542632402986	0.00100604662643801	0.001011471457626971	-0.01745906136012991	0.01685800952014762	-0.01162350840681043	0.005608634929243817	-0.05420614606037855	-0.00412485790041944	0.001707929174723517	0.004268330303186956	-0.7164915282927846	-2.230075005109641	-0.5475637726340578	-1.509540470263327	0.551286494624062	-0.7617533559245883	-2.00334843266866	-0.3105570473402004	1.145620771988854	-0.01280739540632892	0.09473039395461177	-0.02863189916465901	-0.2224181709568929	-0.9135929296831682	-1.900809022784146	-2.732723717594381	-0.1449381997204048	-1.771032695026525	-4.127160753147872	-0.5401649777372913	-1.925517919227483	0.006946069348451303	0.1051345890101342	-1.292189512935681	-0.2463396004958838	0.3982753855113018	-0.4084550911602698	-1.843555081212426	0.0294534869443838	0.01819088880701004	0.01315880883879427	0.0996638629712697	0.2038881633508589	0.0252689274483077	-0.01575755995000235	0.4657208305614206	0.04553601940999091	0.007723781141639862	-0.2414816190038981	0.06496996662810087	0.80165193212983	0.9534292159314213	2.345695929430525	-2.17017531034921	-2.488336773646428	-0.009303977241649181	-0.04442838653194415	-5.105840478844481	0.01048270692088392	0.3455025556186175	0.1059123860050144	0.02974645211165953	0.02157176863790284	5.555100128121531	3.170284010170861	0.07858089937404271	-0.0565854010354633	-0.3209362671677243	-0.07545535560788237	0.01000167496772792	0.02243062589823082	-1.957600850182793	0.1327401338452483	-0.009416202783504872	-0.01065191805097599	-0.7888954293772367	-3.283532023808302	0.1306616217194912	-0.6139030746278823	-0.05934981023764091	0.03919845475080484	0.02686198747057129	0.03251787732622106	6.064167711999362e-15	1.92467941234624e-13	413.9246922804152	548.0885283904342	233.3146722544872	0.01424897488851174	1.514636240911932	0.5081536037429693
0.01	-0.07069907588184546	0.01642993877968981	0.1223106771358704	0.1786833989836359	0.8952810884241438	-0.006514620209326777	-0.2470354634457599	-0.004187886822600702	-0.02020277941069707	0.5168865893537418	-0.02844135762072964	0.1295110037640024	-0.00626335478838062	-0.05177443931368986	-0.102795449982006	0.1935993271879496	0.05566286180065198	-0.1935993271879566	-0.05566286180064443	-0.3995876083612918	-0.01948100833952481	0.022292771608179	0.1490213109276565	-0.1693046592907081	-0.02208488822658614	0.2012543034039506	-0.006267380960494551	0.549978854412476	0.939278511197448	0.1146298450252292	0.0008050772331678603	0.5872055371601235	0.0006958378810598745	0.08167539442002375	-0.5910356247974445	0.1408625061880679	1.775181052328861	0.01094627027339485	0.05130702838100229	-0.703742942346627	-1.18035765926067	-0.923014224979898	-0.4579460236845211	0.6875407452039972	-3.096193982168043	0.5252082732574429	0.908835391271957	-0.4606056734194499	2.191785680247467	2.295617893216702	-2.191785680247481	-2.295617893216705	-0.4109795415358009	-0.2506168267317101	-0.01280951857900924	-0.5326759242374712	0.09785988270740327	-0.3825212213825321	-2.945235366285662	0.5147962371082243	0.01752116478039348	0.3809662476262871	0.7855574644622676	-0.312064138494164	6.645591571837181	0.4937091474568117	0.06097213338881696	0.06436439824715558	0.06239237793244213	0.06431504888860123	0.03197311721623043	0.02747711945833096	0.05849987286931502	0.06586289184135889	0.05668981567272944	0.08379460018048619	0.1896090904282192	0.1629087195573163	0.03078827350625545	0.06018614391014639	0.006133651777132353	0.01757117755089069	0.001036286308349269	0.03057941900086213	0.002289629141640796	0.02060671350551219	0.03831118641936545	0.05459372803304906	0.01077348129181411	0.01592879352052981	0.04871854033109286	0.05807522716254413	0.06979589329994686	0.05234993108382355	0.03792734978456356	0.03868796207542141	0.02407512305942114	0.04446098892761606	0.1401430103965701	0.1456380672982051	0.01768111494453424	0.03062130676266368	0.1042975138529706	0.07349951412035513	0.001041161781220317	0.0192065633934243	0.001033583322641826	0.01888789141819197	0.02392098462075835	0.05127916838035134	0.04910189047440852	0.0405767094042583	0.02907605956449022	0.04130000686575967	0.006315743011176963	0.01455108639675163	0.06029794336271784	0.1016332760780078	0.002277833245667198	0.008545338228593885	0.001730839814969507	0.005205556582999113	0.001673556721691442	0.006839085005479004	0.001049605937428525	0.03324549405882873	0.01114056198046415	0.05569154930030187	0.00100558908487708	0.005727764610426799	0.001014406944262108	0.003528471407989085	0.1875598795324566	0.1808879968038344	0.001366748445473792	0.02508935504935277	0.00150922981886758	0.01453343253727873	0.008451448812380687	0.01353214534418105	0.001012501229056086	0.02150008771179873	0.01137985228554312	0.1942099471452172	0.09751777859445317	0.1028357340586684	0.2500524230443971	0.1762771605256863	0.5434302150806491	0.3318142191800419	0.5342027634768239	0.2909497522042129	0.001002454469721687	0.004294513483769489	0.001013064562285917	0.009895710509255194	0.278445756924235	0.2192831560469714	0.001054068173164293	0.02110793946413697	0.4433499214392742	0.4556412614403032	0.001013228620707774	0.01655050475202743	0.001060725443621233	0.01201618754329128	0.001101967381044778	0.01307829814129531	0.3559355593460869	0.3055894205866791	0.4217083263073262	0.3527874276907584	0.001111872198324206	0.009796553580204419	0.001022225858757996	0.002101800007284963	0.2735364910526982	0.223082953086484	0.007462009886900085	0.02668095988579035	0.00101540492182226	0.004885816914106823	0.001024475329929945	0.01856123650201157	0.0988538696164024	0.1381780538910452	0.1240731410231583	0.1470092561951592	0.001029122786572683	0.0006140833323024914	0.001032269434094586	0.007111902059051742	0.4265676413379932	0.2274239318637798	0.538308043211838	0.5731518367407621	0.001015097155350314	0.01513715345247616	0.05352115226863396	0.1498811683358333	0.001013244304715098	0.03967368089636771	0.001013108215641307	0.009183666106178842	0.00100515513765982	0.005804756807282866	0.001009689344366102	0.007775966465461702	-0.01487957814210247	0.01690855365238229	-0.01160215204672776	0.004023495918641656	-0.05361034130633546	-0.004787655465411173	0.001377363888238262	0.002517145119813107	0.05893551869709127	0.03921296942053441	0.06168629825580514	0.06525670707526113	0.02092753976955987	0.177301448432318	0.04904728467506258	0.01987960606209998	0.001023079474653339	0.001022872719737797	0.03922787314121459	0.001163887480636821	0.01738690191273961	0.08889623511969291	0.03504354463105746	0.01360379794710377	0.05855173436247044	0.008011789314919622	0.1363270563623201	0.001040846753182285	0.001033334132225267	0.0075756962480902	0.0556344563468077	0.03625282746606685	0.001072236075080709	0.05685767303409756	0.005721418293369689	0.003708763926503015	0.003463320345657316	0.001067303961657733	0.03948114094771435	0.001005623415478662	0.001014505858782326	0.2075054229848736	0.001010247986004349	0.001018293194524174	0.008827520385627931	0.001011396787009545	0.03035800636517111	0.1259413887521549	0.30530668983321	0.5092325623850147	0.4851167480784899	0.001002172047647134	0.001008701287799744	0.1015502695404832	0.001051657127440165	0.4361722635483052	0.001013227602485918	0.001055139164489715	0.001098710418883676	0.5038822757311578	0.4936158034400626	0.001072949874857272	0.001020380504450876	0.2786242291000069	0.01227812074488811	0.001013859773550245	0.001024863453993431	0.03941023878528194	0.1245579564623834	0.001031470916928954	0.001032839253888707	0.4311119093748974	0.406600125992414	0.00100455054936532	0.03804662641502124	0.001011560118549909	0.001010878083924787	0.001004193840841079	0.001008021562672632	-0.01246613968899857	0.01686429616561214	-0.01210357654093132	0.003104352318935674	-0.06231873757800026	-0.008288273936056282	0.0005473384905960179	-0.003384128788938824	-0.7878511665300724	-1.956682377734935	-0.2862109014203357	-1.332160083695326	1.172413491564849	-0.4634041246306582	-1.944308088555817	-0.7637929599422643	0.9206290393568196	0.7428650929856392	0.1352219300006585	0.08717357798261417	-0.1235950220519613	-0.5241349439471533	-1.729293632924347	-0.6021323155774525	-0.2231303962788917	-1.072499089648222	-4.436566575602108	-0.5927800430589164	-0.7086532677663544	0.00789970333805688	0.1308060403942331	-1.003847151660336	-0.2251244241085735	0.228761757091261	-0.2927203574680776	-1.030987258867204	0.2707202725213754	0.1408164302626484	0.1446170794549647	0.1579639357963618	1.884006047682476	0.01400669188564938	-0.02188824810491505	0.3496380567686394	0.03864814158971855	-0.001531601311840678	0.03551449916291148	0.08814385696247719	1.079031239430029	0.9519103862238039	2.15590352055094	-2.859774448651238	-3.102303188707631	-0.00610969231702646	-0.08169075415350527	-5.663975792065991	0.009865280478651779	-0.1323307510644608	0.1025772626490791	0.02392304824323763	0.02938284042455963	4.479711558490891	2.376873479091073	0.06956120307179497	-0.05994587107989269	-0.7273565487236725	0.3495719768778131	-0.003592293955707897	0.01468569124316828	-2.543301700205544	-0.0355211192235663	-0.01272824687588554	-0.01619031517603631	-1.303428882476953	-3.806880086676881	0.1429247564101067	-0.6530531652407265	-0.0805954006251107	0.04262877324315231	0.03013474273278864	0.033417150605729	-1.242525386182853e-14	6.475710366538437e-14	nan	nan	nan	nan	nan	nan
0.02	-0.06935647879223397	0.01008655949018898	0.1222170820196085	0.1966550915192218	0.8955827596473888	-0.005909994986016394	-0.2534562611207159	-0.01602330796918934	-0.03008720867915471	0.5112203334580561	-0.0204595790362935	0.09638498763430918	-0.0009709513170850313	-0.04189821977720264	-0.1060026948346318	0.217791000498695	0.08026247523544021	-0.2177910004986966	-0.08026247523543914	-0.4037779679853718	-0.02233520485942552	0.02205024937862113	0.14223750696226	-0.1679306000947074	-0.02595482658160719	0.1692140659877042	-0.01063814526817984	0.5504773808499963	0.9423021596226242	0.1195024934224303	-0.001023785230898684	0.655032669175093	0.002193933337695846	0.1880372276218917	-0.6757226830111043	-0.1677850851260934	1.817173036162174	0.04992369035995969	0.06900347996815159	-0.5655118981682341	-1.177035502676737	-1.053940494990597	-0.6871894519015045	0.8839957055682673	-3.463226581551743	0.5272300929661723	1.067720472891841	-0.1720484782142915	2.675086851003025	2.510798357100257	-2.675086851003025	-2.510798357100256	-0.4142041850576122	-0.3219994093172088	-0.03232078776411205	-0.8136413639848918	0.1827195663250154	-0.3892961751604299	-3.464801811745129	-1.805748894078143	0.06227986153322825	0.2030169358520608	0.159165986543709	0.08319613212024937	6.903381535689164	-0.4417691628729016	0.06057574206495009	0.0628888455269087	0.04956489029194107	0.05238354204363358	0.05312249449777432	0.04075202315333429	0.06445332703104827	0.0640970376255149	0.03569528645283402	0.06575021716418868	0.1820257601135712	0.1538476405257735	0.0415705701783083	0.06830612346222327	0.01770189489190014	0.02693957628585289	0.001026017570208829	0.03189957752464907	0.001678189516486588	0.02174133120899419	0.03924477859538776	0.05413454882944602	0.006164252439113798	0.01222299250812685	0.0303577610048392	0.04104978177392907	0.09131156161339145	0.05394378902447206	0.03583811784757115	0.03644105220847068	0.02174562724554486	0.03856287823465927	0.09446011820597025	0.1021795678235671	0.01128107892659491	0.02446423864211459	0.1315003680465263	0.07457780028044315	0.001038283602131558	0.01925780790195691	0.001031099423197931	0.02007376170316801	0.014543849836529	0.04224726901521518	0.05359069407706096	0.03945620036044969	0.03309763525067071	0.04337088410857869	0.003796023604061399	0.01278432576120869	0.0655104243636328	0.09560281042301819	0.005225577383487421	0.01172953754358682	0.003428207549879278	0.006768867055499614	0.00320860994994881	0.008392822134236078	0.001061688460361328	0.03461676215393895	0.0345843919443848	0.07859248704652862	0.001005300602300355	0.005881847171199538	0.001013611115422126	0.003282587650373198	0.1971837887770515	0.1834222619648683	0.001194478676938504	0.02567519368912014	0.001271279771805927	0.01478228414929729	0.009639096047160407	0.01473209228157248	0.001011008320762805	0.02243604027754822	0.02659237783636773	0.205733572800215	0.1131736025476801	0.1127734224623237	0.2724006667778944	0.1969796796410124	0.5279238714714612	0.2997896339879777	0.5132631506738634	0.2569742630066179	0.00100209933190921	0.004244962635153785	0.001009673441846235	0.009259585787740086	0.1968229719707381	0.1586899396762901	0.00104865250217759	0.02112911740998847	0.4388855476587928	0.4515252094362776	0.001012478410253655	0.01764141583879447	0.001053135862568831	0.01218261961841093	0.001092778292685721	0.0133081690046867	0.4068472553373595	0.3409131116741301	0.4428832586574895	0.3707782072194709	0.001085501297191028	0.01056163702179187	0.00101948394232863	0.001553391215127138	0.2749890618171209	0.2131631289829914	0.01181900441787187	0.03140923599084228	0.001013407107017166	0.004831424691009923	0.001023410848389761	0.01873196641063002	0.0645591209022657	0.1110796281825813	0.1237072024034767	0.1458933337013904	0.001029041767653408	0.0004651799077085503	0.001030744547878233	0.006932205946552032	0.4247440228749839	0.2119883686441973	0.4898633201868063	0.5332178070166501	0.001009525750042406	0.01682708348448101	0.04345173515332888	0.1432853861010474	0.001011275227857686	0.03879848971375711	0.001010730474369116	0.009698104908968214	0.001004174426927703	0.006173057261701243	0.001007921932831117	0.008186771631173916	-0.01143434640178771	0.0168845138185065	-0.01209503399689823	0.002470296714694545	-0.06208041567638316	-0.008553392962053026	0.0004151123760018797	-0.004084602862288325	0.0609278985631925	0.02870173601984993	0.09197598194768579	0.07738824846595112	0.001184031870351568	0.1627216822981955	0.05873027196941704	0.0384392959145329	0.001009062038951568	0.001009277128434296	0.04123787053740412	0.001031520826452724	0.001026123672912551	0.1450060354171037	0.03202336922356487	0.0232261322800489	0.001560332682053868	0.001169594032352419	0.1994179686850502	0.001031112779588575	0.001024894861751756	0.001072691446502951	0.06195416381774742	0.03909113385415504	0.001023031140171354	0.08430185651743413	0.01039436460096508	0.006394822542347865	0.005889424625494023	0.001080099582728535	0.07789253192088605	0.001004534879054211	0.001011495678326846	0.2184202231216046	0.001006223630077222	0.001010078371595894	0.01250017052746238	0.001007961075476347	0.05392451715699792	0.1432817454269098	0.3218287668486078	0.4757024435455535	0.4457557373177547	0.001001388530208402	0.001004075905130114	0.001408395573682933	0.001036457522897321	0.4226677878834297	0.001010551548019979	0.001037621597324153	0.001071487644164218	0.5251203071862252	0.4867558541759426	0.001045521175046662	0.001013756368273675	0.2770461825748618	0.01983367299512148	0.001009377204584313	0.001020398513776004	0.001045666041279952	0.1220534339323951	0.001027156901275055	0.001026419406790942	0.4118281488451388	0.3498462346565048	0.001002741426814788	0.02546176383101162	0.001007418474857791	0.001006213535447645	0.001002341055246611	0.001004571667719634	-0.007473218017867315	0.01687058281107757	-0.01258364467505204	0.0006000697086269086	-0.07043132909562232	-0.01245168997169302	-0.0006132521935313564	-0.0110365878810643	-0.9324681895969902	-1.656235565552115	-0.005707965130654555	-1.034013602936134	1.420372599209723	0.1652909164213281	-1.620428668750879	-1.014701641133846	0.7049127839376574	1.057270068533908	0.1194290364861064	0.127104144202863	0.04306539222858551	-0.2334949185953394	-1.699398885126537	0.7993928671516353	-0.2112373739683945	-0.05375456187552354	-4.156965503579823	-0.6372812756227235	1.00753032297245	0.00104836959432836	0.09634612156664278	-0.8199383075574987	0.04200898795803227	0.2106468040355238	-0.03736099881798777	-0.1664431592474996	0.3369460969553364	0.153526402742705	0.1441413455438353	0.09629481813863831	2.522593015470314	0.01962289305183205	-0.02714241685076325	0.1419469139294456	0.08787145088052058	0.06371970520971849	0.1828677425514175	0.09659243798735104	1.199550560538156	1.052674442106403	1.988298140683922	-3.544296390322478	-3.688099660219936	-0.003977491395343127	-0.03085040382075987	-6.501178757445849	-0.008605200390571993	-0.7070227681317385	0.1188775177467608	0.00761611125473383	0.0124708162602739	2.421167393024959	1.148846322375926	0.0880382809378645	-0.04702179660069078	-1.28117456031386	0.5603800311185894	-0.005306128220940356	0.02196419929002462	-2.825859619737591	-0.1844395809779727	-0.01725486745597141	-0.01935294632838209	-1.776828046615617	-4.149865399864869	0.2030359217658515	-0.660883286883822	-0.09296320488940164	0.06309896642945211	0.04554891818142232	0.05162937426581583	-3.091467543565643e-14	-6.295373390385529e-14	nan	nan	nan	nan	nan	nan
0.03	-0.06678540138272562	0.002960561297012941	0.1191124557020409	0.214977904448013	0.8962940521632491	-0.005161253007613361	-0.2580860171905909	-0.02762680303672572	-0.04098829838470349	0.5029371697173126	-0.01121045011828351	0.0621405086720674	0.003962455653930258	-0.03041675016972541	-0.1063998285031369	0.2478044547011161	0.103769656337383	-0.2478044547011118	-0.1037696563373802	-0.4075036361156378	-0.02589243460081529	0.02169924928441082	0.1330116892260191	-0.1656071204815528	-0.02980957282719921	0.132016853186633	-0.0296812191523855	0.5506659930628609	0.9429460244805916	0.1171700346323998	0.001161819633857986	0.7245206665081469	-0.001152224041784526	0.3199669573740857	-0.7467006511726797	-0.4425906526877365	1.843759932910129	0.09283672111296698	0.08045001208889957	-0.3311405425591449	-1.142234680668365	-1.113606838369916	-0.9530545482680256	0.9645230265736631	-3.370862533997947	0.4572444540485091	1.22263810728988	0.08121039646573769	3.357862764702292	2.234922741917336	-3.357862764702299	-2.234922741917325	-0.3135445669612376	-0.3850270193329772	-0.03533209797561176	-1.019758936473618	0.2800700205469138	-0.3796211937336796	-3.975882944375085	-1.829138475215096	-0.04703058787593661	-0.08929237618551368	-0.6368589696835913	0.2739147732733752	6.930555084865389	-0.1923847580227935	0.05357568283622819	0.0569654574085957	0.03668106791084642	0.04145400190948067	0.06324930366572026	0.04687898123991981	0.06822783037632681	0.0650618334578648	0.01960494116347405	0.05232811626307135	0.1689610825514067	0.1414647203061739	0.04445042714687795	0.06983420226092882	0.03129505940555535	0.03770357024209163	0.01214041697839002	0.04385305614170303	0.006363474383006411	0.0295218952451573	0.03556563602710212	0.05070622799590422	0.00366806420665828	0.01030756935492873	0.0165887643169778	0.02774119259215837	0.09844911111184131	0.05444639085501776	0.03022738377691843	0.03179231837703849	0.02185729299578831	0.03775138896830122	0.05439082234862565	0.06579627114225849	0.006382029018166423	0.01972313301829869	0.1378608461765063	0.07310036485328247	0.001037579372215847	0.01926965029952045	0.001028071830520935	0.02109421454771566	0.008070899226134879	0.0360762410326607	0.05838607127122374	0.04045833013922347	0.03738755436253133	0.04595298951966724	0.002446435473456614	0.01226946698956033	0.0639946582113444	0.09013766088591027	0.01890748786971859	0.02371489486282734	0.01440293380829561	0.01465726080098354	0.01452317913713028	0.01711156922582683	0.01507148255536506	0.05011715577517752	0.07478948923803821	0.1132282379966546	0.001005959445462476	0.006009722548143229	0.001015615876178615	0.002971704386580424	0.2067716115917887	0.1831223324742517	0.001102296555141306	0.02644867323553707	0.001143269444381321	0.01530618601975839	0.01462011176431659	0.01933115955861884	0.001010618433229379	0.02347444198446054	0.04505477018922589	0.2177857710997518	0.132100017835594	0.1243851499140274	0.2896687450952595	0.2159949034774163	0.5024816552558228	0.2612153789828971	0.482631775102642	0.2175751372536123	0.001001797523268035	0.004236162572610502	0.001006927300749158	0.008753019863467	0.1217595155964639	0.101714126728743	0.002905375032473202	0.0227822753098876	0.4289098351521783	0.4406739827921102	0.006591856246979351	0.02526366553878945	0.001048489179658074	0.01227245257802304	0.001096863610429485	0.01351499735136149	0.4306971571364172	0.3517785360932931	0.4466415461254561	0.3745587315312399	0.001068179703765236	0.01136267391324118	0.001017803410267843	0.001149729100859717	0.2732585257070839	0.1970466738863206	0.02076781766627674	0.04067525900651037	0.001012090318943046	0.004764684244692947	0.001023731686707181	0.01888427460345352	0.03611141123170812	0.08886598977140546	0.1230444381270293	0.1440683447089545	0.001064975595717396	0.000280072169562673	0.00104063937440604	0.006708513664200199	0.4112964226836954	0.1919699393332898	0.4422187748747727	0.4912985772178113	0.001006273208588041	0.01900263066566521	0.03454342342613794	0.1374576373248506	0.001009778530739509	0.03782041415632472	0.001008416926215811	0.01038296600980603	0.001003229901923674	0.006671534938908704	0.001006205040531045	0.008734584738841025	-0.007294981205811953	0.01679211279483837	-0.01253552421751199	0.0002787397861414844	-0.06825025513745502	-0.01263732646322044	-0.000657090220932454	-0.01061612384902443	0.0309917804538429	0.01486220220970223	0.06167131351331816	0.06928591302299623	0.001127729725195549	0.1343438626473839	0.03850241049185442	0.05361458557078933	0.04343245267902212	0.02000694399646828	0.02267093631401407	0.001029681171125047	0.001019656929534327	0.07544338504186772	0.01662546050510823	0.02092190291890167	0.001388374917002656	0.001093284347565549	0.1004988160008398	0.001041697537032362	0.001024942702964011	0.001057884404777832	0.06640001394703944	0.04522969312167543	0.001036399328756969	0.04269064745457783	0.05361535913373264	0.04296992972754034	0.04429272646835728	0.05466475424232774	0.1650555757885132	0.001008430510261901	0.001022953572675796	0.2272557629861688	0.001006383116677043	0.001009832781057491	0.02640289106918632	0.001012117713310814	0.07754441476847562	0.1743278371898197	0.3231607703655853	0.4137333231630899	0.381184188163746	0.001001563740435697	0.001004063894034586	0.001219914511290975	0.008068248125935413	0.3925581542108367	0.02216132469052754	0.001048755391880262	0.001126185420637919	0.4437140290569294	0.4262112847981313	0.001054063598182843	0.001017998759299434	0.2636848981185271	0.03977593761262033	0.001011855965923376	0.001027168293632558	0.001029361511841738	0.1220829133168028	0.001166020653566811	0.001071682781709626	0.3548490811873379	0.3195732852652765	0.001003012568630829	0.02273066952779737	0.001008899835112864	0.001005836337779619	0.001002167337691982	0.001004288509131487	-0.003013026560192018	0.01663693575817943	-0.01293751807209353	-0.002169881080399596	-0.07267523543199292	-0.01686976915760977	-0.001764363239787505	-0.01681127361012922	-1.623558190449499	-1.423833506340893	-1.129831126741563	-1.150320200712095	-0.1015470919614802	-0.01625284193492353	-1.066881099974811	-1.45469411891859	-0.3576052506502604	1.09102368478597	2.070513144466295	1.322337301725438	-0.7002340928885028	-0.1449049746699221	-0.9944008436360745	-0.6706841909030804	-0.6920867964564104	-0.1085397364420994	-3.066626318336911	-0.3359311644261818	-1.154422475387756	0.0005928424925746311	0.1090727761953491	-0.4406400551968484	0.1303445995239571	0.2944123471832977	-0.04195412751933401	-0.9234958319031795	1.930263159720043	1.328357433564635	1.481809989542187	2.701668567345393	4.226325204418595	0.008533520457085003	-0.03419656583347833	-0.2061990561403815	0.07566558586336301	0.05204052959900305	0.6964871527103891	0.1094155194193396	1.199066856269925	1.278860524252462	1.796507922536359	-4.145156568393516	-4.16214900057129	0.002433711919204225	-0.05647244032742902	-4.821601552224198	0.3044325476266556	-1.496304071933279	1.307681105781517	0.007674025798665672	0.02422358969615395	-0.2524817577918103	-0.40708021786753	0.07726053872666248	-0.032733398110108	-1.924256019413269	1.23332215689937	-0.007304761684253438	0.0114964829082796	-1.612128836300713	-0.1873998776772939	-0.01954348651356198	-0.02482202885452418	-2.22853180537648	-4.195927002366589	0.2398877086822468	-0.5009502116722173	-0.1008043422473985	0.07627438184374505	0.0557616362370963	0.06045467047222315	2.16012091263616e-14	-2.274242696353872e-13	nan	nan	nan	nan	nan	nan
0.04	-0.06308136558248702	-0.004791927444031467	0.1135762594799765	0.2334576978438356	0.8974495322357927	-0.004306892816674198	-0.2594930965066838	-0.03883942497911586	-0.05210593329147988	0.4924870174523544	-0.001195259533740618	0.02926387049228012	0.008129800819792404	-0.01756416445788982	-0.1046067138663717	0.2855534312970942	0.1258466276463665	-0.285553431297094	-0.1258466276463644	-0.4097011618438069	-0.02994735485353321	0.02139455008115882	0.1220775931685813	-0.1623673263989475	-0.03350661285179673	0.08967156318204783	-0.04374636662162054	0.5490873057142255	0.9402153438603758	0.1065412895261338	0.00285430888341405	0.792370513951275	-0.0009522107227330281	0.4146289057833351	-0.8010207925908163	-0.6540990660226867	1.848569129568431	0.1387612017148427	0.09012712247537701	0.07902345259660869	-1.098860877639102	-1.097249535230788	-1.120587156733633	1.03720803887189	-3.189658425060176	0.3740177318966458	1.341943693744493	0.2660011828323606	4.222191329714371	2.224756398508185	-4.222191329714371	-2.224756398508184	-0.1085757046376076	-0.4215375115810113	-0.02306060957241817	-1.155297028223883	0.3659824602154889	-0.3577549309614593	-4.494417252452073	-0.8101636110909194	-0.2911800507661782	-0.4718921597844704	-1.500091276701073	-0.01542699091814556	6.575751557703997	0.2674649768359137	0.03584384371332237	0.04127499362753295	0.02304698774589996	0.02940862249294735	0.0549601396363012	0.04058975911244085	0.06669357242100135	0.06289355894713555	0.01087665798378464	0.04435480339475831	0.1496679192036957	0.1248975238247227	0.03654916108324879	0.06198785392020699	0.04530393850139749	0.04866994922302888	0.03793494385776174	0.06929476956467948	0.01799752281933913	0.04605465001710226	0.02478804740918717	0.04069977629267665	0.002403482333911024	0.009418587762185468	0.009221042988874502	0.02052012705333559	0.07215927112630534	0.04109387140914447	0.01986503132903259	0.02312776819651071	0.02080558953026308	0.03639215460492703	0.03035146003788881	0.04190839174371658	0.00383339679680956	0.01724578904726998	0.1004730825406168	0.05446124943258033	0.001042522072841929	0.01925511938694214	0.00102658264347276	0.02228178380414345	0.004720447532173083	0.03290701258646724	0.06298716104700827	0.04150164498547427	0.0425057021690046	0.04903189243228397	0.001773892793053807	0.01241837577058511	0.04415892744054684	0.07719471211049492	0.0461319834128054	0.04773755659453745	0.03733211488478395	0.03142011747096764	0.0384706471818525	0.03567306026042552	0.04735484683192647	0.08260782672548729	0.1323872768166477	0.1595543517321786	0.001008237487027936	0.006104144342637985	0.001022349432923469	0.002615409735185402	0.2159864304523868	0.1792129559603155	0.001056286215452575	0.02736532795557419	0.001079130409232843	0.01604269195559202	0.02385778487499714	0.02785266413348472	0.001012502920115239	0.02459090298683669	0.06528654095861111	0.229478465063636	0.1554022009045599	0.1385344224677257	0.3012310253760446	0.2325450640105158	0.465576255731536	0.2173944634661035	0.4410815407901505	0.1743228127913977	0.001001734345253654	0.004297961534414111	0.001005548894186666	0.008409943795388701	0.07141624666904617	0.06370555422815101	0.007320944100441649	0.02652168370748769	0.4125167822489374	0.4209374977730149	0.01970184877813764	0.04183721162434943	0.001051735962093542	0.01228257103688755	0.001126262409031119	0.0136992155310117	0.4210229005582834	0.335775491546333	0.4302389720595065	0.3623498277052662	0.001063794534577943	0.01220867662377789	0.001019085743869317	0.0009182678157201629	0.2674507450508317	0.1750352173868722	0.03478825413299485	0.05488563082690408	0.001012672228129861	0.004700073444489417	0.001027278496740526	0.01902187697527475	0.01986924793014531	0.07893183598047687	0.1226653639046866	0.1420085029444857	0.001152386121869032	7.87740506687989e-05	0.00106822533602743	0.006447034995208502	0.3838024069170721	0.1673842527404912	0.3989636038168843	0.4500603381200271	0.001004783372513072	0.02178112154231284	0.02842250092262451	0.1333407070013551	0.001009771592162116	0.03681935415556461	0.001007072024532568	0.01127161510795142	0.001002670974105933	0.007320590365976633	0.001005205368713085	0.009446293504700087	-0.002941731835369965	0.01660554775168396	-0.01291826988907745	-0.002298413049393596	-0.07180280584872592	-0.01694402375422079	-0.001781898450747955	-0.01664308799731356	0.001055662344493342	0.00102266839955361	0.03136664507894792	0.06118357758004079	0.001071427580038007	0.1059660429965703	0.01827454901429518	0.06878987522704505	0.08585584331908755	0.03900461086449705	0.004104002090621544	0.001027841515798424	0.00101319018616003	0.005880734666626107	0.001227551786650489	0.01861767355775501	0.001216417151949555	0.001016974662777028	0.001579663316624618	0.001052282294463043	0.001024990544176933	0.001043077363054022	0.07084586407633169	0.05136825238919532	0.001049767517342555	0.00107943839171853	0.09683635366650113	0.07954503691273307	0.08269602831122129	0.1082494089019245	0.2522186196561392	0.001012326141469497	0.001034411467025318	0.236091302850733	0.001006542603277202	0.001009587190518795	0.04030561161090952	0.001016274351142264	0.1011643123799533	0.2053739289527297	0.3244927738825628	0.3517642027806263	0.3166126390097374	0.001001738950662601	0.001004051882937456	0.001031433448902424	0.01510003872896849	0.3624485205382437	0.04331209783300383	0.001059889186435928	0.001180883197111196	0.3623077509276343	0.3656667154203204	0.00106260602131887	0.001022241150324964	0.2503236136621926	0.059718202230123	0.001014334727262546	0.001033938073499463	0.001013056982405664	0.1221123927012104	0.001304884405859183	0.001116946156629132	0.2978700135295371	0.2893003358740473	0.001003283710446752	0.01999957522458164	0.001010381195367466	0.001005459140111471	0.001001993620137804	0.001004005350543472	0.001447164897483181	0.01640328870528165	-0.01329139146913496	-0.004939831869425867	-0.07491914176836352	-0.02128784834352657	-0.002915474286043645	-0.02258595933919427	-3.03304287653915	-1.328740497477239	-1.959123097716317	-1.25718145942213	-1.062863443632371	-0.4613231521950777	-0.5306710621777664	-1.851556893507535	-1.169972643937229	1.097747073474956	2.817075997654613	1.877542291323997	-1.272560781704839	-0.02820660650690654	-0.4818941565028715	-1.971631388134406	-1.014400643793479	-0.1633035812747327	-1.657882047026455	-0.1845289451266924	-2.42480567577709	-0.00422629406925727	0.1297694039449127	-0.2195784002783434	0.05024600145166754	0.3100063043433109	0.09539251170778472	-1.662003006894644	2.744406979449255	1.928418987638181	2.112690134143643	3.494350283943861	4.860665572550134	0.01293217655142437	-0.03622469437158782	-0.5799424907344874	0.116506485601996	0.1062405182824664	0.9673552021823654	0.1122042971213901	1.127649693408422	1.5601834625055	1.495285480023308	-4.593628492664216	-4.458739402060149	0.01014231349663113	0.001847567425096264	-2.707730668104013	0.4086448991315889	-2.484074443108925	1.909136794785721	-0.008326788906870398	0.007948782852188335	-2.95252640020023	-2.049039305173149	0.0970314447509989	-0.01258163078126148	-2.460174840868848	1.549249792106852	-0.004880198998275295	0.01902303847053969	-0.3699626956909767	-0.2314101353842725	-0.02049294360174235	-0.02691022365665022	-2.690279502994852	-4.013667259654377	0.3236246608543012	-0.3187195963316438	-0.09756009357937614	0.1038565658904377	0.07566446815282525	0.08440850590309316	7.713859607713904e-14	-3.934590478419104e-13	nan	nan	nan	nan	nan	nan
0.05	-0.05868151352451832	-0.01291221778361806	0.1065436149017346	0.2518702813127897	0.8990806800694207	-0.003390494180634612	-0.2558924219927002	-0.04956719014698294	-0.06223296017516856	0.4804114414531274	0.009158154665997915	-0.001615779025931244	0.01145330364780326	-0.003841049917450644	-0.1016153711007305	0.3326545074467683	0.1470807516303919	-0.3326545074467527	-0.14708075163039	-0.409442560092974	-0.03422648961932935	0.02125294657768655	0.1100715033272815	-0.1583707279002612	-0.03696049996586301	0.04217822521599755	-0.05056970771552558	0.5447154401034839	0.9334331165291651	0.08692771104629186	0.002710380768573501	0.853577500920113	-0.0004637825833369175	0.467282311982869	-0.8161440105881091	-0.7381379273745339	1.832258959399275	0.1868283441410486	0.09266472781846531	0.6411365551079087	-1.045268357517862	-0.9086067055593415	-1.309896093755824	1.026266486505989	-2.979570690196375	0.2828701474914549	1.390871048989642	0.3196694318678603	5.192619413085333	1.995673092232661	-5.192619413085341	-1.995673092232656	0.1516657610698202	-0.4320599436153356	-0.008592678537529472	-1.249527050266939	0.4269552259000284	-0.3331861299606673	-4.977849303008393	-0.5591768773160624	-0.5492053442939715	-0.8518339669418882	-2.385725581090493	-0.008099169643728582	5.456190585732654	-0.08463175494654868	0.01964588668510539	0.02686482993197953	0.01260156388883057	0.01995894027425295	0.04743429731742322	0.03466479686869273	0.06284484675388871	0.05855097107355951	0.006139392688863791	0.03976558478338675	0.1324200469577296	0.1103880149223159	0.02594130972837574	0.0514350443519248	0.05641835968252711	0.05708492281895787	0.06021608430273202	0.09104942000964782	0.03121603216447053	0.06397788486510232	0.01485417750149127	0.03118501934165019	0.001730500512320179	0.009080704362180085	0.005247960728828297	0.01644986197119322	0.04484340571341351	0.02662429168598988	0.01138548373274994	0.01600382381815799	0.02503894064679969	0.03699662097107637	0.0166669693785641	0.02940554745331891	0.002459120788892912	0.01591897969626723	0.06474819140066093	0.03608508816401819	0.001045825008311559	0.01921413307148095	0.001028057938739786	0.02347014065198536	0.002928159333430697	0.03130235418399143	0.06326608344984577	0.04122469975696983	0.04451351720510297	0.05023724071512479	0.001418751039767648	0.01305215889914749	0.02437616883589531	0.06296135082886554	0.07225259959856185	0.07213771676063715	0.05943148552023966	0.04852272680157736	0.06144801901888569	0.05422139142131315	0.08065273132361504	0.1135435013628769	0.1800798202649772	0.197733093172058	0.001010416121006447	0.00615731944649832	0.001034468560790551	0.002231686175670562	0.2194820096647102	0.169680545120538	0.001032030356817385	0.02850342207616405	0.001045214239496022	0.01707858709954671	0.0337425066772993	0.03710912292565588	0.001014478146842747	0.02570827692088818	0.08249437155205624	0.2392347035567134	0.1612463349002658	0.153048067196855	0.2997421984597202	0.2446303905354849	0.4221862370193115	0.1710759415929223	0.3929663204454642	0.1298794125237453	0.001001768380341258	0.004445925252797226	0.00100505309827404	0.008308001863607665	0.04018199032128762	0.0410493953676948	0.02064294281368016	0.03713060573462258	0.3908162825086256	0.3924088959121839	0.04640666828855367	0.07290923643845329	0.001061907997863068	0.01226961032370191	0.001195027851703913	0.01386050026663958	0.4075724903743657	0.2998220235977981	0.4113716988662763	0.3357551137620821	0.001060387189562808	0.01306745231059126	0.001022801904474141	0.0009832713367736187	0.2542243504847659	0.1484863076345454	0.04657028377983073	0.06669523191383028	0.001014459962831272	0.004726042377517081	0.001030888119159116	0.01913669604949702	0.01088454219731245	0.07668269837286092	0.122529519959353	0.1396590753236271	0.002759509261358449	0.0001910067733071468	0.001167097981128667	0.006186262492930247	0.3508670525514851	0.1394354112500633	0.363263154925027	0.4121506908343095	0.00100426930897712	0.02535545568661587	0.02209454122917632	0.1304156288671636	0.001010871779346084	0.03597653107291406	0.001006195082556643	0.01239201802290243	0.00100230540824566	0.008130576755754203	0.001004553439610553	0.01034388655947849	-0.0008057237005315285	0.01606313254809476	-0.01332804272800318	-0.002376721757566738	-0.07454176001934239	-0.0212325719395179	-0.00292667424414542	-0.01800044644488184	0.001071934965756768	0.001026295498825031	0.04394288865117216	0.05514682748158412	0.001059762817976358	0.1059719389852626	0.009773106309975617	0.07101689746021957	0.08827014854340326	0.05220288242419523	0.003494796756731347	0.001026693486182664	0.00101204378450614	0.01408451771198684	0.002762224761146543	0.03930677691238799	0.00117703791139886	0.001016862018792162	0.02887960048813161	0.001046708006690488	0.001033487784269117	0.001041717061081894	0.05736953807108348	0.04308262895206887	0.001047069153584924	0.001273795554955292	0.1117262078048866	0.09187041871097293	0.09511403660040699	0.1352606040824606	0.2557125998872004	0.00101298571526533	0.001057802113279078	0.2162495984985058	0.001006987871541986	0.001010183740745893	0.04909431630627593	0.001016753307951082	0.108082028479686	0.1391890399262664	0.2719804160912949	0.3010021233489323	0.2608632339279744	0.001001858667333508	0.00100494769026291	0.001045253284509206	0.05228579034496706	0.32718102022118	0.1067680607038271	0.001083162399419385	0.001339187564884754	0.3923886716585323	0.3737500267895055	0.00105196226962019	0.0010304162329181	0.2110937845672137	0.06119837295868947	0.001018000610190238	0.001035243000559543	0.001014157493137743	0.1225196630304491	0.007090133431619017	0.001399570576429269	0.266958440797851	0.2851950833416096	0.001004115594948363	0.01061691509328737	0.001013400564086736	0.001005132969797285	0.001001866892469877	0.001003764690268819	-0.0004720264441048945	0.01524859241875666	-0.01376713657402342	-0.0004045423762526367	-0.07697880879074212	-0.02547689900160799	-0.004080410004024235	-0.01568939457700036	-4.377713762732758	-1.334445353778783	-1.011544674000472	-0.671354202464048	-0.2016178432878983	-0.4235279914813418	-0.3746798701623315	-1.090890114622801	-0.9683531082997172	0.6139218963639999	1.583472374791496	1.709888294901444	-0.6865824505782817	-0.02816338381579148	-0.3289722612938188	-0.9899054959586328	-0.4588085273953686	0.275681904422488	-0.8973018870301956	-0.08973199274446053	-1.256791774674819	-0.005013288900761296	0.1129916619588941	-0.1072632268467468	-0.1340257235167902	-0.06884531904685202	0.05276618696052775	-1.195231837245853	2.137230276603486	1.496816396891963	1.605918665083466	2.721537379504361	2.816240127674994	0.0008123314889248061	-0.03993220614030475	-1.295268254979691	0.1188779401192121	0.1091702266065691	0.8926763533990295	0.1089472511122452	0.8090785273177947	1.137823766467431	0.8244024347090875	-4.574818211250711	-4.346471290661994	0.01841168896466328	-0.0117151960331659	-1.815504310663483	1.577244270002097	-3.16434803007811	4.118376884079066	0.003093332266792062	0.0200817872458111	-3.904837693789702	-3.100961608430411	0.08001068004716788	0.02185733534080986	-2.795446435956385	0.8599604284600311	0.00894990073795612	0.00661973023959962	-0.05543455324557068	-0.237957907534712	0.03396684883853747	-0.02534972340626038	-2.834141686674386	-3.52829131723037	0.3955502517323498	-0.2710838634598288	-0.07036208029922632	0.1216399513401271	0.0870268250448627	0.09673591031306045	-9.819591546561654e-15	-3.021148209331894e-13	nan	nan	nan	nan	nan	nan
0.06	-0.05369690321911512	-0.02097694236074626	0.09909933937763253	0.2700691049354888	0.9011732987010225	-0.002463355798551065	-0.2466698633061365	-0.05971631616102669	-0.06988708468366203	0.4659817345643102	0.01918590390529442	-0.03019352754403747	0.0136309500449973	0.01001709321458043	-0.09846528399768018	0.3892977298160438	0.1652321833697385	-0.3892977298160328	-0.1652321833697386	-0.4068404524970024	-0.03854396376660811	0.02115604476210142	0.0970149299586222	-0.1539558621533839	-0.04017360821318995	-0.009357402123148218	-0.05502334956044677	0.5387829533701642	0.9238330513118526	0.05956475466791829	0.002797514738642579	0.897305220659307	-0.0009418939414371876	0.5315805552792232	-0.789907640099582	-0.7364252551890177	1.80581716031743	0.2310553613059114	0.09227507168416893	1.203400287119347	-0.9831330468704976	-0.6026690601870522	-1.591413334649644	0.9720750467853391	-2.72927822504271	0.1448464456929754	1.368949412040582	0.2977500503076244	6.130620573634609	1.60821794957221	-6.130620573634609	-1.608217949572209	0.3601254643906825	-0.4292053878759511	-0.01412027199492826	-1.365393733695433	0.4496359098541285	-0.3095991576135027	-5.302875127075648	-0.3362237612913414	-0.6033042752812332	-1.035459737004707	-3.049966856403	0.03078542606061386	3.079898111775368	0.07415707733893566	0.0108915301922211	0.01927139949509316	0.007103585423836331	0.01520955408072972	0.04905077368124594	0.0349676254830975	0.05798591557155753	0.05409632773829579	0.003707953668837021	0.03711106179031946	0.121848522384872	0.1022688169793251	0.01614653053134606	0.04206551498262572	0.06333559332865271	0.06152187216342333	0.07287343714455745	0.1019565827294747	0.04412101989953088	0.08030808824737908	0.009314409919049858	0.02584429043963268	0.001392414689493758	0.009079453879407172	0.003221018666871259	0.01400441380036675	0.03293827313276015	0.01994334270087026	0.007708098303254017	0.01298319173818939	0.03700664421867109	0.04173549369174145	0.009329217971926195	0.02287005248359243	0.001767357074541285	0.01527316783833372	0.05556550816882037	0.02919811000402531	0.001044687424422779	0.01913400719503082	0.001033045786339021	0.02464341097003291	0.002023395274685624	0.03064354911694996	0.05734504782105666	0.03825331698785134	0.04174427871363115	0.04765681262596563	0.001239577967920537	0.01390174096883078	0.01359147019635545	0.05307882360954837	0.09246192658329594	0.0905142665832685	0.0764201528729638	0.06145071577697685	0.07892557389848802	0.06797028490308946	0.1096387327396983	0.1376136290349211	0.208594263593045	0.2167023025306676	0.001011834843666185	0.006182580717653439	0.001052225541131904	0.001828521840183256	0.2143732060066167	0.1539330193055446	0.001020129682488654	0.02989819878999554	0.001028559923133442	0.01839073080967447	0.04294697900219349	0.04588098714503529	0.001015704870563472	0.02672338323800994	0.09483738813205171	0.2453696460522153	0.1383990725752438	0.1571964634600086	0.2806534885423783	0.2470855648994574	0.3754363813847308	0.1278032526555041	0.3409910505759319	0.08906277419431803	0.001001845278061362	0.004645420489626292	0.00100525345278978	0.008386055029766037	0.0221580409209325	0.02755540388101019	0.04485810309228368	0.05534866438157634	0.3644403281544572	0.3587964951510543	0.08825531406461094	0.1204669236265684	0.001078632845898485	0.01229161140205419	0.001308553039278765	0.01401632373535872	0.4078775531118014	0.2643453275848927	0.4008988332285212	0.3037094330373692	0.001053360159875178	0.0139146299733964	0.001028748524748547	0.001280914529446191	0.2314823686011046	0.1202095021405452	0.0534118637558432	0.07303063946004971	0.001017187216492693	0.004856589761924886	0.001033344864755408	0.01920785069119148	0.006187707177449753	0.07831175036728701	0.1226167490741154	0.137259694418852	0.006435320765965213	0.0005786582416707654	0.001357822643794163	0.005937931594938285	0.3178784593128756	0.1120083611753609	0.3371791496370266	0.3802939293805929	0.001004428557798903	0.02977828825145629	0.01420952646097712	0.1278232730732502	0.0010129320233488	0.0354249614023726	0.00100559366281129	0.01373273281955925	0.00100205932186741	0.009075007171710021	0.001004107247675843	0.01141352781616107	-0.001373181883310814	0.01511252995588219	-0.01378179707757069	0.000620701668491024	-0.07682785609113371	-0.02545478844000462	-0.004084889987265006	-0.01385518941927548	0.001088207587020056	0.001029922598094555	0.05651913222339517	0.04911007738312731	0.001048098055914033	0.1059778349739528	0.0012716636056563	0.07324391969339519	0.09068445376771893	0.06540115398388825	0.002885591422840198	0.001025545456566678	0.001010897382856462	0.02228830075734746	0.004296897735642577	0.05999588026702177	0.00113765867084712	0.001016749374810403	0.05617953765963903	0.00104113371890637	0.001041985024362445	0.001040356759111158	0.04389321206583573	0.03479700551493942	0.00104437078982551	0.0014681527181929	0.1266160619432732	0.1041958005092136	0.1075320448895935	0.1622717992629957	0.2592065801182619	0.001013645289060865	0.001081192759532437	0.1964078941462787	0.001007433139807018	0.001010780290973101	0.05788302100164151	0.001017232264757401	0.1149997445794185	0.0730041508998026	0.2194680583000271	0.2502400439172383	0.2051138288462114	0.001001978384001515	0.001005843497586349	0.001059073120118742	0.08947154196096224	0.2919135199041171	0.1702240235746322	0.001106435612401613	0.001497491932657486	0.4224695923894299	0.3818333381586904	0.001041318517920684	0.00103859131551101	0.1718639554722347	0.06267854368725875	0.001021666493117418	0.001036547927642734	0.001015258003870044	0.1229269333596878	0.01287538245737844	0.001682194996227966	0.2360468680661648	0.2810898308091724	0.001004947479447548	0.001234254961991907	0.001016419932805999	0.001004806799483237	0.001001740164802594	0.001003524029994431	-0.002391217785692906	0.01409389613223209	-0.01424288167891179	0.004130747116920283	-0.07903847581312078	-0.02966594965968938	-0.005245345722004776	-0.008792829814806481	-5.323030298893732	-1.418302203272219	-0.5957764460143753	-0.3171222543876958	0.1826947279781358	-0.4837342445311628	-0.1437319385035099	-0.5734947016212025	-0.933316604133655	0.3021422231875451	0.6475784526146422	1.558935998149565	-0.4377551718950938	0.03911997693649522	-0.1569307742093892	-0.413905240512663	-0.1937381841213101	0.6635776896308415	-0.4644121828888924	-0.04832944657619945	-0.1269690540897803	-0.01205420790145032	0.1267520979866762	-0.03040773318886442	-0.4886415066733286	-0.447148970050469	0.1385522999230062	-0.7918361944040063	1.539684910755261	1.09349491659532	1.152802598320642	2.121240890868351	1.018759156296366	0.007349409997351807	-0.04011284956797161	-1.822965485778535	0.16784300424738	0.161490231515891	0.8704362876892953	0.09175077378113738	0.4033904938942778	-0.5128662306888004	-0.4307449521751135	-3.984461905510897	-3.733387014413037	0.0204486172083773	0.03784658702075923	-0.8752971933871065	1.930472223084426	-3.500834223162054	5.206269269554603	-0.001334430611011234	0.006856529468151491	-2.857172013076474	-3.139232661480864	0.09471183994542273	0.03394630353544097	-2.805753989203547	0.4544110840016704	0.01603549127709395	0.01029015534644025	0.4056752247159687	-0.2414007921668982	0.03459080554765141	-0.02442190279995853	-2.58592121984891	-2.803090093253396	0.493324344958731	-0.2521751282566265	-0.03930941118187576	0.1479189422314103	0.1025532733877846	0.1188181462829779	-1.094440524657714e-13	-1.878924602364469e-13	nan	nan	nan	nan	nan	nan
0.07000000000000001	-0.04792362562152574	-0.02862621284901495	0.09178526100124923	0.2879772934618248	0.9036789075222673	-0.001527254285102482	-0.2321874939373389	-0.06921893854314272	-0.0744806280152404	0.4483528722603891	0.02870274576263135	-0.05575306673951826	0.01415523615419337	0.0233712492161861	-0.09554311258284574	0.454661998431151	0.1794029424559304	-0.4546619984311091	-0.1794029424559308	-0.4025409087219769	-0.04279574607117062	0.02091385737815936	0.08265543639162756	-0.1494835885939901	-0.04312846468288245	-0.06395326606928117	-0.05545701925003448	0.5334950120624444	0.9135130729492539	0.02721372779331522	0.002925007064498458	0.9124948966008669	-0.0007675520638016664	0.6222138358993134	-0.7354143403849607	-0.7250435605382547	1.774954121309454	0.2686998276932634	0.0951858463960953	1.677370437290326	-0.9115646100417638	-0.3179338747137632	-1.933205614585196	0.9313593903562434	-2.371601194627068	-0.04113453188901584	1.293543267109901	0.2896075371911559	6.886221803144077	1.215583542879449	-6.88622180314408	-1.215583542879445	0.5014009896007868	-0.4180965112055745	-0.03251350826114402	-1.493966388478414	0.4436211553048067	-0.2768456133969999	-5.656751096689904	0.1939137318763431	-0.4571741679488192	-1.041167252927901	-3.401848218348777	-0.005501977732021903	-0.02431365559672573	-0.0116384078968538	0.006151694869789943	0.01517341444267586	0.004152933637404628	0.01280474686157212	0.04616155962640929	0.03272758764498757	0.05121644231065604	0.04843902294899848	0.002409826793709922	0.03552818999372648	0.1131692994019365	0.09649128759974243	0.008997748293075869	0.03481338203592225	0.06770367303279201	0.06349840316156941	0.0851253680331833	0.1099228549821509	0.06256832829958779	0.101111997815938	0.005971779412689703	0.02249438825780871	0.001213487128611215	0.009272695309447094	0.002141494394067132	0.01239351827583586	0.02654997164212609	0.01646706306818172	0.005657696982540286	0.01134138653768391	0.0546830342092977	0.04954293442923717	0.00536323373187749	0.01926104267236781	0.001399948504406085	0.01496088004581222	0.05204738624207478	0.02579539341275284	0.00104308611646239	0.01901062852742726	0.001895413756843915	0.026795296169182	0.001543995337752988	0.03049641114042257	0.04933190190360396	0.03280046278236028	0.03679658470583508	0.04291307106554387	0.001149394916990274	0.01504195860438134	0.007766413347442875	0.04616672160312815	0.1058323541157204	0.1025725025371053	0.0879151542422463	0.07015773279626812	0.09071672661346568	0.07707846923515047	0.1366154145723089	0.1579101007418107	0.2293468339593621	0.224922552039669	0.001030299318042371	0.006209563557874258	0.001059609824152659	0.001431910602036681	0.1987298151001057	0.1337591773921877	0.00101445880448743	0.03172559070747852	0.001019672563315874	0.02009003425334892	0.05054090721276195	0.0534068145493064	0.001017026719333838	0.02756033779711547	0.09764461939980019	0.246508120931433	0.1041339436426495	0.1409422626418333	0.2413980910511961	0.2338783233707338	0.3189097705957574	0.09098281765010735	0.2852222131547279	0.05531741091378968	0.001001969914418001	0.004863325399167962	0.001005621727197429	0.008577675756359111	0.01213404207465545	0.01979417456424862	0.0648300259369947	0.06922092448818952	0.335245711122279	0.3239108987337	0.1288077276099081	0.1669008448740874	0.001097336886497771	0.01232152008831115	0.005788631648242734	0.01831542560953768	0.3881573139002966	0.2387635409922253	0.3630417153717288	0.2718921158563152	0.01162584283826319	0.02643828380572596	0.001035909045223739	0.001622966657008317	0.2009340903719019	0.09374622301543055	0.05791216802632588	0.07667022306981726	0.00102238886635849	0.005022960011161063	0.001036342333125294	0.01922439229597523	0.008005743173502399	0.08467914854360513	0.1188875417441946	0.1321210599893195	0.008953003198573532	0.0005720543028413091	0.001432426987461581	0.005576923674161703	0.2750946518579652	0.08597969675067597	0.3151866765678003	0.3546895705093153	0.001004379086769643	0.03528723367516513	0.00794699882595477	0.126173435507397	0.001017165659697407	0.03513706864114149	0.001006146031559947	0.01530181238412635	0.00100224199616919	0.01014129159518192	0.001004505952051566	0.01265519129745668	0.0007985746092125006	0.01354469792482588	-0.01422129691524774	0.00233539659763024	-0.0748759909208821	-0.02892333052297728	-0.005288606909953597	-0.01295168430396837	0.001062778965924391	0.001023920983344797	0.03071079411185047	0.0374427616704552	0.001047929047164399	0.09582952606731189	0.001184231667738341	0.07329867528863572	0.1105468900053876	0.1024967945225987	0.001998491289891012	0.001028346540033305	0.001010448823854822	0.01658320791764325	0.002785987334105812	0.08977813636340552	0.001130449969073864	0.001016701246952333	0.04041034339197033	0.001041661144460923	0.004277425574609745	0.001046284914786628	0.03561437033560644	0.02764473890017427	0.001064867400664437	0.001483875689731971	0.1223750341256118	0.1023217960350075	0.1055904164203912	0.1882143837330713	0.2712468085246144	0.001079866058027222	0.00105553758820082	0.1500042075705773	0.001009507750224103	0.001010120615949065	0.06128719297827195	0.00101939244087489	0.08970475765505179	0.03702433831412547	0.1219403597407296	0.1584810680802032	0.1457660501381613	0.001002202195583939	0.001006141616631543	0.001044525717279597	0.08932569320886895	0.2595826654029345	0.1998496164246084	0.001125583727693219	0.01811897381091382	0.2758455136160363	0.1916759027341814	0.04136577930265616	0.001047397743895748	0.1257618268079649	0.06419836982732773	0.001032993976505963	0.00104192776033491	0.01748487107908573	0.105144948247028	0.01057574635672201	0.001364573650991497	0.1514257193331187	0.2616194269483859	0.00100380313663264	0.001124226685502578	0.001025930537142339	0.001008340339757018	0.001003017534260231	0.001006102722585919	0.005522165017659821	0.01153750732784502	-0.01464352894199339	0.002613811111337517	-0.06959413783683976	-0.03179777729658006	-0.006526932783001002	-0.01537526277999087	-5.934839167684567	-1.518490774446996	-0.2653073825406119	-0.1686908842992414	-0.5938468718576605	-0.6414958816899478	-0.1481597359511818	-0.5887891033059508	-0.5467749275880438	0.1026966362732103	0.9102181843064023	2.500296530546448	-0.2551403954037435	0.01203688238815355	-0.1509412349801248	-0.3008276816108123	-0.1439640082431045	0.8915255534467216	-0.2654021447704103	-0.01763362097052475	-0.4849188492931137	-0.01330584176346562	0.2926066376077696	0.001518138516301765	-0.5786071427132979	-0.5055668900318117	0.1042943051575159	-0.5904201895873772	0.8568908787489795	0.6390369638120253	0.6613219441213585	1.919787977972838	0.6397907629309273	0.0002935395395935486	-0.03771544127519149	-2.187774299604587	0.203473069060397	0.1854502774862573	0.6486667120214393	0.07432722387286779	-0.1643841946065808	-2.535387225247224	-2.323518829189439	-3.407299958877917	-3.024837932874236	0.02278790660865008	0.01211018913989056	-0.6384576359375878	0.9023064642506471	-3.464813340743678	4.097725432224294	0.005302992817281193	0.7780374777728174	-2.510525294151067	-3.407992847074958	2.242117930371643	0.03558280449113019	-2.474355528697129	0.2802029087797774	0.01773732752211556	-0.003932951265446011	0.8526746851898884	-0.7602014719986436	-0.02699641060884224	-0.04473861997812387	-2.669575932345315	-2.364962894818938	0.6208117848081667	-0.09103331693429816	-0.01768687015841174	0.1659959931891428	0.1104074434582911	0.1300283630829379	-4.842492615158366e-14	-3.570915963535361e-14	nan	nan	nan	nan	nan	nan
0.08	-0.04126984906764516	-0.03559458682479974	0.08462540535795365	0.3055508588890016	0.9065199637498749	-0.0005548265627828721	-0.2134365175470922	-0.07783107197155451	-0.07628364754966886	0.4273406925035823	0.03781441302618909	-0.07740498304815087	0.01278535324614165	0.03572118813308989	-0.09261466716333072	0.5259019389540391	0.1893368477316076	-0.5259019389540237	-0.1893368477316043	-0.3967800787251701	-0.04684480275414548	0.02054184852752809	0.06738637401354916	-0.1451073919816913	-0.04561999002257326	-0.1233014927477237	-0.05225659675293055	0.529581666377516	0.9027570799050338	-0.008104403695637707	0.002683174847138253	0.897171932904695	-0.0006216562210819008	0.7076803465557512	-0.6537283376029049	-0.7055807085652647	1.738892540485605	0.2981448425700197	0.09954031345837432	2.057121691422996	-0.8050352561258808	-0.04456430075647236	-2.268076825221456	0.8910401280338085	-1.947753647676481	-0.2339873577988988	1.168105995075845	0.2990048512370718	7.305754955190794	0.7608471874691298	-7.305754955190794	-0.7608471874691296	0.6523827087475151	-0.3886602635572012	-0.04008456533246888	-1.547307495911912	0.4304205204355762	-0.2169329316129984	-6.253347673541225	0.3905946760428525	-0.3283851507224275	-1.122662673328882	-3.643387779269717	-0.04307948258491266	-3.022629815771776	0.06846787035499441	0.003712044419392704	0.01313551548255689	0.002652767379282176	0.01173870249767683	0.03253585215613194	0.02382779652068275	0.04210808575290267	0.0413910267372836	0.001756579691900422	0.03464152076871518	0.1037685689128236	0.09035747633310352	0.005249053717648122	0.03053671758328871	0.07012761165547934	0.06376645808554607	0.1004070984097525	0.119451790143238	0.08864952852109421	0.1282830311577908	0.003827964412903443	0.02028317991297382	0.001125381971968163	0.009570362993487432	0.001598749529564585	0.01127173101534504	0.02041607189778236	0.01353724915709871	0.003867312836905662	0.00991708852801537	0.07724024914194899	0.05943830667223542	0.00333651950820231	0.01740176227992832	0.001215957626452417	0.01485038523739283	0.04286139646975932	0.0208728413152959	0.001042549620821365	0.01885420402056231	0.003938442716817855	0.03027517763746675	0.001306763599057016	0.030684671899927	0.0410870757553063	0.02714761796781371	0.03076598489544398	0.03746612386548458	0.001114551041910944	0.01628368863134461	0.004773068407775647	0.04127370016386015	0.111589849967845	0.107350656132976	0.09348002708909128	0.07405402458419097	0.09643814968799085	0.0810464773061039	0.1622696506367697	0.1756440791435984	0.2465469020004425	0.2297881181378245	0.001072650832062918	0.006233379138167561	0.001050467569996433	0.001104092150394973	0.1710552586353149	0.1106581052591994	0.001012662492870923	0.03408441396739332	0.001014900868748381	0.02224133276473553	0.05613435745812915	0.05913307176321379	0.001018767928344121	0.02818366943264572	0.08839324696558933	0.2423081886289875	0.06736988673030676	0.1105404531090325	0.1787551498161438	0.1983588788032546	0.2475821374758992	0.05910375621173325	0.2255160377772035	0.02838296971316453	0.001002144163604564	0.005094289460198311	0.001005954906128242	0.00886091142949153	0.006859461149436014	0.01555607184244	0.07527653138429262	0.07456132698679771	0.3043893701174227	0.2897296627274838	0.1629106406059601	0.2027656413165423	0.001116262349762125	0.01235740775741056	0.01617523694529361	0.02807854593891223	0.3264229811478116	0.2091080219280174	0.2723986171364108	0.2318743346490319	0.03618857439929117	0.05539896865783418	0.001043892775113989	0.002014944269472574	0.1633759462593516	0.07097331770904687	0.06103710453288227	0.07876864305245904	0.00103065478275815	0.005221311691398153	0.001040531498280906	0.01919016936215644	0.01697401431813147	0.09506264956393443	0.1092894176209121	0.1225781574137007	0.00908641324329589	0.000217033683676479	0.001310945867956621	0.005103980422958913	0.2155650969480142	0.05762155718328712	0.2936914474038645	0.3320510472078662	0.001003781903832085	0.04244146484812165	0.004660889937540934	0.1257377880942716	0.00102403898475287	0.0350828694170859	0.001008189727046932	0.01705463313348332	0.00100297229533449	0.01127723268390104	0.001005995196720893	0.01402437133994564	0.006798081975621839	0.01131782804488277	-0.01463489503652771	0.001895670903621583	-0.06792914387994438	-0.03150072964189533	-0.006544237258180487	-0.01703880457565568	0.001037350344828306	0.001017919368593425	0.004902456000303083	0.02577544595778263	0.001047760038414275	0.08568121716066808	0.001096799729819214	0.0733534308838759	0.1304093262430542	0.1395924350613059	0.001111391156941119	0.001031147623500613	0.001010000264856899	0.01087811507793783	0.001275076932568948	0.1195603924597888	0.001123241267300382	0.001016653119096022	0.02464114912430128	0.001042188569997629	0.0075128661248568	0.001052213070463297	0.02733552860537664	0.02049247228540802	0.00108536401149914	0.001499598661271138	0.1181340063079495	0.1004477915608005	0.1036487879511883	0.2141569682031466	0.2832870369309662	0.00114608682698598	0.001029882416868563	0.1036005209948761	0.001011582360641754	0.001009460940924933	0.06469136495490191	0.00102155261699075	0.0644097707306848	0.001044525728449142	0.02441266118143159	0.06672209224316861	0.08641827143011144	0.001002426007160857	0.001006439735673791	0.001029978314440553	0.08917984445677506	0.2272518109017518	0.2294752092745829	0.00114473184298333	0.03474045568916994	0.1292214348426431	0.001518467309672658	0.08169024008738987	0.001056204172280434	0.07965969814369513	0.0657181959674	0.001044321459893691	0.001047307593071913	0.03395448415430422	0.08736296313436843	0.008276110256065637	0.00104695230575344	0.06680457060007253	0.2421490230875993	0.001002658793819512	0.001014198409017293	0.001035441141477379	0.001011873880030135	0.001004294903715063	0.001008681415176268	0.01343554782101239	0.00898111852345836	-0.01504417620507491	0.001096875105754865	-0.06014979986055888	-0.03392960493347074	-0.007808519843997208	-0.0219576957451753	-6.190980384360505	-1.658264844569967	-0.1837592275843451	-0.04936968333128532	-1.149255929274293	-0.761872529012154	-0.004491424172101846	-0.6447510790221944	-0.3382229053102031	-0.03955299164304123	0.9601110342858455	2.832360752784267	-0.210016404487502	0.06000522773510036	-0.05910912137431311	-0.3046120961746395	-0.1502367459583263	1.081163990732503	-0.114466299127886	-0.00797084982377329	-0.4309361553556619	-0.01866337738561903	0.3923513518123196	0.03667201401749909	-0.5286396284861368	-0.5877900979659825	0.1588547782000256	-0.3880200809508081	0.083668439160691	0.131349870320109	0.1247673460977115	1.608742229843086	0.3478224741273307	0.006715957996803266	-0.02635429226792589	-2.408411529706979	0.2741292727299525	0.2518892450573039	0.5105222496816618	0.04902618911756466	-0.6642909424358029	-3.342387973613755	-4.893185559925376	-2.996187192108488	-2.371202598435013	0.02306044752861259	0.05616957633727088	-0.1706718744341699	0.2241007014772273	-3.359962140929985	3.092444308531135	-0.0001386340521749361	1.099660220506108	-3.671918507385721	-4.779325466727621	3.382118043898637	0.04393140050737286	-2.067679225457263	0.146178358606908	0.02243177747612047	0.000137251005322547	1.208895793520008	-1.122254421383926	-0.03509253051018286	-0.04680896888140389	-3.051816248394234	-2.209922979287873	0.8223814948072915	-0.009337097697929302	0.007429296228426627	0.1846671791893739	0.116484606436423	0.1443214585207263	3.500958442772916e-14	1.217710163012302e-13	nan	nan	nan	nan	nan	nan
0.09	-0.03397923534440528	-0.04168590239222968	0.07777264798593189	0.3227340255775372	0.9095880864882891	0.0004601761928611156	-0.1912713574086334	-0.08530523896759871	-0.07541282458175634	0.4034227356688148	0.04651949836396648	-0.09458001326046855	0.009691941091180871	0.04664523525480851	-0.08958984693201497	0.5995141727012467	0.194919827007792	-0.5995141727011785	-0.1949198270077845	-0.3893820173779642	-0.05050494501444147	0.02015967200595591	0.05207387101183359	-0.140856087634927	-0.04739089282224201	-0.1892196677601577	-0.04786575805602206	0.5265713213631621	0.890426041421804	-0.04599428959818502	0.002083153162093191	0.8503496681092962	-0.0004801241712127785	0.7326458462030365	-0.5729308570730387	-0.6579900800774071	1.697061913564388	0.3121318930722719	0.1030762304350604	2.372750254989058	-0.7021650880263051	0.231510109651998	-2.484627681408964	0.8558937044775491	-1.489527328558006	-0.3637083181725488	1.023568347685821	0.2999378379137108	7.370232601265458	0.3739449292050164	-7.370232601265445	-0.3739449292050103	0.8236347115290165	-0.3440917491468454	-0.03617229290039588	-1.511748814178938	0.4210001013003645	-0.1386017403986019	-6.690950613719428	0.4967253006430625	-0.2722718673085668	-1.343200850582126	-3.447555061906082	-0.07705688556573111	-6.238081733210265	-0.01903385454147847	0.002405325664945147	0.01209640309763269	0.001853214869856471	0.01132819980275511	0.01912298212646957	0.01511800746878243	0.03175120481247414	0.03357086251644638	0.001412036643299661	0.0342025116330119	0.09590881862827648	0.08500611016016522	0.003224721356191912	0.0277888317817214	0.06968880875363269	0.06218635740507922	0.1171894704945388	0.1297234387858918	0.1250968865342919	0.1631015620106797	0.002498191412183303	0.01882878259619437	0.001082554341532251	0.009916480818057927	0.001310658847963847	0.01047499445300532	0.01464025435322083	0.01093044978800901	0.00258485397513212	0.008888590060127249	0.09083721741697362	0.06839614934561171	0.002264912545683158	0.01644860908778903	0.00111895109874209	0.01484264802899074	0.0315794382300123	0.01595650182386246	0.001042631421070167	0.01868645560608827	0.01080006998244245	0.03813147882145731	0.001186830895265364	0.0310615484117791	0.03303763702822981	0.02204502811609191	0.02431188223105462	0.03175627031016778	0.01476851614981205	0.03047280265348552	0.003121846353887654	0.03776286702649084	0.1120637461641	0.1064510697586263	0.0944211705587918	0.07399799082889433	0.09743884582836343	0.08092113212329416	0.1782393652245469	0.1852469608846606	0.2540158608113742	0.2296176619729807	0.00113616796932103	0.006265940300649164	0.001042612897621964	0.000902300068279876	0.1476318092427101	0.09161007507733829	0.01687747353657181	0.05185916114109538	0.02208588132216206	0.04901585268602461	0.05998994782422739	0.06311632865594628	0.00102031903602559	0.02861056000798877	0.07320901461801231	0.2336356739438653	0.04337171253866229	0.0844379150277787	0.1187484825304717	0.1424212557091201	0.1755231979583935	0.03305031171084352	0.1662164155548903	0.009066091669972463	0.00100231827297213	0.005342067699132608	0.001006320071743405	0.00923218715904294	0.004028534909653177	0.01330372129268009	0.08271582021069081	0.07708897109269265	0.274621068993327	0.2576347192801048	0.1828052320819336	0.223477201591249	0.001386051970045994	0.01266793397297159	0.0267956952493487	0.03787180722863602	0.2479777938875013	0.1696430617368045	0.1754182652023561	0.17820588194238	0.06652528143770087	0.09272442303271887	0.001050420795952386	0.002467248482776706	0.1314862322354064	0.05414126057760736	0.06229170494541691	0.07909129706166876	0.001039484308357107	0.00549204408518734	0.001041641421765804	0.01912202562722252	0.02529598930510956	0.1050802326164127	0.1015096768081763	0.1144559069715794	0.0091452962257507	2.982401997479416e-06	0.001190584035869778	0.004698189711592647	0.1533484560656408	0.02947368549155963	0.2772860690716898	0.311137551405705	0.04520356018189847	0.09397159379496789	0.002958727003522937	0.1256946050679647	0.001031261997977635	0.0352767574218604	0.00100999955162665	0.01893948788168157	0.0010036147032721	0.01244486099881184	0.001007307280132308	0.01547443414807253	0.01260153702379874	0.008865901695898175	-0.01494458776257931	0.001822633314100828	-0.0596758050806553	-0.03360195409388256	-0.007788376157650431	-0.01921987957985101	0.001032070981800981	0.001016323795754249	0.002962281812651137	0.01428292020826461	0.001056810834585506	0.08427696264200427	0.001086802831074146	0.06546596679637011	0.1502948176988171	0.2089954828209372	0.001095227121520536	0.001043737096417995	0.001010585935844699	0.00604472690735278	0.001207911650562579	0.09961442322799681	0.001157630512665957	0.001019017217293913	0.01289070223618031	0.001043163280413032	0.02710928335539773	0.00107009837721931	0.02035261334878322	0.0139292797471224	0.05337965814786411	0.001286011146635817	0.1080374345735021	0.09159556264026091	0.09462250716872171	0.1947657118347346	0.2537164642844319	0.001249851053973748	0.001038291267240278	0.1161157928443393	0.06185763735666103	0.08232879612381951	0.06490431773788846	0.001022255453534459	0.04313876384151819	0.02353164672178783	0.02470903464680589	0.03388706288458038	0.0464552469370773	0.001002561614401374	0.001006920380992598	0.001032296565746082	0.0954691051150197	0.207682520830654	0.2018119031115543	0.002109067250120064	0.04197321056443674	0.06512914959385278	0.001264857565414366	0.1225942735715134	0.001058071059156459	0.0836118534217655	0.06228582824418689	0.001052356750593054	0.001038979981433781	0.03507621669613167	0.09318716182146958	0.009998803022385488	0.001080648096350413	0.03390595063591088	0.2487802364657129	0.1763807034509842	0.001297599429695603	0.001041604025459992	0.0010118907776185	0.001004273375831751	0.001008665421004099	0.01773778343420474	0.006321801884865815	-0.01517460973463431	0.002330202291256604	-0.05104327045744329	-0.0354410578741989	-0.009016400108042989	-0.0192107016517869	-6.208531895131176	-1.889406507188108	-0.05045649700396751	-0.02926557935265053	-0.6443440827160739	-0.801488304263463	-0.0572907162758688	-0.4459361742595183	-0.219444311323959	-0.2640797642553891	1.109930394401397	4.058231085608291	-0.09746219089354777	0.02150209791248787	-0.0853618437645469	-0.23597362643026	-0.06727128978666058	0.6863311573011346	-0.07282765425302662	0.004173886245090816	-0.5191606773298715	-0.0152991803452798	1.121823895275722	0.04054446018925589	-0.4882797535681119	-0.5613221685761524	2.448872296349541	-0.3066421643394063	-0.2598207216976771	-0.1420872333378471	-0.1524077692574709	0.3618166752177837	-0.38824198462832	0.002581739987794638	-0.01331736827219725	-1.408958058321215	3.05251001049287	4.640792259514381	0.296302984784626	0.03807971799011043	-1.055689402511555	-1.955553372433584	-5.917608749731768	-2.151614721304461	-1.455600721794767	0.02644207335276457	0.02900588184016138	-0.2254632097362387	0.2779983961797151	-3.055346377660851	1.108004452602088	0.06015038744449674	0.8741046790736302	-3.600461240072506	-5.461441534394628	4.174703623663478	0.04876122350414088	-1.303197331469637	-0.07076600415931375	0.034564489984495	-0.01014459457258592	0.8341751114888004	-0.5318748867097139	-0.009185282393774646	-0.0339005802999441	-2.426393718032228	-1.961436938046842	8.373124368870046	-0.09779461972747622	0.03556884588355838	0.1922615413275889	0.1169785442113619	0.146104989302189	1.065982745877615e-13	3.042836870561055e-13	nan	nan	nan	nan	nan	nan
0.1	-0.02697286318114279	-0.04722112558981013	0.07160521747172602	0.3394785194872773	0.9126956453702926	0.001499017901246413	-0.166044714072664	-0.09212171263090004	-0.0713978210505075	0.3782658760817928	0.05505062241507766	-0.1072410282948027	0.00593092198271335	0.05632985345488679	-0.08673633754742342	0.672377407119646	0.1971796715444727	-0.6723774071196342	-0.1971796715444706	-0.3803792814777996	-0.05374110895003956	0.01982197159115031	0.03722028353500705	-0.1366641949080346	-0.04841910707210782	-0.2523337707175717	-0.04213904599396503	0.5241644687281862	0.8758999463480862	-0.0673148181470084	0.001139396512992459	0.7744851264424419	-0.0005797811951266149	0.6508320345899679	-0.5425098636325016	-0.5685153369949123	1.651157984726517	0.3060320712695869	0.1043081040066363	2.669418330948742	-0.6734965895753531	0.5842718119011509	-2.515857375665583	0.8562478707042589	-1.044950612081514	-0.3675087485441358	0.9202202107233004	0.2647426818849485	7.155955089429123	0.09622023956846576	-7.155955089429122	-0.09622023956846548	0.9733176193399175	-0.3038645986165825	-0.03118934397895226	-1.45552439093393	0.4185381964617641	-0.06839522165235495	-5.692533262541189	0.6577693490762682	-0.2076866748462533	-1.561673991426388	-0.3295163085168464	-0.1118264753956701	-8.831085190062497	0.02023005559743308	0.00174519348816963	0.01159852059014271	0.001451173623195862	0.01122269643669096	0.01098566937474434	0.009908070834107845	0.0206574340022454	0.02537470086988644	0.001244051610797632	0.03401610017720134	0.09072594519591329	0.08103047247422694	0.002197294507868396	0.02598603023048826	0.06593364507210971	0.05873261040436421	0.134861185223586	0.1419646320343436	0.1729090789984945	0.2079853662260927	0.001820862356051399	0.0180019534547066	0.001067442075057825	0.01024608016637733	0.001166761590178147	0.009862021086863217	0.009264341422253602	0.008433259652941415	0.001905886857657682	0.008335495888892031	0.0897522495659403	0.07268346208542353	0.001743419895590681	0.01601194289584152	0.001071628916755846	0.01488887252362107	0.0198436670737782	0.01115304908041704	0.001043159861699203	0.01853996290063594	0.0237335055304813	0.05156995574877571	0.001135794670441318	0.03153238454041239	0.02538051620102022	0.01745399466225516	0.01772901681246441	0.0260968493845223	0.04629592138131603	0.06065921996076872	0.002182530574074284	0.03529094452091187	0.1081181620418534	0.1022295415456849	0.09116488565525231	0.0712216676782816	0.09416068380673562	0.0779468941890044	0.1803799719854391	0.1838800637848796	0.248235904339265	0.221896712894616	0.001219803600406694	0.006340723247662776	0.001042893360472597	0.0008514799026010271	0.1379513126668983	0.08232367305964644	0.05331808288689931	0.09056841114687972	0.07002444432907944	0.1058127283613013	0.06218471518505222	0.06526260857791717	0.001021445803970321	0.0289798196338151	0.05491687102112275	0.2214848524203332	0.04006824760927643	0.06988071106439525	0.07971613623818534	0.08754130999199441	0.113155180084089	0.01732920152099401	0.1104533623598627	2.401045415002751e-06	0.001002473121517896	0.005622068389368707	0.001006743005805293	0.00965943531173229	0.002594118532679192	0.01213350816303531	0.08957554146010781	0.08005270043992165	0.247705299513813	0.2286963385919694	0.184128463592458	0.226088464492433	0.002002624198360694	0.01351854571184702	0.03561766147155047	0.04586289235308077	0.1689096000079945	0.1495110429422942	0.1069472160447975	0.1325039747653663	0.1000272157587686	0.1407276569828159	0.001054617216490705	0.003034804366469722	0.1130756302271215	0.04482006846687657	0.06143874286504229	0.07757095402157968	0.00104791639649227	0.005969597265149137	0.001038030534874725	0.01905970557286167	0.03007262957008313	0.1125372376838934	0.09941108601567372	0.111347075286121	0.01002273613398628	3.976904522646728e-06	0.001147238848095258	0.004434940678817609	0.09834403354778741	0.01212097026112989	0.2687108913181436	0.2930490933088717	0.1425637731503461	0.1876935537117699	0.002241539619653835	0.1218119934566615	0.001037954611015434	0.03587865715769564	0.00101091246600895	0.02089901937757355	0.001003924975024217	0.01361555332142999	0.001007954991501102	0.01695474884992627	0.01740417911531924	0.006275715153841916	-0.01513477435763603	0.002620505574594894	-0.05085367254548183	-0.03530999753836365	-0.009008342633504408	-0.01811557518565719	0.00102679161877243	0.001014728222913428	0.001022107624998098	0.0027903944587452	0.001065861630756884	0.0828727081233375	0.001076805932330826	0.05757850270886546	0.1701803091545794	0.278398530580565	0.001079063086099472	0.001056326569336574	0.001011171606835765	0.001211338736766905	0.001140746368555971	0.0796684539962057	0.001192019758030853	0.00102138131549314	0.00114025534806086	0.001044137990826726	0.04670570058593886	0.001087983683976208	0.01336969809218947	0.007366087208835822	0.1056739522842287	0.001072423632001396	0.09794086283905498	0.08274333371972163	0.08559622638625544	0.1753744554663224	0.2241458916378976	0.001353615280960483	0.001046700117610788	0.1286310646938014	0.1227036923526753	0.1636481313067156	0.06511727052087488	0.001022958290076812	0.02186775695235176	0.04601876771512413	0.02500540811218049	0.001052033525989897	0.00649222244404305	0.001002697221637245	0.001007401026308438	0.00103461481705034	0.1017583657732634	0.1881132307595569	0.1741485969485204	0.003073402657254615	0.04920596543970324	0.001036864345061436	0.001011247821155935	0.1634983070556363	0.00105993794603226	0.0875640086998358	0.05885346052097696	0.001060392041290096	0.001030652369809657	0.0361979492379602	0.09901136050857016	0.01172149578870567	0.001114343886946252	0.001007330671746183	0.2554114498438266	0.3517587481081608	0.001581000450380863	0.001047766909439073	0.001011907675208092	0.001004251847951301	0.001008649426833174	0.02204001904739714	0.003662485246273587	-0.01530504326419364	0.003563529476758177	-0.04193674105432771	-0.03695251081492699	-0.01022428037208874	-0.01646370755839848	-6.095151560715907	-2.271203639780798	-0.07551325212404474	0.01163018244617844	-0.4492854458363042	-0.8370720141521965	0.04602811182273215	-0.369605381603654	-0.1492060552281139	-0.4142822556895168	1.35401995543749	4.845415425269767	-0.08450276941843088	0.05670153248251204	-0.02235648211020921	-0.2826902493510308	-0.05515588663186671	0.147058004020585	-0.01116889908536665	0.002821490711907106	-0.408358805788455	-0.01441223721130623	1.50878650047698	0.05546393737166845	-0.4263283489098999	-0.5777035720173409	3.358315435227105	-0.1802379545745509	-0.5807199285577389	-0.4127080087418185	-0.4450112041980561	-0.5852135383299494	-1.162276108576121	0.01516031490004557	0.00384009101837045	-0.456085896873778	4.461029839143945	6.256360395855108	0.1431268555944147	0.03749999927248817	-1.359952310113922	-1.033321150041571	-4.68165008452364	-0.9297203298961114	-0.320565114706437	0.02950493781142738	0.06736406097413927	0.0457556095581576	0.3113177497396	-2.728649589077835	-0.5276151661770846	0.1078784706041603	0.7392249874496071	0.1946697719561964	-3.186016360799141	5.517673958941355	0.06698173457420349	-0.5655062213151062	-0.2224210512289987	0.06379593471055482	0.001301990496496991	0.6967801965131124	-0.1195706700509939	0.007916626339216798	-0.0183006331612549	-0.8927849561171867	-1.644915438222646	9.26074768880992	-0.7772228146709897	0.08903164241814894	0.1996025287275058	0.117097407976889	0.1503718372648081	1.75875585153788e-13	4.916807470438184e-13	nan	nan	nan	nan	nan	nan
0.11	-0.02132013874636739	-0.05261749179155484	0.06659487474949595	0.3557524547884802	0.9156544055955801	0.00252271411230317	-0.1377951487185908	-0.09879580611820202	-0.06321841337477499	0.3536612324992249	0.06359558073444034	-0.1159039274184785	0.002781760363032555	0.06513420536366192	-0.08450842087980147	0.7427111557802072	0.1970946086711741	-0.742711155780211	-0.1970946086711791	-0.3700343182214335	-0.05662281631141538	0.01952601471327508	0.02289733207392907	-0.1324715720694508	-0.04882571237889057	-0.2879245311099629	-0.03509316682166924	0.5225545417929104	0.8594545720135921	-0.0410326354921099	-0.0001502724572060941	0.6894642752545018	-0.000311687485582071	0.4800777315581884	-0.5286855083405888	-0.4303144909442936	1.604174818921506	0.286041498315849	0.09931928109904775	2.975340965143761	-0.6429727200872382	1.033049995760743	-2.404844120145998	0.8407143658048899	-0.7077417235398407	-0.2610550211869923	0.8336572032240119	0.1769996633376604	6.897826589052158	-0.1121708711109671	-6.897826589052127	0.1121708711109768	1.091037545486001	-0.2735632267678269	-0.02914226739461924	-1.409538481795872	0.4200180168415935	-0.01543436304380864	-1.516196815363882	0.7402356136484122	-0.1054382461822863	-1.72200247912931	5.090210157865966	-0.1392425308240531	-8.066735478848848	0.0281214578478396	0.001393451249848499	0.01135158045049179	0.001237518019091409	0.0112594810721775	0.006174669943242782	0.006847297100342144	0.01193703001924769	0.01848911470785692	0.00116056634616595	0.03400858408109451	0.08738705393865889	0.07799588160167571	0.001649673182453	0.02476939502481278	0.06019824710326858	0.05421562459596837	0.1493571521885775	0.1540885636775585	0.2201297773117769	0.2527992667270905	0.001457190898527351	0.01749208274785828	0.001069322691434436	0.01055979758213592	0.001091071716613231	0.009416371232154244	0.005361701020453905	0.006401418874105808	0.001539490005803049	0.008029102048378542	0.07943658123819008	0.07161856061272567	0.001480537037354531	0.01586775640367333	0.001048180150955207	0.01496464400639287	0.01092232994193144	0.007336840123809787	0.001043243417804285	0.01843757042123406	0.03572221586228441	0.06486215569733092	0.001116667087003583	0.03202539784672634	0.01898100306071362	0.01371129702957912	0.01219338651662607	0.02127758033591483	0.08457115484866244	0.09637706534779314	0.001635105717244435	0.03356305199325662	0.1023846734378198	0.09614930237815308	0.08629698934220012	0.06693811091349833	0.08923373522594326	0.0734336232663035	0.1721767677454203	0.1736532551091804	0.2339974841484582	0.2073267138537831	0.001241089063215528	0.00636941179403631	0.001046463478427925	0.0008819870843815729	0.1355012617360657	0.07843255633749673	0.07800797258740687	0.1199278058782485	0.09676250717841099	0.1379471842440622	0.06303820948096429	0.06578646509899218	0.001022061802352931	0.02938058328456921	0.04074299114108425	0.2095468885535655	0.03727569818359221	0.05958799589016894	0.05296595438704968	0.04934231143302623	0.06939485907836451	0.01448131355858765	0.06696526979653504	1.091175621180712e-06	0.001002678632495246	0.005947045230438158	0.001008086785899535	0.0101957351841124	0.003141581719856448	0.01284424738960373	0.09406063442164282	0.08187860193942574	0.2224793367171728	0.2021263068510102	0.174996395451554	0.2178812125462458	0.003517112856011923	0.01554180209901028	0.04051333210790319	0.05020929882792121	0.1107878973083964	0.1633425802157127	0.06838629598138014	0.112741405444835	0.1204688629306608	0.1768093514742259	0.00106386400175528	0.003810736238221604	0.1010788280588898	0.03942674901014239	0.0585744751113361	0.07430276337138353	0.001059624726212326	0.006667574485644789	0.001035792343840248	0.01903443930122709	0.03106885938729514	0.1179547882750762	0.1002661761443299	0.1108213865292316	0.01029711757460293	1.745810945903411e-05	0.001136117927819247	0.00425118607708609	0.0566012559579858	0.008794117850117964	0.2619017652640001	0.2774672573316182	0.189446047095334	0.2192572532829556	0.001852121175939537	0.1101922207881601	0.001108943720678976	0.03712963061345746	0.001011335195408318	0.02293791431961979	0.001004053160212558	0.01481330337941051	0.001008234413397914	0.01847032384271114	0.01983433294725806	0.003664213727643858	-0.01525957071001878	0.00445037172833748	-0.04351542618027839	-0.03657406633968009	-0.01011855402843697	-0.01646518273070697	0.001026416556675581	0.001014997000236442	0.00101810432093359	0.001939905608206124	0.001080181224101089	0.08282715945294448	0.001078503085893123	0.04891569594600831	0.172580452732051	0.3178151507426367	0.001076708986492927	0.001083932512324324	0.001013188602577379	0.001191113912861671	0.001170977847048267	0.05339093394268242	0.001218416812937715	0.001025795126165382	0.001105038762866542	0.001042647065492166	0.05178919424522858	0.001104171283210736	0.01046675675973353	0.005085469653905932	0.1571475471387941	0.001055760152173251	0.09110583417872042	0.07704405587564245	0.07980974210965544	0.1441371667193171	0.1939739765227571	0.001186795561245295	0.001053123167610951	0.134540623347847	0.09713623890341734	0.1035014216487895	0.06325803799728515	0.001022486819567016	0.02478974000873865	0.0236366607567377	0.0130428313298221	0.01555460685926862	0.00806646484587599	0.001003057726196868	0.001011248674087654	0.00598259757275552	0.09881216764000186	0.1671535527648325	0.1475026602625546	0.006822746093729167	0.04373999594668548	0.03774101458400301	0.02773809296752446	0.1368903159626621	0.00108495434169908	0.08095863763447275	0.05163461072716228	0.001081473623395347	0.001035840724650845	0.02880089950609043	0.1035816422156672	0.009632581561254289	0.001133164521609631	0.001010886257777185	0.2435655919589282	0.1791022902438801	0.001330430421041643	0.001297125920224812	0.001011662990560298	0.001004131320869186	0.001008420105560948	0.02049993789908579	0.001054095086542405	-0.01534798901906153	0.006989711683343205	-0.03744012791583542	-0.03753537956079882	-0.01114418434844772	-0.01481597041360358	-5.883386861839923	-2.794417218346756	0.006313930649173196	0.003290810226985992	-0.1966148991123483	-0.5454522013781584	-0.02114199570325344	-0.2364602923230699	-0.09686063712335202	-0.4971100179963666	1.035086175414249	4.117267962440035	-0.02859065584632304	0.01863253574527607	-0.0521130346371496	-0.1403107171679455	-0.01338197418402983	-0.4063472520313555	-0.01121553714114348	0.01085735082431077	-0.3287693512059735	-0.007239425355977106	1.144205292000418	0.04636572549224285	-0.3245185589382774	-0.4015560948611189	3.75036648805889	-0.1579447187511346	-0.6324625786240667	-0.4434643110886986	-0.4606810098512474	-1.450562661353908	-1.739561675862353	-0.006327231751812858	0.003673164324032259	-0.2998972557488424	1.431864804901933	0.4117192128449062	-0.02734893597481874	0.04062385464195551	-1.044984190770557	-0.9830591869475112	-2.960067351356432	0.2071479675061552	0.2074287020356295	0.03463313121595196	0.04951962732895612	0.1400514242778876	0.05874763888169204	-2.571777844160924	-1.165133294246282	0.2802877668675935	0.1582658324999898	1.550587901511079	-1.000041367578769	1.726173739668547	0.08458535110659249	-0.5112787857234974	-0.4269665753650659	0.07261931830198844	-0.003851386505364192	0.4167871494800473	0.01897720955311447	-0.002660839534398343	-0.01705545883355158	0.04357026488718557	-1.48113076048614	-2.101443200514716	-1.409389950808509	0.1562434435839069	0.2081305600269962	0.1220811279768337	0.1531689287012169	7.577903252238905e-14	2.985984401776052e-13	nan	nan	nan	nan	nan	nan
0.12	-0.01736401096631603	-0.05763327838883786	0.06306370198298944	0.3715729307339861	0.9184229058270331	0.003463166381149347	-0.1066409702643147	-0.1046141792766519	-0.05110801568495585	0.3301735380927091	0.071624321184068	-0.1217981129833726	0.0007351926426771662	0.07286313816292703	-0.08327316404683374	0.8100745778280899	0.1949574929846164	-0.8100745778280919	-0.1949574929846193	-0.3586512802969498	-0.05923410054765361	0.01921632152728376	0.009020062288796061	-0.1282632016594897	-0.0487779647997823	-0.2844692670134003	-0.0275577511557196	0.5222329131251139	0.8415678646923566	0.02457453137771553	-0.001508158347086241	0.6152774082389895	-0.0001226966074527243	0.3115127036415752	-0.4663939427321475	-0.2726813458467925	1.560466113587119	0.2679800724770693	0.0876593155645206	3.2503409509881	-0.5023525238019696	1.370469814721519	-2.292467540459926	0.7530042967604876	-0.4912079003259233	-0.1469899687233234	0.7051363887968292	0.06621071494579042	6.561889766893295	-0.3141903230832215	-6.561889766893295	0.3141903230832217	1.180932552964213	-0.2497799735881539	-0.03393660560194051	-1.366388055744778	0.4216877107377242	0.02247535552592322	2.116671635242639	0.7556766478066235	0.04997297865021366	-1.84994058877465	7.535480534471375	-0.1254698593311161	-6.664288355577416	0.004409489313715883	0.001217152232750764	0.01132857333198423	0.001130757627786611	0.01143979395283519	0.003708569350024652	0.005300860887985157	0.006955628505552295	0.01435751717990021	0.001125982233220107	0.03412104697009324	0.08545620592622678	0.07631831663972216	0.00137603066696393	0.02399402446366804	0.05308044760221502	0.04863050780430673	0.1588293561854744	0.1619527515867603	0.2623674836386027	0.290328791224987	0.001273900597189521	0.01720775465999646	0.001084070584551284	0.01087054258274617	0.00105423920995159	0.009112969478223229	0.003361227983848828	0.00529438909473339	0.001371088838664964	0.007922674550906431	0.06185109333602383	0.06363033797535775	0.001362123862150729	0.01591668939720604	0.001038667627757732	0.01507651043901332	0.00624132286387804	0.005099934742526356	0.001042539389808611	0.01837171104348105	0.04425408354654108	0.07434509764410187	0.001115201485613364	0.0325242390822389	0.01420707777840118	0.01091747585724754	0.008202364216842544	0.01775761034430837	0.1262702960421388	0.1349688066395778	0.00135239516911036	0.03227996679011453	0.09613599595916159	0.08963759649969028	0.081032042980931	0.06236316211903221	0.08389857352077995	0.06867251340179474	0.1548831367633852	0.1550605212668715	0.2137235293076138	0.1873487198519198	0.001168309165064211	0.00627608609003504	0.001051460629692935	0.0009531795688046755	0.1364176977317439	0.07677053178084442	0.07981947681367085	0.1196260212003814	0.08512550047589895	0.1188708812611565	0.06267418418894349	0.06493576216711876	0.001022133810868052	0.02975171920256603	0.03424533677586972	0.2002382940543285	0.02517649225762932	0.05106278128258494	0.03192091793004917	0.02830160848311324	0.04915302833593201	0.01841226547380398	0.04117077027943712	0.0018934863117444	0.001002961679482041	0.006297585030182146	0.001010683113512469	0.01084230213496681	0.005873559147350668	0.01580772041876613	0.09534426301970969	0.08132535499194891	0.1981982000591617	0.1775323600078064	0.1589444385465612	0.201759837183848	0.006136134575213667	0.01879460024995702	0.04054849405433127	0.04959239950270903	0.08864421401090582	0.1601018053481099	0.05698682389328567	0.1078322701283781	0.1209870057374318	0.1758013077827309	0.001080998312853882	0.004654125615126481	0.0911786222355019	0.03463207043858067	0.05372040310213017	0.06911663258332006	0.001076021172550631	0.00735837980949254	0.001037269065223568	0.01903275504291161	0.02808010145662729	0.1214741252285331	0.1026908111186838	0.1118175052948016	0.009408849589097483	1.951030295384183e-06	0.001139971192680081	0.004121728069209039	0.03149806562835409	0.009315491378353285	0.2532667838359622	0.2632328980339844	0.1483545715147271	0.1625959811826137	0.001531782792270904	0.09637102980500085	0.00126911691206215	0.03890513392625496	0.001011424054000894	0.02506071258500664	0.001004056926541113	0.01604974636810581	0.001008259337413669	0.02002664277211535	0.01961766345903021	0.001054786479090665	-0.01532979999739152	0.007344448583974792	-0.03807160196621561	-0.03738400177070022	-0.01110189381098694	-0.01481656048252699	0.001026041494578061	0.001015265777558472	0.001014101016867469	0.001089416757666565	0.001094500817445908	0.08278161078254699	0.001080200239461095	0.04025288918315111	0.1749805963095221	0.3572317709047073	0.001074354886886116	0.001111538455313501	0.001015205598321112	0.001170889088955933	0.001201209325540535	0.02711341388915852	0.001244813867844153	0.001030208936839026	0.001069822177672773	0.001041156140171684	0.05687268790451824	0.001120358882445831	0.007563815427276976	0.002804852098976349	0.2086211419933595	0.001039096672346009	0.08427080551838539	0.07134477803156268	0.074023257833055	0.1128998779723121	0.1638020614076166	0.001019975841531226	0.001059546217610988	0.1404501820018918	0.07156878545416111	0.04335471199086113	0.06139880547369601	0.001022015349054411	0.02771172306512533	0.001254553798353526	0.001080254547466703	0.03005718019248536	0.009640707247706352	0.001003418230750298	0.001015096321863402	0.01093058032846265	0.09586596950673988	0.1461938747701082	0.1208567235765885	0.01057208953020298	0.0382740264536677	0.07444516482294231	0.05446493811388706	0.1102823248696917	0.001109970737364295	0.07435326656910944	0.04441576093334944	0.001102555205498605	0.00104102907947343	0.0214038497742203	0.1081519239227635	0.007543667333802881	0.001151985156272622	0.001014441843798295	0.2317197340740297	0.006445832379593892	0.001079860391701394	0.001546484931001683	0.0010114183059112	0.001004010793782244	0.001008190784286457	0.01895985675077429	-0.001554295073188527	-0.01539093477392936	0.01041589388992833	-0.0329435147773432	-0.0381182483066706	-0.01206408832480664	-0.01316823326880868	-5.628930653082756	-3.161846471620197	-0.03072664792012073	0.04033583148922501	-0.146417941552467	-0.2862742873302774	0.07002390885941258	-0.09820019945567184	-0.06095312631813313	-0.6279084523417719	0.502071208627727	3.388540224635038	-0.03939424560923446	0.05610704944762536	0.006093138068379749	-0.09772804943923856	-0.01516261802766154	-1.237606228913835	0.02745499805981451	0.01004048060849077	-0.09249809075469845	-0.007105618511364377	0.7469349001183764	0.05662952320763064	-0.2365530568397013	-0.3178437606017241	3.933094616178135	-0.09127648965907201	-0.6670132707444626	-0.4709864146779248	-0.4945789925598533	-2.258398571657109	-2.243875100783066	-0.009242535180024419	0.01197715154663144	-0.01026746377086917	-1.471206042700643	-3.985791377277529	-0.1317850349309869	0.03157445278498751	-0.8340784366045577	-0.6798210367135197	-1.249990962717671	0.4260476457464766	0.05817588646104166	0.03461752956879527	0.08941747668024269	0.4963023700510379	-0.1645119396591809	-2.333432609525368	-2.110439849415184	0.3537868233576614	-0.2534361725613404	-3.219792656254288	-0.2153295599806186	-1.900273677641213	0.08047323559436713	-0.4457780442793288	-0.6060090787848168	0.0623615553838134	0.006018396540495093	0.3171374689576347	0.1847908344428232	0.002118969530386185	-0.007441314387254733	-0.1231397682635856	-1.375420102298937	-8.384246645494436	-1.217506477593456	0.1939376138110275	0.2163831933945631	0.1248359941185455	0.158520624587128	-6.774671580065735e-14	7.957321297565094e-15	nan	nan	nan	nan	nan	nan
0.13	-0.01488866280326024	-0.06181546575797905	0.06107943348598704	0.3869861764125991	0.9210523386055313	0.00426632480222842	-0.07304095263902809	-0.1085764524956742	-0.03680973114355685	0.3075281652944307	0.07853507652515196	-0.125961286576338	-0.0003334576231966819	0.07915258430493462	-0.08313451282164268	0.8727690535702451	0.1907554667550491	-0.8727690535702693	-0.1907554667550579	-0.3465120317717367	-0.06165171326398487	0.01882312390084295	-0.004452537550744125	-0.1240278436950164	-0.04842862666676932	-0.2640763240588029	-0.0199401793493613	0.5237491186609493	0.8225422010479813	0.09161926845119556	-0.002730987388538386	0.5522162414147951	0.0001989182243811966	0.1890636991077319	-0.3715340632387772	-0.1275932781916575	1.523361481888627	0.2583492461057929	0.07310043495993324	3.457024087589714	-0.2943832012452234	1.460591701933906	-2.246436689816285	0.6318065079443975	-0.3515059181866307	-0.07031657958219148	0.5558223693304355	-0.03579402325734315	5.962862237741662	-0.5332636669149419	-5.962862237741649	0.5332636669149448	1.244154967281332	-0.2349022667444153	-0.04471477918024279	-1.331958544410786	0.4253487493328258	0.0451012735097199	1.889179853511418	0.7605295237710555	0.2525807597532142	-1.945485092732244	5.68537338193558	-0.1191805620699937	-5.965802646598358	0.05059929273263207	0.001123505540016599	0.01144787850385739	0.001074236972646112	0.01175046395569997	0.002393056340039659	0.004471388870795538	0.004103284841172525	0.01187051643958233	0.001113056402543728	0.03436803716736008	0.08211078256227748	0.07390357625519807	0.0012272879924116	0.02350840656337737	0.04624275470855405	0.04300865852536798	0.1652862613342551	0.1657156867049147	0.2984750175285182	0.3197529429846355	0.001175859314678628	0.01705090924453253	0.001098745782998369	0.01120028784992295	0.001035623371036544	0.008930728727752279	0.002288736730245041	0.004665594622354377	0.001282488016132918	0.007914662727752757	0.04318834748480328	0.0490081258941619	0.001283484358550375	0.01609497701867765	0.00103420545307047	0.01521924216192505	0.003725423629090584	0.003757267428887484	0.001041792688635743	0.01833076127084604	0.04976929332817118	0.08026124629578311	0.001120132188166664	0.0330301798621993	0.01078760768102088	0.008855435980679041	0.005435160264679609	0.01521487030600652	0.1649986359839059	0.1736735265986244	0.001198153555345116	0.0312483411539137	0.0894514240964604	0.08273401532645665	0.07538519082396612	0.05747306075879979	0.07822269373689195	0.06359545174455464	0.1363582934715919	0.1351247438552111	0.1926759315880768	0.1657048672141157	0.001096636025972742	0.006149762220486124	0.001058683333600941	0.001115797960323419	0.1398670411887444	0.07844250764239573	0.08200581028222222	0.1123486466128374	0.07143103674615499	0.0925660127568179	0.06282331052641153	0.06447266822709467	0.001022956139946153	0.03004486349448469	0.03095814958569811	0.1924865389186835	0.01386122693170466	0.04550641810970769	0.01747533806292302	0.01901191780466296	0.03868337896729616	0.01741183261419795	0.02581610735151159	0.001310946475935131	0.001003304644213092	0.006652506508431106	0.001013800468458779	0.01157134066829155	0.009683574582024563	0.02013605877115645	0.0962330156647996	0.0807555347463481	0.1758596466785926	0.1559752659655712	0.1427865840282207	0.182163643708107	0.01128255453898972	0.0243836860590356	0.03969411739256594	0.04771590696570403	0.08632253257327557	0.1478852386409441	0.05607047184014379	0.1056217720797203	0.1271773713145139	0.1722997747085997	0.001889599301682049	0.005890557195826969	0.08285681107813125	0.03074576326057099	0.04912037596297908	0.06402706460155558	0.001098536186351058	0.007925528167287692	0.001039220367097425	0.01903853155684624	0.02266664642286474	0.1238146002233333	0.1050898917096915	0.1135828427355506	0.007749299751903945	1.734032210639233e-05	0.001798191542348501	0.004516432291151343	0.0172121966044299	0.007138885884182211	0.241532931286438	0.2493972051893782	0.1020433481463773	0.1089531848041981	0.00130738592275946	0.08632317588842625	0.006074910432202499	0.04540791838414222	0.001011478109106599	0.02717512383459011	0.001004044430995676	0.01725318253710342	0.001008248813796664	0.02155441506980146	0.01852307564096492	-0.001290518956515927	-0.01528234916707403	0.00931515118888154	-0.03429061938762899	-0.03784585250314797	-0.01194800689021498	-0.01331664919039422	0.001025939253654688	0.001015503305656608	0.001012120665709137	0.001076415926424589	0.001103912494327449	0.07316843299109038	0.001065646771637047	0.03585805289639348	0.1760417205449339	0.3755628068842727	0.001073225339446343	0.00111612479665956	0.001017128434995388	0.001159436618684195	0.001180831374620936	0.01419619799570548	0.001164941607510034	0.00102901315535213	0.001063501748657295	0.001040896500810518	0.05605810280022415	0.001129417259406199	0.006663063444234538	0.002226333487274067	0.2379694795600171	0.001036089463778425	0.07682809808864523	0.06496574934236374	0.06776311517757687	0.1031809626534268	0.1501647748651805	0.001023730684745021	0.00107183208282185	0.1491693752675004	0.09640400674476214	0.06162266294251072	0.06440034997620359	0.001025332085990102	0.02666230892033812	0.001237330873281669	0.001071307623047712	0.02271476276910173	0.006416760389214626	0.001003867435795415	0.001018693256981685	0.01613573798372962	0.09884264066607287	0.131805844204924	0.1146452395230664	0.02207138757515835	0.03902745030046196	0.09068388067136161	0.05532741183413534	0.1588677378295688	0.004105803222982871	0.06921335373509853	0.04265917948833492	0.001138404913489544	0.001041439342184184	0.01239316600111698	0.1087372640654133	0.004644353750920744	0.003611913997670526	0.001010824954168278	0.2097018991579922	0.05466863818144953	0.001068089292046008	0.0192437716995184	0.001011632560208435	0.001004048884643079	0.001008277693496318	0.01707906293505222	-0.003424803498784019	-0.01514802985127223	0.0104052596329505	-0.03158732049727108	-0.03808978659277725	-0.01270125482176971	-0.01193547063552994	-5.330421891753901	-3.285922970404084	0.03573653541495692	0.02852778407710344	-0.04118009018902372	-0.2042266012677551	0.004967793540609137	-0.3705728219603323	-0.03750956570643808	-0.5110411229129739	0.2571553009004464	2.532876538356427	-0.00141701668768705	0.02157931926161543	-0.02917215141391011	-0.03847428442390882	0.007561348425259905	-1.599870126497605	0.01534125575714555	0.01703881617016387	-0.1426247742156674	-0.002124365586293803	0.4360117579610959	0.04802156413933507	-0.1741532229296831	-0.1997572424721566	3.779518403846565	-0.1059374198806201	-0.7141501064650677	-0.5076183207123939	-0.522459667762351	-1.752327536119994	-2.041093971847661	-0.01345767876898841	0.0195569227832152	0.3211727572936769	-0.110890541415772	-1.416438887383343	0.02705874339556081	0.02648787877777644	-0.7236717297897984	-0.4255907397530603	-0.6427916273648624	-0.4642989206377797	-0.1276780875040994	0.03590544091055693	0.0653852165744154	0.4198968687329311	0.03383985704637198	-1.982640063712387	-1.782619052957062	0.7310935149725213	-0.1357627290498016	0.008358902665146047	-0.289079630859431	0.7204377670937658	0.1680037315698132	-0.3465364975978729	-0.4270962590477863	0.05248329582882791	-0.002029275282643168	0.1645813877142588	0.1655647946883947	0.001019227928654206	0.08110762418530311	-0.2612255215451538	-1.420597445078825	-2.739712187727827	-0.7738260159200879	1.025775479455266	0.2073578229541379	0.1166245092916574	0.1482491699359464	-9.432720192842231e-14	-1.825487055824596e-14	nan	nan	nan	nan	nan	nan
0.14	-0.01347260158154532	-0.06509377029628345	0.06044341792635007	0.4020637295669518	0.923598746006701	0.004927736406556129	-0.03775325824218517	-0.1105874649264114	-0.02246808947876708	0.2850482108837815	0.08431364607281792	-0.1290298133455292	-0.0007426688519800525	0.0840409761436953	-0.08393531557910623	0.9290489597070457	0.1841512447646437	-0.9290489597070458	-0.1841512447646438	-0.3338234246471967	-0.0639553398239516	0.018321788753792	-0.01769564124438015	-0.1197569293293398	-0.04792175928093362	-0.2481404119866203	-0.0124933244741924	0.5272707809449406	0.8028523037850684	0.1345201290506378	-0.003893461850686454	0.495604202560272	0.0007030055607789063	0.09965531537132377	-0.2856173765566264	-0.00303075837705528	1.493327608735068	0.2513749969558973	0.05930995221424867	3.587876305298842	-0.1121003661448086	1.37914123940017	-2.259383862943534	0.5265671380790069	-0.2722785355713254	-0.01510216134966902	0.4249255281133273	-0.1216800815937603	5.27897584582306	-0.7946294752506734	-5.27897584582306	0.7946294752506735	1.290804272830398	-0.2269827423144089	-0.055564109723702	-1.32048882656375	0.4287989909789089	0.05398120609060143	1.225265458743853	0.7215332615672996	0.4510643282819808	-1.982787312482054	2.706705239664674	-0.113398943469367	-5.374462761644106	0.0409039902254938	0.001076629875935458	0.01166628110245585	0.001046100774196939	0.01214494193435132	0.001730142619408139	0.004043186518180894	0.002650089769005575	0.01041097034394031	0.00111130230150596	0.0347322760999639	0.07600440828992783	0.06919036131068966	0.001145609342419791	0.02321705091003947	0.04045903162847436	0.03811809095670329	0.1696002497310144	0.1672286473226832	0.3275467426100913	0.3417180502132725	0.001126266882496513	0.01699057074228034	0.00110837459024636	0.01153687527337463	0.001027280867063328	0.008796909185126508	0.001743894408330507	0.004316034618692162	0.00122798466483256	0.00795392341994041	0.02663555871428389	0.03337225666196729	0.001204216405322732	0.01636628910285846	0.001031377169717896	0.0153879458055861	0.002448418411621499	0.002915651213050461	0.001041289616310625	0.01830842312405752	0.05234307157368311	0.0830596713581912	0.001127127236065211	0.03355392899207678	0.008586322429340843	0.007468445309562522	0.003741355876463232	0.01358140558671956	0.1984221016209975	0.2099925552808286	0.001119500972857111	0.0303434427466076	0.08237151618273413	0.07534565151913625	0.06936476079225699	0.05219910643792391	0.07223975656633883	0.05819079346907115	0.1209886654595198	0.1195425580355154	0.1739769187090949	0.1474028695135624	0.001062680963259118	0.006058223713735699	0.001068438491710544	0.001324525944975158	0.1454086532366403	0.0827241893510062	0.09393528806580416	0.1148757770398985	0.07160080295092087	0.08771697223764342	0.06424967219047602	0.06523478696503134	0.001025026251476026	0.03027014624240532	0.02871365205285856	0.1856168766732572	0.00786800058107294	0.04266818364968607	0.009719471668169654	0.01474888684796388	0.02949838045944387	0.01236299300397663	0.01590405424536049	0.0002800398851612939	0.001003700755770125	0.007006467345206949	0.001017157709882495	0.01232990619837118	0.01414888755308529	0.02521628915924732	0.09800890768177987	0.08166799146301186	0.1560482114138257	0.1377864814377293	0.1303202417922777	0.166631051980279	0.01946560078812149	0.03275773407968751	0.03958788447806616	0.04659913703750891	0.0919787255117013	0.1449065751582417	0.05595934694580233	0.1008044858890091	0.150322097036398	0.1806194772100881	0.003786667513916812	0.008038013267018402	0.07582293029210133	0.02740027836114096	0.04579397480632969	0.06027087257287477	0.001127719444322397	0.00843634931919102	0.001040400820336057	0.01904884594042486	0.01545613469039269	0.1250382301369746	0.1067188819592133	0.115074564008228	0.00547051992464243	2.354237092889501e-05	0.003353763690520679	0.005638389861147916	0.009551104167079589	0.005110097128132937	0.2259395045348822	0.2342433695632784	0.09318952339957098	0.09989374627738373	0.001189212826982382	0.08125927528278161	0.01714057718648673	0.05780376754913408	0.001011612303003511	0.02922504437271159	0.001004057241406752	0.01839770194613618	0.001008287030746586	0.02301593287052969	0.01690435049112844	-0.003319293052114793	-0.01510459560853005	0.009964962552531624	-0.03212616234138538	-0.03798082827136837	-0.01265482224793317	-0.01199483700416417	0.001025837012730784	0.001015740833753303	0.001010140314550596	0.001063415095182568	0.001113324171209438	0.06355525519963039	0.001051093303818806	0.03146321660963682	0.1771028447803452	0.3938938428638352	0.001072095792006479	0.001120711138006014	0.00101905127167033	0.001147984148412534	0.001160453423701188	0.001278982102252069	0.001085069347174436	0.00102781737386653	0.001057181319641582	0.00104063686145749	0.05524351769593008	0.001138475636366592	0.00576231146119154	0.001647814875573449	0.2673178171266744	0.00103308225521178	0.06938539065890523	0.05858672065316487	0.06150297252209883	0.09346204733454168	0.1365274883227446	0.001027485527960928	0.001084117948032221	0.1578885685331102	0.121239228035364	0.07989061389416473	0.0674018944787112	0.001028648822924671	0.02561289477555101	0.001220107948208934	0.001062360698626451	0.01537234534572262	0.003192813530722994	0.001004316640837245	0.001022290192097306	0.02134089563899804	0.1018193118254061	0.1174178136397416	0.108433755469539	0.0335706856201119	0.03978087414725601	0.1069225965197753	0.05618988555438651	0.2074531507894493	0.007101635708597407	0.06407344090108759	0.04090259804332351	0.001174254621478425	0.001041849604891073	0.003382482228013193	0.1093226042080634	0.001745040168038639	0.006071842839068044	0.001007208064549435	0.1876840642419548	0.1028914439833132	0.00105631819238944	0.03694105846803058	0.001011846814505956	0.001004086975504457	0.001008364602706449	0.01519826911933024	-0.005295311924379262	-0.01490512492861503	0.01039462537597231	-0.03023112621719901	-0.03806132487888396	-0.01333842131873282	-0.01070270800225125	-4.985261408768446	-3.37065167128714	-0.01090716259807488	0.05709742665741076	-0.06616400863319144	-0.08078335838587877	0.09347365594099716	-0.5578951114125748	-0.02210067693840191	-0.4816521102868485	0.0520763085445114	1.896731318422261	-0.02009286295464762	0.05747548069457332	0.01577737965936174	-0.04188115567730175	-0.005708114963149505	-1.440337659112324	0.04605989060795595	0.01523486468256855	0.00771212877480513	-0.003383294970625051	0.1233901822628847	0.06019119318647596	-0.1015432157472081	-0.1359886967857538	3.455956360808916	-0.06593104386997373	-0.7639697975615696	-0.5477570068045127	-0.560098316207728	-1.387680253270329	-1.575504113334078	-0.002285462632906288	0.02119907017145677	0.5116737056445035	0.4896949602182042	0.3053742197555397	0.1132575007261558	0.01800214405614834	-0.6576598585572949	-0.1361952941437188	-0.2446590183677411	-0.3836337041377663	-0.03149746441554843	0.03442540129646758	0.09532287604350256	0.6466807771635485	0.1319434527915938	-1.659770706647636	-1.297719499824887	0.910779265671036	-0.1014916507996671	-1.372212011364404	-0.7366871883899533	0.4639734374726795	0.2626781336915948	-0.3376135885608995	-0.3393338881550913	0.05109611420984941	0.006925973844833811	0.09376845271626634	0.1300676008313194	0.0002815209462622369	0.1380093552277477	-0.0935764206200803	-1.639048658597697	0.5324249248311134	-0.2207158153937668	1.372550555229666	0.203485051100498	0.113052642124004	0.1452697251934634	-8.297949491177157e-14	4.129367067488235e-14	nan	nan	nan	nan	nan	nan
0.15	-0.01278715198555592	-0.06754892712520971	0.06089356748405027	0.4168761983499452	0.9260771161908942	0.005465828131597082	-0.001627557251648402	-0.1109670411838867	-0.009426501371103995	0.2621371800142395	0.08912768420403822	-0.1315618331357468	-0.0007204083993569003	0.08768397941973219	-0.08545417471426588	0.9784340687631556	0.1747152987735356	-0.9784340687631685	-0.174715298773534	-0.3207151343408944	-0.06618887518513777	0.01772082789964462	-0.03095425615471212	-0.1154788976332694	-0.04737719244111237	-0.2332531033135614	-0.005790024196372301	0.5326286176279376	0.7831205974338364	0.15055242242507	-0.004898272512297847	0.4434070969550211	0.001157742123534081	0.03741788771849711	-0.2026417798862009	0.08606262269102598	1.469879958454186	0.2438872021900055	0.04903929397113833	3.631911479230163	0.03417741636820736	1.221721990925086	-2.321292837057464	0.43473778017758	-0.2349385927326203	0.02020158334413581	0.3004931165455419	-0.1759365611591344	4.595943609774012	-1.087640162774762	-4.595943609773988	1.087640162774763	1.329708091927628	-0.2188738758405218	-0.06430021020625078	-1.333935988693542	0.4250567055704316	0.05431914521061607	1.7964495368165	0.6243491549331565	0.6148187281151996	-1.9577491538029	0.6466571109641469	-0.08557255388616186	-5.034414294525649	0.04698460272419289	0.001052057729151709	0.01195729908092194	0.001031497558880105	0.01263218048846969	0.00137752166830316	0.003802648134650785	0.001873163700048156	0.009536072805425001	0.001112154428342916	0.03525307914137403	0.06823514233193564	0.06307076409978579	0.001098143956008743	0.02306392683946498	0.03375396384145795	0.03257340529672779	0.1705175853882745	0.1658820192818527	0.3499567789033859	0.3572058962385924	0.001099841635234095	0.0169928155682415	0.001251876696492767	0.01203584182964942	0.00102341017336561	0.008732849831364936	0.001452101955309034	0.004099857195455362	0.001193988669987151	0.008025608998834633	0.01464804204135167	0.02134480290392692	0.005901547418638004	0.02147506329814255	0.001029623850821016	0.01558256255745867	0.001768228506047075	0.002348809731234937	0.001041389438581095	0.01830027592200103	0.05285231912224633	0.08325669431753922	0.001134615118879206	0.03410792146384971	0.007010539451567971	0.006490739890897612	0.002676903130714829	0.01248952362020209	0.2292823030671072	0.2433706115946693	0.001076772562737785	0.02949174708992333	0.07404474577377068	0.06707760510181199	0.06224055938273933	0.0462462052704245	0.06511077891649328	0.05204996523461287	0.108856353888203	0.1077733045809814	0.157989485515805	0.1333328894664614	0.00104772856657193	0.005994890456573883	0.001248019493380497	0.001632153943874514	0.151173193067422	0.08824915730073245	0.1042361115226862	0.1163252124595292	0.07491886282312898	0.08932660928453719	0.06571973528293083	0.06610443779964863	0.001028506288921109	0.03042353925961694	0.02685341011261817	0.1792340991457794	0.004639377777761139	0.04157330208675539	0.005530509779961463	0.01293224924127978	0.02341544394450951	0.01056279755299198	0.01009480015118688	0.0003171958956263221	0.00100417176376461	0.007355235952448199	0.001019753688615765	0.01311805970124217	0.01502485770074961	0.02685415304502002	0.09998495148453364	0.08333791089041338	0.1387703630024381	0.1226577895336562	0.1200879309128488	0.1541065021277747	0.02620832662102825	0.03956256749688877	0.03977894814190153	0.04585314511823953	0.09327221945552108	0.1344321633384119	0.05584591007557506	0.09498979349339248	0.1701610924516975	0.1715552351462885	0.005847098329674617	0.01056878009911382	0.06968322043504534	0.02423916721849649	0.04321389390350392	0.0573071382568835	0.001179890059720278	0.008949634507849694	0.001041907931158414	0.01906115024057996	0.009386674647862407	0.1258358384751548	0.107048862506242	0.1157591162761415	0.003985961925321097	5.398416889172654e-05	0.007620286019921168	0.008778826679302229	0.00541742839470056	0.004480739067668064	0.2073773558492382	0.2167690321849062	0.09578190437927603	0.1031571473623635	0.001124794821344077	0.08086357761836849	0.02845087951054748	0.06991984328955407	0.001011963270520856	0.03114122718290189	0.001004145613904966	0.01944633026969649	0.001008475032513411	0.02436457412977236	0.01529026543918565	-0.005115642442601893	-0.01486717962400913	0.01039132704470453	-0.03052741737077241	-0.03758488539758103	-0.01317258116429516	-0.01102339735783715	0.001027024143579196	0.00101676987445958	0.001009443933387066	0.001058309363405381	0.001112802455624623	0.05345244124678511	0.001046722043735646	0.02109557312855514	0.1675004051856896	0.3967926705194417	0.001072528386727674	0.001638743608578889	0.001019661267750044	0.00114753681477859	0.001156999364551523	0.001188161210690729	0.01909821070570798	0.001027783506804058	0.001057410670782581	0.001042217981817056	0.05196125893584743	0.001145741193555024	0.004962495845437615	0.001485288009472378	0.2963046156087406	0.001031619424946209	0.05756013151178626	0.04843779484041187	0.05112036667158134	0.08940876532131217	0.1285669619646562	0.001036123954544526	0.001731919153661956	0.1620310794621209	0.1161370451758305	0.07867679551225755	0.06775835631769743	0.001035072056812518	0.02397743728843672	0.001202540394975781	0.001055122716627336	0.01742987338288452	0.004257460614143975	0.001004954077158176	0.001022595201817948	0.01140250343307292	0.1035274701766389	0.1072008611313839	0.1019103173436509	0.03392119875395399	0.04019737845850362	0.08466512480556128	0.0552880422958511	0.1960599091266303	0.008799453469814138	0.05961786161938263	0.03943248468191776	0.001284945722689402	0.001044853144837567	0.002297405826155943	0.1059446755519712	0.002988026758468021	0.01727657064794356	0.001006204483111078	0.163538240836032	0.09625776723519147	0.001058900265422153	0.04468973976135304	0.001012736094146212	0.001004365006391885	0.001008929656705876	0.01374977744312706	-0.006768256247666788	-0.01459940739580339	0.01081505287186355	-0.02916570532301835	-0.03680779093875083	-0.01355766795710669	-0.01030850919597873	-4.573611901907722	-3.625109053916188	0.05094729875651834	0.04635048346903362	0.0002335570325871173	-0.08315043832117769	0.03409398167400515	-0.663842857524888	-0.008276674348253046	-0.6206757762926547	-0.3144004383281623	1.196394252903157	0.01188472748412266	0.05096437890256239	-0.01517263035524103	-0.008258915716235441	0.0144331822279434	-0.9499559252152613	0.91657075850012	0.02224243579141911	-0.0840159828079432	0.00101147239476511	-0.07809091472646254	0.05349324995495376	-0.09070995760625256	-0.08572612176575239	3.219515110765831	-0.09369149093687523	-0.8846692454445539	-0.6385611575023369	-0.6636086448231734	-0.9981554262386867	-1.255757344963538	-0.008101108800877787	0.03974928138569714	0.5920661019080703	-0.1874974782820756	-0.01192675631203139	0.05961912580944233	0.01233792671430847	-0.6146186503071314	-0.07729412484922449	-0.1280243808121461	-0.01435821841496522	0.03074949492802291	0.03523039961458792	0.07168299957297608	-0.2190851689844559	0.1948558055459982	-1.400610598674686	-1.202900195442558	0.4760132466050362	-0.05794456176084509	-0.9234618421684075	-0.4494187763942962	-1.962520769251732	0.2462971655221132	-0.3010265968402588	-0.2621215487911355	0.05149163066886362	-0.001449796538472559	0.06403520742665669	0.008733975542248694	0.005577270551153513	0.4706326412891306	-0.03115328301513384	-1.850814676731747	0.07152795306576168	0.1299939397268033	1.065724993679249	0.1806159495957173	0.09743808704716587	0.1256882395272589	-2.693019234654289e-14	3.143112331240207e-14	nan	nan	nan	nan	nan	nan
0.16	-0.0127245781494323	-0.0690911617071019	0.06202470943565513	0.4314756049479769	0.928468253297582	0.00592314030955814	0.03477792307076687	-0.1099440705646653	0.001817262515566627	0.2386529436207362	0.09297834751667333	-0.133744848605415	-0.0003256905560882469	0.08998719826337456	-0.0873309431168437	1.020925784790055	0.1624968327130884	-1.020925784790057	-0.1624968327130863	-0.3072521767386336	-0.06831580825920962	0.01704234156764739	-0.04442839768207986	-0.111290808071257	-0.04684763670999014	-0.2113263560313734	9.810584321271245e-05	0.5394534699032315	0.7638134167882307	0.1503913447847779	-0.005565100229085362	0.3955267979673582	0.001581523223234656	-0.02491983659960077	-0.1030329271476836	0.1331677204053668	1.450715171742726	0.2339283814803968	0.04315404279827038	3.643832171673247	0.1684090091962296	1.019576395200593	-2.374024967733848	0.3338921743630457	-0.2024776714611305	0.05938931673658467	0.156968641607159	-0.1932619350864886	3.900297239980825	-1.351133489118426	-3.900297239980825	1.351133489118426	1.361737732022924	-0.2056622848908775	-0.07106920529348082	-1.363594149970715	0.410810564167739	0.05097898435091572	2.63315318056236	0.5584992139217615	0.7444674467420456	-1.897882171356816	-0.5319689632776599	-0.04580235450541979	-4.511101438127259	0.03471289761471624	0.001040369553853226	0.01232195788667319	0.001024713656443088	0.01319195558991183	0.001200627018002758	0.003691402160990434	0.001480736830301316	0.008968875797518157	0.001112319431176887	0.03588229632022048	0.05932187849040625	0.05595713362551583	0.001072228958749938	0.02305646667931249	0.0252265240068931	0.02583676033912679	0.1673544490773866	0.1610806681237528	0.3656290110488142	0.3655570625965282	0.001086848467342864	0.01705512327882536	0.001582531017900958	0.01272909381819361	0.001021780845766821	0.008761788979364745	0.001305793767239519	0.004012764569616682	0.001175263851487841	0.008130346094183951	0.008243212511023574	0.01467708150330716	0.0170695863104562	0.03351522047394453	0.001028730643230226	0.01580387352262601	0.001427183263990172	0.001976620403173937	0.00104223022252552	0.0183138049123837	0.05163104978181341	0.08161574657700278	0.001141991702951342	0.03468151296686914	0.005814331755931586	0.005720004365085211	0.002060373157921837	0.01180011464652801	0.2585626985491924	0.2743800616722938	0.00105468152330213	0.02868394485854608	0.06405120043383766	0.05775167141941556	0.0536632361600495	0.03951312467173946	0.05643231126821398	0.04500779428982147	0.0999284074162419	0.09893974973863358	0.1448778165924102	0.1219424136367351	0.001044576155732004	0.005941803137530692	0.001661534410237348	0.002107966608236714	0.1562573232202018	0.09454043574131631	0.107922122380714	0.1113720354344243	0.07622909649773239	0.08690883819265145	0.0666898447779159	0.06640609867409658	0.001033458563697384	0.03051013412400551	0.02509431980395154	0.1734100435997603	0.002989543213926655	0.0412320390245598	0.003387935161365541	0.01200128167487329	0.02118243856567056	0.01131677199021082	0.00761327837680793	0.0007314463528516948	0.001004726027431155	0.007709116926975027	0.001021203629742724	0.01395106969079625	0.01060579671044424	0.02283504239973435	0.1018420705836037	0.08542141503106311	0.1239839836317757	0.1090814109740176	0.1112543663398329	0.1426588535762131	0.02983325777286892	0.04279451558851548	0.04007495582631156	0.04523548922816062	0.08440393728896413	0.1224215085235741	0.0553747191561337	0.09135276064793174	0.1775168466267347	0.1476550834445374	0.00772013945161627	0.01302039523342797	0.06423533679625792	0.02125138728691431	0.04113784531264074	0.05485427012215362	0.001261317322942753	0.009464796075583315	0.00104416358463832	0.01908015638889252	0.005713371357744509	0.1262845741356029	0.105821221622814	0.1152870659749189	0.003854228745039408	0.0001304964201224302	0.01524820387756905	0.01466213534469021	0.003306967630070317	0.004509869637140983	0.1863459192169508	0.1973271588355419	0.09442646543457107	0.1003497585565913	0.001093879299849968	0.0836275072217809	0.03786106507187832	0.07941947543927415	0.00101258352517263	0.03285465213777148	0.001004328863343227	0.02036176497624822	0.001008851653641854	0.02555429191849916	0.01378657597106905	-0.006696388454955645	-0.01458422927396094	0.01081373353935659	-0.0292842217844478	-0.03661721514622968	-0.0134913318953316	-0.01043678493821303	0.001028211274427155	0.00101779891516437	0.001008747552224167	0.00105320363162888	0.001112280740039903	0.04334962729393686	0.00104235078365769	0.01072792964747462	0.157897965591034	0.3996914981750495	0.001072960981449026	0.002156776079149161	0.001020271263829588	0.001147089481144976	0.001153545305401795	0.001097340319127756	0.03711135206424294	0.001027749639742503	0.001057640021922441	0.001043799102183193	0.04867900017576456	0.001153006750742982	0.004162680229680838	0.001322761143373376	0.325291414090807	0.001030156594681469	0.04573487236466729	0.03828886902765903	0.0407377608210639	0.08535548330808365	0.1206064356065685	0.001044762381128893	0.002379720359290388	0.1661735903911311	0.1110348623162953	0.07746297713034687	0.06811481815668348	0.001041495290700811	0.02234197980132246	0.001184972841743064	0.0010478847346297	0.01948740142009405	0.005322107697567278	0.001005591513477037	0.001022900211537422	0.001464111227148163	0.1052356285278717	0.09698390862302779	0.09538687921776283	0.0342717118877963	0.04061388276975144	0.06240765309135048	0.05438619903731742	0.1846666674638059	0.01049727123102773	0.05516228233767777	0.03796237132051412	0.001395636823899069	0.001047856684782685	0.001212329424297864	0.1025667468958783	0.004231013348897522	0.02848129845681911	0.00100520090168293	0.1393924174301092	0.08962409048706362	0.001061482338457623	0.05243842105467286	0.001013625373785444	0.001004643037275676	0.001009494710703401	0.01230128576692384	-0.008241200570954066	-0.01429368986299168	0.01123548036775477	-0.02810028442883768	-0.03555425699861785	-0.01377691459548055	-0.009914310389706235	-4.086613519946268	-4.005079913368564	0.003821002837313294	0.07160473613481119	-0.0403055266544707	-0.01924325225516385	0.1151564834416252	-0.756701764039074	0.007032105118052986	-0.7200439698147759	-0.6388683149138821	0.4693953849381738	-0.008080286018058019	0.09633256714027666	0.03437708003385488	-0.01606419618026269	0.0009021883244829483	-0.3683911876238498	1.432336486717386	0.02057370726335232	0.04664255949422173	0.0009519418894762181	-0.2442039577145601	0.06411099943128785	-0.0601492371707404	-0.05549409820825872	2.982235113565326	-0.05715235880066395	-0.975547250576378	-0.7037928930408509	-0.7403668582742583	-0.8005405308405925	-1.039603269861284	-0.0002362750245211901	0.05483600326394608	0.6649358038169243	-0.7908275287321471	-0.5001074080042748	-0.00034049124065872	0.004642513568080642	-0.5459154622628258	0.0145284060032954	-0.06752501031013529	0.1272002736452851	0.04392142501672331	0.03544787477566861	0.1042941733921814	-0.4847141290773045	0.214660395439056	-1.349308037767101	-1.082339239620973	0.1962022005567042	-0.07582444496171044	-1.679460610362717	-0.3011552783566935	-2.503208490130309	0.2468477941419104	-0.3029473463459468	-0.2371606518948743	0.0514713900320115	0.008266346850071897	0.02399391716383223	-0.1012529129929328	0.009495611608571253	0.6865837246787908	0.03812130538298446	-2.032555852796428	-0.6817330533290619	0.411209638186153	0.8492618370944609	0.1629334800346011	0.08641391872089024	0.1134850310882968	4.699974843811658e-14	-6.195859488321191e-15	nan	nan	nan	nan	nan	nan
0.17	-0.01337733879829341	-0.0694941280976544	0.06340513190403503	0.4458970596162621	0.9307406313448158	0.006344048669414373	0.07132405849975532	-0.1075421660772021	0.01087059762711093	0.2148785732851659	0.09570163252655686	-0.1355106719157002	0.0005610009029999139	0.09068403107149123	-0.08919034131773253	1.05637805076644	0.1479782802939091	-1.056378050766444	-0.1479782802939092	-0.2935075191812711	-0.07027587294499596	0.01630596956717283	-0.05826796742913413	-0.107304378514021	-0.04636554657713606	-0.1824455699185582	0.005465126497666736	0.5474270888584245	0.7452342945723134	0.1419090097402546	-0.005860777465777671	0.3521912056709983	0.00199907879369533	-0.1083002249466929	0.02731159746767623	0.1357761935220121	1.43367434915966	0.219785203065393	0.04152675950464605	3.66637540336665	0.3158716908080735	0.788170263819941	-2.365628468073195	0.204932635336361	-0.1444434228893588	0.1199466288654686	-0.02269847191974695	-0.1725658760306805	3.190221892078459	-1.526912921287958	-3.190221892078447	1.526912921287962	1.385517909509166	-0.1861918143646392	-0.07599410958868147	-1.407170792819228	0.3849360736474067	0.04476546997568157	3.091943346353717	0.524812451929913	0.8500352991716604	-1.809645947441895	-1.097939365397369	-0.01540483303696992	-4.145438473931758	0.04642362885351482	0.001034453948036761	0.01274151847086991	0.001021476640242974	0.01382218921136575	0.001106537666469346	0.003655730269156747	0.001270382094636077	0.008617715814744489	0.001361564184092541	0.03684265959399072	0.05039666837421008	0.04873369640876766	0.001057159058083323	0.02321773484591787	0.01714390106555094	0.01959730785717849	0.161839879352282	0.1542444916853566	0.3758961084856873	0.3673539245230529	0.001079782792720392	0.01715833390745335	0.005541101787774517	0.01695589102936293	0.001021368673855432	0.008948323185541469	0.001228171339592223	0.004039198978713211	0.001163624919010933	0.008258105173977889	0.004778647147288598	0.01135212263902413	0.03756011517695403	0.05430083051049366	0.001029101797476294	0.01605035005760872	0.001247472680698257	0.001801729941708263	0.001043733291830126	0.01835901252804475	0.04686421462828354	0.07745203144895765	0.001241708017767535	0.03534752396109277	0.004614879152031549	0.004983377052042699	0.001678785371163969	0.01133704503597061	0.2858668840219298	0.3025438193612682	0.001042718335537669	0.02797811727286427	0.05056734583828228	0.04663900105459231	0.04219416710652805	0.03152528701567819	0.04457679031222331	0.03641370345839726	0.09379665240186723	0.09198586393321941	0.1340824236821824	0.1120051116910373	0.001049543320263868	0.005885245949284173	0.005703906165816023	0.004757186676624326	0.1601870162864575	0.1013984772125271	0.1091632710543943	0.1040257398184967	0.07739690998991663	0.08248601771610971	0.06660908018932128	0.06556209338208684	0.001040699706899051	0.03053848354888267	0.02312673079453294	0.1680390973610043	0.002106718345577604	0.04141370747185821	0.002245492016990282	0.01146608967886701	0.01963603164636149	0.01223066200153057	0.006445152451554114	0.001110428797732791	0.001005338673111623	0.008078181579994109	0.001021551474938283	0.01487488373681655	0.006139103090171288	0.01867581258452697	0.1031326631710879	0.08743254670580192	0.1108990242547317	0.09705601979803917	0.0997415162501929	0.1291559640243527	0.0317120175556337	0.04378292699494403	0.04064065297142912	0.04472032652938096	0.07682377172299841	0.1096322083325534	0.0543857333158454	0.08877280640203891	0.1782862019209361	0.1293950898039213	0.007834639644507601	0.01406400669526459	0.05938466619853969	0.01872725679696978	0.03917246783068972	0.05249198271234337	0.00133098304808024	0.009921845343541857	0.001047239123834602	0.01911289738844988	0.003514481533732091	0.1259731495806472	0.1031610731816102	0.1136724423427398	0.004298369642543673	0.0002298561879399895	0.02366112972385143	0.02164201511902952	0.00218281983178392	0.00471002897381906	0.1643074241782163	0.1765041444258117	0.09303203812225758	0.09420416856190056	0.001080421848020474	0.08833787713593784	0.04157421925318983	0.08338420877017379	0.001013449672280582	0.03431192438176146	0.00100459807327552	0.02111995841434473	0.001009398670602549	0.02655300450344924	0.0123813770472098	-0.008089519059427218	-0.01428949235707316	0.0115301020962725	-0.02832182920595322	-0.03494588307040948	-0.01361997044252152	-0.009241978591403566	0.001028369397526808	0.001018368962266546	0.001008407347498865	0.001049418416375592	0.002051775958713785	0.03586831746692043	0.001040729472800594	0.005875902309322673	0.1487329921360939	0.3953814309719024	0.00107197618120362	0.01609157285069432	0.0010215052678899	0.001147498068780259	0.001149778899432455	0.001094053381047893	0.08133190599442582	0.001030958964012087	0.001062382158099569	0.001046565697080708	0.03451034499782504	0.001508474027384453	0.002656817839141437	0.001244488118936918	0.347832992532609	0.001030359278964625	0.0234286151862097	0.01967273920746911	0.02091732328379561	0.0852401514275534	0.1150059389811186	0.00106313283574738	0.01637016686338798	0.1665781885646719	0.1108365436303286	0.08020458212921741	0.06511787471596441	0.001053939881104901	0.01968659554886529	0.001180318080769692	0.001048323498848292	0.01657460879000711	0.005100758151672388	0.00100630175700322	0.001021078642882039	0.001267673731517918	0.1046879475370471	0.08740288599008182	0.07310560518164624	0.03353522205217886	0.04191004582467839	0.07040983904056845	0.05210662970788804	0.1750290957113632	0.005798257905859259	0.0516042554157554	0.03588021294227862	0.001410261841109083	0.001052626237831404	0.001178303064638299	0.09666880489083943	0.005218719995718663	0.036838543021165	0.001004721893418253	0.1184786973487577	0.09240520115867799	0.001070584002684622	0.04037219766184555	0.001014965096192176	0.001005077231813348	0.001010368351544749	0.01104025114757935	-0.009361304454677043	-0.01399139743545065	0.01248216803600262	-0.02753667244915133	-0.03278785185202193	-0.01362305366734397	-0.007509306805951963	-3.463864667717546	-4.44071402369335	0.06235209048934531	0.05979357844748937	0.01647528629039759	-0.04058093606961916	0.09445980322046157	-0.6949999430561495	0.02522817168942268	-0.5448359368889547	-0.7196727999287452	-0.1003335841749513	0.02042846244120703	0.7046141641778195	0.01453040360978305	0.01505838798942884	0.01928435604131811	-0.2823241065013242	2.649003210686915	0.02714530786270585	-0.04531394815327661	0.0071835299981463	-0.5982418382633033	0.07012830782743708	-0.0838039650756504	-0.03793796118113782	2.634060699402277	-0.07330644610260535	-1.252103034862893	-0.8944853924072711	-0.9777480804251913	-0.6026664839252635	-0.9489133101809988	-0.008690919215943381	0.4543916772025576	0.7003768897138505	-0.6512735587483098	-0.3711768542366587	-0.1598219938226636	0.0005358488851745962	-0.5234030246403266	0.02694287363133143	-0.03842034357636955	0.05417620044828764	0.03342981923734213	0.03807685342947462	0.08930191942318647	-0.3253942376560287	0.1842580930506606	-1.091306297357016	-1.610976346419503	0.008225344201719248	-0.03538905681180407	-0.8830296386618008	-0.2216312238390469	-1.258295644247149	-0.02797806534699497	-0.2115114128959381	-0.2375519014924155	0.04061211438964075	0.001153255042137314	-0.08232362568881928	-0.2213098882970946	0.0106663520783236	0.712359040971959	0.01193253527385385	-2.116300088549126	-0.529659105092345	0.5238733998119756	-0.009755268260427189	0.129809851650174	0.06625053725305487	0.08777618994288387	6.042078608898526e-14	-1.95911435168748e-15	nan	nan	nan	nan	nan	nan
0.18	-0.01494394128397515	-0.06844749078911198	0.06459742171112023	0.4601510636762067	0.9328487168615571	0.006763658106319761	0.1081250409228606	-0.1035486406982822	0.01752226052616716	0.1916447868853312	0.09696035637787211	-0.1365088457090945	0.002113195096514169	0.08943130098598169	-0.09066122405638465	1.084731541367298	0.1324718557559337	-1.084731541367298	-0.1324718557559335	-0.2795753359472089	-0.07203646778856948	0.01552668108011612	-0.07262883340605794	-0.1036228720709862	-0.04596579875537041	-0.1505087030172118	0.01079250558101743	0.5564497549841924	0.7277864243270792	0.1297637310814154	-0.005914631693894862	0.3128295994329774	0.002462504047822847	-0.2076882039627161	0.1868878126721686	0.09554118814751736	1.417225050074596	0.201069875413919	0.04289425820810215	3.694801570495489	0.4867331874875441	0.5392419527010361	-2.265908180585292	0.04097994264967983	-0.04894776808244101	0.1924898635796216	-0.2329439371468684	-0.1155588426485224	2.480542164875503	-1.548707912877576	-2.480542164875502	1.548707912877576	1.39924286736369	-0.1657683164477718	-0.07965250260975226	-1.467853395944422	0.349825941327797	0.03451052213334307	3.244369338268553	0.5505708997010371	0.9542768808576731	-1.671631777220147	-1.26455768614001	0.002562247209878363	-3.716304226459793	0.04388683434825419	0.001031576502189826	0.01321421922600951	0.001020144034103629	0.01449485896484215	0.001059323133628248	0.003686990646901113	0.001163240518399855	0.00836541324079846	0.001955493285246215	0.0381223650229091	0.04200441822140201	0.04191684948999257	0.001048815785080078	0.02356116298243261	0.01052051955873375	0.0146002533949911	0.1548542294358631	0.1468610955818936	0.3813780407764417	0.3637441792221364	0.001075758559666968	0.01729781354171336	0.01436531671183789	0.02593312288339922	0.001021779976475396	0.009284409899967027	0.001189557522236807	0.004188078529362494	0.001155922789198943	0.008408727783118644	0.003014256168025435	0.009316128947989662	0.06811669394153456	0.08497963848960408	0.001030892679225359	0.01631525384168344	0.001159940150799628	0.001796475512474915	0.001045868381309648	0.0184393544711753	0.03768562578578941	0.0694568544043668	0.00146924956575953	0.0361048212916661	0.003260169125601734	0.004111370270828301	0.001448498421868942	0.01102499267738958	0.3109391162294737	0.3267321611638062	0.001036840465325074	0.02743195018121475	0.03264925452533172	0.03260728647266232	0.02711767106176638	0.02160920173888134	0.02872535622858637	0.02546689723302582	0.09019244074643047	0.08663782298638478	0.1252535467516217	0.1029430236150385	0.001061214769221604	0.005815669621197852	0.01459496100269576	0.01078347348808153	0.1627202445750176	0.1084220615213798	0.109800417025645	0.09888972497356055	0.07925113052051223	0.07975089776927793	0.06522675873455515	0.06338243026506037	0.00105054356499486	0.03051102065202158	0.02082110334405253	0.1630393983239375	0.001661029204350275	0.04187364830067512	0.001671342243559801	0.01125473570962891	0.01742356127496564	0.01237226543591448	0.00574354934919104	0.001431137843268602	0.001006000141489404	0.008464889947809201	0.001020814102315887	0.01591377375161829	0.003756476191157231	0.01676190957246348	0.1036456740680453	0.08904041996290507	0.09905285606944879	0.08654456302823695	0.08339463181971926	0.1105845731345225	0.03234981748488293	0.04309392774201069	0.04154530699037105	0.04436408885157175	0.07600098479016368	0.1046683115339138	0.05280742026574818	0.08678422311080382	0.1750548922196835	0.1202990624345089	0.005566333731547952	0.01266378265514781	0.05508132011384934	0.01682850580395621	0.03714580182291918	0.05005813066382561	0.001373124244494257	0.01029051138005591	0.001051162015784885	0.01916064956305557	0.002385717889056632	0.1247172056711667	0.09911963586089223	0.1108681067119409	0.005012076742126174	0.0003496236641849565	0.03192079153264945	0.02896865237981601	0.001617510224927695	0.004948959809067137	0.1421291226320225	0.1553160958765709	0.0934219798862204	0.09011109326509342	0.001078247658699125	0.09396515632139732	0.03790859354383201	0.08015556812724142	0.00101455272026051	0.03547662682849499	0.001004949816823182	0.02170729108839185	0.001010109079387665	0.0273401897981639	0.01107228765969374	-0.009300631850066052	-0.01398971843308325	0.01260001672740976	-0.02762529035999769	-0.03254450228073816	-0.01356027600616021	-0.007240374086630915	0.00102852752062585	0.001018939009367005	0.001008067142774092	0.001045633201123132	0.002991271177387011	0.02838700763990191	0.001039108161946411	0.001023874971173007	0.1395680186811533	0.3910713637687542	0.001070991380958559	0.03002636962223835	0.001022739271948556	0.001147906656415605	0.001146012493463163	0.001090766442967955	0.1255524599246103	0.001034168288281358	0.001067124294276003	0.001049332291991547	0.02034168981988494	0.00186394130402503	0.001150955448614565	0.001166215094502348	0.3703745709744107	0.001030561963248227	0.001122358007751981	0.001056609387278722	0.001096885746527056	0.08512481954702289	0.1094054423556686	0.001081503290367003	0.03036061336748599	0.1669827867382126	0.1106382249443618	0.08294618712808798	0.06212093127524509	0.00106638447151091	0.01703121129640805	0.001175663319796401	0.001048762263066709	0.01366181615991431	0.004879408605776968	0.00100701200052935	0.001019257074225871	0.00107123623588892	0.1041402665462222	0.07782186335713362	0.0508243311455337	0.03279873221656127	0.04320620887960511	0.07841202498978678	0.04982706037845843	0.1653915239589173	0.001099244580688327	0.04804622849383312	0.0337980545640446	0.00142488685831946	0.00105739579087056	0.00114427670497784	0.09077086288579972	0.006206426642539984	0.0451957875855113	0.001004242885134634	0.09756497726740646	0.09518631183029309	0.001079685666911972	0.02830597426901664	0.00101630481859747	0.0010055114263459	0.001011241992383567	0.009779216528234795	-0.01048140833839971	-0.01368910500790956	0.01372885570425047	-0.02697306046946504	-0.03002144670542606	-0.01346919273920741	-0.005104303222197576	-2.614662931880245	-4.811138846711864	0.01444903700628363	0.08009196255452666	-0.02691907273399408	0.0005282295185504876	0.1790249144849229	-0.6753837043915166	0.04346409906277744	-0.4715643658700129	-0.7483122479312365	-0.6119260605585646	-0.0008264848800376348	1.046419495709288	0.06428758170817402	0.008424832146389633	0.005474894190735983	-0.1105981529654813	3.410976075232801	0.02425915700216325	0.08056976590925903	0.007978805755563671	-1.010496341023484	0.08236826669781258	-0.08722513080828284	-0.02529064780842044	2.187151936277599	-0.02522025998813314	-1.559356093997993	-1.089442417186979	-1.210909937063444	-0.4793715591339236	-0.8645604959249815	-0.00284010301135544	0.7302493518794451	0.6980443713473825	-0.3487713745329294	-0.1625673020605371	-0.2674720561753535	-0.006519950701496736	-0.4716660219221604	0.07018288230640994	-0.00275740495753387	-0.02725704172798015	0.03226674516098444	0.03897661775676973	0.1273093671616157	-0.03564876847785292	0.1340087119103727	-1.046521156538345	-2.096039507203312	-0.1392799313152609	-0.04403944076788552	-0.1143799318883069	-0.1828810874263495	-0.670415235888181	-0.2419193062375183	-0.1778714469576233	-0.2514735796325887	0.03379474375134443	0.01126858523101739	-0.1649099537404142	-0.339195312711938	0.01357715329801138	0.7559352219717261	0.04587560509919139	-2.10556268069873	-0.2712301137475412	0.5945914924510761	-0.5894129576624296	0.1044195205816999	0.05224176590987977	0.07117957303950506	4.450417373559184e-14	2.257519584548293e-14	nan	nan	nan	nan	nan	nan
0.19	-0.01755095711159725	-0.065717798974763	0.06519396157030895	0.4742388352799664	0.934746446629813	0.007207280032003759	0.1452019137038819	-0.09778201637708979	0.02161518257306412	0.1699507820760471	0.09643671384996773	-0.1363746970136205	0.004409288682658816	0.08600498303247853	-0.09139677548287239	1.106060134448515	0.1177215931386992	-1.106060134448517	-0.1177215931387	-0.2655512451662385	-0.07361159824004009	0.01471553680092512	-0.08765660054443096	-0.1003177684523658	-0.04567675550613463	-0.1178240529516521	0.01654352227242704	0.5665558625177242	0.7119486151019728	0.1173956558949839	-0.005899506516668792	0.2771893981764102	0.003027700568078523	-0.3091420911608446	0.3551150331110277	0.0239936173836316	1.400527814371267	0.178276169693223	0.04557927931441002	3.713975429677105	0.6612475732660847	0.2829711585807976	-2.070475132738786	-0.143062458188014	0.07552542542056657	0.2622467263244642	-0.4461807711733002	-0.03186984751782788	1.787392365089646	-1.388600147112308	-1.787392365089631	1.388600147112313	1.405301927428786	-0.1509160124736571	-0.08256762262016591	-1.534026686691174	0.3125064039811447	0.0248270325289395	3.273294990099096	0.5988125005130565	1.066416205769632	-1.501238893853189	-1.184129473126815	-0.002734530344563058	-3.403083421199915	0.06815230446654577	0.001030286316536598	0.01371276417494036	0.001019902785663622	0.01519437893924616	0.001034210296940407	0.003756427539699802	0.001107693465123972	0.008200612802635026	0.01351959699775789	0.04896415140006213	0.03518981157549494	0.0363327112775256	0.001044983669853276	0.02407825732803217	0.005930655728439666	0.01113871960970526	0.1457089285913821	0.1389297547665359	0.3836656651273335	0.356996952338077	0.001074359026370865	0.0174514385853804	0.02822756532595401	0.03944752788491214	0.001023208566238087	0.00976847811796675	0.001167329169902833	0.004424737530464175	0.001150796101813895	0.008571172059340024	0.00207232084956228	0.008126635088326655	0.1096663917744298	0.1239742134781735	0.001034805560178721	0.01658698150477739	0.001114220921523833	0.001954784041024264	0.001049254006157513	0.01855240821502148	0.02724078154699078	0.05930579756552725	0.005425471114063388	0.04035327690025963	0.002641510142771547	0.003653493637341753	0.00131862217999169	0.01081510474508821	0.3335909892840847	0.3461766386414796	0.001033493326641917	0.0271117709256631	0.01788599887230872	0.02033876601699258	0.01482232398720264	0.01318624227003738	0.01571632831844257	0.01614959545566498	0.08783182664442679	0.08216288643260607	0.1177983258401304	0.09472950155368624	0.001192145675395462	0.005823729864093924	0.02377473122669239	0.01783262254897837	0.1634616764133883	0.1150202867549398	0.1100759964689574	0.09645161280745849	0.08125631670553285	0.07870224460800158	0.0623045731161967	0.05988247630150356	0.001063406881250926	0.03043020313745577	0.01834202347962646	0.1583969541338454	0.001441697150464471	0.04247360672562386	0.001368509844795993	0.01122588198539384	0.01547954254484657	0.0122764168874144	0.00553278237657318	0.001786839878117044	0.001006689537404371	0.008867258173757562	0.00102004725370228	0.01709582753800864	0.00244603534455693	0.0160978683700773	0.1028124628907739	0.08983776295278377	0.08873492165021103	0.07715808075835598	0.06348005705856578	0.0886743320416624	0.03041905751546257	0.03992929378643428	0.04225092300814348	0.0437687823483796	0.07517145150576163	0.1039680080047093	0.05136369718727569	0.0854101006233605	0.1677063125727624	0.1142016904490525	0.003385191529037652	0.01103219755673249	0.0512720681527891	0.01539566832730636	0.03465839601494091	0.04724112862612916	0.001362860732858351	0.01054796075588824	0.001056904903561658	0.01922265910674998	0.001778339090207557	0.1224731660500278	0.09387285887956062	0.1069290429044858	0.006022048795662244	0.0005051799262625261	0.03900430285070607	0.03587960473593981	0.001317302206401608	0.005271330814202807	0.1212210196062811	0.1347506330766696	0.09310785261753535	0.08736991395939141	0.001082418772117517	0.09982004058399394	0.03008496803809389	0.07306755861867173	0.001015936119574704	0.03633579915688454	0.001005396864216051	0.02212284195989768	0.001011009213270933	0.02791215698702229	0.01003262543744364	-0.01050090421461989	-0.01363752471662525	0.0136298430921856	-0.02593349854419414	-0.02907539952955297	-0.01310563399632257	-0.005895651745225462	0.001029295479140618	0.001020254713320734	0.001008075194940201	0.001053431500570614	0.04529155447675846	0.02605641989150972	0.001042591488930985	0.001015658705078578	0.124378046856443	0.3862257172683488	0.00107451890491306	0.05540962199728549	0.001026350403407555	0.001141029811132562	0.00114498870983454	0.001082268574354831	0.2011116841791692	0.001042862931155592	0.001066189170642828	0.001055693238564227	0.01068472095573918	0.01611769862653246	0.002704462295630434	0.001197692819097518	0.386322632526705	0.001029542298750865	0.001067997972398715	0.001031259032837408	0.001053512365985003	0.0841917809484312	0.1046436646518242	0.001537426505951826	0.03699247039533781	0.1625867029430197	0.1103224851746245	0.08475920831981648	0.05555233971117604	0.00108560532173972	0.01436037021997919	0.001244514699590981	0.001056072269289081	0.01306996899151755	0.005674064081202129	0.001007741172820695	0.00101924246687289	0.001070945937555615	0.09946982999456531	0.0716777840175413	0.0259518192594258	0.02425359347372761	0.04299465121681789	0.07034007923010095	0.04938314528896898	0.1473697423555355	0.001072010551229309	0.04530559347184759	0.02999168673024308	0.001290627907948546	0.001067524825071994	0.00114302270682881	0.08300834183713328	0.007839685818618686	0.04905367093952498	0.001004370845947327	0.08304358801618271	0.09049943220706547	0.001092747061382954	0.01472442083831801	0.001018282042733857	0.001006158797793552	0.001012541625599695	0.009195690342560478	-0.01171677328014977	-0.01324406676713968	0.01458045936730935	-0.02341005718817394	-0.02484945903766894	-0.01236014499217702	-0.005184008222242353	-1.83221547250551	-5.072854956369858	0.06831004687174691	0.06534045489815808	0.02441105491706009	-0.02453998224747102	1.839406867430384	-0.457436584991406	0.05891842730267603	-0.24285353434321	-0.8507235614476026	-0.7188639756208585	0.02383443488179677	1.617655922940857	0.04204480315842336	0.03230795222626928	0.02190665945913292	-0.114278426290901	4.363209457128665	0.02868385138381425	-0.01534773634255894	0.01341794250809434	-1.005918468616865	0.7117478375938954	-0.007537581397966528	-0.01690349709458418	1.718416424853499	-0.03056975896297244	-0.9161980245896475	-0.6174468768547368	-0.6813226084533551	-0.4115959299546552	-0.7709858158984844	0.005727583998945745	0.6853415548787649	0.6157091142308485	-0.1479100277598694	-0.05297865549490108	-0.4207586188052557	-0.01026550245835296	-0.4519242681917739	0.05420455282238008	-0.0011462179748457	0.004818612502325991	0.03904961473275662	0.04105316637224077	0.1166688613137958	-0.06275743649388626	0.02750814052422282	-0.8436668895858243	-2.278003266667249	-0.4700816740085347	-0.07403786974836876	-0.06816242679992156	-0.09264231595931205	-0.5691544750158297	-0.09479911332386659	-0.11392881200925	-0.3094049923446077	0.01957578699384768	0.003784190720677121	-0.2776452432093096	-0.4481665479925194	0.01793658834620187	0.633603599222622	0.02568828525226887	-1.995941560811532	-0.2816050683368509	0.5750697079113695	-0.8240201708835854	0.06866979520540301	0.03174777559359669	0.04462035148174068	4.662464679229094e-15	2.717629349544195e-14	nan	nan	nan	nan	nan	nan
0.2	-0.02103532569930789	-0.06142390046861605	0.06508183073264863	0.4881655908376408	0.936410242084988	0.007670226740357508	0.1822725983956956	-0.09043057130268052	0.02325425773579233	0.1502836372011145	0.09415202701496363	-0.1350033788358403	0.007268487076103789	0.0806304632098539	-0.09130498910426225	1.120523706943545	0.1049547420828438	-1.120523706943546	-0.1049547420828446	-0.2514747646266245	-0.07508795281069787	0.01387550323986361	-0.1032359002391142	-0.09734651155970675	-0.04543868000850007	-0.0854281169100929	0.02275235682992248	0.5777675106980231	0.6976554699289644	0.1065796991792549	-0.006033268672366323	0.2449409830820502	0.003805546832428864	-0.3831587559797038	0.4997291510323464	-0.04619295122181621	1.385021840857555	0.1542830128313792	0.04675921474205357	3.693563952653425	0.8036973381300042	0.04847257586477136	-1.860536193713463	-0.3112289187696906	0.1984861283796892	0.3051108249986687	-0.6225843109988745	0.0499087183611742	1.107538047638349	-1.152025600601723	-1.107538047638349	1.152025600601724	1.40972081909325	-0.1460131402848394	-0.08543035898372199	-1.578159907206265	0.28305659613566	0.02431697181318259	3.186626533468353	0.642134472918906	1.175385010211739	-1.362698966800531	-0.9541339919992926	-0.02721521937137921	-3.037946994018688	0.08641678316774427	0.001030025666297456	0.01424142204510315	0.0010204403812896	0.01591223651441835	0.001021662498923132	0.003847303817755343	0.00108382378239896	0.008053580293999822	0.03943585020572515	0.07191199250132073	0.03041232150298612	0.03244826485290216	0.001044810802105646	0.02471880467299778	0.003578333333708255	0.009300959844940022	0.1340245704180725	0.1295912714267928	0.3836474848057415	0.3497400065223081	0.001075423919727944	0.01762016106482135	0.04712260136774406	0.05751012970914919	0.001025728928913216	0.01031568078875	0.0011527771933036	0.004702257257081104	0.001147721271891211	0.008744714940380484	0.001594970222558422	0.007291004275774455	0.1626243417824881	0.1717492383251354	0.001041110335332192	0.01686088038392481	0.00109089691353518	0.002160727262448037	0.001054127873031946	0.01868343329494326	0.0169776397291825	0.04961441619461184	0.0144052607619217	0.0492282776949849	0.003104783363869666	0.00389687093315388	0.001269387456833542	0.01068259156665304	0.353663959275463	0.3614339469728194	0.001031310426667663	0.02698547164518728	0.009925680670702167	0.01384632543178567	0.008278717339011983	0.008814316196317923	0.00876121870262069	0.01126500126305711	0.08607990203590137	0.07848630082055333	0.1113873243112918	0.08766646930598744	0.001485502436030497	0.005955729949141323	0.03159344186717354	0.02460552647723261	0.1621962476406196	0.1206184125833388	0.1101044046153595	0.09575034503692366	0.08317185123845268	0.07857501815338755	0.0577241141605816	0.05520246024422553	0.001079449811932405	0.03029327159864799	0.01575844110564532	0.154098883918218	0.001366330194268375	0.04304565435988853	0.001220571812119776	0.01126915378840586	0.01418766663313248	0.01240326329563215	0.005820355903827696	0.002215649196580968	0.001007398830559497	0.009277076054254232	0.001019656702729671	0.0183985004019868	0.001786460890910162	0.01619480155238345	0.1003549036521387	0.08963154786255985	0.08007218570652172	0.06941339339354001	0.04062695066035502	0.06518461669509157	0.02533051046425906	0.03416359797767601	0.04253030536872909	0.04290301125905031	0.07114328955445276	0.1024554299409515	0.05037383849119267	0.08491739867367153	0.1561139188299749	0.1085140666580034	0.002269109666771706	0.01055977239122033	0.04792878152354983	0.01444527429105086	0.0315377748102841	0.04392046752817345	0.0012906059344888	0.01071964023157202	0.001064841670352814	0.01928935075541099	0.001473136284411813	0.1192893553525865	0.08750311249173126	0.1019137937678919	0.007338348311049471	0.0007164052156703962	0.04450628438908202	0.0417876913636771	0.001167103656477559	0.005604519300626064	0.1023896598090682	0.1156290310297416	0.0909179931894494	0.08438700547949517	0.001091036506417015	0.1054402374365042	0.01938598881840953	0.06375854017304722	0.001017616569718339	0.03687511973477294	0.00100594412340257	0.02235983394430258	0.001012109192938374	0.02826072656277612	0.009297053906243994	-0.0117245716306377	-0.01322343465062593	0.01454085432248335	-0.02299423241806562	-0.02447104016731862	-0.01221472149502279	-0.005500547631453524	0.001030063437654847	0.001021570417273374	0.001008083247106642	0.001061229800018846	0.08759183777613382	0.02372583214311735	0.001046074815914939	0.00100744243898326	0.1091880750317323	0.3813800707679451	0.00107804642886823	0.08079287437233194	0.001029961534864779	0.001134152965849304	0.001143964926206082	0.001073770705741852	0.2766709084337285	0.001051557574027104	0.00106525404700968	0.001062054185147117	0.001027752091590086	0.0303714559490396	0.004257969142665271	0.001229170543694111	0.4022706940789995	0.001028522634253827	0.001013637937045385	0.001005908678395926	0.001010138985442838	0.08325874234983963	0.0998818869479802	0.001993349721534943	0.04362432742319	0.1581906191478266	0.1100067454048878	0.08657222951154596	0.04898374814710849	0.0011048261719721	0.01168952914355032	0.001313366079385358	0.001063382275511344	0.01247812182312253	0.006468719556627372	0.001008470345110877	0.001019227859518542	0.001070655639221904	0.09479939344290851	0.0655337046779486	0.001079307373332753	0.01570845473089414	0.04278309355403069	0.06226813347041372	0.04893923019947891	0.1293479607521561	0.001044776521768471	0.04256495844986208	0.02618531889644304	0.001156368957578774	0.001077653859268527	0.001141768708679306	0.07524582078846564	0.0094729449946975	0.05291155429353906	0.001004498806760693	0.06852219876495873	0.08581255258383937	0.001105808455854449	0.001142867407618355	0.00102025926686909	0.001006806169236989	0.001013841258813756	0.008612164156886119	-0.01295213822189956	-0.01279902852636972	0.01543206303036812	-0.01984705390688295	-0.01967747136991112	-0.01125109724514646	-0.005263713222287286	-1.376885596137086	-5.216168407945036	0.02047162123500168	0.08375948272609404	-0.02263119567801304	0.004081815432780082	2.600235859318115	-0.335445346767026	0.06815469889704869	-0.1468095617725357	-1.029740752810782	-0.7138698469099781	0.002193002285671132	1.956058860251539	0.07691447229381602	0.01659697726422519	0.007694615151432885	-0.03982554353492213	5.167066046912094	0.02469340013270724	0.09009670445295501	0.01157307134254083	-0.9185612474346347	1.007677303921979	0.05302565510236919	-0.009815697034121771	1.349718107010748	0.01355573503187289	-0.4041401199063616	-0.2792357381627155	-0.3243684201135213	-0.319701370797974	-0.6344625331978907	0.0219478653979091	0.6750003253511212	0.4980244903177664	-0.001402495418698398	0.02171803927295965	-0.5034844748497793	-0.01774275547397315	-0.40279122702619	0.06460072416848707	0.01166770049007639	0.01728194963368417	0.04688820190064107	0.04046654868786442	0.1514331826937234	0.1165461084314732	-0.06670290411130704	-0.7181621755273971	-2.411934357952924	-0.6594923019511597	-0.09813235799525484	-0.2768348387999094	-0.006596979875766283	-0.5884655970011412	-0.01008731964360868	-0.08138275887688405	-0.3522053916838795	0.01664076372877868	0.01220500959380021	-0.352864168996451	-0.5544323785323356	0.02471095876354385	0.5553620762966796	0.0480391013594258	-1.816790530104113	-0.3195759485838541	0.5476540104349615	-1.033614745060424	0.04044917048001045	0.01652998848886098	0.0265000504171152	-4.907123601111591e-14	2.020326773089104e-14	nan	nan	nan	nan	nan	nan
0.21	-0.02504975053862911	-0.05590055978752313	0.06437040611167619	0.5019485430698937	0.9378361251854492	0.008129516035950237	0.2188675999291167	-0.08191158269933306	0.02275805072409842	0.1325370687304455	0.09038420402788185	-0.1325048232091673	0.01036742024061316	0.07379432100480603	-0.09049341350572568	1.128250010959714	0.09463697657361472	-1.128250010959717	-0.09463697657361364	-0.2373505561827751	-0.07657722169802716	0.01300248189610896	-0.1191111729055162	-0.09460564479342505	-0.04515076079442439	-0.05444278870803119	0.02945813671332867	0.5900209828312346	0.6845124577066021	0.09860585748244373	-0.006415519108580127	0.2159546989029725	0.004820338501150859	-0.4158136959384851	0.5993053636660521	-0.09853619181334139	1.371944478502456	0.1308580325230546	0.04504814574357897	3.617447206659182	0.8929560776852801	-0.1460672447181177	-1.692154347940095	-0.4363693923995146	0.3042560040546025	0.311334073312256	-0.7365409665861873	0.1152361484540104	0.4379523885889526	-0.9098466590608892	-0.4379523885889359	0.9098466590608931	1.414711580155592	-0.153511022118526	-0.08994399438853062	-1.596617432260716	0.2664506304229123	0.03493077003133228	3.000993096487128	0.7036838038999691	1.272019620992646	-1.260896170611977	-0.6464827998721853	-0.0493216998601381	-2.75644560196567	0.1161148456700287	0.001031044753754067	0.01478822531278783	0.00102260018731692	0.0166618711418193	0.001015045792355771	0.003933425383190285	0.001079049976836091	0.007931765591486917	0.0747433635616022	0.1020069766001176	0.0277631217774292	0.03032442564433732	0.001046398492754003	0.02542216654419229	0.002322933110137226	0.008250565773320548	0.1192395520202265	0.117997185752439	0.3822350015237796	0.3434133498748306	0.001082243326808012	0.01779389260485291	0.06967034124175872	0.07874162351963597	0.001054644409337431	0.01091232747987584	0.001142845445601525	0.004978922611746912	0.001148288971362664	0.008923104237450631	0.001338061931432977	0.006735847614237934	0.2230906536714633	0.2258330183080211	0.002159011741713842	0.01825701063613375	0.00107689063146475	0.002374607699488025	0.001059864283687476	0.01881643772182062	0.009343217752875527	0.04234056561509198	0.02762892429288167	0.0618390144364276	0.005789142254812424	0.005446668852692359	0.001270095928980553	0.01059245640295598	0.3721023652899457	0.3739737496382126	0.00102977286328074	0.02702774907496723	0.005615601890809201	0.01044952531675959	0.004753145884622564	0.006533659740822709	0.005006231024934458	0.008668421009757661	0.08562660380846465	0.07627995031812607	0.1066017120013708	0.08232230710485043	0.003004548251391339	0.007000839142669043	0.03720007494227845	0.03053753178160338	0.1588957342540329	0.1248406164557458	0.110135764176191	0.09648467540316256	0.08442069148267174	0.0791124840081925	0.05275704743573918	0.05051442440654089	0.001092326555875816	0.03009406470936951	0.01323516409854786	0.1501657947877093	0.001347647823161602	0.0435156768373702	0.00114803153624347	0.01132621697959744	0.01245246218297807	0.01210732886868833	0.00594137172772465	0.002672707703830256	0.001008071078098934	0.009685686061869403	0.001019819889865497	0.01980780802795616	0.00145101190250853	0.01672368769667309	0.09677368083549631	0.08875951022496424	0.07319349366279977	0.06320328061542158	0.02232452327057289	0.04633993058213274	0.01893925756376457	0.02771329583082973	0.04282427201126237	0.04220050509659708	0.06855151968640563	0.100887130423323	0.04963885679427014	0.08512010332503667	0.145299922509289	0.1040637526756228	0.001668333406480422	0.01069360833322572	0.04534096123982796	0.01396608340907949	0.02800265071542586	0.04031946298885605	0.001215869166545142	0.0108937875972161	0.001071088413702521	0.0193479520077948	0.001314258716303604	0.1153008435508867	0.08026989395912683	0.0960230299849073	0.008912172577657973	0.001006921002214084	0.04821652545430645	0.04645732210455	0.001087630162056446	0.005948535604223071	0.08595037874441262	0.09851448643593186	0.08801937754675036	0.08139673906789549	0.001104350242169728	0.1104481016745886	0.01067642475492132	0.05620026483733354	0.001019724688355528	0.03709095513196681	0.001006634332034768	0.02241788425375148	0.001013494416759711	0.02838579201115963	0.007947851721079834	-0.01283092781824567	-0.01275996945086601	0.01497469347972875	-0.01971276056699809	-0.0200205608353958	-0.01055741224781698	-0.003862576762209068	0.001033833084194813	0.001027621118872302	0.001008224086205535	0.001084953422607965	0.145611953956312	0.02557204158751947	0.001049723079066636	0.00100565897458041	0.08694315734144123	0.3773087542014922	0.001098899401498428	0.1125706716816028	0.001131088152141823	0.00113110915111064	0.00115303888337977	0.001067218720276118	0.3657325110563708	0.005249038765195603	0.001059819511261673	0.001069034312802697	0.001019324964404413	0.05264762954657161	0.01231372549454678	0.001306086672651225	0.4177938347882472	0.001027876432301454	0.001009945694677248	0.001004316856687399	0.001007398334512689	0.08653422470098625	0.09968318273487699	0.006793495556365113	0.04380327603620805	0.1496788745990668	0.1103317223142337	0.08567886757929938	0.04453649645678302	0.001106496723264325	0.009452273611698557	0.001340714959001433	0.001080191805817567	0.00894236098715862	0.005731107197131042	0.001009024792277943	0.001020634329521526	0.001126812381381021	0.0891876270501515	0.06291992859589757	0.00105368225301987	0.008432511423325489	0.04351203595593463	0.06771484611237985	0.04857021495750436	0.1276118427767986	0.001037350463327105	0.04190208838861326	0.02202819465846779	0.001122493731890363	0.001077537427556069	0.001154509848143466	0.0665234904994622	0.01154220718887784	0.05250948353592055	0.001005209059026874	0.05874302657115504	0.08257548777448398	0.001128703706926666	0.001100877787043743	0.001023322692440217	0.001007814970535307	0.00101586231360876	0.006067199587270874	-0.01384031568293029	-0.01226525699070301	0.01504263699646236	-0.01632385404402256	-0.01584455307586194	-0.008345155002748031	-0.00110369672490187	-1.115762266518248	-5.24028648324986	0.07216327452917604	0.07083001408441568	0.0242685840861959	-0.02053474413410485	3.366465207342915	-0.1059350296702977	0.07189389143002162	-0.07253078630397726	-1.289996534868858	-0.5591355711209197	0.02518251868198975	2.276384970280709	0.05245299107749179	0.03396743545098578	0.02305590326932342	-0.05935601557967024	5.632945730101599	0.2358669744118821	-0.01251055680112616	0.0140665847142339	-0.5388837986972898	1.474028558742642	0.2456973489799866	-0.007861509079989814	1.173574303888174	0.004051171047525387	-0.2666948726009545	-0.1744951563072908	-0.1956858428302649	-0.1291159095465246	-0.4374644664033154	0.1760934610004817	0.5131185364510267	0.3421383791534705	0.1386854764426905	0.0773067397431081	-0.4409179625911708	-0.02199894079174166	-0.3800145877707363	0.03458628692906941	0.002619953978163499	-0.0766349285635495	0.04446987735684303	0.04085211646374291	0.1377597703518514	0.02775879601944496	-0.1115628934528296	-0.5309094729269954	-1.405914611030233	-0.6391625056598235	-0.04777791666052655	-0.02841401136475913	0.04006369911690582	-0.312030702386093	0.0339464993425975	-0.01767377566401301	-0.368773916724205	0.0176201441861577	0.002409765902043508	-0.4391122918770399	-0.6253181653719053	0.03414043940668106	0.3836757294772647	0.02692591444811586	-1.600406719168839	-0.2754729952729772	0.4582964372616642	-0.5255126168654474	0.003809767781343257	-0.004210524240611354	-0.0002632895500514515	1.859349174843908e-14	1.269369039945358e-14	nan	nan	nan	nan	nan	nan
0.22	-0.02927334929926682	-0.04955046562565805	0.06306222251956031	0.5156119978660086	0.9390266912400547	0.008570179682606089	0.2544617595813763	-0.07271433584609001	0.02036584751109365	0.1163730132917895	0.08554396489188885	-0.128857638612784	0.01342833385012142	0.06606170714636256	-0.08894367119317262	1.129287347375203	0.08679142574530793	-1.129287347375204	-0.08679142574530674	-0.223188718813902	-0.0781915809519322	0.01206122165964979	-0.1351627050080745	-0.09199082148524672	-0.0447067866272979	-0.02559717518946911	0.03691927891068729	0.6031421072091321	0.6725376926579136	0.09353307413160852	-0.007021439309330554	0.1898693558393576	0.00611930964769691	-0.4249935402390983	0.6650798471946395	-0.1655447454501386	1.361122353629981	0.1072196035551205	0.04303408495467893	3.493395576420402	0.9393489881078045	-0.3307266644000407	-1.544033587313677	-0.5257121485537554	0.4282119223225445	0.2975069139581446	-0.8018786417041536	0.197542061154424	-0.2302554724975278	-0.6575826644172725	0.2302554724975279	0.6575826644172726	1.417246604098918	-0.1710312135996582	-0.09907813752451923	-1.613411794437331	0.2578479045149469	0.05552796242337823	2.758683596768286	0.7932069357105603	1.348915459149612	-1.129049532065725	-0.3739223228043722	-0.07194917227555873	-2.457758770926448	0.1432526787326192	0.001033439735515439	0.01535017238006775	0.001026706332473905	0.01742208822290761	0.001011809420123655	0.004020937005947275	0.001088529790223015	0.007801085647404012	0.1178525027969955	0.1381953815862559	0.02724252163220192	0.02999731356550525	0.001049016895579756	0.0261442068229974	0.001690567791939457	0.007665113443734317	0.1010210005035141	0.1037729376732871	0.3799617468806745	0.338403813329095	0.001096081772945719	0.01797639569777964	0.09544098092003665	0.1027607304834513	0.001119675549944828	0.0115655031135253	0.001136358308659451	0.005286232801876544	0.001153110723691852	0.009107286185865229	0.001206208918693861	0.006340879428100342	0.2902336503765392	0.2840732685358973	0.004806620815762994	0.02120490635352882	0.001067171450379746	0.002606717330995355	0.001066222723163969	0.01894554038657607	0.005373750632876389	0.03878324161611594	0.04477582537481928	0.07790001915734326	0.01110502991095339	0.008586086316345373	0.001308905940689811	0.01053235791754474	0.3893876464921259	0.3852120706069971	0.001028681179020785	0.0272495234686422	0.003411791960365833	0.008682928589708802	0.002958307451748019	0.00537242100273744	0.003091850493264472	0.00733652016075904	0.08678532249282739	0.07575303903235778	0.1037152766953025	0.0788552887904108	0.006147860687994403	0.009257988922830628	0.04022141710045093	0.03490225322479743	0.1535293995496721	0.1273756220662304	0.1102897807279133	0.09833239272129854	0.08473864014158627	0.07995178510934643	0.04798712029029688	0.04624819559495875	0.001099598076872873	0.02985528641528191	0.01084013284160349	0.146574832388924	0.001351976546187017	0.04384103041048009	0.0011201678166403	0.01137905319254288	0.00982746950221163	0.01086724285365069	0.005636760959506182	0.003103974299971847	0.001008684395469376	0.0100860516563113	0.001020605012120959	0.02130032436621809	0.001311116455275603	0.01752053098434383	0.09230548013755419	0.08732312459259488	0.06813273633534196	0.05865422207837542	0.01231632176176503	0.03608808954639281	0.01204046646273567	0.02120846029965063	0.04331959748728598	0.04183927208254079	0.06951859212969944	0.1020553707808844	0.04907077027040015	0.0855771884353751	0.1379828732107519	0.1020647825520599	0.001363427717896095	0.01118054220411529	0.04363204051172227	0.01402743161485477	0.02414778788683096	0.0365294211827726	0.001161555690096727	0.01106067181104553	0.00107415233208184	0.01939543660748296	0.001241142064720846	0.1106216275044261	0.07230102661639103	0.08937547471440103	0.0107248569689055	0.001414178821001987	0.05001904686285029	0.04956343910521661	0.001048252220837167	0.006266272691376366	0.07202539470504682	0.08373513003615239	0.0849618101516792	0.07893763234328856	0.001122455758312647	0.114693718183332	0.006107468671933024	0.05229884194019101	0.00102231067640594	0.03697315226683921	0.001007483915398195	0.02228981150665581	0.001015197706042187	0.02827993419557126	0.005801474612948504	-0.01379183152146859	-0.01224963336050151	0.01485968917620648	-0.01627013670806853	-0.01598178886205551	-0.008067681003816307	-0.0005432421408704955	0.001037602730734701	0.00103367182047135	0.001008364925304551	0.001108677045198552	0.2036320701364917	0.02741825103192534	0.001053371342216143	0.001003875510176219	0.0646982396511443	0.3732374376350372	0.001119752374129762	0.1443484689908736	0.001232214769426598	0.001128065336372234	0.001162112840553878	0.001060666734809982	0.454794113679013	0.009446519956354453	0.001054384975514018	0.001076014440459283	0.001010897837219018	0.07492380314410362	0.02036948184642926	0.001383002801609529	0.4333169754974948	0.001027230230349445	0.001006253452308445	0.001002725034976995	0.001004657683581553	0.08980970705213247	0.09948447852177389	0.01159364139119345	0.04398222464922611	0.1411671300503065	0.1106566992235794	0.08478550564705246	0.04008924476645815	0.00110816727455961	0.007215018079846812	0.001368063838617746	0.001097001336124428	0.005406600151195605	0.004993494837635017	0.001009579239444168	0.001022040799523874	0.00118296912353916	0.08357586065739414	0.06030615251384659	0.001028057132709665	0.001156568115756259	0.04424097835783831	0.07316155875434596	0.04820119971552985	0.1258757248014409	0.001029924404886195	0.04123921832736443	0.0178710704204928	0.001088618506203571	0.001077420995848995	0.001167250987607269	0.05780116021045785	0.01361146938305824	0.05210741277830202	0.001005919311295456	0.04896385437735148	0.07933842296512814	0.001151598957999557	0.001058888166469472	0.001026386118010332	0.00100882377182967	0.001017883368401838	0.003522235017655524	-0.01472849314396087	-0.01173148545503628	0.01465321096255668	-0.01280065418116222	-0.01201163478181162	-0.005439212760349263	0.003056319772483675	-0.9852765303142701	-5.146899796187424	0.0235003811380897	0.08587597348395912	-0.02235318420924369	0.002308767126271073	3.818920036792222	0.02390007923379963	0.07189038038310842	-0.05382121337326522	-1.555773233766628	-0.4504458265725842	0.003947312874419868	2.51358149091564	0.08822026083203428	0.02272594437052369	0.008853145416909304	-0.007787848448112827	5.998360095910352	0.3350464930972712	0.0937425433157047	0.01079271729051755	-0.1752559313239256	1.697730899814749	0.3709495639431798	-0.003808361378575813	1.089421767688377	0.04945512781458661	-0.07809944231294705	-0.05535219468216668	-0.07143253925480106	0.01618647252421248	-0.2590337558635843	0.2643559827047972	0.3615435531142562	0.1605848379368812	0.2212748949604104	0.08208508854245994	-0.419123069561365	-0.02565703636573517	-0.3343658806786451	0.03566694329300678	0.01082230483827083	-0.1715483679727396	0.04172981968877824	0.03881766607441706	0.1680749251685692	0.1701375370809057	-0.1795725030672027	-0.3859513273140628	-0.6933653425272394	-0.6703989788170361	-0.02987772831563314	0.2704731362392239	0.04427911191933733	-0.09819682523762485	0.06053226614356909	0.02672505867418682	-0.3900128450394262	0.0151881333696518	0.009981682420261076	-0.4910050179432714	-0.7057906760267568	0.04805936520981811	0.2426593282565093	0.04278325807327511	-1.349752891297296	-0.2133440111854133	0.3952044645661001	-0.3022442573328511	-0.02627848198553889	-0.02069462282052529	-0.01968460237845183	1.699812736113726e-13	4.814077504646104e-15	nan	nan	nan	nan	nan	nan
0.23	-0.03352546607925124	-0.04268781059220011	0.06090840439598333	0.5291770880047106	0.9399778673602798	0.008997148112028942	0.2886019320361144	-0.06326079962648928	0.01608245354796268	0.1016660956632352	0.07997056243771083	-0.1237846732405238	0.01630190180482741	0.05789092702434803	-0.08637881401984536	1.12362362279473	0.08154541959390921	-1.123623622794732	-0.08154541959390946	-0.2090278034618087	-0.08002889410888653	0.01099687237299898	-0.1514352811290103	-0.08943045224990999	-0.04401446164989945	0.0007836907399898477	0.0452941068366146	0.6169259356694767	0.6622008337690116	0.09067199199609095	-0.007880419469466113	0.1664386596088596	0.007729834435183458	-0.421851750265995	0.6997907984933296	-0.2662646478838882	1.35205378312462	0.08305026624147958	0.04207029286660274	3.327645244949642	0.943928803004365	-0.5187528832667658	-1.400556855679995	-0.5815392832538263	0.5849215532558742	0.2737704505469447	-0.8214369037287352	0.3162764128959664	-0.9024552607061562	-0.391603395258716	0.9024552607061694	0.3916033952587222	1.413772758644105	-0.1987304157244646	-0.1150758936811667	-1.645265776893124	0.2556826002981856	0.0830868863558252	2.519660835501823	0.8822820440352844	1.406131759297522	-0.9219128832095216	-0.2153926547777486	-0.09673457717898838	-2.227122646914505	0.1770783220788658	0.001036795313071653	0.01590256844325205	0.00103126287467527	0.01818021537897785	0.001010024318165547	0.004099266621719316	0.00109996551232449	0.007680881389214331	0.1636278985472894	0.1765166528178156	0.027450592652982	0.03025391129652458	0.001049881566964601	0.02683628111742545	0.001354246777781856	0.007314285128457337	0.08179831696965739	0.08836093953452272	0.3788905563866439	0.3357698310224727	0.001109155019385695	0.01814665257788695	0.1223813010729989	0.1278354379887023	0.009245957026096719	0.02065400082089102	0.001131138518612321	0.005628883925242635	0.00115857978667525	0.00928603675328301	0.001134037064585418	0.006176662081595959	0.3594139365979886	0.3437824831959677	0.01112889839638576	0.02778679248586696	0.001059306845580291	0.002897676570522427	0.001070041639741016	0.01906280566726382	0.003249285875322684	0.03729387559747059	0.06376883133155997	0.09545604085876976	0.0170698733168395	0.01216640722554205	0.001372207066516379	0.01049000564750546	0.4055869182258814	0.3958315211530583	0.001027839285438397	0.02770187045822462	0.002236969314302614	0.00780001089954864	0.002002697885996115	0.004799440405087918	0.002072048810159761	0.006657714529093248	0.08951731369253731	0.07687178858636687	0.103065566684954	0.07734534277495651	0.01085451384960839	0.01268614880198768	0.04123201712074683	0.03783891363854979	0.1461978984736315	0.1280289282793551	0.1106710210361268	0.1006972773815797	0.08527113579261592	0.08096361720934651	0.04494057909787185	0.04352218224739458	0.001105885337208196	0.02961592834391378	0.008709398060210956	0.143341860389658	0.001360195213421941	0.04409786064780338	0.001110445094621075	0.01145377298455677	0.0071384397946912	0.009223467156888288	0.004825522456106024	0.003453803011030236	0.001009199117472282	0.01047050905176927	0.001021343757423077	0.02286145576728067	0.001255081456819728	0.01848425400111656	0.08731064680217986	0.0854254905274915	0.0643893856933845	0.05535235864545947	0.006876151952925186	0.03032657412766528	0.00691877893447381	0.01629523529807338	0.04376645226305091	0.04162648513887286	0.07124860727625203	0.1045232147306148	0.04877469725496525	0.08598294096800241	0.1320926301956089	0.1006714146437452	0.001199528466198849	0.01183089023925858	0.04262189768088331	0.01458708723337078	0.02070595084104116	0.03315586541677511	0.001123511449720541	0.01118875769766273	0.001074392455286751	0.01943279975174476	0.001207310212151652	0.1053873237736226	0.06374859607426772	0.08205620546733365	0.01290477398518431	0.002007438326874656	0.05037147783874493	0.05140857730263623	0.00102792182516251	0.006602861610891524	0.06023348441129789	0.0713825665993425	0.08172136371243775	0.07690827195008294	0.001140683129985137	0.1182776063218876	0.003649968931949124	0.05006714483606881	0.001025686263702837	0.03651897419071862	0.001008602678663666	0.02197287301325825	0.001017429896896467	0.02794164280894939	0.002295324636461803	-0.01439865401480365	-0.01171881958884445	0.01423179286539863	-0.01430668378572889	-0.01313673795857493	-0.005410881193504213	0.003856107279793541	0.001042559601020643	0.001037979463529579	0.00100799870865589	0.001114572216387689	0.2588394822788707	0.027917515033607	0.00104859035544175	0.001003238627645689	0.04750435957114736	0.3796570889735166	0.001125313927356499	0.1747962157362573	0.03192000692742757	0.001123705671041851	0.001166103515790445	0.001057370804702112	0.534543682581247	0.0250395906712823	0.00104835848303246	0.001072326637001078	0.00100873566212618	0.09782090320294237	0.02628971191607644	0.001484841760620163	0.446633537764872	0.00102673702086932	0.001005072045352357	0.00100220592276062	0.001003779530891765	0.09617131476205575	0.1044638717985825	0.01953236703314747	0.04110254137123048	0.1292133142367464	0.1117024428391452	0.0870264658308116	0.04224498184947974	0.001116038080255016	0.005746361367264393	0.001369347624089234	0.001103132866164956	0.003292993483041828	0.003099856606598851	0.00100986639504708	0.00102217335382716	0.001208328144185779	0.07785805299185608	0.05898371524259761	0.001022537221617841	0.001628621224753335	0.04435431153943954	0.07376617376198218	0.04859652153239903	0.1208644666178949	0.001027805948367246	0.04156006645724198	0.01596984400690427	0.001079905765181807	0.001072291461420021	0.001176153179518013	0.04838924692019606	0.0166649128951161	0.0496807245450326	0.001007474168550689	0.0418156043010831	0.07569078980574169	0.001166482098078871	0.001049318333933839	0.00103157973460373	0.001010564994959613	0.001021334864957407	-0.002192353644979736	-0.01474160520481274	-0.01117787312423384	0.01326676207686401	-0.01354805454704256	-0.0111917695965063	-0.002731416129716026	0.008895286706305553	-0.9256990671215194	-4.943535347183875	0.07067659129051866	0.07011852692396071	0.02265415743998903	-0.01991896674920139	3.847289520729625	0.02795666951433711	0.06536896363564366	-0.02226600447498323	-1.530384488159432	-0.06008657254603895	0.0231440164567718	2.508354432629809	1.603657122038271	0.0401334700783019	0.02210669957763784	-0.01778453553521512	5.9156541329294	0.9286200585580118	-0.003519461572213093	0.01158524762327709	-0.1121014542796398	1.806753896291463	0.3467388958200983	-0.00427814589577675	1.0481059147307	0.04800921547327277	-0.08201480921137717	-0.05059804527127111	-0.05713547638972405	0.2042459860687444	-0.04206369852996655	0.4118521890560976	0.2222785350687244	-0.03509415240016524	0.2466039152037439	0.1225682744060249	-0.1440875301439484	-0.02230265873927114	-0.3092094672931656	0.01941612582774422	0.006017443156950222	-0.1596321107487557	0.02596335802209839	0.03772679684732424	0.1507211403360191	0.06085095538614271	-0.2030026660517094	-0.2775375117598564	-0.4577970711513843	-0.3408636784561004	-0.01426898137962196	0.2133525297258709	0.03698269642026494	-0.179751116181638	0.06963828915883974	0.08419834935417093	-0.2930119772883745	0.01145916086406236	0.0002641085546133768	-0.5508599879323572	-0.7603757619286706	0.07217637750491598	0.1259573366531937	0.02890322093253127	-1.12586759989727	-0.1948967295769721	0.3284872054323512	-0.160931639685363	-0.06344231577410625	-0.04200958220915232	-0.04678776754280745	2.545603849554945e-13	-5.91949750064775e-15	nan	nan	nan	nan	nan	nan
0.24	-0.03763882299490717	-0.03570785687592234	0.05771601418950975	0.5426562357089151	0.9406883894806557	0.009405799378707624	0.320874791088755	-0.05398434884219512	0.01013477474490613	0.08829773783243564	0.07406176040735828	-0.1171883995251854	0.01883501833195418	0.04984977865098499	-0.08260120214769701	1.111238925818899	0.07895966125221771	-1.111238925818901	-0.07895966125222277	-0.1949365377945108	-0.08221216922520487	0.009734020308497635	-0.1681512674888244	-0.08684803632450835	-0.04304205183423525	0.02483946644815539	0.05457538768260842	0.6312303729226542	0.6544276222437969	0.08888325002645944	-0.008893885201440485	0.1453520594662386	0.009625396955552909	-0.3972415673723362	0.6885395837591587	-0.3732591620286724	1.343933866730482	0.05908880359241615	0.03937065240584644	3.119932896000436	0.9039319010452447	-0.6635836323866483	-1.276321627763198	-0.5927920637893848	0.7328735909378048	0.2294166284061113	-0.7759522919955094	0.4400930009070075	-1.574449951568724	-0.1255331024758504	1.574449951568724	0.1255331024758506	1.403316667140803	-0.2402236054722733	-0.1387786930945445	-1.702093842212702	0.262257242528013	0.1115449300765914	2.293665552509955	0.9744975197258118	1.453037217716818	-0.616320059328233	-0.1594542896277979	-0.1028462866443173	-1.988939553351326	0.2002602253088285	0.001040951863251263	0.01643765940154749	0.001035694871645073	0.01891184014544446	0.001008949003102519	0.00416672115631422	0.001108629858195192	0.00753131935275117	0.2105873647867537	0.2151802782250602	0.02779717970455198	0.03056719100702243	0.001047922230509127	0.02742847579803366	0.001185559006967795	0.007101362258299969	0.06290371179030153	0.07309008602691183	0.3802423869021676	0.3375273631222966	0.001118471010122571	0.01830007509317751	0.1497857542402993	0.1530677075859387	0.02812392665420406	0.04112220238236278	0.001126348851041181	0.005975485999071399	0.001163309452063866	0.009453614807591784	0.001096303544349474	0.006130610423804452	0.4289348840552552	0.4018297771309985	0.0218686989699116	0.03872309402787429	0.001052361549385812	0.003176952776010681	0.001070105754245845	0.019155743498283	0.002174804998076492	0.03675152889303082	0.08391254839781426	0.1139007061995736	0.02294793573517184	0.01555334979130291	0.001454763177760323	0.01045447393426651	0.4207253265771881	0.4064469403657606	0.001027171812499967	0.02834960668555619	0.001645681636973573	0.007372018135624742	0.001522506225274835	0.004533377688829306	0.001559267556229811	0.006337672846726577	0.09379405362177555	0.07977160970949998	0.1047871831509566	0.07803184979373813	0.01709441612980514	0.01730655662246113	0.04043142035960218	0.03927762403481613	0.136943024211313	0.1265703278764972	0.111329325270099	0.1031625085875346	0.08654220686439809	0.08244888945643714	0.04428339377491635	0.04300628638887126	0.001112964528431268	0.02940747162451176	0.006897132218777604	0.1404510240807102	0.001364946987375678	0.04430369336013826	0.001108651694969329	0.01153731784749774	0.004720939160041847	0.007626093851376721	0.003474617264108235	0.003577790170452832	0.001009599999679887	0.01083364727006603	0.001021779263867431	0.02444614287893157	0.00123973902198356	0.01950242787404864	0.08196457280317627	0.08320210414960151	0.0617097169778251	0.05304114879335167	0.004078255302530939	0.026954961523922	0.004523164735561087	0.01381883359137915	0.0440586780850549	0.04152210603572846	0.0724766466900643	0.1061275588957865	0.04879574060039026	0.08631906840006601	0.1265152966206814	0.09848427303330204	0.001116487033410999	0.01257532695281664	0.04222747751883389	0.01569124428845727	0.01798753584645825	0.03050290825442924	0.001100134602938309	0.01131045736651434	0.001071946769029711	0.01945618205466916	0.001194845879427555	0.09970434255153783	0.05468889641428856	0.07412170770509546	0.01550160966351209	0.002889383201859157	0.04945069473978327	0.05207436634680934	0.001018538409451998	0.006931711012095602	0.05032903810060702	0.06111562196155419	0.0782870321587809	0.07499232450932475	0.001157237378329551	0.1214017431377035	0.002401314803218994	0.04874347962266533	0.001029971258363312	0.03572660230063536	0.001010032822983333	0.02146328973547006	0.001020272020106501	0.02736789699276984	-0.00268311779745714	-0.01460966955314967	-0.01117280677775707	0.01309819483800067	-0.01415046638886912	-0.01164181086721295	-0.002720083502978202	0.009215201709229563	0.001047516471307482	0.001042287106589859	0.001007632492008111	0.001120467387577998	0.3140468944212502	0.02841677903529614	0.001043809368666374	0.001002601745113192	0.03031047949113861	0.3860767403119935	0.001130875480584601	0.2052439624816413	0.06260779908544102	0.001119346005711727	0.001170094191027555	0.001054074874593518	0.614293251483481	0.040632661386206	0.001042331990552065	0.001068638833539251	0.001006573487031795	0.1207180032617811	0.03220994198572619	0.001586680719631572	0.4599501000322489	0.001026243811389839	0.001003890638394844	0.001001686810541217	0.001002901378200162	0.1025329224719777	0.1094432650753904	0.02747109267509716	0.03822285809323473	0.1172594984231857	0.1127481864547112	0.08926742601457084	0.0444007189325016	0.001123908885952186	0.004277704654682046	0.001370631409560556	0.001109264396205389	0.001179386814887692	0.001206218375562321	0.001010153550650706	0.001022305908133106	0.00123368716483006	0.07214024532631734	0.05766127797134856	0.00101701731053859	0.002100674333749789	0.04446764472104027	0.07437078876961889	0.04899184334926832	0.1158532084343492	0.00102568749184946	0.0418809145871195	0.01406861759331526	0.001071193024161612	0.001067161926997229	0.001185055371428511	0.03897733362993343	0.01971835640717427	0.04725403631176294	0.001009029025806538	0.03466735422481478	0.07204315664635531	0.001181365238158179	0.001039748501399602	0.001036773351196303	0.001012306218086356	0.001024786361511353	-0.007906942307614868	-0.01475471726566445	-0.01062426079343136	0.01188031319117108	-0.0142954549129229	-0.01037190441120151	-2.361949908295547e-05	0.01473425364012729	-0.9007751309846451	-4.640843224548204	0.02003936014454336	0.08057549558295957	-0.02452820044066051	-0.003562788524016254	3.887390871932154	0.03523647516972396	0.05191445758539007	-0.02624012435711775	-1.527544307507575	0.4278570547150056	0.0005804399184576004	2.545093909310612	2.36416103166927	0.02351613447484073	0.006618642790753206	0.01584528930048542	5.665975950902681	1.205929574970279	0.09140593647777756	0.005927225728579044	0.01414793151731981	1.875459627688334	0.3322738952701154	-0.00244425002210355	1.088615501016495	0.08853297536670962	0.01288554293315791	0.006031381594804841	0.000320250603931777	0.3724007863421642	0.1802568509796969	0.5028055709567955	0.06195354961617484	-0.2617964852550088	0.2413442040955016	0.1767731179607796	0.02290042831465151	-0.01947676590496507	-0.2659387426124681	0.02546743829368676	0.01258731902001924	-0.1622678897131635	-0.003438490633538403	0.03455383066290307	0.1727860673023699	0.1810277082880987	-0.2447229656242899	-0.1878206111537479	-0.2153847796030627	-0.1830343198399441	-0.008196160209704074	0.0977731793283193	0.03035409180717144	-0.2569515656633318	0.07935000183303138	0.1356253459899427	-0.2458931243105426	0.01391088981560182	0.007185517517560446	-0.5807405161933363	-0.8288363790495077	0.105796439028253	0.006789497608676872	0.04123535441249204	-0.9326291314928086	-0.1906614206951051	0.3032542000151872	-0.12063787918171	-0.09391724477920263	-0.05922357969869135	-0.06677548829083878	2.847028018028069e-13	-1.89785231144861e-14	nan	nan	nan	nan	nan	nan
0.25	-0.04135905788364849	-0.02912178549462743	0.05352534293744817	0.5560562476082785	0.941163594252836	0.009768763426104263	0.3508488683218106	-0.0453315362888561	0.003125781763658656	0.07601042680316449	0.06831128119739555	-0.1092914217121767	0.0207749247542649	0.0426537487802711	-0.07767419779018755	1.092147380652842	0.07898406749731633	-1.092147380652844	-0.07898406749733818	-0.1809735647831225	-0.0848878578184787	0.008197842044341722	-0.1855042029760545	-0.08413632524724175	-0.04177670928361486	0.04676351802751862	0.0646869797161808	0.6459514906748066	0.6500403047662834	0.0872950426427638	-0.009873633136353211	0.1264105213410519	0.01178575592305903	-0.3384405428014529	0.6169615784184735	-0.4589206946101882	1.336092826353026	0.03633618765905894	0.03235781853653776	2.864463224628527	0.818290417807118	-0.7197244911734944	-1.19332457824594	-0.5452926547904493	0.838113122156118	0.1493207930916782	-0.6477862485028822	0.5387540651952414	-2.242552792589458	0.122931929364326	2.242552792589446	-0.1229319293643204	1.390704477164471	-0.2973907392462966	-0.1689272207724516	-1.756570068372887	0.2850168715860092	0.1424235708104439	2.090663956021392	1.042581210891635	1.486146613535912	-0.2893365691908321	-0.1581214951647444	-0.0911384848929794	-1.798723927683936	0.2297386304485722	0.001046468181373533	0.01693116816693168	0.001244904558073636	0.01983236079200944	0.001008278339760852	0.004205491516540469	0.001539726184847203	0.00768936835436038	0.2557242232692714	0.2526079970942519	0.02786073385816236	0.03059004246950634	0.001046217392855109	0.02783919087051168	0.001095873399668788	0.006950650868744328	0.04527732580318981	0.05841884118284187	0.3829019003754884	0.3438359407947759	0.001631690833375647	0.01892097758047922	0.1758134288646663	0.1775340478808909	0.05308857106692573	0.06715996788019427	0.001123927568268219	0.006283040235589673	0.001170379527198921	0.009601244268550616	0.001075994015376261	0.006202340203437367	0.4941992614179747	0.4558065549625366	0.03338420936913938	0.05030808784168067	0.001047006522101069	0.003415130767011332	0.001069607728552828	0.01921306157882669	0.001603119485489397	0.03683405653790093	0.1034583180805452	0.1318231426788992	0.0292886865071022	0.01895454222934536	0.001983294482306793	0.01078314175531056	0.4347473863341863	0.4179936207394519	0.001027104596146129	0.02915203876562328	0.001331367162474728	0.007216174044664921	0.001267431641223273	0.004442513805752776	0.001286767578682626	0.006214152050627051	0.09720486950953164	0.0830634020091461	0.1061030958979139	0.07984366420831045	0.0224609803931008	0.02142041608507941	0.03886750738117817	0.03976568373442014	0.1267335533495792	0.1234467494333943	0.1121562461117849	0.1055247142359643	0.08771717106558848	0.08424745802336264	0.04444691638463553	0.04350682335053482	0.00111591236041477	0.02924722275443713	0.00544301125900856	0.1379022306050224	0.001367892442648387	0.04450705881610583	0.001108981698144154	0.01163467852256421	0.002982164896376626	0.006441810835637966	0.002348333231941165	0.003602125315028484	0.00101013329971736	0.01116866330956253	0.001023451538408211	0.0260085105485348	0.006511979828991249	0.0266487141541823	0.07603878073883713	0.08036968049312339	0.0592603072387505	0.05117118929488123	0.00258449917461469	0.02485827464534185	0.003223104478026816	0.01238578742094504	0.04380512710048698	0.04127853786470428	0.07324229711468151	0.1067826847807651	0.04860936770435249	0.08643798313469062	0.1213450133047643	0.09576183979288493	0.001072576169393538	0.01336646586881611	0.04105341406230349	0.01699758951945556	0.01554815341715655	0.02816622746505311	0.001084499371234129	0.01146507636970137	0.00107009481948706	0.01946321924723294	0.001189961204465436	0.09370847580499142	0.04558997222363464	0.0659645908647964	0.0186124635068532	0.004219507338488447	0.047925972958616	0.05205218793852046	0.00101424632919954	0.007276359435008182	0.04286465880207363	0.05293518265040167	0.07538315952614084	0.0732359012647056	0.001171688510982214	0.1242626036233067	0.001734816200399415	0.04785613738689618	0.00103568496854002	0.03460547089041492	0.001011951064852713	0.02076356967277595	0.001024057500981919	0.02656409417678465	-0.00738437758938136	-0.01449507231997242	-0.01054438238828465	0.01144792876928092	-0.0140080509844103	-0.009981581079627698	-0.001359989772696008	0.0104994469518371	0.001056180683701449	0.001818491109341949	0.001007536292615858	0.002723755897626761	0.3553794311276083	0.02752063048120747	0.001044978964745115	0.001002393877827747	0.01753235474376806	0.3907535353670532	0.003042913049770555	0.2275378787301595	0.1000023618317913	0.001123150215375302	0.001184212296129029	0.001055509057826575	0.6629661063990278	0.05151367099842015	0.001040671838052655	0.001069470462465103	0.001005714230495531	0.1384874333375044	0.04012981662728429	0.003337206169257978	0.4705882767053891	0.001027703749724668	0.001003433357374122	0.001001475175292974	0.001002556877549793	0.1013598759577354	0.106670888833662	0.02922181313501005	0.03598123865238598	0.1063212449131979	0.1138579036279202	0.08933676907786187	0.04485138388178124	0.001114812050558277	0.003581246979837693	0.001371241333584755	0.001109376752674176	0.001129830184804506	0.001134797185703384	0.001011140754490167	0.001027633811916551	0.02123014183433608	0.06477975270633878	0.05489719097042905	0.00101473250389258	0.001647877410383384	0.04267227815125836	0.07412573242523292	0.04785969823554729	0.111866256220879	0.001027857559566394	0.0377474582712129	0.01183954479517187	0.001065709626119627	0.001069017518645152	0.001184721101495868	0.03058104363409638	0.02401195483970662	0.04505437832588566	0.001010414343555808	0.03308874204494068	0.07113964180616097	0.001191280933798689	0.001037092844206787	0.001045742380267757	0.001015335963192802	0.001030713919904131	-0.01166758560671905	-0.01417275913024175	-0.009852055274694873	0.00945175516304912	-0.01363571243714187	-0.008009092626782052	-0.001068992261304098	0.008395846843812565	-0.8955508769837375	-4.255171803296161	0.06282748298926305	0.1043795739387451	0.01725419566047348	0.03560324254897797	3.604049528834068	-0.02500116477906911	0.02834944517115715	-0.008881287234941084	-1.409124330053499	0.8397544399347608	0.1093283486623524	2.358900521086301	2.775758061733816	0.03283947312489537	0.01825575692062816	0.003791630209129267	5.113740175714486	1.115043844981249	-0.01254211931594339	0.004262137149230644	0.0135610452797743	1.723168774619765	0.3460141329390251	0.06288442560726656	1.242734221522107	0.07798234124521247	-0.02701173733838058	-0.01482968629218871	-0.01630959632873273	0.2981490848015598	0.1835181285968202	0.3352297784074934	0.03046624713456414	-0.364917248272006	0.2345631153535801	0.1793817424123045	0.07686899616986534	-0.01290883487526757	-0.24130121553522	0.01700007380941405	0.007920826362280897	-0.07812918904450905	0.00806070467877828	0.03198040992615488	0.1450208600446514	1.177240106212602	-0.3236088106894787	-0.1844840595229438	-0.1872211293161707	-0.1106836852437627	-0.03855503633168203	0.03715041834464151	-0.006822067788848442	-0.2752071892181309	0.0786150305369524	0.1250755524338392	-0.2240043508933955	0.01796635780263987	-0.003193185164369609	-0.6136557382286421	-0.808069917273742	0.1632521682682568	-0.01620185679953412	0.03046812746990653	-0.7019212410055145	-0.1548058404855966	0.2713173996493134	-0.06402198228795072	-0.1291065182746079	-0.08002905609633207	-0.09279313823487939	1.458428652775869e-13	-2.353898533415548e-14	nan	nan	nan	nan	nan	nan
0.26	-0.04424033649969643	-0.0236028875893137	0.04865668817276634	0.569378578500322	0.9414227939718995	0.01003566897873475	0.3779556690616304	-0.03778534432238945	-0.003889905624815133	0.06418756626427588	0.06339612977977777	-0.1005943140722749	0.02163655693413189	0.03720340235357819	-0.07195719695196263	1.066413995748173	0.08126865139687076	-1.066413995748174	-0.08126865139688373	-0.1670939174106579	-0.0882095165315282	0.00634607067231264	-0.203044205119064	-0.08104906091955429	-0.04017558060276195	0.06664312942177762	0.07532221837849223	0.6608525108098189	0.6480770281996618	0.08572213396207456	-0.01067735859040391	0.1093904637926006	0.01417871080964894	-0.2294503128513792	0.4751048885501394	-0.5088558645515996	1.328397665266498	0.01588779320128051	0.02015895345261658	2.546477597353359	0.6826077836699264	-0.6649225138326696	-1.183431529695188	-0.4257265053184368	0.8928995563154983	0.01376177988247695	-0.4268156032132648	0.5980922970385852	-2.902817899290566	0.3265024284153009	2.902817899290566	-0.326502428415301	1.386651539357009	-0.3694176294273981	-0.2018973146691328	-1.739507173368241	0.3373678926126132	0.1787021561232295	1.884777515489499	1.079226845473606	1.48901769428946	-0.1315118771497325	-0.1563945490271638	-0.06764179047255767	-1.604643438004461	0.246779409125483	0.001053559036211349	0.01737751086228569	0.001737363021461431	0.02101645042852597	0.001007895050112781	0.004211243533050728	0.002555506494907628	0.00825199727780882	0.2977442926798194	0.2873792013403013	0.02746746711466668	0.03018046806947557	0.001045950373489374	0.02795788246635179	0.001050928468853819	0.006824153839901273	0.02939546487927897	0.04485920605149289	0.38620798833848	0.3544403711240878	0.002842261948396165	0.02020120788887688	0.1996675866035176	0.2004602454357687	0.08256475342407948	0.09528468349374539	0.00112461986118684	0.006529170667592905	0.001180974107513934	0.009725700096340346	0.001066559647086972	0.006312262299708147	0.552650566985709	0.5037917918514776	0.04437462202071003	0.06110346407078735	0.001043499662011531	0.003550674768627549	0.001069774773636466	0.01921550116036544	0.001316141657052455	0.03724681875509026	0.1217346038731252	0.1486469038208086	0.03630194321556957	0.02243462326212021	0.003120566719130961	0.01160629467389377	0.4476114452140157	0.4317418977522243	0.001027801307127415	0.03002983152243452	0.001173804032089227	0.007172635864584117	0.001139684417201753	0.004424273401334702	0.001150221483805531	0.006185777190046212	0.09865123666409514	0.08597841962979692	0.1056983683517189	0.08173045429892174	0.02604594398338689	0.02431642132747502	0.0369823966261326	0.03978310611411065	0.1160840798995635	0.1192320220129817	0.1130999474586735	0.1079230946898658	0.08841335948145398	0.08596534724444181	0.04474307726202225	0.04453690695592631	0.001112836099545036	0.02914257839230812	0.004361159679140903	0.1356753745098189	0.001369670356431232	0.04467958325450676	0.001109202845189784	0.01171645458209758	0.002080426679629674	0.005992700558356664	0.001746363321125	0.003734107966691904	0.001010893662663435	0.01146387612258082	0.001026952466447859	0.02745322794846941	0.01891487410738433	0.04162744116753581	0.06942388461152675	0.0766929870354733	0.0566588014128379	0.04938521218323396	0.001831054259245979	0.02354516827257372	0.002342310232194588	0.01146298446657959	0.04283726884676995	0.04079025406238693	0.07356138145003478	0.1069485356762183	0.04798854401697777	0.08617760858614995	0.1166276045348247	0.09322668711297626	0.001051711260069395	0.01414237254697669	0.03849718639621098	0.01818139238163501	0.0132003130809521	0.0259715948899956	0.001073941418487156	0.01168885346213653	0.001070097342964971	0.0194440162618306	0.001187352018278409	0.08752676968476809	0.03667676529554059	0.05785065079446924	0.02227533778216187	0.006214902166571814	0.0460865430593539	0.05165079566018115	0.001012794293134535	0.007596549507496559	0.03804906247494234	0.0471079469360803	0.07334760231189225	0.07201255545447681	0.001183871153048048	0.1268760811815508	0.001399232681889641	0.04731921169060775	0.001043026979336351	0.03316852231493921	0.001014425320991637	0.01987653614842663	0.001028914484139912	0.02553587296149692	-0.0114585597194258	-0.014068901151965	-0.009820103912636172	0.0092788013942931	-0.01352075086573699	-0.007852963294152984	-0.001603540370749553	0.006701924168496524	0.001064844896096843	0.002594695112101255	0.001007440093225192	0.004327044407676174	0.3967119678339666	0.02662448192712511	0.001046148560821729	0.001002186010539417	0.004754229996383418	0.3954303304221174	0.0049549506189579	0.2498317949786783	0.1373969245781436	0.001126954425039176	0.001198330401230778	0.001056943241058748	0.7116389613145747	0.06239468061063147	0.001039011685554287	0.001070302091375915	0.00100485497395704	0.156256863413228	0.04804969126884373	0.005087731618884953	0.4812264533785296	0.001029163688059803	0.001002976076351616	0.001001263540040634	0.001002212376897041	0.1001868294434937	0.1038985125919339	0.03097253359491992	0.03373961921153738	0.09538299140320861	0.114967620801129	0.08940611214115279	0.04530204883106299	0.001105715215168171	0.002884789304993455	0.001371851257608639	0.001109489109142539	0.001080273554720944	0.001063375995843513	0.001012127958330822	0.001032961715705965	0.04122659650384138	0.05741926008635941	0.05213310396950908	0.001012447697251366	0.001195080487017044	0.04087691158147648	0.07388067608084679	0.04672755312182649	0.1078793040074084	0.001030027627284065	0.03361400195530612	0.009610471997028568	0.001060226228078951	0.001070873110308791	0.001184386831563056	0.02218475363825845	0.02830555327223929	0.04285472034000801	0.001011799661305629	0.03151012986506658	0.07023612696596632	0.001201196629438968	0.001034437187014478	0.001054711409338584	0.001018365708296204	0.001036641478295469	-0.01542822890582328	-0.01359080099481903	-0.009079849755958359	0.007023197134927217	-0.01297596996136089	-0.005646280842363546	-0.002114365023525468	0.002057440047497992	-0.897344367922185	-3.805930442467686	0.0106061461207552	0.1332892935887464	-0.03113186918028768	0.07735319584639701	3.356087947305235	-0.05124869731259442	-0.006490237774445554	-0.02139725222276459	-1.305222364900389	1.287027586079502	0.1324460041423762	2.237065361292057	2.781551054813003	0.0112313735821138	0.001983916151460083	0.02348375263412652	4.467667762383171	1.048006057973644	0.07087913857106155	-0.005048475700816324	0.08019484598148344	1.655724560202828	0.3480516142246884	0.0964527694806379	1.528934828832875	0.1036051107160972	0.03534672510812886	0.02055607732552101	0.01934943770686175	0.2970458505391355	0.195251986186215	0.259234726915343	-0.03217391436618845	-0.4800262807102774	0.2485791651896877	0.1606372487916103	0.1288097571264863	-0.008355864250717457	-0.201551266513687	0.01929923477935461	0.009470395910321377	-0.0152333420135213	0.01809101078951196	0.02659318538709781	0.1492560133822624	1.747515854908509	-0.4135769258563838	-0.1710241337899722	-0.05866867853630096	-0.08098567662481651	-0.05713928646619804	-8.181857687714232e-05	-0.04550376482642888	-0.2194954535618574	0.07630355426815333	0.1111168722281257	-0.2174834814458961	0.02774250766097624	0.00193748528888574	-0.6179083909224226	-0.8202010250426292	0.238850577312757	-0.06905327639881989	0.03634368432817418	-0.4619884121272465	-0.08404593381598505	0.2537776145409741	-0.05055457128275861	-0.1570806778311193	-0.09668627202906237	-0.1116591681515057	-1.552593304852642e-13	-1.994082669542265e-14	nan	nan	nan	nan	nan	nan
0.27	-0.04574887927847704	-0.01985438213205743	0.04349466523588685	0.5826244328306053	0.9414895922449695	0.01015395366084764	0.4015357962968681	-0.03182411351098185	-0.009755205616382576	0.05202093607214576	0.0600435775776087	-0.0916029187228259	0.02081691899697397	0.03441844768827238	-0.0658757844546356	1.034131184811221	0.08530488896540821	-1.034131184811223	-0.08530488896542483	-0.1531874493372664	-0.09231967067114173	0.004167756860502954	-0.2199531331281287	-0.07727615189850377	-0.03819684181419584	0.08441076760382045	0.08612127159323345	0.6756116526408216	0.6465636917545501	0.08434081540053542	-0.0112139098471741	0.09412246861814806	0.01676317671644036	-0.065287657448709	0.2687609869155341	-0.5200560238179885	1.320713091631862	-0.002425280872853974	0.003123435182156575	2.160479643993801	0.5072363240872807	-0.4925581152355958	-1.260910948013712	-0.2385328934884089	0.9025963653545408	-0.1867802881112129	-0.1230954623780224	0.6143769039996843	-3.548565252190552	0.4746615932421305	3.548565252190535	-0.4746615932421375	1.397416052557963	-0.4534396778866133	-0.2322996852431055	-1.633728818559709	0.4191995498071996	0.2169165321730817	1.665000540128419	1.078804068139593	1.458770093192837	-0.1883432720883751	-0.1122195926671127	-0.03970473064360048	-1.450942792923463	0.2683897709848261	0.001062052358101495	0.01776074044223958	0.01060985666338984	0.03072185309277176	0.001007727132131191	0.00417242131813872	0.00722999627038839	0.01128336673767979	0.3355913119240344	0.3193158823273213	0.02569590626736314	0.02860962283061617	0.001047320933235094	0.02767774585234077	0.001027061984392253	0.006690685389763821	0.01735379581183409	0.03412400450455159	0.3892207978718232	0.3686970535384774	0.007771758435566391	0.0249792552096289	0.2210037454431772	0.2220950883289175	0.1081650979595065	0.1163144295638431	0.001130713818342131	0.006696014987697073	0.001191848022586521	0.009817259482244755	0.001064964378400167	0.006472960129088539	0.6031340809518739	0.5454044951371654	0.05401270006015811	0.07033103182646468	0.001042081943871778	0.003586374844398709	0.001073583365653457	0.01914645281960555	0.001163593638410289	0.03797267707459501	0.1377223214685728	0.163742038636901	0.04370002628942551	0.0257638254478638	0.005704996174949246	0.01356983663650016	0.4604575701297075	0.44911894942882	0.001029953471968757	0.03092721380055519	0.001090080455155532	0.007214339136407932	0.001071846825770179	0.004456126214554201	0.001077680662723358	0.006215089644129822	0.09836016808460592	0.0886740177119945	0.1039833054718856	0.08388025792777787	0.02778131520325302	0.02593365159445964	0.03601139321057742	0.04026898642149378	0.1067165677901167	0.1153125690508427	0.1139842463471391	0.1105923402410982	0.08867252385671064	0.08753841285471432	0.04484127810308373	0.0458428948312023	0.001711791237301853	0.02964840910182188	0.003584746694455521	0.1337414689989476	0.00137517560797191	0.04481486493310914	0.001110224342857746	0.011774945995686	0.001589549665475163	0.005950377657748871	0.00140985912232315	0.003930150662557642	0.001011934696957793	0.01170764673421546	0.001035569970421422	0.02868879586206356	0.03461120630288596	0.05918270912387444	0.06305962319194253	0.07285439267423366	0.05409524719842208	0.04781990384752471	0.001430223423702829	0.02278333460192681	0.001780507110399693	0.01097453451077951	0.04153284528024038	0.04030748124890068	0.07326326471539366	0.1068245028449301	0.04688493683739852	0.08559027858951672	0.1118800745787774	0.09115671318133468	0.001041924482504442	0.01484877618340511	0.03575342763879259	0.01950134671462166	0.01143677559831339	0.02433361200360463	0.001066091899282893	0.01200560148732913	0.001074428896342901	0.01938961820872365	0.001181022739313441	0.08130751618224981	0.02887794441691044	0.05065293611123806	0.02692897882737666	0.009224405709850857	0.0447291536678746	0.05153062737233681	0.001012488036089484	0.007892337850415905	0.03527548228610061	0.04338377751773748	0.07202570129723593	0.07148496006110043	0.001196652538527031	0.1291988440816375	0.001220712954429224	0.04709428091894247	0.001051171407967895	0.03144119244600116	0.001017209299730511	0.01881336610538625	0.001034313590098229	0.02429870397739503	-0.01320647791773738	-0.01352727820327445	-0.009016036128230438	0.007645616185069193	-0.0114620428694962	-0.005888566504282306	-0.002233196504730505	0.002891032822215601	0.001076010158424512	0.03481564681375277	0.001007647385468542	0.01881189593745592	0.4227400504226929	0.02117383547143455	0.001050946391580007	0.001002250939607578	0.0029160242645372	0.3958316693262426	0.01979428238120787	0.2647976404904938	0.1483504798778748	0.001145607827213384	0.001207268328169335	0.0010686854930447	0.7338712826128495	0.06861449737102705	0.001041955565522944	0.001083678529227093	0.001004555376203471	0.1660725676952111	0.0562522846291539	0.01126006365750598	0.4964082968338517	0.001034756790649465	0.001002848781869596	0.001001185534080827	0.001002108651530402	0.09601790878326361	0.09953460110256046	0.02871207063788553	0.03583790368311694	0.09143959689329831	0.1155087349576167	0.08869291743697755	0.04466568385417918	0.003377211350807499	0.002668714262184188	0.00138858006116949	0.001112809704626541	0.001074314596220853	0.00105507854042066	0.001013771253229505	0.001054334319979052	0.06204667993008429	0.05274804635896388	0.0498641448953004	0.001011731393730201	0.001192070314908826	0.03920378180595548	0.07200572458979637	0.04453393756708907	0.1025537035933922	0.001033184998174191	0.03159800366558489	0.009451978503585923	0.001055970687424286	0.001085761338907264	0.00116600825073578	0.01780693153494467	0.03549293319111333	0.04329527616185187	0.001012482064620458	0.03244826459099411	0.07036244874367156	0.001217380422300209	0.001034938835720863	0.001063825722032953	0.001021579646047007	0.001042717736736928	-0.01317699532558012	-0.01293483702134826	-0.008160917441642428	0.006510366215958841	-0.008192193199763801	-0.004117998243945801	-0.002957917823674982	-0.0002529843042911548	-0.9038105896649713	-3.321720763998306	0.05087784332961196	1.667355133187572	0.009013819078847204	0.4932220261312961	3.022619955230072	-0.2474323072413945	-0.05012089050598704	-0.009657463769009026	-0.8560462900801229	1.531400475087509	0.7632857862720849	2.08671445096153	1.450134917286338	0.01808299070544264	0.01205838372407015	0.01290249394212698	3.841912430463354	0.8107642457774409	-0.03232986369259146	-0.009879084555180873	0.07397393381395241	1.376663369987162	0.3170603026278155	0.2804272263365855	1.953115805664864	0.08242246386004193	-0.01098248394511568	-0.005241212432993265	-0.00474655160294301	0.2388902807227972	0.2268219663908565	0.0766078578445769	0.1226356865085657	-0.306378531471256	0.2869071318931458	0.1546662591374318	0.1317316900072261	0.1010310698987691	-0.1831060583936983	0.00879604777930613	0.003048287379354321	0.007240973042494744	0.02133335157608911	0.02180454492926125	0.1032712990334396	1.763028160218165	-0.3599249070467933	-0.1426853977055604	-0.07551108821075143	-0.02261888493797208	-0.0428348110067644	-0.0251883364982349	-0.07187275524274545	-0.1944861673585846	0.0650719659321876	0.1500066797548197	-0.1180647096747474	0.0359101351313098	-0.01023846115376234	-0.621476718347294	-0.6333564514974691	0.3667510382159557	0.03580625002405072	0.02476908329385338	-0.2869508209514794	-0.02005818642127928	0.210873398652882	0.000271511906050109	-0.1866038238138878	-0.114856243111438	-0.1341793574618012	-3.14183582786675e-13	-1.577557354235896e-14	nan	nan	nan	nan	nan	nan
0.28	-0.04540667793952485	-0.01834437217066657	0.03832542167651562	0.5957916381499234	0.9413763455071827	0.01009064672665702	0.4209838978274535	-0.02768865893114905	-0.01342948054466182	0.03874901851829196	0.05875049274243694	-0.08259804972962639	0.01771913275559911	0.03488309045519142	-0.05974592484069365	0.9955462714225367	0.09064021342068944	-0.9955462714225374	-0.09064021342069412	-0.1390901168147645	-0.09729483967720633	0.001729392216424658	-0.2355477892925518	-0.07262535715920149	-0.03583983134763512	0.09986814860855242	0.09686270515461778	0.6899471010993072	0.6439664055535862	0.08363073352098377	-0.01147217859851169	0.08033186401338371	0.01951202620439746	0.1406985106877755	0.0274057893741307	-0.5102999890492182	1.312667863073474	-0.02012120891705891	-0.01615936980808288	1.720072456423175	0.3174525373549465	-0.2267175011753615	-1.404489002049032	-0.0138330319214106	0.895594285065478	-0.4418678809960531	0.2231038832106253	0.6077817203499986	-4.163238389636739	0.5863198057640479	4.163238389636739	-0.5863198057640481	1.424824429180009	-0.5424206027176705	-0.2539074811228223	-1.476652804439626	0.5129450362633593	0.2543564917221619	1.422726080027731	1.067702914801305	1.404279019786724	-0.3483018283200899	-0.02214721263025056	-0.0119852893814583	-1.309165324066934	0.2796561253588087	0.001071882015156867	0.01809182919787254	0.03055007438146034	0.05155483097088775	0.00100774691244135	0.004104447772281109	0.01665852992181636	0.01740246440050484	0.3685481585412074	0.3476590345475269	0.02215403187768571	0.02554158278906631	0.001050405837528319	0.02694378854637419	0.001015165799449487	0.006543784045150827	0.01004115590072083	0.0274537133387631	0.3913886108334236	0.3844102121915423	0.01749284048899852	0.03426937013962623	0.239580549608098	0.2421307591274509	0.1268218194041235	0.1248021170010606	0.001143088944905914	0.006809740487128737	0.001201753592254422	0.009881476224656679	0.001070040396754455	0.006655245792618992	0.644609691266305	0.5803708311749228	0.06195731433584008	0.07758388403819874	0.001042845956993161	0.003532262688971402	0.001082177558688614	0.01899556161090759	0.001087147691861211	0.03890623974926295	0.1509265697367312	0.1764473905599599	0.05137508182588248	0.02876125890874713	0.01004588551354312	0.01689827126648774	0.4739502533090242	0.4709370198490978	0.001033826868717037	0.03180930317866833	0.001048157979204671	0.007273457921640779	0.001037894339528005	0.00449833519764014	0.001041363114507008	0.006265654063725605	0.09641872103265331	0.09069255554067583	0.1011448730040916	0.08610915816285795	0.02760984764172672	0.02609650911168885	0.03647766038997033	0.04210153405758674	0.09951818696488909	0.1130541669885654	0.114724944137755	0.1136939810644563	0.08851256555389218	0.08907248014468185	0.04460006744669781	0.04715841819815948	0.003144115877145021	0.03099338106567376	0.003086272452166188	0.1320557288872905	0.001386291273630426	0.04487628314685143	0.001112395726023843	0.01179382834110308	0.00134059656038075	0.006146964242253376	0.00123723204396115	0.004165091462104398	0.001013277006164584	0.01189283918114623	0.001050567582365407	0.0296269285231275	0.05224980084702754	0.07687781284886964	0.05739366343470607	0.06937882968146949	0.05165518229422484	0.04651854694206114	0.001229130575529708	0.02239868585499238	0.00149732068440944	0.01089231535976972	0.0400539291077107	0.03986516714676346	0.07226881815628566	0.1064354971699013	0.04527661085267469	0.08474194306643609	0.1068591489241934	0.08933722707396247	0.001038612411449788	0.01544570772393043	0.03333895515943141	0.02112417968447107	0.01045548817046246	0.02345126841962752	0.0010600399530696	0.01241311691976707	0.001084040637185891	0.01929081976751067	0.001168667676535453	0.07518654714256173	0.02260758414528645	0.04490323096677231	0.03274354353801342	0.01362394106829224	0.04419988683727029	0.05218265328456911	0.001012676350024491	0.008131033154133781	0.03423396397490538	0.04128682352885105	0.07134158583034199	0.07163969089481673	0.001211134997315957	0.1310955178181246	0.001131660815725601	0.04721870382785928	0.001059800843937077	0.02947207528149781	0.001020208344891023	0.01760124115555965	0.001040051363687659	0.02288419123639866	-0.0122882949303457	-0.01290942790473052	-0.008135391990551296	0.006759333836015631	-0.007586622363018033	-0.004214912508713142	-0.003005450416156817	8.045280559590274e-05	0.001087175420752642	0.06703659851540758	0.001007854677712467	0.03329674746723771	0.4487681330114192	0.01572318901574983	0.001055744222335272	0.001002315868672429	0.001077818532692984	0.3962330082303652	0.03463361414345907	0.2797634860023085	0.159304035177604	0.001164261229388264	0.001216206255107957	0.001080427745029622	0.756103603911124	0.07483431413142025	0.001044899445491612	0.0010970549670483	0.001004255778447665	0.175888271977194	0.06445487798946523	0.017432395696128	0.5115901402891735	0.001040349893238984	0.001002721487385693	0.001001107528116667	0.00100200492616123	0.09184898812303151	0.09517068961318539	0.02645160768084986	0.03793618815469681	0.08749620238338664	0.1160498491141046	0.08797972273280238	0.04402931887729741	0.005648707486455648	0.002452639219375027	0.001405308864730079	0.001116130300109986	0.001068355637719951	0.001046781084996078	0.001015414548129774	0.001075706924258766	0.08286676335632394	0.04807683263156728	0.04759518582109108	0.001011015090215165	0.001189060142800712	0.03753065203043371	0.07013077309874612	0.04234032201235182	0.09722810317937655	0.001036342369064347	0.0295820053758632	0.009293485010145243	0.001051715146770739	0.001100649567538352	0.001147629669908305	0.0134291094316305	0.0426803131099877	0.04373583198369552	0.001013164467934238	0.03338639931692144	0.07048877052137713	0.001233564215161304	0.001035440484427447	0.001072940034727509	0.001024793583797311	0.001048793995178384	-0.01092576174533705	-0.01227887304787767	-0.007241985127326575	0.005997535296990372	-0.003408416438166761	-0.002589715645527982	-0.003801470623824454	-0.002563408656080483	-0.9111101549254789	-2.885702887263129	0.0001779812374918095	2.358804336370917	-0.03696213536607307	0.6948988364370342	2.637382193943216	-0.350687657840772	-0.09725437619511718	-0.02408383112637193	-0.4922402885941187	1.578322833806395	1.034859525994157	1.917230942365267	0.2731393282377125	0.0006076094568033932	-0.003484612552841056	0.02780131947077615	3.13839431279706	0.653062949133657	0.05291669230232984	-0.02141705091616053	0.1217357170145776	1.177767981593669	0.2816978692562407	0.3694313029500388	2.417138577568961	0.100546530713805	0.03882982778930209	0.02262731129801907	0.0235998308087037	0.1616337998331448	0.2110713074310064	-0.03163982303016903	0.2371595513746673	-0.1478161007281453	0.3350582196148482	0.1528375847308781	0.1307168555201975	0.1594723866711201	-0.1519181866696927	0.004526541806960487	0.001548582273422057	0.03254855501338903	0.02587063152980973	0.01487755246561472	0.08976896288375236	1.775483008619041	-0.3409706521573526	-0.1182338477395865	0.01676830610385761	0.0002604843338768429	-0.04904754419363533	-0.05307638732520932	-0.09770487011728084	-0.1693978887082685	0.05440913508948472	0.1716925996035812	-0.0663556209646928	0.04589598910318943	-0.006942588969320631	-0.5982514983496705	-0.530599117275756	0.5168569403390045	0.08538556361917367	0.0249250764875467	-0.1365453262357081	0.05241931160427515	0.1685597818189877	0.01931616483447912	-0.2054381369455074	-0.1264772533850344	-0.1471279195304794	-3.123849424795008e-13	-1.096925702526907e-14	nan	nan	nan	nan	nan	nan
0.29	-0.04284200912790657	-0.01930259223036833	0.03329419278915555	0.6088756475152335	0.9410851672274304	0.009832468321654327	0.4358041876267529	-0.02542553750612393	-0.0140758970008118	0.02378772547016044	0.05976570229123684	-0.07364197843960391	0.01183900042344852	0.03886127961787464	-0.05371607842049019	0.9510388007485033	0.096980679139215	-0.9510388007485052	-0.09698067913921006	-0.1246310897754832	-0.1031538163219107	-0.0008698113637339347	-0.2494206112311519	-0.06703585738788698	-0.03312090494941633	0.112730463826589	0.1074793589395444	0.7036396078673931	0.6395602860179321	0.08401126779726954	-0.01147981631519755	0.06775578705759192	0.02240646032922989	0.3711530005988787	-0.2122541358413821	-0.4964622344302342	1.303999529017132	-0.03846963439559389	-0.03504445831019241	1.244914036468449	0.1427507875741376	0.1030087416593536	-1.586782537026034	0.2100482571432127	0.899511884582274	-0.7344595822126111	0.5623932453056255	0.5993183304819443	-4.726014535968249	0.6834149128138471	4.726014535968242	-0.6834149128138576	1.469546658029316	-0.6264591687928174	-0.2636309172457009	-1.299407856097349	0.6014163230198817	0.2878309350396075	1.144841632037264	1.060641075069787	1.331871790134363	-0.5255261824347331	0.09404633045043125	0.007417680915128949	-1.205708781364595	0.2981524136557817	0.001093171509024412	0.01838675330315814	0.05603838468218778	0.07768526389575375	0.001007975742544217	0.004014871530372544	0.02632564696525604	0.02352609304452076	0.3966654355487071	0.3720753685975928	0.01723746416414505	0.02135257035185867	0.001051561091864466	0.02574928348392535	0.001008903865041731	0.006379178153125184	0.005700300539938367	0.02340531909659654	0.3914065661947542	0.3984265334705249	0.0293548689651724	0.04542910041161876	0.2577858290187867	0.2618843444951631	0.1336286487057556	0.1199035661013898	0.001153521615820191	0.006889727369774572	0.001220966825692134	0.009933316439737303	0.001069915129019197	0.006880181264836339	0.6777326843735022	0.6081417108388795	0.06766229458907573	0.08251915916990971	0.001043567427399756	0.003452281092589048	0.001089241326776327	0.01875034325157637	0.001046562490870403	0.04008607386109977	0.1612539347308875	0.1866662322727165	0.05843308036583045	0.03113162464752332	0.01543820503339606	0.02092189128737715	0.4892738592601942	0.4973404255901573	0.001036201021289727	0.0326799054768836	0.001025921167918873	0.007376799181901868	0.001019869572491429	0.00456670940136574	0.0010220936604492	0.006343839547580441	0.09359840513424698	0.09198536003089322	0.09801368920520757	0.08823594405072735	0.02600076310965672	0.02508622301867577	0.03725370659501286	0.04431472892370256	0.09483662351004186	0.1129449736424601	0.1154320459872491	0.1173807715546186	0.08862768572762295	0.09087562042005204	0.04660243413776079	0.05061929500595873	0.01083760656004921	0.03788200894271336	0.002750730601304411	0.1305631593189583	0.001392610240406183	0.04484829810442416	0.001114884514076379	0.01177277685549491	0.001210737351629179	0.006480112823708163	0.001146529445006239	0.004403576888917048	0.001014523012595763	0.01201503645797903	0.001079679409052137	0.03022415009629996	0.06574759367413757	0.08864696937642436	0.05289995308863413	0.06666981518987722	0.04982211441711678	0.04574628271260654	0.001122673048266696	0.02229067069850154	0.00135906631114794	0.01109492268954923	0.03853387774619263	0.03942542284295112	0.07063304344167047	0.1057172119908058	0.04378415235038792	0.08386633392127436	0.1028112565387801	0.08839514915633809	0.001038398577332488	0.01592467230284674	0.03485010522842694	0.02493105189881793	0.01105501187217494	0.02403935689079016	0.001056037789600156	0.01290695718204773	0.001096879288587615	0.01913641941689879	0.001155329921304617	0.06932173031056649	0.01848339763996944	0.04125242933456812	0.03860401948610897	0.01925748361549798	0.04378083773635424	0.05288425012894268	0.001013256997922895	0.008303818838224409	0.03455195155906263	0.04054861989757463	0.0704019247743238	0.07229226258957848	0.001224737697695471	0.1324561640556704	0.001085754938749605	0.04771685346462488	0.00106594602831108	0.02733452328590041	0.001022432767428788	0.01628489442792761	0.001044179351478631	0.02134377073986057	-0.008851304394672034	-0.01198665678270609	-0.007538949388494396	0.006903494102699317	-0.003156568019740044	-0.003012029002667965	-0.003815879908353357	-0.001350369367342994	0.001139158210103933	0.1032865724432234	0.001008517803917608	0.04036944572150149	0.4626553431060968	0.008416682122912003	0.001050241602279525	0.001002447158930867	0.001048256523184091	0.3871395088822577	0.04956959292792196	0.3010414979861532	0.1300070795873931	0.001164488573070503	0.001261936343269146	0.001060779611481832	0.7617472890801381	0.07499250667158919	0.001043826696670727	0.001096205112014496	0.001004366664734322	0.1788471069115441	0.069505804411573	0.02456676504457262	0.5355283356818304	0.00103725240054847	0.001002823505178919	0.001001111554668606	0.001002066220718805	0.08785719369317742	0.09232838325837385	0.02222568170894958	0.03836065411951262	0.08907137144414912	0.1168045907002522	0.08947997969854631	0.05329164223408337	0.03037946806336819	0.002353699201903126	0.001394022395657444	0.001118613847629746	0.00108145812331235	0.001056541584373279	0.001016162591023377	0.00113898294649965	0.08235002761539181	0.0466708808844048	0.04755969341227547	0.001012482697908228	0.00123686242963174	0.03605420049354897	0.06711263524833785	0.04168851356015538	0.09697770252077204	0.001039727447616177	0.04260295291318135	0.01374319195620477	0.001052004689335599	0.00111836276720948	0.001136205613154708	0.014262211504117	0.04783106105145196	0.04288547939499177	0.001014450853764745	0.03623472516132863	0.06805953274939407	0.001243423723661178	0.001040095974461382	0.001071837030551008	0.001024709106538201	0.001048206680592159	-0.003754747978466281	-0.01083011264854435	-0.007180078195371702	0.007772421413950034	0.001474965058279434	-0.002146996182334401	-0.004637836828173169	-0.0018107601092916	-0.9212856571162928	-2.546597048593885	0.04407781058114359	2.837684151106639	0.005173091665671044	0.5369382918497132	2.234953003413953	-0.4782238614678376	-0.1395658228505097	-0.01282672614230605	-0.3145353833857036	1.185980159635713	1.182326420574765	2.029980699627986	-1.165966541062842	0.01186692042364131	0.009671688402566317	0.02022903642884727	2.400314983212808	0.3500793227700911	-0.03832408727215913	-0.02821961091743263	0.1206554219345759	0.8712848019637369	0.1938986222238797	0.4306623564070158	2.84299494600065	0.08050739171430199	-0.003707716877812548	-0.0008819379473261784	0.0002489280504429711	0.08623585791002436	0.2030804146992011	-0.1634291683186598	0.2073752139439735	0.1230653666912286	0.39946550519178	0.2119967697421003	0.5356835346818891	1.133270027660254	-0.1441021152600102	-0.008641971804288225	-0.004767903004767138	0.03546081857397025	0.02233053950839201	0.009505257399816919	0.03638171404233573	0.6743170569523316	-0.2076116804372519	-0.03981011459625206	-0.02151753520153139	0.035916167134633	-0.0434857552566708	-0.0963431681361241	-0.07720215696304304	-0.02228181229329741	0.04294168169101925	0.5919985647699373	0.1666427774249004	0.05329136237220987	-0.02112237528140144	-0.571401649276263	-0.2201951562898829	0.6082138542089907	0.05447354952146635	0.01124117444024466	-0.01321558561363707	0.07336313449147899	0.1058339412573087	0.07567802616435543	-0.2198573680722289	-0.135428655150415	-0.159062055657923	-2.685732679360436e-13	-3.913019821882019e-15	nan	nan	nan	nan	nan	nan
0.3	-0.03800526294808475	-0.02245354157791186	0.02838584806774511	0.6218689391109677	0.9405998490692398	0.00939839461813363	0.4459007492174209	-0.02468206238119252	-0.01125781507723654	0.007033109188861878	0.06281492419437179	-0.06452997380517546	0.003023921175444796	0.0459281412807425	-0.04773694289537544	0.901270804887188	0.104341343174385	-0.9012708048871886	-0.1043413431743816	-0.1096478700671145	-0.109765711904374	-0.003497179775179162	-0.2615658718708334	-0.06066780259838794	-0.03011516970447941	0.1226670746184654	0.118175791313812	0.7165375260281028	0.6336037998324169	0.08542750538123667	-0.01138462628281211	0.05622451410062985	0.02545350875849028	0.5951139843346879	-0.4111400681910495	-0.4857231558585096	1.294524309158308	-0.05894918466676039	-0.05133842951168353	0.7753268146973361	0.01352327733722644	0.4661821747694941	-1.76315364868511	0.3929694389380995	0.9267809539457472	-1.028857264200649	0.8408383832296283	0.597639541320635	-5.215343427093147	0.7903594690929233	5.215343427093147	-0.7903594690929235	1.529662962998404	-0.6930043902695853	-0.2595404473801271	-1.131140544655661	0.6686560399004902	0.3117182610658258	0.8375851947955542	1.083658632670726	1.245361298312195	-0.6583751582922649	0.184993448905641	0.008580260434715568	-1.100204524301034	0.3101789862448495	0.00112981112968881	0.01867880482452617	0.08524480141957803	0.1077165520431327	0.001008421828281687	0.003930433699254187	0.03460075455107279	0.02828345822714189	0.4197961126701495	0.392139462362686	0.01110743443908326	0.01615492492230404	0.001049386028199403	0.02419408835797759	0.001005840061996361	0.006207461944944446	0.003467384718395253	0.02122106920105113	0.3884941415868614	0.4073505901371604	0.0424083840381695	0.05762069639453885	0.2767778358759612	0.2826602644889996	0.1256719733889133	0.1032204455220021	0.001158850363551388	0.006976621962707755	0.001253438307528955	0.009991290649321274	0.001060024644788505	0.007120691750387225	0.7026839357946444	0.6280677981035518	0.07085644198809138	0.08490721540443703	0.001043391403843551	0.003377559429377854	0.001092346860615184	0.01841930957695492	0.001026331295823843	0.04144783451959448	0.1685879641396137	0.1939787754193378	0.064510080880572	0.03266969822770278	0.02161849255541563	0.02541891149813819	0.5071300547703214	0.5273859662762731	0.001035838132133675	0.03355812026864352	0.001014858142174841	0.007488380761265361	0.001010862953610262	0.004642107090799769	0.001012493524784678	0.006434865866494288	0.0902636755526617	0.09220344789287607	0.09499146435861998	0.08994665734799388	0.02313353149353958	0.0229676902904671	0.03786429508881957	0.04628695417836647	0.09280061699559901	0.1154572330261732	0.1161582111040685	0.121626603703771	0.08933926619652531	0.09339654152749867	0.05192295701912574	0.05735658946503649	0.02663581216374504	0.05195911839764114	0.002532966049789265	0.1292235588168266	0.001390128611379526	0.04473307528052767	0.001117370668988736	0.01171828980879999	0.001152339613319021	0.006883773759697595	0.001106056777596256	0.004621783965805914	0.001015519914209313	0.01208181141930478	0.001125876775783599	0.03048869004977231	0.07274926945614178	0.0922835291889549	0.04978507169106677	0.06509100738725342	0.04880785323320334	0.0456505223212556	0.001070174879491708	0.0223054111938984	0.001313792377518969	0.0115237424127164	0.03703021510949549	0.03890376326791275	0.06837939209344894	0.1043933834143323	0.04267742565401534	0.08320219596621327	0.1003470089115597	0.08882630847855075	0.001039984982824223	0.01633569937772385	0.04172642058188494	0.0330104854099802	0.01353767790828248	0.0264375132125942	0.001054182318220686	0.01348733014751075	0.001112155649994438	0.01892467441293477	0.001142948885479912	0.06382471853256416	0.0167330107063082	0.04008664889860448	0.0440762105151551	0.02575546385456556	0.04316176269761915	0.05326291916034929	0.001014190685262419	0.008388038925133951	0.03605755153081398	0.04098010810470185	0.06879983167019266	0.07301231572750023	0.001236468331899775	0.1332574861546009	0.001065135134345209	0.04863954962405981	0.001068465668693158	0.0251192258020589	0.001023502191640285	0.01491993679236782	0.001045948656963438	0.01974083260560437	-0.002924965038200232	-0.01071322614247572	-0.007298863899838825	0.008134804936233564	0.00157570442565014	-0.002315921525190071	-0.004643600541984715	-0.001325544393796477	0.001191140999455071	0.1395365463710427	0.001009180930122315	0.04744214397576525	0.4765425532007748	0.001110175230080957	0.001044738982220994	0.001002578449188045	0.001018694513661932	0.3780460095341486	0.06450557171238579	0.3223195099700003	0.1007101239971862	0.001164715916753428	0.001307666431430365	0.001041131477933519	0.7673909742491526	0.0751506992117557	0.001042753947849227	0.001095355256943017	0.001004477551019508	0.1818059418458945	0.0745567308336812	0.03170113439301783	0.5594665310744877	0.001034154907857902	0.001002925522970896	0.001001115581217526	0.001002127515274687	0.08386539926332341	0.08948607690356238	0.01799975573704849	0.03878512008432753	0.09064654050491057	0.1175593322864	0.09098023666429042	0.06255396559087559	0.05511022864029284	0.002254759184431324	0.001382735926584695	0.001121097395148969	0.001094560608902934	0.001066302083747802	0.001016910633918676	0.001202258968743203	0.08183329187445934	0.04526492913724144	0.0475242010034603	0.001013950305603299	0.001284664716462821	0.03457774895666384	0.06409449739792968	0.04103670510795889	0.09672730186216771	0.001043112526167497	0.05562390045049985	0.01819289890226818	0.001052294231901052	0.001136075966929159	0.001124781556400972	0.01509531357660394	0.05298180899291615	0.04203512680628702	0.001015737239592669	0.03908305100573632	0.06563029497741155	0.001253283232160852	0.001044751464495418	0.001070734026374743	0.0010246246292798	0.001047619366006316	0.003416265788404514	-0.00938135224921104	-0.007118171263416822	0.009547307530909771	0.006358346554725541	-0.001704276719140628	-0.005474203032521885	-0.001058111562502552	-0.9323742667734484	-2.322592949510376	-0.0003965355655255604	3.138975380876752	-0.03593445320474822	0.4216461441546224	1.766934136949261	-0.5524142563121416	-0.1693923889222487	-0.02550589436632539	-0.1194114191669112	0.5598699113355692	1.241232668180507	2.121697867585014	-2.083774607705116	0.001989151522279772	-0.002257813658132542	0.03091632214505607	1.569435832940197	0.1436191696506358	0.05396867890818682	-0.03858011560066482	0.1581210263466432	0.5965082683643596	0.1152394375373318	0.4641113409154178	3.14556556658015	0.1020690294215478	0.04047789160932364	0.02403200843913999	0.02616799782012763	-0.05330952581346936	0.1278567893131297	-0.2532891500624101	0.1889656290829679	0.3764744452472753	0.4468665514119831	0.296393751145832	0.7860003858211512	1.597168702283193	-0.1213243734290872	-0.0129210144867985	-0.005138529945717837	0.04665102592437497	0.02181496154682013	0.003793089382521249	0.02323263894168753	0.1489636655961742	-0.1149293143580532	0.01706691988326154	0.04131943637274433	0.04550296301171543	-0.06543059843475747	-0.1741850668011525	-0.05541063209827575	0.1052495592575981	0.04082163428450414	1.026204858969352	0.2956579491561329	0.06320252973110317	-0.01841151627766798	-0.5246904875438329	-0.03359487801401041	0.6897444787057587	0.02080000102911758	0.007211957051335842	0.09739304144542461	0.06591560023565363	0.05669495409415159	0.1042254693685019	-0.2209872345972469	-0.1361994349707652	-0.1596314470760298	-1.687442144108776e-13	6.143111629901143e-15	nan	nan	nan	nan	nan	nan
0.31	-0.03109220480359059	-0.02725654885923455	0.02352711444334884	0.6347625355728003	0.9398930611565632	0.00882188590495863	0.4514923921723301	-0.02491114032232467	-0.004765074090402343	-0.01125450371092313	0.06734312395275724	-0.05498834617782646	-0.008591944388787522	0.05529610777930471	-0.04169637671517674	0.8470306269866708	0.1129502659052646	-0.8470306269866741	-0.11295026590525	-0.0940103058607884	-0.1169190653798535	-0.006013158649964198	-0.2721434517934807	-0.05377737550594619	-0.02692474927667947	0.1295882129534674	0.1293289922298407	0.7285410673234535	0.6266552960637567	0.08749687880539944	-0.01135313235070752	0.04578536103513262	0.02864830282048625	0.773853773687893	-0.5359702070393849	-0.4876160819348936	1.284192878957863	-0.08334237543042873	-0.0631756728443596	0.3596542784119461	-0.0482039741881955	0.8300784690812144	-1.877298256499702	0.4988494931779107	0.981879760717282	-1.278901686769646	1.013365518186942	0.6116851173744327	-5.621897758581441	0.938085272546225	5.621897758581442	-0.9380852725462321	1.595728582507069	-0.733149167937077	-0.2417620309071464	-0.9891422881549186	0.7039473730386364	0.3252022429267812	0.5585348571861343	1.155455257228434	1.161755998167953	-0.7235095680302641	0.2214469150881723	-0.003279511082163634	-0.9819753010812249	0.3275568302180674	0.002074481380301381	0.01990186114753404	0.1107405624186609	0.1359791020641715	0.001008833134735716	0.003863360034396185	0.04026016949647022	0.03139568334754434	0.4386433186921941	0.407517235557369	0.006271597808855594	0.0120497249956003	0.001044963005163362	0.02243207975176433	0.001004241291324434	0.006042741190791329	0.002270989535086604	0.02000947705041507	0.3870408835073857	0.4127289577733212	0.0540242018724739	0.06865571294646583	0.2957941779705608	0.3040537335649639	0.1046015895760477	0.08078698122141217	0.001157189822676011	0.007101527875125193	0.001278879042966925	0.01004516253536073	0.001048631038842705	0.007406700288369732	0.7206076633592422	0.6391528407015883	0.07172407320407019	0.08514106665913522	0.001041833187981003	0.003380163933943385	0.001089188411780914	0.01802275458440376	0.001015765563395233	0.04301447267913058	0.1738943771217577	0.1989994936065113	0.06908489232091768	0.03339475007786043	0.0271572776380663	0.02938910967205496	0.5281889418625538	0.559553856489332	0.001033737890831034	0.03449813712734684	0.001009074779426927	0.00765251711878143	0.001006105355379661	0.004752796035991749	0.001007460213275527	0.006560997157982866	0.08697578797699437	0.09131747346053494	0.09258806039180037	0.09092576916282011	0.02001344976000785	0.02051168490136392	0.03737067529940433	0.04721458566697059	0.09157670208786015	0.1188886496966818	0.1167929775183917	0.1260040435917862	0.0904958360195441	0.09655300602051366	0.06122775799867377	0.06794565558883735	0.0455372395308873	0.0685484824311989	0.0023678504965504	0.1280337265663763	0.001392890837911476	0.04458154047219515	0.001120897050901153	0.01166056943904788	0.001159481088653669	0.007287438253144584	0.001127723480097435	0.00495773145177498	0.001016171413764014	0.01210795369193136	0.001150534930278386	0.03045613388327179	0.07308734612349381	0.08974267952586341	0.04740714030802776	0.06402959049188955	0.04822271789821754	0.04585481046395853	0.001044323463804404	0.02235235432361172	0.001272774095727783	0.01206813827914763	0.03560694374454346	0.03822805692497805	0.06575772343190139	0.1023752376532539	0.04109833100663522	0.08236159307322939	0.0989720280441896	0.08990268791673597	0.001042399570933629	0.0167717749394252	0.0510647721827354	0.04448416461914793	0.01752186352330953	0.03026738501796902	0.001054512820474898	0.01416336813391588	0.001123573692490701	0.01865780944881748	0.001135195958149555	0.05877608894250083	0.01662566915892314	0.04068182759056504	0.04806980522106094	0.03229275901540241	0.04161137474962088	0.05262114633852708	0.00101540972272667	0.008415543178287034	0.03715897647628493	0.04187771771035772	0.06715586139465327	0.07363549350395962	0.001250713103804227	0.1335918363944018	0.00105751850801005	0.05003546998621591	0.001068940233477813	0.02291513247640522	0.001023901916917363	0.0135597185048582	0.001046360127272244	0.01813858828880739	0.004861994598092242	-0.009119037762609803	-0.007110360416531496	0.01126824330090042	0.006213999204494051	-0.001883426644608429	-0.00534100069770259	-0.0007630002420493284	0.004641251815736633	0.1514730703461832	0.001009329078604011	0.04643987873270187	0.4832067827276444	0.001069741334385558	0.001036653731199293	0.001002576651629974	0.001015214047106702	0.3892261584077849	0.07120514272843161	0.3410960705856952	0.05095679432966728	0.001147629708832033	0.001303444911914621	0.001033082984466106	0.7632592512942346	0.0708586028393455	0.001038060085841464	0.001077900628457353	0.001005016109053678	0.183060493183885	0.07526900931093379	0.03485092111398262	0.5930482549891873	0.001029349642094295	0.001003166319959256	0.00100118674090707	0.001002301981455443	0.08134291223593509	0.08910829604631088	0.01526727635929273	0.03508178507146538	0.08925572755056491	0.1178460978626694	0.09301365465179576	0.08164725180999538	0.07840403647162507	0.002144608358840926	0.001406798346144596	0.001127505330157394	0.001228137610743529	0.001221335028071693	0.001016797674779576	0.001154165220031541	0.06632303895918637	0.04386677482538749	0.0474991577242865	0.001020346079233338	0.001183822973864844	0.03339098473452014	0.06093107927776272	0.03765533857401091	0.09733890464154692	0.001046435862900104	0.06812125576419943	0.02502971582768624	0.001057025033531977	0.001134940866856353	0.00112910526382323	0.01770704240022237	0.05280409649413426	0.03781082300521979	0.001017474703210798	0.03790921747675403	0.06453488091376543	0.00127593020817033	0.001053684443504773	0.001068334452178059	0.001024058440551589	0.001046085327613262	0.01380553728213492	-0.007314997793462879	-0.006915608255715916	0.01577843028155969	0.01073681610315283	-0.001594251704401057	-0.005931838985565031	3.563296606024025e-05	-0.9467342607812342	-2.18830996474238	0.2162039091274887	2.509282122865218	0.008697816012481197	0.2070012511285778	1.310409627604213	-0.2893577069315059	-0.179889452606238	-0.0113253153750869	-0.1082586954715869	0.5376624560099885	0.9773067716701289	2.117133208615291	-2.408818001428619	0.018829253462956	0.009084143494865646	0.02806065397522376	0.6505760314089717	-0.0877046882424201	-0.0249940592539077	-0.04088677797150389	0.159336641790722	0.406859194334779	0.0324627752901291	0.3396931204401134	3.262051368569145	0.09186910235427508	0.00497326272180116	0.005064156692131983	0.006438080150844767	-0.1284539830401004	0.06707560521374238	-0.2401880970524799	0.003055805078885042	0.3176568044887619	0.4172039579768218	0.3266490092342375	1.297306554098114	1.71097826899903	-0.1137919702679812	-0.01619730868048984	-0.005757484704278796	0.04558577118472919	0.04449255622249231	0.001617740689895592	-0.02164408673200176	-0.6016527337101828	-0.09599121868246406	0.02236193985791064	-0.01520406656701171	0.06074547042325174	-0.07260411102907831	-0.2264628120448434	-0.1152833728580066	0.1080488078215958	0.04852024879958042	1.273816715124926	0.4585440896458348	0.07310367789546554	-0.03164235700352309	-0.4860431010981393	0.1421467054273621	0.6136714934031354	-0.1419861780834366	-0.0001554701509825255	0.07234002146706542	0.05532106726764135	0.0144439755446721	0.171007117059963	-0.2193475293465333	-0.1358094422441527	-0.1602997634842015	-9.68737810548728e-14	8.773391266543735e-15	nan	nan	nan	nan	nan	nan
0.32	-0.02280106489171984	-0.0329031220979452	0.01860167617073875	0.6475527546052483	0.938914322007583	0.008150633966860759	0.4534268848281767	-0.02542344403744968	0.005298003234019467	-0.03017144244561324	0.07251549366658044	-0.04488567480702585	-0.02224582932272973	0.06580766367844133	-0.03547901209492917	0.7890487376041161	0.1232362525345401	-0.7890487376041169	-0.1232362525345338	-0.0777757243321755	-0.1243383525252486	-0.008294554459881625	-0.281444054599552	-0.0466984952485942	-0.02363439647728854	0.1340756194618297	0.1414543705923645	0.7399008267396863	0.6192899290200058	0.0897077572662118	-0.01147017724590397	0.03669802383335096	0.03198018544414757	0.870730337817111	-0.5798532596654333	-0.4990640855006579	1.27384882328142	-0.1133394319809046	-0.07028707449625651	0.04389675488463483	-0.04312187746000438	1.180249442286595	-1.889018815665844	0.5218034300205032	1.038989702635919	-1.436461138174389	1.069556263330229	0.6329992293184066	-5.963685723500721	1.125772248772113	5.963685723500721	-1.125772248772114	1.649066427456678	-0.7461911242527333	-0.2126238344065671	-0.8757451213403097	0.7063466728825275	0.3317047353840254	0.3508388294672239	1.278094121974299	1.116604922489286	-0.7417478133103736	0.2132944562353969	-0.02112750502818157	-0.8298413515578725	0.3375966985788701	0.004264803365326118	0.02242680518607571	0.1297767467038594	0.1578171444910949	0.001009112796830688	0.003827951935118697	0.04277301812094669	0.03254753067374812	0.453508455154982	0.4183834374271045	0.003774102052563645	0.009953131225356474	0.001038708038189775	0.0206586968998894	0.001003441405341317	0.005903214459133881	0.001667628008831102	0.01934886160179463	0.3896525113535951	0.4185410160596484	0.06320540630393903	0.0773975544172382	0.3144452888854829	0.3242056738813957	0.070365493743642	0.05492609051305997	0.001147814767291254	0.007269951482067883	0.00128948808600362	0.01009401257173481	0.001038910456157243	0.007717410200412455	0.7321345958407776	0.641139385626567	0.07030627938394549	0.08333600624860901	0.001038706463171688	0.003446752618843945	0.001078879339362473	0.01759845610006342	0.00101075447161216	0.04471716808001532	0.1776109544482276	0.2021004358113	0.07191723550279511	0.03337279058941494	0.03150924407792573	0.03240807043830425	0.5528540740340296	0.5921077714984118	0.001030284519193937	0.03551419751640699	0.001006304932477087	0.007840323672256202	0.001003763307643924	0.004882557746496849	0.001005032045795515	0.00671122386297441	0.08400335542983059	0.08954299578436725	0.09104532881326716	0.09127037008351796	0.01706320345821311	0.01811840496365355	0.03537155825729372	0.0464779730087933	0.09027888534216078	0.1219673274287346	0.1172831887742979	0.1297423334990224	0.09202668742295762	0.0997645189477228	0.07473721785093349	0.08261259485040735	0.06583399245754591	0.08598416706914785	0.002230110601682705	0.1270047215393197	0.001406300281723995	0.0444329018769018	0.001125864574350215	0.01161610130071347	0.001229847613170142	0.008025567151828138	0.001216082749663302	0.005493995501796845	0.001016440499721594	0.01211781374424518	0.001138807597874427	0.0302178040252664	0.06638789332318291	0.08136009180466171	0.04547131446141234	0.0631984399343121	0.04789435772280382	0.04606918574241795	0.001034601445552945	0.0223358647386881	0.001201838698343104	0.01268603702415719	0.03429130260762001	0.03739381222983876	0.06288254046885666	0.09992375264082619	0.03867479289715904	0.08084505998186135	0.09843801515640141	0.09094773422381799	0.001045268715426843	0.01734863976863399	0.0616879941622079	0.05859253435770301	0.02285121843971738	0.03537294855988816	0.001057044358273264	0.01497137591224439	0.001128713260564325	0.01835820969734122	0.001133482751497577	0.05408370309807069	0.01783696607349487	0.04271990478768017	0.05012504789573672	0.03794803252145939	0.03881098232415128	0.05056656334494098	0.00101688809477894	0.008416042247511362	0.03719350687138989	0.04223113136966127	0.06575226368926339	0.07405075931706948	0.001269158583099239	0.1336317432990589	0.001058179882516166	0.0519806622452022	0.001067977184019881	0.02074195323884238	0.001023818460091959	0.01220444355322783	0.00104579843213824	0.01654519039188699	0.01438382880601004	-0.007210071998822368	-0.006912483916961779	0.01646680458955592	0.01067907716306031	-0.001665911674587889	-0.005878558051637284	0.0001536774942414583	0.008091362632018944	0.1634095943213234	0.001009477227086261	0.04543761348963858	0.489871012254514	0.001029307438696441	0.001028568480175832	0.00100257485406988	0.001011733580567011	0.4004063072814222	0.07790471374447781	0.3598726312013886	0.001203464662147394	0.001130543500911255	0.001299223392398904	0.001025034490999259	0.7591275283393163	0.06656650646693271	0.001033366223833767	0.001060445999945371	0.001005554667087205	0.1843150445218755	0.07598128778818665	0.0380007078349474	0.6266299789038867	0.001024544376331171	0.00100340711694678	0.001001257900594347	0.001002476447635	0.07882042520854704	0.08873051518905911	0.01253479698153568	0.03137845005860111	0.08786491459621927	0.1181328634389386	0.09504707263930066	0.1007405380291227	0.1016978443029619	0.002034457533250753	0.001430860765704512	0.001133913265165646	0.001361714612583568	0.001376367972394656	0.001016684715639471	0.001106071471320488	0.05081278604391269	0.04246862051353303	0.04747411444511345	0.00102674185286055	0.001082981231266849	0.03220422051237613	0.05776766115759594	0.0342739720400633	0.0979505074209255	0.001049759199632343	0.08061861107789951	0.03186653275310873	0.001061755835163258	0.001133805766822516	0.001133428971245523	0.02031877122384205	0.05262638399535144	0.03358651920415127	0.001019212166827237	0.03673538394777138	0.06343946685011866	0.001298577184179671	0.001062617422514388	0.001065934877980777	0.00102349225182204	0.001044551289219371	0.02419480877586533	-0.005248643337714637	-0.006713045248015016	0.02200955303220945	0.01511528565158008	-0.001484226689661248	-0.006389474938608102	0.001129377494622999	-0.9620551525765271	-1.971653801168402	0.2599810075206905	1.854073862052113	-0.02960134008583114	0.02957058531174045	0.8646198719597973	-0.1506930250402443	-0.1716672380792223	-0.02046708987653397	-0.00921607871484683	0.6466080413694885	0.7825976519487381	1.873392115671027	-2.769259889263936	0.01069269043389685	-0.003262183597378491	0.0358565969624745	-0.2502637016716697	-0.2641631634360752	0.06676551494721703	-0.04412881558168121	0.1853324746168117	0.2125530718847991	-0.03416283018329563	0.2738638593721115	3.222770525784031	0.1172777354903744	0.04521193080073641	0.02784656150142584	0.03098708052053579	-0.2310101745787878	0.0009546104899975973	-0.2407440597722323	-0.1438832002709982	0.3059266575678731	0.3190365552551389	0.3074034379843614	1.601575013403289	1.766432823178169	-0.08915892875072351	-0.01234177187885234	-0.002488083663432901	0.1135439069764003	0.06187827436036145	0.0005366453397426274	-0.01792209936540262	-1.019383946044841	-0.06887604679398616	0.01908434703443162	0.02863289332790169	0.06020353872768419	-0.09713826887092795	-0.2608529170715194	-0.1905966717762989	0.09898293303586687	0.0689794877905107	1.553142964847784	0.550796296449647	0.08959648810709528	-0.02495847038656039	-0.4534417384106333	0.2549848230284791	0.513340147748142	-0.2617620333178678	0.001810920265476729	-0.01144614782560141	0.02433320756449076	-0.002193712935841758	0.2140798487347468	-0.2148044169818267	-0.135210767794794	-0.1578621631025804	-6.914853743965015e-14	-3.21358278614726e-16	nan	nan	nan	nan	nan	nan
0.33	-0.01402666321706777	-0.03859472872813827	0.01355349482669444	0.6602435834052959	0.9376053051164348	0.007430981287430846	0.4528064897876101	-0.02557868274098139	0.01878513002813012	-0.04864153593255564	0.07752608136539518	-0.03432390619588064	-0.03690052474235323	0.07630526911040943	-0.02907822564716595	0.7278973845865772	0.1355367159540073	-0.7278973845865809	-0.1355367159539887	-0.06110255555810439	-0.1317504515223973	-0.0102272030493535	-0.289757801215547	-0.03975763468497773	-0.02031006234856557	0.1367703270910998	0.1549985646623382	0.7510511318651947	0.6119154753604698	0.09163320291669576	-0.01178282372926605	0.02909175761013139	0.03543181503172117	0.8659682739890708	-0.5505231822936878	-0.506564244746627	1.264683267251582	-0.1494085221102655	-0.07326653010173373	-0.1451190429907828	0.01637210156388613	1.51482813939427	-1.786982202066366	0.4734114333132582	1.063654251650375	-1.47147452382865	1.018050997928039	0.6396657938718353	-6.262164527035726	1.332347191610781	6.262164527035725	-1.332347191610784	1.683787849438615	-0.7321892577783229	-0.171661223748641	-0.7918599050690392	0.6780376399178358	0.3321478980086863	0.1820791363786909	1.432246850181797	1.117323066710247	-0.7307759676374188	0.1739861167132857	-0.04053136268116148	-0.6973096165231785	0.3524529938777407	0.005525234086053276	0.0240015166967079	0.1418739083498508	0.1724559131716463	0.001009163358679745	0.003816921432153366	0.04170131414959449	0.03176655794662626	0.4647532469222194	0.4251849860742592	0.002433230131471866	0.008845696192958673	0.001032311645828274	0.01904761238780804	0.001002978282599699	0.005796617088719699	0.001346251515326877	0.01898522179346111	0.3966953981263307	0.4259133514383666	0.06901429970086967	0.08317101502895707	0.3325375343295909	0.3421838023669112	0.03960705455110042	0.03286841925866028	0.001134944100035878	0.007462740981705192	0.001282239940056455	0.01013238032186649	0.001031079707356025	0.00804007810556687	0.7372273804715325	0.6346326588094807	0.06702808570562055	0.07998637481862053	0.001034909051619728	0.00357471156931941	0.001066862531342074	0.01719105350494716	0.001008403787309097	0.04654180127378548	0.1802837264537801	0.2037624131745841	0.07290507158149021	0.03274296766859298	0.03417963055655184	0.03428911491083141	0.579652441124197	0.6233777456824149	0.001026613898520154	0.03660872040850857	0.00100493176947362	0.008079501481758691	0.0010025597316507	0.005045968086515745	0.001003817860776944	0.006897588548797094	0.08098025577959442	0.08662734708077548	0.08962242372342794	0.09051904063935967	0.01468089865248418	0.01612912276459103	0.03030665508292706	0.04260532356501465	0.08722691040469815	0.1228471594230844	0.1182091404823737	0.1326478784408528	0.0937021919924714	0.1027555239772973	0.0911536570639611	0.09977088268446939	0.08321551091810225	0.1015431191115167	0.002117260291937436	0.1261514564289355	0.001433899514099805	0.04431205653041071	0.001133963731595592	0.01158618378972083	0.001353586323468149	0.009001157711793689	0.001305027523163282	0.006116824663766383	0.001016635440098953	0.01213601300866376	0.001116536961554612	0.0299153086303612	0.05507460722792923	0.06977923340464992	0.04300650681400298	0.06166752389612195	0.04735894425935586	0.045888449800685	0.001037894479531622	0.02225268118799953	0.003012878126862421	0.01546525140988301	0.03305221598596856	0.03637028911445006	0.05968020596918974	0.09709316605162256	0.03543512778925113	0.07859653414962214	0.09835904235908856	0.0919350469966171	0.001049463271579696	0.01818380175626345	0.0709097016686743	0.07327583028742439	0.02847011015164787	0.04073120172036312	0.001063035547808317	0.01596469949255206	0.001123320916345844	0.0180513736317774	0.001136366578921633	0.04961954239598126	0.01936735054363095	0.04512023473881602	0.04696645541142885	0.04026500118815173	0.03408224464797007	0.04647824740105641	0.00101869595796699	0.00839744328744719	0.0370474835521524	0.04200197438028733	0.0645344580925605	0.07424522318931259	0.001299790570721477	0.1335425197695936	0.001065779620451139	0.05456596804391833	0.001068635578514265	0.0186045950008719	0.001024340408823315	0.01085176102760047	0.001046337680787429	0.01496166224362671	0.02487526280677704	-0.005078221131594647	-0.006650039226500694	0.02227793575734962	0.01426723846299251	-0.001541214218727141	-0.006281187056614832	0.00108912600099075	0.005803874829860349	0.1571388281983992	0.001008994940035552	0.03611926878444161	0.4901231323674994	0.001023787330546405	0.00102318859752082	0.001002429876352427	0.00101063875093197	0.421975637622129	0.07514593197509388	0.3766384737583853	0.001111980075203959	0.001113927728369312	0.001253929164793469	0.001021148425990746	0.7416504790736826	0.05956458938666099	0.001028917999736415	0.001049199025424907	0.001006298190600082	0.1849784448480397	0.07264019598922296	0.03664906281502936	0.6584394408638231	0.001021312314581908	0.001003583639536094	0.001001348906843179	0.001002620133027246	0.07531636548725426	0.08677695232590367	0.01166816963082114	0.01850453981394866	0.07894560126739983	0.1207929512830621	0.09682363556358609	0.1237667290083604	0.1094635810208282	0.001969568863434422	0.001489578367948457	0.001149573864749895	0.001584697970666359	0.001415705180480134	0.001016968282424568	0.001082585888968695	0.03221937764310994	0.03797039728872411	0.04605336733534072	0.00105365783731183	0.00814088273765187	0.0311046768500528	0.05380567952098018	0.02936588717828586	0.09850853541368834	0.001057272725352174	0.08446671560759744	0.03736633625613517	0.001075630938958244	0.001104085047144894	0.001144395262449427	0.02169311402386754	0.03495662906011564	0.02422061804944014	0.001021732615481263	0.03699593631218605	0.06258563900346303	0.001359730095968426	0.001083058869330599	0.001072185842425963	0.001026060858407083	0.001048885294343662	0.03591106003227336	-0.002810032499470872	-0.006337189718828165	0.02830377310525559	0.01717696201205467	-0.001462106786119268	-0.006597185755997725	0.001992373312834152	-0.9791905315748708	-1.664841014706049	0.05964429830755083	1.057618044645275	0.01366243903579624	-0.1875588017392009	0.5085496693932411	-0.07686078066638022	-0.1485667297964211	-0.004778883810732756	-0.04585929266650353	0.8536889837726568	0.381091793387252	1.709050301877049	-1.672220231859261	0.02341752396617137	0.006956130395142351	0.02986526967397821	-1.017658321763168	-0.4044799649252561	-0.01415534455014311	-0.03761831413239693	0.1820508569619668	0.1185528868177	-0.09062795544461963	0.1108517872687283	3.014926953279913	0.105921824568729	0.01359272612526664	0.01080923011411026	0.01285825506209556	-0.3479642642954168	-0.1478519685806261	-0.163372256412662	-0.6249926460941676	-0.1156181507934695	0.2805622732055655	0.2992203377567602	1.811974230483664	1.359751053292029	-0.08023829783274554	-0.01210049496965929	-0.003717590464567429	0.09227267910151973	0.06268300039159252	0.003247305955708882	-0.03595825905944779	-1.292454867160143	-0.2265935208196967	-0.05345327556615787	-0.02776773927528631	0.4679423278540156	-0.1084765193615336	-0.3020347332251521	-0.2581822800688205	0.1118023367951778	0.09927300389753024	1.384209043285692	0.5238206644666615	0.1106376476921108	-0.0329128127581898	-0.4406504686613901	0.2291766597205204	-0.06776017131044201	-0.545867234343563	-0.005484288889162887	-0.0345751420359821	0.02318721740801215	-0.01603275390021518	0.2996259759704086	-0.2121260149074556	-0.1350800619666488	-0.1582334056883809	-4.688466322729503e-14	-8.461668607016569e-15	nan	nan	nan	nan	nan	nan
0.34	-0.0058453338743744	-0.04375468806220046	0.0085505500470029	0.6728537465608792	0.935907260047209	0.0066928419906211	0.4509816383684774	-0.02501004270996689	0.03554761047903797	-0.06555073289375779	0.08184566880416229	-0.02380678513293298	-0.05121525136118888	0.08593040713419457	-0.02283554154489432	0.6638938541228075	0.1498437314965269	-0.6638938541228083	-0.1498437314965193	-0.0441355569017995	-0.1389013493327583	-0.01168288574002592	-0.2973783667651384	-0.03321349844869138	-0.01701172236414968	0.1375967309892646	0.1701293507593344	0.7623246273558658	0.6047217486864492	0.09323130845750377	-0.01226339592031497	0.02263387703414749	0.03902372082055706	0.7521158714350027	-0.473523800434276	-0.4900167726300844	1.257715694388523	-0.1911450676494076	-0.07398439797222187	-0.1969945208286483	0.101653869450546	1.835320173645956	-1.576839510514517	0.3836033780071464	1.030060192997007	-1.368467378048765	0.895062781682075	0.6013787602073433	-6.534121212746845	1.527082673382584	6.534121212746845	-1.527082673382584	1.70783240390431	-0.6939508868951179	-0.1172306546466138	-0.7371089080594624	0.627001807416288	0.3265059065225974	-0.02282191675381559	1.595412527384854	1.141242995522463	-0.7056024162072269	0.1478264343001879	-0.05471264656572726	-0.6001642221105964	0.365651938832055	0.005022445093171357	0.02371335122605075	0.1464567166332356	0.1786482687957248	0.001008947364365481	0.003826544706718412	0.03677732008793686	0.02876048121888363	0.4725438337150675	0.4288116270534122	0.00175568521883453	0.008294579626975792	0.001026423660811176	0.01772702099453114	0.001002674312511494	0.005729106790733573	0.001184826429190276	0.01878472755440285	0.4083482984713172	0.4361313947230747	0.07097475376741745	0.08519933674481481	0.3499605678719344	0.3581230143278114	0.02183991579716794	0.02088276847101718	0.001120200055165341	0.007649348250895772	0.00125596875162477	0.01015354311500607	0.00102522208725419	0.00833848130601988	0.7358315525022866	0.6214546859909557	0.06206546140622687	0.07527207010254111	0.001030786059430618	0.003704013333604409	0.001055230506413287	0.01684075758740491	0.001007600964860103	0.04840731907575068	0.1821805928167955	0.2044457032685477	0.0719793921125674	0.03158370745124758	0.03494724741744294	0.03479524122631152	0.6077227873972376	0.6520803634092844	0.001023162632970224	0.03771853364051797	0.001004333835541314	0.008331560095268472	0.001002003772656335	0.005218216821012291	0.001003282951181907	0.007099836932577376	0.07773288408298371	0.08266681653533091	0.08796781999421562	0.08838070132674029	0.01302833528631091	0.01472576230809035	0.02145704705776665	0.03409120093478888	0.08161354358860727	0.1199418065710431	0.1198494727491187	0.1357233757650368	0.09541675630650437	0.1059173810993861	0.1099724930227529	0.1184899130016409	0.09602030375220798	0.1134670574949425	0.002028329201656007	0.1254250714925118	0.001477050426682301	0.04418542802650189	0.001145844374322752	0.01153730605282163	0.00152689784288608	0.01008499021557074	0.001369157329384525	0.006747564356769499	0.001016874714915521	0.01218564183180411	0.001093657695045038	0.02963101325514535	0.04018311820983103	0.05559765179726543	0.03958538706343605	0.05888084231847156	0.04641540692619078	0.04503568542736327	0.001053003932500839	0.02213054723595128	0.007418186200226014	0.02149094336996374	0.03187630079415305	0.03520607853956377	0.05611746120998958	0.09394765132720026	0.03139000611265057	0.07569993867252936	0.09855062977865531	0.09345023526514225	0.001055317955587862	0.01935850172987038	0.07763674674094566	0.08629057166720136	0.0339768268640783	0.04590868842539517	0.001072970109306007	0.01721551726074527	0.001105760770030562	0.01776987207519694	0.001143292583241108	0.0452454923917979	0.02081818145212885	0.04738534783260447	0.03703868318371777	0.03623655395727841	0.02711363771103649	0.03984989708046161	0.001020860275977003	0.008307284937515404	0.03709175487379637	0.04153583068920345	0.06347723646708359	0.07468705667571637	0.001345679210670519	0.1333034530021877	0.001079802452348588	0.0579060750638328	0.001072091303207444	0.01651025725477642	0.001025886159399104	0.009507755821192098	0.001048775101627504	0.01339272349533728	0.03618324164463801	-0.002741863617022861	-0.006311987310222443	0.02841112619531173	0.0168377431366197	-0.001484901797745422	-0.006553870603200362	0.001976272715381216	0.003516387027701393	0.1508680620754753	0.001008512652985565	0.02680092407924475	0.4903752524804851	0.001018267222403681	0.001017808714865396	0.001002284898633737	0.001009543921297594	0.4435449679628352	0.07238715020570999	0.3934043163153821	0.00102049548826366	0.001097311955827757	0.001208634937187926	0.001017262360982703	0.7241734298080492	0.05256267230638582	0.001024469775639483	0.00103795205090693	0.001007041714112855	0.1856418451742039	0.06929910419025936	0.03529741779511101	0.6902489028237596	0.00101808025283293	0.001003760162125007	0.001001439913090866	0.00100276381841892	0.07181230576596198	0.08482338946274824	0.01080154228010641	0.005630629569293361	0.07002628793858069	0.1234530391271862	0.09860019848787227	0.1467929199876049	0.1172293177386974	0.00190468019361827	0.001548295970192185	0.00116523446433386	0.001807681328750257	0.001455042388567964	0.001017251849207891	0.001059100306615788	0.01362596924230383	0.03347217406391503	0.04463262022556887	0.001080573821731024	0.01519878424403586	0.03000513318772929	0.04984369788436423	0.02445780231650844	0.09906656340645245	0.001064786251072337	0.08831482013729518	0.04286613975916638	0.001089506042754561	0.001074364327465099	0.001155361553653738	0.02306745682389456	0.01728687412487758	0.01485471689472733	0.00102425306413693	0.03725648867660091	0.06173181115680889	0.001420883007757114	0.001103500316148115	0.001078436806870427	0.00102862946499058	0.001053219299467007	0.04762731128868137	-0.000371421661227008	-0.005961334189641292	0.03459799317830176	0.01923863837252922	-0.001439986882577157	-0.006804896573387341	0.002855369131045322	-0.9955438640854107	-1.323548670934949	-0.1125943887583527	0.1647912507559803	-0.02547058457745008	-0.4154502148155468	0.2296383383596041	-0.03942933180426525	-0.1135686143418439	-0.01264967540066328	0.02341303516692739	1.215749622567181	0.03356987277513102	1.465608810742988	-0.7548557959156853	0.009456244349752542	-0.006703175001956854	0.03100365602438945	-1.584512901959415	-0.5370978206894867	0.06703407768146734	-0.03270748168712265	0.1935093962560202	0.01681561801824648	-0.1400502894881671	-0.001119772046704932	2.709299234357238	0.1203358034678928	0.04778809160190094	0.02961424039676417	0.03416382011198996	-0.4399865429503179	-0.2764473631997501	-0.123559711245424	-1.07217783755367	-0.4511103116997588	0.3530270317254313	0.3415738564871524	1.913723510036824	1.039430091397346	-0.06378289396032956	-0.01349840336224789	-0.0062801288460512	0.1351922957407654	0.06346038056488867	0.006822557104994703	-0.01428209543409422	-1.539528587534984	-0.3200291546788077	-0.1153213392858697	0.0208428129399234	0.7094990535984174	-0.1252757607651943	-0.3238385441159433	-0.3202106007492512	0.2045580321798152	0.1368870849909825	1.219432054859127	0.5146430053363319	0.1410953256748508	-0.01989156522468181	-0.4354195988243705	0.2279414515678474	-0.7557430317618323	-0.7697689086514864	-0.01250095770741052	-0.0588434881679881	0.07380713039678877	-0.03216236052491248	0.3650400929734338	-0.2062003186082499	-0.1334753039493609	-0.1549442831088224	-3.490101377327862e-14	-1.480538746858246e-14	nan	nan	nan	nan	nan	nan
0.35	0.0006499336985844166	-0.04800325314030484	0.003888682571925815	0.6854085909653622	0.9337666153587277	0.00595368643818229	0.4493213213827814	-0.02357976113394773	0.05541546483520812	-0.07986153491293062	0.08518100326527442	-0.01397565979108769	-0.06378678590133426	0.0941088925416297	-0.01728383726855275	0.5972305099077012	0.1659386861308145	-0.5972305099077047	-0.1659386861307944	-0.02695295879728208	-0.1455576060730994	-0.01253097561472545	-0.3045917148045483	-0.02726492766307329	-0.01379799673809994	0.1361275543646994	0.186832776769895	0.773876230932152	0.5978043212763686	0.09484720374704138	-0.01288137285557488	0.0170129996467027	0.04275417871496448	0.5393683316449915	-0.3713071596214703	-0.4448434592700942	1.254024203723115	-0.236670137019004	-0.07305320127200989	-0.1286602082546501	0.1800484340915842	2.118757172522411	-1.282377570792788	0.2798608718229808	0.9346108374157341	-1.134661320694659	0.7337429476224372	0.5082005640452678	-6.802820088806175	1.682597580240522	6.802820088806169	-1.682597580240519	1.7298549998247	-0.6334627054970848	-0.05190700635054872	-0.708546388991153	0.5606956561613	0.3154234393596605	-0.2738144212599514	1.740434922137212	1.164344286158509	-0.67878736480973	0.1642711808601797	-0.06870949289921287	-0.5232142739886994	0.3794813358700632	0.003969521343305346	0.02279180377649044	0.144314745102601	0.1765141720619659	0.001008548457105212	0.003840111736316436	0.02894571048984449	0.02379271695216792	0.4773322353528069	0.4302311590752126	0.001394872012481468	0.007993030143117304	0.001021396503411866	0.0167752961804299	0.00100244600849775	0.005699050378608396	0.001099065613898152	0.01869626326262873	0.4246232138671912	0.4503009237238906	0.06934713940323867	0.08371647697646777	0.3663809518471907	0.3715742027023752	0.0119463170971988	0.01455768035411647	0.001106451408344228	0.007800215612762599	0.001226479253758071	0.01016143858511719	0.001020939367572505	0.008602929077043629	0.7285602372986002	0.6038669845184154	0.05598042348177256	0.06963991657362165	0.00102694326924968	0.003824065894718837	0.001044736743464496	0.01657884082751719	0.001007589506928702	0.05027127790310326	0.1837227848005566	0.2046207595127498	0.06864846770351635	0.02981884273849759	0.03312995356069978	0.0334976650211018	0.6357635100370729	0.6773889142949985	0.001020268672797798	0.03878181359565756	0.001004079536665259	0.008612761919854283	0.001001739969529688	0.00540589532553247	0.001003048512797303	0.00732233469700326	0.07299189867083809	0.07701531179477966	0.08459414103130156	0.08426675316856289	0.01071266780023933	0.01288660831255351	0.01334805917547576	0.02557715000728246	0.07321903285661982	0.1129245089707933	0.1241262764100848	0.1404471428326176	0.09780713201539808	0.1098574728676905	0.1298410962474744	0.1369875885398007	0.1018895547269361	0.120839690002562	0.001959018984110742	0.1247992195809658	0.00149828938548729	0.04399902888820068	0.001153792061608904	0.0114473046964794	0.001567432818512767	0.01116738930774427	0.001356735643794135	0.007338430820879331	0.001017076793388682	0.01228100004816523	0.001074885144010917	0.02942098654448059	0.0263683815697209	0.04235357297040243	0.03465537167878632	0.05434973380393929	0.04512418008898422	0.04360141570254727	0.008845608514738843	0.02916659221699273	0.01180456122933435	0.02800370645092196	0.03021084398856886	0.03352223724170317	0.05468725249948488	0.09198757180247637	0.03007053528850942	0.07384333461416842	0.1004186700150455	0.09683802548056714	0.00106073062693447	0.02091297804421298	0.08163151813260584	0.09685685266945621	0.03824657995691373	0.04992487539283032	0.001088254565342101	0.01878385460432588	0.001085594311816345	0.01755256279505014	0.001717565109292089	0.04106876227110347	0.02192547197900578	0.0492139541614631	0.02584426963970202	0.02865563523789614	0.01959786519870697	0.03242011299573977	0.00102372572233256	0.008127656729127663	0.03847181238284094	0.04121722269067205	0.06240111138833938	0.07557215762598862	0.00137298069345749	0.1327811897417795	0.001102304733500497	0.06209465550743158	0.001079721156642483	0.01450432501775761	0.001028868440130429	0.008209601277459479	0.001053804653261137	0.01187596254514108	0.04618601106529008	-0.000363652281125577	-0.005816029426417799	0.03330229846898458	0.01717582623764313	-0.001330621785928511	-0.006711385566023896	0.00221468879802262	0.00230362566211163	0.1323681349162655	0.001007812363709187	0.01394179291270813	0.4862420491502919	0.001018768162769521	0.001014773269366844	0.0010021437097447	0.00100995710478185	0.4749410712000337	0.06280107204919548	0.4066618155784271	0.001014855419122238	0.001087759726240275	0.001184872153888327	0.001015821951437594	0.6977993564558096	0.04472281352965012	0.001021652668459012	0.001030313256098423	0.001008030972011569	0.1868253489324535	0.0600621390607757	0.02735329226463202	0.716127885435071	0.001016560068286867	0.001003861199299107	0.001001487032389847	0.001002838990501883	0.06242684479392101	0.07590756789118804	0.00600670891556246	0.00333233187425469	0.05534874263262409	0.1364522985450033	0.1032946025717693	0.1692345248892136	0.1037314695291681	0.001871347521594293	0.001496850267961812	0.00115938771474238	0.001442124530355047	0.001249648196863431	0.00101731692963866	0.001052164097798411	0.007428835328330379	0.02491963213587734	0.04265180757505375	0.03064134705655589	0.01761980051879067	0.02682676358567283	0.05553676307314174	0.03202625898883932	0.1064521549905074	0.001067700023295766	0.08570946836513403	0.04356468416025476	0.001116568523601436	0.001056339114359862	0.003298447671307539	0.02324302210122867	0.009159210676067535	0.007975843869079725	0.001028784970459197	0.04252716186268198	0.06043819821070582	0.001384967061324336	0.001144538570561906	0.001095470212946419	0.001034800647661068	0.001063964345912069	0.05503574030722915	0.002020774558852973	-0.005203827732034304	0.03715691497520384	0.01586365963075768	-0.00108884969679285	-0.006794091722956746	0.001940560614245682	-1.010886657324042	-1.080080726018625	-0.08412781356512458	-0.578849677664393	0.0151771885001311	-0.5843619671069512	0.06500138294414425	-0.02189090173289149	-0.07688148071156564	0.002512994179235074	-0.02403720129070274	1.587147991271842	-0.3246114678079757	1.231137424777804	-0.4965664625536248	0.01818104983500331	0.004718559263374536	0.02325881866267125	-1.901615994480347	-0.5936437821659263	-0.015306297747615	-0.02057525708188008	0.1812900127731047	0.01689777488561955	-0.2161568829575891	-0.2522601552477877	2.345618298008294	0.09801675832147166	0.01811073487997652	0.01315335429019439	0.01627959950190401	-0.6706642896998347	-0.5324582442149427	-0.2364669743355451	-0.6594855437950046	-0.938151439085574	0.6013703979125982	0.4489804907964202	1.791787346431268	0.4132593149604726	-0.05971253331612337	-0.02218115337303382	-0.0107336133516236	0.09097556278978707	0.05586446596796624	0.01163065335018294	-0.02282538727907395	-1.13501794231899	-0.5729805314833561	-0.1656062635221211	1.283287366543061	0.5982927164568695	-0.2056050225573222	-0.07600820390014305	-0.05253900876485109	0.4617548456509847	0.1719982205679391	0.8977263402734575	0.3037998425483899	0.1708027034137941	-0.02085457696086127	-0.4011544180815223	0.1466329758689469	-0.7678171137004816	-0.7267894272218633	-0.02267325154155908	0.002379793915039459	0.1014515964827899	-0.06888165386973755	0.4645419209931187	-0.1951436469942108	-0.1265424943241882	-0.1483859348492936	-7.884001818234838e-15	-1.458509856978005e-14	nan	nan	nan	nan	nan	nan
0.36	0.004790646528201022	-0.05108319014337531	-0.0003960538761286241	0.6979496509797719	0.9311801319674744	0.005247648190086664	0.4485366075644684	-0.02149615426137405	0.07753288342814313	-0.09113941785907023	0.0873708333926983	-0.005145649143808982	-0.07368491358974079	0.1004674390428571	-0.01268676088443451	0.527752003176028	0.1833094696366529	-0.5277520031760282	-0.1833094696366446	-0.009515101248822834	-0.1514938483290968	-0.01271141958813765	-0.3116090083283332	-0.02203991919637989	-0.01071956916350745	0.1320644223020752	0.204841294150373	0.7855168444075235	0.5911279154102405	0.09629510321975529	-0.01363412082661634	0.01218553118217155	0.04659418145438419	0.2812049227751371	-0.2397981854228171	-0.4145905672262611	1.254958816373848	-0.2803128082383593	-0.06736093710358379	-0.02187388735270254	0.2323189287619579	2.285233021000029	-0.970255695904213	0.1545025112662763	0.8298372540842175	-0.8337860077370923	0.5310750004251606	0.4104531817517325	-7.097153716060222	1.782248447692723	7.097153716060222	-1.782248447692723	1.758884292693498	-0.5499479900262041	0.01629852561094502	-0.6978980049343192	0.482289343630916	0.2994462962311354	-0.5416130043652476	1.856430801376113	1.159044975340235	-0.6573981074167093	0.1142272709356261	-0.08166685372348119	-0.4414824375275878	0.3875609078350797	0.002834836762769156	0.02178254070632117	0.135589234845807	0.1673264936392837	0.001007998783785817	0.003869952436802028	0.01858484045220725	0.01694805530513677	0.479366189992668	0.430326321051166	0.001214463547320974	0.007836554856392654	0.00101736562645893	0.01618728873537405	0.001002261284018947	0.005696858698289627	0.001056393894122281	0.01864535737340673	0.4455089516906462	0.4672541908220398	0.06416498449798799	0.07881771456137436	0.3816043409398243	0.3828759340355048	0.00674819297245259	0.01122334651822197	0.001094801274298521	0.007962245683865957	0.001199851726008832	0.0101766401049997	0.001018078442523913	0.008831116088929584	0.7157842758233343	0.5840505940627142	0.04903217433910053	0.06331297651758565	0.001023613529690237	0.00395223273260189	0.001035670868350628	0.01641126469377027	0.001008078655396063	0.05207327220238506	0.1851257354585741	0.2047577016475094	0.06265962376839518	0.02719588519417615	0.02840325651380369	0.02987274439624393	0.6629915213916694	0.698856876473911	0.001018061910729487	0.03979280022213248	0.001004002995259408	0.008886944024160138	0.00100163170657007	0.00558592178247434	0.001002968957896005	0.007544306257190526	0.06615151643652251	0.0696465330505036	0.0787868813257616	0.07800921692685979	0.007164051432319896	0.01015250509200789	0.007975375258296913	0.02032442614204207	0.0619081223576318	0.1014627331747058	0.1319317410941011	0.1479436640457269	0.1011658659007465	0.1149477107877642	0.1502332961537871	0.1544451749069244	0.09950979396969646	0.1212955018908114	0.00190766515746264	0.1242643199268156	0.001483201211959775	0.04377381037754078	0.001154840957611659	0.01134236436719907	0.001405000783161471	0.01209826227329996	0.001247832354794489	0.007887884750325041	0.001017210340049474	0.01240588624267813	0.001062032349946236	0.02927246269796364	0.01589110206929153	0.03238267766118544	0.02796579937277781	0.04768547202375527	0.04351115636017176	0.04184208699997771	0.02703254089563804	0.04573471823185163	0.01519601807752516	0.03356158077637962	0.0278215985244196	0.03121172761346203	0.05648501524410251	0.0922708703877641	0.03294768896151415	0.0746205825403832	0.1046100906441708	0.1024604288730705	0.001064893307490954	0.02275826699506189	0.08273186732681904	0.104323142366307	0.04082168258906149	0.05228879436396918	0.001109429421981366	0.02059618253635436	0.001066498094523751	0.01740709484657126	0.003073600189399267	0.03719784417483146	0.02258282998004168	0.0504950705833388	0.01590451658964785	0.02073268365164739	0.01228778556078607	0.02510207815754781	0.001027424766784088	0.007868848555243581	0.041659152418291	0.04172858467656804	0.0612254073505944	0.07668085934187557	0.001368678723779576	0.1319939926785284	0.001134076540869103	0.06703423198858192	0.001092054276785689	0.01260423395090487	0.001033445871869191	0.006969168144186148	0.001061693037982643	0.01042544423996581	0.05445922021787259	0.002023882310893536	-0.005145705826744887	0.03663863709147704	0.01503853477680329	-0.001045103658133191	-0.006756687320011365	0.001684288481036522	0.001090864296520886	0.1138682077570565	0.00100711207443313	0.001082661746171545	0.4821088458200987	0.001019269103136051	0.001011737823869148	0.001002002520855847	0.001010370288266795	0.506337174437232	0.05321499389268103	0.419919314841472	0.001009215349980042	0.001078207496653483	0.001161109370588608	0.001014381541892951	0.67142528310357	0.03688295475290954	0.001018835561279052	0.00102267446131965	0.001009020229910328	0.1880088526907031	0.05082517393129213	0.01940916673415199	0.7420068680463824	0.001015039883741229	0.00100396223647305	0.001001534151688516	0.001002914162584634	0.05304138382188157	0.06699174631962919	0.001211875551021743	0.001034034179213546	0.04067119732666773	0.1494515579628197	0.1079890066556653	0.1916761297908282	0.09023362131963852	0.001838014849570443	0.001445404565731915	0.001153540965151146	0.001076567731960704	0.001044254005160671	0.00101738201006828	0.00104522788897765	0.001231701414355625	0.01636709020783993	0.04067099492453972	0.06020212029136	0.02004081679354552	0.02364839398361645	0.06122982826192037	0.03959471566117077	0.11383774657456	0.001070613795519641	0.0831041165929727	0.04426322856134811	0.001143631004450041	0.001038313901202996	0.005441533788961457	0.02341858737856399	0.001031547227253259	0.001096970843431162	0.00103331687678503	0.04779783504876333	0.05914458526459872	0.001349051114891635	0.001185576824976393	0.001112503619022513	0.001040971830331416	0.001074709392357211	0.06244416932577697	0.004412970778933082	-0.004446321274427284	0.03971583677210586	0.01248868088898609	-0.0007377125110084638	-0.006783286872526147	0.00102575209744607	-1.022979617312992	-0.9215655500504798	-0.1301375129004813	-1.245925087031584	-0.02221585039802456	-0.7908296908818501	-0.03523567081005724	-0.01041449243746573	-0.04082514055816779	-0.007076729049499685	0.03092471569823782	1.772497242034865	-0.6496106565756581	1.03571740245102	-0.1567049397106035	0.0116887862011191	-0.005241965053709482	0.02375150419798373	-2.030250698591956	-0.6760551261387778	0.06865693300815737	-0.01383935807649023	0.18111649064194	0.009192796127299747	-0.3116688558028722	-0.4665886559840874	1.941181492996828	0.1098771377303266	0.04638414754570949	0.0280838308810763	0.03405857926435467	-0.7834413436986083	-0.7051649799040263	-0.3025495562354606	-0.4199124250896387	-1.340005950857657	0.9075778608299667	0.5716030868405839	1.705705675826232	-0.3439340324731924	-0.04559244248379226	-0.02126227783385428	-0.009267923434462453	0.1048870704187866	0.05517787362867131	0.0127281527566565	-0.00198152260554498	-0.8848918840157879	-0.7466598078020766	-0.1803331348416842	1.927259019645832	0.5185213024990148	-0.2506094268358287	0.1248370778848045	0.2065597961629071	0.6514806675946487	0.1950496122955513	0.5994337937788686	0.1841894060421464	0.1898934433529734	-0.005523295519648572	-0.3742571939386328	0.1184434701776054	-0.8241496051256848	-0.7474190593348304	-0.02833695080837428	0.1071505087165162	0.11852728352063	-0.08514912109392613	0.5152393004792328	-0.1850320845762464	-0.1219310218553678	-0.1416957541052068	5.320863180580489e-14	5.136079191905337e-16	nan	nan	nan	nan	nan	nan
0.37	0.006303795292474309	-0.05271158595077383	-0.004631663603605083	0.7105288308501796	0.928184588321976	0.004635540649952091	0.4487087409005622	-0.01913195173094288	0.1004893850736134	-0.09942627451393778	0.08819005342955849	0.002808102898629549	-0.08045939393835372	0.1045991946423439	-0.008876351888399957	0.4549911219453717	0.2013633899711536	-0.4549911219453734	-0.2013633899711365	0.008229846073097529	-0.1564941128223663	-0.01223305492131001	-0.3186010742837578	-0.01764649631207832	-0.007824371159530486	0.1251972232132935	0.2238103657581738	0.7969790996389392	0.5846603126129655	0.09632199785667402	-0.01455037335519578	0.008296312930888958	0.05050463646883418	0.02702025929119865	-0.08335376019916188	-0.4427224139155166	1.261428279281997	-0.3169585311020814	-0.05389258290283624	0.06196271714869553	0.2331429014292488	2.249558995700943	-0.6972919728834724	0.006027564317570661	0.7688007197691914	-0.5268404402609788	0.291039890087261	0.3628344817410298	-7.378790832309858	1.82013707975963	7.378790832309851	-1.820137079759621	1.786027376978686	-0.4488425935057599	0.07554208877151691	-0.7031043092463074	0.3953433002006744	0.2787584259186255	-0.9066241708262326	1.928217075893166	1.139810968001168	-0.6308939035082942	-0.1058126663627096	-0.1004581703201762	-0.3165261854217031	0.3945139655169863	0.001977293302964308	0.0210691576013672	0.1214261687602195	0.1526501505780723	0.001007388576014437	0.003914866141141	0.01022217848229158	0.01072855435821331	0.4791856850054164	0.4297914265224891	0.001120539127211675	0.00775483424960405	0.001014295089589419	0.01591782539795142	0.001002120142470012	0.005710403178729624	0.001034830870026417	0.01861361303606171	0.4694976182859328	0.4847729603301422	0.05629997046946603	0.07133531975404585	0.3951260482284311	0.392299542955544	0.003959655138962529	0.009582815404052661	0.001085127462262829	0.008180273425388131	0.001175755304161895	0.01020879256918651	0.001016259170656862	0.00905945816252564	0.6996542724193983	0.5640339472260419	0.04210233706566717	0.05696646027604048	0.001020818459343353	0.004149138855730822	0.001028572806543308	0.01633293245118334	0.001009006647351154	0.05379594955892373	0.186389748876837	0.2049698096336436	0.05465106972002937	0.02373885102736891	0.02187517226203017	0.02465660271477009	0.6877014288817347	0.7160461526181171	0.001016460032300556	0.04081652364163269	0.001004026812131003	0.00916878479029022	0.001001597476707156	0.005765236679245183	0.001002972495385603	0.007769688352216317	0.05522561686246007	0.059547815818728	0.06791427649417145	0.06871109364620369	0.004250647743332285	0.007924091893795043	0.004607740622964279	0.01748865682983614	0.04932944117201067	0.08768832712103042	0.1438158395782457	0.1587164770819492	0.1069389438111887	0.1220040159511779	0.1688986270937852	0.1690110329508968	0.09040631886472877	0.1148120813914349	0.001864860189125484	0.1238437160505899	0.001439706533868168	0.04359292753117017	0.0011460959198223	0.01124948073693607	0.001236757586417346	0.01312922942260077	0.001143834049299567	0.008464217274233413	0.001019612279685076	0.01253619279637822	0.001074263644384102	0.02917359229522122	0.01229388676812321	0.02854308305789539	0.0206012468131908	0.04010095122097491	0.04074497528519624	0.03941649666687161	0.0519327321645009	0.06775482940730559	0.01720158844598244	0.0373543753596829	0.02444146927055985	0.02819149400042196	0.06004425838509118	0.09324326679099848	0.03641098026624303	0.07617935780183444	0.1103699168561767	0.109674526161197	0.003139062634173908	0.02690443878353521	0.08310379785240624	0.1107477820129905	0.04073523685083747	0.0522472004499405	0.001186784377808703	0.02258049388919491	0.001051281645537651	0.01733107676121682	0.007924844368968608	0.0343647680849451	0.02246146740110325	0.05091388131624751	0.008774407241310562	0.01432106984515266	0.006889428982347039	0.0197486777233219	0.001028051034232074	0.00749762364907607	0.04673846829545669	0.04335024457501591	0.06722889555049705	0.08226815974638023	0.001337427269600385	0.1311927327723854	0.001660874784537398	0.0728220851854947	0.001213793248656944	0.01087310576663839	0.00108393070093797	0.005821024321397993	0.001149197494491762	0.009088405735585047	0.0588190619615582	0.004207562347725269	-0.0043039819396851	0.03966786713421253	0.01011224261663319	-0.0005000299826323966	-0.006798496978321941	0.001173833744641601	0.001070756623627917	0.0885258069066365	0.001006450183590098	0.001054183516404859	0.4757637771772652	0.001025660535208665	0.00101055942873638	0.001001948503383246	0.001014093328543293	0.5384860163085819	0.04054267483008418	0.4275023430655125	0.001007414046892911	0.001072391228026753	0.001141821598741508	0.001014352478108643	0.6485608750927747	0.03104462706342482	0.001017125954070476	0.001019925183789009	0.001010778026584125	0.1889115292909524	0.03927818097636633	0.01029876282315596	0.754704329329402	0.001014583945319171	0.001004127204958415	0.001001585293686201	0.001003028645843765	0.0314988334056195	0.04229146264419854	0.001121850821346893	0.001027755915985072	0.0276979956401523	0.1726593113082532	0.1212183115711559	0.204230514307307	0.06712733235270825	0.001805067271438244	0.001351178706428753	0.001122986343451056	0.001048670754079347	0.001028139365145489	0.001026114094695991	0.001122334777160271	0.01435892311191161	0.008815820504912895	0.03468048160731479	0.09960458151989142	0.01885679931048423	0.01801161999779171	0.06730913052039424	0.04117674627930742	0.122634899272291	0.008892323019656664	0.08403099518437095	0.03751757679152803	0.001371994231066845	0.00103301386278285	0.01951867678807336	0.02139370653256316	0.001023810929564253	0.001072283281744118	0.001024798927434132	0.05716170002910238	0.088390211718383	0.001267472263274063	0.003076733504229746	0.00153351648652857	0.001217289507203763	0.001380401702030466	0.06027881781386868	0.006226915639590967	-0.003348386584831554	0.04265872146663346	0.003284799838580728	0.0002351897155690093	-0.006852474721269142	0.0007818443260027992	-1.034475584607823	-0.8242574682817966	-0.03008499725119338	-1.690063189667102	0.01845117189362742	-0.463958147767394	-0.07177460687412203	-0.005729685516472455	-0.01384834932141663	0.005780543353952083	-0.02101796440602048	1.717827650786654	-0.8508536025283127	0.8531802151663612	-0.1436471850986397	0.02894159741574105	0.008149137049418744	0.02243826724054685	-1.959860676614054	-0.6039934353968073	-0.00328251437738774	-0.002993384725137535	0.1652583678925698	0.03046495159449997	-0.3798382347821165	-0.579132209488413	1.492573971934141	0.1006886915843799	0.0186328356908967	0.01247652072845083	0.01650720151679896	-1.225458400589576	-1.171466061102071	-0.1557355484526129	-0.164952149994601	-1.427683161487426	1.323462227769006	0.9059607574022528	1.24039292546838	-0.9670631266360779	-0.03492786118122392	-0.01801595343795517	-0.01221803950873066	0.09427275054383848	0.04876644264373912	0.01304063613817328	-0.01194710691673875	0.0575307384472925	-0.7752450398546011	-0.3011507001133117	2.426008229653078	0.2445049293426348	-0.3496037285362968	0.07448884569877352	0.09795378093345275	0.8742530105886872	0.5945545468364634	0.6493220210553076	-0.1738173842837384	0.2000064798467532	-0.007252807906763625	-0.1906543903856757	-0.02658408949945146	-0.4743500474675949	-0.3565748222338641	-0.05122659005833837	0.2204211696182364	1.089013031075301	-0.08530822077544323	0.6144028594747566	-0.1577914148434717	-0.1043917863311366	-0.1227759243002993	1.068695512824539e-13	7.361301099424676e-15	nan	nan	nan	nan	nan	nan
0.38	0.005442960298004985	-0.05269972103034674	-0.009454322867391174	0.723189238997028	0.9248777091415934	0.004193156292474959	0.4498891051589376	-0.01698086975070847	0.1213938970942824	-0.105288784073108	0.08742510604322652	0.01038811655882323	-0.08433632996088068	0.1062035122567556	-0.005205953964008776	0.3817008204850301	0.2195442404429143	-0.3817008204850307	-0.2195442404429085	0.02612389039647637	-0.160445453896692	-0.01127722419232551	-0.3257228769751727	-0.01415409185293044	-0.005161098218044564	0.1124359917368807	0.2432223067824968	0.8084411617087182	0.5786146083106759	0.09423956343627517	-0.01562077459964139	0.006251708019888163	0.05448413817397418	-0.1935918289689203	0.08825396014428792	-0.5320004744890241	1.271204471662008	-0.34257991523815	-0.03341630057209435	0.179772297100989	0.1896948187217941	1.874835096042172	-0.4853862767617934	-0.1623309733745557	0.7550895776357215	-0.2542771425584426	0.02558740339336905	0.3824509674133182	-7.203037761997323	1.807634475144738	7.203037761997322	-1.807634475144738	1.788703692985989	-0.3401633062371783	0.1117917380424341	-0.72384535213225	0.3020856585995553	0.2530612837329014	-1.72041948189031	1.945004684689746	1.15900634301355	-0.5730184084196122	-0.3076385405278852	-0.1124965968991699	-0.07255976947080431	0.401370245973324	0.001536724709870622	0.02082992297790501	0.1023056342462113	0.1335108365567887	0.001006752513107367	0.003984027487247261	0.005848783125037992	0.007451139364463937	0.4771089299071637	0.4288902014747072	0.001076772589368415	0.007725960013495499	0.0010121710659316	0.01589470530076517	0.001002022585016146	0.00573236792959335	0.001025915757542144	0.01855011046069474	0.495738626205519	0.5013421636617997	0.04612844529524776	0.06172093655803339	0.4066442961879684	0.4000230550110064	0.002545050403097101	0.008905484776853516	0.001077382927671227	0.008481574338461379	0.001154062554990644	0.01026915642910116	0.001015335427509451	0.009290308568137458	0.6815359283643599	0.5451177403730034	0.03560011096429098	0.05101820154501614	0.001018566362794989	0.004406446324889578	0.001023650039926282	0.01632807109744087	0.001010349744416853	0.05541522730477075	0.1875147731307858	0.2053117236892828	0.0449096245411321	0.01959711535404718	0.01401409248651253	0.01824024962289135	0.7088279686826293	0.7286263606343955	0.001015431394656888	0.04192299696206609	0.001004121240378747	0.009432577338189101	0.001001605954491576	0.005929399642151986	0.001003031533835372	0.007984237523049017	0.03918970417753163	0.04535423907998788	0.05058188777402555	0.05423976800729993	0.00272749238990081	0.006785744822061987	0.002892228767510204	0.01667116888938388	0.03629728088598915	0.07265291191282712	0.1599965453358873	0.1759424582282113	0.115771013695784	0.1343929821670198	0.184819517914586	0.1799115732661243	0.07506683835197933	0.1016679781733662	0.00182697484716428	0.1236377721347589	0.001370849086150621	0.04335145806882302	0.001126443193401201	0.01103981883920449	0.001138645720670589	0.01384304510625231	0.001083770447058603	0.008636769833024178	0.001025180758240809	0.01266084852873651	0.001118942584682508	0.02915042958022591	0.01682154577166236	0.03234444793194556	0.01304540510684794	0.03208055748470555	0.03645835944515343	0.03589175763097845	0.08227240654822575	0.09323978310894071	0.01765357662650428	0.03854102566685325	0.01995429568084857	0.02429632438750692	0.06471272548231169	0.09385758016046199	0.03897445700934203	0.07643482865517325	0.1173449371275006	0.1216037734960386	0.008051273770223959	0.03385675396054599	0.08371649352684263	0.1165861404973736	0.03754056023133727	0.04918626276914687	0.001339628555302082	0.02445706518578146	0.00104102507722686	0.01731058899503155	0.01723603214426471	0.03341882904016402	0.02142445983131215	0.05012533347531403	0.005076344028520357	0.01092214487652901	0.004103808152748583	0.0173043058185077	0.001024103080418245	0.006737945561409254	0.05373271220310288	0.04620180204183386	0.08336758981125283	0.1002627246373055	0.001281012071662638	0.1300837210501849	0.002867768734297726	0.07876371958944743	0.001485104101877901	0.009516448402680431	0.001197340024902934	0.004947451544988516	0.001345778419984858	0.008028646203350004	0.05882877486818108	0.006144752267107841	-0.003291450850934683	0.04263953361147619	0.002334224529639611	0.0003302627269196238	-0.006858558763587426	0.0008410769848808707	0.001050648950733719	0.06318340605621636	0.001005788292747803	0.001025705286639544	0.4694187085344316	0.001032051967280596	0.001009381033604901	0.001001894485911821	0.001017816368820226	0.5706348581799321	0.02787035576748702	0.4350853712895526	0.001005612743806779	0.001066574959400471	0.001122533826894152	0.001014323414324643	0.6256964670819795	0.02520629937393448	0.001015416346862994	0.001017175906291232	0.001012535823257942	0.1898142058912015	0.0277311880214412	0.001188358912158254	0.7674017906124216	0.00101412800689784	0.001004292173443886	0.001001636435684226	0.001003143129103021	0.00995628298935799	0.01759117896876825	0.001031826091674864	0.001021477652757013	0.01472479395363898	0.1958670646536866	0.1344476164866467	0.2167848988237887	0.04402104338578259	0.001772119693306196	0.001256952847124814	0.001092431721750303	0.00102077377619369	0.001012024725120396	0.001034846179323646	0.001199441665340785	0.0274861448094691	0.001264550801987078	0.02868996829008959	0.1390070427484126	0.01767278182742355	0.01237484601196677	0.07338843277886672	0.04275877689744274	0.1314320519700218	0.01671403224379316	0.08495787377576847	0.03077192502171084	0.00160035745768459	0.001027713824312531	0.03359581978718596	0.01936882568656359	0.001016074631873856	0.001047595720057355	0.001016280978074115	0.06652556500944136	0.1176358381721716	0.001185893411656666	0.004967890183482193	0.001954529354034627	0.001393607184076393	0.001686094011703779	0.05811346630196036	0.00804086050024899	-0.002250451895235777	0.04560160616116115	-0.005919081211824724	0.001208091942146555	-0.006921662570012125	0.0005379365545595543	-1.044989710950218	-0.7611493160237566	-0.03530781662037442	-2.138519279049766	-0.01736632204295096	-0.2024125002518994	-0.1085017746310872	0.0001547816343412548	0.008443507461640668	-0.005392674975225975	0.02457306811284075	1.582584006746603	-1.076008334313735	0.6956980295312056	0.03593515769357652	0.02834342051437085	0.000400314086134912	0.02425317060227375	-1.810162701865372	-0.5964036240488743	0.08073720218768797	0.0008548180776540223	0.1604365685035636	0.03515401002625096	-0.4486091571077264	-0.7066309380695591	1.01936786741119	0.1264271179120866	0.04277450389941241	0.02505344410842329	0.0318919944260156	-1.602413245097782	-1.739805451555179	-0.08453633093528898	-0.01625615072820026	-1.592207781755	2.198211482838063	1.63813529732693	0.9726421300614773	-1.676070576212888	-0.002660450408188435	-0.03337960102915991	-0.03262357692895294	0.04145677729158712	-0.02557811939475573	0.01159798850833931	0.01316001494974186	0.6433000114520588	-0.8338343944939258	-0.400162875405424	2.620227524857867	-0.002707552727326999	-0.4255966268052685	0.05322047112897591	-0.05410108546156704	1.594510676940468	0.7562782900039076	0.4821775613200698	-0.4196793473545901	0.1683454320884942	0.00558277168510181	0.003170215080903209	-0.123028244586436	-0.2216118375390453	-0.1656133534411413	-0.1060275871087948	0.3531300223893602	2.599980180806994	-0.1466994843071852	0.5459955418814463	-0.1101379205172931	-0.06701681257920071	-0.08623995967826918	1.39950339274021e-13	-8.639965652226992e-15	nan	nan	nan	nan	nan	nan
0.39	0.002657527165434477	-0.05093528641938853	-0.01551459478269079	0.7359587083206577	0.92138456573551	0.003989567928329287	0.4524828717119263	-0.01544901692563174	0.1364258678738552	-0.1094268404060332	0.08489577606376214	0.01811420375815901	-0.08580788358747585	0.1050751252180338	-0.0009144581484650433	0.3134610545395478	0.2373831986676873	-0.313461054539555	-0.2373831986676799	0.04386695906133758	-0.1633148675529843	-0.01009629336024555	-0.3331140664344073	-0.01161266492459619	-0.002771974677734787	0.09221762053207819	0.2624595850402506	0.8204121131557395	0.573357218530113	0.09301720889365328	-0.01676075105970219	0.005645976515108648	0.05856368313022316	-0.3527794373303272	0.2594349607165502	-0.6909958533054722	1.283430847541587	-0.3538267908124006	-0.006536845766673468	0.3272661189151125	0.1101279559351833	1.104443195783194	-0.3562296949229545	-0.3401789069629436	0.7997698849208077	-0.05109081111282605	-0.2455270007834119	0.4906733943313459	-6.426833899615732	1.75386675118321	6.426833899615734	-1.753866751183197	1.751226888036809	-0.2373359852895659	0.1208936393001113	-0.7566227040193341	0.2074729906837278	0.2251333047474002	-2.104842716613543	1.889459077294126	1.248529285130453	-0.4706987770939172	0.1522722073486797	-0.1143567383575275	-0.06146738523807949	0.4153778270989825	0.001297832150539733	0.02086118139850913	0.0826921405197297	0.1132394949346677	0.001006196403488021	0.004071353184681611	0.003501242775464214	0.005719897932576136	0.4742081648735613	0.4280112642868477	0.001058959162155457	0.007736416182234035	0.001010686920292449	0.01603874232628282	0.001001956734226963	0.005752597026657981	0.001025563801361455	0.01845362386045344	0.5204887807898398	0.5143325212414219	0.03546184128109874	0.05145397147179547	0.4171588934027171	0.4070522511856762	0.00179227663982942	0.008832426588065217	0.001071456757894824	0.008886007119373613	0.001137549486024969	0.01036457387683896	0.001014973573381914	0.009544538819711601	0.6632519224966642	0.5280812273110179	0.02998267885319596	0.04581218543906038	0.001016791543133162	0.004751937464449168	0.001020165788751933	0.01637471685873667	0.001012144722508095	0.05694152553778906	0.1886159464778464	0.2058779987834507	0.03401921591908633	0.01491737139006484	0.007833732538834411	0.01297758521877202	0.7261569425322003	0.7366306918925696	0.001014855655771401	0.04320343711469487	0.001004254089101328	0.009695466543354268	0.001001636251630594	0.006088601554927411	0.001003120328112128	0.008195053490764747	0.02455037958192337	0.03234217885403033	0.03378795999871784	0.03911715745505647	0.00189706827161069	0.006198926066830211	0.001978975990273817	0.01676507502065008	0.0287467364825575	0.06379626003194899	0.1746749458909276	0.1996487381849288	0.1253257301644007	0.1508744837904019	0.1977656199448826	0.1878608511274496	0.05831342954844018	0.08517018998485157	0.001805273926651999	0.123568780572192	0.001322863970563512	0.04280536455147684	0.001110331293667567	0.01066225961959788	0.001080925758539837	0.01423875118270852	0.001048597557209782	0.008534472016613148	0.00103011709035492	0.01275560555277994	0.003623922697714527	0.03140727795370342	0.02614039115555522	0.04128051503702393	0.00736267697297052	0.02601871482404074	0.03359870147725313	0.03339789772622864	0.1083646951591122	0.1142757115748554	0.01612447117766133	0.03628154816938406	0.01553188587497211	0.02048769558950413	0.06685977223355874	0.09627144729424392	0.04022109085632948	0.07676760639040336	0.1247025258936532	0.1365797205942752	0.01696253533233063	0.04290590322148608	0.08797695549499823	0.1240368309617473	0.03396938986053136	0.04561942229604446	0.00145963469592948	0.02564092052349518	0.001034437680803524	0.01732579553671851	0.02172847905171116	0.03277947174377516	0.02185409747982224	0.05052641774646281	0.003099402405506097	0.009106146884823155	0.002614534787786509	0.01624476070390897	0.001019599664392796	0.005964112272946357	0.06171373120286997	0.05027934353783299	0.09841748523328132	0.1240216123032503	0.001236374915576445	0.127843999929183	0.005516331907248015	0.08406299154590688	0.001596178995211615	0.008525405097217078	0.001244515742774684	0.004405025579123371	0.001427001543336099	0.007256000238213659	0.0559550528272741	0.007903015285252982	-0.002207311563189303	0.04554494847498127	-0.004422845821173013	0.001294494772890357	-0.006959501227021938	0.001567718775152312	0.001047273601003881	0.04932251883226181	0.001005473301873843	0.001020831749576259	0.4659817009626636	0.001047493640859301	0.001008940416681788	0.001001882891053654	0.0010314425486971	0.5839622610597516	0.01840526893175554	0.4444045979857373	0.001005024123038257	0.001064198941576698	0.001118512661017048	0.001014828446449871	0.6110789078117271	0.02197395159092918	0.001014545149347439	0.001016001141160141	0.001015262391152429	0.1910138958279484	0.01546415335521681	0.001124813873049734	0.771126256579712	0.001014365163051516	0.001004477093177346	0.00100169430165503	0.001003271625842926	0.005529015106870701	0.01032688541871697	0.00102554998600467	0.001024710846181557	0.02438889237552025	0.2002258293946455	0.1434885745252764	0.2217350409696711	0.03060102853609937	0.00179151137876885	0.001286324592628017	0.001094508763365345	0.001020883153179627	0.00101195132078687	0.001035600284796375	0.01051541365478063	0.04429862744234961	0.001214118258141301	0.03158680482747525	0.1485460841924633	0.01169378818128933	0.009178594019294771	0.06632121133303998	0.04078560758938909	0.1389745085762328	0.03506580038037872	0.101293353860841	0.02894497210602603	0.001571442308701136	0.001027469461800587	0.02076971204606406	0.0248569559269265	0.001018073853511952	0.001052707151515799	0.001013755091445874	0.07611396720224774	0.1199226399155416	0.001193248762160694	0.0111337105541151	0.001506672168639886	0.001209055345242021	0.001363984569983946	0.05135460000661805	0.009551002131401594	-0.001088660009806701	0.04840503718954248	-0.00998292785946429	0.002327849083455863	-0.007090714616064319	0.003118186341897707	-1.056283346728235	-0.702243325502976	0.02723622827713455	-1.914033600384864	0.02211048779872365	-0.138545727591477	-0.06071948900219151	0.002027182254738154	0.01944290988364231	0.005604453448286787	-0.02790029546259433	1.054005091392749	-0.9926290954706567	0.7189531239141957	-0.02017115470835155	0.04912484823905788	0.01493881595059851	0.02755998011938072	-1.586719264348012	-0.4578435471779572	0.01294024311080956	0.007358839718488777	0.1464942540218451	0.07575061919535742	-0.4863769885018711	-0.3736474200361943	0.6033577255717909	0.1351544883003703	0.01740143999921	0.01086807381437143	0.01522260736527311	-1.044735309104128	-1.298495355377044	-0.03748111677659931	0.03495854661568309	-0.2828768489473631	2.29198239895931	1.474053950156037	0.6444285356644711	-1.614297226885873	-0.009968139707366609	-0.07078706881306353	-0.03763837171447441	0.05219448796465278	0.01609658421699914	0.006976229880959417	0.4103254461185228	1.122382857071087	-0.41283091279065	-0.113340315162086	1.609746558717048	-0.4155846347365381	-0.3440562718976629	0.4154361843670455	0.1383792962883577	1.29231043955706	0.9957137097316916	0.9985191615851646	-0.3036163194054085	0.06850483073889892	4.941970129728726e-05	-0.1447152702276991	0.1805116482738678	-0.1373363530402655	-0.05605833296875495	-0.04331631097809104	0.4603348356429149	1.908963483255731	-0.2911866439041379	0.481525009241766	-0.08935087454349652	-0.04339135048228299	-0.06915973514359308	1.74513994670693e-13	-3.120884588713019e-14	nan	nan	nan	nan	nan	nan
0.4	-0.001398321244656575	-0.04761498184280255	-0.02349307882819984	0.748872685037543	0.9178456128307049	0.004077709906983934	0.4562001296456177	-0.01490926643920007	0.1429404437281542	-0.1126934720737264	0.08068865021503255	0.02657635471096463	-0.08557929075061006	0.1014077284480302	0.004904017895247126	0.2535257730423591	0.2544957670940846	-0.2535257730423591	-0.2544957670940829	0.0609747651181782	-0.1652645048077705	-0.008929367187750619	-0.3408999343416521	-0.009979166766909837	-0.000651034514726383	0.07470737825374929	0.2807516505370802	0.8336786541861225	0.5693558481807799	0.09906709909013278	-0.01788507023171529	0.004764743240074573	0.06280847635241067	-0.4476748844798224	0.3994279532682706	-0.91564290053108	1.300105950313125	-0.3517418150174891	0.02492976798797069	0.4044705732305754	-0.008725649009053016	0.1713561109903381	-0.3111013437136456	-0.4978901472284437	0.9023023283303808	0.08575215009482806	-0.4822145428792305	0.6878470130385541	-5.542140872338634	1.662356515469581	5.542140872338634	-1.662356515469581	1.661651171382678	-0.1562080259356477	0.1089908061255483	-0.802781041734183	0.1204999044693279	0.1994246082725909	-1.178793696594569	1.755962132512892	1.41812425968655	-0.321814522173646	1.14681040729198	-0.109365139290827	-0.1276601235211853	0.4344198991612632	0.001176599811042187	0.0210881820940316	0.06503489661159662	0.09526447344886645	0.001005760912982411	0.004171817768612731	0.002311318616120815	0.004786025983299242	0.4711384002550928	0.4278071351734402	0.001057779332920529	0.007768318260777844	0.001009724791585089	0.01626514374298617	0.00100191802515104	0.005767776179652856	0.001032204088333446	0.01831150640557959	0.5415649727742163	0.5231926171339497	0.02516484228890544	0.04156346639788339	0.427236860282303	0.4145783558595169	0.001414313471034902	0.009109574497675998	0.001067306267609955	0.009395705554685942	0.00112728345223987	0.01049304555785128	0.001015045371382444	0.009860850178669868	0.6459706803130414	0.5135917680097204	0.02544584801644951	0.04160045160074203	0.001015468745690025	0.005156835534575467	0.001017836800525074	0.01645293798642335	0.001014405715322396	0.05837853590363844	0.189753113746576	0.2067797282809421	0.0222595102120405	0.009888828527698939	0.004614407488784228	0.010212391676535	0.7395302176502606	0.7411307019728003	0.001014686560180149	0.04473595824174891	0.001004412986403454	0.009932568195484775	0.001001680340197037	0.006228383825795806	0.001003228983646335	0.008387717835321093	0.01447410028625032	0.02356480271761948	0.02105307088085488	0.02799428697005666	0.001477121331827021	0.005943048553121955	0.001522012686471303	0.0173687632144482	0.02927528060566306	0.06492028984339339	0.1851627570781254	0.2167608640164899	0.1345517031921443	0.1601918396262755	0.2075505531550855	0.1933444458484028	0.0426273156442491	0.06956583032750691	0.001804096837551045	0.1234618037885237	0.001313548969780854	0.04203675736509688	0.001103316156189933	0.01039204931047136	0.001052125433812846	0.01517713586490042	0.001030979773358657	0.009178262079506899	0.001032961322234817	0.01279282939816149	0.009482911268584616	0.03679925423017934	0.03883185343587196	0.05436149402355026	0.00441328290094555	0.0231380037259013	0.03343723129554035	0.03333032713533354	0.1266919823799313	0.125890482091128	0.01241836480297372	0.03090139921271004	0.0116725871615998	0.01725665616756299	0.06488711528301096	0.1018839684226113	0.03996575020882371	0.07955686785657164	0.1320639237873988	0.145282616224202	0.0302421855697548	0.05261427110614204	0.09737446822586329	0.1363676963297014	0.03119953360908846	0.04291538493775721	0.00150518584302978	0.02582874570608929	0.001031023156027142	0.01736339508374793	0.01781996041952757	0.03025105171820375	0.02470864164907941	0.05328089742996198	0.002102271995495219	0.008260445971111219	0.001867004402070613	0.01598788588942125	0.001016085446765418	0.005980074533985589	0.07030898441377528	0.0553676299313443	0.1077689527226786	0.133585316919885	0.00121773220860924	0.1244611500918608	0.009886426152579564	0.08774754297085503	0.001427893039661062	0.007703828232417684	0.001175810429497234	0.004041165137564278	0.001306583140221466	0.006628041464554264	0.05049123461674349	0.009495864045403184	-0.001071403876988141	0.04838237411507055	-0.009384433703203581	0.002362410215753576	-0.007105850078868216	0.00353009923013469	0.001043898251272556	0.03546163160830751	0.001005158311000195	0.001015958212512726	0.4625446933908955	0.001062935314435634	0.00100849979975836	0.001001871296197719	0.001045068728575671	0.5972896639395706	0.008940182096023687	0.4537238246819217	0.001004435502271589	0.001061822923753332	0.001114491495139504	0.001015333478576225	0.5964613485414749	0.01874160380791862	0.001013673951833737	0.001014826376048024	0.001017988959047175	0.1922135857646951	0.003197118688993228	0.001061268833940293	0.7748507225470024	0.001014602319206871	0.001004662012910982	0.001001752167626323	0.001003400122583041	0.001101747224384418	0.003062591868666671	0.001019273880339318	0.001027944039607495	0.03405299079740199	0.2045845941356054	0.1525295325639069	0.226685183115556	0.01718101368643466	0.001810903064231835	0.001315696338132928	0.001096585804981336	0.001020992530169536	0.00101187791645902	0.001036354390268345	0.01983138564421688	0.06111111007522593	0.001163685714295758	0.03448364136486144	0.1580851256365114	0.00571479453515617	0.005982342026622653	0.05925398988721253	0.03881243828133538	0.1465169651824461	0.05341756851696468	0.1176288339459142	0.02711801919034522	0.001542527159717081	0.001027225099263912	0.007943604304941888	0.03034508616729036	0.001020073075149634	0.001057818582975848	0.001011229204825676	0.08570236939505405	0.1222094416589105	0.001200604112665146	0.01729953092474778	0.001058814983245213	0.001024503506407112	0.001041875128264218	0.04459573371127574	0.01106114376255433	7.313187562242228e-05	0.05120846821792367	-0.01404677450710393	0.00344760622476527	-0.0072597666621165	0.005698436129235787	-1.067189403931376	-0.6645932392760437	0.003840638349094854	-1.679255251789028	-0.01473854474233378	-0.04293860373269533	0.0264598402598155	0.004443963530496593	0.0249163856701645	-0.006402663800078499	0.01544689720341233	0.7565316693279464	-1.000716331849074	0.7950797293624887	0.1059763773858749	0.04939655139661019	0.007011160736117358	0.03666939208013779	-1.300751949727763	-0.3975471705240061	0.09261858827491022	0.007169889742710261	0.1425789950694589	0.1022448906897262	-0.5183689367900046	-0.2071367656943631	0.3185036318225281	0.1768433127913797	0.03761699329248659	0.0211695157272723	0.02826166979454982	-0.7554764271963617	-0.9398574381094289	-0.01834808263805039	0.08570026178606734	0.4039285567161308	0.8793806578065877	0.2053061398250719	0.4795055019632798	-1.497384870002805	-0.01025749463302139	-0.0778823348369638	-0.01115379483361393	0.1499924984452615	0.1236394564722436	9.135279523059627e-05	0.6401855955609845	1.472282387743404	-0.1976080819839754	0.08509498735941663	0.7359959349213936	-0.6268418445694079	-0.3100787515870362	0.6929512700477907	0.4371956607271889	0.3399003832791757	0.8881220147483105	1.458212542037692	-0.2471187244426022	-0.03086059895131559	0.01006137612506366	-0.3746423307585803	0.3476508378862767	-0.02755242192401278	-0.005079293408953836	0.05193152279449117	0.555279001891136	-0.2390564290572861	-0.3753252275742415	0.2230514355738235	-0.0762446323878871	-0.0313037077193024	-0.05730252138643094	2.14200282921364e-13	-7.646584542781107e-14	nan	nan	nan	nan	nan	nan
0.41	-0.006154116870191269	-0.04309587345660756	-0.03388582756383762	0.7619752692023124	0.9143846899929641	0.004484725610400874	0.4602661085892805	-0.01562218679844746	0.140300458426306	-0.1158303028567743	0.07504052086403265	0.03615436985162234	-0.0842007001779687	0.09562267698548442	0.01296979889962957	0.2019780253718211	0.2705328213728945	-0.2019780253718196	-0.2705328213729024	0.07695649134703149	-0.1665260741158849	-0.007953286341115841	-0.3491858473067293	-0.009157558756939252	0.001241659512190084	0.0698584602406478	0.2973446620076044	0.8488926286583952	0.5669953756706008	0.1139006035592522	-0.01884451038603852	0.003836130359780876	0.06726478490872294	-0.5089586282773536	0.498888501760034	-1.149086549788627	1.320616120022557	-0.3400766872315903	0.05497755935857731	0.4186220077361173	-0.1252332104364412	-0.6504330056661777	-0.3093901812360054	-0.6257532982130245	0.997524818607741	0.1996676042862159	-0.6656642581589947	0.9132539285251993	-4.777720718013166	1.544747980935134	4.777720718013163	-1.544747980935118	1.535063688770149	-0.09688887768978406	0.08641350348897066	-0.8506095415385108	0.04562650873088253	0.1814427795870891	0.1228595922274163	1.556187789100906	1.605891382177337	-0.1586315037545227	1.6921134922153	-0.08102090521212948	-0.06192290405255676	0.4566377476512576	0.001113362640371376	0.02144031905789706	0.05199843713464496	0.08170121896624798	0.001005439934644246	0.004273410331655438	0.001677335704866686	0.004289149965136555	0.4687296139382646	0.4287094247088508	0.0010611486437276	0.00779833520569294	0.001009052165982361	0.01654497953734955	0.001001880262071047	0.00577608429531098	0.001037352310056783	0.01813655038494256	0.5559318673492617	0.5276212718301831	0.01651799077177218	0.03310646207368926	0.4387402535272089	0.4237373845108047	0.001213586403615388	0.009647661742618746	0.001064007957147063	0.009972213092123559	0.001121306585688714	0.01064266447413738	0.001014982533406879	0.01021534232925722	0.630584103965296	0.5020856054041376	0.02274298480900652	0.03909746938162021	0.001014401192116421	0.005590871492486375	0.001016411332631869	0.01655707889090945	0.001017001192214785	0.0597363124666001	0.191001147131774	0.2079562796083618	0.01294195225913868	0.00574451156881585	0.002880414479168054	0.008694060517429825	0.7495258942413698	0.7433505089022548	0.001014600595468758	0.04654547178441227	0.001004566756590477	0.0101595752987309	0.001001725015845882	0.006358535735490578	0.001003334537206864	0.008569442946295873	0.008643220475670664	0.01845583167912281	0.01631035816672165	0.02361207405358975	0.001252693723102327	0.005839772836492317	0.0012877388054927	0.01821026593203012	0.0391886780011249	0.07580970767003167	0.191753909301383	0.2184092938121942	0.141475057145235	0.1574084974638869	0.214028007193956	0.1964239221441157	0.02996854302608011	0.056791448508539	0.001800357620574589	0.1233697611017811	0.001311241639262922	0.04138367207798585	0.001099818362533926	0.01038576315792839	0.002109834035662173	0.01790577589374459	0.001396141682831637	0.01086320012801274	0.001031642914078811	0.01277816135221132	0.01219637414422867	0.03961598708365967	0.05020527351532141	0.06726634391097526	0.003242213131353851	0.02223483360759735	0.03726489126610218	0.03639995821172628	0.1351639518073593	0.128746004378695	0.008598564344404135	0.02551773072432479	0.009281063732267603	0.01526903435387589	0.06153248608928128	0.1058885357419948	0.03881195537014139	0.08318825516480788	0.1403078863286287	0.1465725729005554	0.03695552378704762	0.05656026311503803	0.1115382573087316	0.1534096000168329	0.03026996226371512	0.04195862449155835	0.001475805197042795	0.02507744166966692	0.001028345234589367	0.01742047631852233	0.01221340991942079	0.02663956019507781	0.03024866734130073	0.05857299689634045	0.001579497880793719	0.007980996387845926	0.001479687310104724	0.01610113127845844	0.001013832641748589	0.006572695614718868	0.07776940833813478	0.06090886310327367	0.112288593696121	0.1258512700503819	0.001209117422618745	0.1209495991930289	0.01213261996375732	0.08734519197676376	0.001241854162651189	0.00704669813569957	0.001099490470326352	0.003780637873898948	0.001173169363144431	0.006130118147698623	0.04454786886750913	0.01098957307390743	-0.0001610442228333783	0.04785398104827913	-0.009768979491818949	0.003443851129247757	-0.007275595999508962	0.005728838864900695	0.001050578985697113	0.03573268842643381	0.001005061550388314	0.001014181521912844	0.4639267876459514	0.001066111362313025	0.001008227251907103	0.001001815298778767	0.001040715297789743	0.5830544438922093	0.005083087391451627	0.4734816850690756	0.001004442046315165	0.001059518570601765	0.001115584999589083	0.001014564875639759	0.5896670312068846	0.02049836097145401	0.001012965450334696	0.001015013611634632	0.001021152059521322	0.1938629439936848	0.00214974124140828	0.001052441601549287	0.7743354707743405	0.001014433976567705	0.001004781582732968	0.001001787872463959	0.001003481833489547	0.003356460347860358	0.0177491241934033	0.001018409744958899	0.001056754426058915	0.06502292660121502	0.2010934181030116	0.1514618156703346	0.2239257277884101	0.01329253089153246	0.001784227405405844	0.00130303420517475	0.001095831059566047	0.005067991420842692	0.002423406294469213	0.001025123397870786	0.01108366671129831	0.06618348916729937	0.002725217562299185	0.04794348280753226	0.1386920388576043	0.003438147779748017	0.007313233051070656	0.05557138052977061	0.03627744104634065	0.1582212641538916	0.03719660800689892	0.1435418033932279	0.03096992640515998	0.00136279229802802	0.001024147716614599	0.004490122188237493	0.04187657772785235	0.001045167421997002	0.001090563699868672	0.001011707140336216	0.08905490325337045	0.1156885432979312	0.001199757051493789	0.01220747035378019	0.001038847435722813	0.001016235113701254	0.00102770854544505	0.03856621124326163	0.01242602555149451	0.0005619745525569005	0.04464199824577214	-0.006731289268206228	0.004522287966327597	-0.007458005390063667	0.007951900688198807	-1.077824974242638	-0.6324584090354831	0.05260617768081408	-1.04315361482612	0.02257707448511915	-0.04735459975828705	0.1501599951939203	0.001545421260412065	0.03251746619186207	0.004599053704405233	-0.03509452047113696	0.1404906438954583	-0.7142291507066083	1.029743435603963	0.03183985716938231	0.06157265615504642	0.01903484464424928	0.03345433558870577	-1.010745735454601	-0.1230715566744372	0.01728878242275763	0.0132529562350201	0.1293797529063772	0.1277965986723423	-0.3168817233671896	-0.1058530248930303	0.1229487958695879	0.1861042028954717	0.01467830962033181	0.008585777269146439	0.01272024207583656	-0.3021527044327277	0.01739024551582875	-0.004235624911303889	0.08648670849014656	1.655181175398518	-0.4181494337085129	-0.6338921370720026	0.1325366865392717	-1.062130606708574	-0.007445468450522251	-0.05105817461218123	0.008493477570002322	0.3834209497925493	0.2071313030707977	-0.002140962716703086	-0.02791677436064451	1.127989828370608	-0.0008633734664838438	0.5024003596393437	-0.1206655271080563	-0.4601253769494269	-0.1051004355906343	0.1249507647228951	0.2635368995623926	-0.03946869865539675	-0.06296692030691652	1.929199025837811	0.03420013232825381	-0.1079962070043667	0.004591982653021601	-0.3472995973506253	0.6830083160308925	-0.02037836569226227	0.02473941430186218	0.06219004213992549	0.5350576673684712	-1.138829370848009	-0.3122339556799262	-0.2577961687666643	-0.05566802738647747	-0.02095993585917069	-0.04247005819636032	2.383710724897707e-13	-9.638795032755331e-14	nan	nan	nan	nan	nan	nan
0.42	-0.01168698156356802	-0.03774731625199087	-0.04619840388781501	0.77528911218576	0.9110514003952058	0.005147344827453772	0.4647705056451745	-0.01724142639989011	0.1309101869287105	-0.1187437830655046	0.06829323274589914	0.04621133345919601	-0.08139190586824867	0.08827707311414382	0.02292799127943849	0.1577651175571921	0.2853845995256822	-0.1577651175571891	-0.285384599525687	0.09168343118116991	-0.1672179432015425	-0.007197334312180059	-0.3578362849775668	-0.009030540368145349	0.003024392726546808	0.07544156006335283	0.3117463588692914	0.8654208967778505	0.5660161876278431	0.130353829048085	-0.01947544860876178	0.003449076128732732	0.07193715001644208	-0.6030886980549037	0.5653177169533466	-1.29960841819931	1.342357714048773	-0.3262151669657686	0.0760504707151639	0.4921541956777037	-0.1899894974513758	-1.178701128155071	-0.2664312288535508	-0.7177219006544587	0.9980920217145647	0.3717928974733281	-0.7943250246524264	1.066329288117418	-4.07517290115682	1.425301290265122	4.075172901156819	-1.425301290265122	1.410693892440507	-0.04226798144400751	0.06496504258585575	-0.8756859828861256	-0.01841801976659714	0.1774324457606016	0.9076098705666779	1.3176992107532	1.680982989123733	-0.04555762868934988	1.470754611234191	-0.04366475297291431	-0.0193483936713513	0.4776312094429254	0.001085088280773864	0.0218606941126795	0.04480721950960767	0.07420624175049724	0.001005231121211664	0.004373759601009144	0.001358566014473826	0.004020573990961249	0.4674893728088629	0.4307335736447546	0.00106442126396039	0.007798946601544379	0.001008579677280669	0.01694482692632409	0.001001833377155535	0.00579045258908097	0.001037747572720624	0.01791648761350196	0.5616877472081669	0.526228257491394	0.01007816287955463	0.02680799102942159	0.4527560581866754	0.4350335732657751	0.001113171984772115	0.01035034735255524	0.001061206798519779	0.01054051267908564	0.001118865822871118	0.01079618689316496	0.001014566642396754	0.01051444284146895	0.6176617392293616	0.4931715500193142	0.0221704458117822	0.03873857479984836	0.001013513249368128	0.00596461476507842	0.001015792594212503	0.01670989039662218	0.001019880602618882	0.06097419966942525	0.1923991061132586	0.2092302847319482	0.0075356075756674	0.003423448692646724	0.002001571368185066	0.007908860003392824	0.7564948005398693	0.7435394987262213	0.001014473421826425	0.04847893844265841	0.001004703417950058	0.01036401203316308	0.001001765203806946	0.006474597592330934	0.001003428163396743	0.008734860470351134	0.006745536840979527	0.01680505015032533	0.02092337222753734	0.02742159969431767	0.001139970327448246	0.005819764770248258	0.001184914028457764	0.01917622591948295	0.05856268716344658	0.09564843668714676	0.1944955301567106	0.2110287806414639	0.145144886847328	0.1500756455894478	0.2170598771037458	0.1959181181661183	0.02122753489498442	0.04823043593437466	0.001785161917648022	0.1233270059047549	0.001303757335397376	0.04104912483227885	0.001097692508795598	0.01053385712676372	0.004652915854121753	0.02259926371013086	0.002283518372244496	0.01319655113776781	0.001025365940595476	0.01276769012940496	0.009266809415713249	0.03721936375324731	0.05850654189160975	0.07730733536365976	0.003429465222473283	0.02276398762081916	0.04553482196790857	0.0428497169624581	0.1322635149158654	0.1243616905550148	0.005514837897868333	0.02149422119686371	0.0087132309468811	0.01480155096700363	0.05801168996494061	0.1047227551349584	0.03700989964606841	0.08431670782066336	0.1498451517152119	0.1453420492381393	0.03281174141012341	0.052074066553258	0.1302544468082843	0.1745322934554452	0.03160107670014328	0.04316805752627172	0.00137126725396459	0.02389690159239408	0.00102546748931156	0.01751997700697375	0.007608146350828298	0.02331218730151956	0.03854713612403222	0.06638584896340599	0.001330058005370783	0.008012061238136076	0.001302076029348462	0.01642289503722919	0.001012945861205869	0.007135822352536785	0.0833557983845211	0.06571058397619495	0.1121818128479695	0.114187200982841	0.00120438678756761	0.1185114909084879	0.01077101353978544	0.08350612890797218	0.001138799199636692	0.006580734876065059	0.001057197832136903	0.003618802603504168	0.001099361229606989	0.005774881976391887	0.03854706530575506	0.01239739727603575	0.0004683041131745984	0.04330020337791437	-0.005020171262092173	0.004520785928120724	-0.007464337125020583	0.007964061782464848	0.001057259720121136	0.03600374524456024	0.00100496478977759	0.001012404831313536	0.4653088819010074	0.001069287410188236	0.001007954704054894	0.001001759301361878	0.001036361867004305	0.568819223844848	0.001225992686879247	0.4932395454562293	0.001004448590361194	0.001057214217450535	0.001116678504038169	0.001013796272704381	0.5828727138722942	0.02225511813498504	0.001012256948837435	0.001015200847236852	0.001024315159995636	0.1955123022226745	0.001102363793824961	0.001043614369156969	0.7738202190016786	0.001014265633930478	0.001004901152555098	0.001001823577302018	0.001003563544396223	0.005611173471338267	0.03243565651814113	0.001017545609580747	0.001085564812512202	0.0959928624050285	0.197602242070417	0.1503940987767618	0.221166272461265	0.009404048096653666	0.001757551746579943	0.001290372072216247	0.001095076314150318	0.009114990311517255	0.003834934672483394	0.001013892405472445	0.002335947778376247	0.07125586825936837	0.004286749410303875	0.06140332425020399	0.1192989520786927	0.00116150102433872	0.008644124075518619	0.05188877117233	0.03374244381134704	0.1699255631253366	0.0209756474968323	0.1694547728405422	0.0348218336199777	0.001183057436336479	0.001021070333941206	0.001036640071532651	0.05340806928841562	0.001070261768849758	0.001123308816763055	0.001012185075847747	0.09240743711168671	0.1091676449369515	0.001198909990322054	0.007115409782811913	0.001018879888199628	0.001007966720993496	0.001013541962624786	0.03253668877524739	0.01379090734043477	0.001050817229491418	0.03807552827362073	0.0005841959706913687	0.005596969707890084	-0.00765624411801079	0.01020536524716174	-1.087704600769005	-0.6107011372412783	0.01748825652170298	-0.4655997984186797	-0.01498720347924545	0.002721405063902217	0.2508317203590126	-0.001437146343818685	0.04891870456358843	-0.005190628189102288	0.006425547057734842	-0.4078021376760514	-0.5690096758635531	1.222511750096984	0.1388960503994958	0.04775496130292192	0.007791861280609457	0.02559106440498925	-0.7823305055759543	0.03127035695306468	0.08056005118501977	0.0169040083767248	0.118601123041123	0.1217356499224153	-0.1537181202584474	-0.060510636677845	-0.08765978927502462	0.201633935899907	0.03310291952972121	0.01835150515672875	0.02500015241115972	-0.06383852526104776	0.6984902733238845	-0.00169455257772503	0.1105917157648587	2.193790794817776	-0.9264079354813701	-0.7045958025855843	-0.2375505528084796	-0.6547110211073232	-0.0003999966955521249	-0.01417472655980413	0.01972222944118057	0.542962055954531	0.2533220487237611	0.0009307174446654418	-0.4024856411980977	0.8995107008058875	0.08885674432604011	0.7611205222195474	-0.7119712873274409	-0.3548100523863848	-0.006051066218108355	-0.341118315235455	-0.06339126974989119	-0.1641956844768163	-0.798315699385001	2.274370492334346	0.1861199716807785	-0.1167078071391678	0.01854527023076987	-0.3178186048448386	0.8518013580243156	0.0345504648030567	0.03662438054465346	0.04603265421147226	0.4073765420894135	-1.025060868664726	-0.160636704718079	-0.4642909793716217	-0.03801126497223259	-0.01156530906233665	-0.02876509227710661	1.935840901370034e-13	-3.710523489792444e-15	nan	nan	nan	nan	nan	nan
0.43	-0.01848803738475523	-0.03190013629187943	-0.05935474711633933	0.7888207915948	0.9078460957392119	0.005957503783422422	0.470641434953627	-0.01919746101260273	0.11807457981862	-0.1208201741249864	0.06086858538166205	0.05560529101464319	-0.07638370289758509	0.07995171536739773	0.03379679244327171	0.1204735784014911	0.2991047969825589	-0.1204735784014869	-0.2991047969825771	0.1052267233029241	-0.1673473794062919	-0.00664963518126466	-0.3665817211597485	-0.009497255836529425	0.004838128002120905	0.08556937310123822	0.3236259956172888	0.8819340551059945	0.5658169817551491	0.1415956187025371	-0.01976349711941513	0.003476541302605486	0.07682325644206839	-0.7565042728473017	0.5997900500220822	-1.31018527751744	1.364149226140846	-0.3145134129016263	0.08393391365662192	0.6919348593343706	-0.193480990158438	-1.348055052795644	-0.1501832182939321	-0.7607255321340676	0.8596137007135565	0.6308440049315635	-0.8626757767423603	1.088170309300305	-3.374289395751234	1.318328875600898	3.374289395751232	-1.318328875600884	1.297234479576641	0.01662270425806732	0.0424279477256756	-0.8669553787926356	-0.0738132375338065	0.1866737462356866	1.037264899558183	1.053828802335629	1.607151703530776	-0.00270505086796687	0.7814426102122983	-0.01363160977512263	0.02445562171736495	0.4993001773064461	0.001071910664519962	0.02227324752386503	0.03747738215729424	0.06721147903849721	0.001005030463013105	0.004456801929828508	0.001188746228416271	0.003905054136340831	0.4674789854487512	0.4335692308955088	0.001598002966184796	0.008203579950550398	0.001008297497594066	0.01752941841197472	0.00100175977128426	0.005814136512834325	0.001033741188865018	0.0176832886188296	0.5618158322668796	0.521898400482148	0.005777382399200464	0.0225559845231272	0.4707236118092249	0.448746794393119	0.001060075128339606	0.0112116738204117	0.001057345874745226	0.01101834526822999	0.001115426519353194	0.01092831085632663	0.001013597057637892	0.01067699392735602	0.6066768430917076	0.4859906021421885	0.02429802771012213	0.04105022511113105	0.001012526853436002	0.006230480711297632	0.001015553540228407	0.01693057881101866	0.001022559788342699	0.06205991220436361	0.1940871561203009	0.2105902174079047	0.004409335624021959	0.002172698618979987	0.001531936931276687	0.007482548104006235	0.7611069790144454	0.7415912672187193	0.001013858607324765	0.0503161980184801	0.001004801378569174	0.01056678932499682	0.001001792605367185	0.006590329724541859	0.00100349420332449	0.008896344964608527	0.007491181765204968	0.0174384582561464	0.02801716976981056	0.03339474426132349	0.001080489639057741	0.005841366435055366	0.004383817541872701	0.02374053480261451	0.07814820955171538	0.11473389105825	0.1962405549263799	0.2024383029888063	0.1472887650484111	0.1451566610368209	0.2167444059330699	0.1915155209015469	0.01467952106470201	0.04220208862839064	0.001764808214361592	0.1233293117679323	0.001286915871913076	0.04105514516419177	0.001092917585589349	0.01072983294459275	0.01037609181481427	0.03024789084821546	0.006624353843177686	0.01859706840298575	0.001019526719683937	0.01281694861580949	0.005754538069448269	0.03421849924017932	0.06187725663658216	0.08226758563345682	0.004992610916690365	0.02465786472590907	0.05299966573081214	0.04855452911718933	0.1204209709792805	0.1160465230302483	0.004184355650954365	0.01948903683232604	0.008856975304431939	0.01485857570963298	0.05453606059562076	0.1002830141515342	0.03385912517889495	0.08233828622613956	0.1571369469350398	0.1434217694375285	0.02540273401647846	0.04453156822669039	0.1485108054330073	0.1947545289966322	0.03250657625971696	0.0440357351277969	0.001273038616707845	0.02288084833848603	0.001023619749885771	0.01768475207543509	0.004417112931697074	0.02052688483444931	0.04589010879473256	0.07307936300437289	0.005844860420164627	0.01264046870057653	0.001994870143921368	0.01765591073749957	0.001012000292701541	0.007460919857025946	0.08473875862267499	0.06819526828239211	0.1143055180858622	0.1086183495750902	0.001193770857549142	0.1176827786622879	0.008300039501729108	0.07890339272110036	0.001079366445979968	0.006276708287245467	0.00103283462811747	0.003541680372498165	0.001056862212746786	0.005540542227681865	0.03020371868968012	0.01322371766141994	0.0008498928205008494	0.03725196940349641	0.001141420081073282	0.005847542660174227	-0.007617667683224057	0.009876693007580765	0.00105898293895739	0.02255456595703626	0.00100470052570825	0.001011345709322356	0.4693911534132877	0.003071832283332457	0.001008045401960981	0.001001618759864954	0.001023825944674355	0.556051295564521	0.001142811004683107	0.5272548062597602	0.001005097932877124	0.001050038179770231	0.001107756830425226	0.001011565686184564	0.5774144551341085	0.03046855838303502	0.001010860105784975	0.001015392651689113	0.001026222126737249	0.1981733756891657	0.001084539757836948	0.001040149172229765	0.771677955648814	0.001012333012859315	0.00100490516211722	0.001001819043484005	0.001003562409448302	0.01054948958515009	0.03907554717155174	0.001019424927912634	0.01336585133124536	0.109534785163198	0.2005831856765554	0.1507715253767754	0.2117879542702242	0.005766517429434582	0.001731731362574555	0.001251600057128132	0.00108191439652141	0.02272570064397835	0.0174439646992703	0.001013074832165765	0.001730641351929008	0.0616525502533622	0.00863118323872299	0.0626620969138792	0.08853602368840463	0.00414506490991046	0.00932182394041545	0.04876686584801525	0.02712753717732786	0.1672956553770484	0.01343857002157333	0.1821102869320806	0.03246810360635571	0.001160228385025424	0.001022226677840978	0.001026598841895805	0.05569459643622978	0.01865218885161265	0.004066680931336709	0.001010027284426462	0.08153642304632801	0.1244781928032927	0.001169012215307162	0.004404028685853377	0.001016315296948921	0.001007061312451338	0.001011842847024051	0.01999399600515173	0.01359628630359272	0.001070742000634747	0.03054488833297873	0.007748790712544393	0.007374757754054704	-0.007740137093598286	0.01152638644103236	-1.098606626967348	-0.598533973811325	0.05305636147061801	-0.9000994814508343	0.0197801100763671	-0.01750383705504827	0.3250058067804102	0.07582861361432086	0.06760923304891139	0.005877121138025366	-0.03964313718425611	-0.4941507005442579	-0.3018475543897833	1.555546115117953	0.06129648868132653	0.04474509154469365	0.01552992374749087	0.005565564256069471	-0.6516044946530987	0.4055244988103399	-0.004266523431690861	0.02600931860455822	0.09961094627960898	0.1524063646865783	-0.0951957986596671	-0.02858545733675843	-0.286978896606193	0.1655590185040083	0.0133089862837382	0.007840135964381918	0.01131497623331798	0.1697432530352289	0.5206028933932342	0.00462283539152585	0.7500378682076992	1.645681973683243	-0.7214901475870603	-0.2560197413374571	-0.6169222437960092	-0.5447236484374156	0.001626754638266039	0.01173909017338336	0.01772697491243293	0.9433895665853875	0.7745108556270907	0.008616975558868992	-0.212709395281739	0.1292388454199022	0.2726510931673495	0.4025717011838152	-1.002072595504519	-0.07053826964020456	0.0151810172825808	-0.5197952532405138	-0.3181312633148136	-0.1587829678429864	-0.7039299686212441	1.756139706365884	-0.001173952982652468	-0.08428211359335958	0.01675482782416047	-0.2361927784121714	0.5125817050705599	0.8306590356714842	0.19575295986133	0.01872808496890021	0.07742527493782213	-0.06544170593204168	-0.0163407526556396	-0.4508492422041807	-0.02258893161447359	-0.003659841722206248	-0.01781051307353232	1.464200860371426e-13	7.280582611167817e-14	nan	nan	nan	nan	nan	nan
0.44	-0.02680470315418593	-0.02583807975268284	-0.0719726104383927	0.8025755178763396	0.9047677791667023	0.006785074964182406	0.4788072666984056	-0.02095631750445927	0.1047563906941506	-0.1217741721366759	0.0532083629043378	0.0629818917002002	-0.06875509960457844	0.07118497253825504	0.04430618475844673	0.09045624032679077	0.3117429905275442	-0.09045624032678987	-0.3117429905275529	0.1176135197259653	-0.1668806498410317	-0.006391712075059239	-0.3750464750582673	-0.01048456839126092	0.006785050388894196	0.09457310130546705	0.3327349481857885	0.8972739913889689	0.5657936565101138	0.1460594670634378	-0.01974181401656466	0.003930472428518691	0.08191735559505646	-0.906210687715292	0.608293032772472	-1.191912436905506	1.386967088548715	-0.3008175501884457	0.07953291567343226	0.9511346829448454	-0.1505538732849119	-1.275217531026362	-0.04195261930233325	-0.764836923269999	0.5946206477382273	0.8958729619055583	-0.8826020411463565	0.9944475183818168	-2.620332684956707	1.208900507886825	2.620332684956707	-1.208900507886824	1.179394752698653	0.07696517255809628	0.007009837643934944	-0.8195495261534343	-0.1225374370364574	0.2040698680004292	0.6827929038353163	0.7635623748611184	1.44633858009044	-0.01038150315759611	0.1151663525239434	0.01828156973175784	0.06594479673747501	0.5192297549156044	0.001066185962129373	0.02268250005710039	0.02715474493201319	0.05686931737208858	0.001004797985816969	0.004533050619206455	0.001103273278466115	0.003836928028514786	0.4687330294103388	0.437407811320135	0.002863887986804913	0.009184814822672102	0.001008201848898109	0.0182892043966697	0.001001652680539892	0.005826989175687499	0.001025468057215926	0.0173920690461496	0.558095459716617	0.5156256147530983	0.003538308731094883	0.02036192136175487	0.4934805526578152	0.4668527683630612	0.001033857520069063	0.01213482203657357	0.001051826689801697	0.01137408521036628	0.001109245199148175	0.01104472521600598	0.001011996662785416	0.01059868235625335	0.5972899730394762	0.4801845516301741	0.02931513450193031	0.04633836064632394	0.001011335131580754	0.006341691066373752	0.001015530012876075	0.0172055896346364	0.001024852671075104	0.06298780984166237	0.1961383647441748	0.2123215216140335	0.002812569842548035	0.00154425463563964	0.001294916310542317	0.007260476573999964	0.76378191676403	0.7381000731064833	0.001012584568158127	0.05178493959741634	0.00100485234003446	0.01074732070777225	0.001001804031121053	0.006692304605201099	0.00100352663884311	0.009041524590883374	0.01030019642107175	0.01978437734316968	0.03480762763013825	0.0383229426284426	0.001051694252177909	0.005884380474923733	0.01203540241080622	0.03313233943056938	0.09455103081854793	0.1290097140464565	0.1984463816336298	0.198002926638993	0.1487249068935058	0.1454188780947483	0.2130855801790667	0.1841006064161248	0.009479407535046107	0.03746065879773783	0.001741722949990081	0.1233748527036022	0.001259108705219042	0.04121111258034674	0.001083947685368013	0.01085347744077148	0.01987041031304298	0.04059957894029409	0.01546800695462422	0.02764135727644088	0.001016199458090326	0.0129339495552342	0.003663725939210983	0.03266473317051235	0.05939052329882966	0.08062610211758343	0.007926762133247365	0.02787165781370145	0.05755953058744352	0.05135574683519225	0.1004461550642319	0.1033000310875386	0.00499364382590944	0.0195972268216622	0.009263660746841975	0.01505967136348836	0.05120182713734089	0.09486754263431622	0.02905080575360668	0.07823731827114647	0.1604745432579647	0.1433879360373195	0.01783185396558958	0.03812054712699691	0.1641601306233438	0.2093763493920171	0.03187175081883035	0.04337278843389755	0.001212493452323936	0.02225567392131245	0.001023274759312889	0.01790197528443175	0.002790977790201614	0.01864931393641545	0.05082402277104149	0.07715108816281618	0.01671475969422493	0.02341580211133857	0.003807926868125471	0.02005343824153126	0.00101044831366597	0.007505208817578518	0.08078900262529148	0.06701638859071544	0.1218665151998581	0.113343721003274	0.00117351224172238	0.1179599756927012	0.00569841416314641	0.07459728437980286	0.00104837232715642	0.006133058667308866	0.001020204634274966	0.003549591677425292	0.00103476846379437	0.005424518602743933	0.01906080797092498	0.01336941043198692	0.0009903722370385643	0.03021546478492888	0.007971680356697248	0.007474986934968344	-0.007724706519683612	0.01139491754520019	0.001060706157793251	0.009105386669509927	0.001004436261639665	0.001010286587332367	0.4734734249255681	0.005074377156468779	0.001008136099866719	0.0010014782183709	0.001011290022342909	0.5432833672841928	0.001059629322486394	0.5612700670632909	0.001005747275394776	0.001042862142090222	0.001098835156811889	0.001009335099665424	0.5719561963959227	0.03868199863108192	0.00100946326273304	0.001015584456168363	0.001028129093478608	0.2008344491556568	0.001066715721849442	0.00103668397530186	0.7695356922959492	0.001010400391789569	0.001004909171679169	0.00100181450966561	0.001003561274500128	0.01548780569896086	0.04571543782496204	0.001021304246245318	0.02564613784997969	0.1230767079213682	0.2035641292826938	0.151148951976789	0.2024096360791825	0.00212898676222431	0.001705910978569272	0.001212828042039533	0.001068752478892367	0.03633641097643955	0.03105299472605683	0.001012257258859598	0.001125334925482061	0.05204923224735142	0.01297561706714229	0.06392086957755518	0.05777309529810646	0.007128628795482268	0.009999523805312112	0.0456449605237001	0.02051263054330853	0.16466574762876	0.005901492546314561	0.194765801023619	0.03011437359273319	0.001137399333716424	0.001023383021691212	0.001016557612259008	0.05798112358404561	0.03623411593437889	0.007010053045911414	0.001007869493002285	0.07066540898096953	0.1397887406696341	0.001139114440292384	0.00169264758889563	0.001013750705698141	0.001006155903908272	0.001010143731423146	0.007451303235056029	0.0134016652667508	0.001090666771778122	0.02301424839233668	0.01491338545439733	0.009152545800219441	-0.007824030069185776	0.01284740763490295	-1.109962453795486	-0.6019447014571403	0.0168280809220098	-1.135079589301402	-0.01634593136705597	0.01220015442216216	0.4514163551338278	0.1138831582225346	0.08395760434402866	-0.007356880381035311	-0.005178568526607639	-0.7963878816346682	-0.1574210068779119	2.101062318615546	0.1512604000794878	0.02333643190218029	0.004649940581350568	-0.02258146699383896	-0.5073510325538101	0.6265674017493904	0.04962893293035778	0.02776848860928821	0.08703814351146677	0.1960099559566574	-0.02925690220651494	-0.01966256279418581	-0.3962523102218256	0.1279303365118251	0.02865373771811363	0.01560005484682688	0.02173917881527596	0.2786636709732077	0.4895010333393929	0.002587922414300873	1.076090864730818	1.23186451824395	-0.09538767491267554	0.3316445195253838	-0.8400139970096961	-0.3973275261385612	0.008247017796592754	0.01581469028658473	0.005255965111445095	1.083574246752945	0.9820763703694189	0.01447920806885613	-0.1130659524943343	-0.4208360563087897	0.3528399408699299	0.1804016348642351	-1.598236170896307	0.06786481838680322	0.02276311603325419	-0.5362644219952272	-0.4879005418468286	0.213093595602359	-0.5720202540071275	1.154287463173888	-0.1200048874666522	-0.03853203981180257	0.02903490171045351	-0.1362722910380281	0.3274435815173765	1.26393565447372	0.269526741301153	-0.01012905457462248	-0.3253362574851793	1.033783698522644	0.06054515060477258	-0.4049654102622064	-0.005935871196768907	0.005441398127497997	-0.005101867523183341	8.499395145472285e-14	5.235571229540547e-14	nan	nan	nan	nan	nan	nan
0.45	-0.0363922318141851	-0.01981555330424597	-0.08283919522460918	0.8165677871026621	0.9018506161058238	0.00751290326568552	0.4896337998916387	-0.02210848617521582	0.09289421383262678	-0.1219507241332426	0.04567420389100221	0.06718136598162995	-0.05871373723207668	0.06242466025051077	0.05338402011890407	0.06848907700399774	0.3232307708566078	-0.06848907700399708	-0.323230770856635	0.1287657176907974	-0.1658216665330247	-0.006567553320647001	-0.3828418633797632	-0.01192645842511105	0.008926349782457835	0.09884797990407242	0.338793863081906	0.9107391344064502	0.5655259477199726	0.1456830359553908	-0.01943569095391994	0.004688229527945244	0.08717406660731475	-0.993247469579836	0.591656098710366	-0.9740371345373678	1.412235687822972	-0.2810842487401758	0.06502225787340314	1.196662064040932	-0.0775179008251294	-1.102118191462246	-0.01502384545324343	-0.7383205700285211	0.2423443092266702	1.091566043074857	-0.8646950807636573	0.8155756173524886	-1.759255714191661	1.087809986197532	1.759255714191659	-1.087809986197525	1.047681483146919	0.1327019061097665	-0.0442728276386703	-0.7359630803439056	-0.1642623177681512	0.2233988018075916	0.2147240068821309	0.443261602946258	1.245505256969433	-0.04060147190870591	-0.1137218838787564	0.03865384686028404	0.08019309110570921	0.529226520865097	0.001061474214752874	0.02310078831332933	0.01762996912184862	0.04725460205039755	0.001004519462838617	0.004601103356748485	0.001057530674467611	0.003795475756539993	0.4698810922190534	0.4419682478125327	0.006223139341114413	0.01186575106373758	0.001008311751623094	0.01918623439188323	0.001001524994361809	0.005806635506262861	0.001017679443167215	0.01703508206768142	0.5462061699423109	0.5034142884729192	0.002323850055794508	0.01919061805386671	0.5207990884166964	0.4910071035692913	0.001020534713140741	0.01310373964587881	0.001045451780812068	0.01158358742562066	0.001100293911569539	0.01115185839589377	0.001010270174979043	0.01021187351078482	0.5877996033329888	0.4755734787874306	0.03629491602405547	0.05367366858548431	0.001010042550756535	0.006299361904478301	0.001015809532433477	0.01751094233936244	0.001026424304443373	0.06378960622131434	0.1977600303334928	0.2139845545004734	0.001958220836352424	0.001223505521341196	0.001167977623641592	0.007127226646905334	0.7631990292146784	0.7339781595907592	0.001010993295058562	0.05264330100400631	0.001004887390502966	0.01091464410033521	0.001001810849919854	0.006784274221233947	0.001003547885846388	0.009174180734392107	0.0133978406367541	0.02216972297633259	0.03842429260240694	0.04057165913636487	0.001038697369490808	0.005931954112738046	0.02584960280267519	0.04801050985506015	0.1041303011790527	0.1360346549028986	0.1981640794451785	0.1997003830883507	0.1489804101165744	0.1503395156825358	0.2070686613481346	0.1754905071179211	0.00582589897945595	0.03424236301445808	0.001719525132921749	0.1234518219528246	0.001250000788290017	0.04131693660028712	0.001079588012266378	0.01084490777504928	0.02785923790796776	0.04869465666777355	0.02349105983698306	0.0352641599133846	0.001014697231428061	0.01310756864282697	0.002416117390819923	0.0320192071810888	0.05169253560219505	0.07335137196386196	0.01185440941503326	0.03192909892301298	0.05664762190703074	0.05008664708710199	0.07662809878394791	0.08575545192375431	0.01056481407318214	0.02387507970919944	0.01011958952045785	0.01557376272535789	0.04708470169555544	0.09000599465832528	0.02370563060034872	0.07366734983894875	0.160383966849623	0.1469768583524723	0.01169218741649922	0.0330919272345073	0.1736766416109461	0.2151196516867879	0.02920219495910696	0.04078300539832135	0.001183895722618364	0.02204022413163465	0.001023741471264167	0.01814769799425949	0.001922972672254606	0.017475975120074	0.05170914846851127	0.07737189280880548	0.03315613195299122	0.03850286371226253	0.008704680800418947	0.02549284005351656	0.001009293415505034	0.00735652235636136	0.06963598586007874	0.06136264948286897	0.1269875364931773	0.1249131363723959	0.001166791271793896	0.1185108060652112	0.004203312118203214	0.07148116374958764	0.001031576058783664	0.006155887842007093	0.001013428526556978	0.003648926457344541	0.001022864387480085	0.005430764642922452	0.006079796530556739	0.01266285812256028	0.0009624508797181218	0.02304062704651057	0.01325434546498844	0.009410194232181934	-0.007826141978683471	0.01280298425036321	0.00105306989015875	0.005077923636804351	0.001004054763658739	0.001009596994436362	0.4715834869913393	0.01374160615771441	0.001008671513858385	0.001001319264676913	0.001008121085743455	0.4951402343801942	0.001042673402760614	0.6042583542508371	0.001007448250829919	0.001035393426543367	0.001084324552326541	0.001007744342189655	0.5585613762757559	0.04926674306582181	0.00100804933256564	0.001016536986842961	0.001028001540733557	0.2002122245308255	0.00106226697491646	0.001034974691250854	0.7546387841616914	0.001008437727707837	0.001004936300331764	0.001001820853511402	0.001003577377205829	0.01781688319376053	0.04003122289945251	0.001028440069361222	0.05441989976552306	0.112454836236299	0.1924879213134001	0.1478229242632368	0.1915737632363778	0.001754873942043882	0.001688282385563978	0.001263938945460869	0.001080377709948129	0.03725861343399585	0.0335071863724162	0.001013875477652619	0.001092273749902472	0.03361796480156565	0.01870526506871876	0.04825265647779366	0.03255822869495432	0.02447007538385046	0.01192031495516805	0.03899712887777676	0.01517602919531138	0.1563501662298424	0.004183051849880012	0.1838310796763096	0.02272791747415581	0.001168254279218354	0.001024941478073132	0.001013419044662948	0.04832151638747582	0.06501470749939509	0.01974651213099986	0.00100827935433067	0.04150232111438363	0.1299008494021281	0.001177288516758245	0.003410137210883311	0.001014384623413008	0.001006562987230596	0.001010755031239876	-0.007998420273410897	0.01136526009778149	0.0008319568087497282	0.01588689223143131	0.01720977858175239	0.01155152027496545	-0.007929266965281546	0.01417551224789457	-1.122462169399994	-0.6176109276954278	0.05579184591468309	-0.8001644233261401	0.01841199859763441	-0.01323516488852682	0.4479945138284646	0.3985092018678649	0.09391407239031234	-0.000561611821823021	-0.05346029195272733	-1.66723283784294	-0.08200247300244032	2.749941771563545	0.06842432108212028	0.01665197441280253	0.01387373076443028	-0.05389249211595729	-0.4318282354193594	0.8291940138090189	-0.03476556909994154	0.03177132238568056	0.07545915128853889	0.140341463223555	-0.03034909021048541	-0.009210965064244993	-0.4114234912178201	0.04699667683544637	0.01008956470110199	0.005563097857342466	0.00851729330270415	0.2063312597260146	-0.001102094585819811	0.005585004837235516	1.831394558780381	0.2113131173282543	0.3474327308911188	0.5697149367914167	-0.868421456701708	-0.244465669128939	0.007249257537505268	0.004214826326140091	-0.005954520372888064	0.5560361214816226	0.5586075797154089	0.01929392937581261	-0.02317987090011587	-1.017225019472701	0.4481967172122153	-0.4052539510867734	-1.922903483932517	0.7334179540692667	0.07609377014038302	-0.4295347325901737	-0.4192435129539893	0.4161271772508617	-0.4284848510798596	-0.00747653731789342	-0.3823881184886498	-0.008057319011052173	0.02217017717983879	-0.09386552487256759	-0.2444123584580357	1.714945777293871	0.7709589393944851	-0.01634322161659322	-0.831143162070158	1.123557596758838	0.04111513965337082	-0.2289083979377987	0.01020735348257403	0.01422605773466562	0.006295622997580291	2.957741730880764e-14	3.258340482886241e-14	nan	nan	nan	nan	nan	nan
0.46	-0.04630870105202203	-0.01409608094280547	-0.0913060054131111	0.8308352102550732	0.8991767104592067	0.008065310386609778	0.5023903101460818	-0.02245943632019074	0.08261601986124369	-0.1225079703548368	0.03851543769103029	0.06777017989828495	-0.04734044813388721	0.05398637763557995	0.06050681837836673	0.05554801135114747	0.3334822788169369	-0.05554801135114751	-0.3334822788169463	0.1384998822464144	-0.1642692033774392	-0.007319063445339287	-0.389694435509108	-0.01373824970727783	0.0112372022469563	0.0997184052630336	0.3415010002163544	0.9221604011996128	0.5650328027311783	0.14531964319094	-0.01905452099809861	0.00542606360980046	0.09244416747895566	-0.9719988033043528	0.5476822153732074	-0.7119575173623318	1.441997873766466	-0.252166067237833	0.04444867955766216	1.337130095186897	0.009689831866417101	-0.958420952992633	-0.1180914643224829	-0.6897583605976287	-0.1275114252145167	1.162258307005329	-0.8181961066029451	0.6034400981811371	-0.8151131509681492	0.9616460341399016	0.8151131509681492	-0.9616460341399015	0.8957880708563243	0.1756611420738812	-0.1081239381769338	-0.6309862877230796	-0.1965176866997916	0.2379804821873778	0.001902255906640899	0.09320682253237358	1.03756333522728	-0.05546874288819412	0.117774021243168	0.03329094836638245	0.06196019322402706	0.5219077267939485	0.001055299578802823	0.02357758248711717	0.01062610133866611	0.04062000993979135	0.00100418942627826	0.004670400985602555	0.001034320266996599	0.003717333609307805	0.4700907093974964	0.4461141730063578	0.01217078962247638	0.01667910109712515	0.00100863451523662	0.02013679939804256	0.001001381666402479	0.005738801772769024	0.001012201670222278	0.01657803391156491	0.5233635540032395	0.481853848727449	0.00170458386584113	0.01861861553567742	0.5525617855933865	0.5222543447729989	0.001014727062241688	0.01402133244448727	0.001038529652888769	0.01166888396391599	0.001088561887383565	0.01126414053864217	0.001008611580069932	0.009538588713603363	0.5771272238379367	0.4712086929332984	0.04486469760172754	0.06269623747718665	0.001008689261937887	0.00611296360830841	0.001016425712675263	0.01781040146723047	0.001027145949604256	0.06453975324481034	0.198536965200461	0.2152032477163526	0.001527095583101757	0.001028149440185839	0.001103639677068021	0.007031786424033584	0.758515647607928	0.7302057413162342	0.001009216229969689	0.05278996777456882	0.001004918478071901	0.01105468447992794	0.001001817431123761	0.00685895115230561	0.00100356655940381	0.009286375325269689	0.01610338723346309	0.02406951861899338	0.03767266548992444	0.03907401348006795	0.001035770957813638	0.005969244565236228	0.04631720557775423	0.06839725737843602	0.1050797329080368	0.1339997656787205	0.193820080167218	0.2032026565789619	0.1478125434182489	0.1551578156057634	0.1992133353472444	0.167003865400443	0.003776791904095605	0.03260866464193456	0.001699609004773997	0.1235218863640764	0.00127100216455208	0.04127270335934671	0.001083223577204743	0.0107546945909719	0.03239114239142463	0.05213219782469822	0.02874485822269682	0.03913597732467109	0.001014755977492805	0.01330081454146406	0.001771968164770729	0.03205832324249408	0.0389216073283308	0.06061930082767351	0.01663103231439094	0.03662656088237281	0.04899789368742588	0.0438300204812556	0.05127430791228746	0.06459748496796924	0.02178430550600007	0.03317982980200328	0.01149671367160068	0.01650231904235889	0.04176715806690258	0.08640705679477485	0.01831240133832593	0.06998944064483242	0.1570647966840284	0.1499392057787844	0.007660226638641928	0.02965522757361835	0.1752143266095724	0.209189827983695	0.02426794173266768	0.0360362980867896	0.001185027384967918	0.02202453952313127	0.001024754321761442	0.01838658960022775	0.001485656730703839	0.01686260238610837	0.04775887483679783	0.07304024687081455	0.05482057646972661	0.05694409988887689	0.01738095053427234	0.0345247233954163	0.001008921281364284	0.007243644706324393	0.05012134284867693	0.04987889338959533	0.125941179068763	0.1326840373675883	0.001182521538867455	0.1186121628008724	0.004301205567868752	0.06980612277782355	0.001023498362813411	0.00633131868386963	0.001010245686589357	0.00383012282972111	0.001017220700091165	0.005549322011463778	-0.008547022955210634	0.01106973724010541	0.0007806704519257579	0.01589744369310083	0.01654616258598881	0.0116545796477504	-0.007930111729080685	0.01415774289407873	0.001045433622523829	0.001050460604100037	0.00100367326567811	0.001008907401541861	0.4696935490571107	0.02240883515895628	0.001009206927849644	0.001001160310985837	0.001004952149144556	0.446997101476196	0.001025717483034688	0.6472466414383833	0.001009149226267039	0.001027924710996643	0.001069813947840762	0.001006153584714064	0.5451665561555891	0.05985148750056023	0.001006635402397177	0.001017489517527987	0.001027873987987799	0.1995899999059942	0.001057818227984196	0.001033265407199872	0.7397418760274334	0.001006475063626584	0.001004963428983951	0.001001827197356233	0.001003593479910968	0.02014596068855879	0.03434700797394241	0.001035575892474833	0.0831936616810677	0.1018329645512307	0.1814117133441066	0.1444968965496849	0.1807378903935721	0.001380761121863576	0.001670653792558795	0.001315049848882513	0.001092002941004764	0.03818081589155198	0.03596137801877518	0.001015493696449014	0.00105921257432518	0.0151866973557729	0.02443491307029513	0.03258444337803331	0.007343362091777133	0.04181152197221871	0.01384110610502376	0.03234929723185295	0.009839427847313913	0.1480345848309252	0.002464611153446246	0.1728963583290001	0.01534146135557511	0.001199109224721443	0.001026499934439829	0.001010280477066578	0.03866190919090799	0.09379529906441346	0.03248297121608969	0.001008689215660388	0.01233923324779714	0.1200129581346219	0.00121546259322484	0.005127626832871972	0.001015018541128325	0.001006970070553271	0.001011366331057023	-0.02344814378187771	0.009328854928812356	0.0005732468457214054	0.008759536070525873	0.01950617170910748	0.01395049474971149	-0.008034503861377299	0.01550361686088638	-1.135903854663385	-0.6390390394717889	0.02852926442422594	-0.5390549470847484	-0.01609695310466181	0.004862179369778902	0.3685140954194567	0.5403659166403407	0.0946646065059719	-0.01685289320722805	-0.02519080403799016	-2.666210574687792	-0.03756084893646957	3.519643518110698	0.1409954379649517	-0.001504703488868376	0.005679733151393892	-0.07987665733742416	-0.4580936348316406	0.9640195922754194	0.02081510604976528	0.02658977162618541	0.07670827227853207	0.1071420218447362	-0.004178295588808572	-0.01210062193949238	-0.3263532619815717	-0.01440859070758235	0.02319713512420495	0.0121415178551658	0.0176468682898236	0.1815536728693512	-0.2597713995101927	0.000531285328506379	2.177806284507689	-0.5801014978761346	0.2655757333377749	0.3111769866132517	-0.8153224808928673	-0.08040804409254419	0.006866050195518548	-0.01419676189150286	-0.01107273855962468	0.1520669326417802	0.2318793252374697	0.01840457029729954	0.02386245769124281	-1.512304252772854	0.4808441108831741	-0.817103736699436	-2.32091372923671	1.073244259438472	0.105656107066384	-0.2837423995065074	-0.309488694232208	0.08777861783302993	-0.2536362076856539	-1.180337736398751	-0.5513897427161714	0.001420996401339102	0.02766868430980942	-0.02427907456397138	-0.5830465352849059	1.934770569613765	0.9880230472866502	-0.00296729233518484	-1.491339654570397	0.2740808237361647	-0.02934957676659995	-0.1167494785801732	0.02458446223472995	0.02181371662264405	0.01736039814883617	2.704536700413182e-14	1.877579323994009e-14	nan	nan	nan	nan	nan	nan
0.47	-0.05532247369280417	-0.008922252198728912	-0.09711270142980176	0.8454291358710474	0.8968489751286053	0.008393684761980725	0.5156846154014056	-0.02185905852940079	0.07328259991577071	-0.1248938946805734	0.03186751545476529	0.06474787029185398	-0.03605774987787992	0.04608501783364442	0.06550520239287734	0.05221231313687189	0.3424697090592398	-0.0522123131368728	-0.3424697090592675	0.1466153457846727	-0.1623670481592908	-0.008755221061460339	-0.3953996958655929	-0.01581593661665102	0.01366314133380914	0.09957029278928357	0.3405921060797379	0.9315206022624062	0.5644850025510519	0.148511465139533	-0.01880296864275334	0.006144482152228674	0.09747567534537276	-0.8110063323568267	0.4898144387383346	-0.4561018637019544	1.477690306817244	-0.2119014785601054	0.02125496606221788	1.288763550906317	0.116410643337616	-0.9273170177257415	-0.3780384466003745	-0.6465453047355647	-0.4687738159076885	1.072148484534739	-0.7670213530779375	0.4032246574011243	0.1338211519908366	0.8414126612184208	-0.1338211519908397	-0.8414126612184204	0.7246904878248401	0.2029670915271387	-0.179067343727951	-0.5053076398836321	-0.2171652358083789	0.2461753183241324	-0.07126980291140306	-0.2736451553190598	0.8332678083292874	-0.06061626442551537	0.4436792637999925	0.01912309545995247	0.08449916810737733	0.4772692485548725	0.001048265791759931	0.02417376614456132	0.005997179307357627	0.03670439124359311	0.001003847504932522	0.004747785378028041	0.001021844082957821	0.003606414831681943	0.4685664902839468	0.448916416712243	0.01750484566731582	0.02112670437911644	0.00100918227251168	0.02104662649660578	0.001001253976337277	0.005608250516844122	0.00100845297666388	0.01600448064954618	0.4931979263670243	0.4514149602581421	0.001371062701162821	0.01835357818002244	0.5845472247880499	0.5595044445349519	0.001012596381929044	0.01487327943916443	0.001032395107059575	0.01167150906452969	0.001076849094865944	0.01140104100283144	0.001007302457221064	0.008616442670271609	0.5649821085951965	0.4661642064963435	0.05278902138978031	0.07125941380722058	0.001007512579963039	0.005839526264655932	0.001017417875307203	0.01806667148549668	0.001027378106116376	0.06533908961148442	0.1985857839433791	0.2160976530595961	0.001298552529604045	0.0008862101347371658	0.001068984926708279	0.006933733418891353	0.7494277928190588	0.7275681005079356	0.00100765054660575	0.05223238702455044	0.001004954926807731	0.01118231489836563	0.001001826844516273	0.006925956691704776	0.00100358980089626	0.009387099287180145	0.01952100122951136	0.02655516817380879	0.0346983146794026	0.03606406837016386	0.003672331278407101	0.008046039866131616	0.06643153300613948	0.08760329362168805	0.09888864198988803	0.1252745666217467	0.1913301116657986	0.2053131685118249	0.1454091000784263	0.1565724555894634	0.1904466175738735	0.159677092492238	0.002678556314759011	0.03183948177454984	0.001681362996122431	0.1235964531666332	0.001298991346569061	0.04107218880995045	0.001092710733489783	0.0106404727149077	0.03452910678754863	0.05233204937471325	0.0320073256438441	0.04033872991493649	0.001042338475703412	0.01349462092726935	0.001422573364274609	0.03247419325312726	0.02617458157872065	0.04765944614711775	0.02228730158868989	0.04185670843547008	0.03767903365845778	0.03513037548909345	0.03049210757184498	0.04456049049329411	0.03047927188639968	0.04035796722682176	0.01332744612496948	0.01780816244046665	0.03755201926025761	0.08439405779867398	0.01766995241806171	0.06940717323413745	0.1528205745416111	0.1503513488496126	0.004971912682039748	0.02739584264638078	0.1677454131105623	0.1921581291121265	0.0182397989768763	0.03026993933105871	0.00633146806214667	0.02680184050299202	0.00102719094808294	0.01858266939392884	0.001252583954122789	0.01678687520367396	0.03959828341772304	0.06506026198839059	0.07454099947711214	0.07371605414971656	0.02792466530753984	0.04475717247196562	0.001011488889516798	0.007190806156241165	0.03151311556244098	0.03505016836596354	0.1161540182420807	0.1301448622812921	0.001207756545343171	0.1179247451863724	0.004378210647171017	0.06841082579510682	0.001020050160475667	0.006625544355804744	0.001008951183934582	0.004073103219857908	0.001014908663715142	0.005758700990514552	-0.02237556181257564	0.008710002588316655	0.0005554001748509638	0.009009054538815151	0.01851003441647397	0.01398874865835504	-0.008058359603801862	0.01400946762998249	0.001037146443113835	0.001035926183919315	0.001003338032993503	0.001008818338207013	0.4609828223969687	0.0241056991175255	0.001010213772234173	0.001001087911642055	0.001004212871209107	0.401483421871174	0.001021157581098562	0.6726240106453039	0.001011419387194356	0.001024390472673824	0.00106029239739176	0.001005759398914667	0.5276149476070092	0.064632363175696	0.001005994090872071	0.001019263466754868	0.001027404599975424	0.1978553944665828	0.001062460873743826	0.001032607517286624	0.714637054469365	0.001005637091139541	0.001005017758115951	0.001001844630658942	0.001003631339180522	0.02597452264738738	0.02853384141825942	0.01099732938071955	0.09842914512849453	0.08010978307630709	0.1921745204629471	0.1392452218309251	0.1711476393181146	0.00164836843465455	0.001655280275950215	0.001339233033930892	0.001111542005768191	0.03600783834219423	0.03558100488459739	0.001118047625582772	0.001057199824368094	0.008120305931570374	0.03208522260975493	0.01686783505126586	0.004197302708592637	0.03901607242497179	0.01656093344322371	0.03272337542792587	0.02298137160422994	0.1445047086900716	0.00182366233004943	0.1404459138397046	0.008241329745382012	0.02067673450125451	0.0010324572224913	0.001009175323312207	0.02223831840339669	0.1045256376383063	0.0459511323958644	0.001018790604928325	0.006702133458529203	0.08593989076014427	0.001249752587964925	0.003892919196708073	0.001017682261590918	0.00100814034251284	0.001013463727173315	-0.03534603509449928	0.005855186064131473	0.0003158525610799423	0.002320280159160717	0.01967699641285183	0.01635352079587464	-0.008205692072462587	0.01266587298116311	-1.150370609647346	-0.6607758028134706	0.08008739758477573	-0.2522351281623575	0.02043117940004316	-0.02046824772341699	0.1707990113627678	0.3655504176443232	0.08666118099379758	-0.01262219094049193	-0.07755576776549297	-3.4372188978496	-0.01597291685792824	3.887650464710112	0.05477197592660688	0.0008651923280503716	0.0188545974016868	-0.103343411423229	-0.573522316629441	0.7647261768513873	-0.0523071923842829	0.02353778759862607	0.08499720472678336	0.06824910818496743	-0.01919129927990926	-0.008980870948430428	-0.2289075573795394	-0.09098655922419066	0.007243692501846011	0.003886923880683775	0.006071406153738886	0.3065642049919863	-0.3389583740098523	0.3780550510846731	1.649352100892854	-1.150063833793301	0.2158686741253829	0.02942673489235339	-0.6650481053194801	-0.06423656821413032	0.008640704682306873	-0.02226532360771301	-0.01071883230005148	-0.1204632451376528	-0.004236047493858518	0.01926450112416436	0.05690666966579521	-1.118964306317954	0.5551416988229491	-0.931964977953898	-1.676552367024022	0.3892497964546118	0.1519663460934552	-0.1532186661745717	0.1609156207095895	0.00127218080241773	-0.1911284136729395	-2.190220668502265	-0.6021371633737992	0.8537777309164722	0.01388680844827582	0.0118185908155952	-0.9945969068976707	1.396721563858059	1.042724512011931	-0.01036898744358365	-1.392278869092599	-0.7466906373621918	-0.09675986032931309	-0.1622336727481889	0.03373308870884956	0.02648679622775669	0.02429400536235749	2.022796936120972e-14	8.018552152073629e-15	nan	nan	nan	nan	nan	nan
0.48	-0.06213383984942718	-0.004245174062373721	-0.1005624462416499	0.8604070775393255	0.8949682712960085	0.008490985118802974	0.5275062330648421	-0.02001072511256198	0.06368859987427174	-0.130447640202503	0.02545014723458067	0.05855823718339076	-0.02634013563683041	0.03854704058792363	0.06871107058002299	0.05794138726850648	0.3504219849792414	-0.05794138726850671	-0.3504219849792514	0.152941409023421	-0.1602459177474034	-0.0108996054934755	-0.3997054254329754	-0.01804446523607682	0.01614006827626244	0.09749810815971006	0.3360549070006534	0.9388015759861343	0.5636899780168987	0.1526550063734088	-0.0186299876337685	0.007171560028874241	0.1018470604913797	-0.5315175064966865	0.448332093828171	-0.2405672763925762	1.518801084227258	-0.162759767541301	-0.001766124152076745	1.042592576809002	0.2592809570717765	-1.010536972191898	-0.7516557035779285	-0.6436475573818997	-0.7609761256185903	0.8492415039749365	-0.745519595383152	0.2449369327071122	0.997841318213898	0.7546151696796028	-0.997841318213898	-0.7546151696796031	0.5379080109549967	0.2194561808216091	-0.2497693013557452	-0.3510801299024598	-0.2266860287099959	0.2481780533074713	-0.3829121752573468	-0.6324541659573572	0.6217178674147834	-0.1049136136935382	0.3081178782991731	0.01757667909756248	0.1236920600684325	0.3898831827145643	0.001040604943960369	0.02496692904912599	0.003621176702382115	0.03541198065650517	0.001003508929377604	0.004856171529804575	0.001015564119924703	0.003439522398257999	0.4648195518481044	0.4491074405457122	0.02103103967171599	0.02431802300730732	0.001009959685832293	0.02185723037341131	0.001001153945657599	0.005419061294576734	0.001006209713961645	0.01526620016845245	0.4579353105845235	0.4127964351969711	0.001201811448765421	0.01828863130531369	0.6142830009338416	0.599152834675811	0.001012667186550845	0.01562433226245477	0.00102756123383769	0.01166289718481924	0.001066232068761668	0.01158431724097277	0.001006451027807013	0.007495903283249564	0.5511780464918439	0.4592838733193071	0.05918734181963552	0.07831297107677079	0.001006603713904565	0.005530727408291242	0.001018801109130902	0.01825862831452114	0.001027259329336915	0.06627646141274564	0.1979654197655981	0.2164984311076787	0.00118651163307783	0.0007446887789231192	0.001051333120845678	0.006822751167994186	0.7357333646334377	0.7250729370146159	0.001006448895320649	0.05109265659136043	0.001005000320229838	0.01129785320873777	0.001001840269903123	0.006989236307047326	0.001003620354969101	0.009479273089583533	0.0240756131811316	0.03002056205679766	0.03036715359085859	0.03236003096905522	0.009913775706190999	0.01279489111152219	0.08377690433793077	0.1011033221312915	0.08596667899123005	0.1112959785973591	0.1938354195259904	0.2087068704792871	0.1418592580858613	0.1568998647989231	0.1812817623411337	0.1534025832024195	0.002259467909815271	0.03150777250012932	0.001664551451063363	0.1237065683449786	0.001325076205699098	0.04090021337476632	0.001107225241594936	0.01056137403201426	0.03463270420697855	0.04955560047196663	0.03353392378135472	0.0387931115686094	0.00110741827327877	0.01366426044932875	0.001246622477647469	0.03314835914052427	0.0158792835859245	0.03745406224208704	0.02883686919502242	0.04752852084060311	0.02404195634587716	0.02500792659760118	0.01743587614307403	0.03126509360186325	0.03362162254585521	0.04150215714966221	0.01558514697105954	0.01947072143506953	0.03545841629953105	0.08265545814206231	0.02366378807334558	0.07256536123134767	0.14883746038107	0.1500970930842193	0.003288432742153003	0.02597490658191824	0.1503844631161456	0.1661010420019051	0.01162052436634902	0.02398845172000401	0.01842403437373474	0.03709486476816494	0.001031388705627567	0.01871111648323498	0.001135411308147513	0.01715267325717145	0.02741334552693968	0.05351537941878406	0.08976845080727168	0.08442055679210836	0.03964575844340842	0.05506436851544157	0.001017825190004344	0.006980893562253643	0.01852243416779378	0.02367584562900149	0.0959817659476612	0.1184547286930021	0.001237518119096148	0.1169044473103137	0.00380285538752521	0.06656297422706244	0.001019659344395465	0.006995428789157804	0.001008889675095202	0.0043539474507749	0.001014802398850618	0.006030774272722825	-0.03491700230677856	0.00560764512793328	0.0003087138927318302	0.002420087546476362	0.01927854149579822	0.01636882235933201	-0.008215234369432419	0.01206821328880154	0.001028859263704545	0.001021391763737183	0.001003002800312148	0.001008729274873485	0.4522720957368267	0.02580256307609573	0.001011220616618043	0.001001015512298012	0.001003473593271309	0.355969742266152	0.001016597679162092	0.6980013798522241	0.001013689548123886	0.001020856234351265	0.001050770846942528	0.00100536521311473	0.5100633390584292	0.06941323885083266	0.001005352779345688	0.001021037415964763	0.001026935211962201	0.1961207890271711	0.001067103519504274	0.00103194962737386	0.6895322329112967	0.001004799118652717	0.001005072087247294	0.001001862063960035	0.001003669198449169	0.03180308460621464	0.02272067486257598	0.02095908286895801	0.1136646285759212	0.05838660160138504	0.2029373275817871	0.1339935471121648	0.1615573882426559	0.001915975747434637	0.001639906759341715	0.00136341621898011	0.001131081070532341	0.03383486079283728	0.03520063175042062	0.001220601554719758	0.001055187074415094	0.001053914507367328	0.03973553214921415	0.001151226724500541	0.001051243325399538	0.03622062287772564	0.01928076078142333	0.03309745362400078	0.03612331536114561	0.1409748325492176	0.00118271350665432	0.1079954693504089	0.001141198135182163	0.04015435977778724	0.001038414510583247	0.001008070169558737	0.005814727615888214	0.1152559762121989	0.05941929357563924	0.001028891994193058	0.001065033669263599	0.05186682338566728	0.001284042582705494	0.002658211560544505	0.001020345982053772	0.00100931061447183	0.001015561123289742	-0.04724392640712103	0.002381517199450682	5.845827643854792e-05	-0.004118975752204363	0.01984782111659605	0.01875654684203789	-0.008376880283547869	0.00982812910143961	-1.165977735544061	-0.6778035138936839	0.0679251138391275	-0.01441332525245314	-0.009896601234912025	-0.006332551791095772	-0.1537298790639506	0.2891089858358219	0.07481996212887843	-0.02858048648852138	-0.05813624783385214	-4.302137893056066	0.002457247258202776	3.999301593892351	0.120816603718359	-0.003752099552720002	0.0149548879406463	-0.1195553260760623	-0.8252629828481276	0.6620957801963202	0.01374280348213522	0.01372713216651045	0.1043153591946635	0.008416562813217121	-0.004094705670783996	-0.01468647107904658	-0.2978577989852984	-0.1308385273581809	0.02077871351136475	0.01139633304459864	0.01593683638938277	0.377502538503696	-0.3985898577555321	0.5349424742155883	1.036604737777176	-1.630779291357652	0.5222137402575859	0.09373083176511278	-0.6048697572402526	0.007086674401159778	0.01397572534572602	-0.008488939052515521	-0.004048099927606699	-0.4431931579108584	-0.3177948620810787	0.01357119756643718	0.07552163305620568	-0.9614100976316873	0.5691770812947469	-1.101664516582374	-0.9725942124904072	-0.1335452409594445	0.1769992263730485	-0.2288625316090944	0.4386023873486345	-0.04550114941252608	-0.08594643513172483	-2.985415384128969	-0.6544155138294145	1.104565653441643	0.01414214680019038	0.06402597262045717	-1.296026072732826	0.7212802459245536	1.002972440673394	-0.0343821011115566	-0.8004591972379705	-1.556110876664134	-0.09592562908414028	-0.207260395655384	0.03971621451636691	0.02938648478255977	0.02989925877949439	-5.229808746816105e-14	4.403365874706641e-14	nan	nan	nan	nan	nan	nan
0.49	-0.06568213242899791	0.0001608208300310243	-0.1021854646249289	0.8758208276882238	0.8936088798336868	0.008371176991935673	0.5359213558830188	-0.01657329245218792	0.05275283852794248	-0.1401020011974123	0.01881563790429074	0.04981751152744224	-0.0193638146276628	0.03101728051657924	0.07066409406431609	0.07160633264129435	0.3577701823508912	-0.07160633264129296	-0.3577701823509145	0.1572998532288459	-0.1580093249375067	-0.01373222458807874	-0.4023740164577915	-0.02032185169785138	0.01859244573730486	0.0907807537772882	0.3280033229369116	0.9439619740856636	0.5622663608444701	0.1516490724894624	-0.01845706573238487	0.00854449220787018	0.105171354639039	-0.1840075752777946	0.4309271162843127	-0.09576913947404302	1.564117333894548	-0.109974724283557	-0.0214433902063273	0.6360673769796457	0.4215119043367012	-1.178417621438623	-1.163305066605507	-0.6802757289443505	-0.9703351831853263	0.5525467652210612	-0.7568565335144128	0.1576544502987922	1.7198848368076	0.7324532952785335	-1.719884836807599	-0.7324532952785401	0.3259374370560079	0.2245197727681492	-0.3153788222403808	-0.1896464593832503	-0.227683678130241	0.240029813416412	-0.9648698399357211	-0.9742109005764144	0.4183517741515848	-0.1692491477449709	-0.6322923895812431	0.01111962186449645	0.1498219818744317	0.2650563613281732	0.001035694189843946	0.02599891272041826	0.002352715247451755	0.03564666905001163	0.001003282324493588	0.004993475611474662	0.001012377910237941	0.003248840441075869	0.4575277457997617	0.4449151293416469	0.02573002479817603	0.02873052650312263	0.001011023503690405	0.02252296870578596	0.001001083760973624	0.005187067444774155	0.001004776667484791	0.01438462043409797	0.4071126544305392	0.3609393170148263	0.00111116448153406	0.01834577307707921	0.6378063126415919	0.6367073037108616	0.00101500722927528	0.01632623996710342	0.001024052446202616	0.01170425093433773	0.00105842970415527	0.01181748078310818	0.001005895043036936	0.00629064810823185	0.5348470730104505	0.4489425718112118	0.06455848644517176	0.084350590948447	0.001005949924695633	0.005277062659404331	0.001020744091346363	0.01837658314801065	0.001026853769954554	0.06743147154426726	0.1954981692227097	0.2152110301438357	0.001134931997117964	0.0006111306348913634	0.001042492073540065	0.006692071682314718	0.7149433904594475	0.720357912942819	0.001005563588093197	0.04957505186364645	0.001005073922918903	0.01143046533874265	0.001001864301604045	0.007069674359216905	0.001003672921596834	0.009583692093710575	0.0278076140066877	0.03290713254706925	0.02538871587282866	0.0283823314711704	0.01963783509885653	0.01978221224834951	0.09208425575009485	0.1054518018510668	0.06769244766510418	0.09364579270889981	0.2038433870221483	0.2164441530326167	0.141017212186673	0.1601231330757235	0.1711454836993874	0.1470646317442002	0.001987891287633846	0.03105838587761397	0.001646226793363857	0.1238529364285654	0.001304596506228549	0.04099965038590065	0.001105884541941343	0.01060111540178377	0.03016443407356322	0.04274810568023484	0.03003397451997009	0.03308692536772594	0.004258797710909662	0.01656188803885711	0.001199005072913085	0.03401674206338655	0.008779936235755957	0.03060255804943066	0.03317696090410273	0.05087634977569114	0.01318900328549489	0.01670914084300392	0.00959708316565923	0.02310950000366957	0.0310994548746757	0.03701853122217639	0.01718375950405814	0.02064836886633091	0.05164583078288151	0.08650268335404489	0.04144011125587228	0.07873507712885559	0.1539118283866429	0.1533513800795909	0.002245683455270535	0.02515868180814459	0.1250292476949821	0.1344256169582583	0.006552065391030334	0.01914967089625615	0.02397585810549932	0.03974172818717839	0.001033697059116868	0.01875685606784462	0.001073332543798428	0.01790512839432059	0.01663685811266341	0.04322092474268901	0.09652170543182224	0.08699500616621769	0.04835425345584374	0.06176315451994578	0.001023311925305864	0.0065311963744357	0.01018592621441215	0.01702745418581188	0.07468612074487901	0.1026421154757774	0.001228546388690581	0.116436089451115	0.003036042903010341	0.06431619173397669	0.001028805713168864	0.007416744540531607	0.001012873176985458	0.004658387952553208	0.001021463271497206	0.006349247377926154	-0.04557558469478047	0.002045838274019	0.0001165503171931022	-0.00234438739787532	0.01771799952041608	0.01845637215863939	-0.00845743058867005	0.0109111457651169	0.001032041454926835	0.001023212613682772	0.001003083476946058	0.001009343439136921	0.4310025929978918	0.03546255254533486	0.001012900566380257	0.001001006668900863	0.001003126018202585	0.2382954971847727	0.001016922660927455	0.692241574512749	0.001020617914852654	0.001020015141409071	0.001049916723679517	0.001005275166886603	0.4838126274959049	0.07300257914597551	0.001005199100787224	0.00102422894772097	0.001026005641583905	0.1870878896322664	0.001093166897865463	0.001034423864332681	0.6387397628317745	0.001004509544041982	0.001005216880663581	0.00100191236369429	0.001003777061536936	0.03223368911624792	0.0171328401899252	0.03819233982415284	0.09418181790138765	0.03087254273120228	0.2365967174083989	0.144730836439724	0.1484256741098037	0.001524798124760415	0.00161628287455418	0.001215431951513861	0.001081988395607043	0.01743340390041544	0.01811178404423221	0.012926671158237	0.001229122892877403	0.001077298773965918	0.0368269725219352	0.001106347721703993	0.001036492356859182	0.02129898950643571	0.01864777275131478	0.1035968209473746	0.08429009926590712	0.1800135219011958	0.00112797629177766	0.06768893537431216	0.001086118760962645	0.02150959258188697	0.001034140921318625	0.001009238354744458	0.003443471103467284	0.09742556131486411	0.05821237323427988	0.001029132354072912	0.001057918318433796	0.04080571178243755	0.001164335585908107	0.001869209229212695	0.00105353658972912	0.001023540635816968	0.001039254437343	-0.05489949371290983	-0.001784511720240464	-2.913962574191563e-05	-0.005689191658764157	0.01445360026808968	0.02030378221122819	-0.008764067052005425	0.01062049157237428	-1.184006979278682	-0.6892865906459479	0.1251106241736479	0.0658797241015032	0.02564894012110762	-0.02606040050272596	-0.7129369452600546	0.5696383181146708	0.05884681932661866	-0.02043999213200193	-0.1043570997294092	-6.007074874790701	0.008736155878906793	3.411542189749198	0.04300733092834653	0.009152218827825805	0.02791662706691191	-0.1183153751287623	-1.276093958646229	0.5496789637533253	-0.04332346279718275	0.009540201564256836	0.127573034983167	-0.2660240720863477	-0.01805016242684999	-0.01261184596276557	-0.6907653132913097	-0.1657469855488219	0.01041170111548579	0.007226473734308776	0.00843642352060337	0.214729548811059	-0.400734514671756	0.8318175023577777	-0.1563558333581618	-1.906112577080333	1.005095238500846	0.5628634143157298	-0.6764306275608473	-0.07688620265753433	0.01553036971682912	0.03273662336303001	0.01334410992427056	-0.900371693265332	-0.8075897353954423	0.5177749103250645	0.09549654777149073	-0.4519732454746501	0.1298821085157926	-0.5952423935241139	-0.6440892623674526	-0.7142697615174413	0.06740027346136888	0.8193740977625255	0.7305300856020747	0.6477434385227115	-0.07154083859429107	-3.337476802017779	-0.3402081428226346	-0.4196058253171088	-0.001565124697340668	0.08791986977696097	-0.8038759868450426	-0.2009634116983917	0.3733901283906503	-0.05318103220116908	-0.5178335458338963	-1.556828069013526	0.02589508037892664	-0.2418702016663959	0.04494181341135087	0.03188161570250173	0.03420477090148542	-1.241709119179287e-13	7.345173760267962e-14	nan	nan	nan	nan	nan	nan
0.5	-0.06593132267209272	0.004334572895696062	-0.1027124838153305	0.8916927919841899	0.8927516528238156	0.008077159535012561	0.5401402884076038	-0.01171436043918844	0.04008420095822954	-0.1533955129586221	0.01190420425016951	0.039488209967381	-0.0151587189855815	0.02348142762479021	0.07210389330898991	0.09203382561391928	0.365419630697333	-0.09203382561392162	-0.3654196306973399	0.1593032899029743	-0.1558223744597658	-0.01717966803175681	-0.4036385223070907	-0.02257598708835204	0.02089531203490345	0.0781144885868116	0.3166437239133567	0.9473284119023501	0.5605162085229423	0.137549403891905	-0.01852535678274438	0.01014655178924725	0.1069498020081795	0.1283029607815316	0.4018835284810968	-0.02136743781521237	1.61044391364086	-0.06232687696299357	-0.03660799016323892	0.203354518094261	0.5435808275922343	-1.357112216862217	-1.479485856852191	-0.6990324221494074	-1.078691306439329	0.2949964305169711	-0.7467381595007364	0.1422920847829297	2.350350838181302	0.8148653646379918	-2.350350838181302	-0.8148653646379922	0.06690650469635551	0.2095277143903312	-0.3727341711707108	-0.07026309479891975	-0.2220358144547088	0.2182758206187301	-1.572694336868664	-1.294057157919433	0.2629258108467492	-0.1702206435133689	-2.310629064423455	-0.03066591124494439	0.1695175405456025	0.08071382701405862	0.001034831658495445	0.02720192160761138	0.001715516357800897	0.03682014954160801	0.001003209437959606	0.005134980783261407	0.001011092798482986	0.003033183171039149	0.4458602557683006	0.4342846099702911	0.03274017302167205	0.0352357214649195	0.001012395535756108	0.02304454905931138	0.001001044262535772	0.004957827278604946	0.001003886626266596	0.01345551016021932	0.332943914359608	0.2938991550728779	0.001066003913161081	0.01845865539865767	0.6526480841197309	0.665382678003439	0.001019642517622811	0.01695332675570227	0.00102187810640998	0.01178852894881664	0.001054102746386919	0.01206742591392342	0.001005572143644484	0.00519320245665859	0.5154296460550029	0.4331000613488776	0.06909085435091999	0.08939156574427126	0.001005546315179029	0.005087303961348637	0.00102331162708318	0.01844295967034956	0.001026186084091096	0.06884564946987411	0.190545492240711	0.2111754033358728	0.001122179212923404	0.0004750207444653174	0.001039310972439664	0.006547265850742788	0.6854310168030391	0.7103452647904406	0.001004976295117725	0.04791642553292808	0.001005183138829802	0.01159944700356923	0.001001901473999496	0.007184469708643601	0.001003753150407619	0.009717790741699206	0.02994809460273985	0.03461351281824245	0.02007207117907528	0.02426965121857785	0.0327641724905349	0.02881715614285088	0.0883427636171554	0.09818726467340645	0.0446504292390132	0.07303663324077257	0.2224728430611806	0.2284058246111691	0.1448047959466634	0.168395944899658	0.1597207073122038	0.1395997687878718	0.001656429497196729	0.03037160437112158	0.001625253771255344	0.1240218253061397	0.001220362313814414	0.04164215148366506	0.001080659830037635	0.01085521095132944	0.01993717702112094	0.0319068487500585	0.01999576259806852	0.02295836971468158	0.01160650931434645	0.02305617045566676	0.001262166021674641	0.0350051220211274	0.005113465851282637	0.02755294724157836	0.03407225133435361	0.05071603106682255	0.00744053237940364	0.01236008354316353	0.00551413155963339	0.01867201325149085	0.02264307029751032	0.02819496557968797	0.01769587193001222	0.02099612717602333	0.09132272728237463	0.09546427057241225	0.07239167290466873	0.08587974881236304	0.1721867208937246	0.1620796596553704	0.001694278581660045	0.02465924343056138	0.09246516712418998	0.09959536241320421	0.00392501717222085	0.01664693902518957	0.01780558548614839	0.03181449114805475	0.001032712971823854	0.01874839612656446	0.001042882825821395	0.01894016695203162	0.009764246541821803	0.03661763719453649	0.09270677237260035	0.08050982774622273	0.05240482174084937	0.06326427844652993	0.001026174201227123	0.005964799003314352	0.005837280583077391	0.01354688562359079	0.05726919132576244	0.08830984126805554	0.001164198856403846	0.1178951693805364	0.002257023417239841	0.06173008821953863	0.001049979201941498	0.007902162610416888	0.001021982344070199	0.004999179767452121	0.00103664412135478	0.006723057863544064	-0.05423215702797358	-0.001918783290413042	-5.902809440023946e-06	-0.004979356317032732	0.01360167162961763	0.02018371233786876	-0.008796287174054382	0.01105369823784529	0.001035223646149098	0.00102503346362932	0.001003164153582084	0.001009957603401437	0.4097330902589569	0.04512254201457486	0.001014580516142	0.00100099782550606	0.001002778443134594	0.1206212521033889	0.001017247642693451	0.6864817691732736	0.001027546281591469	0.001019174048467458	0.001049062600416216	0.001005185120658687	0.4575619159333807	0.07659191944111858	0.001005045422228832	0.001027420479453634	0.001025076071204976	0.1780549902373615	0.001119230276227556	0.001036898101292297	0.5879472927522519	0.001004219969432393	0.001005361674079504	0.001001962663427753	0.001003884924624215	0.0326642936262812	0.01154500551727513	0.05542559677934396	0.07469900722685352	0.003358483861022919	0.2702561072350113	0.1554681257672839	0.1352939599769516	0.00113362050207727	0.001592658989766805	0.001067447684047063	0.001032895720681006	0.001031947007990092	0.001022936338040443	0.02463274076175574	0.001403058711338298	0.001100683040563487	0.0339184128946565	0.00106146871890981	0.00102174138830532	0.006377356135145087	0.01801478472120588	0.1740961882707469	0.132456883170668	0.2190522112531763	0.001073239076901286	0.02738240139821558	0.001031039386738999	0.002864825385982776	0.001029867332108532	0.001010406539930603	0.001072214591047969	0.07959514641752889	0.05700545289292022	0.001029372713948612	0.001050802967604851	0.02974460017921223	0.001044628589109603	0.001080206897881197	0.001086727197403969	0.001037770657161388	0.00106294775139518	-0.06255506101869864	-0.005950540639931494	-0.0001167375279223305	-0.007259407565323985	0.009059379419583185	0.02185101758041858	-0.009151253820462984	0.01141285404330916	-1.205594002689419	-0.7007396713519474	0.1021301570118009	0.1733450943775547	-0.009056383212474152	-0.01132761436366672	-1.441371512522126	0.7076472789878357	0.04598836633428633	-0.02802974977503111	-0.06764235571850048	-7.338746645004983	0.01360535722902695	2.223482645399482	0.1058524205440132	0.004832753440449296	0.01831120567663562	-0.09799342138642551	-1.92550477369605	0.4627667650423507	0.02652401362376077	0.003411468325099485	0.1561489180110281	-0.5412286060095146	-0.004605054958738462	-0.01751174024543737	-1.357382615100921	-0.1590428479765	0.02805262047612963	0.01826779249703986	0.02187276516291166	0.1414644946853807	-0.4255860087015046	0.9444670257494474	-1.285998641710533	-2.222574007296005	1.367091545303105	1.103639541192028	-0.830252056883504	-0.04039230248105611	0.01847988413500419	0.1001238782693751	0.03882273602443537	-1.249945585599684	-1.202268752514987	0.7329021630352412	0.09952104003975744	-0.2010314206220689	-0.1324524474915093	-0.3117188256532539	-0.2289728431335364	-1.001533183963016	0.01102140206775054	0.7940098696652209	0.6335935445493777	1.049297366666273	-0.02258915589750145	-3.616381284410036	-0.1872057233301792	-1.010254438207108	0.003302244988270737	0.1205426567297117	-0.5577926471602619	-1.090645312895759	-0.03655997490926288	-0.05772213776430576	-0.166894621049916	-1.260043074767857	0.289561928634112	-0.2751245999365008	0.05253667821573759	0.03665674741073358	0.04096673486069468	-1.646885821467451e-13	-2.137875150319231e-13	nan	nan	nan	nan	nan	nan
[truncated: 371,831 more chars]
