# Supplementary material for: Transtibial limb loss does not increase metabolic cost in three-dimensional computer simulations of human walking
Source: PeerJ. 2021 Aug 4;9:e11960. doi: 10.7717/peerj.11960 (PMC8349165; doi:10.7717/peerj.11960)
Supplement: Supplemental Information 1 — Each subject’s simulation output and Matlab code for generating plots presenting the data. [file peerj-09-11960-s001.zip › TTA3D_solns_rev/Post/soln_walk_N50_wm100_TTA_S36.sto]

num_controls=79
num_derivatives=71
num_iterations=1428
num_multipliers=2
num_parameters=6
num_slacks=2
num_states=216
objective=1.007056
objective_auxiliary_derivatives=0.001382
objective_contactAP=0.017669
objective_contactML=0.013128
objective_contactVE=0.029412
objective_control_effort=0.594507
objective_state_tracking=0.292041
objective_torsoGoal=0.058916
solver_duration=40820.316421
status=Solve_Succeeded
success=true
DataType=double
version=3
OpenSimVersion=4.2
endheader
time	/jointset/groundPelvis/pelvis_tilt/value	/jointset/groundPelvis/pelvis_list/value	/jointset/groundPelvis/pelvis_rotation/value	/jointset/groundPelvis/pelvis_tx/value	/jointset/groundPelvis/pelvis_ty/value	/jointset/groundPelvis/pelvis_tz/value	/jointset/hip_l/hip_flexion_l/value	/jointset/hip_l/hip_adduction_l/value	/jointset/hip_l/hip_rotation_l/value	/jointset/hip_r/hip_flexion_r/value	/jointset/hip_r/hip_adduction_r/value	/jointset/hip_r/hip_rotation_r/value	/jointset/lumbar/lumbar_ext/value	/jointset/lumbar/lumbar_bend/value	/jointset/lumbar/lumbar_rota/value	/jointset/patellofemoral_l/knee_angle_l_beta/value	/jointset/patellofemoral_r/knee_angle_r_beta/value	/jointset/knee_l/knee_angle_l/value	/jointset/knee_r/knee_angle_r/value	/jointset/shoulder_r/shoulder_flexion_r/value	/jointset/shoulder_r/shoulder_adduction_r/value	/jointset/shoulder_r/shoulder_rotation_r/value	/jointset/shoulder_l/shoulder_flexion_l/value	/jointset/shoulder_l/shoulder_adduction_l/value	/jointset/shoulder_l/shoulder_rotation_l/value	/jointset/ankle_l/ankle_angle_l/value	/jointset/ankle_r/ankle_angle_r/value	/jointset/elbow_r/elbow_flexion_r/value	/jointset/elbow_l/elbow_flexion_l/value	/jointset/subtalar_l/subtalar_angle_l/value	/jointset/subtalar_r/subtalar_angle_r/value	/jointset/mtp_l/mtp_angle_l/value	/jointset/mtp_r/mtp_angle_r/value	/jointset/groundPelvis/pelvis_tilt/speed	/jointset/groundPelvis/pelvis_list/speed	/jointset/groundPelvis/pelvis_rotation/speed	/jointset/groundPelvis/pelvis_tx/speed	/jointset/groundPelvis/pelvis_ty/speed	/jointset/groundPelvis/pelvis_tz/speed	/jointset/hip_l/hip_flexion_l/speed	/jointset/hip_l/hip_adduction_l/speed	/jointset/hip_l/hip_rotation_l/speed	/jointset/hip_r/hip_flexion_r/speed	/jointset/hip_r/hip_adduction_r/speed	/jointset/hip_r/hip_rotation_r/speed	/jointset/lumbar/lumbar_ext/speed	/jointset/lumbar/lumbar_bend/speed	/jointset/lumbar/lumbar_rota/speed	/jointset/patellofemoral_l/knee_angle_l_beta/speed	/jointset/patellofemoral_r/knee_angle_r_beta/speed	/jointset/knee_l/knee_angle_l/speed	/jointset/knee_r/knee_angle_r/speed	/jointset/shoulder_r/shoulder_flexion_r/speed	/jointset/shoulder_r/shoulder_adduction_r/speed	/jointset/shoulder_r/shoulder_rotation_r/speed	/jointset/shoulder_l/shoulder_flexion_l/speed	/jointset/shoulder_l/shoulder_adduction_l/speed	/jointset/shoulder_l/shoulder_rotation_l/speed	/jointset/ankle_l/ankle_angle_l/speed	/jointset/ankle_r/ankle_angle_r/speed	/jointset/elbow_r/elbow_flexion_r/speed	/jointset/elbow_l/elbow_flexion_l/speed	/jointset/subtalar_l/subtalar_angle_l/speed	/jointset/subtalar_r/subtalar_angle_r/speed	/jointset/mtp_l/mtp_angle_l/speed	/jointset/mtp_r/mtp_angle_r/speed	/forceset/addbrev_r/activation	/forceset/addbrev_r/normalized_tendon_force	/forceset/addlong_r/activation	/forceset/addlong_r/normalized_tendon_force	/forceset/addmagMid_r/activation	/forceset/addmagMid_r/normalized_tendon_force	/forceset/bflh_r/activation	/forceset/bflh_r/normalized_tendon_force	/forceset/bfsh_r/activation	/forceset/bfsh_r/normalized_tendon_force	/forceset/ercspn_r/activation	/forceset/ercspn_r/normalized_tendon_force	/forceset/extobl_r/activation	/forceset/extobl_r/normalized_tendon_force	/forceset/glmax2_r/activation	/forceset/glmax2_r/normalized_tendon_force	/forceset/glmed2_r/activation	/forceset/glmed2_r/normalized_tendon_force	/forceset/glmin2_r/activation	/forceset/glmin2_r/normalized_tendon_force	/forceset/grac_r/activation	/forceset/grac_r/normalized_tendon_force	/forceset/iliacus_r/activation	/forceset/iliacus_r/normalized_tendon_force	/forceset/intobl_r/activation	/forceset/intobl_r/normalized_tendon_force	/forceset/obtext_r/activation	/forceset/obtext_r/normalized_tendon_force	/forceset/pect_r/activation	/forceset/pect_r/normalized_tendon_force	/forceset/piri_r/activation	/forceset/piri_r/normalized_tendon_force	/forceset/popli_r/activation	/forceset/popli_r/normalized_tendon_force	/forceset/psoas_r/activation	/forceset/psoas_r/normalized_tendon_force	/forceset/quadfem_r/activation	/forceset/quadfem_r/normalized_tendon_force	/forceset/recabd_r/activation	/forceset/recabd_r/normalized_tendon_force	/forceset/recfem_r/activation	/forceset/recfem_r/normalized_tendon_force	/forceset/sart_r/activation	/forceset/sart_r/normalized_tendon_force	/forceset/semimem_r/activation	/forceset/semimem_r/normalized_tendon_force	/forceset/semiten_r/activation	/forceset/semiten_r/normalized_tendon_force	/forceset/tfl_r/activation	/forceset/tfl_r/normalized_tendon_force	/forceset/tricox_r/activation	/forceset/tricox_r/normalized_tendon_force	/forceset/vasint_r/activation	/forceset/vasint_r/normalized_tendon_force	/forceset/vaslat_r/activation	/forceset/vaslat_r/normalized_tendon_force	/forceset/vasmed_r/activation	/forceset/vasmed_r/normalized_tendon_force	/forceset/addbrev_l/activation	/forceset/addbrev_l/normalized_tendon_force	/forceset/addlong_l/activation	/forceset/addlong_l/normalized_tendon_force	/forceset/addmagMid_l/activation	/forceset/addmagMid_l/normalized_tendon_force	/forceset/bflh_l/activation	/forceset/bflh_l/normalized_tendon_force	/forceset/bfsh_l/activation	/forceset/bfsh_l/normalized_tendon_force	/forceset/edl_l/activation	/forceset/edl_l/normalized_tendon_force	/forceset/ehl_l/activation	/forceset/ehl_l/normalized_tendon_force	/forceset/ercspn_l/activation	/forceset/ercspn_l/normalized_tendon_force	/forceset/extobl_l/activation	/forceset/extobl_l/normalized_tendon_force	/forceset/fdb_l/activation	/forceset/fdb_l/normalized_tendon_force	/forceset/fdl_l/activation	/forceset/fdl_l/normalized_tendon_force	/forceset/fhl_l/activation	/forceset/fhl_l/normalized_tendon_force	/forceset/gaslat_l/activation	/forceset/gaslat_l/normalized_tendon_force	/forceset/gasmed_l/activation	/forceset/gasmed_l/normalized_tendon_force	/forceset/glmax2_l/activation	/forceset/glmax2_l/normalized_tendon_force	/forceset/glmed2_l/activation	/forceset/glmed2_l/normalized_tendon_force	/forceset/glmin2_l/activation	/forceset/glmin2_l/normalized_tendon_force	/forceset/grac_l/activation	/forceset/grac_l/normalized_tendon_force	/forceset/iliacus_l/activation	/forceset/iliacus_l/normalized_tendon_force	/forceset/intobl_l/activation	/forceset/intobl_l/normalized_tendon_force	/forceset/obtext_l/activation	/forceset/obtext_l/normalized_tendon_force	/forceset/pect_l/activation	/forceset/pect_l/normalized_tendon_force	/forceset/perbrev_l/activation	/forceset/perbrev_l/normalized_tendon_force	/forceset/perlong_l/activation	/forceset/perlong_l/normalized_tendon_force	/forceset/pertert_l/activation	/forceset/pertert_l/normalized_tendon_force	/forceset/piri_l/activation	/forceset/piri_l/normalized_tendon_force	/forceset/popli_l/activation	/forceset/popli_l/normalized_tendon_force	/forceset/psoas_l/activation	/forceset/psoas_l/normalized_tendon_force	/forceset/quadfem_l/activation	/forceset/quadfem_l/normalized_tendon_force	/forceset/recabd_l/activation	/forceset/recabd_l/normalized_tendon_force	/forceset/recfem_l/activation	/forceset/recfem_l/normalized_tendon_force	/forceset/sart_l/activation	/forceset/sart_l/normalized_tendon_force	/forceset/semimem_l/activation	/forceset/semimem_l/normalized_tendon_force	/forceset/semiten_l/activation	/forceset/semiten_l/normalized_tendon_force	/forceset/soleus_l/activation	/forceset/soleus_l/normalized_tendon_force	/forceset/tfl_l/activation	/forceset/tfl_l/normalized_tendon_force	/forceset/tibant_l/activation	/forceset/tibant_l/normalized_tendon_force	/forceset/tibpost_l/activation	/forceset/tibpost_l/normalized_tendon_force	/forceset/tricox_l/activation	/forceset/tricox_l/normalized_tendon_force	/forceset/vasint_l/activation	/forceset/vasint_l/normalized_tendon_force	/forceset/vaslat_l/activation	/forceset/vaslat_l/normalized_tendon_force	/forceset/vasmed_l/activation	/forceset/vasmed_l/normalized_tendon_force	/forceset/shoulder_flexionAct_r/activation	/forceset/shoulder_adductionAct_r/activation	/forceset/shoulder_rotationAct_r/activation	/forceset/elbow_flexionAct_r/activation	/forceset/shoulder_flexionAct_l/activation	/forceset/shoulder_adductionAct_l/activation	/forceset/shoulder_rotationAct_l/activation	/forceset/elbow_flexionAct_l/activation	/forceset/addbrev_r	/forceset/addlong_r	/forceset/addmagMid_r	/forceset/bflh_r	/forceset/bfsh_r	/forceset/ercspn_r	/forceset/extobl_r	/forceset/glmax2_r	/forceset/glmed2_r	/forceset/glmin2_r	/forceset/grac_r	/forceset/iliacus_r	/forceset/intobl_r	/forceset/obtext_r	/forceset/pect_r	/forceset/piri_r	/forceset/popli_r	/forceset/psoas_r	/forceset/quadfem_r	/forceset/recabd_r	/forceset/recfem_r	/forceset/sart_r	/forceset/semimem_r	/forceset/semiten_r	/forceset/tfl_r	/forceset/tricox_r	/forceset/vasint_r	/forceset/vaslat_r	/forceset/vasmed_r	/forceset/addbrev_l	/forceset/addlong_l	/forceset/addmagMid_l	/forceset/bflh_l	/forceset/bfsh_l	/forceset/edl_l	/forceset/ehl_l	/forceset/ercspn_l	/forceset/extobl_l	/forceset/fdb_l	/forceset/fdl_l	/forceset/fhl_l	/forceset/gaslat_l	/forceset/gasmed_l	/forceset/glmax2_l	/forceset/glmed2_l	/forceset/glmin2_l	/forceset/grac_l	/forceset/iliacus_l	/forceset/intobl_l	/forceset/obtext_l	/forceset/pect_l	/forceset/perbrev_l	/forceset/perlong_l	/forceset/pertert_l	/forceset/piri_l	/forceset/popli_l	/forceset/psoas_l	/forceset/quadfem_l	/forceset/recabd_l	/forceset/recfem_l	/forceset/sart_l	/forceset/semimem_l	/forceset/semiten_l	/forceset/soleus_l	/forceset/tfl_l	/forceset/tibant_l	/forceset/tibpost_l	/forceset/tricox_l	/forceset/vasint_l	/forceset/vaslat_l	/forceset/vasmed_l	/forceset/shoulder_flexionAct_r	/forceset/shoulder_adductionAct_r	/forceset/shoulder_rotationAct_r	/forceset/elbow_flexionAct_r	/forceset/shoulder_flexionAct_l	/forceset/shoulder_adductionAct_l	/forceset/shoulder_rotationAct_l	/forceset/elbow_flexionAct_l	lambda_cid33_p0	lambda_cid34_p0	/forceset/addbrev_r/implicitderiv_normalized_tendon_force	/forceset/addlong_r/implicitderiv_normalized_tendon_force	/forceset/addmagMid_r/implicitderiv_normalized_tendon_force	/forceset/bflh_r/implicitderiv_normalized_tendon_force	/forceset/bfsh_r/implicitderiv_normalized_tendon_force	/forceset/ercspn_r/implicitderiv_normalized_tendon_force	/forceset/extobl_r/implicitderiv_normalized_tendon_force	/forceset/glmax2_r/implicitderiv_normalized_tendon_force	/forceset/glmed2_r/implicitderiv_normalized_tendon_force	/forceset/glmin2_r/implicitderiv_normalized_tendon_force	/forceset/grac_r/implicitderiv_normalized_tendon_force	/forceset/iliacus_r/implicitderiv_normalized_tendon_force	/forceset/intobl_r/implicitderiv_normalized_tendon_force	/forceset/obtext_r/implicitderiv_normalized_tendon_force	/forceset/pect_r/implicitderiv_normalized_tendon_force	/forceset/piri_r/implicitderiv_normalized_tendon_force	/forceset/popli_r/implicitderiv_normalized_tendon_force	/forceset/psoas_r/implicitderiv_normalized_tendon_force	/forceset/quadfem_r/implicitderiv_normalized_tendon_force	/forceset/recabd_r/implicitderiv_normalized_tendon_force	/forceset/recfem_r/implicitderiv_normalized_tendon_force	/forceset/sart_r/implicitderiv_normalized_tendon_force	/forceset/semimem_r/implicitderiv_normalized_tendon_force	/forceset/semiten_r/implicitderiv_normalized_tendon_force	/forceset/tfl_r/implicitderiv_normalized_tendon_force	/forceset/tricox_r/implicitderiv_normalized_tendon_force	/forceset/vasint_r/implicitderiv_normalized_tendon_force	/forceset/vaslat_r/implicitderiv_normalized_tendon_force	/forceset/vasmed_r/implicitderiv_normalized_tendon_force	/forceset/addbrev_l/implicitderiv_normalized_tendon_force	/forceset/addlong_l/implicitderiv_normalized_tendon_force	/forceset/addmagMid_l/implicitderiv_normalized_tendon_force	/forceset/bflh_l/implicitderiv_normalized_tendon_force	/forceset/bfsh_l/implicitderiv_normalized_tendon_force	/forceset/edl_l/implicitderiv_normalized_tendon_force	/forceset/ehl_l/implicitderiv_normalized_tendon_force	/forceset/ercspn_l/implicitderiv_normalized_tendon_force	/forceset/extobl_l/implicitderiv_normalized_tendon_force	/forceset/fdb_l/implicitderiv_normalized_tendon_force	/forceset/fdl_l/implicitderiv_normalized_tendon_force	/forceset/fhl_l/implicitderiv_normalized_tendon_force	/forceset/gaslat_l/implicitderiv_normalized_tendon_force	/forceset/gasmed_l/implicitderiv_normalized_tendon_force	/forceset/glmax2_l/implicitderiv_normalized_tendon_force	/forceset/glmed2_l/implicitderiv_normalized_tendon_force	/forceset/glmin2_l/implicitderiv_normalized_tendon_force	/forceset/grac_l/implicitderiv_normalized_tendon_force	/forceset/iliacus_l/implicitderiv_normalized_tendon_force	/forceset/intobl_l/implicitderiv_normalized_tendon_force	/forceset/obtext_l/implicitderiv_normalized_tendon_force	/forceset/pect_l/implicitderiv_normalized_tendon_force	/forceset/perbrev_l/implicitderiv_normalized_tendon_force	/forceset/perlong_l/implicitderiv_normalized_tendon_force	/forceset/pertert_l/implicitderiv_normalized_tendon_force	/forceset/piri_l/implicitderiv_normalized_tendon_force	/forceset/popli_l/implicitderiv_normalized_tendon_force	/forceset/psoas_l/implicitderiv_normalized_tendon_force	/forceset/quadfem_l/implicitderiv_normalized_tendon_force	/forceset/recabd_l/implicitderiv_normalized_tendon_force	/forceset/recfem_l/implicitderiv_normalized_tendon_force	/forceset/sart_l/implicitderiv_normalized_tendon_force	/forceset/semimem_l/implicitderiv_normalized_tendon_force	/forceset/semiten_l/implicitderiv_normalized_tendon_force	/forceset/soleus_l/implicitderiv_normalized_tendon_force	/forceset/tfl_l/implicitderiv_normalized_tendon_force	/forceset/tibant_l/implicitderiv_normalized_tendon_force	/forceset/tibpost_l/implicitderiv_normalized_tendon_force	/forceset/tricox_l/implicitderiv_normalized_tendon_force	/forceset/vasint_l/implicitderiv_normalized_tendon_force	/forceset/vaslat_l/implicitderiv_normalized_tendon_force	/forceset/vasmed_l/implicitderiv_normalized_tendon_force	gamma_cid33_p0	gamma_cid34_p0	prosthetic_ankle_stiffness	prosthetic_subtalar_stiffness	prosthetic_mtp_stiffness	prosthetic_ankle_damping	prosthetic_subtalar_damping	prosthetic_mtp_damping
0	-0.07586034477909741	0.02039813824984198	0.1240458496174867	0.1611172423440779	0.8957073237548446	-0.006677145730530621	-0.233502684981146	0.002829947568537852	-0.01477899166107776	0.5238535590659926	-0.03540621198228332	0.1389412563071513	-0.001930948786304089	-0.06187061377430819	-0.1004372670532575	0.1840443986409413	0.04253509601768206	-0.1840443986409123	-0.04253509601769195	-0.3921678241085391	-0.01081631961024884	0.02744888750615424	0.1547644048879598	-0.1863170326578593	-0.02289977118057723	0.2196324730739448	-0.005664429147614507	0.5506636017064427	0.935402655665713	0.1523245850338303	0.001274250823386844	0.5551264946401006	-0.002106262795860984	-0.03548920476491033	-0.5902630363484468	0.2788355407157451	1.706016473078061	-0.02443733122689902	0.03653936481965447	-0.7635922312200301	-1.218894751753417	-0.8886114887265499	-0.2510205983176502	0.4734355575367767	-2.51551022819154	0.5098497045999325	0.924043088025463	-0.5481090438165928	1.733781783624883	1.358894422843001	-1.733781783624883	-1.358894422843001	-0.2990847429590478	-0.2406759297926308	0.0396206827959436	-0.1628311672298582	0.1219761685263546	-0.3741837534030565	-2.586176757978984	-0.6705675108210084	-0.1206899335310558	0.5129248315689904	1.27711791623991	0.4332423640682717	6.319970444179035	-0.1229957416446868	0.07757346364370594	0.07918662561228758	0.09122197127947454	0.08479603226353692	0.0165998492493251	0.01749795927516781	0.05932040184726761	0.05616871688280341	0.08690956277976906	0.1157923885356926	0.2223920826819375	0.1933255738756364	0.01692575971610679	0.06891490795941647	0.001002466453702836	0.0119789720224075	0.001001788252863333	0.02938388147740408	0.002048390441979687	0.02306067591367711	0.04448618477256578	0.06257628663387288	0.02840816955824113	0.0348897359233906	0.07999742080249142	0.08969550241323006	0.1340302786557254	0.09759079001500985	0.04683623308117197	0.04597859431230771	0.03293110623486865	0.0691840612611639	0.1993255584004877	0.2252198689991314	0.02997195890542998	0.04383222763591862	0.1089122127974913	0.08993967645681884	0.001001870380749734	0.01913466608860234	0.00100135669252934	0.01998703292289443	0.04143168030981034	0.0704947630264557	0.05694585054200822	0.06386956329060486	0.0254357783581087	0.03706058809850785	0.01370043992767403	0.02900165068061581	0.08822063088550393	0.112926393279842	0.001001644604817362	0.004393451537368278	0.001000541389766231	0.005341598969020539	0.001000994285009929	0.005307053953301354	0.001001944864754503	0.03003439747434552	0.001002129774742729	0.03570630582765896	0.001000261717504746	0.005712991696641387	0.00100098469278929	0.001179996433981326	0.1596270638997222	0.1621843880473298	0.00143880983271043	0.0132992789673875	0.001445026941113694	0.007367627841964201	0.01160113615613937	0.01666097450640099	0.001000635419071622	0.03410579175909931	0.01916429756644425	0.1083103412058856	0.03161159981458967	0.05249695821381658	0.1660086285729041	0.1434116213278129	0.4817324264951564	0.316661935347205	0.6009967213438155	0.3962648416087736	0.001000137758260562	0.003913365835832651	0.001001232745431711	0.01026648880241154	0.392823997300468	0.3109989077072212	0.001002831728484874	0.02127286332498797	0.4437742342283179	0.4630634597358887	0.001000582560452659	0.01660899279141233	0.001003648938319638	0.009806676482564674	0.001005570201849292	0.01214935840628767	0.4532154058075931	0.3812493072344399	0.3992146436314428	0.2796778062220325	0.001043576919526067	0.01244075858964384	0.001001108867924126	0.005808374029743324	0.2684724635836667	0.2393335851376893	0.001653459890244101	0.02220489972937646	0.00100080198366633	0.005421756893811112	0.001001078612539236	0.0184130727821956	0.1468712555966503	0.1703913495788945	0.1208554125132883	0.1452540339656307	0.001000877216073854	0.002047636407246426	0.001001529690413372	0.006234809425395672	0.447802924961206	0.2853500011228737	0.6501767368746861	0.6856709818535026	0.001019901243105774	0.01451193843994377	0.04611520281552237	0.1261146741375586	0.001000735527226581	0.03458775382466334	0.001001158868839341	0.005690326356702514	0.001000587557889369	0.006813087362915554	0.001000851826159461	0.006704490055876346	-0.01713320805656261	0.0193612740278041	-0.0106563631809556	0.003563748518351833	-0.0455413655579037	0.001286352778382916	0.002389360067931875	0.006944864502730231	0.06071826331142684	0.06070802542356547	0.02887591265773145	0.05141157550780653	0.04021947786444231	0.2185524902959882	0.03658546957394318	0.001004094845704883	0.001002359766850048	0.001002146623521096	0.03588334158624069	0.001724644289947563	0.01036486712504156	0.09346210811476055	0.03661701913233437	0.001014301568448702	0.07228388633687657	0.02081884681228672	0.03652397593668469	0.001002667678337477	0.001001765036359506	0.008139381408731588	0.0609141316180911	0.03365955739635834	0.001007733554816291	0.008431023798583254	0.001002436599727206	0.001000767372906296	0.001001453541708162	0.001003006602367288	0.001003365221211844	0.001000356290290355	0.001001377235613113	0.1792644455533388	0.001000865732883607	0.001001589685767783	0.008177093547007259	0.001000809223987539	0.04207678810656316	0.004915332460336722	0.1930232657779878	0.5084039613736334	0.5740044109943717	0.001000176234892255	0.001000851553312032	0.220791154918128	0.00100424594001287	0.44442314045372	0.001000788373078831	0.001004995396024146	0.001008870449823287	0.7215288786363018	0.5360463782964277	0.001004304716277584	0.001001372355734087	0.2808220718386177	0.001004742528496991	0.001001026177413024	0.001001481666092205	0.08829260983147791	0.1225638155880711	0.001001257610976178	0.001002169634532894	0.4718538889968892	0.4865075065870305	0.001000245370369237	0.003036277389792059	0.001000909496657727	0.001001008881515621	0.001000243723909183	0.001000600442761636	-0.02017497508959632	0.01885921652871657	-0.01137140209633276	0.007199310400639044	-0.05677371873707672	-0.0004002905942270959	0.001966668652618547	0.002954441976703072	-0.6609356914403617	-1.9982137547323	-1.117281908509093	-1.543567377104681	0.4863583986628194	-0.7826144883633106	-2.19345204709634	-0.5055752901673264	0.8108166961793095	-0.01949994594714883	0.1146048066985798	0.09286706608488304	-0.6638232315977585	-1.456856590599993	-3.645596526284968	-3.215403099682575	-0.6295513427098369	-1.622911930121546	-6.356880319281531	-0.5723167744520586	-3.086527307827744	0.006432822418699621	0.09696768179877498	-1.950358964884101	-0.2345198465619135	0.3442172545577599	-0.6235394483179223	-2.971434941972496	0.02237554921969169	0.02159459887259199	0.01056473712041365	0.1182341461101507	0.1731518968136732	0.02105672666672208	-0.008483452674798227	0.5634348895556525	0.03911589639505171	0.03090545072221947	-0.1649280430703234	0.1233576465331577	1.121292365833209	-0.6835756434416159	1.650058206651364	-1.194935133645602	-2.797210431170765	-0.007392143987917744	-0.04577874655108302	-5.797514354528206	0.01128028882660347	0.1848245567338568	0.1194057483299548	0.01997169045300682	0.008705633550368859	7.054109235219732	2.884400534295013	0.136820487769751	-0.1001404321039784	-0.118506713207658	-0.01822193972859047	-0.01002031046261277	0.008936877599254303	-1.98957533057888	0.02790114847905122	-0.01381767086897745	-0.009423535745055738	-1.161812633028029	-4.595030781071038	0.1511632347399158	-1.24238136507099	-0.05865066159537054	0.02507803587417741	0.02838035369709723	0.02610277612092338	-4.020310889341761e-14	1.266839030506011e-12	454.4755155973086	212.4341196341443	115.180597806466	0.01000022152436165	0.5313264063968249	0.01279618375292541
0.01	-0.0757640747067187	0.01421897640162194	0.1252699854742237	0.1784380918636468	0.8956340325441247	-0.006189672860754776	-0.2410379975358576	-0.009305318126012926	-0.02432313996612297	0.52075617045808	-0.02898081940093438	0.1109916930476355	0.003343352350544374	-0.05205752632086081	-0.1044818889368904	0.2026380177984991	0.06089064708722315	-0.2026380177985098	-0.06089064708725465	-0.395714681850371	-0.01355487279989198	0.02757560820627908	0.1514011820186182	-0.1848589480879886	-0.0267349903964502	0.1909937151558472	-0.01026728227033867	0.5506534223655496	0.9403389966572143	0.1625404504066347	0.003154731863259141	0.6206084419626252	0.0006744390282114254	0.06055679768961946	-0.6431046621154155	-0.03282692271024647	1.756592181666904	0.01063581741738942	0.05990591573050898	-0.7343998883792097	-1.20142881996709	-1.017218837454937	-0.3865390006684943	0.7881125857124694	-3.013262704000121	0.534033663597572	1.038590792100332	-0.2616007130899666	2.011647500565334	2.238568602558814	-2.011647500565342	-2.238568602558834	-0.3959123006641552	-0.3071473413137669	-0.009553668374889829	-0.5001167858764529	0.1738490774613659	-0.3910528552734094	-3.142107143868954	-0.3456643324640595	0.09417322573476503	0.4538428679173651	0.7439841239081465	-0.02917120518024337	6.757436264047186	0.4193229983059685	0.07097337955947285	0.07067802830725829	0.07364676734414571	0.06858989882665271	0.03277845905117328	0.02799904695033651	0.05916627023669929	0.04973802838833897	0.06216185982996049	0.09411213828063211	0.2169333161261082	0.1857265355666039	0.02885906817107912	0.07654114418009833	0.007514784029221681	0.01726026164420089	0.001001805306862218	0.03065504478797498	0.001536268417608575	0.02446314157802463	0.04282992872845863	0.05886215575636955	0.01575815313751561	0.02354014887241749	0.0483728672144477	0.0594264801565926	0.1295657363266444	0.07782521391104207	0.04349120112838246	0.04202043511303647	0.02309001251671799	0.0584033147640444	0.1438587558039772	0.160674323785977	0.02318502655924803	0.03721097885841321	0.1036724389541989	0.07479182290013227	0.001002140711086605	0.01920057217192701	0.001001565299677107	0.02123286140141007	0.02517413172086174	0.05472910918238732	0.0602750287394766	0.06091072040870739	0.03072903029240664	0.04014110504623862	0.007596557845724149	0.02357530002802162	0.06829956519665298	0.09452692052144102	0.00405446326308797	0.007052166660625276	0.004340363058946257	0.0083468476146414	0.00378065808345212	0.007712927080530412	0.001002727653830051	0.03135883203718677	0.01190052884683382	0.04814938459951495	0.001000293531666404	0.005878474730223324	0.001001129704245124	0.001065424250676372	0.170272587410915	0.1678078943962819	0.001224281669708744	0.0135695819135491	0.001227736170221014	0.007524592799159774	0.01033998045675143	0.01571661517005376	0.001000674015382556	0.03549866111110466	0.04945444323428718	0.1250654432941022	0.01861589618573806	0.04159235149090801	0.1789355576235417	0.158662339545564	0.4862681767589593	0.3019359058659303	0.5861914727619904	0.364247568068863	0.001000143618890303	0.003837163163904917	0.001000963048299444	0.009574038783755418	0.3184848566748703	0.2533777535334082	0.001003274418233836	0.02140160737237017	0.441616136945595	0.4623951402269746	0.001000651321861746	0.01770514872417275	0.001003881974784118	0.009972964436918049	0.001006377114808902	0.01239277197643275	0.5349325603961668	0.4432781244542708	0.4408141724774678	0.3046528679099441	0.001024421604727931	0.01351286154782426	0.001001129250840687	0.004858526114854468	0.2730266506086854	0.2364977671471839	0.001564835930464216	0.02242900975323384	0.001000841816394469	0.005384935688392116	0.001001158554350391	0.01858823202951724	0.1140985752882438	0.1473377507551077	0.1209185946401706	0.1449089415567797	0.001001001394937001	0.001886552640951924	0.00100172764280548	0.006115614722281224	0.4513584254974526	0.2704467180856482	0.591983344751829	0.6375695190400879	0.001010248820513978	0.01598667802535918	0.02608996953511626	0.1145609887689714	0.001000753470649178	0.03385155806700375	0.001001004937204573	0.005950086278007256	0.001000401665068386	0.007105687102145531	0.001000683154253591	0.006967526591113288	-0.01692323289807615	0.0192492345233584	-0.01124186197932934	0.004650119055231509	-0.05592727012952526	-0.001227836270607012	0.001720363749179125	0.001605444594090146	0.06370172607400487	0.04100891111752723	0.07005979480863839	0.06544738110639048	0.02061366250756394	0.1974225259138299	0.04706367676117665	0.02570960094428434	0.001001368950721688	0.001001249850686272	0.04506755745628827	0.001362831521603479	0.00568317402906764	0.1480931237990991	0.04187457078125948	0.02080509128711249	0.03666498908155288	0.01091319439519633	0.1464308430489772	0.001002214202070676	0.001001797072726925	0.004571515645922919	0.06748274605237056	0.03943031459468017	0.001004177796938029	0.06940951441782467	0.01253950606122215	0.01362757464821277	0.01150357317044504	0.001003995501843073	0.04255711639129301	0.001000301552761721	0.001001198861340049	0.1943305797268487	0.001000631068559953	0.001001073694264951	0.009658012571131485	0.00100063376734013	0.1215906692118581	0.002959232797797566	0.2058865786197182	0.4859573026403773	0.529154862597243	0.001000127282292342	0.001000539252778011	0.1109021846497049	0.00100330291077714	0.4299539708124162	0.001000667466358272	0.001003387633057411	0.001005817771998272	0.7190552763726954	0.5266971884990095	0.001004636980594156	0.001000962723096815	0.2823052207650976	0.001867951983152393	0.001000762358492277	0.001001038724299969	0.04464772008596111	0.119656583102838	0.001001023181274161	0.001001733977193478	0.4479503723224277	0.4164014154026288	0.0010001676886862	0.002019078051342052	0.001000655932128111	0.001000705872999889	0.001000178167285519	0.001000429089766096	-0.01411186398637391	0.01944920941462537	-0.0117237286841004	0.003697136515784539	-0.06563601581510611	-0.004404061860700966	0.0008543235076748885	-0.004813173220639915	-0.8588893865480202	-1.761812790751085	-0.5910286704041374	-1.658370943904273	1.502583107191251	-0.460675016420869	-2.090419300348651	-0.9873679129715253	0.7022938763692781	0.9778021958155895	0.1348799531693902	0.1766072419184637	-0.1014016629983741	-0.8428448125263858	-2.454364242990277	-0.882298725944217	-0.1840614159373118	-0.550252394131479	-6.27980492176102	-0.7439651873391426	-0.09429842376973066	0.005859032231308443	0.1425808051204966	-1.247790019132435	-0.3152346409077515	0.2864818121319795	-0.4275971859960067	-0.796623502905776	0.4738189683197555	0.5383574483135073	0.4321480296242391	0.1387538995098664	2.118834920019717	0.01371340367726202	-0.01409806574356071	0.5480127781003926	0.02386529243881149	0.01111754262697941	-0.02834964082450444	0.1521256427448345	2.163207752271021	-1.274512476182155	1.421538079008309	-1.758474915482177	-3.597860928650197	-0.007301574583426104	-0.07916524683452247	-5.940610231025413	0.01158791022461017	-0.3152197559873644	0.1053920642573321	0.0129600476360178	0.03150881899886936	5.163907198781163	2.049876364213568	0.09515805869159351	-0.08976443755482366	-0.4761983431889424	0.05523313812342863	-0.00183081392536982	0.02144904744539659	-2.570675216108954	-0.09701544248919836	-0.01862265234463575	-0.01415040477686948	-1.804374669521474	-5.015708576514496	0.1555946052952666	-1.030946546450757	-0.08444239748352238	0.02860974814391725	0.03213347108990337	0.02847637740228259	-1.481192032195401e-13	5.128740014797274e-13	nan	nan	nan	nan	nan	nan
0.02	-0.07453293725625078	0.00758533843167996	0.1234129400967088	0.1962178609942627	0.8959371746692721	-0.005500013284528544	-0.2480092749217778	-0.0210640374869464	-0.03506338171383634	0.5157611415046444	-0.02011456772804829	0.07989879662140212	0.008530187303086119	-0.04109847014324345	-0.1056849889186967	0.2248114577057283	0.08583352429863911	-0.2248114577057332	-0.08583352429864821	-0.3997985800269775	-0.01696151910012281	0.02735227162655251	0.1449560015856702	-0.1827558844683696	-0.03068468359608505	0.1567796838319984	-0.01449094017185452	0.5520574494287496	0.9440695030477806	0.1667628468237667	0.001250325738114321	0.6898955647954723	0.001083935007641681	0.1914842708193784	-0.6811582606843899	-0.3374007061304054	1.797800395287441	0.05084933590431857	0.07697670610973144	-0.6507851974710002	-1.143585485023547	-1.127830177271786	-0.6305486674412594	0.9616073758509378	-3.144176861530615	0.4923564678288941	1.153236832893228	0.02019533655033562	2.449745933559119	2.676359651217912	-2.44974593355912	-2.676359651217913	-0.4064928299139254	-0.3742945519122654	-0.03039077317473442	-0.7792226799511478	0.2509719784758314	-0.3970785501554728	-3.701231439130764	-0.5947284665873394	0.1621513472869744	0.2717579113819905	0.07842412510832271	-0.323735068928255	7.081005546243287	-0.5972369105324142	0.06855996877470813	0.06723422984628252	0.05462254619568726	0.05241438071289176	0.05998165442994664	0.0453241008354733	0.06537401709867408	0.04781218043659256	0.03877082558549239	0.07502757660000835	0.2056362569541246	0.1741155047896226	0.03985959839296143	0.08271805205527658	0.02277857974578163	0.02957590244891287	0.001001318167326571	0.03198652249571968	0.001279208419539813	0.02637244425473933	0.04617705374008393	0.06010027899220519	0.00884529708307142	0.01743715981442782	0.0277487997357481	0.03968509119483077	0.1487790501574083	0.07705308339945575	0.04410888848619714	0.04185774761821495	0.02724655495585262	0.05783871288199546	0.09264464375204944	0.1050722465957174	0.01480113991633821	0.02911227976332614	0.1453558782498297	0.08502860757570549	0.001002048954798515	0.0192340594965288	0.001001685576286665	0.02264630484967004	0.01458956841436578	0.04463859834006266	0.06503781081813703	0.05840515225065844	0.03619759478099001	0.04308213788407602	0.004448367862992188	0.02113237688436737	0.08328531896858422	0.09523064535783886	0.0112723318247935	0.01315886076146774	0.01223145125275587	0.01528679429639218	0.01035766262884432	0.01318077737167914	0.001003613549394845	0.03265149812591676	0.03718989300221446	0.07415042547741869	0.001000282047909421	0.006020730242962747	0.001001112939977417	0.000904693483968067	0.1824849180659685	0.1728795715666038	0.001116835445106011	0.01395499680814987	0.001118765450620408	0.007802578732580675	0.01042328314928614	0.01600586535722432	0.001000605530415407	0.03708649299160525	0.09987227769597513	0.1502440902605763	0.01070729449134388	0.03146337318937444	0.1916515126175325	0.172271435750173	0.4825158121975439	0.2813283539800958	0.5624018635250998	0.32447528999898	0.001000122058882852	0.003778270660564781	0.001000672038426893	0.008954104072547698	0.227153863229297	0.1879088280710456	0.001003023896149211	0.02144700932095843	0.4355989388188217	0.4568244386667291	0.001000625200592572	0.01882816659723457	0.00100319414535346	0.01005936038024628	0.00100525326272637	0.01261016955732065	0.5889036401339588	0.4807725110107629	0.4656621514181288	0.3194606247248428	0.00101501402306454	0.01469507886002228	0.00100093451581276	0.004014379545030615	0.2764920021116681	0.2292587891079922	0.001951621304681436	0.02315334636408848	0.001000729746544736	0.00529540295254951	0.001000976901908219	0.01874913519465486	0.07506479170110143	0.1199872296183167	0.119757726577217	0.143311808871025	0.001000946177738318	0.00167071196131268	0.001001608628532478	0.005957101331986845	0.4463468347715988	0.2495518938303221	0.5293294801446827	0.5855478744251733	0.001005385976038018	0.0178600290048699	0.01455625500465849	0.1062439264526247	0.001000635590587548	0.03298182772415624	0.00100077642870909	0.006297237314739403	0.001000275971011629	0.007495634323534411	0.00100051314091717	0.007313454533454757	-0.01281116710976596	0.01960521661248188	-0.01167191263729903	0.002677459977621106	-0.06529743637208578	-0.004735080131252924	0.0007558015462991589	-0.0053527721736849	0.06668518883658622	0.02130979681149312	0.1112436769595428	0.07948318670497551	0.001007847150686767	0.1762925615316723	0.05754188394841141	0.05041510704283812	0.00100037813459708	0.001000353077862544	0.05425177332633663	0.001001018753259751	0.00100148093308425	0.2027241394834409	0.0471321224301847	0.04059588100578538	0.001046091826230574	0.001007541978093127	0.2563377101612676	0.001001760725806656	0.001001829109091536	0.001003649883111553	0.07405136048664986	0.04520107179300458	0.001000622039066698	0.1303880050370673	0.0240765755227101	0.02625438192350381	0.02200569279917275	0.001004984401334447	0.08411086756138579	0.001000246815239063	0.001001020487068044	0.2093967139003574	0.001000396404239237	0.001000557702763588	0.01113893159525066	0.001000458310689624	0.201104550317155	0.001003133135264653	0.2187498914614486	0.4635106439071212	0.4843053142001141	0.001000078329693363	0.001000226952240699	0.001013214381283685	0.001002359881544774	0.4154848011711125	0.001000546559640966	0.001001779870097641	0.001002765094185099	0.7165816741090882	0.5173479987015911	0.00100496924491697	0.001000553090458536	0.2837883696915766	0.002731161437799745	0.001000498539585345	0.001000595782512093	0.001002830340433163	0.1167493506176039	0.001000788751573079	0.001001298319854787	0.4240468556479666	0.3462953242182272	0.001000090007048189	0.001001878712887541	0.001000402367599171	0.001000402864482921	0.001000112610666416	0.001000257736767217	-0.008048752883151752	0.02003920230053353	-0.01207605527186812	0.0001949626309304002	-0.07449831289313549	-0.008407833127174757	-0.0002580216372687377	-0.01258078841798303	-1.321165319378336	-1.500354178477936	-0.1043221396729303	-1.537444312468121	1.85115164066526	0.1183536201842986	-1.674314332215225	-1.307973783750859	0.520951027104478	1.38737029063257	0.1266676861173285	0.1942344685581161	0.3266275910922176	-0.4075369919872003	-1.540069867262429	0.5832860187901522	0.1295429982328802	0.4203169928941339	-4.568186714698489	-0.8678068379723047	1.990400338571949	-5.092896552085246e-05	0.1304906757531291	-0.8153303645045605	-0.1438649017910555	0.316320432585827	-0.02685394657911466	0.8492045769939519	0.7119713447305075	0.8085342060827054	0.6229601698946983	0.1118804513246811	2.884744318036898	0.01641122252084445	-0.01771516935483189	0.4530690538225535	0.06213828607794295	0.05510964595361493	0.08179386161295764	0.1623501522379803	2.806001341489333	-0.5284499591634539	1.321733804025154	-2.371239614558747	-4.348211337168799	-0.003930110258767221	-0.03127568507089599	-7.367068612219277	-0.005388130933782355	-0.7956518535317926	0.124778136385941	0.003993288306792994	0.003502435765241282	2.147223102547762	0.8509395596862614	0.158843358579642	-0.07900016309148121	-0.9991387229476832	0.08182337764785991	-0.02056261621433166	0.006085656356331165	-2.848959793146725	-0.2225069069046301	-0.02476905353227134	-0.01728727316968694	-2.360120876650468	-5.379067141369028	0.2308855135567482	-0.5950567545990039	-0.08535757862310345	0.042556258960942	0.04784985012882578	0.04268105754329576	-2.560352975456626e-13	-2.410910275465558e-13	nan	nan	nan	nan	nan	nan
0.03	-0.07152604737260193	0.0003268442946070622	0.1189132094925595	0.2143437763452674	0.8967062214795647	-0.004703086530932338	-0.2540086171619618	-0.03251351550965448	-0.04662192848417795	0.5070632944870601	-0.01018334797131981	0.04832345417197387	0.01262187192790001	-0.02860145826754158	-0.1044788106174083	0.2523206957794332	0.1099129728121598	-0.2523206957794376	-0.1099129728122434	-0.4033133383628972	-0.02106782583556985	0.02705183916057051	0.1361403365043714	-0.1796879094389239	-0.03465556486730875	0.1170879635134429	-0.0246505935007606	0.5530685361237525	0.9452321557775578	0.163750001391586	0.001176085758408968	0.76135913617869	-0.001200765431411348	0.3955774344444429	-0.7668493830135905	-0.5492609775665831	1.82396153498279	0.102644029689898	0.08183306346617772	-0.5083610873197888	-1.142990627338633	-1.166991557289136	-1.086057981195903	1.019350113778235	-3.168823650327376	0.3341784115674248	1.337637205793883	0.2067265392147221	3.088163460434666	2.160057021514753	-3.088163460434675	-2.160057021514771	-0.2797138182717489	-0.4419494891607278	-0.02733540203022578	-0.9744395850933784	0.3599777847634774	-0.394189951769324	-4.232680291492498	-1.322233296603687	0.0137593300845624	-0.05463761320003262	-0.697982252071963	0.2445237761590769	7.144859364652035	0.038794667954988	0.05997702698368047	0.06092092775929475	0.03707567348798684	0.03845410803476906	0.07346934718794706	0.05351772107424121	0.06908423745441719	0.04861739531767637	0.02125440387383299	0.06172645217548311	0.188769612479837	0.1591718062796521	0.04169470063397457	0.08214384514231576	0.03841600742767975	0.04150686707156844	0.01297585995450886	0.0446290582765821	0.004083297481974076	0.0322096410145344	0.04337311500371309	0.0578481236978636	0.005046384585299332	0.01432279257162017	0.0151474773863523	0.0270891932537391	0.1491057235728064	0.07314412032510294	0.03982872654354988	0.03881568592236809	0.0303640671792075	0.05918731804636434	0.05307809151550451	0.06940419464106241	0.008178709083979807	0.02268138975650564	0.1627418529937254	0.08617304569117082	0.001002003667223018	0.01919846461475305	0.001001659669472917	0.02383240483685114	0.008065458642302457	0.03863030302920042	0.06990993885753242	0.05821951286995861	0.04124905148618513	0.04622188038978372	0.002767809535176995	0.0207887709428869	0.08876679083999567	0.09523688611551724	0.0261004410446483	0.02416892615360911	0.02794679150743871	0.02741064648825041	0.02449187474404862	0.02352365500211629	0.01846680140718927	0.05202731772284852	0.0828776941830765	0.1161909409468964	0.001000340306276165	0.006177323619352424	0.001001291959992899	0.0007008846700664159	0.1950661128480151	0.1758962923778404	0.001059778551509726	0.01446948935231765	0.001060840232985351	0.008238360201685101	0.01562420263076207	0.02102181116156286	0.001000605230546848	0.03879380867060027	0.1498905287423755	0.178026698572813	0.008971662711162467	0.02879819369829335	0.204848625479146	0.1853264576687601	0.4671835481421363	0.2544534442855118	0.5277415917582	0.2777877244712552	0.001000103542402069	0.003744674753285607	0.001000453086847591	0.008400677095822618	0.1428670851826259	0.1218239385570197	0.003327632654458747	0.0236134283916621	0.4243708082689511	0.4453777828590869	0.005510030639949043	0.02531680625362561	0.001002750327009579	0.01016355761125252	0.001005563497202735	0.01282622917201197	0.6077269153493833	0.4847682775306353	0.4702218252428495	0.320960612472071	0.001009818647641722	0.01598088459360737	0.001000763919831435	0.003307908485017961	0.2779245946052479	0.2160326558197053	0.008955916323633809	0.03053737597284268	0.001000655103482774	0.005268903460791947	0.001001165783573245	0.01886782588543898	0.04235046713271821	0.09746825089820721	0.1184168670560152	0.1411116806020999	0.001005060825616685	0.00139420126696696	0.00100250035576139	0.005754587291020533	0.428949286333667	0.2235359395436342	0.4686691854040358	0.5302119407455406	0.001002793338276696	0.02027327361293798	0.008047239324849067	0.1007244709017624	0.001000544531474105	0.03208962683767595	0.001000584981495764	0.006766901873199444	0.001000193510383976	0.008025959939785129	0.001000382654338519	0.007778530161623818	-0.007403605825640881	0.01988310008829085	-0.01199597495609358	-3.980157840003317e-05	-0.07128074963782058	-0.008780374416840814	-0.000361253191681801	-0.01219753055462675	0.03384420369901054	0.01115552219053181	0.07235806322673888	0.06893058738206471	0.001005839786058404	0.1459157825938756	0.03203536723261917	0.06146583643878764	0.0467180283654476	0.01211617004500722	0.027723596661544	0.001001131797722937	0.001001066965346181	0.1018793141211015	0.02407105282267491	0.0281840109025082	0.001029045552954095	0.001004180701413722	0.1286846039078148	0.001002122212190073	0.001001466538371493	0.001002816431639966	0.07797834200629471	0.04893191425427418	0.001001338595675865	0.06569572404047243	0.05829412464638018	0.06184243989660021	0.0555236380939568	0.06810127154699476	0.1891981529280829	0.001000531330530977	0.001001865572174065	0.2218820462567144	0.00100036765843543	0.001000521727952696	0.02988835624283336	0.001000728960727235	0.2421844208589591	0.01224545374796619	0.2346523454839532	0.404065011911323	0.4106664953875405	0.001000089301500104	0.001000223776040628	0.001007321356345518	0.009782822437407069	0.38526236159738	0.01807180389430043	0.001002718759089475	0.00100852718159384	0.5949208380625445	0.4470758110167175	0.001003940061443081	0.001000614558193517	0.2778457214871548	0.02793323429691607	0.001000644170348724	0.001002010890066655	0.001001775417782392	0.1162119138963052	0.001016580296652794	0.001005230526559517	0.3598485190292985	0.3112695375534654	0.001000099646678959	0.001002076077857875	0.00100048987551249	0.001000371268389279	0.00100010353879373	0.001000237660351055	-0.001479926895507275	0.0200361017943051	-0.01225597302226865	-0.002944874501885212	-0.07469001229930342	-0.01312370173416158	-0.001560893173193206	-0.01873568264488341	-2.097083249486979	-1.294730172993532	-1.150243057038095	-1.276040011155749	-0.08902004586254642	-0.002564215203688268	-1.020746114057058	-1.689136389370957	-0.5696071241669253	1.033354946505871	2.183632100860896	0.9046201448266971	-0.7542803634007132	-0.2215871543037602	-0.9751183475774482	-1.302370160776838	-0.7082945487046163	-0.1442191069453865	-2.708321114447483	-0.4529206455744482	-1.439977129210639	-0.0060414377866719	0.1128906920497686	-0.4188266999927943	0.07195047233170584	0.3038259024454263	-0.01259516257259965	-0.8190624643705813	1.445313514386102	1.570110314435802	1.389651142243983	3.390441161801066	5.286339549964228	0.014276709386833	-0.02232188793786669	0.138220498634883	0.04784250883984821	0.0406822036669614	0.8617662277814594	0.1776663610462718	2.711806858377778	0.00518938926215447	1.295683865883918	-2.99811255987477	-4.955054785476232	-0.001009449028620854	-0.06278439450266639	-5.693002465582702	0.3947563643090329	-1.552902912713195	1.096166171906032	0.01226957816527733	0.02958977177749124	-1.351913155961069	-0.5690944133775991	0.1145316045097334	-0.05936631916501593	-1.643056056750522	1.28256985624955	0.006880033854887991	0.01437322226870996	-1.644417970682455	-0.2248998654791171	-0.03000586142975909	-0.0227629428477042	-2.831804210324997	-5.610737774435104	0.2629031232615254	-0.486147791941677	-0.08969462807209483	0.05293469520605006	0.06010985238568994	0.05223048938790807	-2.663971355832962e-13	-1.297537317369939e-13	nan	nan	nan	nan	nan	nan
0.04	-0.06690771399683963	-0.007677825553622178	0.1126934092882886	0.2326286688955272	0.8979837353307043	-0.003874863638579609	-0.2573620534029913	-0.04385746018992683	-0.05806546046969732	0.4944992369779371	0.000166705313542564	0.01656368317539273	0.01537771462401739	-0.01451629275618906	-0.1018367338242928	0.2872959624994328	0.1294452041293971	-0.2872959624994306	-0.1294452041293995	-0.4050579560124646	-0.0257001627630261	0.02685276994575747	0.1256566249081065	-0.1756092336261039	-0.03851032758507435	0.07221472466391594	-0.03863622805165118	0.5518065027978271	0.9426685458283088	0.1524634209718111	0.004853535324827107	0.8314557647735639	-0.0001702147288999797	0.5137729691649185	-0.830393402892774	-0.6814146261480818	1.829595835138438	0.1525427436895954	0.08323593386103635	-0.121603997633772	-1.122478816518527	-1.104827220319435	-1.403790765842373	1.045374081481681	-3.181062570960619	0.2251880821835483	1.470867560047008	0.3073750349187564	3.942951662818078	1.7669162119615	-3.942951662818079	-1.766916211961501	-0.05246469264345328	-0.4795005903157886	-0.01011812294101027	-1.112831982944405	0.4531121351504415	-0.3738548394638924	-4.737535145327297	-1.35992471093633	-0.2924726568993634	-0.4734946244232918	-1.576322872407954	0.4266028403067673	6.807616988575294	0.06581331774342923	0.04010162481924628	0.04439127311944393	0.02250941197502741	0.02646498472983016	0.0633792413204578	0.04601185085928686	0.06642620801609034	0.04685582470777366	0.01172170562397432	0.05391594309138174	0.166377635242087	0.1401653675796886	0.03067841933906024	0.07264961528274012	0.05152526723229108	0.0509336476314394	0.04069993753828259	0.07129501712907685	0.01097155357281052	0.04309315237997333	0.02939840295698931	0.04547023745564165	0.003110641588067096	0.01288040277424558	0.008444318440260938	0.02026255171071759	0.107914535690675	0.05225984964166445	0.02663438345859849	0.02828507241865808	0.02607644695504719	0.05508186780451959	0.02946792191156725	0.04804787554247753	0.004754546671545367	0.01936287720828862	0.1213728763483184	0.06265977671640267	0.001002161871648981	0.01913376293649869	0.001001465344859346	0.02502734609806836	0.004695009935452345	0.03561210429403991	0.07432781295197502	0.05914843063088292	0.04564628034546861	0.04900261261078569	0.00192099347289672	0.02146591521581148	0.06324895123173115	0.07942727529227293	0.04957191134802918	0.04117056666298754	0.05244792526372086	0.04576648222807247	0.04733047226479228	0.03985451593761204	0.05845345998596895	0.09300347523690394	0.1501838749690898	0.1751368319588491	0.001000511751132241	0.0062936495635257	0.001001804183376269	0.0004727498349973165	0.2074428066381195	0.1754028893434858	0.001031241851706132	0.01505349270663914	0.001031865709316902	0.00878893392188119	0.02728019919063321	0.03204860848335279	0.001000740475086183	0.04061088776239203	0.1934648460860128	0.203705958176517	0.01359129500963496	0.03176266754089938	0.218865373699574	0.1983133787916659	0.4380164250295244	0.2214786980722711	0.4807899567483437	0.2260591339474792	0.0010000997776402	0.003793674123487163	0.001000342078186467	0.008030922497886603	0.08509285851063027	0.07718691525918972	0.008835537012461482	0.02846382499185342	0.4070547967415293	0.4245819083181513	0.01613289810210005	0.03921581757569687	0.0010029982152662	0.0102132203496438	0.001008601019750373	0.01299957068553975	0.5849465206120743	0.4536573807438328	0.4515678631355252	0.3077156883946294	0.001006707350664488	0.0173099872776559	0.001000709415165728	0.002885607756698435	0.2767877215870794	0.1964583055321771	0.02467399528926225	0.04655648973191384	0.001000690654701985	0.005265349952792068	0.001001968072983451	0.01897101440142229	0.02335253149586295	0.08730722980845008	0.1174057542961048	0.1386661891894611	0.001015016754754731	0.001081139210978804	0.001004913090423692	0.00551089431871022	0.3965262434127149	0.1931411250310622	0.4144111201157466	0.474880755338912	0.00100150248759709	0.0233408857742078	0.004685354929024065	0.09697470188654198	0.00100054280164854	0.03125569457486285	0.00100047350078862	0.007387092068423117	0.001000147762920383	0.008735722956549232	0.001000307401114991	0.008395992747205847	-0.001221868072502936	0.01997366090940792	-0.01222394089595887	-0.003038780185617299	-0.07340298699717741	-0.01327271825002796	-0.00160218579495842	-0.01858237949954082	0.001003218561433606	0.001001247569569501	0.03347244949393524	0.05837798805915335	0.00100383242142929	0.1155390036560789	0.006528850516826884	0.07251656583473377	0.09243567859630181	0.02323198701216446	0.001195419996743614	0.001001244842180323	0.00100065299762286	0.001034488758750364	0.001009983215156436	0.01577214079921868	0.001011999279671361	0.001000819424738054	0.001031497654356874	0.001002483698579075	0.001001103967651418	0.001001982980166337	0.08190532352594014	0.05266275671554366	0.001002055152283814	0.001003443043870253	0.09251167377005114	0.09743049786969676	0.08904158338874112	0.1351975586926575	0.2942854382947777	0.001000815845829665	0.001002710657280505	0.2343673786130709	0.001000338912635272	0.001000485753144402	0.0486377808904126	0.001000999610763654	0.2832642914007628	0.023487774360672	0.250554799506458	0.3446193799155249	0.3370276765749669	0.001000100273306023	0.001000220599839344	0.001001428331412121	0.01856328499326909	0.3550399220236461	0.03514306122897213	0.001003657648084356	0.001014289269015135	0.4732600020160014	0.376803623331844	0.001002910877968657	0.001000676025927859	0.2719030732827329	0.05313530715603053	0.001000789801114863	0.0010034259976054	0.001000720495143368	0.1156744771750063	0.001032371841753544	0.001009162733281026	0.2956501824106301	0.2762437508887036	0.001000109286348353	0.001002273442827527	0.001000577383425985	0.00100033967229561	0.001000094466933767	0.00100021758393753	0.005088899092137197	0.02003300128807651	-0.01243589077266923	-0.00608471163470146	-0.07488171170547156	-0.01783957034114837	-0.002863764709117661	-0.02489057687178347	-3.242532571423696	-1.205296678091095	-2.14759265022296	-1.143214437823279	-1.288746450069569	-0.395003478014009	-0.5761912641455558	-2.120521821744135	-1.263053562195678	0.8865334780989247	2.931352300445151	1.203497389704745	-1.698518598455714	-0.07314150285514129	-0.3862185876535241	-2.811775503014519	-1.368167363278343	-0.6704940883506876	-1.705840143481783	-0.2453313462484766	-2.941141079516642	-0.005872287896326447	0.1322589305671668	-0.2173110493323719	0.07904652653018233	0.2445183756466517	0.1772960962998855	-2.313965739176762	1.910286368180154	2.054930915677045	1.820556830908297	4.431948034768086	6.265819426537685	0.008357736101352915	-0.02258037358429792	-0.2489557153000884	0.07604044810906894	0.07806809616793224	1.283964165097057	0.1843028348117082	2.385331599782279	0.5974807075726993	1.30811364488967	-3.591206918290152	-5.356416336380061	0.01258894524996786	0.005458790682741591	-3.077495368998783	0.5314073749651931	-2.665495600187481	1.606852469528275	-0.006913610147535131	-0.005041184406868614	-4.874109558788959	-2.098042805249898	0.1675027486716937	-0.02216609674848379	-2.268782122797002	1.808840207699456	-0.01597341913205055	0.002985216599699579	-0.3773682670764167	-0.2715795356486234	-0.03207932584423429	-0.02552305941948425	-3.235892921827797	-5.378117486767072	0.361759024198523	-0.2411194474547417	-0.07370385387660595	0.07266138631960976	0.08373733023271135	0.07315844903016001	-2.726077286724835e-13	1.840493959749741e-14	nan	nan	nan	nan	nan	nan
0.05	-0.06189895812302056	-0.01597464262775618	0.1055603491821112	0.2508556618047401	0.8997171202949564	-0.003044297694762212	-0.255268546483426	-0.05463805027165206	-0.06808631642828181	0.4800686076737183	0.01044759944597552	-0.01436463663622442	0.01766491952554565	0.0003091722836388413	-0.09863973507535119	0.3318136607087162	0.1468006823759229	-0.3318136607087067	-0.1468006823759102	-0.40422363324259	-0.03052328392591049	0.02685640337136375	0.1139666757018293	-0.1707696677910102	-0.04209859695979654	0.02260097224291212	-0.04781489931880165	0.5471211369560414	0.9357253378441035	0.131738293458014	0.007253228812179136	0.8949060030317297	-0.002765831507589381	0.4916281603729131	-0.8236135074154005	-0.7383039352207822	1.813887434478252	0.1938522907251055	0.08295231418129399	0.5391391540674045	-1.032773275778924	-0.887372841266966	-1.492381293228653	1.008479819907065	-2.986310828735223	0.2220019388438676	1.484934768090941	0.327056454309252	4.955374562264541	1.681090798911527	-4.955374562264547	-1.681090798911547	0.2086103323479695	-0.484356867044009	0.006608785063725814	-1.227646179723386	0.5094632607283164	-0.3440126204623024	-5.168714373703362	-0.525143477592964	-0.601035427291789	-0.8805371572276932	-2.538802812631698	0.0864796549711488	5.696961925177326	-0.3351580067881306	0.02200014539251318	0.02832863694231427	0.01229989667378671	0.01756883308452562	0.05404609547416323	0.03899709798862257	0.06149258812797364	0.04287722184304119	0.006552978318965544	0.04911200366852653	0.1463589176871643	0.1227924311312219	0.01865930000352363	0.06241426414231584	0.06225397794471568	0.05876778620234317	0.06529351539813119	0.09476914123640354	0.02180802281037663	0.05799026474386682	0.01612520307855154	0.03278687335615026	0.002080218831923825	0.01222688487434248	0.004837221459395775	0.01660185141093519	0.06518304170655904	0.03177175628320084	0.01455304912186665	0.01819957164983518	0.03046972515028472	0.05332640349580281	0.01609365208022509	0.03503814757986321	0.002925469966407923	0.01759215043822316	0.08023503418308442	0.04237162800070846	0.001002297514586061	0.01908178777187474	0.001001636797139987	0.02631623982556255	0.002895305977446299	0.03407025971156768	0.073954916341511	0.05870061686423163	0.04690809951803201	0.04970839241121502	0.001471229923757954	0.02280443644533061	0.03533002773522545	0.06072151030232542	0.07271816663784049	0.0593585419122345	0.07658318458630893	0.06538017966501776	0.07005118837856399	0.05712948819649604	0.09539563592884083	0.1276279250193139	0.204065620512411	0.2228606345483972	0.001000652103829137	0.006328806019688325	0.001128897508399328	0.0002755389986286931	0.2140399867343108	0.1688141261520921	0.001016101956043378	0.01575753053762344	0.001016486088007481	0.009526390935056587	0.03935573390551903	0.04341550177202138	0.001000877722064395	0.04252280593369672	0.2234662856820898	0.2239164796604909	0.01542947923103604	0.03571069837780127	0.2203526489330097	0.2097083320288288	0.4014197110541895	0.1842132620380617	0.4281922783666223	0.1725004114796595	0.001000101958002135	0.003955054074598284	0.001000296825420361	0.007977035759065318	0.04842447903831288	0.05094620577553722	0.0246964833011439	0.04121166962088966	0.3846045037713742	0.3936436584189353	0.04634456247197602	0.07402219204506959	0.00100370911139894	0.0101686127256763	0.001016930987872512	0.01308371360410717	0.551402239221782	0.3942901623130881	0.4266464699630154	0.2806830016924451	0.001076895500290093	0.01871111886808748	0.001000730826260187	0.002890905776278626	0.2679327573204469	0.1705957489925061	0.03839419141544007	0.0603721736335083	0.001000793983249568	0.005279305632492134	0.001002369884964701	0.01908175150421156	0.01275543286556511	0.08507237104134784	0.1170364687841867	0.1361641140351451	0.003757042967228659	0.001839181263482881	0.001311400089820934	0.005439747192037494	0.3609356461429524	0.1607262007969964	0.3702765331566236	0.4247985254145535	0.001000830829004695	0.02727868120185698	0.002890375490176191	0.0949879269361031	0.00100060577092735	0.0305801098937336	0.001000401308578952	0.008172772575606613	0.001000119920013715	0.009653794542681837	0.001000259351597989	0.009190910168402863	0.001537494047734873	0.01964257312095517	-0.0125429277213433	-0.002660727378432971	-0.07505895665650988	-0.01779842864774818	-0.002820001427130059	-0.01956803490089697	0.001004137978658722	0.001001385881655242	0.0497797549489188	0.05249701054114825	0.001002923150153967	0.1139711322971121	0.003770191260356152	0.07824741705509593	0.09789656293448851	0.04265469658247686	0.001124775117334728	0.001001111311252871	0.00100059715571246	0.01175932428748787	0.00104883024207264	0.05223260750086904	0.001008171118386568	0.00100079118804615	0.03949401466651458	0.001002400581361726	0.001002417000112605	0.001001787547645755	0.06615306827844497	0.04478855275891264	0.001001760765381921	0.001026388824697713	0.1098039278994551	0.1156022689306405	0.106473531161246	0.1507913484246731	0.2875390213030226	0.001000783203320018	0.001479893628557219	0.2174857037911635	0.001000350033217914	0.001000474284077396	0.05738584842885004	0.001001038266521012	0.2671178212422781	0.01225232400716246	0.1982793152342452	0.2997076175092574	0.2846443380662506	0.00100010757226813	0.001000274381067814	0.001002057488948732	0.06231534678858269	0.3193993505671003	0.1209671586152924	0.001005118392482772	0.001035170014272765	0.4692128245763381	0.3660668623171536	0.001274357634581678	0.001000818325756452	0.2327058633482721	0.05504392751075517	0.001000996032884165	0.001002248239453718	0.001000746794973404	0.1172192353654403	0.01136097603085743	0.002156312947026199	0.2759006436214285	0.2741582356636604	0.00100015094919707	0.001001714660239234	0.001000750762562053	0.001000314765863588	0.001000087965005802	0.001000202380120012	0.00145573213245071	0.01899914279880481	-0.01294754410566713	0.0004565128337666104	-0.07685672227667283	-0.02229122569074824	-0.004002806433711636	-0.01629565672554439	-4.415245412890026	-1.204075538607919	-1.150193035850887	-0.6547147604275514	-0.2140982933726555	-0.3991273141796677	-0.3833148360197474	-1.378070241196662	-0.8281286699894256	0.6777026588612791	1.80037377710938	1.712895417159227	-0.9070483300492288	-0.04855877301645654	-0.3214667198948631	-1.397386803162653	-0.7081850626132863	0.2881301682475951	-0.945290325678114	-0.1206914295481678	-1.215433772138057	-0.005375373500060289	0.1272896092951621	-0.09961863991068069	-0.1929585536159374	-0.09952668234016825	0.1199889572873219	-1.482542913983502	1.707286361845092	1.844609278643103	1.619006680098334	2.626841005241633	3.339603677360253	0.0002790148063411681	-0.01743900492910375	-1.026142954322646	0.07160644480194692	0.07618842163471684	1.024163751052005	0.1935026454972791	1.593938745600187	0.1388836079565103	0.8351322850623858	-3.784905952546382	-5.26100827723939	0.01909818162647489	-0.006272015128336872	-2.151052860150796	1.861802112446508	-3.428420706227191	5.050236381559034	-0.00351416724985185	0.01389672616817713	-6.614984068641518	-3.170992921843198	0.1287387241120764	0.01836504084901401	-2.835710282689246	1.010238536045858	0.01169205604180125	0.01438872403340534	-0.04512250294868567	-0.2291636968812253	0.1595516578676047	0.00794677189915053	-3.179362635093257	-4.591620962725783	0.434935937999333	-0.1429101541121795	-0.0593625543428218	0.08467460055557442	0.1002414462229415	0.08646719032215133	-3.385309872917574e-13	-1.202016525109078e-13	nan	nan	nan	nan	nan	nan
0.06	-0.05700215169323569	-0.02404296561115864	0.0980651997815002	0.2688681113407979	0.901855141977448	-0.002214316169884688	-0.2466025948709842	-0.06449560722438949	-0.07557349469268977	0.4644506871494544	0.02028980321003377	-0.04279672214683533	0.01961273421623468	0.01499658900931151	-0.09539496994934492	0.3862991854091929	0.1626052473388691	-0.3862991854091916	-0.1626052473388644	-0.401100127650928	-0.03537196459956117	0.02690022518704258	0.1010539348853915	-0.1655267238343419	-0.04539485169395684	-0.03082954350672007	-0.05012577630543163	0.5406570959352816	0.9257499989875552	0.1022853610736091	0.007246004380363182	0.9416856285195071	-0.001877801531241044	0.4913830803604476	-0.7846945847472315	-0.7538324850218758	1.786687160507457	0.2334700873131633	0.08311905007306211	1.192884940952146	-0.9378721907050284	-0.5980916814983832	-1.641249009854013	0.9576360078068531	-2.681815710762558	0.1573100401100597	1.443257897238279	0.3169283103360138	5.936516961056793	1.456733555246332	-5.936516961056794	-1.456733555246333	0.4053718717141175	-0.4846124924703986	-0.00208044492660974	-1.357390304976535	0.5337877594650952	-0.3154519113515526	-5.50088781105431	0.01363414516459699	-0.6482076926947893	-1.079920798891951	-3.321883846526965	-0.05478074353182506	3.473494434497956	0.7625426687118606	0.01212442265031632	0.01968224338960061	0.006930714731311095	0.0129967121374597	0.05621907946928694	0.03973200160571183	0.05609119002433453	0.03890507403924123	0.003900530233581433	0.04627528205905134	0.1332725104345938	0.1121238672907976	0.01090032862120386	0.05520480180119799	0.07057563029546557	0.06443586926462562	0.08051965288574243	0.1080405177930465	0.0364973768583686	0.07609046740491909	0.009006243582701547	0.0259513886828756	0.00156244802640462	0.01208929339661505	0.003000918954269309	0.01432231236079888	0.04406771255354031	0.02208124088923717	0.00816111431109981	0.01293632572452635	0.0497110711684363	0.06021905000240461	0.008951687602033125	0.02815837149628688	0.00200271180593208	0.01671150018215311	0.07174187797454736	0.03637219910286975	0.001002323722895325	0.01900920290066078	0.001002379330593112	0.02760853417138406	0.001987417448839794	0.03344851604127998	0.06675819812557697	0.05480227408343641	0.04394944657015039	0.0470887936284252	0.00124578995600298	0.02445731051523223	0.01944379527483218	0.04866930390959233	0.09251065063622882	0.07491584750341947	0.09727351980616618	0.08219468193957687	0.08967697981304328	0.07192603072419491	0.1214818599091047	0.1482182770124292	0.2326295099717978	0.2431421572258664	0.001000705914762309	0.00633133905334984	0.001430984219572953	0.0001124255116207001	0.2119165464583556	0.1557331096301407	0.00100854084615577	0.01662240813699666	0.001008793855338873	0.0104480046579287	0.04964892328108902	0.05322686867273484	0.001000965648270408	0.04438937759349103	0.235812751855493	0.2343280540602759	0.01086643792323501	0.03347550266301117	0.2018988299331324	0.2123011301432787	0.3613692991676972	0.1473200657414525	0.374229040952623	0.122725366001607	0.001000106699010081	0.004163860489229309	0.001000301115005219	0.008104764661672264	0.02679502969219293	0.03455773140743836	0.05307544058875893	0.06257267847289458	0.3575572843359147	0.3578881676622074	0.09954763596856539	0.1341368243510611	0.001004795120439339	0.01011281195314211	0.0010315390956136	0.01311804437021835	0.5263573331920253	0.3290447005454102	0.4059008004961788	0.2470458622247245	0.001247718464035848	0.02020506485392679	0.001000812712706183	0.003155695377421246	0.2482504534404882	0.1411044779273612	0.04632526324099704	0.06788009972129896	0.001000948790761917	0.005357741096264006	0.00100198149028132	0.01916331923553121	0.007172002962929363	0.08689439941740788	0.1174588821450263	0.1340763512184999	0.01023035274026177	0.003789450798609319	0.002037618357442208	0.005602892512923695	0.3297739831613146	0.1309084581270208	0.3387764377887587	0.3839824867919605	0.001000516012498354	0.03222232206759174	0.001984710681741746	0.09438300657485961	0.00100072397346679	0.03010945404824352	0.001000352771398628	0.009084581788380397	0.001000102753076618	0.0107478410656071	0.001000227733362014	0.0101381796559596	3.517011468982081e-05	0.01884297153195613	-0.01299035888513679	0.0018261065362741	-0.07692762025708806	-0.02227476901338811	-0.003985301120916605	-0.01416663993719001	0.001005057395885532	0.001001524193742865	0.06608706040390216	0.04661603302314301	0.001002013878877341	0.1124032609381476	0.001011532003881774	0.08397826827545525	0.103357447272674	0.06207740615279129	0.001054130237925039	0.001000977780324927	0.001000541313800633	0.02248415981622138	0.001087677268989575	0.08869307420252641	0.001004342957103039	0.001000762951345343	0.07795653167866988	0.001002317464144711	0.001003730032581252	0.001001592115124555	0.05040081303094972	0.0369143488022795	0.001001466378474418	0.001049334605530938	0.1270961820288584	0.1337740399915829	0.1239054789337501	0.1663851381566933	0.2807926043112726	0.001000750560805874	0.001957076599835684	0.2006040289692559	0.001000361153808375	0.001000462815018906	0.06613391596728437	0.001001076922275009	0.2509713510837931	0.001016873653637872	0.146003830962032	0.25479585510299	0.2322609995575342	0.00100011487123111	0.001000328162296315	0.001002686646490723	0.1060674085838982	0.2837587791105561	0.2067912560016253	0.001006579136890651	0.00105605075953893	0.4651656471366744	0.3553301013024636	0.001545804391194756	0.001000960625584116	0.1935086534138112	0.05695254786547846	0.001001202264652691	0.001001070481300276	0.001000773094801262	0.1187639935558743	0.02168958021995738	0.003303463160765544	0.256151104832228	0.2720727204386171	0.001000192612108381	0.001001155877652095	0.001000924141698718	0.001000289859430402	0.001000081463079162	0.001000187176301995	-0.00217743482723618	0.01796528430953287	-0.01345919743866515	0.006997737302235902	-0.07883173284787386	-0.02674288104034806	-0.005141848158305587	-0.007700736579305443	-5.361907001004392	-1.273903586188124	-0.6643441253239465	-0.2784082981753492	0.2611848474889122	-0.3937124658262306	-0.1827477014769727	-0.7796473001353644	-0.657875802307596	0.45332237641235	0.8908027903079478	1.844115449142009	-0.5289427131758035	0.03004378163091057	-0.1099863377402795	-0.6522599100622941	-0.40371639450672	1.059128074727023	-0.4798497676645556	-0.06731604340442263	-0.08339711598962589	-0.009994228854438819	0.1329390542489576	-0.03329086685426395	-0.6110592763026561	-0.4205573409927029	0.240166664376987	-0.9832540196894244	1.384152436569009	1.495091883201717	1.32487088467318	1.625128476922858	0.777363444126564	0.001833051621059812	-0.01576090371252205	-1.547406381415281	0.1082084017904661	0.1148994381074581	0.9728588875073841	0.1752335325273768	0.4255421829451898	-0.6391646027609407	-0.4523173796522843	-3.516758970770516	-4.599680938427424	0.02207423796685525	0.04178191896636519	-1.10704834592	2.25404021955965	-3.628943771686155	6.668504036839737	-0.009152239800103126	-0.01500361486087607	-6.049758226178127	-3.418933358359623	0.1860656277607949	0.02973221956972847	-2.994525027892821	0.5472886449309976	-0.003077461992689094	-0.002848662500879807	0.4340091615597665	-0.1887170681151061	0.2063661706610921	0.02133543008715991	-2.716456609014733	-3.524879226412702	0.5629281118195847	0.03525147040041812	-0.03271808673718846	0.09788712744520275	0.1189323175928501	0.103628862307301	-4.097620384025944e-13	-2.842984902586813e-13	nan	nan	nan	nan	nan	nan
0.07000000000000001	-0.0515514522089876	-0.03158483803078301	0.09053151989116906	0.2865855629193851	0.9043986283774414	-0.001371200581635468	-0.2322327580895503	-0.07348150120696639	-0.08026612897777789	0.4462682093110527	0.02966172644436834	-0.06784184200064855	0.02015600164459314	0.02904664056022043	-0.09223764951201108	0.4498362868914154	0.1750289517360162	-0.4498362868913913	-0.175028951735991	-0.3964422639743594	-0.04021477396310656	0.02673459304333892	0.08675707643533744	-0.1602083690837006	-0.04837683531715799	-0.08758891717116506	-0.04906614965253353	0.535251678504357	0.9150550214310917	0.06684575553663534	0.006615771267255199	0.9613982389388733	9.62289654743271e-05	0.5987463260063483	-0.7163246028375783	-0.7482414385889462	1.756183625148974	0.2736496490142707	0.08554086816398025	1.665533648643236	-0.8525559728114607	-0.3390482678092992	-1.998158651512992	0.9116009163656027	-2.322931472484989	-0.05035380882821729	1.35473374818499	0.3142323569182714	6.718935442935497	1.017008757144673	-6.718935442935506	-1.017008757144705	0.5288302747380366	-0.4795167370120885	-0.02877246105614876	-1.490042830155238	0.5275075154438255	-0.2764671742784502	-5.883789733608353	0.1680012426052724	-0.440760194063443	-1.070181822134684	-3.736162113064804	-0.0662977793316549	0.4513756086673647	-0.2057574429304607	0.006765082835671768	0.0151063612974389	0.004050936944540329	0.01077650016780726	0.05290021753673429	0.03726055159623053	0.04881047613303203	0.03408492933557854	0.002486372520163422	0.04461504925901863	0.1226951307476818	0.1050564406390778	0.006124748054365049	0.04985372380518332	0.07564553497268867	0.06677882068552907	0.09560498901801213	0.1179650680126116	0.05851279146105961	0.1000307784231018	0.0051496002209024	0.02212928408680203	0.00128755638505474	0.01228804031924933	0.002023609617692335	0.01273775357574539	0.0315396990324039	0.01648098700051814	0.00472309364158067	0.01015788709086981	0.07505921899925207	0.07134152206677188	0.005103570752827414	0.02453356765893995	0.001512453304920623	0.01627715211810836	0.06703239067682465	0.03236812400242481	0.001002269377577608	0.01887825627589042	0.004164554406046623	0.03206725402012951	0.001505085042669732	0.03336071782134777	0.05702610947914242	0.04768714069433205	0.03855608328449277	0.04218884899170531	0.001126670483232789	0.02656311689525854	0.01067036539700059	0.04060219405058869	0.105470780206658	0.0850686126590743	0.1108458469341798	0.09325740557696646	0.1026053126849446	0.08155680689688791	0.1442437695393357	0.1643234392391188	0.2510959514241641	0.2489736165826287	0.001004423023103645	0.006336260332872316	0.002023454780156712	7.088425795764103e-06	0.198258646036956	0.1378316252398278	0.001004562060254786	0.01780370008978817	0.001004716806025351	0.01164328555936203	0.05913087218020965	0.06271355021658553	0.001001060019090372	0.0459730454416512	0.230255161604473	0.2326218368344614	0.00610854434043831	0.02799281723816785	0.1678865072529167	0.1983231569061528	0.3068848678929291	0.1130544007497114	0.3108114386977547	0.08056813569107076	0.001000114202544949	0.004368235812073729	0.001000320221866248	0.008309707046730863	0.01462696563614911	0.0247283202205063	0.07466145973205071	0.07783334670275825	0.3281435947274896	0.322852201479087	0.1489749906682923	0.1912695060051944	0.001007170727108515	0.0100749279562082	0.00649233097339013	0.01827717655559422	0.4747843422632654	0.2724413310240389	0.3601884240592943	0.2123101900981015	0.02628344641181871	0.04900681196529989	0.001000962168619215	0.003467875723293503	0.2188236031507327	0.1123353786821772	0.05181964919368425	0.07254939753301901	0.001001278012374665	0.005477669238400089	0.001001625098041572	0.01917301680290257	0.0063139366358818	0.09240903577734422	0.1142610073545088	0.1295317541078977	0.01306175018305029	0.004201986367553347	0.002352006416875924	0.00543249470587599	0.2825315415140735	0.1037025854567231	0.3142982205630335	0.3527369246890561	0.001000353133458169	0.03847518664476619	0.001503383008286506	0.0947322201824671	0.001001018447073728	0.02982274529560935	0.001000377374513595	0.01010677051206776	0.001000109674078241	0.01200084930074693	0.001000244541441969	0.01122640138003694	0.001524597861415152	0.01748630434434762	-0.01347370543101776	0.003970435935433773	-0.07481708508497338	-0.02607449966021719	-0.005318136704229308	-0.01265563117285469	0.00100340259541673	0.001001195705024972	0.03383792400431077	0.03404305244864815	0.001002051665187092	0.1022053318975622	0.001007328130769989	0.08073224190708479	0.1270014484015199	0.1051393606286762	0.00102958794641387	0.001001033764734414	0.001000491993213974	0.01187702415393014	0.001053560686966852	0.1229662897288502	0.001004820124708655	0.001000717986233513	0.04623047486328185	0.001002124289067851	0.0129545394124584	0.001001728063046215	0.03982171263049672	0.02804673858897946	0.001003589048694646	0.001037338505509278	0.1201887534505433	0.1264287435076306	0.11729752025928	0.1887274807803811	0.2877228966099831	0.001014671423417807	0.003221137624650999	0.1519491607740755	0.001000472321947382	0.001000483192161796	0.07490856907689096	0.001001227018223925	0.192921148073872	0.001008776714837196	0.08064085869703497	0.1423702654782624	0.133070861939566	0.001000128052276438	0.001000350210788252	0.001002046192772431	0.09814845846562183	0.2533527245318441	0.2333971150973065	0.001012235240598879	0.02170666015491509	0.2546758523551558	0.1781975343213286	0.09810463162800188	0.001001250601363838	0.1414186663156454	0.05984211613035313	0.001001974586169709	0.001001409632396158	0.009115068031480584	0.1016704643807236	0.01134561418751718	0.002152774193653209	0.1285858846750421	0.2584050895767602	0.001000176031873927	0.001000898946472674	0.001001663965055642	0.001000498685763844	0.001000146839199955	0.001000325367926773	0.005975651759061496	0.01574645318459052	-0.01396865837078092	0.003692924241151107	-0.06949483170253862	-0.02933952520294165	-0.006792003124280968	-0.01510853808335868	-5.969147170658724	-1.350734870174443	-0.2954877916323225	-0.1620113162609476	-0.7103281412421196	-0.5628414261455047	-0.137894776946776	-0.6592332036436247	-0.4319755947963519	0.04501866725284366	1.06741248892379	2.818625982441637	-0.2645215189197869	0.01942341001795073	-0.1713876498794665	-0.5017713203881021	-0.1797372286083936	1.152211995709459	-0.258847025331691	-0.02463192042970169	-0.6643834925103277	-0.01553994606280539	0.7125540247821023	0.01222570194100578	-0.7808469691307859	-0.5558790660089732	0.2005923191842416	-0.6519825655344788	0.6502144405242667	0.7183677696491441	0.6098989285090926	1.554624938653906	0.3860952365326829	-0.0007703788443554488	-0.005458052018210429	-2.017799960455702	0.1318107037259346	0.1292018880994069	0.9263335454091695	0.1395832284746795	-0.7548035243933853	-0.4442152839649143	-2.408170609455255	-3.373450241546065	-3.844163297015031	0.01991096812842276	0.01230834537950736	-0.8105013083677562	0.8654443988582381	-3.396143736597637	4.789289510996495	-0.0009836424069537772	0.9487076091492755	-5.474157331728434	-3.636894254384847	5.126020359276061	0.03475866491622695	-2.747036606842472	0.3896357869448311	0.02051381443753949	0.001412986732895517	0.6776175919511683	-0.6953886125669135	-0.09664944129152157	-0.04804283303273492	-2.8309442104933	-2.771781523954377	0.7030475751090782	0.04069975246904696	-0.02197241502914538	0.1064254385358456	0.1314537931438227	0.1141595271336749	-1.360049821770711e-13	-2.099304924038685e-13	nan	nan	nan	nan	nan	nan
0.08	-0.04502743498188282	-0.03822235174079453	0.08319361209908151	0.3039793932427807	0.9072965840868605	-0.0005027627953690975	-0.2136028972317032	-0.0814117140205121	-0.0823267218950299	0.4244292722464312	0.03841886708377946	-0.08916981584630491	0.01857171295276595	0.04185089067804106	-0.08911639121525967	0.5196385364188282	0.1827254511408867	-0.5196385364188187	-0.1827254511408714	-0.3904709339334123	-0.04487364647525084	0.02637024642106162	0.07149184937986737	-0.1550240870298534	-0.05083464239932226	-0.1491613944143413	-0.04737155030963258	0.5316842040425184	0.9041242203501823	0.02815962176842321	0.006019410788901951	0.9503600998787013	-0.002753367860868237	0.7060466289544721	-0.6038228428320882	-0.7146780653605567	1.721962909469146	0.3043639493236989	0.08818348967649259	2.044889756247326	-0.7267359568850901	-0.07168340795467738	-2.372540855071358	0.8346794888255605	-1.938386509133381	-0.2682011838329785	1.194097610638412	0.309715882224013	7.18954657009502	0.5112925567916803	-7.189546570095021	-0.5112925567916814	0.6680651445898761	-0.4478251221911588	-0.04182334064168327	-1.551064026059684	0.5069732201060567	-0.2106166031442317	-6.463508526803849	0.1406286831403365	-0.2806190988782515	-1.127085503781156	-3.9711894927709	-0.0480062165790872	-2.676655461410118	-0.2021827958744332	0.00401184443393799	0.01287937758653956	0.002590150470700403	0.009828941402085562	0.03613779341075117	0.02642837294380211	0.03898372354749222	0.02779774649155475	0.001774484697776363	0.04374546815183201	0.112123641929074	0.09843129974914189	0.003677170750283021	0.04617257394748273	0.07702748017166458	0.0659312577997388	0.1139591125063147	0.1288548722779158	0.0890057066500787	0.1299565716127327	0.003171478438724257	0.02008009204718592	0.001150012361102098	0.01267211773997281	0.001532701203769506	0.01160531475083778	0.01965113874706256	0.01136620542805536	0.002957209098591537	0.008786263225357506	0.1032732424430426	0.08300020306782735	0.003142435852836671	0.02270671047932325	0.001266802547260879	0.01611729475361947	0.05003820936177274	0.02414521748403047	0.001002145583215042	0.01871150698375516	0.01163835801941474	0.04093459685269058	0.001263505307730932	0.03362291966202702	0.04674907297526691	0.03980774334855879	0.03147605612601012	0.03604226271516561	0.001068165703313696	0.02886111105019372	0.006082011785846934	0.03519336033065175	0.1098759099554558	0.08799641323316106	0.1154712633788151	0.09658033584003418	0.1070841670873163	0.08429630086726561	0.1662034043302082	0.1784851951903761	0.2651736978956787	0.2508073981426366	0.001013244495429476	0.006317499814121099	0.002950152261438728	2.336999808076713e-07	0.171012017586754	0.1156789211448358	0.001002629255212718	0.01933383651073842	0.001002689473698582	0.01313294533834752	0.06815239547401969	0.07179066206393854	0.001001182266824865	0.0471427059906541	0.2053120506436473	0.2194716256467046	0.003668295617559873	0.02485434094851335	0.1197552391229663	0.1628398511204951	0.2294145336024809	0.07910953663115371	0.2314884039340204	0.04559413659460475	0.001000124546324175	0.004584282682458844	0.00100034080029181	0.008612967315937395	0.008167371560157389	0.01931435690159599	0.08265241446119903	0.08122858589896442	0.2977668052060357	0.289607407497059	0.1866030573061261	0.230547758911041	0.001011187382056671	0.01004195744897853	0.019304017775195	0.03012974769772707	0.3715852784783272	0.2154967208382275	0.2681650642807649	0.1721341133887297	0.0826235961415461	0.1137602033348112	0.001001181920490094	0.003891964982032966	0.1799431223594972	0.08640891007654465	0.05608058394790085	0.07573411285078639	0.001001828898630314	0.005637031868543054	0.00100161663693396	0.01912407513736154	0.009879214006860784	0.1006207408870229	0.1052302714836463	0.1206648537959246	0.009412271571741642	0.002400654284336079	0.001934879975207349	0.004789479021594727	0.2041141540636149	0.07216504820821014	0.2930602061451448	0.3275958897171325	0.001000263441199707	0.04659132899969728	0.001262111839518887	0.09531917165142824	0.001001535709657066	0.02972303072294554	0.001000494136461521	0.01121058698406522	0.001000145837621524	0.01337260620268201	0.001000322072405146	0.01242425109120821	0.007456464834522074	0.01555486119851632	-0.01397446156772198	0.002482003694429853	-0.06788897259737858	-0.02907217265088933	-0.006862518542650454	-0.01709049592077833	0.001001747794949113	0.001000867216307714	0.001588787604720496	0.02147007187415415	0.001002089451495412	0.09200740285697939	0.001003124257662645	0.07748621553871637	0.1506454495303651	0.1482013151045624	0.001005045654904012	0.001001089749144007	0.001000442672630178	0.001269888491633889	0.001019444104941616	0.1572395052551724	0.001005297292309603	0.001000673021121863	0.01450441804789535	0.001001931113995422	0.02490534879233404	0.00100186401096929	0.0292426122300455	0.01917912837567949	0.001005711718916781	0.001025342405488162	0.1132813248722286	0.1190834470236785	0.1106895615848102	0.2110698234040666	0.2946531889086898	0.001028592286056457	0.00448519864946012	0.1032942925788952	0.0010005834901018	0.0010005035693178	0.08368322218649375	0.001001377114171762	0.1348709450639511	0.001000679776065408	0.01527788643203979	0.02994467585353457	0.03388072432159812	0.00100014123332195	0.001000372259281547	0.001001405739059752	0.09022950834734403	0.222946669953131	0.2600029741929797	0.001017891344315535	0.04235726955029537	0.04418605757363776	0.001064967340191913	0.194663458864804	0.001001540577144617	0.08932867921747997	0.0627316843952265	0.001002746907686295	0.001001748783414791	0.01722936296816511	0.08457693520557311	0.00100164815507645	0.001002085226542642	0.001020664517852765	0.2447374587149037	0.001000159451639955	0.001000642015296072	0.001002403788416458	0.001000707512098615	0.001000212215322193	0.001000463559552454	0.0141287383453594	0.01352762205964795	-0.01447811930289672	0.0003881111800656248	-0.06015793055720346	-0.0319361693655352	-0.008442158090256347	-0.022516339587412	-6.168487895592397	-1.451056727255519	-0.1945644490656405	-0.02387765739272041	-1.410960881092525	-0.6871200938972352	-0.02461736290272863	-0.6911901477860024	-0.3238901746233798	-0.1847804848860615	1.083853599457851	3.041211883434912	-0.1743602018518557	0.06710988130463438	-0.01956234572963516	-0.5551654467389595	-0.1223534408098704	1.166369862066553	-0.1202604360978994	-0.01241790343840841	-0.9271633996205922	-0.01715476196625623	1.014663651015691	0.03670914531445475	-0.7639120676410318	-0.6698856689485352	0.2786042193775395	-0.4515987918507825	-0.0608404797433229	-0.05286679166032719	-0.05338555578781594	1.236447221847029	-0.02217211522347272	-0.002903308008058442	0.003935568292823721	-2.397650322355658	0.1779772954287696	0.1737752136207782	0.8909449482155499	0.09243207272156267	-1.863256609442762	-0.1703227757321572	-4.753383889359901	-3.452598796134441	-3.163034695615418	0.02440854748837524	0.06144549579522321	-0.223958772360773	-0.1190455871722865	-3.270709331465889	3.09761828716363	-0.008169541817561956	1.323684176515521	-6.118006359069248	-4.507014274907465	7.376394479400169	0.05211400214961467	-2.425998899984389	0.2503721461348988	0.00480943592814036	-0.01457651388215778	0.9734229115238728	-1.053177708390055	-0.2364073597798557	-0.07318814535670715	-3.582789524652935	-2.303973800215646	0.9355836673754417	0.08279904269530025	0.004680749266263574	0.114212677117399	0.1426820509544822	0.1255544597328919	1.858899494907346e-13	-1.022883314417183e-13	nan	nan	nan	nan	nan	nan
0.09	-0.03790151841994917	-0.04369878513364621	0.07627887715450289	0.3210011634770801	0.9104064941593391	0.0003938480174879103	-0.1912492344954842	-0.0880066543443177	-0.08169001887397195	0.3997413249173281	0.04640447141132032	-0.1063191141189437	0.01532360304225497	0.05287835397611338	-0.08603319244275005	0.5924554365902279	0.1861654026642181	-0.5924554365901695	-0.186165402664197	-0.3829333494222626	-0.04910259478431914	0.02596654728159654	0.05607272049779008	-0.1500223654451323	-0.05253518371391734	-0.2169668271006413	-0.04463420574018186	0.5290359245526332	0.8917884792670667	-0.01277723771822196	0.005339020785015532	0.9056701838815295	-0.0008807271403109222	0.7020170924162875	-0.5051566589722546	-0.6622211507941376	1.681860481748999	0.314267457220072	0.09079441505428379	2.419857446349634	-0.6090688669227184	0.2102679360746101	-2.534269588296729	0.7749857416115841	-1.490409302014328	-0.3605016921577751	1.024488432416544	0.30172114134868	7.328359234388816	0.1938356997729225	-7.328359234388819	-0.1938356997729368	0.8360296747383058	-0.3997354373740259	-0.03879126060374016	-1.528985531322522	0.4961187465997767	-0.1312351020819818	-6.840870110345866	0.4060693729013441	-0.2494805815590077	-1.341038333587935	-3.771319965999678	-0.1024851579635468	-6.132026791074237	0.3467073935318425	0.002543405501063864	0.01172327128513616	0.001813187193498182	0.009446149715255628	0.01998090606097375	0.01594518694318798	0.02838382295130708	0.02101173652555726	0.001396462456531254	0.04332954922913959	0.1034957068385863	0.09242362819514424	0.002372020886645111	0.04345411240314207	0.07588320980860799	0.06385986537420023	0.1334653679375863	0.1406338459456906	0.128548285583027	0.1651881717228526	0.002113085117211257	0.01888861877272018	0.001077081392814501	0.01310959203444487	0.001272086765513791	0.01084677898456201	0.01085749400129516	0.007541987140720571	0.00200829739398546	0.00805442785105856	0.1215592998270341	0.09353744312407411	0.002098636147335489	0.02173270165783061	0.001136446296594585	0.01608792371563976	0.03218615368349981	0.01666816870590375	0.001002045608320056	0.01855071765588904	0.02292364629011835	0.05289800122284881	0.001135447626562843	0.03405435799882577	0.03671315771793847	0.03242702938810436	0.02388543921632879	0.02953789090515839	0.02053110629477269	0.04815752774493263	0.00362023093875176	0.03156134317539776	0.1092172493630804	0.08649309977551775	0.1147693828758613	0.09500005174666953	0.1066156573131534	0.08300815077354437	0.1787852278608271	0.1842716948747758	0.2689307692032058	0.2459568286555748	0.001018559862822943	0.00627999875225174	0.003603912199362664	9.143448599302558e-07	0.1461855017831852	0.0961420367400506	0.03000898667938953	0.04770023652104881	0.02730598097813319	0.04211829098697605	0.07480592142306597	0.0783645822405047	0.001001287507898253	0.04796612729891791	0.1716358536154714	0.1974035427662644	0.004544075717743975	0.02452190119976297	0.07458867184647595	0.1113202770864963	0.1525968915477616	0.04750586368606242	0.1551521054686235	0.01948870472225407	0.001000135648143368	0.004831173095989023	0.001000369847197882	0.009031446805265192	0.004693512485573188	0.01645687440997374	0.08618038827839808	0.08034830690022646	0.2685528929407873	0.2580014145021139	0.208074110573234	0.2519264017199331	0.001054102605951212	0.01006909473385045	0.03129399172468184	0.04099807712329409	0.2594103146236143	0.1550380506499935	0.1722281250872607	0.1240916701681417	0.1406748161012439	0.1861857753091462	0.0010014295021261	0.004442688321114566	0.1452783738435974	0.06624267748872147	0.05801575736956082	0.07671596447370829	0.001002537322654997	0.005873973869031106	0.001001829877077611	0.01905975269881188	0.01707066808781151	0.1104589248139075	0.09742147500260875	0.1126719042283882	0.005477642639554872	0.0008102217778744001	0.00147856205262968	0.004199200870971134	0.1267039899269002	0.0380946485162899	0.2773391443280918	0.3065269840473275	0.05641242057050198	0.1069351945345824	0.001134937051987901	0.0958245735555787	0.001002254349357764	0.02983813229799198	0.001000613996289919	0.01236662204306146	0.001000185033508562	0.0148245786420008	0.001000403722370991	0.01369632616615183	0.01307725911814842	0.01328720811805963	-0.01436193846261688	0.001436234378209232	-0.05962750107790694	-0.03155482667181476	-0.008321633884053476	-0.01950660808147094	0.001001453743310112	0.00100076119055237	0.001294941609306046	0.01141826964924616	0.001002223892486422	0.09052271494405405	0.001002893504341474	0.07169332715604157	0.1721219460740746	0.2165400691562014	0.001004125604941931	0.001001202489341669	0.001000447308064807	0.00114374190834723	0.001011334873002606	0.1391001467244856	0.001005626781913533	0.001000688760015846	0.007757733322484602	0.001001950415326364	0.04427904070562229	0.001002258994569004	0.02087991465778022	0.01184771381841805	0.07608945820063059	0.001014921355847854	0.1039185763325947	0.1091082612435707	0.1018255635864517	0.1884530395685691	0.2592281906885289	0.001020283729481882	0.004123994096113658	0.1096333317811979	0.1140012999476953	0.1031388836112338	0.08319329322530195	0.00100141387779744	0.0978711513607691	0.009241890998278128	0.008146144546803506	0.01547280650557388	0.0174407973237439	0.001000152250993086	0.001000423609918457	0.001001737603707351	0.09150270423108639	0.2029139570289385	0.2299826160851592	0.001167198011031544	0.04692545446223673	0.02259430128058442	0.001032906408148008	0.2477231104191519	0.001001811164888237	0.08989549437250061	0.05843772231494195	0.001003720985429648	0.001002308125938065	0.0314197056828999	0.08809872375644702	0.00151446887898643	0.001002607913778467	0.001010408198607224	0.2491083336519628	0.2238519235692139	0.001004048503945212	0.001003508532826393	0.001000765143180152	0.001000237336740093	0.001000509957207965	0.01785687002000549	0.01082722388433198	-0.01465647068528811	0.001228963620504656	-0.050941685974998	-0.03373240653776387	-0.009684329860494199	-0.01951493503741044	-6.141446847346534	-1.639188208121358	-0.06168481621161415	-0.03958227905051958	-0.7488120507828565	-0.670089504608716	-0.04343220338451934	-0.5227704327690837	-0.2293934600384286	-0.2366401375888318	1.286041190741098	3.956732561022574	-0.07890923872514484	0.03178226012968813	-0.1005337985836397	-0.2517629265915912	-0.03990389049958173	0.9269546521302645	-0.0727787682180345	0.003411024328533685	-0.604020622216128	-0.01489027902129329	1.355133066983691	0.04838328404446249	-0.707942110200681	-0.6373154768362959	3.260818689393204	-0.2862274075596876	-0.248266852339013	-0.2693999679534225	-0.2164514696661629	-0.007277315548705805	-0.9170582719265442	-0.00333748456445679	-0.001869278335825512	-1.51742234017808	5.054233470978776	5.098285163723159	0.4578149753521298	0.07484661094246942	-2.455898524496316	0.05254031016731394	-5.217914380950241	-2.723475000510296	-1.990556416026492	0.02551222558259335	0.03312037490839759	-0.2825624622982899	-0.06236191311273571	-3.032432896961458	1.221897386905561	0.01403129033308396	0.8799763946547993	-5.385967161468503	-4.710604051704563	7.224219295649634	0.05960570338423001	-1.601856816497793	-0.039480464190667	0.0389203169620386	-0.001861557904390896	0.9995358299992608	-0.5706807225194623	-0.09561509750200262	-0.0459707067340225	-2.977061880957762	-1.924567515807571	9.811357807622604	-0.04059159047072436	0.02382751783699253	0.1168946830644926	0.1475178419606824	0.128869702337541	2.877141183261947e-13	1.49298735831626e-13	nan	nan	nan	nan	nan	nan
0.1	-0.03132948495311213	-0.04859934138454572	0.0700701445386758	0.3376059897651491	0.9135149210735507	0.001306240348396088	-0.1653254551973647	-0.09392942653982904	-0.07789648469588095	0.3743594609302954	0.05416946921489339	-0.1189567250190695	0.01178006123271147	0.06260252699535858	-0.08318602300688642	0.6652962365106702	0.1869449241742132	-0.6652962365106586	-0.1869449241742044	-0.3738187820966933	-0.05290377317772959	0.02559692574192606	0.04098766313408113	-0.1450467591026246	-0.05349421328710602	-0.2808446386189858	-0.03926558000856518	0.5266857167621092	0.877283941263504	-0.03836952878031148	0.003681440154307547	0.8303055829962243	-0.0004192909190224376	0.5952700099648733	-0.4886474144470317	-0.5734775995927345	1.63857412022305	0.3040673177384726	0.09133979328672734	2.758913068649841	-0.5923023312169858	0.559682823407102	-2.51132418663493	0.7905581840347319	-1.036049034632497	-0.3272875635474367	0.9334395548883274	0.2625100149001775	7.194326519903628	-0.02079344587539885	-7.194326519903628	0.02079344587539807	0.9834617074738292	-0.3622711390604149	-0.0350078206829866	-1.484249722385974	0.5017501716631958	-0.06231425486296556	-5.677984293211087	0.6668849155711322	-0.2210047590065775	-1.560844887870607	-0.9022758078500545	-0.2434443419442578	-8.811592439037426	-0.4844236957011657	0.001803820509328149	0.01114512116255616	0.001423283776452548	0.009299263839543607	0.01109500668527543	0.01018941729312219	0.01784414355256584	0.01439580429323906	0.001207243358186198	0.04317950844925288	0.09779144603555279	0.0877273656985096	0.001715242281467093	0.04139287823117293	0.07268837011390189	0.06105561230087994	0.1532737857817394	0.1548576972256401	0.1774769231895419	0.2081237112818833	0.001580788529208767	0.01820241155935665	0.00104067706783959	0.01353570859393672	0.001141672027525714	0.01022685895780806	0.006200719731063245	0.005489252579799957	0.001527684396816791	0.007670380287053511	0.1244578838966884	0.1012568261693716	0.001574335148837354	0.02128638631486184	0.001071265176075248	0.01612286181050009	0.01909785982840983	0.0113493197149976	0.001002005303240094	0.01841595789867362	0.03780102209636859	0.06757957507174844	0.001071606247093397	0.03456668058334	0.02729261380392763	0.02573467342947938	0.01631469623289929	0.02316941750284943	0.06498712166539114	0.0876802762346144	0.002369038778533108	0.02924035681236977	0.1049030991625659	0.08286218337530092	0.1102021067299406	0.0910681376621349	0.1026095704790252	0.07972313133974192	0.1776891566403643	0.1797770482678947	0.258867599644217	0.2330839029094025	0.001017059964492298	0.006275938518802798	0.00375179188544664	1.451353004913077e-06	0.1331543515797721	0.0851765587097033	0.09515777929858812	0.1115971212172873	0.0866280348144649	0.1045984735652282	0.0782595185222211	0.08162647933622194	0.001001358492795207	0.04869152665003115	0.1352732695249607	0.1722428839997518	0.009058243764150953	0.0248792568356249	0.04356744746030328	0.0651338942312582	0.09432765133645343	0.02753325246841987	0.0964004504232898	0.007132913530684659	0.001000146707918977	0.005105381001545497	0.00100041005169146	0.009492774270869994	0.002926418544242257	0.01496261292853277	0.08871714473544327	0.07987431362598803	0.2418623601722537	0.2293198769690754	0.2099656611494753	0.2558614488949639	0.001150225211090955	0.01033126908669861	0.03955612466432927	0.04832916931215866	0.1696926849028421	0.1195325879511557	0.1047330696869515	0.08573943870481633	0.1926657348796945	0.2605545768515303	0.001001688592779057	0.00511557980410401	0.1234354211056098	0.05447958976821599	0.05712780256225096	0.07523493071413065	0.001003378642403936	0.006342265266689941	0.001002216238703396	0.01901537224975957	0.02752299907661638	0.1207178966099026	0.09436085410781857	0.1087458689974827	0.003724685844476626	0.0002096332144561206	0.001250239329856214	0.003848000447717954	0.07455078854418215	0.01770838124430767	0.2684376120849781	0.2888093357597142	0.177127255567824	0.2163818525127185	0.001073043603758023	0.09332988127020905	0.001003166137154206	0.03030934012152148	0.001000702725840787	0.01354648761307672	0.001000217188571822	0.01631907114294013	0.001000467737177879	0.01500182807964088	0.01743627832912092	0.01073105830769659	-0.01460999834917622	0.001648212899762552	-0.05072951418327935	-0.03357986946027581	-0.009636120178013069	-0.01831104243503389	0.00100115969166763	0.001000655164795434	0.00100109561389202	0.001366467424337869	0.00100235833347861	0.08903802703113053	0.001002662751017573	0.06590043877336944	0.1935984426177842	0.2848788232078402	0.001003205554977358	0.001001315229542075	0.001000451943503047	0.001017595325054815	0.001003225641064944	0.1209607881937999	0.001005956271519072	0.001000704498911745	0.001011048597074203	0.001001969716655971	0.06365273261891354	0.001002653978175258	0.01251721708551519	0.004516299261155988	0.1511732046823528	0.001004500306209501	0.09455582779296071	0.09913307546346294	0.09296156558809333	0.1658362557330734	0.2238031924683695	0.001011975172906335	0.003762789542773773	0.1159723709835005	0.2270020164052984	0.205277263653159	0.08270336426410992	0.001001450641421504	0.06087135765758701	0.01748310222049378	0.001014402661562077	0.001000937157613069	0.001000870325888106	0.001000163268660865	0.001000474960554377	0.001002069468354887	0.0927759001148291	0.1828812441047467	0.1999622579773383	0.001316504677751189	0.05149363937418015	0.001002544987526598	0.001000845476103928	0.3007827619735193	0.001002081752629509	0.09046230952752154	0.05414376023465823	0.00100469506316665	0.001002867468459236	0.04561004839763618	0.09162051230732086	0.002027289602896056	0.001003130601014754	0.001000151879367498	0.253479208589022	0.4467036876868099	0.001007454992604342	0.001004613277244538	0.00100082277426194	0.001000262458158498	0.001000556354863814	0.02158500169465128	0.008126825709015821	-0.01483482206767961	0.00206981606094424	-0.04172544139279263	-0.03552864370999256	-0.01092650163073205	-0.01651353048740883	-6.019364554214988	-1.97783133887223	-0.07897321328482261	0.02330350483188935	-0.4654776109806165	-0.6531045471625515	0.02855826566739225	-0.4289083363272881	-0.1924447001177129	-0.3313526144119616	1.572829121896254	4.581999773220036	-0.07330698959794743	0.06483833436686473	0.008160802155607881	-0.2008687013707879	-0.0527958786845521	0.6027984598798336	-0.01472174036778795	0.0004439231880944023	-0.4955234422230499	-0.0119488474731241	1.558297546768233	0.05288599490352142	-0.62624046728441	-0.6427059874006688	4.323870578376658	-0.189392633393253	-0.4863610682580566	-0.5231927898945509	-0.4527594238038013	-0.8197820363951713	-1.626643367037594	0.003784857674524017	0.003906840959233636	-0.6833690474737391	7.284074232620259	6.87274259955122	0.2285403320606914	0.07282768132119398	-2.481771786657219	-0.03236369879787202	-3.68674565360818	-1.126386450644158	-0.4131065594530042	0.02987204590731635	0.07001509105109655	0.04868542963531979	-0.03778844227014561	-2.685818239081773	-0.3911008396150033	0.03883787180208108	0.6162367291943428	-1.127364861180379	-2.56897192345271	7.765040393012923	0.07654763093600304	-0.7453699265249464	-0.2422049303693063	0.05107931567122528	-0.0105881207809633	1.057580485346294	-0.2397948410649093	-0.03843857117752839	-0.02537259987038622	-0.8459630406903587	-1.633722323777706	10.75614215604548	-0.5172197951707781	0.0759019989600986	0.1189787793286903	0.1511860632804004	0.1322398274471182	3.465976505114413e-13	4.289726140925206e-13	nan	nan	nan	nan	nan	nan
0.11	-0.02616033917947959	-0.05358080589158738	0.0650670812140664	0.3537774824678227	0.9164475909626614	0.002192993786577965	-0.136248649947627	-0.09992801947831126	-0.0699877275307717	0.3496789564272547	0.06219354492094425	-0.1276026349444878	0.009013178463214019	0.0716702679977205	-0.08104741769049016	0.7363827928777302	0.1854604283987457	-0.7363827928777248	-0.1854604283987313	-0.3633935167136934	-0.05638875716019991	0.02524461673653725	0.02633969143496928	-0.1399816996540161	-0.05383466611882266	-0.3154499105508461	-0.03346304201154077	0.5248080716948137	0.8608589444146939	-0.01976227406328694	0.0007780453220734403	0.7458811926492853	-0.001252492637564616	0.4394461792789215	-0.4987416538346491	-0.4240225458294181	1.596246177502038	0.2828237215120827	0.08506287029258457	3.050490194178221	-0.5894660785655269	1.004470172665255	-2.423962660245861	0.8013640783542408	-0.7118386792621624	-0.2255817102600549	0.8718413705128989	0.1618277053279568	7.008727851520637	-0.2659407453507812	-7.008727851520626	0.2659407453507738	1.095916113804932	-0.3353914708984248	-0.03683552310313128	-1.444309174720985	0.5107584787582852	-0.007674311367051758	-1.334600874798403	0.5377357352512728	-0.1429627794162458	-1.721733738350355	4.198741052565974	-0.3192005516322701	-7.982258131508281	0.1851942658388697	0.001410944864339679	0.01086394946330535	0.001216305260471109	0.009311155342062109	0.006222828888362824	0.00702395641167125	0.009922910360770323	0.009178612018633686	0.001106977965877479	0.04324965114978756	0.09396301537890936	0.08415049568779659	0.001366365803210548	0.03979662424788747	0.06718819431328688	0.05681360564978765	0.1697466165910142	0.1689244539032684	0.2260621698950273	0.2511987738154938	0.001297889476821636	0.01777835297284681	0.001021694889033107	0.01396143010663846	0.001072490172974915	0.009736717415403174	0.003679244472308246	0.004252122633007595	0.001271234988564131	0.007459615867463954	0.1161983011743123	0.1045831153307076	0.00129657678533713	0.0211991871297986	0.001036703114506834	0.01619566526414572	0.01046875148815229	0.007478436322491095	0.001001984108235543	0.0183162874732522	0.05039251734617609	0.0810597770023037	0.001038047582134324	0.03511290630881071	0.01939540203235523	0.02014810741831016	0.010251924178956	0.01797305613499225	0.1152397034426513	0.1332732628800717	0.001701341006095713	0.02765876225158758	0.09883785776926564	0.07736943112932591	0.1037967517888397	0.08514433805118435	0.09683980619209154	0.0746954228274871	0.1675892908755209	0.1683882400160665	0.2412752804572086	0.2148659417460011	0.001013099656135968	0.006287702667676626	0.003611603494508226	6.967866994803183e-07	0.1276541268894645	0.07940727777284705	0.1380621339818568	0.1703825149896404	0.1161635548229478	0.1415263191173496	0.07990613917631573	0.08290085768501203	0.001001396148409591	0.04945281109725574	0.1061938786983951	0.1521512256971242	0.01097878994499293	0.02275273970643981	0.02395981187598998	0.03834939975827562	0.05410393011553404	0.02373333573373945	0.05538978630026289	0.008263233149287397	0.001000160303228948	0.005408273647842482	0.001000510596691626	0.01003374078582455	0.002427385737149908	0.01470825228979019	0.08977294178204703	0.07894915971679903	0.2172301580499285	0.2036772136830187	0.200320058452738	0.2481419976482566	0.003523111359244384	0.01297002744831906	0.04336742253577865	0.05165137038010943	0.1111843927458169	0.1249000361328052	0.06426843387989352	0.07080023842490055	0.2247382248969277	0.3102139537131257	0.00100352893866887	0.006001061645351293	0.1095296081808929	0.04815996894906004	0.05435426500546976	0.07209930514857765	0.001004748497605036	0.007052934959836874	0.001002358589648963	0.01900014100291904	0.03349725233200653	0.1287875756671849	0.0942461810007342	0.1072792862767701	0.003049918893555641	3.469987517583207e-07	0.001129338828650195	0.003611500406272692	0.04204087524678663	0.01577708270289898	0.2607814248954338	0.2732700063233881	0.2364321839726414	0.2555419731911971	0.001040335519814521	0.08535396974590333	0.003037128369558188	0.03336422456110329	0.001000749302688233	0.01477640660187012	0.001000237057630685	0.01786662347756246	0.001000504528661978	0.01634787788948783	0.01922826795665961	0.008006846191065661	-0.01473248621343863	0.003253755233945028	-0.04309597499158244	-0.03505523960821124	-0.01078735514950721	-0.01689959016293968	0.001001079742819746	0.001000625399343983	0.001000869058183542	0.001185436622396476	0.001002750673921537	0.08835238490191492	0.001002418198802921	0.05506133547285755	0.1977943398099279	0.3289340262173843	0.001002785193833297	0.001002465616436965	0.001000475554202035	0.00101231333849335	0.001004540495406319	0.0894229276425412	0.001007935908285863	0.001000747820377549	0.001007066164631739	0.001001955568823753	0.06700153725716868	0.001003508276125329	0.008781542617998026	0.002914032448053683	0.211092079055411	0.001002957432101853	0.08667267241597729	0.09086433035805586	0.08517719773586785	0.1382975578562971	0.1957239185715762	0.001006442276978739	0.003211505863599418	0.122419328461269	0.1735662690040118	0.1124799718940263	0.08154945827057315	0.001001422385140177	0.06545856569922505	0.009246985727643233	0.001009962027178318	0.001004240645364041	0.00100564739619577	0.001000183912949833	0.001000733909944401	0.002667688003527985	0.08984504101690285	0.1645896384221166	0.1694291158530222	0.009974393861051504	0.04479806235020722	0.03720254156116874	0.01629538313784858	0.2602314691623241	0.001008288994688073	0.08831615665584293	0.04812875625216199	0.001007425432615075	0.001002201485379304	0.03581312279330654	0.09622512252970115	0.002606922311187147	0.001003679755647972	0.001000210000881432	0.2401904629107786	0.2299647853248272	0.001005303978983478	0.008681096852953523	0.001000776621021476	0.001000253738221604	0.001000531361551338	0.01913487059380505	0.005186650460074303	-0.01477310539430839	0.005806448906528432	-0.03655886267891706	-0.03615188647472153	-0.01182727293602148	-0.01579698563127006	-5.783329799642858	-2.472683067935139	0.003349883048551544	-0.006641254262536253	-0.202902797853394	-0.3967973947160645	-0.0001872031353369635	-0.2876530486406908	-0.132199404146659	-0.5159032446570859	1.212829504012027	4.024472423770294	-0.02238735487404854	0.03128449688484993	-0.07458952344183266	-0.07009176538560588	-0.001714600337185995	-8.870247578464383e-05	-0.0006799481744329308	0.01170694496879734	-0.2919460236320038	-0.008146150032437583	1.13150689570399	0.05572140905101951	-0.4941062514868551	-0.414059488913913	4.74098238897766	-0.1315288522129996	-0.5949336463679707	-0.6422677754968676	-0.5408082664001852	-1.462323874994359	-2.016981790574369	-0.00112748510913071	-0.002061176025830192	-0.4496427835502932	4.091823187672904	0.5990065458305289	0.04020307125767048	0.07695380835400289	-1.564448345422947	-0.3335932086341844	-1.756652005247327	0.1497137667312109	0.4549343147607606	0.03098425939574805	0.04856329885757919	-0.03325965925872438	-0.1497902187063158	-2.436853657111039	-1.204552404044919	0.4566763742535204	0.06800698366719213	1.281340692526441	-0.7527946006764458	2.193346777279605	0.09671764066766418	-0.5177964272428541	-0.3854397332671385	0.08131410362503678	0.003431735597314557	0.6039195642115289	-0.05415979915409069	-0.006944775710718432	-0.02089306635060246	0.2054795085639711	-1.482495166102484	-2.040337643354016	-0.9762734788173429	0.5063480180079205	0.1266235705215985	0.1580595172132152	0.1370004831525762	1.870828538801892e-13	2.960605622670896e-13	nan	nan	nan	nan	nan	nan
0.12	-0.02252282067683335	-0.05839609779823286	0.06165194401210054	0.3695413484592201	0.9191785367322233	0.002988537272598512	-0.1044348070562205	-0.1053597445527885	-0.05815904998155197	0.3258964888003842	0.06993889320584698	-0.1335676131806151	0.007278572630214902	0.07987400890435273	-0.08001713576135228	0.8051856555013266	0.1818294085444643	-0.8051856555013278	-0.1818294085444652	-0.3520139649270291	-0.05962491886495137	0.02483258442568657	0.01212218849396832	-0.13484165431346	-0.05368565951218084	-0.3093672717476904	-0.02762860427499665	0.5240576906744877	0.8428976813673178	0.03710557829725696	-0.002341889420921498	0.6724809703429181	0.0006328126745946224	0.2889445557735133	-0.4554128943684785	-0.2558923750644313	1.557048777967789	0.2637224938233025	0.07309780285446237	3.306320596981532	-0.4789287584051927	1.343666900224217	-2.331716811389562	0.734812699808827	-0.4998626967763715	-0.1208321761572746	0.760639535756181	0.04084533745403489	6.737587771210911	-0.4500982616382461	-6.737587771210911	0.4500982616382455	1.174318988206754	-0.3125066835173578	-0.04695248177561522	-1.398155970763764	0.5167473500526233	0.03557763280871053	2.459597853791496	0.6732648634921881	0.004448050386746254	-1.868098127583809	6.749843720858435	-0.2867523240957719	-6.606758830922997	0.05927771042791621	0.001214166329542432	0.01082433901605512	0.001112742678269727	0.009452117755665634	0.003726588457102182	0.005425596685278982	0.005711895573572163	0.006330586659745231	0.001057040798402112	0.04346261483512452	0.09146025578346689	0.08195055706902102	0.001191577613630498	0.038641023996458	0.05924189236491362	0.05076045683091723	0.1811893312841539	0.1785604331135335	0.2707674195732326	0.2884423535626751	0.001156093480398962	0.01753701191891409	0.001012783153889926	0.01438096910641324	0.001037916297698259	0.009367060232670621	0.002400021154916394	0.003616727725062198	0.00114356155481968	0.007388936379041185	0.0980382550857735	0.1000040906225584	0.001158556189249222	0.02131355032099708	0.001019449473405161	0.01630880425902788	0.005963147146738956	0.005244543494682355	0.001001966439995885	0.01824981665323524	0.05853004940444245	0.09008499411303883	0.001021701151064832	0.0356683539419028	0.01340943462703345	0.01579187806895289	0.006323425758940853	0.01453836366979364	0.1660546074102325	0.1814250367794012	0.00136573232559107	0.02651772829921126	0.09194232060771432	0.07130862513932257	0.0965418106717658	0.07860876928816996	0.09015814124588699	0.06914644625667957	0.1505077505270719	0.1504436855475874	0.2195695719821202	0.1927436085992695	0.001008352632275292	0.006259479672213272	0.003266675934435614	1.593964120014009e-07	0.1269929759017039	0.07660059016560028	0.1398718556322062	0.1858099582871418	0.09285974504092134	0.1183022051809474	0.08032657214289371	0.08270789543270439	0.001001400831325837	0.05018109482204624	0.09030415565195943	0.1403961476601991	0.007891008250398717	0.01939432303110746	0.01318701520037979	0.02827087884109526	0.03005220787513798	0.02619374106360352	0.03079522539838056	0.01254687645775229	0.001000177424875909	0.005730621710474401	0.001000690384441959	0.01067174198639894	0.003007080267943447	0.01562337770549031	0.08911123019358162	0.07682755166909999	0.1943460330221961	0.1807000190472131	0.1826600033398626	0.2307351409277121	0.008993303746312475	0.01882004804658643	0.04228475260963755	0.05008537897109412	0.08854255761917067	0.1267691257017677	0.04671629214548947	0.06400501732831422	0.2293258245567908	0.3049517483564324	0.001007553816876703	0.006973310684526613	0.1003154783292472	0.0441388174245891	0.05008741485922384	0.06751574503819199	0.001006798945202996	0.007773736955346532	0.001002096549507875	0.01900180419740886	0.03197187337089608	0.1337475726560929	0.0961449675834881	0.1076499110928687	0.002999392576484214	2.156252215597126e-07	0.001069155799423656	0.00345082596215393	0.0231777559133495	0.01673349493870376	0.2510740070010795	0.2589924003853544	0.1897244041479116	0.1932507071854558	0.001022910851939636	0.07583819231145503	0.007858288575897441	0.03986176306259079	0.001000749490777382	0.01607133006540723	0.001000242624884105	0.01947496375860362	0.001000510411946951	0.01774244471534371	0.01819217709860846	0.005138658652894189	-0.01473217105261201	0.006280024575728771	-0.03710707611843283	-0.03596252483400911	-0.01177161434353158	-0.01595140950148237	0.001000999793971151	0.001000595633892126	0.001000642502473606	0.001004405820456004	0.001003143014367964	0.08766674277270074	0.001002173646587315	0.04422223217234781	0.2019902370020718	0.3729892292269286	0.001002364832687768	0.00100361600334565	0.001000499164907014	0.001007031351930236	0.001005855349748659	0.05788506709128146	0.00100991554505301	0.001000791141847981	0.0010030837321925	0.001001941420988449	0.07035034189542355	0.001004362574085154	0.005045868150480613	0.001311765634951928	0.2710109534284684	0.001001414557996641	0.07878951703899388	0.08259558525264911	0.07739282988364246	0.1107588599795224	0.1676446446747828	0.001000909381067664	0.002660222184421177	0.1288662859390373	0.1201305216027194	0.019682680134891	0.08039555227703711	0.001001394128857611	0.07004577374086308	0.001010869234797158	0.00100552139280858	0.001007544133132737	0.001010424466518406	0.001000204557233727	0.001000992859333346	0.004333306538697345	0.0869141819189765	0.1462980327394872	0.1388959737287026	0.01863228304435178	0.03810248532623456	0.07340253813479237	0.03158992079958561	0.2196801763511212	0.001014496236757801	0.08617000378416445	0.04211375226966721	0.001010155802053967	0.001001535502324116	0.0260161971889774	0.1008297327520812	0.003186555019478673	0.001004228910283345	0.00100026812240334	0.2269017172325352	0.01322588296284136	0.001003152965367671	0.01635758042864808	0.001000730467779873	0.001000245018283082	0.001000506368237698	0.01668473949295876	0.002246475211132641	-0.01471138872093724	0.009543081752112759	-0.03139228396504148	-0.03677512923945057	-0.01272804424131092	-0.01508044077513126	-5.492438270332967	-2.838430980604803	-0.03066096286079081	0.0491176870547165	-0.1520573799599016	-0.1792711640217168	0.05712246263717693	-0.1535220579576482	-0.1043139537109772	-0.6935810479454909	0.6866736284252166	3.415703215937126	-0.03676348304036054	0.06360183184061111	0.03225767407075218	-0.08052169350978287	-0.02477889237127187	-0.9782643140163093	0.02559073490779453	0.008511031495282362	-0.1681253293443533	-0.005308926028592613	0.6673005828045695	0.05473037646461671	-0.3801731349301119	-0.2903722068601373	4.835628029151549	-0.1012805117044147	-0.5999718170632218	-0.6455466203070078	-0.5570130355137138	-2.130931279717796	-2.407517763700947	-0.004212571217777203	0.003950276164544443	-0.09085038155776246	-1.387515862351871	-5.157649298156113	-0.06492778814591081	0.06622753686693499	-0.8144557335162003	-0.2787436080185539	-0.3455509424583637	0.1256779622771711	0.2175581785320748	0.03376312918843221	0.08942202817773418	0.2825826404869453	-0.2770792699708791	-2.152724509031835	-2.328581934383848	0.6810903191506602	-0.3614017661824195	-1.827036583735888	-0.9401760867895202	-3.219276050658572	0.09390107052120635	-0.2856760675933248	-0.5317918393439299	0.0531057764301078	-0.007209237314210725	0.4356440716667074	0.1276466662967379	0.00339239724908007	-0.01020748039473517	-0.2684208852471126	-1.38137762411899	-9.534135180805333	-0.8251929771860868	0.7644328113272428	0.1319796742841872	0.1633436525657674	0.1419432306534787	-2.84315142424728e-14	5.735724631695989e-14	nan	nan	nan	nan	nan	nan
0.13	-0.02023624449990373	-0.06255041496710982	0.05983931661484179	0.3849374808466266	0.9217576178390419	0.003651208448819452	-0.0703378895324225	-0.1092387755684485	-0.04412233078197091	0.3028925635140345	0.07676736336989795	-0.1377890483066429	0.006471532005274897	0.08678268401524408	-0.08013075194997127	0.8699262787643856	0.1764505372049367	-0.86992627876439	-0.1764505372049363	-0.3400249516820843	-0.06267320082199605	0.02428460359331808	-0.00161166955135809	-0.1296332985970697	-0.05317671627612716	-0.2837207998839948	-0.02076750018543643	0.5251490136191556	0.8234980339704383	0.09877775740824207	-0.005120669947141179	0.6094671063349852	-5.546045155222541e-05	0.1740257123106958	-0.3743816171916943	-0.1121553192433939	1.523332747698743	0.2526080431767286	0.05975166965339042	3.498768700269803	-0.2988128405356996	1.429654154457942	-2.279444635461676	0.6314656972041032	-0.3530188375251653	-0.04486710624400746	0.621260989554097	-0.05898057390795293	6.191108223764543	-0.6350401349040496	-6.191108223764543	0.6350401349040345	1.22095942820058	-0.2978150053267515	-0.06229495657637817	-1.353534419090891	0.5242687650635977	0.06310364180964631	2.570650146107031	0.6834852589667065	0.2125473061352714	-1.999419450381156	5.371954914713237	-0.2691643833615083	-6.006059787218183	-0.08749320280087781	0.001109718761475293	0.0109233795917889	0.001057784611316132	0.009708638595880741	0.002396242289294031	0.004568985636581526	0.003421254270112294	0.004781284679542026	0.001030907093954972	0.04380561077788268	0.08720929881921809	0.07873917804208908	0.001098679264328554	0.03784180443386068	0.05172913009068795	0.04480095435587587	0.1896697757947169	0.1842179015604954	0.3091074661066217	0.3181211590968618	0.001080739750387676	0.01740092644538233	0.001008900186707132	0.01481367477898986	0.00101958490700673	0.009141948595146129	0.001718795485790032	0.003274612917624459	0.00107607526352824	0.007391571689652343	0.07707471175059127	0.0865863623688939	0.001085716018267809	0.02158079746835707	0.001010307777216429	0.01645424878743851	0.003550577053374377	0.003909712838980191	0.001001948803463347	0.0182084312017406	0.06333811541061743	0.09507901511077069	0.001013755805859652	0.0362272014906561	0.009088869969645983	0.01252083533607818	0.003847672250266856	0.01228802934072067	0.2127161029355313	0.2289229914873779	0.001187275873847038	0.02562503006560261	0.08488422245516	0.06519133886289645	0.08903440446694207	0.07200319555880372	0.08331096447501735	0.06350655688489382	0.1334465257483541	0.1319896846732489	0.1983432931845841	0.1697375898450768	0.001004781680481043	0.006200600362032842	0.002751802598491862	5.700163443082207e-05	0.1295779056326545	0.07746678216471405	0.1344509069263618	0.1715446825535972	0.06527433546801037	0.07861974564971935	0.08130547908573064	0.08288449466301741	0.001001456711575452	0.05080921977026161	0.08120457211881846	0.133298769769752	0.004554507410249907	0.01722276956059414	0.007325227208951467	0.02478878070342046	0.01682454897145262	0.0216581465858848	0.01776411134723103	0.01039249618726874	0.001000196728330692	0.006053669495196952	0.001000881041615887	0.01138251345345967	0.004614662915474512	0.01776456119473306	0.08895902830544684	0.07538693990957236	0.1739514143200818	0.1610797353752256	0.1642468046359533	0.2085541311989462	0.01675617037121844	0.02672770609332533	0.04059116624266049	0.04749530283800179	0.0872694743481733	0.1233687604213665	0.04507391296477793	0.06089451331922345	0.2275869395864241	0.2815867607982426	0.004467000116828391	0.01101388663593873	0.09408545117847321	0.04228747762108546	0.04649590309267517	0.06341417288560693	0.001008319842123174	0.008367923904353843	0.001001853203689157	0.0190112410690063	0.02728776287094633	0.1372777686777013	0.09826982625952398	0.1089280088702876	0.002802684348896312	7.441416798601901e-05	0.00103996349413678	0.003389570218116728	0.01266063729842363	0.01233843611194345	0.2379062213270672	0.2450164984739857	0.1313602614322726	0.1271868107984835	0.00101316528908474	0.06896953126967245	0.02146082457864474	0.05514261819077586	0.00100073835403018	0.01736030044015805	0.001000244375499817	0.02107028983129818	0.001000507995321734	0.01912373295795666	0.0162155691843477	0.002585450169402731	-0.01458565869247309	0.008175623567681893	-0.03327305197666995	-0.03658813595821857	-0.01262900944180016	-0.01474349705294339	0.001000916423333213	0.001000552953228422	0.001000546671806265	0.001003907762334615	0.001004182286737472	0.07603166207680287	0.001001757259032552	0.04081304138202631	0.205249722238066	0.391176337103471	0.001002218012818687	0.001005910934907883	0.001000511638492531	0.001006819581971866	0.001005779774596662	0.04064456245780606	0.001009845498351622	0.001000796017017227	0.001002803053812514	0.001001921169840878	0.06855735148203318	0.001006437955529374	0.003887367741788238	0.001161345539790023	0.306798785489757	0.001001314910935009	0.07229136804328447	0.07539113690635299	0.07117341734639106	0.10419849994927	0.1562094111346277	0.001001197454633008	0.001832677171386644	0.1373955640729158	0.1315094903914582	0.03578171061523866	0.08451917045126499	0.001001617015828371	0.06795102491254165	0.001011801173037212	0.00100474746316291	0.002595744732694741	0.004648390799833904	0.001000227189368839	0.001001152716163972	0.007975371138853138	0.090342432969863	0.1345640295888481	0.130119582309595	0.03075710121319492	0.03897432872009568	0.09597464108731177	0.05285577122946566	0.2287423396976273	0.01408308752028459	0.08480917898106027	0.04213308847921082	0.001009688415713783	0.001001654468865915	0.0184093184614859	0.1015443026150213	0.002097013584250365	0.001014102906841008	0.00100024338717525	0.2023586359695326	0.05784497171604142	0.001002912592787047	0.05336498549841251	0.001000723631184128	0.001000247194880489	0.001000504729344621	0.01386362502319799	0.0003034216525270841	-0.014338562309563	0.00897725601209088	-0.03094364224420966	-0.03706415245744231	-0.01340717670046006	-0.01326602962665415	-5.176271521947114	-2.974037517270073	0.03282564206155607	0.01569010463999811	-0.04202858127513794	-0.1251804132468826	0.02646357549017508	-0.4708443582939271	-0.06074630435915253	-0.5162370368371738	0.4449382146776205	2.542301640398794	0.0001476627557636879	0.03349020413851087	-0.04842598038267707	-0.006627238677664641	0.01407024669161958	-1.628860888944462	0.03137879450295522	0.01834875918904259	-0.1031524927484089	-0.003105684875638645	0.3352060729656776	0.05696602108113802	-0.2743240042898653	-0.1682394818881254	4.633404412784204	-0.0795919635422466	-0.6210502372279797	-0.672990404031187	-0.5686917121567603	-1.583515382984452	-2.145909447746372	-0.006643217950533233	0.006881926429095596	0.2447334295225424	-1.36988169009288	-2.802443867320145	0.0912854106245803	0.05806273498097485	-0.6162519396739612	-0.1489012353076203	-0.309731566615862	-0.810088049135376	-0.4746931724449649	0.03132297595162822	0.06234488307729194	0.2074186569107436	-0.02946292556922559	-1.775627657084265	-2.080888321378388	0.8815741611456543	-0.1784932789287129	0.6043146167774417	0.1828037328954969	-1.92874338115945	0.6797817221743858	-0.1069721961764214	-0.308300487065896	0.0601085287706781	0.005118156340233528	0.2851075766411362	0.12620860627328	0.008590893534677228	-0.002375332168020394	-0.503239460356104	-1.439946990896907	-3.977076555867153	-0.5253383020902538	2.160679597725111	0.1264271623633562	0.1562679617895643	0.1350144616964029	-2.972895167222515e-14	-2.308771587481757e-16	nan	nan	nan	nan	nan	nan
0.14	-0.01892920577632982	-0.06586235169729435	0.05929839333013882	0.4000311043771227	0.9242409839085063	0.004189875410431607	-0.03474531720101356	-0.1113747092796217	-0.03024642259710391	0.280100068299918	0.08257989443426568	-0.1407998801131353	0.00629540735793781	0.09230253875820786	-0.08110498721410159	0.9286192468239032	0.1689413232735844	-0.9286192468239044	-0.1689413232735833	-0.3276452610146582	-0.06559452492013915	0.02359365985658661	-0.01504687550363883	-0.12436937957542	-0.05248573412783523	-0.2599351962823274	-0.01426831300464735	0.528283252148942	0.8031575303879135	0.1402919328589904	-0.007728389132421145	0.5521588582674793	0.001071731275518041	0.09303706510467759	-0.2869368066313633	-0.00155155255357398	1.496547006585714	0.2445794863647394	0.04829695993270649	3.605451558500638	-0.1303092974955891	1.311504697273943	-2.289430796935923	0.5316248798770541	-0.2577420328742163	0.005351019453003712	0.4828754621821374	-0.1312784776426897	5.528056730502242	-0.8761667800033641	-5.528056730502242	0.8761667800033637	1.252454472703048	-0.2871151117376808	-0.07554506264850673	-1.338425552154599	0.5278600111044757	0.07198541525635198	2.087424201387031	0.600881481742256	0.4130311674098568	-2.056269364712872	2.718242988811556	-0.2525400559085623	-5.465635642837474	0.4223706810541445	0.001057451574336263	0.01112798313863432	0.00103029041856826	0.01003599232158978	0.001726770225094916	0.004129750029991635	0.002262669483970132	0.003935154770202598	0.001018364935153243	0.04429162333645552	0.07971904790020372	0.0728918576856576	0.001052023008388634	0.03732177099861567	0.04600850719348955	0.0400773642988588	0.1961031170594333	0.1874615604812955	0.3395680122883828	0.3397332613606435	0.001042993817594055	0.01735199066295485	0.001008107670471703	0.01526179121881299	0.001010429261754449	0.008975621048678618	0.001377041830261756	0.00310966353854118	0.001042299373846654	0.007445627157620481	0.0570876421849874	0.06895528179909746	0.001049265054907022	0.02201152821001897	0.001005741484054926	0.01663119714343875	0.002329686547186669	0.003095259820216065	0.001001929860343332	0.0181849525472571	0.06515804566628608	0.09686316469682349	0.001010823154474573	0.03680621211961203	0.00629621581199938	0.01029962613022673	0.002519139942992852	0.0110026775734041	0.2532630031249246	0.2734819550418776	0.00109796052685587	0.02487923245811829	0.07799511394291189	0.05893632441464645	0.08157419134006889	0.06520051563824826	0.07666707983945492	0.05781807454728186	0.1203074616176568	0.1183004481312208	0.1803519140160325	0.1507809504321512	0.001003141193014055	0.006145016770667863	0.002080396049070126	0.0001270730250171411	0.1345636433509945	0.08110815171885701	0.1357812937263849	0.1603254763705672	0.05623484358813909	0.06178130264992629	0.08364992938879598	0.08435435917362354	0.001001596138160413	0.05131565516613511	0.07505140000955417	0.1278464669647056	0.002858739010213282	0.01654961534047523	0.004306838845624351	0.02289898987773071	0.01053005635193291	0.01444615625444219	0.01256005574343928	0.006527834212346166	0.001000217697019716	0.006366612193562031	0.001001056290702119	0.01211089200481017	0.007224687691325126	0.02100704283438647	0.09034697644976163	0.07586989628503502	0.1564573054159069	0.145101557271122	0.1492310559375435	0.1896520083000228	0.02650269065961808	0.03607418868863511	0.04008717161943653	0.04607791702281869	0.09620886652872294	0.1280024398197592	0.05391129035951214	0.06495566094472241	0.2297735414100043	0.2568764423296003	0.01263215544060637	0.01988029717623124	0.08988899014470125	0.04155176743963562	0.04454988433219457	0.06095417737891454	0.001008846102744588	0.008863445841383119	0.001001791088578133	0.01902459817041162	0.02116147429318828	0.139743973068542	0.09978987277914222	0.1101387975600675	0.00216046621443394	0.0001149051404566855	0.00103031145771802	0.003396686043673843	0.00712144913714528	0.008815734126552028	0.2204276414950178	0.2296705759125651	0.1113629595948637	0.1077405268825247	0.001008174490037376	0.06579544485133437	0.04571236715608425	0.0804541826854541	0.00100072936850429	0.01861212854670979	0.001000246339223566	0.02261125099074946	0.001000505967788127	0.02045673482587703	0.01367595689975356	0.0004390116358351247	-0.01428827029817736	0.00843027273831869	-0.03169594944886094	-0.03698935514494964	-0.01336756278065579	-0.01313125213777902	0.001000833052697151	0.001000510272568147	0.001000450841138818	0.001003409704212692	0.001005221559112449	0.06439658138090447	0.001001340871479361	0.03740385059170558	0.2085092074740605	0.4093634449800127	0.001002071192950928	0.001008205866480685	0.001000524112089154	0.001006607812012392	0.001005704199445983	0.02340405782433179	0.001009775451649986	0.001000800892196436	0.001002522375430506	0.001001900918691024	0.06676436106864317	0.001008513336981699	0.002728867333094362	0.001010925444630627	0.3425866175510457	0.001001215263874013	0.0657932190475751	0.06818668856005658	0.06495400480913957	0.09763813991901937	0.1447741775944739	0.001001485528199773	0.00100513215835409	0.1459248422067939	0.1428884591801994	0.05188074109558621	0.08864278862549289	0.001001839902799053	0.06585627608422007	0.001012733111277026	0.001003973533517803	0.004183945332241036	0.008286357133135795	0.001000249821498771	0.001001312572991828	0.01161743573900717	0.09377068402074945	0.1228300264382104	0.1213431908904855	0.04288191938204057	0.03984617211395857	0.1185467440398333	0.07412162165934823	0.2378045030441304	0.02715167880379895	0.08344835417795632	0.04215242468875503	0.001009221029377015	0.001001773435413068	0.01080243973399494	0.1022588724779609	0.001007472149020288	0.001023976903405631	0.001000218651936075	0.1778155547065301	0.1024640604692408	0.001002672220206124	0.09037239056817391	0.00100071679458695	0.001000249371475472	0.001000503090450047	0.01104251055343715	-0.001639631906078579	-0.0139657358981888	0.0084114302720692	-0.0304950005233778	-0.03735317567543417	-0.01408630915960923	-0.01145161847817704	-4.831200788012781	-3.05773146540648	-0.009548368612140102	0.06328426416261079	-0.0685822915264115	-0.03863674985411019	0.08572578580400689	-0.6807103238772121	-0.04847672820591208	-0.4463985643220315	0.2039117231938051	1.802362561859967	-0.01933354477125774	0.06668398532991732	0.04401449226260813	-0.04508860773755069	-0.01449486082123441	-1.820934777241598	0.0582874537879273	0.01481179707221218	-0.06404980200378334	-0.001727566262245204	0.02532630046862594	0.05876299252684665	-0.1702064295307577	-0.09737569450391088	4.247829798457268	-0.07190038645641005	-0.6275174514276155	-0.6849678585448484	-0.5667316286784524	-1.177978413253117	-1.597641895446707	-0.00355342744656473	0.006596106701178465	0.4641851294430956	-0.7783019522459941	-0.5888459918684403	0.193725267924075	0.04188962643596066	-0.4854407164352195	0.02093624206298284	-0.02708948009009756	-0.4096012084817006	-0.1244981623724466	0.03174211193142167	0.0929434450370015	0.5028422705390494	0.1076343570285615	-1.424303395458778	-1.672804568409964	0.9688552288818043	-0.1268637025855343	-0.2202276479746162	0.4941542401318095	-3.488342232751408	1.05906798829062	-0.06255014318852774	-0.2034765101763214	0.03337277430131431	-0.006425196146508627	0.2228457455042886	0.1141848487694997	-0.003349116816718815	0.003466833524692419	-0.09394951697610802	-1.655381754129103	-0.2106126866023201	-0.08627805248920821	2.770574684629484	0.124551220653077	0.1524706699196037	0.1322859557208144	3.844937220383107e-14	9.21061789680642e-16	nan	nan	nan	nan	nan	nan
0.15	-0.01826456187342335	-0.0683237912076215	0.05965688711785203	0.4148912881632061	0.9266496694512378	0.004634204844979131	0.001455863370327804	-0.1120636584798017	-0.01833461644811597	0.2568992217465073	0.08748714718202506	-0.1430244873780714	0.006484713961413938	0.0964879576490493	-0.08262351602196485	0.980468436648249	0.158907292021138	-0.9804684366482537	-0.1589072920211465	-0.3149815039604937	-0.0684104471596691	0.02278823138253574	-0.02851580841773243	-0.1191077810335896	-0.05178612118335969	-0.2381267198595262	-0.008213474936354145	0.5332345742413626	0.7827060946709704	0.1557357695752445	-0.01007648024414091	0.4990992889332266	0.002461888059533485	0.03912023976875718	-0.2013203886773568	0.06703699902125197	1.476098285447255	0.2367057753644896	0.04119106220339887	3.63104899805399	-0.007335582789549727	1.067005921692303	-2.347200979236635	0.4458633516844695	-0.1898837073606916	0.03366421999282601	0.349705410826345	-0.167295874333909	4.838841149167722	-1.125767198863862	-4.838841149167716	1.125767198863847	1.278538821748811	-0.2751312333352259	-0.08532563324131807	-1.35949825586697	0.5222321266096285	0.067115603413649	2.308949744708573	0.5967508029540467	0.5734437473948639	-2.024826402727441	0.5126584096610134	-0.212847879341346	-5.124711231490953	-0.04260599963170545	0.001029701615584041	0.01140115728776459	0.001015695793546778	0.0104464258784824	0.001371225486109534	0.003882341337119405	0.001646642736342465	0.003467637244514184	0.001012410572435406	0.04494214754667335	0.07029386787687268	0.06539988294911482	0.001027159789056899	0.0370031999707369	0.03941459432837925	0.034778444714175	0.1990783032565496	0.1877190343586507	0.3631355142530518	0.3548442035063725	0.001022973252799044	0.01735613752990018	0.001010726179677409	0.01574510248145326	0.001005589577388425	0.008901540376674764	0.00119547025392565	0.003018271466307296	0.001024445502059438	0.007524987515128123	0.03918751430451302	0.05126325779754392	0.001066833682071232	0.02263681529794054	0.001003350267204781	0.0168359617537324	0.001680581767864877	0.002550758885464607	0.001001919202099451	0.01817403745656698	0.06393185410594435	0.09570401025431559	0.001009689443524275	0.03741439300216225	0.004452960476129837	0.008776189627245953	0.001782025984476603	0.01021884359056892	0.2904424925541884	0.3144073947046009	0.001050534744887365	0.02421289296436502	0.06863386837114963	0.05152731717380959	0.07159781048536956	0.05720394368482783	0.06764870446408922	0.0509936802658196	0.110734925123972	0.1087763745580001	0.1653518646019894	0.1368469084388092	0.001002435404705669	0.006109009267354528	0.001557971951173229	0.0002220677916840213	0.1398712213094919	0.08617291298921949	0.1373744782101059	0.1509196742148587	0.05590719628354333	0.05837354091478707	0.08581720113593751	0.08577365312759969	0.00100183774625151	0.051689120220641	0.07053226099699297	0.1232683817711588	0.001955987994818219	0.01676813258262042	0.002696220385721132	0.02247025366456521	0.007053527166902129	0.01196867417590187	0.009566790555793344	0.005546928919587129	0.001000242121041453	0.006666186947734873	0.001001157819299829	0.01284642553785882	0.007963493714713717	0.02237108311762117	0.09230491841855944	0.07743739171677103	0.1409351288155524	0.1315430486433334	0.1365610237358289	0.1737030107956372	0.03523058051919133	0.04398427757603296	0.04064590232610925	0.045684828417588	0.1028379864382336	0.1244749418581742	0.06048633729652653	0.06767794793920094	0.2269813756058464	0.2150666198304548	0.01633503313961516	0.02550525610463655	0.08639309784240642	0.04084100554288778	0.04335162970478369	0.05927570970200082	0.001019722871191097	0.009287180258089559	0.001001906370211637	0.01903781970964335	0.01499111815728756	0.1413490417032145	0.1000378724270448	0.110624157174674	0.002188533252005905	0.0002807250201633723	0.002828345245015226	0.004681752313330267	0.004149329590835767	0.00741360802651896	0.1996671842450272	0.2119008587477788	0.1070157488036412	0.1071525446199854	0.001005505507199285	0.06632422354898444	0.06460914460492012	0.1003481631522977	0.001000734668415158	0.01977737182837097	0.001000252917614963	0.02403797189943251	0.001000513188591832	0.02169036080174896	0.01123762544473613	-0.001510919113243941	-0.01396508771081579	0.008722588418418274	-0.03076468330392417	-0.03682363663087039	-0.01394104579188569	-0.01172218255511285	0.001000805763506529	0.001000502961057139	0.001000400576769491	0.001002948141854825	0.001007053139309643	0.05236784667997035	0.001001231264202301	0.02650269948648489	0.2002245558809944	0.4135010735524207	0.001002190587725889	0.001017889292617552	0.001000577314074971	0.001006044500903528	0.001005997706364692	0.01221664268316586	0.001148868582157904	0.001000913274654182	0.001002319124793337	0.001001914197566241	0.05858202433005209	0.001008506393037243	0.002311614660563828	0.001011930686474379	0.3759194708599932	0.001001124339721198	0.04834063128183855	0.05008392448252181	0.04813251712952281	0.09618760342404269	0.1375617781349555	0.001001883133359389	0.001018828501989491	0.1496375053943914	0.1370621885074246	0.05860206617918393	0.08879942802817938	0.001002300085063034	0.0635945218517763	0.00101015126859393	0.001003378040030334	0.002605934740357328	0.004683860420972958	0.001000282528142075	0.001001221937089796	0.006311499173704788	0.09602495331687667	0.1115354129682868	0.1133884159928391	0.04731024322402046	0.04256139167280686	0.1063529905900488	0.06392030462477745	0.2079793258280158	0.01454236358828995	0.08010144225284013	0.04170816112032411	0.001049505395397529	0.001002240286578904	0.005927467779247399	0.09875388735749611	0.003241540045842678	0.007822720078961282	0.001000200195913724	0.1511816888170051	0.09938304662512598	0.001002775069391506	0.08567358532544861	0.001000759973141786	0.001000268556058097	0.001000535604755948	0.008955385902757665	-0.00335787962805561	-0.01364138657355592	0.009263830615597586	-0.0300491633834245	-0.03623428688113992	-0.01439831810893668	-0.01052956423399536	-4.396495141449908	-3.311745888458398	0.04762582784036709	0.03127656416618217	0.0006509545579224005	-0.04583939144909844	0.05795335016919557	-0.8120231509055039	-0.01790830683205322	-0.6052451749217965	-0.153798116156413	1.197395769267547	0.0117263354993575	0.03936510336720594	-0.03066117648802404	0.01114468167112931	0.0199353096830131	-1.686356059662358	0.06915887420894959	0.0240361292042568	-0.04435000656126167	-0.0002160310246669774	-0.2594781660526214	0.0622394441666575	-0.1306651730682218	-0.06063874160298295	3.927278513886907	-0.06231509655191074	-0.8551998995533024	-0.9177303972754619	-0.7965738596875145	-0.7694700931938352	-1.222238978912489	-0.003686263869801171	0.01201404301608032	0.5467516861124433	-1.096199512686483	-0.1542549528903445	0.09090909839294624	0.0317388329614092	-0.4262795230463365	0.02599077781608208	-0.04056522106816636	-0.1363746532830664	-0.08149135326140319	0.02915851791450878	0.06503644521381144	-0.1277628868113563	0.19532426662151	-1.29749032164614	-1.518103378247577	0.6333615595801284	0.02631306780977041	-0.5365017310747084	0.04213198047740301	-4.551138717293827	0.09680117546436295	-0.09124669449345095	-0.1416925303271352	0.04600964639041368	0.005340919568851356	0.1049698276066217	-0.01297481811393807	0.03208737872177254	0.2387113159016231	-0.141111001056497	-1.889553771148225	-0.01075542374320088	0.1844378547044323	1.287841734284698	0.1092986318276312	0.1336992410997442	0.1153856228618197	5.07019947634809e-14	-2.957820766692159e-14	nan	nan	nan	nan	nan	nan
0.16	-0.01816223049484696	-0.06980814533521223	0.06051486708910182	0.4295652407826168	0.9289660624791884	0.005026139358523567	0.03780095160576587	-0.1115185217403764	-0.008983316379955116	0.2332267994056696	0.09141791510843161	-0.1446516400053901	0.006991770133685763	0.09920658887166141	-0.08434827650882899	1.025337268103289	0.1465234247286849	-1.02533726810329	-0.1465234247286856	-0.3021096469073095	-0.0710783875301234	0.0218914471701648	-0.04231958512503738	-0.1139692884562622	-0.05115985346406404	-0.213062628157429	-0.00260000352483801	0.5396763370232334	0.7628448298523305	0.1533877821566144	-0.01190074097736013	0.4500959734881198	0.002254277775299915	-0.01942543976455169	-0.09151973008190678	0.09834568415365293	1.459300773251143	0.2261209833723841	0.03781797573209041	3.634233091315563	0.1165078904365266	0.7994034810985334	-2.38374595442338	0.336327915612485	-0.1382511053562882	0.06890093330173451	0.1895179285468872	-0.1725248134369571	4.131985056640981	-1.346133988004894	-4.131985056640981	1.346133988004893	1.294074472506999	-0.2575187379230866	-0.09381621031276664	-1.405394310796822	0.5032388182038483	0.05731637022037234	2.738547257246259	0.5126081503826765	0.7111193052992862	-1.938235185052232	-0.8401218381657786	-0.147773980208672	-4.654384865008146	0.1028172674089873	0.001015818066122206	0.01174935228376519	0.001008397998946182	0.01091100594404116	0.001193190513756571	0.003773777153403468	0.001337569196150386	0.003198914217896143	0.001010351021695633	0.04572217621835334	0.05955996576113277	0.0567646241179196	0.001014678078494883	0.03691018827310508	0.03071572420986165	0.02813526435446615	0.1978199095590101	0.184357974789484	0.3800263314274786	0.3632325747856635	0.001013026738763821	0.01741778572021833	0.001016878844647371	0.0162368300097453	0.001003197524950677	0.008925786522222033	0.001104362481007174	0.003019246940635886	0.001015669026681454	0.007635700899252196	0.02391523241158726	0.03585043987395813	0.001145181357883199	0.02344248390267097	0.001002211473913703	0.01706981981245883	0.001354998517238618	0.002218267256311532	0.001001920519956748	0.01818542034743303	0.05957570304656905	0.09162718183410641	0.001009119390329068	0.03803832620668066	0.003312893721281116	0.007762636628798884	0.001412741110514076	0.009764949950553839	0.3252164646899756	0.351827932915584	0.00102678261581995	0.02361397884218115	0.05548524701282215	0.04181400836730503	0.05781529260366686	0.04677823039001736	0.05497895616555572	0.04191806471206299	0.1044462078316792	0.1020583704312706	0.1531459197685187	0.1256747213400533	0.001002281594084271	0.006070527680324038	0.001303023227273251	0.0003595778131811846	0.1445050094581919	0.09200287667074838	0.1359721523185164	0.1385346654409997	0.05876690788497425	0.05746523163750384	0.08710858329700662	0.08618805265202893	0.001002188698251055	0.05192914079566847	0.06698481465287628	0.1193988124883389	0.00150142911937695	0.01713390232577335	0.001884294207896651	0.0224495362856278	0.004495832826202958	0.01070907426770046	0.006255376431001616	0.004701838005559186	0.001000270688537027	0.006969496132226231	0.001001163216514165	0.01362908458191373	0.005710029359547025	0.02049721163952753	0.09438399792032763	0.07956557236353508	0.1268201709099537	0.1189499110072014	0.125603036439474	0.1592677718195288	0.04182258773224197	0.04914540010002137	0.04220569691918551	0.04616552010454779	0.1014531003578503	0.116247809463597	0.05943671461581756	0.06563487698851118	0.2142568707976625	0.1723033389794015	0.01205122552449867	0.0224338682470979	0.08294351208562296	0.03949394438307741	0.04250045174753465	0.05793081666985037	0.001045309702982633	0.009676349518710435	0.001002197508516923	0.01905684482538889	0.009384911959817357	0.141979406544077	0.09869342597616065	0.1099620633525042	0.003316147005305584	0.0006681384339662648	0.007099992872286189	0.007874210271519392	0.002641157282112827	0.006900808144900668	0.1762015224194881	0.1920596586431932	0.1031751898248553	0.1054499852509322	0.001004223128774101	0.06933228319915062	0.07247858965556564	0.1078034238821542	0.001000758917399279	0.0208141251063348	0.00100026580234183	0.02530175039843041	0.001000533062652811	0.02278337495134644	0.009033431859277212	-0.003306394510921773	-0.01364112729860674	0.009388293874137343	-0.03015703649564305	-0.0360224712633144	-0.01434021276184725	-0.01063778986476971	0.001000778474321509	0.001000495649554632	0.001000350312401424	0.001002486579496856	0.00100888471950921	0.04033911197903445	0.001001121656929879	0.01560154838126412	0.1919399042879293	0.4176387021248285	0.001002309982505352	0.001027572718762632	0.00100063051607721	0.00100548118979643	0.001006291213284847	0.001029227542000795	0.001287961712657771	0.001001025657119694	0.001002115874155356	0.001001927476440054	0.05039968759146298	0.001008499449095906	0.001894361988032468	0.001012935928321066	0.4092523241689405	0.001001033415574583	0.03088804351610274	0.03198116040498759	0.03131102944990657	0.09473706692906622	0.1303493786754373	0.001002280738518963	0.001032524845627384	0.1533501685819887	0.1312359178346497	0.06532339126278186	0.08895606743086558	0.001002760267328212	0.06133276761933263	0.001007569425905102	0.001002782546541193	0.001027924148470486	0.001081363708811042	0.001000315234781469	0.001001131301184428	0.001005562608396582	0.09827922261300366	0.1002407994983636	0.1054336410951917	0.05173856706599977	0.04527661123165568	0.09415923714026392	0.0537189875902068	0.1781541486119024	0.001933048372777217	0.07675453032772346	0.04126389755189303	0.001089789761424645	0.00100270713774863	0.001052495824499242	0.0952489022370305	0.005475607942662494	0.01462146325451206	0.001000181739895657	0.1245478229274802	0.09630203278101086	0.001002877918577419	0.08097478008271956	0.001000803151696948	0.001000287740642615	0.00100056811906278	0.006868261252078136	-0.00507612735003269	-0.01331703724892309	0.01011623095912619	-0.02960332624347113	-0.03511539808684575	-0.01471032705826416	-0.009607509989813688	-3.779934794422111	-3.693547880728133	0.005455800789844928	0.07411356590836889	-0.04081338968208988	0.001122149957796144	0.1116266780900792	-0.9093671428241865	-0.003364862119563538	-0.7152507193084422	-0.5197949661115601	0.4578483885779691	-0.00783328004686649	0.06836723848426855	0.06367985575288705	-0.02661509831944137	-0.008224255421093261	-1.365093561649399	0.09436375717208724	0.02063048681719948	-0.02164794092360138	0.002732030413864736	-0.5582084950741233	0.06191345692869902	-0.068229728626004	-0.0313876259387647	3.546849508109953	-0.05841531211750503	-1.088377764561764	-1.170796126822874	-1.016975883137252	-0.6167645239557711	-1.045270916531725	-0.004048244176588965	0.01509915768742552	0.6172256116730436	-1.374143275875744	-0.08895550029607925	-0.007253617974154021	0.01520073057973205	-0.3437375342886874	0.05038674226665005	0.05451428673066539	-0.1660247744064438	-0.09733528661765732	0.03248899800990141	0.1023685472388904	-0.1447400817498021	0.2197714000357627	-1.231229197133882	-1.370052862746253	0.4190619562148672	0.04789235586517934	-1.160154534573411	-0.4589173489033301	-3.679033903132384	-0.680201368888784	-0.1898099958061986	-0.1367615812355917	0.02645974333665495	-0.005264485635565645	0.02790498673067006	-0.1153058385830412	0.04096958997971244	0.3849451712217111	0.08391572670631878	-2.06967834208863	-0.4335281079005563	0.4095781380154905	0.2828307372419545	0.09885321992400121	0.1198821879857035	0.1041635904727776	4.058433679656842e-14	-7.273796048553598e-14	nan	nan	nan	nan	nan	nan
0.17	-0.01878755797777524	-0.06996808160695597	0.06148126898536449	0.444079345102005	0.9311518614458048	0.005401722082384023	0.07425073356777638	-0.1095168807414053	-0.002175421447264564	0.2096070313842052	0.09399815926356821	-0.145714063561145	0.007990423677066292	0.1000641410503692	-0.08595825306791569	1.063090795993394	0.1325643412612039	-1.063090795993403	-0.1325643412612103	-0.2891431385068925	-0.07353078396688226	0.02091812122726234	-0.05668032388584691	-0.1090974848213136	-0.05064072733284038	-0.1836038178113668	0.002657230791125632	0.5474188719631905	0.7440509652916361	0.1423168711641715	-0.01300846898007783	0.4051589870275638	0.003982274917852701	-0.1064750366088091	0.06342896017434869	0.08931442648292086	1.443516137396185	0.2104907259646297	0.03770146156241999	3.654832200866748	0.2874758821407346	0.5643580119289542	-2.326389113934617	0.1746376439296343	-0.06897182694359348	0.1306179870305925	-0.02190217008411528	-0.1445752019544252	3.417993574610238	-1.420322799756663	-3.417993574610236	1.420322799756654	1.298680789027368	-0.232767077185845	-0.1002071134527942	-1.467932782855454	0.4697300084163207	0.04645679999325379	3.122059214481249	0.54358721511833	0.8362082006764341	-1.814724641055141	-1.289864480664158	-0.07991228769405873	-4.317646054915175	0.1863233607629993	0.001008464502545086	0.01215523885591939	0.001004541859434037	0.01143614805976338	0.001098710584041857	0.003754551790161769	0.001173439952005795	0.003067269522819698	0.002696044724258597	0.04798876819336504	0.0486034619752037	0.04784715623718777	0.001008057234685363	0.03709909615940381	0.02179676722722158	0.02155998930584077	0.1930699384156776	0.1782010956123536	0.3912177881468502	0.3647229102144337	0.00100789361729736	0.01751810179351918	0.005538665849386925	0.02130829945358565	0.001001977668144115	0.009150478510661638	0.001056043714451408	0.003113513614075014	0.001011130235163235	0.007768924016449529	0.01307093913226888	0.02485645326480553	0.02076093844275121	0.04262653638021611	0.00100169497421718	0.01732879802237525	0.001182126479003065	0.002094945407974429	0.001001968634515316	0.01823263926439865	0.04953971607865574	0.08341214175594651	0.00132811708596409	0.0389470030469379	0.002798863277579514	0.007240947947161932	0.001216032613681125	0.009480849623062693	0.3570189308086744	0.384533453981766	0.00101417200285391	0.02311702492198484	0.04075750847027367	0.03121245021582707	0.04244808099947962	0.03528382586630965	0.04061032403783334	0.03189916431497144	0.1006325217471268	0.09650025830356983	0.1429795059286142	0.1153114693212094	0.001004966923400027	0.006006651697648162	0.0015244605400407	0.0005704868871494267	0.1475931054250813	0.09813961195525399	0.1341769573938323	0.1255478617833802	0.06282922181638903	0.05685033011675044	0.08700808748829365	0.0849745937588436	0.001002844043514902	0.05203530530429297	0.06358741635255583	0.1159337329985125	0.001259504275846698	0.01747124296657498	0.001452863365210463	0.02272848014782785	0.002802433057685007	0.009837271848821201	0.003730000498110003	0.003974370592159683	0.001000304559034047	0.007292216387256377	0.001001120504307655	0.01453454556930067	0.003420546566222313	0.01868482228684418	0.09591571485673499	0.08151912180373076	0.1137130626010157	0.1070837657905111	0.1135337303454961	0.1440063017087175	0.04584769306825771	0.05143418561938037	0.04423183582267164	0.04679463536784396	0.09858704053851164	0.1073156879629857	0.05729885535435418	0.06169313264808263	0.2007745289916544	0.1456556865590752	0.00705380217649544	0.01751776178276841	0.07921004827595489	0.03775162704382087	0.04155104274060765	0.05644291569453336	0.001073662901352328	0.01002762468377569	0.001002475119234596	0.01908928667786038	0.005347237294270489	0.1417224702826869	0.09564295615509606	0.1080027590579849	0.006155160948368485	0.001393373381382835	0.01316391949392531	0.01261508633061374	0.001839012049574111	0.00707065518605218	0.1513718364441403	0.1709883774909191	0.1013171746658146	0.1004685058632267	0.001003666741542125	0.07377555091013663	0.06934739010274615	0.104642613986985	0.001000804617280993	0.02169469534960943	0.001000286195369448	0.02637169339316855	0.001000567609870434	0.02370914955526558	0.00749393886800828	-0.005005302471067505	-0.01334651436246557	0.01033469587558267	-0.02928437398243191	-0.03448492831128779	-0.0145207454676068	-0.00917765236813051	0.001000839525889529	0.0010005568662819	0.001000316875526469	0.001002446449289409	0.007373569078760851	0.03049235231615111	0.001001205090204477	0.008301422659890118	0.1789642399217858	0.4125999914525448	0.001002755917418371	0.01812662471914467	0.001000773914509933	0.001005966909960956	0.001006504284180045	0.001018355825756658	0.07660650960195321	0.001001268988712851	0.001001965941014576	0.001002095894940125	0.02570435639075325	0.002211811131967216	0.002568784790819755	0.001009496221476047	0.4327347946710274	0.001001059474845479	0.01594527152089138	0.01649096776361402	0.01615627771666412	0.09574021479586006	0.1244548052834543	0.001012398637314578	0.00236674231595515	0.1514765145731104	0.1316699986089169	0.07020610436719868	0.0850666190301637	0.001004173936118168	0.05745786550425326	0.001007192602791699	0.001002645321167042	0.001016742867457492	0.001043565718201206	0.001000360596906106	0.001001029312559149	0.001003903847102273	0.09780657090104887	0.08954835554782839	0.08761020909492087	0.0497472288702378	0.04784139322310663	0.09495499311441734	0.05539378710697097	0.1768994068807412	0.001468458915862501	0.07206646121837414	0.03969407732818047	0.001114501022025263	0.001002812113944937	0.001031092893354393	0.088092249848864	0.01226573787037226	0.02398652172679465	0.001000176369337755	0.1002454978236085	0.100794363566285	0.00100326523034679	0.05169032707728413	0.001000893653685384	0.001000324066066046	0.001000633549510009	0.006454987969483203	-0.006647550528041311	-0.01307548311715843	0.01145586981019354	-0.02815654966038944	-0.0324430095388147	-0.01454961290084046	-0.007373628774144777	-3.046225605055324	-4.134852881796006	0.05945730189263305	0.04230072473860167	0.01920687026492961	-0.01915774956103086	0.3312440447270361	-0.8781872817967493	0.03747015703470094	-0.6129553198847959	-0.7065841301136048	-0.1358401264253132	0.01981528857823153	0.8803870616802846	0.005283441675069767	0.03002248331726202	0.02468160679784401	-0.8408854598631772	3.404654626065592	0.02895197529294646	-0.003236550003639625	0.006522821212169521	-1.111927427391176	0.1143738609383082	-0.03326888923812975	-0.02449931320752587	2.983233923495022	-0.0414199029850242	-1.039630160614831	-1.135268445863803	-0.9959465091849401	-0.4955316839561639	-1.016177542685688	-0.008022143644802268	0.02659977928562609	0.6061474452741088	-1.187547049878799	-0.03485255254940308	-0.2192697226822571	0.004733806820725635	-0.3452970035031024	0.02319136421656552	0.01563984128755678	-0.02838209914282582	-0.04864670592123865	0.03254329452527038	0.08779514170555862	-0.1665425192657808	0.1721288468756748	-1.145615262728887	-1.672203968956756	0.0581861645340362	0.07112093567530892	-0.6277859834056569	-0.3070505515936007	-1.776878055017054	-0.3308886263968916	-0.1665526536349796	-0.162141951690263	0.0383101917144323	0.007745297249102101	-0.07497388049432696	-0.2736043924136094	0.1002530802103368	0.555969131779204	-0.01242587991310188	-2.137372538233806	-0.5198733587002784	0.4742260984845949	-0.8980419413962095	0.07820463209833624	0.09516273297192653	0.08212733946776943	1.256169548466815e-14	-7.063116132236058e-14	nan	nan	nan	nan	nan	nan
0.18	-0.0203084308224817	-0.06846163644242508	0.0621887502464764	0.4584354844661574	0.9331649153188709	0.005788226439712302	0.1108797736186573	-0.1056958926419087	0.002347493988305338	0.1869753878460142	0.09480900255761802	-0.1459258409672951	0.009599894108318399	0.09869065192452274	-0.08714187461935392	1.093682600660108	0.1186241668481833	-1.093682600660107	-0.1186241668481851	-0.2761469594977475	-0.07572985962891828	0.01990014219740852	-0.07170182761195665	-0.1046025262953214	-0.05023175858482072	-0.1512445558174821	0.008366710823677318	0.5563769113964329	0.7266665987518578	0.1292744101364799	-0.01362180007841365	0.3640503798335893	0.004851568983873985	-0.1985345121217317	0.2417565571767876	0.04656155712229582	1.427707782203975	0.1915719645965867	0.04000230242565698	3.670084709082257	0.4803773105529651	0.3424075816619877	-2.186121057769653	-0.01755225659750198	0.03187812456101845	0.1910643109661539	-0.2566903323535981	-0.08725381190117591	2.69964041196235	-1.342352177112925	-2.69964041196235	1.342352177112925	1.300008594252613	-0.2068545829789538	-0.1027468277032572	-1.537547303856824	0.4278697964125629	0.03528489357956236	3.318637586810751	0.603057293697505	0.9542202039557616	-1.656335580869006	-1.234431845215663	-0.04889459933319911	-3.888709011691847	-0.06892334788872878	0.001004819998019579	0.01261321408692737	0.001002645360072246	0.01198473778901025	0.001051454856765658	0.003802685623460088	0.001091326896016333	0.002981626014949587	0.006697903020221796	0.05213810366911164	0.03795851179483035	0.03911966151240248	0.001004790124067734	0.03758606576726623	0.01351814375740354	0.0156131373676203	0.1851751533917149	0.1703262269712051	0.3971280053802862	0.3609945957851705	0.001005551368706043	0.01765246736966669	0.01618078787797478	0.03253377947140712	0.00100143978288331	0.009511953350305215	0.001032133321850966	0.003310777614221955	0.00100896850659894	0.007925587594704275	0.007344946179414729	0.01888909668286741	0.06538431793068823	0.08477973417881526	0.001001558583403071	0.01760459572143036	0.001095581749770608	0.002149133830697502	0.001002076933244968	0.01831209813997955	0.03247888294849784	0.06884607514961961	0.002088601612844495	0.0402168424218018	0.002876764146719722	0.007154041213278992	0.001115906016853009	0.009293626213378548	0.3854566095013366	0.4112721957528349	0.001007882534828323	0.02277669216144884	0.02554656554625264	0.02086747925738456	0.02660941142898243	0.02392918811386489	0.02550595413642325	0.02181628827029756	0.09884146075037027	0.09213426110469899	0.1344034565765614	0.10557520937734	0.001011370361710388	0.005924180981759046	0.002301382290709679	0.0008819158424409259	0.1486977783258716	0.104046345577143	0.1332801860575623	0.1154971325587956	0.06723138627151455	0.05675162561261655	0.0852683298240946	0.08212602695813731	0.001003878744519386	0.05199784964593916	0.05995674170775041	0.1125724996217483	0.00113826159802243	0.01771992917661778	0.001236705247087435	0.02304964022281026	0.00194312067219715	0.009740504489372378	0.002432478660263764	0.003719133690019488	0.001000344178331158	0.007630126853462976	0.001001048138730992	0.01556641724539434	0.002261975187494206	0.01819026664434357	0.09659011630351397	0.08303195647851482	0.1013822978065938	0.09596529742207791	0.09883403878106904	0.126024436249632	0.04707559804494375	0.05069894372840728	0.04649945539063254	0.04745174359579888	0.09726642170220021	0.1036617654383445	0.05687964849750383	0.05994148530840857	0.1917038344165326	0.1342381483973512	0.004258737311504435	0.01525872167090641	0.07503617791977327	0.03600490767855938	0.04031148409526432	0.05466151087870971	0.001100192960187331	0.01033285139621101	0.001002666350696938	0.01913159954481436	0.003276517478643266	0.140566296104264	0.09081958387567012	0.1045489880624334	0.01092446965004995	0.00259671365229702	0.02075860022368909	0.01884837473074477	0.001436471679393199	0.00740269931788689	0.1259778610372337	0.1494563148811598	0.1021390480627406	0.09591040629573358	0.001003582442971507	0.07871981905492691	0.05441587132715277	0.09018160055198225	0.001000872729746809	0.02239709381576093	0.001000314558688227	0.02722613149810113	0.001000617606642237	0.02444864192390752	0.006705259015855183	-0.006619220576455248	-0.01308727396257541	0.01154325577677621	-0.02802896875597378	-0.03219082162859143	-0.01447378026457751	-0.007201685725471516	0.001000900577467778	0.001000618083023434	0.001000283438656178	0.001002406319082829	0.01373825343800642	0.02064559265326562	0.00100128852348586	0.001001296938515219	0.1659885755556425	0.4075612807802608	0.001003201852335958	0.03522567671952751	0.001000917312953384	0.001006452630126125	0.00100671735507575	0.001007484109522551	0.1519250574912651	0.001001512320308436	0.001001816007874982	0.001002264313437833	0.001009025190037652	0.003415122814837758	0.003243207593608945	0.001006056514633157	0.4562172651731142	0.001001085534125443	0.00100249952567837	0.001000775122236623	0.001001525983419616	0.09674336266265408	0.1185602318914721	0.001022516536128563	0.003700959786281798	0.1496028605642317	0.1321040793831844	0.07508881747161567	0.08117717062945987	0.001005587604913333	0.05358296338917382	0.001006815779679517	0.00100250809578926	0.001005561586442251	0.001005767727582413	0.001000405959027397	0.00100092732393076	0.001002245085808469	0.09733391918909369	0.07885591159729345	0.06978677709465124	0.04775589067447419	0.05040617521455797	0.09575074908857087	0.05706858662373559	0.1756446651495799	0.001003869458941297	0.06737839210902467	0.03812425710446626	0.00113921228263041	0.00100291709015586	0.001009689962210859	0.08093559746069603	0.01905586779808123	0.03335158019907677	0.001000170998771547	0.07594317271973658	0.1052866943515598	0.001003652542116893	0.02240587407184541	0.00100098415567464	0.001000360391491623	0.001000698979958472	0.006041714686888145	-0.008218973706049995	-0.0128339289853938	0.01279550866126107	-0.02670977307730778	-0.02977062099078362	-0.01438889874341676	-0.005139747558475876	-2.23366279406221	-4.511590131729347	0.0158735325886509	0.07880308862856364	-0.02734155036082701	0.01032238740245666	0.4881753782283544	-0.871372511645935	0.05624748222924261	-0.5895660972074808	-0.8633928589186747	-0.5858815830221931	-0.001023379430527001	1.299169353293877	0.09103642597233856	-0.006015632873434174	-0.003536163134392713	-0.3597675562277143	4.688192821405088	0.02399438470318079	0.01385411325361413	0.009180022501998279	-1.828413800707359	0.1341459638544648	0.01872666092165813	-0.01201224238375152	2.353493649088168	-0.02709108016166884	-1.037060325954638	-1.142842772566838	-1.029771012652098	-0.3783415381912706	-0.9198725015405828	-0.007767190810314854	0.03520313394928357	0.5712252791477332	-0.7869283892682285	0.0142839030285339	-0.3342751994646944	-0.0135233027780341	-0.3229683116751774	0.03265585612354728	0.06295752927308924	-0.01101776251883721	-0.002889184356773435	0.0355270402601942	0.127650684982933	0.1188266602585885	0.1316284469558132	-1.08169382748944	-1.914131932393108	-0.1857435258334682	0.05349094880885266	-0.1045147393790623	-0.02089794875397719	-0.6330110514139091	-0.1487880983788064	-0.1906904010104007	-0.1954623493473906	0.01725005305618053	-0.003290287532623591	-0.1519425966998174	-0.414199178783856	0.136590654675154	0.6834276394277697	0.1163551448418271	-2.161834633585059	-0.3488521438542822	0.5097782247781337	-1.97720997070701	0.06321886451080938	0.07678121002791938	0.0669071434246651	-2.414214987328687e-14	-4.657694301649929e-14	nan	nan	nan	nan	nan	nan
0.19	-0.02268323490816351	-0.06511240713785531	0.0623280903438365	0.4726307989989534	0.9349785792074136	0.006205695675253226	0.1475348175436603	-0.09989986334440139	0.004669938934206759	0.1660974132149453	0.09359505901207299	-0.1449586430077887	0.01170366213482789	0.09493145132172676	-0.0876217995986148	1.1170858495619	0.1062580982478072	-1.117085849561896	-0.1062580982478154	-0.2631298915303586	-0.07768091957014833	0.01887354458428484	-0.08740427904100172	-0.1005473038675781	-0.04992492682680991	-0.1179205336123632	0.01451308007880984	0.5664984899232168	0.7109838299407862	0.1179891880616633	-0.01412311683389654	0.326776497521966	0.006067888404573549	-0.2737026138344656	0.4244223254057073	-0.01766663218297949	1.411451247108789	0.170936452454384	0.04317339352625775	3.656987380540308	0.6755002603331811	0.1276828661513212	-1.985359424899596	-0.2226655514714272	0.163090300583529	0.2272941599736488	-0.4895688597730453	-0.009970937343340674	1.982157636370181	-1.1177499576461	-1.982157636370172	1.117749957646089	1.303231084569964	-0.1848784483504766	-0.1025764392738121	-1.598415022433769	0.3846773917092061	0.02729635465473771	3.32342759121264	0.6369517784284632	1.069462821690347	-1.488088753230585	-1.018264018176412	-0.05777089203110995	-3.559122090623785	0.2496298695703217	0.001002957303120051	0.01310544147337401	0.001001700338306763	0.01256765850912887	0.001026375461384881	0.003886861721954388	0.001048027977405948	0.002936019323778847	0.02525628273175264	0.0674247835738653	0.02921595209814121	0.03189396776804398	0.001003144851918565	0.03834419217802282	0.007497997613570014	0.01127582730984078	0.1736672880741078	0.1606076639487747	0.3994235218438881	0.3542451643647561	0.001004583388368995	0.01780158976705734	0.03374308340070988	0.05012232283945237	0.00100125753431739	0.01001751521913486	0.001019663792417638	0.003576453787647617	0.001007939887744503	0.008095132262211447	0.004268353923106049	0.0157008491770513	0.1295790275347365	0.1405674730161914	0.001001625024554715	0.01788617269716839	0.001049598565763804	0.002342840075552046	0.001002246048986255	0.01841459419005601	0.01775118343419665	0.05387731701624419	0.00862306863109453	0.04671515345669436	0.006073071005879982	0.009125776781783642	0.001063721816394996	0.009157264152036621	0.4105372298182764	0.4317980162732774	0.001004574120593084	0.02262728486306481	0.0139465564601629	0.01283146641717532	0.01452488217003882	0.01498773566532946	0.01392409653294302	0.0139072967577209	0.09823748259396792	0.08865082780570824	0.1271411379232752	0.09691810799251509	0.003563580241928678	0.007716457888953135	0.003693507286324025	0.001328390018571453	0.1474816172849775	0.1092404027243798	0.1331636697020832	0.1096855252923135	0.07140773877591799	0.05731992106778507	0.08206621373449753	0.07811117433848351	0.00100610118199838	0.05178958188179313	0.05614348994508361	0.109262538274125	0.001074801253178785	0.0179309399133065	0.001122029628054336	0.02343813670581108	0.001483970488756198	0.009976536071545097	0.001734380632666426	0.003706185685654874	0.001000387679967223	0.007977634286726246	0.001000982246352353	0.01674429780751158	0.0016457816810897	0.01845872745958951	0.09587623783032279	0.08380303809236474	0.09037648732017235	0.08595673264465405	0.07870146611270647	0.1039653013084024	0.0444900464086171	0.04672050310057585	0.04871811508612684	0.04794750667561775	0.09673163907195459	0.1036986260418573	0.05692714291948212	0.06027453671312633	0.1852006248014063	0.1303479475866843	0.00267128881835419	0.01447261294590872	0.07051605322500278	0.03421139437244849	0.03838101303279173	0.05228060872022354	0.001101611658278061	0.0105594345714012	0.001002915540000372	0.01917534276175895	0.00216929496590977	0.138399392986685	0.08454667611261792	0.0997989403817595	0.01591990071210413	0.004062593145195112	0.02753173900607431	0.02493966254500285	0.001222810089987886	0.007957749056501847	0.1018327959555151	0.1282011659771126	0.1037293279247629	0.09324250640644342	0.001003759177485054	0.08358772264852096	0.03732397422666903	0.07285786512647649	0.00100096837371721	0.02290871902424874	0.001000352862952698	0.02785546595653005	0.001000686670199431	0.02499260632382616	0.006149158989871948	-0.008234590297321967	-0.01281817370021836	0.01279101664716143	-0.02582027153852483	-0.02905713017980739	-0.01430454798610597	-0.006015271226476977	0.001001118886353051	0.001000800468571433	0.00100026274212644	0.001003421045676902	0.07290006630989757	0.01765511338886541	0.001001554590939136	0.001000821384771648	0.14484618103402	0.4014776668967432	0.001003892597339594	0.06933964256597032	0.001001195259157317	0.001006883288114178	0.001006998050928037	0.001005501616380402	0.2763065557114225	0.001001848022463974	0.001001660645116491	0.001002555494711099	0.001004918568883609	0.02581473513514173	0.01469502457724034	0.001012222205652776	0.4715074166504485	0.001001169630010137	0.001001542987464362	0.001000480509608675	0.001000945028637985	0.09796517440891465	0.114274324531737	0.01064330241659711	0.006382637886478883	0.1420878860432426	0.1337608202130944	0.0782621965892588	0.07483419601099783	0.001010805395048719	0.0494734987811507	0.001010354527192482	0.001002689953938887	0.001004172251283905	0.001003984249148332	0.001000455787689436	0.001000902125879947	0.001002025532743722	0.09276820665136999	0.07193833544656149	0.03539916730813208	0.03589177467554241	0.05226977450212189	0.09619919323122701	0.05691563417953523	0.1731814776668139	0.001002826509569257	0.06225452543565021	0.0343615321632271	0.001072523136914103	0.001003392927799174	0.001008881097266106	0.07182843556248465	0.02329985233141799	0.03669834265025074	0.001000172181272872	0.05909235690190918	0.1065493658775139	0.001004188929574647	0.01170655096152511	0.001001138767309692	0.001000420081502765	0.001000808936652448	0.005679014406275625	-0.009862453291206432	-0.01253646920972106	0.01403518390626724	-0.02289997309004959	-0.02535264608224237	-0.01406783510178574	-0.005529275661883388	-1.542111145439649	-4.786933817394272	0.06665196442913826	0.0481770262731526	0.02690317935496252	-0.01211199507309603	2.388904390718801	-0.5940789895923406	0.09142531071919904	-0.3042725048917663	-1.085127388465627	-0.7352381068671876	0.02322428257166068	2.152228453314384	0.03197852515392766	0.04414053728998858	0.02750874459939468	-0.2685771667058924	6.38088919656184	0.03026328800366415	0.02411250757943014	0.01118045948839799	-1.149138095664483	1.076619491492382	0.3561237387689287	-0.01372054615979645	1.770590732497422	-0.004115234281648126	-0.589642672963387	-0.6628219760303932	-0.5764629480385124	-0.3164360390384287	-0.8104948697865189	0.3357505669596536	0.0543712538343499	0.4580455858165272	-0.3921419827592963	0.0941938967610176	-0.4598651002759077	-0.02859812242745899	-0.3348469699894956	0.01386600171487648	0.02543609161548587	0.04836666852502793	0.002677170891493444	0.03460068387397121	0.1163851948595438	-0.007431901444978621	0.02356126624136909	-0.9246426156760429	-2.480830016261617	-0.5848803400634813	0.04347215365136028	0.08851495074960029	0.07267453702207391	-0.1839976487681625	-0.0168277709948156	-0.1704823367717558	-0.2776176995099612	0.02424319500875478	0.008184795250785748	-0.2743692595603147	-0.536932906899294	0.1575576286088425	0.5454203593814065	0.02470865039035932	-2.075296691738143	-0.1895938989441182	0.466697266479234	-1.525585872317927	0.04004780930608193	0.05014047211306384	0.04301909952677727	-1.374398998425852e-14	-1.706515201721767e-14	nan	nan	nan	nan	nan	nan
0.2	-0.02572800927525911	-0.06004652950052174	0.06185595571220926	0.4866664318636278	0.9365791571559938	0.006645331286603982	0.183940787321869	-0.09225245320760336	0.005013180483852468	0.1473504882193161	0.0904071095493116	-0.1426334582907836	0.01409787462148289	0.08901089329785199	-0.08736608843400712	1.133348718747012	0.09653139940152175	-1.13334871874701	-0.09653139940152269	-0.250085816099455	-0.0794578494575255	0.01784853852488964	-0.103579568870267	-0.09687892440967001	-0.04966153355908273	-0.0852307892532132	0.02132045081423306	0.5777535142360132	0.69674741224954	0.1089961008043546	-0.01490526072436287	0.2930068452213084	0.008593019126112808	-0.3325285684048842	0.5850862237286835	-0.07573338867698812	1.395771448579648	0.1489547766147617	0.04443557758762512	3.62026987971758	0.8506534784203348	-0.0534330976040748	-1.759911130677557	-0.4123534400312983	0.3034754760589783	0.2491532030883369	-0.6889618165568437	0.05987341687921953	1.271564468626854	-0.8144782262951386	-1.271564468626854	0.8144782262951379	1.30541008695559	-0.1720285722087001	-0.102428516957757	-1.632114983900819	0.3505012024454485	0.02659719552282681	3.191782017617334	0.7352575897541935	1.180909361157651	-1.367065356903922	-0.7760048817140247	-0.1050600263321031	-3.187863009498812	0.1928389122787381	0.001002135631547471	0.01362785377033303	0.001001319305670535	0.01315619773219126	0.001013830189623671	0.003995277396595683	0.001026892185898413	0.002886020724801998	0.06192394079889978	0.09631106724341806	0.02308830165589952	0.02683182667318742	0.00100245572902604	0.03933552219791788	0.0043958100596123	0.009000155459230703	0.1582468469542223	0.1485275263439055	0.3990355287618772	0.3468651655317495	0.001004445187091826	0.01796448149476517	0.0583785438890972	0.0742521311977755	0.00100130550047316	0.01058957540035371	0.001013647165979983	0.003893381755616581	0.001007566250539971	0.008277035446693153	0.002705344868694774	0.01370364891299754	0.2120641082101537	0.2106282031199052	0.001001826165685162	0.01816870703324516	0.001026535459089473	0.002615891419204896	0.001002476230063156	0.01853293277287219	0.009836822043925213	0.04618730784222101	0.02277203138174135	0.05997129721906506	0.01330441280633954	0.01388658170840869	0.001040719574437492	0.009050007764608004	0.4321770547590862	0.4470624159527043	0.001002962797453939	0.02266789038067215	0.007804913984644004	0.00868461718050334	0.008112353912614867	0.01032526341540585	0.007792784118654669	0.009798316145971552	0.09840867215688463	0.08584372197529493	0.1210306939005894	0.08938637009433544	0.009596334742358093	0.01202975221501433	0.005722016675022454	0.001974931970327242	0.1437507645072339	0.1130164460038157	0.1337651236772968	0.1073193145289666	0.0751149642259199	0.058531877722943	0.07747539993959139	0.07310532943663271	0.001009822028939169	0.05141652975005496	0.05217141404857119	0.1059590999791613	0.001044846358142261	0.01808364342097356	0.001064777671613235	0.02377224854083444	0.00125326887075617	0.0105106896512798	0.001383350822931971	0.003820228855968168	0.001000434346782965	0.008334665280719739	0.001000936711562459	0.01806331649101748	0.001336745812668334	0.01919568053053	0.09351584233365923	0.08352264961191842	0.08096442015746377	0.07737997535489446	0.05149702902280517	0.0767451367162619	0.03757163139638955	0.03950262212074442	0.05076597738183006	0.04827739639887368	0.09661518307027732	0.1049646262667003	0.05688388386617508	0.06109830219535271	0.1801934333012511	0.1297788246609977	0.001870911055356982	0.01475428376353714	0.06569487155799913	0.03254585941190902	0.03558552875519722	0.04917116454527703	0.001068964419432836	0.01074124755933439	0.001003278092777327	0.01921821268844874	0.001612372388652437	0.1352202862581205	0.07697580857614506	0.09378787893357188	0.02050595015239421	0.005767313918605059	0.03260200088122417	0.02996859063753531	0.001115915948393363	0.008497949275873462	0.07998991163628784	0.1082283501561186	0.1051781043046226	0.09202120701799948	0.001004115829961128	0.08811165983528971	0.02276224152377529	0.05890890794738966	0.001001093516693317	0.02321688264438366	0.001000401865580891	0.02825003674949738	0.001000776190831895	0.02533169117386845	0.005721992127469112	-0.009868699927715212	-0.0125301670956509	0.01403338710062745	-0.02254417247453646	-0.02506724975785174	-0.01403409479886136	-0.005879485129083863	0.001001337195245247	0.001000982854125247	0.001000242045608642	0.00100443577227547	0.1320618791817904	0.01466463412446259	0.001001820658396459	0.001000345831025465	0.1237037865123976	0.3953940530132256	0.001004583342347824	0.1034536084124172	0.001001473205361331	0.001007313946100643	0.001007278746781664	0.001003519123238	0.4006880539315813	0.001002183724621584	0.001001505282362338	0.001002846675984374	0.001000811947748028	0.04821434745544771	0.02614684156086803	0.001018387896676334	0.4867975681277829	0.001001253725902288	0.001000586449253986	0.001000185896983296	0.001000364073858767	0.09918698615517522	0.1099884171720025	0.02026408829706059	0.009064315986676027	0.134572911522253	0.1354175610430044	0.08143557570690196	0.06849122139253348	0.001016023185191962	0.04536403417312757	0.001013893274708037	0.001002871812087261	0.001002782916122252	0.001002200770711873	0.001000505616351011	0.001000876927827125	0.001001805979674645	0.08820249411364581	0.0650207592958295	0.001011557521611318	0.02402765867660834	0.05413337378968597	0.09664763737388322	0.05676268173533447	0.1707182901840476	0.001001783560201194	0.05713065876227576	0.03059880722198497	0.001005833991205138	0.001003868765445126	0.001008072232320822	0.06272127366427166	0.02754383686475397	0.04004510510142357	0.00100017336375961	0.04224154108408183	0.1078120374034683	0.001004725317032565	0.001007227851198836	0.001001293378946225	0.001000479771516671	0.001000918893348158	0.005316314125663088	-0.0115059328763629	-0.01223900943404834	0.01527485915127357	-0.01909017310279134	-0.02093467117370112	-0.0137467714601547	-0.00591880376529086	-1.178159519496013	-4.948184081572207	0.021910514717167	0.07992678923400114	-0.02249363511843445	0.009444005847973348	3.208096131185973	-0.4386619817511301	0.1028882040898635	-0.1772384557442515	-1.335707775410311	-0.7119950655328103	0.001730486675276144	2.607422351359412	0.1043360884274449	0.004234726132822642	-0.001064459665814752	-0.1215581079123159	7.542791074673405	0.02418585682845392	0.02972313298097303	0.01234852941323022	-0.3726640088597469	1.485712509354293	0.5765405325426829	-0.006191107608262852	1.301209480885929	0.01091148305579635	-0.2592276052571635	-0.2870467328490582	-0.269768832492053	-0.2430760444772676	-0.6947998042172608	0.4964362929477875	0.07521668907936274	0.2876225055871435	-0.09784908864176718	0.1430161430261336	-0.5324736558839942	-0.04648017627340033	-0.3216637011419914	0.0209944103273403	0.05208059967287107	0.04860663699115696	0.02250905057672764	0.03743175242117665	0.1558783092658338	0.2125251113773669	-0.07866557189983497	-0.7953323299637252	-2.946337862567384	-0.833631596209317	0.02031627750804758	0.1413131848879724	0.07724486674815369	0.0312045255810871	0.06476781014864989	-0.1650947318987508	-0.3411707526447874	0.008296015845348179	-0.0034649503794169	-0.3543833189040783	-0.66640193227735	0.1843589107803154	0.4709556950831162	0.1133852409921895	-1.905368016973525	-0.05953204368684358	0.4409849434133145	-1.302254321395555	0.02252654685225015	0.02982847693891861	0.02593123345686555	2.400372133850226e-14	1.561555215888868e-14	nan	nan	nan	nan	nan	nan
0.21	-0.02930773504352216	-0.05358475429239679	0.06092480786807263	0.500552473095923	0.9379529992786763	0.007079247123128212	0.2199058489082711	-0.08303446163200555	0.003811611578517807	0.1308655991603573	0.08551050626392971	-0.1389764712335881	0.01670188731205066	0.08137999403266891	-0.08654475733783037	1.142564380049188	0.08992328094205193	-1.142564380049181	-0.08992328094206103	-0.2370419168448042	-0.08117097580536675	0.01681661869771634	-0.1199558011661275	-0.09347903338706549	-0.04936836416588934	-0.05425571687283536	0.0289728139048759	0.5900979345174585	0.6834435255495921	0.1023887684634038	-0.01632122867382482	0.2625651986855789	0.01089980987604441	-0.3824543551699202	0.7008299674298308	-0.1121355390472222	1.381763897130851	0.1256304328128157	0.04220370513916681	3.568387299914917	0.9858932664947253	-0.1840640347638766	-1.537627907262868	-0.560247451784279	0.4292822428531425	0.2717670436778308	-0.8283835932220676	0.1062425002766399	0.5711628132082751	-0.506269524472761	-0.5711628132082568	0.5062695244727514	1.301772910990324	-0.172586613454113	-0.1051057634708473	-1.644462618299021	0.3308792697967691	0.03345540282749784	2.997533803490437	0.8021566472901787	1.286668107353115	-1.285156882505186	-0.5514125011930925	-0.1759393837859872	-2.897306499630744	0.2814086750681676	0.001001824006386357	0.0141561636831792	0.001001268338656563	0.01375621740892934	0.001007169265543185	0.004101957985065435	0.001017709035197902	0.002855600272237191	0.1058606059794594	0.1301840185841195	0.02036608105441667	0.02459949713426639	0.001002206294764498	0.04050948810284105	0.00274039563672254	0.007744576111109551	0.1403119865584782	0.1346006997198884	0.3972153237978118	0.3409551632619801	0.001004857955004327	0.0181268452969606	0.08623532362765475	0.1011667232035506	0.001001728976777956	0.01122589931578411	0.001010527471399391	0.004207091490803378	0.001007577539706532	0.008455523784094461	0.001873414313340264	0.01247235058774038	0.2982771733337914	0.2867325305385673	0.001881886047133606	0.01934290417670323	0.001014262271965705	0.002910854516719236	0.001002702510988216	0.01866238810242198	0.005563845844710483	0.04292018167381779	0.04097539079019397	0.07655134607363123	0.02223644336659963	0.01992248103583851	0.001192714490746005	0.009097588703484455	0.4509557451000427	0.4584883844187201	0.001002143413232468	0.02287052801028645	0.004504460115958486	0.006544012329654283	0.004664190433117752	0.00790895231169819	0.004498060250312534	0.007635487759104782	0.0993608292596478	0.08384235615776235	0.1164271308604789	0.08319587589921443	0.0161942543245115	0.01670776139399717	0.007283070594472365	0.002676497706636943	0.1376328412724179	0.1148693100744252	0.1350752793583132	0.1074249259128208	0.07865023957347921	0.06022940183875825	0.07237921865966293	0.06790399612837318	0.001012165370942448	0.05091736303649782	0.04812531401357566	0.1026845729618327	0.001030262866117616	0.01821101491517176	0.001034594751148151	0.02410629168944028	0.001130403758299894	0.01120455856054149	0.001196523426718733	0.004038340214009192	0.001000475449883195	0.008702018429575849	0.001000915260335408	0.01953114101367013	0.001172759454671558	0.02025323285034587	0.08960982146083492	0.08222321688152136	0.07363457917050795	0.07041920928507672	0.02848605264834521	0.05353141215455241	0.02843410145623099	0.03112341796066075	0.05234625665989912	0.04830473653043944	0.09684324668679087	0.1065432363346177	0.0569848093337324	0.06191969433013092	0.1765163931291309	0.1307719335092536	0.001445468542823431	0.01567525046491	0.06076505772728429	0.03104967121535903	0.03201614514708688	0.04546175662733262	0.001037774690627406	0.0109564632445956	0.001003632237472894	0.01926153314109995	0.001316679154150054	0.1311147896436436	0.0686083861211112	0.08684025056153528	0.02430975351126526	0.007730351113621306	0.03554205035432298	0.03356769572242957	0.001059208310325501	0.009157312516247591	0.06205534638105077	0.09066616477644127	0.1068335929582516	0.09195625335448591	0.001004550033772152	0.092174592340933	0.01243870432367118	0.04921628139398131	0.001001266473671569	0.02331852761929594	0.001000468799316079	0.02840968894252434	0.001000899610155333	0.02546509227462101	0.004400792257413818	-0.01147330949358814	-0.01231130159515738	0.01488937874125802	-0.01890625420734346	-0.020524484809713	-0.01282875058061277	-0.003953953448147344	0.001001637202817213	0.001001411964266473	0.001000233085284533	0.001011295503187007	0.1926995768932308	0.0195616665327491	0.001002053367679068	0.001000261641359239	0.1025232109418929	0.3914167918059514	0.001005883290165111	0.1387385421837258	0.001002758946083042	0.001007252728220847	0.001007852022140702	0.001003053392597219	0.5039299024592647	0.004320032149910356	0.001001475190072903	0.001003015257743036	0.001000622043748621	0.07381956932098839	0.0371574165696555	0.001632351422825847	0.4978015728379859	0.001001321985123088	0.001000440754244709	0.001000137544134987	0.001000272249590018	0.1019856412310229	0.1094775575657368	0.02597652072684594	0.008832744631747713	0.1228003196035509	0.1384737785298854	0.08491500938839337	0.06329364264371841	0.001013403396369404	0.04130145851458096	0.001016091664390164	0.001003437664263062	0.001002160885263088	0.001001603227333937	0.001000528891927141	0.001000906481671348	0.001002041673077019	0.08086564696127579	0.06304083261692892	0.001006470527750019	0.01253742110797743	0.05441539951235745	0.09760229960703146	0.05740972501683377	0.1702753652317401	0.001001407023280927	0.05224826369601444	0.02552786599767453	0.001004866448683575	0.001004112453014922	0.001008677371492771	0.05337661867743558	0.02944643014664216	0.03802958960115092	0.00100017517422892	0.03569761413546432	0.1103602791808509	0.001005235898936199	0.001004908472723928	0.001001575985669021	0.001000588105769072	0.001001120402056009	0.002347174892758845	-0.01305182035324143	-0.01215026982355114	0.01543698605387649	-0.01512120082379229	-0.01565357077038373	-0.01088898965873068	-0.00045654151349599	-0.9939666470908343	-4.992315380398285	0.06828020673077674	0.04951057683326906	0.0272858366962169	-0.00951294580286444	3.540975588004481	-0.03666978971214922	0.1279317992754724	-0.08481796549076498	-1.449580905326699	-0.4788792976203449	0.02347387345009836	2.768136036567865	0.04413668370667553	0.04553300251697173	0.02728154462108894	-0.1131264281493378	7.61727759647221	0.1948432141278164	0.03021421928944115	0.01341844232132044	-0.2598138954659916	1.799565215440701	0.6298232887194188	0.01530470560386529	1.002053492648078	0.02929036860498684	-0.1645771767718776	-0.1890878060354138	-0.162528899185796	-0.1554016048594299	-0.5414907923879955	0.4437185876175364	0.06615267358099679	0.07757062476173338	0.1067702018919467	0.1938477345882585	-0.5093102037051405	-0.05305407179875455	-0.3298745698694241	0.007497041316690877	0.0223803501735212	0.08448658532710544	0.02310530620310952	0.03645832755977347	0.1454401606795051	0.05738920263467114	-0.183071294930593	-0.5980918881370864	-1.747152655145053	-0.8510315206578024	-0.01431453329679377	0.1703063349553401	0.08681964666086218	0.1583861313745445	0.1168226168479653	-0.1350386477413237	-0.3996109505718992	0.02896279930470801	0.008279674885067983	-0.4601382328822454	-0.725661695447878	0.2092505191543197	0.2573095192226252	0.04115384963996518	-1.589054848724341	0.04496873345582809	0.3761710283310777	-0.6835660822570676	-0.001455724640809508	0.002926838005599247	0.00168666487533581	5.870209993117577e-14	4.794865360670004e-14	nan	nan	nan	nan	nan	nan
0.22	-0.03335785177681922	-0.04615870716084803	0.05958045775339311	0.5143082517914971	0.9390881015116092	0.007486527697318134	0.2552214305671708	-0.07267561928188503	0.001388232762401271	0.1165867055514693	0.07933655581914974	-0.1340206072842777	0.01953556966907221	0.0726199102987565	-0.08520424447000371	1.144763875439202	0.08642352773452221	-1.1447638754392	-0.08642352773452434	-0.2240822949393346	-0.08294938004842432	0.01572341695560069	-0.136495444096806	-0.09023329365930242	-0.04896405110829925	-0.02539408628273914	0.0375024161383548	0.6034607446274985	0.6712153766110454	0.09784883248612801	-0.01838016480452212	0.2351239111890354	0.01447898137465743	-0.4266067614165731	0.7779406084074445	-0.1583738427874086	1.36971894123543	0.1012067987833171	0.03910852512076544	3.490373894211578	1.078823633332463	-0.2977950797754638	-1.318712040658259	-0.6678228719005814	0.563250854480009	0.2950871364775532	-0.9147987102837936	0.1637097712149953	-0.1316687138048852	-0.1928051759072501	0.1316687138048853	0.1928051759072494	1.288554617119379	-0.185084151252237	-0.114684899946411	-1.664797110864362	0.3196709434771111	0.04882592840217032	2.769093659561474	0.9107054183198544	1.384587326875978	-1.151917804623611	-0.3625256089792968	-0.233653662578061	-2.587791201661733	0.4473150620121129	0.001001818353168419	0.01468403268274794	0.001001457532920101	0.01433507788341746	0.001003835909402574	0.004210115808322492	0.001016551010652473	0.002816064819824654	0.1539764275478714	0.1666202080244863	0.02130236797413736	0.02552111360537518	0.001002198054780483	0.04181469463133322	0.001905964182037339	0.007084985117582543	0.1206341387489027	0.1195374411186905	0.394701939312422	0.3371101013953977	0.001005714535082788	0.0182885909578016	0.1161005242629398	0.1294676516646121	0.001002583803117152	0.01189646885516984	0.001008937752248823	0.004544557439102114	0.00100786996276486	0.008633054689295618	0.001455630209034005	0.01167262292957193	0.3844660144457184	0.3617578187976122	0.003974742588144185	0.02174936416157619	0.001008113357548276	0.003239070460035363	0.001002899929003923	0.01879881973937344	0.003381180353683312	0.04140997651993518	0.06199291751518771	0.09534796060553115	0.03201298677581204	0.02646672659833782	0.001575570843315299	0.009348050080966164	0.4671528259549197	0.4674648714122601	0.001001768075085031	0.02324718426768518	0.002826822431499623	0.00547939740785894	0.002910212454497192	0.006686060931813839	0.002823411037958054	0.006553097076162719	0.1010937618158811	0.08277160016151651	0.1134945171563102	0.07859271909492363	0.02228491491255415	0.02099518486272546	0.00795436243434741	0.00331910974994279	0.1291729003431719	0.1144602648236094	0.1370876408962275	0.1092106952963813	0.0821421413863095	0.06235601350372949	0.06719724836575351	0.06288878140407556	0.00101202592134391	0.0503614302069066	0.04404396039362361	0.09942895123086314	0.001024073779405961	0.0182939273033965	0.001019791610642117	0.02437290194677803	0.001068652038537463	0.01208681016712244	0.001102767713409504	0.004322176683419852	0.001000507634704271	0.009072220836253447	0.001000919324735775	0.02112719101297235	0.001090855949852922	0.0215115415840913	0.08419699881546568	0.07982421729833553	0.06859251916514938	0.06539271750936954	0.01565260473867188	0.04078717150573209	0.01801209504220438	0.02230554601088489	0.05333088670349434	0.04800178009102594	0.09738043618223548	0.1082887030910017	0.05733284490864859	0.06283041685764285	0.174069069157574	0.1327659250345772	0.001232197238772029	0.01703867783497175	0.05581717986951265	0.02982717165046513	0.02771127937423855	0.04120094314133094	0.001021701134146626	0.01120481710977258	0.001003931107191293	0.01930681881765365	0.001168981294812885	0.1261490770226685	0.05969077479509523	0.07922388595838119	0.02718033181530117	0.009972364120404639	0.03614318372435767	0.03528366496855873	0.00103086154779399	0.009774355119820112	0.04879130859956309	0.07680753738638116	0.1088592801404376	0.09288913013652578	0.001005022446613434	0.09572646981421877	0.007005336555408611	0.04429168444296291	0.001001494283718619	0.02320260469625729	0.001000556443923978	0.02832507103641839	0.001001062094204596	0.0253841780350745	0.001980966145459063	-0.0130387710001315	-0.01217918668799476	0.01528279388987039	-0.01504763326561324	-0.01548949622478815	-0.01052178130691383	0.0003293986133614226	0.001001937210391757	0.001001841074409604	0.001000224124985365	0.001018155234104603	0.2533372746046708	0.02445869894103355	0.001002286076963513	0.001000177451691571	0.08134263537138785	0.3874395305986784	0.001007183237989176	0.1740234759550351	0.001004044686817616	0.001007191510339673	0.001008425297503026	0.001002587661954698	0.607171750986948	0.007637880575213637	0.001001445097790326	0.001003183839502431	0.001000432139740138	0.09942479118652982	0.04816799157844308	0.002246314948972838	0.5088055775481889	0.001001390244346761	0.001000295059233313	0.001000089191285379	0.001000180425319809	0.1047842963068696	0.1089666979594707	0.03168895315662866	0.008601173276819472	0.1110277276848479	0.1415299960167665	0.08839444306988484	0.05809606389489985	0.00101078360754895	0.03723888285603427	0.001018290054073939	0.00100400351644115	0.00100153885440411	0.001001005683957262	0.001000552167503066	0.001000936035515068	0.001002277366477254	0.07352879980890467	0.06106090593802749	0.001001383533905421	0.001047183539342712	0.05469742523502845	0.09855696184017958	0.05805676829833308	0.1698324402794325	0.0010010304863603	0.04736586862975313	0.02045692477336012	0.001003898906161019	0.001004356140587414	0.00100928251066537	0.04403196369059769	0.03134902342852957	0.03601407410087719	0.001000176984697709	0.02915368718684631	0.1129085209582338	0.001005746480839823	0.001002589094253476	0.00100185859239347	0.00100069644002309	0.001001321910765285	-0.0006219643401454724	-0.01459770783011999	-0.01206153021305394	0.01559911295647949	-0.0111522285447933	-0.01037247036706615	-0.008031207857306624	0.005005720738298761	-0.9010758391048551	-4.918972188888334	0.02182233208506976	0.07569494880229616	-0.02219818814843501	0.007621005872363537	3.720743751114708	0.1921272202538045	0.1291363288330626	-0.0580407847882233	-1.562994170849251	-0.2990069848890566	0.001606858437990704	2.884689642421097	0.1111852131916237	0.008985968845923927	-0.001255946036448252	-0.03524397452006744	7.326983242749173	0.270638425163971	0.03637370211067494	0.01374379125284978	-0.0212798059655207	1.929025644822209	0.6782097795591476	0.03438498009905603	0.811313186391581	0.0457152086283877	-0.04402961944975841	-0.04836278808712915	-0.05368129170805915	-0.05695408021971862	-0.3773323260572335	0.4183191508927903	0.06342595048225247	-0.1647593586962138	0.2381825112987469	0.2288336528569358	-0.4952499390631828	-0.05783339947417201	-0.3178826438687686	0.0121025891357847	0.03859402141794042	0.08628317645241636	0.035654072845915	0.03800160400006187	0.1815234046027884	0.25267639415348	-0.2985789424520209	-0.4084774711476741	-0.8524410800112847	-0.9213651541147759	-0.04574303667518027	0.1746845225820817	0.09511094529559834	0.2313810609947354	0.1532599438895358	-0.1103570055700422	-0.4514518662535482	0.01492365206573653	-0.003071910399152769	-0.5264265202020776	-0.800149178488004	0.2401540731417662	0.09432852733319627	0.1049211136315023	-1.164656419048872	0.1400340454209111	0.338773936940731	-0.3486484009030916	-0.02098703272597036	-0.01902554288466969	-0.01693183459579987	9.129749043413382e-14	8.004202903499752e-14	nan	nan	nan	nan	nan	nan
0.23	-0.0378030116595454	-0.03814412503288572	0.05761608179111375	0.5279535801042133	0.9399766970303383	0.007867720712486903	0.2895616715013537	-0.06163742128584306	-0.002202966244182675	0.1044600582814415	0.07229436086745432	-0.1276315671422907	0.02257435800331675	0.06325330319611046	-0.08311141871851722	1.139882225017828	0.08607833379617455	-1.139882225017824	-0.08607833379618997	-0.2113063150705244	-0.08491105882572891	0.01449253417954118	-0.1533518935110434	-0.0870718889186075	-0.04836188375241567	0.001167368113304503	0.04715514411579261	0.6177528534457118	0.66082469255652	0.09500195729333664	-0.02100449305280136	0.2104831179964672	0.01865564615515864	-0.4554746627024622	0.8144756962040408	-0.2362574879444294	1.359574188445796	0.07678583601517081	0.03690876020079455	3.366511102014941	1.116173689101942	-0.4155927659850088	-1.115995264194184	-0.7295232348469004	0.7096340990625011	0.3054144695155601	-0.9440200586928559	0.2567355747393818	-0.8456156864228122	0.117988949342342	0.8456156864228425	-0.1179889493423515	1.266178576192373	-0.2101525994149943	-0.1328585266394431	-1.713160056761768	0.3138485569965544	0.07262793561063374	2.541988183100496	1.014300171465171	1.471736115790103	-0.8988918243330187	-0.2181622774419982	-0.2823541335225104	-2.338906214224761	0.4114738273359869	0.001001935284736056	0.01518813785823691	0.001001735712105492	0.01489501397242008	0.001002068806236386	0.004304923819555886	0.002291125090412156	0.003615072787763924	0.202726541957862	0.2032873678952607	0.0246348278039298	0.0284878783225868	0.001002251418438549	0.0431676889005719	0.001462696815383225	0.00671874895216117	0.1024462034530504	0.1051121279018854	0.3926140568425379	0.3357579504870046	0.001009405150435315	0.01843706036098644	0.145408093504339	0.157200649926786	0.01018013010355344	0.0223824595262365	0.001008228454533561	0.004888460168082229	0.001008217192149447	0.008798294218462592	0.001233987945919675	0.01126525671201522	0.4663819594338628	0.431810414296913	0.01148936665099511	0.02954461194801179	0.001004894838103913	0.003594728597748823	0.001002989565692218	0.01893371287430434	0.002218698910416272	0.04102241346889563	0.08419815852087031	0.114934605420958	0.04181311297825626	0.03310990808358414	0.002411814211405418	0.009982363596191353	0.4810983597415455	0.4750414353710839	0.001001656728922804	0.02380940426980518	0.001934213235483062	0.004984915659794479	0.001976878070127144	0.006105635006363269	0.001932413619991892	0.006028603621818381	0.1033675924373596	0.08277029792147092	0.1118727104580823	0.07564041027793704	0.02746439369769614	0.02469071514050192	0.007564305055477543	0.003787519428934975	0.1187755051481044	0.1117279214901935	0.1394818102675037	0.1120057102156114	0.08539262613615148	0.06472380957686724	0.06258289669841728	0.0586270230240569	0.001010681294192588	0.04981478572125192	0.04005761812784226	0.09625210457164758	0.001020937313619973	0.01836303115515705	0.001012243775440566	0.0246287411736862	0.001035698669349065	0.01312468416873277	0.001052856361224918	0.004688893932201518	0.00100052810986193	0.009434157469399372	0.001000937615950566	0.02283063873829675	0.001048339862667843	0.02293421223168877	0.07763534669727257	0.07646074405270392	0.06537940423912823	0.06204995573749552	0.00862804036557973	0.03368215512082182	0.009902010947837804	0.01543186906228873	0.05346652724224167	0.04731709870286156	0.09861457768245495	0.1102338595056425	0.05833922244212442	0.06397706649541209	0.172623572798261	0.1351408943213049	0.001118927857695146	0.01867769792657707	0.05093490611999884	0.02888555831863843	0.02294318530416515	0.03662386378270135	0.001012800124395173	0.01145045082785091	0.001004117546965489	0.01935152265733537	0.001092018758905861	0.1204473326807579	0.05050919032269312	0.07117922273795015	0.02883346622092134	0.01241337727429427	0.03484443172197462	0.03535667140738979	0.00101582645642939	0.01046368348387803	0.04002877537980002	0.06715460501605792	0.1107973582965999	0.09448534448419127	0.001005451711765503	0.09881071995100835	0.004090094274615754	0.04170721008337438	0.001001847339439163	0.02286315555488302	0.001000686492703635	0.0279903341322335	0.001001306450933488	0.0250841844881854	-0.001621054427025894	-0.01447474528338985	-0.01204670935875758	0.0149737204993685	-0.01234977136648121	-0.01065145011623794	-0.007388578596343746	0.006833316098965587	0.001002158296692917	0.001002180990231731	0.001000234644702333	0.005823500893260986	0.3073642228450943	0.03172008833528399	0.001002324612091454	0.001000149902893349	0.07192378132937795	0.3887651457200436	0.00101837549963952	0.2021295744776525	0.03592697362041512	0.001007743106146111	0.00100870820240396	0.001003385575150779	0.6774518621406734	0.0295865243672711	0.001001630180636596	0.001002997399739395	0.001000357866290852	0.1248694276090841	0.05771630048081921	0.004164791231506693	0.5162317462465119	0.001001668281619573	0.001000242411902208	0.001000072044725571	0.001000147875294217	0.1080937494849145	0.1100410137284283	0.03469830889954931	0.00591609697005797	0.09683297944800265	0.1445033156340997	0.09091601727052494	0.05549072982674067	0.001008011388471191	0.03363799712150337	0.001017150924678417	0.001004714254219357	0.001001279267927646	0.001000809648988254	0.001000547091068216	0.001000974093141527	0.001005610251243596	0.06490437934368447	0.06142308005723092	0.001001035758317741	0.001030048106963875	0.05271965390805158	0.1018641029761405	0.06092154595328805	0.170661552004714	0.00100092070081344	0.04279639730613473	0.01506260296133508	0.001003229964441601	0.001004273826641172	0.001014087821459922	0.03489021188470103	0.03018172665389199	0.03102723589455098	0.001000179842200337	0.02973277055437979	0.1141315282906202	0.001006026990980061	0.001002011708292021	0.001002516091005708	0.001000927919845121	0.001001762816704474	-0.006022347069015334	-0.01581234952926424	-0.01190237534608334	0.01416433314317791	-0.01060994372469946	-0.006036587807025588	-0.003741272477003502	0.01479930987310336	-0.8592642793081685	-4.733599151245491	0.06396106618124445	0.04510774666809737	0.02481721983116709	0.1451296221122062	3.62022357275939	0.3880369044260027	0.1357534072493251	-0.02184040276929197	-1.319142290160834	0.04381165999355904	0.02107403123814426	2.676854050144088	1.844737186128228	0.04650892230227775	0.0250550093278999	-0.0383235945775451	6.662660131798131	1.203361860976356	0.0341443227105174	0.0127913387754313	-0.03539218969752659	1.985179532158845	0.6478437886683414	0.08910838858549591	0.73320356892339	0.06490474217971777	-0.04494122258319273	-0.05478578195189145	-0.04429204247826955	0.06378530071884457	-0.2079707416230877	0.3291577387645112	0.02927372054086326	-0.387233833988519	0.3142986168933985	0.2429481553170448	-0.3614155329531902	-0.05170178471727951	-0.3147532503269866	0.003916334108615057	0.01796425229101514	0.1174341043788352	0.03862294090928056	0.03474477229933306	0.1655347476802196	0.08789345342754211	-0.3775225818709282	-0.2599133619458794	-0.5649766499391536	-0.4878948618416683	-0.08784573556932615	0.211938516810839	0.1346689613382695	0.2428753005550704	0.1733147652070192	-0.07962650852458672	-0.4661597509755468	0.02979731609698497	0.007957177266830111	-0.6072488172515315	-0.8132538609093301	0.2458618595899711	-0.0780856582581041	0.04953746416367761	-0.7727264427145208	0.1787713194608727	0.2831992159413991	-0.1805788832157982	-0.04612815967109612	-0.04712528610656187	-0.04213754116876328	1.869462490397707e-14	9.270586604964383e-14	nan	nan	nan	nan	nan	nan
0.24	-0.04232833398202646	-0.03007919565587397	0.05482018522907514	0.5415042849033962	0.9406292888526385	0.008220276546582014	0.3223283887952126	-0.05060499103543745	-0.006826583446347715	0.09407924325094894	0.06496794879429195	-0.1199263868001335	0.02549873784325624	0.0540295621561508	-0.08003192906201098	1.127832475391709	0.08866775794338803	-1.127832475391709	-0.08866775794339313	-0.1987679790244919	-0.08721045194077227	0.01303890899534233	-0.1708919909276188	-0.0839315514726716	-0.04749108453936439	0.02542149664835329	0.05767761945358592	0.6328535005237601	0.653784083763353	0.0932593299799994	-0.02385009040377834	0.1883750113570994	0.02317757658632966	-0.4426392493755933	0.788010058212836	-0.324677962740981	1.350794238528773	0.05400605961257095	0.03338108890603587	3.175669166140224	1.077670084211458	-0.504278718908061	-0.9695455927502692	-0.7246662961844916	0.826478894512241	0.272205437717097	-0.8862254977268527	0.3610425522248161	-1.565288554753209	0.3941184412049178	1.565288554753209	-0.3941184412049185	1.24102585256388	-0.2526270188002111	-0.1592333815744403	-1.801526711331933	0.3154574845252587	0.1025522998356949	2.307628487362775	1.084654890387278	1.546294978842341	-0.4819027523518923	-0.1416760330890954	-0.2779074831138399	-2.081253891021694	0.5163681921455789	0.001002104320591045	0.01566250126993456	0.001002044775495612	0.01541354237031584	0.001001190961058541	0.004379608793786562	0.005317902815637839	0.005577637949870649	0.2509724625565176	0.2391753864740426	0.02981638383421892	0.03301807531872417	0.001002297364421899	0.04441558042128689	0.001240652469072749	0.006515497973128127	0.08754085757367254	0.09321311896251516	0.3916199778904571	0.3382910317309483	0.001016848379067739	0.01856981176351147	0.173196899031877	0.1833036134701175	0.03155768599837648	0.04596569787951002	0.0010081499172657	0.005209022793010058	0.001008532243878046	0.008949178025614643	0.001123494272949314	0.01106426452612496	0.5416371884530391	0.4945935069273225	0.02586090655799715	0.04411561595843255	0.001003378958556779	0.003909684859513579	0.001002941095582733	0.01904577657928072	0.001634212000321649	0.04111894501684287	0.107057224119694	0.1349890755266232	0.05133506558470552	0.03937194779527383	0.003785685250267181	0.01106283116538954	0.4929617753637775	0.4827130220617074	0.001001740174069857	0.02450879811910125	0.001486042608273914	0.004779083107789406	0.001508180275574865	0.005849077593779437	0.00148506605291939	0.00580576336025729	0.1060698563881499	0.08418913954611841	0.1113716086815558	0.07453647817679966	0.03156793050339776	0.02774575632012634	0.006038206275476739	0.00388493886524271	0.106644115525288	0.1066050976238513	0.1421009284231499	0.115366230521173	0.08831263208045388	0.06717942848100066	0.058839210143789	0.05557419482514221	0.001008622510251909	0.04932326877136498	0.03622410003977746	0.09318855497727821	0.001018799966661269	0.01841621704338953	0.001008827152223991	0.02483999555908516	0.001019097702379609	0.0143583418648993	0.001027808886698171	0.005113306781567959	0.001000535802730757	0.009774297275786228	0.001000965795511952	0.02456525811101923	0.001028754982349483	0.02439012501377831	0.07009610041455334	0.07220562815706165	0.06374956262207986	0.06019768069607212	0.004990367876724343	0.02955934944739419	0.005671282287005304	0.01185715624960713	0.05263910424610373	0.04631181548755602	0.1007251753218237	0.1124793085565092	0.06018174628189814	0.06553279566600308	0.1720540909760405	0.1376086811297716	0.001062233811656236	0.02048038695471985	0.04615649424926491	0.02820142452537464	0.01783093303456922	0.0318338332118911	0.001008017027692489	0.01171264792509428	0.001004169523522996	0.01938485229361576	0.00105594441866844	0.1141375712962043	0.0412036394659861	0.06286940083412912	0.02914281179686457	0.0148458673513654	0.03180352951047698	0.03375478342962052	0.001008313598929855	0.01109696250276561	0.03551007835377515	0.06121708077812311	0.1124321957862685	0.09645580643272773	0.00100580656181587	0.1014929166435128	0.002610927238169873	0.0404334585348175	0.001002352694567566	0.02229553422048296	0.00100086728296541	0.0273984963512194	0.001001649132562039	0.02456001388401531	-0.006421983103767537	-0.01576316451057217	-0.0118964470043648	0.01391417616033348	-0.01108896085337461	-0.006148179706694192	-0.003484220772618377	0.01553034801737016	0.001002379382996476	0.001002520906055903	0.001000245164455297	0.01062884655241179	0.3613911710855179	0.03898147772953086	0.001002363147220409	0.001000122354094193	0.06250492728736501	0.3900907608414077	0.001029567761297551	0.2302356730002708	0.07084990255398976	0.001008294701952395	0.001008991107309437	0.00100418348834721	0.7477319732943991	0.05153516815933737	0.001001815263488096	0.001002810959977443	0.001000283592842008	0.1503140640316391	0.06726460938319569	0.006083267514039331	0.5236579149448349	0.001001946318893745	0.001000189764571478	0.00100005489816541	0.001000115325268842	0.1114032026629577	0.1111153294973849	0.03770766464246592	0.003231020663297195	0.08263823121115618	0.1474766352514328	0.093437591471165	0.05288539575857789	0.001005239169393311	0.03003711138697236	0.001016011795284277	0.001005424991999698	0.001001019681456261	0.001000613614027532	0.001000542014636626	0.001001012150769414	0.001008943136013084	0.0562799588784626	0.06178525417643278	0.00100068798273044	0.001012912674589858	0.05074188258107352	0.1051712441121014	0.06378632360824318	0.1714906637299955	0.001000810915269662	0.03822692598251622	0.009668281149305904	0.001002561022721501	0.001004191512691053	0.001018893132255845	0.02574846007880295	0.02901442987925403	0.026040397688224	0.001000182699723061	0.03031185392191338	0.1153545356230064	0.001006307501120531	0.00100143432233016	0.001003173589620359	0.001001159399667477	0.001002203722644835	-0.01142272979788532	-0.0170269912284085	-0.01174322047911275	0.01272955332987664	-0.01006765890460561	-0.001700705246984642	0.0005486629032997309	0.0245928990079081	-0.8405829066538317	-4.445657978249015	0.01587397934698895	0.06741341059666578	-0.02622279553704519	0.2403324446910333	3.564915492712697	0.5048136760440591	0.1081157791552827	-0.02544374747132166	-1.05773331536087	0.4780394455835935	-0.001536741675603659	2.558682698655194	2.730634749591727	0.004317948118818463	-0.004127090377598009	0.006030831796081207	5.873082668970635	1.625789669992017	0.02823332689115583	0.009177905618099266	0.07553911382674239	2.022590702869502	0.6019814248492472	0.1236157908841911	0.8303177327522627	0.07314997807819716	0.0137002197611979	0.0164109144842455	0.006649346849225002	0.2270746927241667	-0.007656982889965984	0.2902213312671252	-0.01077209805439244	-0.642855465276821	0.3512835885649933	0.24639821905614	-0.2534639028036618	-0.04680789231965703	-0.2952232308977465	0.008918996429491606	0.0296770531118047	0.1254399153644608	0.04719319296074079	0.03364223866257093	0.1877577340905889	0.2593248210442946	-0.4769074724454263	-0.1103801250598977	-0.2559989377341718	-0.2615723269013998	-0.1098634020882626	0.2347430498277838	0.1769268518596375	0.2499445653432234	0.1859937312063691	-0.05886109785949512	-0.4940421086776529	0.01823632813997197	-0.005346755880148044	-0.6480299287286161	-0.8531809151498329	0.2384494577871021	-0.2406503559820166	0.09371124459739859	-0.4215747925690961	0.2148835655945181	0.2583632480815576	-0.08650383867861208	-0.06662147132028083	-0.07044571824821207	-0.06176724604587092	-1.396253381346443e-13	8.953822731983358e-14	nan	nan	nan	nan	nan	nan
0.25	-0.04641004113441671	-0.0226735483439562	0.05118106208396014	0.5549716764767284	0.941069145588059	0.008521489220405135	0.3527643368870432	-0.04039282767515774	-0.01204799812260414	0.08472274815576004	0.05810236873865662	-0.1113395779516031	0.02775160483346035	0.0459237128506098	-0.07595631088952501	1.108579834222367	0.09377534990971662	-1.108579834222374	-0.09377534990973055	-0.1864455291765042	-0.09003269516943527	0.01128721942745569	-0.1893903206595476	-0.0807061039193004	-0.04626419732590155	0.04731381733733016	0.0687510059460556	0.6485700738131921	0.6514360987670655	0.09191392377390369	-0.02637605831532358	0.1686137890709238	0.02844477180485111	-0.3547301087530666	0.6748838478066339	-0.3952348779289403	1.342693131170327	0.03500131185189388	0.02581003070258466	2.889782746270547	0.9477837077398921	-0.5206225084797811	-0.9304058662346946	-0.6290994004868476	0.8769458234319698	0.1571644488491672	-0.7110915606909106	0.4456993262872383	-2.282755777538616	0.6093969839198445	2.282755777538646	-0.6093969839198576	1.231358910816825	-0.3150115425914167	-0.1908535227112057	-1.873485002700521	0.337143416588104	0.1461479834671443	2.072141193373998	1.118252219973568	1.581761755935778	-0.04173215855362968	-0.1278094987097375	-0.2211901120702665	-1.871212351862031	0.5352696634491528	0.001002460146162198	0.01608746562727241	0.001565137596213429	0.01649981770150633	0.001000740132910239	0.004409521081428319	0.01207183008561248	0.009670651906967375	0.2956811907878271	0.2731830483272967	0.03466077738712631	0.03723774695214138	0.001002518967762582	0.04533835409340641	0.001122824560752359	0.006370598892416019	0.0745136665326785	0.08286906758905077	0.3900892928797643	0.3446725538135529	0.004912588451751847	0.0224492961097569	0.1981620380548493	0.2076857550736926	0.06586426692036328	0.0807928808419405	0.001009138484802108	0.005442128339781717	0.001009468149532458	0.009071530725580155	0.001589728784805965	0.01141973815264525	0.6080070181548648	0.54932385338051	0.0406963697736509	0.05901258399182536	0.001002728032625047	0.004107597710349415	0.001003119610217316	0.01910682191881083	0.001323853514068214	0.04165786772149377	0.1280000719118747	0.153667211068274	0.06151177115017331	0.04536970157479547	0.006916550873047643	0.01354103434012207	0.5036985304701165	0.4926104851234204	0.001002231567607649	0.02526766428214829	0.001248126820426223	0.004732907796274929	0.001259370131798933	0.005779988672300093	0.001247593726244566	0.005742173681352072	0.106930407823516	0.08617392470737373	0.1097724326053718	0.07479223869212735	0.03328499716923679	0.02931755213220871	0.004479758747621854	0.003818534103918814	0.09415578007736312	0.09992840702447012	0.1446852580911366	0.1189670723410579	0.09099259400299045	0.0696981800458123	0.05477122547288177	0.05292718945740288	0.001006611609279923	0.04891318987995682	0.03262425524063536	0.09029104909412503	0.001017280865558278	0.01847944766696633	0.001007213478575871	0.02505107345659954	0.001010243180270584	0.01578033662797625	0.001014472283290567	0.005602891330849801	0.001000554719719255	0.01007605633534613	0.001001109361206322	0.02623551131996529	0.009253784251912598	0.03536388795439701	0.06180630330928883	0.06705543057778315	0.06228584345509182	0.05901687776073448	0.003046986252694517	0.02705765068976095	0.003403726302726726	0.009957703311113645	0.05040438678640612	0.04481923118240997	0.1029253432462407	0.1145627798335826	0.06188218208958623	0.06715663792425655	0.1721239491634537	0.1400401084251164	0.001032147168138191	0.02231408621563861	0.04193162688824607	0.02790216416297564	0.01294862547204252	0.0272889766226113	0.001005287164282176	0.01201243365826855	0.001003764338730899	0.01938996383369573	0.001038396431739357	0.1074091427282135	0.03214722772595725	0.05462436269943882	0.02975913089146102	0.01770445288814564	0.02874198306927979	0.03185207423199031	0.001004333515328132	0.01175293581180125	0.03421635061671504	0.05821625653860842	0.1140393152209685	0.0988341781220943	0.001006109261772682	0.1038972880693986	0.001824101276193118	0.03980645276256827	0.001003166517122891	0.02150472333047387	0.001001145374823375	0.026551097220209	0.00100218797454824	0.02381491035396031	-0.009730562815071429	-0.01672900688978806	-0.01174928332165825	0.01142512389253814	-0.008456128370873896	-0.002342305429151018	-0.001329791669430254	0.01695078249985803	0.001003212071230821	0.00312422163510503	0.001000292804216566	0.02666842115122305	0.3958177621243334	0.04135670017264569	0.00100307653514558	0.001000113452011073	0.05252095464032833	0.3838739098151215	0.01574460681244864	0.2475421273385302	0.1393853356048645	0.001011751650050817	0.001011669821984537	0.002982125254528346	0.7815762557106374	0.06331964848055729	0.001002249766791249	0.001003723707056303	0.001000250669692637	0.1652678887816468	0.08011336314356815	0.01374094541299509	0.5326852183833189	0.001003416954868659	0.001000169308776227	0.001000048149220662	0.001000102686101403	0.1053127296170601	0.1043276897242295	0.03318289499493747	0.002494239818218719	0.07153594428348019	0.1496750981371169	0.0956743931427973	0.04696463029937353	0.001003909477190789	0.02705108202722252	0.001015435952493569	0.001005626465583278	0.001001035156300495	0.001000574083229001	0.001000601811672904	0.001001467418810481	0.03231403494038577	0.04682883199985891	0.05926260639726817	0.001000578738512768	0.001009829297099166	0.04501782480650723	0.1067316646231268	0.06423171062979473	0.1728932806966828	0.001000848464410322	0.03568196602038259	0.005841517543755622	0.001002349106149016	0.00100262445672668	0.001021179182638878	0.01788371481888554	0.03170512573683305	0.02451646425246012	0.001000198909672365	0.03474421978209655	0.1172176079161637	0.001006523061480463	0.001001298666128947	0.001004724014249898	0.001001667765756309	0.001003209849618064	-0.01168540894012421	-0.01745646179810774	-0.01160696991298811	0.007892528074872023	-0.00453407146138788	0.0009502887026585942	-0.0006781262244261185	0.01225752377590586	-0.8366135108780212	-4.071345653888562	0.05465886335585723	0.1495849937238584	0.01615776621267058	0.5520705156510427	3.248982114807738	0.3543692085851097	0.06828009041499819	-0.009058517498409472	-1.010586917049427	0.8057562208034836	0.7089218160808625	2.336257729112244	4.03625072749276	0.02975811070050115	0.01966826864233599	0.06691255185910908	5.105519956279977	1.367718886759643	0.01061140692968946	0.00221119958082035	0.04940834088185937	1.736463951158144	0.5928559293411483	0.3525456962095324	1.203077671407748	0.07602709235165601	-0.01268675223173181	-0.01714990223746685	-0.01134046664853303	0.1856763256160191	0.06339710094014479	0.04034990761655707	-0.004521668296042254	-0.6954090768636505	0.3670439257758961	0.2556528772615802	-0.2709590991402366	-0.03659941965132208	-0.282357373336415	0.004672933628205522	0.01586785727794576	0.1565278129197848	0.05144138563055421	0.02688402497192593	0.150717166633863	1.79999705064537	-0.5576002617123852	-0.1198897819857221	-0.2221829552191009	-0.1283102453583976	-0.1849610136145548	0.1852206043546091	0.1451091005230932	0.2448090459305578	0.1781915417129061	-0.002820813467036282	-0.4231372678070397	0.03768518724943296	0.00203448971604424	-0.6900827077596425	-0.8030386427740511	0.3297739354692431	-0.1515970901921873	0.04983129045653497	-0.1855008527723609	0.25820778766518	0.2250536710181669	-0.04002117871473046	-0.09061771779974521	-0.09811322142266084	-0.08621076348704451	-2.310036775383901e-13	7.399837594677544e-14	nan	nan	nan	nan	nan	nan
0.26	-0.04904349470965536	-0.01694622982638193	0.04707372343767476	0.5683583286276792	0.9413500355743597	0.008715448857005486	0.3796892896014296	-0.03198889448285522	-0.01685139945887393	0.07489807712757997	0.05277296707383369	-0.1026662113667327	0.02821795659170736	0.04028478699638834	-0.07128557765589535	1.082227037872481	0.1004956382588907	-1.082227037872484	-0.1004956382588901	-0.1739829049324896	-0.09357448110569989	0.009226858726963945	-0.2078686063345813	-0.07703845533220524	-0.04450166805784204	0.06689043137467802	0.07980726009035438	0.6641835771803043	0.6518686823592997	0.09069505419418195	-0.02815197290262041	0.1509463286069029	0.03384694609312432	-0.1529885339490823	0.4523442993463603	-0.4183210629755246	1.334646354052494	0.02221270978345263	0.01193048146148468	2.4734700906418	0.7160240506216859	-0.4206760509298525	-1.063180779351813	-0.4174306180167394	0.8437904417791561	-0.08509760857534875	-0.3928408074404048	0.4800655644588569	-2.985319590861299	0.7166577177739814	2.985319590861299	-0.7166577177739819	1.269060731769308	-0.3965355603206301	-0.220967608095582	-1.797517899952857	0.4038976912700495	0.2096807107550525	1.844487157036904	1.081228420746202	1.525680994377801	0.07421096535249055	-0.1163687078150508	-0.1278968182614666	-1.662501526590781	0.5433640060958901	0.001003054524625029	0.01646647796190828	0.002905172870910923	0.01840010900654953	0.001000538665696273	0.004381814381098207	0.02323033413011072	0.01609505164131862	0.3353482030661186	0.3044023335075751	0.0383085261250302	0.04041043064952077	0.001002986589167364	0.04561800493281304	0.001063900231203935	0.006223878647012414	0.06257716525088465	0.07301118146727779	0.387048935098739	0.3545559811443953	0.01409278046141341	0.03137801218833014	0.2196338565826859	0.2303990101934052	0.1130719786929208	0.1227196901212926	0.001011361851894182	0.005553283997035285	0.001011275888168778	0.009163956164397561	0.002809780995899819	0.01243948873014088	0.6636226649054621	0.5973545727451876	0.05376027582712379	0.07175229269522036	0.001002620096003035	0.004107156270885567	0.001003665428821089	0.01907360132032218	0.001168486975029309	0.04245037011002795	0.1459659745165307	0.1701869054637234	0.07271106647019822	0.05113479834781426	0.01225323692247611	0.01772416213246861	0.5138704641522663	0.5078526313261834	0.001003212830656178	0.02597741672263345	0.001129072513815381	0.004730318659806779	0.001134864546104613	0.00576765547986913	0.001128765509087251	0.005739490346936621	0.1048677445664903	0.08821854578034923	0.1059935663275705	0.07589618049534029	0.03205212956392624	0.02887699600197062	0.003325551619183562	0.003754249217544752	0.08203638850415358	0.09263838764135486	0.1471075102456723	0.1226702920439754	0.09347216912383086	0.07225850169334372	0.04982941818212934	0.05025457427486468	0.001004941474939803	0.04856344970463253	0.02929223760805682	0.08757981895849132	0.001016233612990387	0.01852859182276239	0.001006507825358677	0.02522393932230727	0.001005825714630745	0.01744027363672327	0.001007787150800599	0.006156487868880003	0.001000594087266758	0.01031546680982215	0.001001408858684376	0.0276680866225066	0.02847333933653081	0.05768145169791433	0.05287763533818945	0.06096425855687605	0.0603424357396804	0.05791769865683828	0.002065948444825882	0.02555884751425912	0.002255647335833139	0.009091111651461502	0.04655775366473151	0.04268644412198044	0.1048491245495506	0.1162491086189525	0.06301504518779699	0.06838032769110028	0.1727083512818684	0.1426742250924838	0.001017127955152687	0.02399312620383887	0.0384591718016276	0.02810841147909416	0.008540468402612904	0.02320692668337887	0.001003816894240943	0.01238563904770909	0.001002777903624318	0.0193388505563614	0.001030769268645006	0.1004873786830976	0.02351304723563225	0.0466643893591067	0.03135664654492539	0.02137147177881186	0.02639626228542394	0.03048872949286224	0.001002352559525158	0.01234054577682961	0.0356099994288468	0.0573688477739154	0.1157490958608137	0.101568302493782	0.001006368368940716	0.106044842742299	0.001429213798098888	0.0396105577019341	0.001004348826057204	0.02050163964216125	0.001001538662478959	0.0254546496533884	0.001002960577386946	0.02285665254385159	-0.01100854214699865	-0.01733726806265962	-0.01160939505000632	0.007370756299936591	-0.003889459247895193	0.0006936486297916446	-0.001429508053518177	0.009200677172685853	0.001004044759470798	0.005245922364156112	0.001000340443996238	0.04270799575003404	0.4302443531631491	0.04373192261575493	0.00100378992307342	0.001000104549928921	0.04253698199328872	0.377657058788834	0.03045964586360041	0.2648485816767903	0.2079207686557319	0.001015208598152807	0.001014348536665734	0.004960067020703124	0.8154205381268755	0.07510412880178242	0.001002684270095045	0.001004636454142762	0.001000217746543729	0.1802217135316548	0.09296211690394075	0.02139862331195038	0.5417125218218029	0.001004887590851238	0.001000148852982593	0.001000041400276629	0.001000090046935507	0.09922225657115966	0.09754004995107218	0.02865812534740588	0.001757458973141808	0.06043365735580312	0.1518735610228011	0.09791119481442971	0.04104386484016639	0.001002579784985907	0.0240650526674725	0.001014860109703034	0.001005827939167057	0.0010010506311531	0.001000534552445336	0.001000661608714374	0.001001922686852788	0.06361912674474932	0.03737770512125385	0.05673995861810118	0.001000469494303099	0.001006745919611071	0.03929376703193891	0.1082920851341521	0.06467709765134631	0.1742958976633704	0.001000886013558919	0.03313700605824871	0.002014753938202699	0.001002137189572214	0.00100105740072487	0.001023465233022199	0.01001896955896713	0.03439582159441221	0.0229925308166964	0.00100021511966192	0.03917658564227923	0.1190806802093209	0.001006738621840579	0.001001163009929822	0.001006274438882967	0.001002176131844885	0.001004215976593039	-0.01194808808236302	-0.01788593236780702	-0.01147071934686345	0.003055502819867226	0.0009995159818298508	0.00360128265230163	-0.001904915352152042	-7.785145609652341e-05	-0.8372801267447051	-3.631975706586748	0.006683574823519587	0.2302166053797986	-0.03774659312018244	0.7066096001361766	3.007240158114058	0.2954160888511173	-0.02050878735780008	-0.02580798036989466	-0.9605002650123411	1.178420495240396	1.008309604797137	2.224905401883002	4.150560012965123	-0.02007202971142746	-0.01011254255465159	0.1388862219706372	4.533157251268157	1.194337804009211	-0.01143753119773035	-0.009675281627940544	0.1262550506010123	1.590902473627547	0.555450023549053	0.4646007143993007	1.899254360962896	0.06332723357678406	0.02241745477075617	0.02776206029245576	0.01883061574858949	0.2390418750814381	0.1619792746912951	-0.1122490571810891	-0.01034812306962261	-0.7655212220167641	0.3717591651722367	0.2547122356005556	-0.258585865716681	-0.03474014909597888	-0.2579680813915666	0.006101702870645962	0.02203464674386084	0.1730283645033301	0.05999559071050867	0.02117252166069395	0.1402221528215894	2.528084981614033	-0.6651023607594183	-0.09405535876809237	-0.05541982132940416	-0.05500007110914847	-0.237903953125655	0.1553145514874882	0.09689635357686313	0.2904824397481081	0.1550618766782432	0.04224043784290882	-0.4014807786481928	0.03292025964423233	-0.01659172416242695	-0.686697024163083	-0.7961679562601058	0.4001361285711511	-0.1327774642763186	0.08003857579595879	0.00910830239784142	0.2860341020605354	0.2069998974813639	-0.0002816963285325608	-0.1090760309750215	-0.1202554054095884	-0.1043981020535556	-2.581180582526554e-13	4.658120043619936e-14	nan	nan	nan	nan	nan	nan
0.27	-0.04906640780673419	-0.01398398225500021	0.04302523838880757	0.5816629509706781	0.941531832170133	0.008736000860058248	0.401784950330983	-0.02634149197025567	-0.01998350439341672	0.06281525783537334	0.05012910062169965	-0.09469446816193298	0.02558116171835382	0.03852238438827223	-0.06658556355001491	1.048967761908195	0.1077007465424776	-1.048967761908209	-0.1077007465424746	-0.1608726397198562	-0.09801900737554727	0.006886868142868482	-0.2247013295745015	-0.07245407608407323	-0.04204886169606817	0.08426401875247581	0.09011372418991562	0.6787607036336309	0.6514282658204105	0.0897407078655741	-0.02890110502640389	0.1351878677796258	0.03956853697961323	0.146049511619835	0.1390314593482271	-0.3926531386614758	1.326109731954562	0.01332071539322487	-0.007733170361441003	1.946801196506327	0.4153477638729811	-0.1960763093780096	-1.351768063173002	-0.109871937151728	0.7623245439042194	-0.4408878248661725	0.04124778809971859	0.4614778809323152	-3.659574281711102	0.7236275225028201	3.659574281711106	-0.7236275225028339	1.354169462667728	-0.4923284699853519	-0.2457824696202723	-1.563095312595303	0.5140166150279735	0.2783544710476327	1.628359689396256	0.983626161369394	1.38707070168579	-0.1769269765580339	-0.07012823750156071	-0.03184400723124824	-1.490579096002656	0.5915844410528113	0.001003516023276244	0.01679040881016963	0.01488513225670298	0.03080633651579742	0.001000455004358504	0.004287243423064664	0.03410235703294832	0.0220618761978046	0.3689712397923022	0.3328716207755997	0.03785780408912463	0.04014713481143134	0.001003349084089219	0.04495057541534628	0.001032640101213933	0.006039647235282008	0.04866145382262729	0.06149225026517739	0.3841407463445722	0.3682886153020563	0.02630386102246106	0.04294209632079721	0.2384299460540967	0.2525315698380231	0.1456563563159678	0.1456302071286968	0.001013897018061216	0.005530051695778714	0.001013017017523359	0.009217391789233826	0.003337192197630298	0.01304615990849185	0.7083415879040227	0.6406609139446521	0.06324396631562368	0.080727185285956	0.001002722462039937	0.00391339596821799	0.001004270182645425	0.01891399860213017	0.001086046772406489	0.04358110297267798	0.1601200791261041	0.1841067006230502	0.08322796942640166	0.05587790703857735	0.01862146469694398	0.02249642433316243	0.5259323322430745	0.5315849159903435	0.001004134806435056	0.0265594229588075	0.001065905689663864	0.004751939585878486	0.001068809140882816	0.005793412425803681	0.001065720994757558	0.005764622968150205	0.1025829854547262	0.09173711254131918	0.1029030816692739	0.07893852439053922	0.03077019557860897	0.02841372916818211	0.003872844912693909	0.004444327930930075	0.07273585771841623	0.08703341241696456	0.149301555184418	0.1264359514480054	0.09590531797119671	0.07483075123906113	0.04720633168170657	0.04996910404180569	0.001018194079048138	0.04825115701465675	0.02631970449359668	0.08511027872173942	0.001015992211058708	0.01855821070972273	0.001006257606143772	0.02537265039661959	0.001003530013970164	0.01934913570847329	0.001004244984158748	0.006785445707933744	0.001000655029303532	0.01047877237148748	0.001002283479159033	0.02870510948650016	0.04751487063302185	0.07730469383759705	0.04583398375820379	0.05600011015818344	0.05816869031539741	0.05706695394083382	0.001544662660021849	0.02477305598353386	0.001644901115698364	0.008819081503829524	0.04294050045627636	0.04100572927757393	0.1053588193606485	0.1173825223106171	0.06306066455129891	0.06901362486423873	0.1733909994364485	0.145719632210039	0.001009230126451966	0.02533195999602429	0.03644749652944829	0.0292065386486749	0.005789925366408513	0.02060973603194566	0.001003005252241515	0.01284784272090894	0.001002876333302157	0.01921189852809728	0.00102563920044966	0.09361695599833662	0.01640369928041383	0.04004321732201974	0.03539139512887572	0.02666963681623526	0.0258219207621075	0.030619804785561	0.001001317109185177	0.01292074121778987	0.0359858178971935	0.05697713949401679	0.117818608089564	0.1045477621204264	0.001006679065556833	0.1079245133809777	0.001219582674393461	0.03972640572118602	0.001005473930635529	0.01930823710966289	0.001001898340846475	0.02412742052287127	0.001003677041694915	0.02170343469313431	-0.009882060330193728	-0.01726217476525777	-0.01140179605504991	0.004819931469009329	0.0007582824019264232	0.002624563750122615	-0.002248884163728616	0.002573911251456051	0.001003955277007355	0.04683425984083978	0.001000391205378924	0.04977424893167191	0.4449245710673441	0.03182840307553447	0.001003672505425579	0.001000100971638658	0.0217857424657277	0.3782081898994561	0.04793698256582837	0.2779248078154936	0.1807498506589616	0.001017657964731462	0.001015235531815589	0.002982553485086737	0.8218069313455522	0.07505892967552488	0.001002951434766788	0.001005122121427937	0.001000205672189967	0.1839060317361818	0.1006550679100681	0.02916370644799655	0.5651270608521662	0.001005269161634402	0.001000141726977969	0.00100003894162834	0.001000085700823021	0.09949022699274919	0.09941063144147469	0.02982731554694481	0.006723986950647732	0.06045017780693294	0.153422729957794	0.1004201812183758	0.04654351222036174	0.001056866500584948	0.02195459710018503	0.001016486242298351	0.001006140410183225	0.001001217305258857	0.00100057911274498	0.001000766541415472	0.001004269016908311	0.0752213167844968	0.03709325604502916	0.05432290516014907	0.001000453769587264	0.001007114146420672	0.03797816892459762	0.104151213439968	0.06177533817122409	0.1746784846654303	0.001001116213213775	0.03488140145032202	0.003572129276827659	0.001002180413465458	0.00100460436894041	0.001017622008683339	0.007179611586966338	0.04493788962918344	0.02702194143320898	0.001000260210791857	0.03406815230932576	0.1223327660723759	0.001007225568173234	0.001001136385395502	0.001006958154926584	0.001002354305741666	0.001004597504735943	-0.007102756311653623	-0.01668807538581661	-0.01113905842664263	0.003680649557396319	0.005213037187825246	0.003774103748710721	-0.003343435323200254	-0.001931444503731693	-0.8406763374778529	-3.154002671672209	0.04364686481071802	2.083390496122413	0.004011084827253038	0.4978992054131195	2.653224560010785	-0.3074125963413255	-0.1131612462052262	-0.01479071348182317	-1.334467800478359	1.515545200567627	1.277136498808173	2.165540505125439	0.6107174266408392	0.00639355549123352	0.0123507948209347	-0.003169937676421638	4.061382658947783	0.632387931294618	-0.02343108079046374	-0.02171620214684943	0.1117289245691138	1.196445948614106	0.3981444826153647	0.4891930024905946	2.812939801905362	0.05513276940524439	-0.0077518621714728	-0.00980053479010542	-0.005283229579819137	0.4341482373958029	0.424837077339791	0.008149220064278605	0.1460509769774671	-0.3634605100554614	0.3836453469623131	0.2624199719013874	0.1717879813372089	-0.02782601114308566	-0.2346846540268369	0.0005423184595700164	0.009927300369319715	0.2067077863791335	0.06589807150324184	0.01245177758167327	0.07464924169206226	1.498634432981738	-0.3436138457226208	-0.08139065832533525	-0.07846604720407585	-0.004266535340312765	-0.1131840567618203	0.06140210982542133	0.02513162336741259	0.3221189115359117	0.1138158204487838	0.1765191265714726	-0.1392396567390952	0.05501563631368641	-0.01221614168049199	-0.6838751343816696	-0.5472219124551548	0.6594163338400322	0.1413709985386056	0.04465674605437253	-0.1027274125173643	0.3155050381767811	0.1699271279521633	0.02432521189245221	-0.1283629042710452	-0.1439188239421851	-0.1249125753138654	-2.089783465746665e-13	2.100859796404524e-14	nan	nan	nan	nan	nan	nan
0.28	-0.04616963253500394	-0.014187075750392	0.03919511682729617	0.5948771556151392	0.9415999319989791	0.008562523659058307	0.4186480963562088	-0.02364411296603449	-0.02057955311462469	0.04789501618275142	0.05060494303607645	-0.08718439359418272	0.01942767091991763	0.04112749280427774	-0.06202520755290402	1.009174778643958	0.1149534603800644	-1.009174778643961	-0.1149534603800568	-0.1468759726409234	-0.1034202260320545	0.004336170116637296	-0.2390118838777592	-0.06673735389818138	-0.03898510044792362	0.09942021258009685	0.09955101856178482	0.6918715193219819	0.6480374887595947	0.0893799358522217	-0.02898714106193867	0.1211069775441048	0.04549124031120439	0.4309491398215046	-0.1807239139982917	-0.3746483655030616	1.316562814344913	-0.000526643751997649	-0.02687535934905354	1.426967149765588	0.1260193489501048	0.08653519171649196	-1.630665251436624	0.206511155284136	0.7514567143688092	-0.7884367934941791	0.480661397407419	0.4521339427101755	-4.292061050851105	0.7261788285739568	4.292061050851105	-0.7261788285739573	1.446341105029243	-0.5878740376526338	-0.2631090965228201	-1.293084112620323	0.6303662788221254	0.3318716880292083	1.401008447001698	0.9073944751999227	1.232418841382103	-0.5158611390327518	0.002346155235366605	0.004722399388842189	-1.326987408239592	0.5835864951164593	0.001003701891349645	0.01705030065781794	0.0406332518496103	0.05671515092212236	0.001000438588762779	0.004165609744025515	0.04299659098257377	0.02627591363460757	0.3957589865911509	0.3567989699981736	0.03201865140526547	0.03507543192558139	0.001003471499516139	0.0433510974075969	0.001017013706194905	0.005853016147660523	0.03120885270562725	0.04649818895645988	0.3823443928333812	0.3838156624413152	0.04072478280140227	0.05637332770678916	0.2548515840722429	0.2729884998575901	0.1532259717407657	0.1385175194166601	0.001016389251654561	0.005500514828082734	0.001014330867737209	0.009241994607180164	0.002615650148682922	0.01266373094904126	0.7416759053195765	0.6772476593306052	0.06833805358712064	0.08503499566431486	0.001002907269074666	0.003716203625688965	0.001004815362886907	0.0186498584781745	0.001044824059189107	0.04492169665420676	0.1699644000808237	0.194183612243514	0.09236375865584026	0.05919714336035727	0.02558602944274237	0.02749484771725599	0.5413612680021747	0.5634261719649895	0.001004786441181366	0.02712124722563753	0.001034324506456643	0.00478210956408731	0.001035785777637713	0.005827847510365614	0.00103420236927961	0.005804242993880613	0.1013700436562036	0.09629104573410723	0.1018952718527911	0.08395987350203561	0.03064587905295066	0.02881105099628445	0.006610850635649163	0.00662901098160253	0.06743812354282963	0.0852094436964297	0.1512341059145828	0.1303886516097902	0.09836215821954121	0.07756054709853974	0.04830559106706719	0.05309625714668546	0.001051972315967843	0.04800477703704181	0.0237438674968584	0.08291123211661182	0.001016685026106978	0.01855384307067918	0.001006288872549666	0.0254668799746465	0.001002466114416861	0.02153370409502403	0.001002497064527111	0.007476491187012168	0.001000737977990692	0.01058376609978618	0.001003894326382627	0.02931040789070015	0.06258955436260162	0.0896955600907714	0.04183876754208173	0.05377425110766441	0.05587702246493108	0.05618394401256726	0.001283439458002564	0.02445497532213725	0.001338895698560421	0.008908569406410464	0.04037081488405936	0.04012386216685264	0.1039097183030683	0.1172778292750583	0.06178347477330299	0.06879033100478123	0.1739574350406643	0.1491870018786622	0.001005398221270681	0.02629166138677658	0.03618989212507207	0.0316214766204955	0.005162430876727717	0.01999648744680129	0.001002621261131867	0.01339585500292602	0.001004699890213115	0.0190261784711122	0.001020152297685827	0.08688012356347752	0.011288815497717	0.0353368418842261	0.04242957139494671	0.03455818755417093	0.02744168364109756	0.03296371897812266	0.001000822203123998	0.01340680537107471	0.03378322523611374	0.05500875044078495	0.1203701408582553	0.10799134755549	0.001007077932216021	0.1094632432552658	0.001114693062359672	0.04011454017436104	0.001006378227874797	0.01795921298176616	0.001002167220517066	0.02260170510953739	0.001004225952185672	0.02038505889304643	-0.006276345210786027	-0.01643857234479697	-0.0111114891099172	0.004386421017053401	0.005116543755863891	0.003383416187838981	-0.003481022847830947	-0.0008707394207106669	0.00100386579454687	0.08842259731752744	0.001000441966762257	0.05684050211330867	0.4596047889715392	0.0199248835353049	0.001003555087780435	0.001000097393356981	0.001034502938163546	0.3787593210100805	0.06541431926805866	0.2910010339541974	0.1535789326621894	0.001020107331316518	0.001016122526970878	0.001005039949463937	0.8281933245642287	0.07501373054926888	0.0010032185994369	0.001005607788724463	0.00100019359784103	0.1875903499407088	0.1083480189161953	0.03692878958404235	0.58854159988253	0.001005650732419388	0.001000134600979543	0.001000036482986685	0.001000081354717196	0.09975819741433692	0.1012812129318764	0.03099650574648364	0.0116905149281557	0.06046669825806218	0.1549718988927866	0.1029291676223215	0.05204315960055841	0.001111153216192399	0.01984414153289736	0.001018112374894136	0.001006452881199119	0.001001383979368663	0.001000623673060058	0.001000871474121925	0.00100661534697558	0.08682350682423876	0.03680880696880459	0.05190585170219508	0.001000438044880893	0.001007482373230162	0.03666257081725376	0.1000103417457845	0.05887357869110239	0.1750610716674896	0.001001346412881147	0.03662579684239468	0.005129504615452523	0.001002223637353157	0.001008151337092624	0.001011778784344364	0.004340253614965161	0.05547995766395496	0.03105135204972237	0.001000305301957337	0.02895971897637257	0.1255848519354296	0.001007712514505925	0.001001109760865716	0.001007641870970564	0.001002532479635092	0.001004979032877686	-0.002257424540944284	-0.01549021840382625	-0.0108073975064218	0.004305796294925545	0.009426558393820589	0.003946924845119474	-0.004781955294248528	-0.003785037551366619	-0.8448205408075735	-2.700249737937105	-0.006124225291504812	2.930733984803343	-0.04315913731068295	0.356052176195703	2.098852549020174	-0.6662653206710998	-0.206918485387241	-0.02628791550843273	-1.655526286317182	1.537303091567429	1.381739055506966	1.889779476871007	-1.854080930922573	-0.02133294293873807	-0.01587910389244714	-0.05893380559478573	3.189238088565162	0.2609213615428289	-0.01212393919918264	-0.03058276242807741	0.1682272143761601	0.8223257658528029	0.2706755497530165	0.5098329510723756	3.521048623060507	0.05929083970445974	0.02412726519922965	0.02949768801685922	0.02172809665383862	0.4461151614642591	0.5577803179602031	0.05986867521893368	0.2885727443772496	-0.009319921237951089	0.4091673167238315	0.2862214983533369	0.4239388019169774	-0.02155760660819106	-0.2038693550637594	-0.0006956023333358554	0.01113834748095016	0.2281696274705344	0.07241311871635094	0.009510155002183577	0.05387726087166287	1.081609804315345	-0.1174444911122296	-0.1005084012112343	0.03812235250983476	0.01730353895550203	-0.078134406364638	-0.09230679395703051	-0.07442185294324184	0.3748749499621696	0.07923539640983955	0.3056025982911541	-0.004692365367764604	0.05008198166512918	-0.02834533468939721	-0.6599789741967031	-0.4132086363829107	0.9182132686779619	0.3097903157004222	0.06121231826026352	-0.3062278522658405	0.3788592637465177	0.1388117445998764	0.05417559048692432	-0.1402003500581817	-0.1599526619766584	-0.1374296919318065	-7.363835654021634e-14	-2.478834986414503e-15	nan	nan	nan	nan	nan	nan
0.29	-0.04080563362740405	-0.01736714180953182	0.03533060437583187	0.6079898035766438	0.9414835851877368	0.008220415391101672	0.430671281074137	-0.02357730819231857	-0.01827829120565803	0.03072014047786619	0.05402718967994322	-0.07911888344046654	0.01018588582642144	0.04782140952300157	-0.05730552068457241	0.9633043176936918	0.122529116099604	-0.9633043176937052	-0.1225291160995922	-0.1320273925447567	-0.1097279629178147	0.001658849952749115	-0.2507398875334972	-0.05993123883539526	-0.03549053651814657	0.1122085726716159	0.1084338696985552	0.7035144831037724	0.6414656078371479	0.08990042843289595	-0.02915160460112809	0.1084757686365618	0.05159755452934701	0.6311603134190769	-0.4393181906647262	-0.4015605273670438	1.30597983410608	-0.02376070453347447	-0.0408424834606801	0.9880189688460508	-0.09500511790800117	0.3758337810386969	-1.790224810542731	0.4607562381984632	0.8679952052958211	-1.049043481721242	0.8364298253450002	0.4958666996689163	-4.870541953153384	0.7975236225616321	4.870541953153367	-0.7975236225616407	1.519795394566407	-0.6698148528816578	-0.2701472968767052	-1.06392115246014	0.7242388805760506	0.3634198022684578	1.14916463812731	0.8826566740986976	1.106223223260262	-0.7724507677401492	0.09822014260933253	-0.03871118063248596	-1.201493156330794	0.6302734852412446	0.001011069267707659	0.01723436188960027	0.06946210076685695	0.08582231526164756	0.001000452941456211	0.00403986474772335	0.04907451042573519	0.0288940008985557	0.4166172676380303	0.3748935118562179	0.02398955425092992	0.02798388596280119	0.001003301985424186	0.0410181676404501	0.001008722491109831	0.00569343717406632	0.01705878490938386	0.03361258455029521	0.3792604514832637	0.3964626632372709	0.05400500860144832	0.06875962365186429	0.2714945642278058	0.291763440635318	0.1424634444872914	0.1162761622658767	0.001016899915833359	0.005539057122304096	0.001016788465774556	0.009241435108809346	0.001827772077769721	0.01238429675559372	0.7645121926110792	0.7026205079763451	0.06989560263809286	0.08578580555816362	0.001002900145414091	0.003658272273116018	0.00100499055070001	0.01831493075720058	0.001022955150208083	0.04650659848350219	0.1760890410118254	0.2004197351396461	0.09999550497624758	0.06152722765902584	0.032238600025247	0.03217978163008841	0.5603496530202923	0.6002133588203329	0.001004656233012487	0.02781226157481227	0.001017570476354054	0.004862104084623976	0.001018267992920474	0.005914726283394764	0.001017482330824977	0.005883323693189979	0.1007225650364735	0.1002571894376568	0.1014365905439448	0.08892799982574626	0.03079946567208788	0.02933326025831173	0.01079956022644433	0.01021646916651873	0.06612207031552551	0.0875188650257028	0.1528919266114099	0.1347068476261035	0.100277057758715	0.08047606814709993	0.05453449825012104	0.06088277948106294	0.008648070033107443	0.05361128264230837	0.02161859142577609	0.08101080479090077	0.001017922085361555	0.01851249163995777	0.001006483177435727	0.02551170493281414	0.001002020816006632	0.02398303612847499	0.001001634140482052	0.00822451440550746	0.001000819558966057	0.01065081174940262	0.001005124059570971	0.02953553870491557	0.06931173455013774	0.09298507030795496	0.04062616416538179	0.05415295202929586	0.05356300761406815	0.0550729894834336	0.001144836905701934	0.0244602197508033	0.001177412317187208	0.009195563748743479	0.03909277346314549	0.03999151855584151	0.1018625960131997	0.1161661514597313	0.06031348793841332	0.06791681540503254	0.1741816854515734	0.1531741680265245	0.001003531268962774	0.02693872907256017	0.03826334121854017	0.03591556942681604	0.007278621323652752	0.02197715018728969	0.001002510816621507	0.0140292052009526	0.001005742463796048	0.01880101568005522	0.001015676481245841	0.08032779950119281	0.008308378116475439	0.0327590341671223	0.04991414939516137	0.04381572906388494	0.02985057368299701	0.03624788853242051	0.001000590469790872	0.01382392272720867	0.03031673963919417	0.05154108815152374	0.1225082552304605	0.1119390393966907	0.00100753326243744	0.1106023635359964	0.00105906334478986	0.04075868770402565	0.001006733847715637	0.01650915027969733	0.001002257183651052	0.02093371590482718	0.001004419020557553	0.01895165084528026	-0.0008368205486802535	-0.01482444912813857	-0.01079140260913453	0.006310094844898464	0.008557009997424338	0.003383447848914637	-0.004797330005771504	-0.001573475830677918	0.001031318249806705	0.1194476104855903	0.001000489800645278	0.05601576512694004	0.463424550455637	0.01046468753733554	0.00100276218053026	0.001000090539345898	0.001017664051552323	0.3672985206901208	0.07406110997453445	0.3127243542335366	0.1013380111633747	0.001015167287955728	0.001022073574695811	0.001002970825154141	0.8159609139974086	0.06921006274371572	0.001002617021669497	0.001004804886965897	0.001000194186708413	0.1846293720345876	0.1124176826154063	0.04234589463573824	0.6202655151459766	0.001003564652958389	0.001000132329853122	0.001000035435931636	0.001000079979277404	0.09986808950604716	0.1003714495132865	0.03095918936936605	0.01832971211042389	0.06784045049743327	0.1559236355118148	0.1029533392300087	0.07088423705129623	0.029860479843818	0.01871170855716842	0.00102013778549515	0.001006882100353562	0.001001704138194356	0.001000831256990329	0.001000932363947326	0.001006224834614538	0.07006789404308339	0.04120723710739737	0.04965638641872835	0.001000509221415876	0.001010638139342972	0.03835898675347364	0.09809809010012263	0.05810235771363909	0.1740938913545051	0.001001793070160266	0.0441870978638278	0.01324707466941081	0.001002541616398926	0.001005707291620991	0.001010375206914102	0.005747107733022827	0.06192290321619229	0.03393422552800079	0.001000386548938814	0.02404127966294704	0.125685778547444	0.001008256358089017	0.00100118716323769	0.001006648789691095	0.001002197094185836	0.001004316120210271	0.005739187307236952	-0.01267771049093006	-0.01045852019052204	0.009837207512722023	0.01130183752186787	0.00293269791302659	-0.006125936932930334	-0.0005069628640944592	-0.8538347444507333	-2.345348073643275	0.03014515814913833	2.890210677905272	0.003434953404545034	0.1706583472188458	1.524704919964719	-0.7465727186489822	-0.2568804915017737	-0.01021987661812155	-0.9575849621485719	0.9392759447685952	1.110076077539623	1.880394932308401	-2.550597314573478	0.01833559082304981	0.007960327463161896	-0.0001813002869162288	1.879653748362741	-0.09481456027868868	3.430397398778025e-05	-0.03611537260063809	0.1574981719314092	0.4316306713143304	0.1970127871877173	0.4334373914591917	3.78246973806304	0.07792814400119595	0.0004563785792646616	-0.001246775408069486	0.001543999623256347	0.3404231293778023	0.4259458932191632	0.04146921819187098	0.4281597811751065	0.4636251639261643	0.4561257850044783	0.2960273374164571	1.094221598893446	1.049479885552668	-0.1753699809866525	-0.00673917851484387	-0.0004576926991380484	0.2594575333683474	0.07686424021880982	0.004586012867788785	-0.000318175495858488	-0.2956212739990605	0.1815279323303174	-0.1205110435212381	-0.01565419443464741	0.03786905828456534	0.04142284324259027	-0.1284928702971844	-0.09590570290101909	0.4193256200486272	0.05428111302672175	0.5629257356286188	0.3709478484918433	0.07228882790323601	-0.02045899255633344	-0.6463981395679068	-0.1228505358957321	0.9325199951793709	0.344886888782143	0.02817935062974831	-0.3806896358405738	0.4122569386008865	0.09063425410886786	0.07727246379786837	-0.1483855719380965	-0.1720808550844991	-0.1477076052962877	2.79391431156355e-14	-2.617504456984668e-14	nan	nan	nan	nan	nan	nan
0.3	-0.03376023283179672	-0.02265401741983783	0.03109777822850592	0.620997013420485	0.9411043581855004	0.007759750204968368	0.438615459233573	-0.02519114979833543	-0.0130205456748126	0.01237222155216145	0.05947642909437648	-0.06969749170982371	-0.001335663843862633	0.05742224689158922	-0.05202660818522491	0.9119937233018512	0.1310753589757913	-0.9119937233018541	-0.1310753589757839	-0.1165516551423432	-0.1167393533572495	-0.001022623033318987	-0.2605183976056086	-0.05238493334981082	-0.03178913031570208	0.1222535266791734	0.1174737704826655	0.7141969699528707	0.6331097589591296	0.09127369433857578	-0.02978328614269762	0.09703233875626896	0.05794865275061536	0.7672295174387034	-0.6020858242191173	-0.4483111046751814	1.295475190812182	-0.05310268213597877	-0.05058674298438508	0.6111658380590729	-0.2101099269911977	0.6778319160709976	-1.865273895597894	0.6119097093962987	1.022633029756928	-1.244389708751687	1.06204552740497	0.5639790689195956	-5.380087739166376	0.9202962599035061	5.380087739166375	-0.9202962599035065	1.571772566278665	-0.7286047483875641	-0.2639396609588977	-0.9031853958949324	0.7784043633819112	0.3732401425627175	0.8523272302098079	0.9388044046636442	1.040323454843095	-0.8726547301469539	0.1729008202356296	-0.08872120108653432	-1.089431602789424	0.6325432957413201	0.00102848378524908	0.01739737755080292	0.09797341915563748	0.1145096003763206	0.00100048404333486	0.003942805119303167	0.05193580030243732	0.02975094199149243	0.4318613370330183	0.3873860503449778	0.01514873299052733	0.02025340061786659	0.001002820614911043	0.03826922710866752	0.001004575397956517	0.005556778667538241	0.009468697648972452	0.02662668236884636	0.3734545724042121	0.4015447588795776	0.06491444734911975	0.07886596813823225	0.2896667725769991	0.3109001235763795	0.1145497465678413	0.08837743681847686	0.001014683906250981	0.00565311042584431	0.001020993602600309	0.009245063621624415	0.001431386783403393	0.01259553959924155	0.7772467818093175	0.7147271764534637	0.06818036944900316	0.08345760090869693	0.001002595642708702	0.00370682241066622	0.001004676447568256	0.01793329921297246	0.001012025341586789	0.04824656050181027	0.1786843881684946	0.2029508628285976	0.1060430521425122	0.06317082864825777	0.03823448184475491	0.03628926674570226	0.5830149744846285	0.6379971865273218	0.001003547594370383	0.02866013238296689	0.001009195882423641	0.004962931929111352	0.001009512263040472	0.006020415162255763	0.001009125175886551	0.005984242114672172	0.1003952531860108	0.1029656993244884	0.1007867076569962	0.09228081029522686	0.03086266188842838	0.02957835618038827	0.01615065364840637	0.01517702437636218	0.06867036955995551	0.09433036651169494	0.1542676839700154	0.1395442452791901	0.1013865729578599	0.08346398636802409	0.06636433856349619	0.07419780780359714	0.0263560758854358	0.06712679790596515	0.01996381690960257	0.07942075507873923	0.001019553505163997	0.01843576960625035	0.001006794997658671	0.02549203938357085	0.001001958440471938	0.02667806984545004	0.001001306741617717	0.009007230296105267	0.00100089078909267	0.01068922711620969	0.001005543258901744	0.0294747028313358	0.0655104487326048	0.0863448643485213	0.04201815617264024	0.0571716748922015	0.05126958311008518	0.0537971523641307	0.001075556730639061	0.02457027687998413	0.001098220952960425	0.009621425147751758	0.03919951028758661	0.0407474622135822	0.09986660615108629	0.1147386898453348	0.05915501716809429	0.06695972822886981	0.1739467225886846	0.1575088610884028	0.001002821700384793	0.02745934309304006	0.04288022311778898	0.04307418678619909	0.01233452404281511	0.0268179031173504	0.001002614695043078	0.01475564696282447	0.001005040828732745	0.018541563191292	0.001012737505485053	0.07403391474592536	0.007478094565623736	0.03246987858933186	0.05683249565486961	0.05319308669606527	0.03247321430987505	0.03981832262624908	0.001000515306496823	0.01408975633691665	0.02613750668396373	0.04752725711890319	0.1238043322699708	0.116268043009658	0.001008032870932158	0.1113083671886544	0.001031293340388821	0.04171236041765518	0.001006414778670116	0.01502003391128492	0.001002134364125561	0.01919137448541907	0.001004183881818924	0.01746179303356218	0.006307428904142673	-0.01241140278065503	-0.01045212223160715	0.01063892693271123	0.01095401816330939	0.002707307114544685	-0.006132086817539486	0.0003776618241809023	0.001058770705076546	0.1504726236536541	0.001000537634528548	0.05519102814057076	0.4672443119397344	0.001004491539357674	0.001001969273280646	0.001000083685364202	0.001000825164947963	0.3558377203701617	0.08270790068101114	0.3344476745128793	0.04909708966455672	0.001010227244596507	0.001028024622425886	0.001000901700853376	0.8037285034305881	0.06340639493816287	0.001002015443900998	0.001004001985212084	0.001000194775587796	0.1816683941284662	0.1164873463146173	0.04776299968743354	0.6519894304094231	0.001001478573499659	0.001000130058743202	0.001000034388898232	0.001000078603856541	0.09997798159775559	0.09946168609469457	0.03092187299225007	0.02496890929269338	0.07521420273680376	0.1568753721308434	0.1029775108376964	0.08972531450203586	0.05860980647144313	0.01757927558143921	0.001022163196097208	0.001007311319507946	0.001002024297018869	0.001001038840927684	0.001000993253774796	0.001005834322254603	0.05331228126192421	0.04560566724599083	0.04740692113526087	0.001000580397957742	0.001013793905458654	0.04005540268969111	0.0961858384544601	0.05733113673617526	0.1731267110415219	0.001002239727446036	0.05174839888526093	0.02136464472337018	0.001002859595442184	0.001003263246103747	0.001008971629483372	0.007153961851080492	0.06836584876842958	0.03681709900627946	0.001000467795927102	0.01912284034952021	0.12578670515946	0.001008800201672393	0.001001264565616086	0.001005655708410512	0.001001861708733029	0.001003653207540725	0.01373579915541807	-0.009865202578033916	-0.01010964287462225	0.01536861873051866	0.01317711664991517	0.001918470980933716	-0.007469918571612141	0.002771111823177427	-0.8639533717647675	-2.10775489392287	-0.01033333940823332	2.846758139836358	-0.0374220637242151	0.003822941992992484	0.9784518751599618	-0.7940531970511427	-0.2901206382861795	-0.02170382205579588	-0.4755858413696163	0.02432206083909128	0.9257487637670384	1.962127909530968	-2.985554590237187	-0.006230741025969744	-0.01504150162595191	0.03920160180153073	0.5360020548407434	-0.3548815471125231	0.009172358795986834	-0.0399235267305015	0.1992392521794094	0.08132672441444995	0.1333788878672839	0.3947431916229068	3.720376793389715	0.09066213148735379	0.02829392999093019	0.03325970918243352	0.02609564109059902	0.194588398141758	0.2347171471252527	0.004446007246996707	0.5631921493493802	0.8910961101139118	0.5130076440792928	0.3007009328267795	1.529639999586441	1.560244325074533	-0.1417938323501161	-0.007769722935981483	-0.001759754006948738	0.2773099641844178	0.07935165313677617	0.003784098454008191	-0.003316076696044534	-0.9043334309936872	0.4105598971535054	-0.1334849192329404	0.0590848925831764	0.04507695030909958	0.09952304741406838	-0.1554635537709019	-0.09113616822748646	0.444380332765505	0.05394466336464798	0.8785075089048405	0.5673256725669893	0.06870029469215795	-0.03520327903062333	-0.6082911127984488	0.04452179149796199	0.9421764931741846	0.3670432236093418	0.0309555689735162	-0.4154616009338783	0.4551216181028238	0.05218841898115349	0.1160806273111148	-0.1480110833343894	-0.1748231049213195	-0.1487196447288965	8.449998893335686e-14	-5.014962299724198e-14	nan	nan	nan	nan	nan	nan
0.31	-0.02561121375412775	-0.02898033714748778	0.02636867835257697	0.633903162248426	0.9404116581011138	0.007219534587559125	0.4430417262882698	-0.02731138234869331	-0.004668394487063958	-0.00641239294025951	0.06579055905984316	-0.05879080965674231	-0.01454792119744391	0.06848527976954227	-0.04603787489117619	0.8559882035976989	0.1410535794089547	-0.8559882035977069	-0.1410535794089433	-0.1006480094994553	-0.1241892826559356	-0.003565690776582624	-0.2690535654888622	-0.04453579704151728	-0.02807804670162339	0.1291403824808477	0.1274420652108559	0.7245529102135326	0.6245849204090006	0.09313711518401181	-0.03075455101520531	0.08661774064143582	0.06433946694864368	0.8507849085702354	-0.6496146510447206	-0.4947608870036854	1.285976666631413	-0.08611691211822878	-0.05706136298755926	0.2895166410432924	-0.2002097439102256	0.9961443296393035	-1.878593895467683	0.6373301233171804	1.15259594860167	-1.383895285996737	1.131201897413848	0.6291878547974149	-5.805782331833885	1.078450795612145	5.805782331833874	-1.078450795612149	1.608228989820336	-0.7567130424320974	-0.2417952219235214	-0.8082676712120219	0.7858977929428335	0.3686225343814475	0.5353888524705287	1.060511288548867	1.035678121051	-0.8282133185759665	0.1954054395610848	-0.1080374097511999	-0.9882718050709919	0.6477095878343586	0.003563919106708321	0.02012147699052139	0.1218130394881269	0.1403696987881103	0.001000511802160147	0.003887208926888192	0.05220035555807605	0.02921565550065411	0.4430709319856462	0.3953045985423234	0.008361880974561146	0.01436079187552972	0.001002303972316539	0.03540778351151658	0.001002372966247564	0.005435481498739109	0.005371505147340142	0.02280267174765787	0.369123216632067	0.4005968217250848	0.07297369495535026	0.08660073718007211	0.3086176904938996	0.3310097753432825	0.08183475112760685	0.06176178743281947	0.001011992324834101	0.005828847631959426	0.001023548424428268	0.009266245689063634	0.001220516976569732	0.0130334602701791	0.7820604852185417	0.7144395258950267	0.06431081938295577	0.07928436629228446	0.00100222175298321	0.003837119579054691	0.001004110843822965	0.01752927749051689	0.001006231309204936	0.0501697391267845	0.1795075233370253	0.2033056770576251	0.1101283088568307	0.06412407760002292	0.04286645288538392	0.03947930538233795	0.6094039968351698	0.6738940415068775	0.001002464745193482	0.02965419146218338	0.001004753619627857	0.00510219468335728	0.00100486767906905	0.006169606558749516	0.001004692112630514	0.006118683935427379	0.09963177309844395	0.1035793333120156	0.1001612580150569	0.09380578462518858	0.03067882980193426	0.02934793191743127	0.02081971518710711	0.02022731287697144	0.07196342131126607	0.1024402038524586	0.1558868769347994	0.1449676564798397	0.1023084569161287	0.08658636249212011	0.08241620656067265	0.09167170150948059	0.04621947618194365	0.08238964070444793	0.01850189217362781	0.07803146556824501	0.001020212574319405	0.01834525813020661	0.001007054794719334	0.02543172482492627	0.001002100084411536	0.02953880024252715	0.001001222250525143	0.009886819782054919	0.001000950512242702	0.0107103449792796	0.001005270302767719	0.02925942995428608	0.05401713604802084	0.07417503688238253	0.0440239718182307	0.06082735024680479	0.04897371372402954	0.0523628658249119	0.001038898393073721	0.02464585605349364	0.001056915608774637	0.01013666854372082	0.03985217611096085	0.04166110680431069	0.09757026649870176	0.1127336583173082	0.05778560033670477	0.06583509574815773	0.1742800366719278	0.1622570857352454	0.001002647458366032	0.02810479038889711	0.04863500015197226	0.05206775616213256	0.01862425786075972	0.03287984505699212	0.00100304774228718	0.01558460312315348	0.001004253624361462	0.01825430503340896	0.001010991307519263	0.06812826822650371	0.008248527703617314	0.03394449792043219	0.06128278435425585	0.06107535474248479	0.03388522496968546	0.04225840468670682	0.001000502638253394	0.01422667317566657	0.02154185385379592	0.04332150045315859	0.1248747154815785	0.1211650326496269	0.001008457610470083	0.1116226794623235	0.001016828584215439	0.04307264770399735	0.001005939314743367	0.01355463812190241	0.001001966151940665	0.01744655181063864	0.001003851604332766	0.01597687892410798	0.015294149146947	-0.009608870889922837	-0.01007120960117794	0.01583244106546829	0.01351169056927651	0.001800990040261891	-0.007234627676237557	0.001760905351201997	0.01058103036929599	0.1601634373794017	0.001000543274812728	0.05023225716748749	0.4684377319957598	0.001002821643894139	0.001001594609896916	0.001000078621671848	0.001000638189861633	0.3637465293140459	0.08387869645429291	0.3553778625832489	0.02504961260959209	0.001008314570959452	0.001024669761565298	0.001000697047628527	0.7855210769824285	0.05587393132893974	0.001001678008039735	0.001003116331997145	0.001000207094625869	0.1801452315548141	0.115440502239907	0.04887339072067929	0.6918158266611383	0.001001218794557274	0.001000131034681906	0.001000033834036782	0.001000078699060494	0.09734179133336661	0.0991368408855114	0.03007869706566868	0.02684145065881721	0.07708934201187095	0.1597912953061355	0.1041402951894178	0.1152097229689166	0.07874755057970184	0.01628467814349166	0.001019828418951274	0.001007336871697958	0.001002436326426393	0.001001215108512808	0.001001029086918123	0.001004268697133314	0.02776117467040023	0.0471247373493468	0.04510271404710438	0.001000876457796926	0.001014022341818293	0.04111251135535141	0.09280679038450342	0.05498732458879518	0.1763127787728119	0.001002657678628917	0.05886022876280886	0.02904061457677822	0.001004038887289028	0.001003579178025538	0.001009345385610909	0.01069521400770362	0.06554659790519742	0.03441499469112393	0.001000507779932615	0.01401345649884881	0.1270333808640482	0.001008983744009968	0.001002205389406857	0.001005265806479138	0.001001731356749881	0.001003381100813803	0.02552754938297435	-0.006601273648701791	-0.009659550351993186	0.02139701306618496	0.0163370221107327	0.0008006882134416744	-0.008148935818636007	0.002335983700642958	-0.8772432096801448	-1.977101933486748	0.5023882415816866	2.309118651326001	0.01131585519206732	-0.1090747159990642	0.617346761521823	-0.4149447559612226	-0.2803471158699899	-0.006711071220853895	-0.2896707272787983	-0.1514109733532855	0.6263982207175809	2.020928112539056	-2.363701558068207	0.03071410353137564	0.01109557928202337	0.04977620630070003	-0.5516264097169981	-0.4818606703560506	0.01643031096316081	-0.04041760663266589	0.1914498170012273	-0.01518147531894896	0.05812479578196041	0.2511498203565509	3.454243857282426	0.1069941415217793	0.007071803942910244	0.006111608087247496	0.007559717757922596	-0.0612565524226802	0.07428990263475227	-0.0474697259570298	0.4546668470322479	0.7473864847246076	0.5613627658795106	0.3160930727471368	1.941196923210816	1.493476872838539	-0.1348079939706551	-0.009666692140997876	-0.008721984068061329	0.2978651433850583	0.0984632373160426	0.001357065656060749	-0.03203551798985702	-1.501239700260295	0.3316897577954752	-0.1552179179945405	-0.02114965731919765	0.05741194245817593	0.0837779663534018	-0.2414754823277564	-0.1341229184967549	0.4936660108524607	0.0785509094480034	0.9357942539771948	0.6392577556536776	0.09440371175913291	-0.02562539561866739	-0.572434583702596	0.236940412565294	0.6331951041068322	0.1342664871074009	0.002300963339748677	-0.4294353375429721	0.5091412261539862	0.01375231206558683	0.1591983078242296	-0.144811469840936	-0.1737526339689078	-0.1477747040928758	1.127095755159135e-13	-6.451775129416702e-14	nan	nan	nan	nan	nan	nan
0.32	-0.01698032245065418	-0.03537504103499316	0.0212575201586522	0.6467209885904442	0.9393684283954885	0.006626423294907023	0.4447143734176195	-0.02892080789325335	0.006973261081002113	-0.0249385542085337	0.07195130835330146	-0.04676772138296524	-0.02873024004347972	0.07965910182468755	-0.03953444579108299	0.7961827540617598	0.1527064342656526	-0.796182754061761	-0.1527064342656484	-0.08440162679550076	-0.1317802528274573	-0.005800954156366309	-0.2767721408389646	-0.03677747959760429	-0.02442376054549754	0.133168202175514	0.1387971312051507	0.7350068028491253	0.616627485813675	0.09509424494395467	-0.03199414706442699	0.07737122695698499	0.07094464538670324	0.8636039626143701	-0.6157626561809917	-0.5247227682753123	1.277810693627626	-0.1232086065223552	-0.06116587803295535	0.06044185298221033	-0.1079485258261279	1.335732792113744	-1.813583250763419	0.5812335749944449	1.245914273896433	-1.438402007142966	1.084203362867876	0.6669182301354293	-6.140073705524336	1.255223144610422	6.140073705524336	-1.255223144610423	1.640319978492067	-0.7568129229547773	-0.2023787882630476	-0.739866889264684	0.7602405905059243	0.3618806509721814	0.2805200088088802	1.216158657884047	1.059913929828668	-0.759173939186244	0.1916426031358558	-0.1423874364286313	-0.8558147167127949	0.6754161437477852	0.009539890072386198	0.02638984266693777	0.1391630116004949	0.1603691155789366	0.001000528496068933	0.003869382822252223	0.05007651793060922	0.0276055581547584	0.4510930516703365	0.3999747655196608	0.004850747418946015	0.01134498140844313	0.001001858355876831	0.03269870409709951	0.001001269768280028	0.005339448053176935	0.003280479077010205	0.02082417893500738	0.3687664177803457	0.3997665097802118	0.07790838152881216	0.09149779607491511	0.3279651894259202	0.3505411992008579	0.05134096900668948	0.04058088023378449	0.001009690373625737	0.006054110922614475	0.001023147010041053	0.009303328490826228	0.00111491803454332	0.01361893720345369	0.7802898781918516	0.704532763395355	0.05876884358734116	0.07377848161794497	0.001001866099233456	0.004026293351318514	0.00100338513395318	0.01713421130642077	0.001003341850433961	0.05219662372556604	0.1794312454498851	0.2025508813880008	0.1120501531151564	0.06435040242982476	0.04583546600558017	0.04146996884585093	0.6395584508312103	0.7069870567681724	0.001001793638460176	0.03077690435676393	0.00100253406172489	0.005254631669682141	0.001002546242142783	0.006333308083414477	0.001002476711965427	0.006270776363804856	0.09807220493375655	0.1019526692404907	0.09966268292166666	0.09384685202333869	0.03018262185327829	0.02869018433895174	0.02410701728811749	0.0244263872420777	0.07461465288161324	0.1096083987399775	0.158012627825479	0.1505652639933393	0.10333079984951	0.08963222343804882	0.102117435758615	0.1125429099005141	0.06555572971926436	0.09701938812710638	0.01711714172763718	0.07674971671491981	0.001019374006442868	0.01825575336598599	0.001007197409906429	0.02534922317522386	0.001002376990069897	0.032695953276342	0.001001268205294968	0.01101443490768257	0.001000998284283129	0.01073472025938513	0.001004350684295714	0.02898805208591974	0.03576937399999425	0.05688791758301617	0.04579826635950323	0.0640277617287541	0.04666515252805002	0.05065588341665912	0.001020723185177144	0.02460367174451596	0.001036382779372561	0.01075846826849666	0.04069235172127816	0.04243446345340425	0.09480459034396582	0.1099905255889192	0.055971745251031	0.06427061804731296	0.1757112449144765	0.1671502095904338	0.001002769462736927	0.02909848355491335	0.0549533132723302	0.06210182961966028	0.02550709611116407	0.03948695903641557	0.001003854100816124	0.01658997668821274	0.001004018249720616	0.01796151436948492	0.001010305622365557	0.06259329521954987	0.01038125466449418	0.03693945359768103	0.06243825376899838	0.06583534853815604	0.03349780297783141	0.04276951834091895	0.001000516309577791	0.0142532388949732	0.01665862101108188	0.03886363826151974	0.1260157021047353	0.1261481658579526	0.001008761689565554	0.1116449789561702	0.001010069979468068	0.04496075613172607	0.001005506652359495	0.01212893660845895	0.001001816879428855	0.01572409772733411	0.001003549427066422	0.0145160684130601	0.0261508893795859	-0.006498740973457373	-0.009644177042615443	0.02158254200016474	0.01647085167847724	0.0007536958371729883	-0.008054819460486185	0.001931901111852881	0.02010329003351359	0.1698542511051505	0.001000548915096888	0.04527348619440383	0.4696311520517858	0.001001151748426368	0.001001219946511893	0.001000073558051224	0.00100045121477562	0.3716553382579277	0.08504949222757566	0.3763080506536169	0.001002135554623549	0.001006401897320262	0.001021314900706471	0.001000492394400756	0.7673136505342696	0.04834146771971552	0.001001340572177624	0.00100223067878231	0.001000219413687345	0.1786220689811622	0.1143936581651966	0.04998378175392443	0.7316422229128537	0.001000959015609302	0.00100013201065681	0.001000033279236299	0.001000078794309861	0.09470560106897823	0.09881199567632901	0.02923552113909083	0.02871399202494188	0.07896448128693798	0.1627072184814272	0.1053030795411385	0.1406941314357993	0.09888529468796073	0.01499008070554379	0.001017493641806493	0.00100736242388833	0.00100284835583621	0.001001391376095945	0.001001064920062447	0.001002703072010815	0.002210068078872246	0.04864380745270357	0.04279850695894875	0.001001172517646731	0.001014250778179292	0.04216962002100937	0.08942774231454738	0.05264351244141553	0.1794988465041	0.001003075629814907	0.06597205864035768	0.03671658443018801	0.001005218179136872	0.001003895109911598	0.001009719141737895	0.0142364661643264	0.06272734704196514	0.03201289037596854	0.001000547763932851	0.008904072648176857	0.1282800565686348	0.001009167286347548	0.00100314621321037	0.001004875904545848	0.001001601004763874	0.001003108994084645	0.0373192996105308	-0.003337344719369725	-0.009209457829364108	0.02742540740185127	0.01949692757155029	-0.0003170945540503683	-0.008827953065659882	0.001900855578108691	-0.8915516697160025	-1.788213912796164	0.6985199079215063	1.67462181564569	-0.02986804615933518	-0.2111392290170996	0.328775631155033	-0.2186935419355908	-0.2596478017052757	-0.01665107736916127	-0.1064822796658914	0.04784710276659426	0.3582067343673036	1.846482327655523	-1.898606152891389	0.003674475929118974	-0.01186135474172668	0.0687128542571746	-1.387820333406492	-0.6214115586884954	0.02094767954652081	-0.03813241870626879	0.2199804469426679	-0.1405952553183451	-0.01200593652313653	0.1548681569940562	3.159608849737731	0.1163928945616873	0.03092877640874764	0.03616173481621946	0.0296257626175628	-0.2534712136471771	-0.0620642392254253	-0.0810186558472942	0.3929493222346081	0.7027676194732949	0.5478469066483757	0.2853978971928272	2.209102936648804	1.433625249914084	-0.1202857009115487	-0.007568380580220031	-0.006197172225032353	0.3365944915436216	0.1289567810726079	0.004435581874500243	-0.01453707497056992	-1.927791797614768	0.3195071226317366	-0.1880240930279418	0.03553219605380473	0.0663882160810567	0.07146545912001036	-0.303083793842491	-0.1791052122537227	0.4733601744347685	0.1235938374079616	1.086608325223946	0.6763600805399554	0.103983775889859	-0.03630978503758611	-0.5341564103037415	0.3485890607458822	0.3177216430267622	-0.01875045763767429	0.008885345084048916	-0.4658827061065635	0.4723503317720268	-0.006214136988929268	0.2216448556163459	-0.1400722281505893	-0.1703493866290299	-0.1438989250509743	9.615401593768293e-14	-6.371780043771767e-14	nan	nan	nan	nan	nan	nan
0.33	-0.008610080473623011	-0.04116614825455655	0.01601142122486262	0.6594654166979212	0.9379340234999011	0.005999103570879869	0.4446600931798262	-0.02935728015276156	0.02215523542909016	-0.04241306790089168	0.07732658297842748	-0.03407885713017027	-0.04296227327317618	0.0899544019175899	-0.0329027662694984	0.7334737830147863	0.1661403871849371	-0.7334737830147879	-0.1661403871849303	-0.06782821734857654	-0.1392470545493429	-0.007556652811659249	-0.2838634539697277	-0.02939868411037689	-0.02083454340122505	0.1351072491875702	0.1517358407244275	0.7457779917864551	0.6092472232647903	0.09692057001564985	-0.03378361404125818	0.06951072282174318	0.07786011786488352	0.7946960320601376	-0.5391420951013052	-0.5163257742839105	1.27155394719544	-0.1643242914485422	-0.06433390414939162	-0.04947228524346529	0.02180977089130192	1.704403853272835	-1.667196763326491	0.4922914395547363	1.276585825088116	-1.38689352873526	0.9692099030487084	0.6470421071761981	-6.394569635609945	1.42670242791985	6.394569635609944	-1.426702427919852	1.67445411462532	-0.7330974774314883	-0.1466996185124862	-0.6823871146653668	0.7127982991365468	0.3555924824283148	0.102924230000676	1.369664952074729	1.095396929554396	-0.7178146913891938	0.174221358192347	-0.2144105159801227	-0.7201245846229192	0.7074617707599284	0.01237151928990041	0.02956510635842221	0.1486886125231205	0.1726827663968779	0.001000528767921938	0.003865828748885705	0.04423590847470023	0.02448574525118452	0.4561094731506319	0.4020807889293562	0.002975187904832698	0.009746196902038096	0.001001484804832879	0.03033061886816261	0.001000683889237175	0.005270943249475836	0.002167011596107759	0.01979866454163829	0.3739215598192464	0.4030435955032722	0.07872716705561884	0.09268329602058685	0.3469634290130773	0.3684290228538294	0.02839298859450021	0.02526585714349014	0.001007811406619118	0.006272686125205041	0.001020966150667614	0.009339908689209956	0.001058834446394754	0.014301943096439	0.7725845532166141	0.6875697527570832	0.05180495473255461	0.0670957819764309	0.001001556553644437	0.004226423966802473	0.001002706914862747	0.01677855792548107	0.001001826118963529	0.05432301436686929	0.1788541465868038	0.2010821950277718	0.1112243739776934	0.06376725720280886	0.04656056543057247	0.04198925455566924	0.6714507632769448	0.7371117258032355	0.001001351115320982	0.03198679077966447	0.001001361092094773	0.005432409977501519	0.001001315100314069	0.006530197530265926	0.001001303360318398	0.006448532894777611	0.09631770263152779	0.09896844003165094	0.09893386146582137	0.09244666122723565	0.0300833524086714	0.02825960008611368	0.02326214810525922	0.02543455068727585	0.07420449506983627	0.1129488960891252	0.1609508622103338	0.1558281066080837	0.1044028727657544	0.09219820779610355	0.1237551003429924	0.1347366749261188	0.08100882596016178	0.1092287899352785	0.01583017092498855	0.07560110267513123	0.001020501398513461	0.01818232628270521	0.001007567401778192	0.02527136544030621	0.00100267306589332	0.03636299707156316	0.00100134121664944	0.01236772599424495	0.001001039007155149	0.01078411922618274	0.00100340750217841	0.02874905281165474	0.01998857478252371	0.04182052064207355	0.04649330899970905	0.06597336979564662	0.04424564478663839	0.04852968221366146	0.001042857367572982	0.02452712716662695	0.001258542058862964	0.01176863133153436	0.04161170122691876	0.04302439294383046	0.09181760311171266	0.1068390613409934	0.05385575239428457	0.06234466714734724	0.1775160388980179	0.1713904476988888	0.00100315296330609	0.03064343990620815	0.05878888176217136	0.07056393152751403	0.03210339128775317	0.04578182561514808	0.001004634472188819	0.01786561796956441	0.001004292448037355	0.01768843119088942	0.001010175081125033	0.05733445987663981	0.01253541527954138	0.03999349257248225	0.05688238997000915	0.06451550532766846	0.03046303924566119	0.04056258617355043	0.001000544811630303	0.01424279954601144	0.01220128035453658	0.03440055500192379	0.1272817006719015	0.130437397846453	0.001009284722216912	0.1114977870632332	0.001006886343634489	0.04752430396916513	0.001005424366555101	0.01074425559796577	0.001001763056233882	0.01402978963781984	0.001003448635608276	0.01308280826310795	0.03767056412867654	-0.003253681246375329	-0.009138334141738548	0.02763283146368909	0.01846996864503333	-0.0002576924194833061	-0.008590629684515428	0.002139545549410033	0.01141319975941727	0.1574531228000179	0.001000512244110345	0.03020428830682604	0.465277148062048	0.001000970085364306	0.001000991250605626	0.001000074712744277	0.001000390810179771	0.3964893340945023	0.0752623616516514	0.3937535187257575	0.001001410201963639	0.001005394107623594	0.001016480987661667	0.001000414676241462	0.7402928433775835	0.03871342127992525	0.001001144608123021	0.001001806889150104	0.001000273543146806	0.1772770155871436	0.1062489075884968	0.04524652841091292	0.766024039915618	0.001000832709272415	0.00100014752557919	0.001000034397416052	0.001000085239959099	0.09317576032019195	0.09714394690042873	0.0305950899514455	0.01683962236426409	0.06908485658906237	0.1681430841120526	0.1064405867670599	0.1670578999925436	0.1029650658719395	0.01392697043533759	0.001025212270507184	0.001008451661239998	0.001003093565593387	0.001001439043669071	0.001001095317995058	0.00100219149973167	0.001606330784874817	0.04620658265176467	0.04006831671307998	0.001120654316889283	0.001892289580873808	0.04316465161554564	0.08623423918546581	0.05002079193534366	0.1813151932573824	0.001003955162374116	0.06147714445858405	0.04215248856694789	0.001005639848958414	0.001005155383997039	0.001010310061669025	0.01539216890430726	0.03885345618916407	0.0226332881066334	0.001000597070513602	0.005998638241132138	0.1299226973454413	0.001010388934042604	0.001003934349603758	0.001005730315992442	0.00100179676160018	0.001003542360367951	0.04947125049228349	5.830925910221562e-05	-0.008575592290761179	0.03384906017668367	0.01964751847037569	-0.001221558968485912	-0.008936581203629073	0.002538141964007994	-0.9067079941545565	-1.509448219184707	-0.02055821162565179	0.7669885163455038	0.0146726681856252	-0.4154613966745258	0.1027620049403656	-0.1107471575935822	-0.213412876147257	-0.001164546518441721	-0.08723831819633229	0.6195022431281878	-0.116138713940313	1.714667207127373	-1.176162327197623	0.02998739723445606	0.01127047028927098	0.06839096362565614	-1.964509406313408	-0.7192463723231999	0.01861009923724759	-0.03248636604267854	0.2090500491434884	-0.1587387309134099	-0.1061799559441342	-0.04478073714240691	2.860290529376388	0.1231621823292183	0.01114810413266139	0.01150151251603008	0.01200186479724716	-0.3404127927737594	-0.2153555062452905	-0.01015830887373621	-0.1798671490133001	-4.916435831664209e-05	0.5217526732080484	0.2389996059257877	2.224777314001336	1.025275720528649	-0.1093819467872261	-0.00742149571590247	-0.009284974809378642	0.3949776635354164	0.1428788038902932	0.006317907190544056	-0.02675748925415333	-1.1340490157916	0.08735648978686304	-0.2370061427792733	-0.02813279028019658	0.1324120001657229	0.04771937922346221	-0.3258322761752434	-0.206066618953009	0.4036962218651735	0.1880109374632375	0.6247833723711907	0.5890006553051127	0.1489991854450549	-0.02150560499449119	-0.5184209974830702	0.2695676417568588	-0.5982348488537945	-0.4058991731269375	-0.008798872914921079	-0.4258085659986037	0.4046152881638948	-0.02313548888665503	0.2944865125600027	-0.1366286612364669	-0.1681695742387555	-0.1423140230889215	9.731433572017135e-14	-6.43121123024964e-14	nan	nan	nan	nan	nan	nan
0.34	-0.001401369824032279	-0.04609154908410924	0.01109442955703279	0.6721616479211302	0.9360689041909424	0.005339028463872596	0.4441614400186162	-0.02846149853620713	0.04113617366168312	-0.0580000349872062	0.081766538935076	-0.02154145991274246	-0.05604588841598371	0.09893036483260488	-0.02684111498759913	0.6684343787147562	0.1811431825974894	-0.6684343787147559	-0.1811431825974875	-0.05091070042833489	-0.1463732034961862	-0.008693720040935994	-0.2904997106878118	-0.02257591777090586	-0.01731931680600454	0.1351393835035163	0.1661520643687015	0.7569362028785586	0.6022524695699283	0.09859065104754694	-0.03626044852487165	0.06289196577878592	0.08508954917933392	0.6312976971342003	-0.4426213781757425	-0.4589013150851856	1.268171316774048	-0.2093514892583152	-0.06771695462897766	-0.02843273170833011	0.1585022493926068	2.095525568996731	-1.436073929551281	0.3941698412991876	1.215620866821108	-1.208718389663368	0.8203359273118653	0.5529125822066313	-6.606160356135656	1.568991643263964	6.606160356135656	-1.568991643263964	1.709141473155585	-0.6886823679464453	-0.07865250305996699	-0.648855606728837	0.6490347609547924	0.347082541161829	-0.100862530411956	1.511661482883038	1.137318360782825	-0.682072168381665	0.1603937951745585	-0.2798609377881617	-0.6074652982559295	0.7382079110020926	0.009531699632452375	0.02683685759433168	0.1494001255871712	0.1752864892738943	0.001000510558910296	0.003873144920037904	0.03401894314558188	0.01924356932174407	0.4582041430056479	0.4022366647015799	0.002028677449331361	0.008936362292533891	0.001001183718761717	0.02844157393321532	0.001000391676458629	0.005233863860248762	0.001607315254904267	0.0193070581872806	0.3854268829466497	0.4123951986684836	0.07488965858751416	0.08927438242193617	0.3652100853488593	0.3845062394271367	0.01560039174157034	0.01682235644908443	0.001006368240028916	0.006452795520761292	0.00101745812111865	0.009370599414200544	0.001030759936780612	0.01499680926163467	0.759344228327288	0.6660480230277728	0.04353167339471047	0.05931119411742619	0.001001303827852171	0.004389128449602371	0.001002155976124373	0.01649472181798955	0.001001095713431423	0.05645267206496891	0.1779821503114445	0.1992641724859908	0.1073340862620243	0.06219566636966719	0.04476442014406899	0.04069895966074798	0.7038663895688616	0.764092178797715	0.00100106678138127	0.03319170384967391	0.001000782665222146	0.005608018131907478	0.001000700399781642	0.006729045492970489	0.00100072020560771	0.006632340084180901	0.09465460896328699	0.09520365009212214	0.09780518187827283	0.08959211017346526	0.03067499008820072	0.02838581587840425	0.01708702306402977	0.0210580339453422	0.06960481248548581	0.110299795158597	0.1648534366644939	0.1613409385956522	0.1055008538891054	0.09463622818672218	0.1466863415594191	0.1569410010913685	0.09119472194547977	0.1178653147138822	0.01464915548155423	0.07456318098439474	0.001024925943090602	0.0181012342587774	0.001008297194353527	0.02516531167794075	0.001002943695231005	0.04055877446776927	0.001001401549462738	0.01389555833845469	0.001001074564955794	0.01087855231744381	0.001002680232656955	0.02858300811340828	0.01116451159845885	0.03323970876307585	0.0457436906261202	0.06612973150535527	0.04167206642510941	0.04591996065697705	0.001113681022466884	0.02449518236552885	0.001808324773615291	0.01334206034470787	0.04256471825591478	0.04341282984341439	0.0887286181049006	0.1035014156567546	0.05150117783175969	0.06014965264397277	0.179321573357174	0.1758043095199325	0.001003784604408691	0.03291097239643621	0.05884209377197023	0.07497692338757068	0.03807932510815545	0.05139472054459881	0.001005235400848782	0.01952705450076006	0.001005059915259825	0.01746742713537814	0.001010405454162709	0.05220866848580385	0.01419334219829082	0.04247778458385262	0.04285413296360376	0.05353976028651136	0.02438550261197109	0.03498627093258119	0.00100058372126238	0.01412074827588865	0.008470070613523284	0.03036597453786281	0.1286991542178115	0.1346228560659603	0.001010157232640952	0.1111840442326144	0.001005689564810998	0.05091892239677534	0.001005810666594671	0.009401069637972994	0.001001834086884043	0.01236755938325023	0.00100361505930558	0.01167856958829605	0.0496117562995417	9.177464829999032e-05	-0.008547142815710946	0.03393202980141875	0.01923673489976883	-0.001197798114658954	-0.008841651851171268	0.002633617952528409	0.002723109485320061	0.1450519944948837	0.001000475573124353	0.01513509041924848	0.4609231440723099	0.001000788422297205	0.001000762554697518	0.001000075867540121	0.001000330405584847	0.4213233299310789	0.06547523107572772	0.4111989867978966	0.001000684849313328	0.001004386317923916	0.001011647074616557	0.001000336958088624	0.7132720362208972	0.02908537484013304	0.001000948644067934	0.001001383099511198	0.001000327672639416	0.1759319621931249	0.09810415701179698	0.04050927506790064	0.8004058569183821	0.001000706402934309	0.001000163040557107	0.00100003551571462	0.001000091685687526	0.09164591957140618	0.09547589812452879	0.03195465876380394	0.004965252703586101	0.05920523189118591	0.1735789497426784	0.1075780939929818	0.1934216685492898	0.1070448370559186	0.01286386016513089	0.001032930899207704	0.001009540898591367	0.001003338775352408	0.001001486711240471	0.001001125715925533	0.001001679927448209	0.001002593490880645	0.04376935785082653	0.03733812646721246	0.001240136116123684	0.002770328383564034	0.04415968321007901	0.08304073605638385	0.04739807142927159	0.1831315400106665	0.001004834694937977	0.05698223027681024	0.04758839270370942	0.001006061518773225	0.001006415658103869	0.001010900981600034	0.01654787164428759	0.01497956533636353	0.0132536858372986	0.001000646377091089	0.003093203834087234	0.1315653381222495	0.001011610581737524	0.001004722486002732	0.001006584727438483	0.001001992518434711	0.001003975726650058	0.06162320137403596	0.003453963237574081	-0.007941726752158254	0.04027271295151616	0.01979810936920104	-0.002126023382921389	-0.00904520934159824	0.003175428349907211	-0.9197460134081142	-1.191460664248736	-0.4821825832012759	-0.2673637725385658	-0.02769399724750955	-0.6356118341887133	-0.06125389634302647	-0.06090356246592939	-0.1638397428712514	-0.0103659944354995	0.0002993281332508647	1.262750591202974	-0.5606759744996805	1.484360911717574	-0.5243016737239072	-0.004018685426057425	-0.01303924940473872	0.07108490869306935	-2.299564151615237	-0.8417892021742012	0.0134624529891912	-0.02376896365430806	0.2206338583046166	-0.2104624916315171	-0.20969505774511	-0.2070479639564283	2.530765641621303	0.1153982239925869	0.03049474572833573	0.03655343798649575	0.03083589430633695	-0.4095833597651242	-0.3529362907500296	0.03034135317998297	-0.6839867152039126	-0.4951520364532989	0.5978447812133649	0.2598051037061182	2.211215164605652	0.7190498440046602	-0.09814723109527414	-0.009101368719856985	-0.01183637772253112	0.4423412117433257	0.1638650325981843	0.01344240678098853	5.38402321392056e-05	-0.6304747851996165	-0.03834214879758914	-0.2847281637569935	0.04445215136772681	0.1790414061174024	0.03116694099046644	-0.3403200811054041	-0.2329179329372537	0.5080849169538149	0.2681090651986354	0.276786315663833	0.5399657506965402	0.1811428260954363	-0.02589396521784581	-0.5075476198870295	0.2346396680783622	-1.613458723104326	-0.6926270723557483	-0.0134370391496713	-0.3801821469932505	0.4515955779750397	-0.03952432453124872	0.3878589736606586	-0.1317732180491555	-0.1639338196411757	-0.1380946300225064	1.318221931228361e-13	-6.753091870135152e-14	nan	nan	nan	nan	nan	nan
0.35	0.003680579148672252	-0.05001558597818513	0.006988607336741269	0.6848415926650044	0.9337363723989742	0.004644060916766884	0.4445176927135681	-0.02628011750796352	0.06405829111566146	-0.07085946632766542	0.0852473767672359	-0.01011855584297799	-0.06667799417092378	0.1063482973466879	-0.0220946934474058	0.6013607731337723	0.1973609426781383	-0.6013607731337703	-0.1973609426781379	-0.03364041407913834	-0.1529571442174736	-0.009105868828004441	-0.2969399272570967	-0.0164543004940269	-0.01390051949096769	0.1327917557876072	0.1818754776632062	0.7685039559872221	0.5956104521448794	0.1003301392643193	-0.03927243403675681	0.05725417654082518	0.09257092549982114	0.383423932641455	-0.3373204040306714	-0.3697980314480925	1.268546081266887	-0.256206536915345	-0.07007824281017949	0.09779632081993193	0.2699629729336095	2.464963958239655	-1.138347818110142	0.2978061298696339	1.070343234897774	-0.9142906900388961	0.6561565917978994	0.4019020459679234	-6.814695065568285	1.666776112967622	6.814695065568283	-1.666776112967622	1.747230562179615	-0.6243271795752687	-0.004257309321485029	-0.6408084214480312	0.5733528005885529	0.3361172117434778	-0.3695368822959688	1.627991706485967	1.170798953016165	-0.6484014017423386	0.1833279033671948	-0.3196361091792729	-0.5200627135040293	0.7569330738802841	0.006013669921858434	0.02328678523312529	0.1433192597324808	0.1690914184766437	0.00100048269603941	0.00387927282216449	0.02344379773645927	0.01340539118748946	0.4580247849979758	0.4012425407997113	0.001525762868637629	0.008485031661046288	0.00100094703116503	0.02711350781615633	0.001000238702007447	0.005225066300453406	0.001310143768965032	0.0190968834277342	0.4026433291741637	0.4274634688025793	0.06785290218676454	0.08247491118939959	0.3820446684497492	0.398048515720804	0.008600036087718369	0.01231239646146382	0.001005299081970557	0.006565167773006335	0.001014186124826424	0.009385964418289651	0.00101584810095727	0.01564278117090149	0.7423689275347883	0.6425384432065722	0.03475111252634647	0.05104894024119675	0.001001107899583003	0.004496199172209756	0.001001722529548035	0.01630775456375126	0.001000753321970109	0.05853987509016217	0.1772462597785097	0.1974827458917173	0.1002713196173735	0.05950512942446131	0.03996581217829683	0.03727860027921289	0.7354245169684256	0.7875249198996838	0.001000882361849393	0.03429157978350549	0.001000488622363099	0.005790820119699815	0.001000376307716844	0.006943567453618264	0.00100041796915903	0.006827172275071748	0.09086121575396604	0.08938912162187765	0.09443807366463235	0.08464214203668571	0.0292672726801027	0.02715198379068221	0.01077860782758112	0.01556530378194592	0.06010134150758634	0.1009929172221301	0.1717574852124439	0.1686583040838716	0.1081299136262176	0.09802068290956831	0.1692807087164506	0.1771113728553739	0.09402238391619441	0.1220531605102639	0.01355833044697306	0.07361934941218896	0.001028440766027517	0.01798236187052712	0.001008938313832648	0.02500372754355109	0.001003067604553854	0.04524202449833632	0.001001399473983602	0.01559751019212119	0.001001092998781476	0.01102750247883823	0.001002184531526856	0.02851221972723958	0.006260067495623558	0.02820375072831237	0.04226591509948732	0.06329848597936218	0.03913156229352285	0.04305515972557932	0.01731913470071595	0.03902388209899227	0.004783050622246256	0.01794805003108162	0.04239919778771876	0.04278172630340447	0.08862617797782629	0.1015688204672734	0.05152501947410779	0.05870114623767136	0.1838885548106881	0.1833997521140625	0.001004216643029939	0.03604106760634642	0.0550288773302423	0.07510477915736923	0.04212489630866193	0.05520367236299065	0.001038902350061928	0.02171175274249601	0.001005030279879518	0.01732328129307415	0.002148391553674678	0.04743893062005861	0.01531426033060986	0.044330046961594	0.02829047684549301	0.03921809869004938	0.017562937861351	0.02837707724037159	0.001000645951986255	0.01385645171405757	0.007514374618337115	0.0281540299962472	0.1313793557411933	0.1400998674927791	0.001010788198003589	0.1106086092401744	0.00101840791084636	0.05530455013196571	0.001006976747305862	0.008130189016120783	0.001002131840610145	0.01077424767381152	0.001004257218033698	0.01033428223374996	0.05985874808456376	0.00333342280499198	-0.007813620595242477	0.03882581180529714	0.01762194903060214	-0.001836433708920984	-0.009006959995383618	0.002312757624128844	0.001864117294836235	0.1241840626540066	0.001000435193911119	0.008069843705281592	0.4546433834005766	0.001000805723625609	0.001000648401474735	0.001000082586210731	0.001000329308979689	0.4557786447213613	0.05289924351024964	0.4229873823820339	0.001000521299896215	0.001004017327214278	0.001010048036262371	0.001000321269906387	0.6873958773564404	0.02031750851770675	0.00100086623523706	0.001001177002562584	0.001000455667557399	0.1761370518807905	0.08357391889556458	0.02886363199156255	0.8264686113471088	0.00100067693992955	0.001000199188926184	0.001000042014613483	0.001000113388492232	0.08047456782886753	0.08484788894684683	0.02397210540043286	0.002984116836187697	0.03833031752357054	0.1910273815614556	0.1155743172910408	0.2148541523017636	0.08989267302172826	0.011948524642793	0.001031394904896568	0.001009660207446187	0.001003076223571968	0.001001321677368231	0.001001100731858569	0.001001659150551575	0.001002563010858162	0.0332275060982276	0.03506714330454246	0.06319436159450924	0.01225561543091977	0.04052260336346073	0.09318981777246475	0.0551138565610303	0.1987072855591426	0.001004523751569565	0.04450896816049026	0.04633760764787944	0.001131373552771129	0.001003801181430178	0.005302335390351351	0.01653050890142543	0.00799060904802514	0.007130071215315715	0.001000765147064092	0.009365843908517793	0.1387083913634885	0.001011304621758743	0.001054421960458623	0.0010095486797307	0.001002821748882603	0.001005729075057421	0.06869417723800803	0.006478638615618204	-0.006977613449241364	0.04256207289220029	0.0142662348905563	-0.002243397563982745	-0.009141668662624249	0.00130176071510667	-0.9315629521793007	-0.9637587780957478	-0.2568505808320718	-0.9487250478152921	0.01526158413076064	-0.5351852706564564	-0.132728198595193	-0.03178622718048661	-0.1042406097316586	0.004268708166289028	-0.02869307471706887	1.703772701965607	-0.7995787362714545	1.232625364408748	-0.3597076178751354	0.01943580582689702	0.009120162741063066	0.05984180122593447	-2.377343708503143	-0.8214721512070264	0.009895733958207866	-0.01396128262624557	0.200348775391387	-0.1496634353143608	-0.3387600145002078	-0.4757658947662727	2.148951389457399	0.1053474571658514	0.01184913351641591	0.01366529889956913	0.01368419011276183	-0.7213633277385364	-0.616820439462638	-0.2581738409409785	-0.4369599637250617	-1.329748440488876	0.876418625506813	0.4232216460947446	1.851024786091118	0.09532955878983984	-0.09020604014335604	-0.01375086348262758	-0.01932465295471503	0.4947258704109995	0.1788789146167152	0.01618716065684834	-0.009576040792165239	-0.3864983716061996	-0.5034952065720496	-0.2826617980841077	2.624841374678023	0.7049365195808224	-0.1427715265834636	-0.03622746688029575	-0.04582251520427458	0.9974440762182183	0.3543166929258285	-0.2448745242663568	0.2411989635873738	0.2483453605836722	-0.007023072681591458	-0.4475486430770249	0.1448730169118492	-1.269506486221324	-0.6413166795063989	-0.03636118463318291	-0.07318830548165979	0.6476774602946973	-0.07373185059984695	0.4860752669545176	-0.122872653789792	-0.1550778164151134	-0.130933466175072	1.698951697757558e-13	-5.815918717834546e-14	nan	nan	nan	nan	nan	nan
0.36	0.006233745533455212	-0.05274064523227426	0.003547770878669193	0.6975471385320129	0.9309637400991055	0.003961429846800426	0.446079627437336	-0.02321845874408555	0.0899567735551309	-0.08081770094060983	0.08763882962742683	-0.0001069294595289154	-0.07426346079008692	0.1119116169946027	-0.01869246766543655	0.5320177912932365	0.2143230196588535	-0.5320177912932342	-0.2143230196588558	-0.01591979387481461	-0.1587841751528912	-0.008788467326699858	-0.3033482934031624	-0.01114757963575767	-0.01060816677317001	0.1277311684670953	0.198611309107726	0.7802435157802126	0.589243039832803	0.1021736902185982	-0.0425951696001891	0.05249130822535249	0.1002055250726275	0.1255411795537556	-0.202825850177456	-0.3259041626432015	1.273291541400926	-0.2973715908663943	-0.06524965920112565	0.2127036740457345	0.3345577965284066	2.690798566077897	-0.8558345840446078	0.1762928469070378	0.9333653295547537	-0.5993905624084251	0.4494133540957493	0.2840734305712677	-7.060035608046106	1.717855023277241	7.060035608046105	-1.717855023277242	1.799208244181061	-0.5373004107727746	0.06725755461443866	-0.6424855220849757	0.4860554772330088	0.3217936217140389	-0.6434544513304898	1.714145112884716	1.1716796976476	-0.6271511457871226	0.1812063426734019	-0.3420109480955232	-0.4324811137585209	0.7688525614651188	0.003793325383079121	0.02111947214179466	0.131219825553719	0.1567704950995139	0.001000448571808556	0.00390521673188833	0.01436667279357255	0.00847663434873488	0.4559510647923169	0.3996789544383806	0.001273785761551735	0.008252164482947865	0.001000771642312832	0.02630741915512193	0.001000165615082222	0.005232482537755388	0.001161404057566701	0.01900602079942552	0.4251671666134321	0.4455280380348121	0.05824716982032047	0.0732755984111811	0.3970857212618058	0.4093293670631671	0.004975426277967383	0.009987858209913904	0.001004580182375978	0.006700365036952873	0.001011750992975635	0.009413160919597839	0.001008387569871401	0.01622829184745432	0.7228014706430859	0.619001310940151	0.02583983390130885	0.04266553953074467	0.001000968760075706	0.004625923977122033	0.001001402817421053	0.01620876026051356	0.001000646243631804	0.06053048814597035	0.1768711717103434	0.1961940916178608	0.0899410076529492	0.05521351241558502	0.03190797055500465	0.03120880211711394	0.7652679266986609	0.8069345828005484	0.001000775460312559	0.03531406288097468	0.00100035975939708	0.005960670435982655	0.001000217595471006	0.007148638366088594	0.001000277785052609	0.007017096811280632	0.0838562070138541	0.08141556366840631	0.08793293382158701	0.0776604393270863	0.02471934715980362	0.02360101765516916	0.00653169165252543	0.01187082174578023	0.04524135777318338	0.08443432855592757	0.1826511090371893	0.1790851172873041	0.1129885600597701	0.1032233772132423	0.1908475477216942	0.1945248087713236	0.08825450408975748	0.1193081107600671	0.01255109718384116	0.0727673210456308	0.001029429004259275	0.01784466189796637	0.001009318397851501	0.02480193454276641	0.001002998185110464	0.05046163339679737	0.001001315877697583	0.01752020816037986	0.001001089712665558	0.01119908623389905	0.001001926414145629	0.02848419683111773	0.003746980283486445	0.0253141103341725	0.03546457370876385	0.05654806237054427	0.03670595785885298	0.04037812918408176	0.05441178796291013	0.07226308144595803	0.01095008637755333	0.02669639050496551	0.04062030903091414	0.0408497217603814	0.09292424657524327	0.1029762961173537	0.05504980867318431	0.05945241900225706	0.1926041381819652	0.195482000531197	0.00100427700116375	0.03992544057770292	0.04722530374940048	0.07020624565100399	0.04368961446892967	0.05660618682853998	0.001118405090651754	0.02434493248137662	0.001003707551977841	0.01724520824504839	0.004852672957202008	0.04323472182797655	0.01587914515737936	0.045556449111126	0.0169977043531508	0.02777697276145972	0.01099527239486251	0.02191783707407935	0.001000736466786683	0.01345474635488369	0.01011749463471967	0.02868257754522586	0.1358557297698017	0.1476538203299534	0.001010950468692085	0.1097460236876749	0.001049624593311283	0.06057660160742643	0.00100904220738705	0.006934221612792104	0.001002695468187052	0.009259017171562599	0.001005455250804261	0.009056487759016831	0.06798839592221917	0.006430422442585413	-0.006926370986475023	0.04198331243371263	0.01339577075511674	-0.00212756169438244	-0.009126368924138348	0.0009566924247953728	0.001005125104351352	0.1033161308131318	0.001000394814699328	0.00100459699131398	0.4483636227288433	0.001000823024956525	0.001000534248249047	0.00100008930493707	0.001000328212376728	0.490233959511642	0.04032325594477372	0.4347757779661711	0.001000357750482849	0.001003648336504345	0.001008448997906787	0.001000305581737899	0.6615197184919838	0.01154964219527876	0.00100078382640609	0.001000970905603477	0.001000583662485147	0.1763421415684561	0.06904368077933162	0.0172179889152233	0.8525313657758354	0.001000647476925336	0.001000235337322659	0.001000048513686966	0.001000135091363136	0.06930321608633151	0.07421987976916837	0.01598955203706372	0.001002980968785032	0.01745540315595579	0.2084758133802333	0.1235705405890998	0.2362866360542384	0.07274050898753762	0.01103318912045475	0.001029858910587205	0.001009779516301054	0.001002813671790294	0.001001156643491687	0.001001075747786146	0.001001638373652844	0.001002532530838258	0.0226856543456293	0.03279616014187579	0.1251485870728817	0.02174090247827236	0.03688552351683919	0.1033388994885467	0.06282964169278998	0.2142830311076189	0.001004212808203843	0.03203570604416971	0.0450868225920506	0.001256685586751529	0.001001186704839502	0.009593769799102295	0.01651314615856273	0.001001652759680849	0.0010064565933295	0.001000883917033956	0.01563848398294953	0.1458514446047272	0.001010998661779462	0.001104121434909203	0.001012512632023908	0.001003650979330512	0.001007482423465755	0.07576515310198005	0.009503313993662237	-0.006013500146324491	0.04485143283288436	0.008734360411911581	-0.002360771745043962	-0.009238127983650229	-0.0005719069196939211	-0.9411027267064659	-0.8190774613286697	-0.2056307292322767	-1.49253428851373	-0.02373079572050707	-0.4537275750870876	-0.1751463882381873	-0.01721087168888202	-0.05944425162994914	-0.007123234977631092	0.02416175437855901	1.862010410835252	-1.040644283641323	1.032075921455149	-0.08721732652581193	0.0005463169730582787	-0.01067294994328065	0.05899266214833173	-2.305074640659546	-0.8660185690022164	0.01799326943356222	-0.006174373084686579	0.2013158644306577	-0.1119080275505783	-0.5299110704752448	-0.7369357200694876	1.726150001401088	0.09991965673326809	0.02790441142868931	0.03466322835072144	0.02985436337263177	-0.8413892563935462	-0.7592832053098884	-0.4330854563858725	-0.3243370897653841	-1.945494182391456	1.219734324253897	0.6234530198708572	1.659827995020044	-0.667529265307567	-0.07978658995861579	-0.01286688559528384	-0.019878151011834	0.549612985320291	0.208014255511855	0.01796912552826025	0.008606938249135436	-0.2012112570447213	-0.8221777653564517	-0.2471740857735948	3.786552074044402	1.007511563634233	-0.2290132595651976	0.3276940868057698	0.2070379012370116	1.405446081552393	0.4189646174790227	-0.7284915395689492	0.05867828013793235	0.2708391257534277	-0.0126794111578051	-0.3944418051524112	0.1094676224564346	-1.037351589523981	-0.6626363671684646	-0.04091879861917363	0.1679162711314086	0.8669838600442021	-0.09695443655155229	0.5651437217146057	-0.1167905743447865	-0.1483175782039164	-0.124796054059899	2.16049083395921e-13	-2.024890303245385e-14	nan	nan	nan	nan	nan	nan
0.37	0.00638475138267154	-0.05394533910795627	5.743821002338914e-05	0.7103245846390588	0.9278297699924144	0.003384186809506649	0.4483672214955831	-0.01986810692496524	0.1170426180173417	-0.08826704763619651	0.08863851929349199	0.008924357665212629	-0.07889537681876854	0.1151372476857866	-0.01598888871359902	0.4598296590291086	0.2315779519069386	-0.4598296590290996	-0.231577951906949	0.002373400246758884	-0.1636395095931205	-0.007807304452483847	-0.3097995191618115	-0.006767198032679031	-0.007481252850401975	0.1198392413300346	0.2160019443528825	0.7918619630068555	0.583054989643583	0.1032445220721692	-0.04618210191234578	0.04875792515733906	0.1079486690009452	-0.08842583440201759	-0.03614225761974136	-0.3855868707567482	1.282608557140691	-0.3274160191564231	-0.04878752664324788	0.2479534806745327	0.3250376172708102	2.659180549421726	-0.6439906675273811	0.02051964251223769	0.8839300880101075	-0.335237912971828	0.1918018626215398	0.271928512961635	-7.304116663105215	1.727430418251675	7.304116663105211	-1.727430418251677	1.855310601185108	-0.4330424943309364	0.1249833356931847	-0.6503790279844385	0.3891055398169152	0.3027147155253167	-1.014691273804067	1.754755982619148	1.159339956264591	-0.6046781456353221	0.03242294166454489	-0.3748974608113665	-0.2950677971429252	0.7803673852117464	0.002432343705863028	0.01987769721240229	0.1134060859055753	0.1393808084602464	0.001000411644345401	0.003953073207547888	0.007947779154960812	0.004925112931212793	0.452413659827619	0.397807399364878	0.001140110310715747	0.008140849167766098	0.001000644962033435	0.02593078660783293	0.00100012924594149	0.005245017230162094	0.00108250885351405	0.01895650188566071	0.4515704613790319	0.4640205087690544	0.04634228884056757	0.06193113479931405	0.4101425600135903	0.4188675894863103	0.003039130491143076	0.008933738342078848	0.001004079603576907	0.006922584580902114	0.001009876503856493	0.009464863880223152	0.001004433710648391	0.01681305142432184	0.7018267683728441	0.5966303165240409	0.01776979695208685	0.03497490168348472	0.001000863336175814	0.004854017310813504	0.001001167249005679	0.0161797630032407	0.001000656718284782	0.06243736776320036	0.1767706931586902	0.1953857587079338	0.07702617711360929	0.0489412219786567	0.0230023252691926	0.02410517593212616	0.7917590113969766	0.8219418564054616	0.00100071124243314	0.03636554286065311	0.001000305781253311	0.006130471056743809	0.001000138205148561	0.007359700794600202	0.001000213710346746	0.007209636678733294	0.0705838982165716	0.06985591955624844	0.07520005429168759	0.06789905177596216	0.01868868970150742	0.0190054772689531	0.003844709172419015	0.009572537258863097	0.03046707321584457	0.06785776459143222	0.1981291495424921	0.193154935830521	0.1222159175371922	0.1113283352844656	0.2097538881209031	0.2084305742312914	0.07580164019854724	0.1098952466493581	0.01167536633836298	0.072061358904036	0.001026797109107407	0.0177394629214172	0.001008760349410116	0.02459552993429358	0.001002663108465511	0.05623945817171445	0.001001140193349725	0.01965531406823207	0.001001464159805024	0.01135609579842038	0.001002036663516698	0.02844105184434891	0.002408597259194568	0.02350576443736321	0.02682349498831955	0.04753288315246134	0.03279728786938701	0.03693856805060537	0.09244037989219707	0.1069199383472126	0.01647587919597591	0.03487520416311538	0.03596469333751378	0.03689433862859848	0.09905423472236942	0.1061199571351199	0.05937373506490871	0.06154658806415599	0.2048205850011528	0.211412900303531	0.001435025920686824	0.04466563135481433	0.03775763651145284	0.06237335971730686	0.04224416233554401	0.05524992674211121	0.003024740800835407	0.02955019200560949	0.001002485489441338	0.01721534873489836	0.01055463427892377	0.04001573813099214	0.01515435361560148	0.04543768340613161	0.009343450462903856	0.01983279276408067	0.006172673338005264	0.01719903192561425	0.001000753211717804	0.01289541399533339	0.01603774013838282	0.03147410333636179	0.1471532125189401	0.1599828640805815	0.001010189688343823	0.1087574731995209	0.003698119636466056	0.06867549724789092	0.002290683309817964	0.006393547145250237	0.00230078815072468	0.008423225471812184	0.002243733560300396	0.008424750545085626	0.07227598883062535	0.009175455641200706	-0.005865737610110975	0.04500550325007549	0.00680629369506631	-0.00203541631837685	-0.009110964848222484	-0.0001234542380339479	0.001003545504590267	0.07319977691380662	0.001000354940453168	0.001003115242208486	0.4409774948920929	0.001000938792605357	0.001000495263385916	0.001000093168911126	0.001000397982401275	0.5276861794808524	0.02428549952435551	0.4414598028957286	0.001000295348999476	0.001003482811285712	0.001007483013769953	0.001000330290152553	0.6385328689084571	0.006328113488072398	0.00100072807286103	0.001000880812130889	0.001000738652435555	0.1768388082945088	0.05165537030573362	0.00911385804291006	0.8638435877021391	0.001000641821231565	0.001000261682265397	0.00100006157088557	0.001000157131180332	0.03909091475645437	0.04440218213145451	0.008497202820517323	0.00100224506195667	0.009230997382601594	0.237693436528595	0.1461095789433705	0.2467052940147252	0.04746261374761913	0.01046711955386911	0.001019149767041319	0.00100682592018204	0.00100189198336057	0.001000788758507609	0.001002512159551754	0.001002585455398837	0.001006025200786641	0.01187768467530326	0.02434313969649254	0.1560328586765683	0.02311134038505383	0.02499025136529967	0.1111430711792655	0.06642975936295265	0.2354632913841541	0.002627818791064955	0.02164760173775638	0.03659451533584784	0.008199507221729581	0.001001236558968279	0.02261520166544469	0.01252993422034996	0.001001251891950242	0.001004540201461178	0.001000674793866429	0.02828248019513852	0.18064639999053	0.001008043609150449	0.01101047791954645	0.005841038335993403	0.005898904463918033	0.00567483640183027	0.07377225032194784	0.01165820215784651	-0.004686894204776229	0.04815095040019125	-0.001325636738460141	-0.001682986601037629	-0.008993830263964471	-0.0008448387555351589	-0.9507337651403832	-0.7668718000574926	-0.06480985885743953	-2.000784546027409	0.01967663281993671	-0.2625791182101142	-0.1988452962414597	-0.006220791974900352	-0.01824511743046016	0.005563958439278054	-0.01990733615930116	1.844014728197481	-1.234447953093875	0.8741749099083028	-0.09612913967523805	0.03549648656229869	0.01386277771724114	0.05876007209537119	-2.164853408776851	-0.6909341219646823	0.02749113176560062	0.0001705606025171821	0.1828025777507156	-0.05462562734343585	-0.7232917588304036	-0.6937871266553121	1.273530070043218	0.1107837868215729	0.01115059618640506	0.0139887899751227	0.01371326957210907	-1.465330069538128	-1.225664952131287	-0.4855558720028265	-0.1510378650308859	-1.414049463095486	1.686461340788234	1.069973867022836	1.153916393262466	-1.220223467986463	-0.06000082385169205	-0.01091088309351567	-0.02471826583388058	0.5785039007899645	0.2035214337891294	0.0139214287587914	-0.01075171878048515	-0.1526226778560327	-0.9815373788364501	-0.4345380915100064	3.127345875198514	0.6411390674781814	-0.5481074990699922	0.286097616993078	0.1924529710444447	1.936931759095904	0.5094486553693646	-0.8646578267972499	-0.3126160427520486	0.7142753005518541	0.002814814159749096	-0.2431238751069086	-0.1180127821681866	-0.5707407718984175	-0.3124498335847946	-0.07651886442492184	0.3871603683139679	1.745804906912448	-0.1098500358084228	0.989579893922289	0.002880777511401168	-0.02426131135649375	-0.007676185493076001	2.230804468852119e-13	2.861250148448527e-15	nan	nan	nan	nan	nan	nan
0.38	0.004603512351469666	-0.05342407703764169	-0.004432456529767266	0.7232075272176992	0.9244555479443766	0.003013907745714794	0.4511014639120633	-0.01692720539925009	0.1417965890044587	-0.09389663254010409	0.08798671360202705	0.01779243215293993	-0.08113312444146203	0.1156694358167829	-0.01294817434278822	0.3874049416646093	0.2487576078620905	-0.3874049416646073	-0.2487576078620995	0.02110401856992905	-0.1674305453805793	-0.006368634303524016	-0.3164082619296356	-0.003383774910711271	-0.004571361408943001	0.1058421370366002	0.2335219096894824	0.8035769190771842	0.5772650918485337	0.1028114073243348	-0.05008355774586567	0.0469725063365205	0.1158246959971168	-0.2609077965388058	0.1423653390155566	-0.5258165768739482	1.294390835719869	-0.3454219791466764	-0.02385686450074011	0.3020333456735729	0.2526677378600525	2.224423871033977	-0.4918822257093992	-0.1540062245967947	0.9007228021472572	-0.1205568811144206	-0.08927515792783079	0.3515005143760289	-7.107352628120566	1.702799764690638	7.107352628120566	-1.702799764690638	1.886693084500422	-0.3244406802191502	0.1587590095629654	-0.673988923919939	0.2866637810110067	0.2783891254522679	-1.864489882599369	1.740011131172236	1.190981466384113	-0.5475206669529198	-0.1195829776105835	-0.4049156523676073	-0.04288826431978178	0.7954291750347877	0.001746602858201588	0.0193815629203355	0.08990692153454015	0.1164471740451569	0.001000373242752377	0.004026240227708709	0.004633080033792459	0.003105003788575109	0.4476713869397935	0.3957084351179636	0.001073318161775828	0.008104376631920835	0.00100056215206384	0.02589525961481781	0.001000113003785848	0.005262437406527357	0.001043100143911949	0.01889103809566679	0.4810647070025222	0.4825589524425106	0.03225635298402649	0.04846264906197319	0.421085328968218	0.4267849921960316	0.002061728866181955	0.008614825563548985	0.001003746637141849	0.007242272663737075	0.001008456485790494	0.009547401187178709	0.001002470111791676	0.01741950966677688	0.6802021143097642	0.575789659440329	0.01097121378790853	0.02847035466135647	0.001000782760144928	0.00517306130151091	0.001001004456763853	0.01620808425575511	0.001000739487544001	0.06424139007572553	0.1768995986484968	0.1950042376127991	0.06185539530243318	0.04077278240058742	0.01433978997965484	0.017133107389516	0.8138509478116321	0.8323696912106322	0.001000676320705819	0.03753788756993554	0.001000291985205166	0.006285580028990899	0.001000105062353563	0.007557204818058514	0.001000192714962845	0.007392555391833301	0.04934621378067822	0.05221315220778992	0.05452639356806118	0.0524937273401247	0.01187706142652922	0.01389923519211505	0.002482838562113558	0.008535703296764143	0.01845029179245243	0.0552687222423705	0.2184495532501637	0.2146589832310421	0.1367381109342086	0.1260715600066757	0.2251770443929233	0.2182549625625452	0.05735548079595459	0.09480004317731218	0.01095011061360369	0.07159540485883227	0.001020124686191318	0.017571684768396	0.001007003931457434	0.02424125932296205	0.001002034576428554	0.06148275003512033	0.001000868359503895	0.02128092699073808	0.00100236985957229	0.01148728763688781	0.001002565542770896	0.02839884679203812	0.001736838873406442	0.02241836166650235	0.01700061280552911	0.03690372878234213	0.02670269037038785	0.03181136834208628	0.1254308377364594	0.1344605303297861	0.01993578936915838	0.03977692984440232	0.02784284758392778	0.03016668913397175	0.105836781038795	0.1083994384621186	0.06334248906512073	0.0629146196211841	0.2201926955792825	0.2373445934367513	0.002460887080386222	0.04972191603347987	0.02769647281103743	0.0523816455225465	0.03750857463372329	0.05070015106699596	0.007420339000597521	0.03751168892402264	0.001001899690391523	0.01722365058112542	0.01975218081690696	0.03849686550859231	0.0128375137507664	0.04350035309371549	0.005367407261221899	0.01597703008445207	0.003701588565052766	0.01504233698114362	0.001000656964807789	0.01181294524367683	0.02512805756327526	0.03636121453588215	0.1675095988547928	0.1855095188048037	0.001008331226428935	0.1073671354768341	0.009918028739885319	0.0790670892369265	0.00533247317233958	0.006876339096443287	0.005383818556003501	0.008665379952163066	0.005184166470344669	0.008780468113745788	0.07237658461340606	0.01152705881686193	-0.004627789190290822	0.04821257856706768	-0.002096863425198167	-0.001552844430370633	-0.008942965009793353	-0.0006654576828711066	0.001001965904830631	0.04308342301448456	0.001000315066208727	0.0010016334931059	0.4335913670553425	0.001001054560258816	0.001000456278520416	0.00100009703289416	0.001000467752430398	0.5651383994500627	0.008247743103939458	0.4481438278252858	0.001000232947522422	0.001003317286065861	0.001006517029630477	0.00100035499859021	0.6155460193249302	0.00110658478086326	0.001000672319316524	0.001000790718650185	0.001000893642386096	0.1773354750205615	0.03426705983213531	0.00100972717059258	0.8751558096284427	0.001000636165538759	0.001000288027209194	0.001000074628152297	0.001000179171003688	0.00887861342657387	0.01458448449373759	0.001004853603969433	0.001001509155128203	0.001006591609241455	0.2669110596769558	0.1686486172976409	0.2571239519752143	0.02218471850770138	0.009901049987283115	0.001008440623491613	0.00100387232406143	0.001000970294930913	0.001000420873525416	0.001003948571322266	0.001003532537149751	0.001009517870746867	0.001069715004975677	0.01589011925110979	0.1869171302802511	0.02448177829182937	0.01309497921375421	0.118947242869984	0.07002987703311477	0.2566435516606863	0.0042514247739151	0.01125949743134072	0.02810220807964625	0.01514232885671157	0.001001286413146857	0.03563663353178827	0.008546722282136732	0.001000851024222075	0.00100262380959457	0.001000465670697659	0.0409264764073283	0.2154413553763328	0.001005088556521394	0.0209168344041768	0.01066956403996206	0.0107941579485041	0.01034219038019262	0.07177934754191541	0.01381309032203066	-0.003360288263228023	0.05145046796749828	-0.011385633888832	-0.001005201457031149	-0.008749532544278689	-0.001117770591376355	-0.9600900043647876	-0.7913873852807276	-0.05650260177790607	-2.60132384368387	-0.01866868681322851	-0.1074451201210978	-0.2206282229230574	-0.002242315719212834	0.008776859260844518	-0.006146138147862555	0.02097277913129492	1.871204998686636	-1.465448708746044	0.7079119787700241	0.05982409131759819	0.02004002481147775	-0.004506080654670955	0.06333239526679377	-1.999007174180291	-0.6288004039555648	0.03618340082064159	0.005289329246499355	0.1807444034934124	-0.02654566459463211	-0.9091408986984032	-0.7106241915886577	0.8102622414534167	0.1240926026683165	0.02496608172826955	0.03195154733982003	0.02793013250481172	-2.058013903636722	-1.888070582250397	-0.5352257945197093	-0.07204698481732544	-1.147989859292051	2.706580095711991	1.951106350067226	0.8435525693002891	-1.803997137572026	-0.03178497067220348	-0.02538272090400918	-0.04945135159570134	0.4427064030143546	0.1061156584372581	0.01280558033481113	0.008794925150744603	-0.05702263182793579	-1.144972795757106	-0.5847018007838066	2.363299090305979	0.3520939682823984	-0.7834665320761262	0.1548581486501799	0.06181040025926338	3.405604753730262	0.4821833977736038	-1.16025719177957	-0.5800248375915825	0.822086604831103	-0.005047144660691374	-0.05441959023510076	-0.2542452990065874	-0.2196681259840524	-0.1502143263735496	-0.1455460770441886	0.5870333528120596	3.506506054759212	-0.1773118834683104	1.023682991442543	0.08790270939331681	0.06727165780966532	0.07269490244997903	1.217724407813117e-13	-1.50135747275429e-14	nan	nan	nan	nan	nan	nan
0.39	0.001334179119188332	-0.05113228538515304	-0.01068413090865129	0.7362171798275596	0.9209670446401784	0.002926169472807767	0.4546290996450905	-0.01497413913074447	0.1597220596540232	-0.09832012423080036	0.08554918957051745	0.0270971835107588	-0.08150249484310534	0.1133769366258256	-0.008667000795520756	0.3200941821242239	0.2655228566554231	-0.3200941821242276	-0.2655228566554454	0.03995788294889408	-0.1701642687497283	-0.004721405633785272	-0.3233446465997786	-0.001029954520973721	-0.00192600799753381	0.08425267477280031	0.2505586506467284	0.815953277539717	0.5722863200682157	0.1038197291075012	-0.05419323465146562	0.04661388559231598	0.1238934631790553	-0.385397409766505	0.3103662952224998	-0.7335842756837375	1.308164249144689	-0.3504193194355451	0.00676698556555173	0.3967167548774324	0.1329164922183338	1.324348471562497	-0.4025174137793892	-0.3303348977039297	0.9658121790116233	0.03936878282728694	-0.3623129562898518	0.5171587180939231	-6.33420584953665	1.645233937217138	6.334205849536652	-1.645233937217147	1.875648139987303	-0.2262430831913457	0.1675461714010057	-0.7164624153306526	0.1858276877648126	0.2507607880215172	-2.223750979378499	1.65650183790785	1.296413617461659	-0.4401218246596925	0.3965006532619999	-0.4118346678085108	-0.03860837355652738	0.8191698610337252	0.00138205302492626	0.01927283188202616	0.06630428127877715	0.09180617899066609	0.001000340046279406	0.004114160249452896	0.002863194872713015	0.002173189846118665	0.4426784068607872	0.3938248317842918	0.001038029843591402	0.008108769906288121	0.001000507013839832	0.02611048208491135	0.001000105184029175	0.005278222854536427	0.0010222523792428	0.01879875495307229	0.5087990137772063	0.4985390138230211	0.02011651726808441	0.03649468359004003	0.4311297495363826	0.4339903867709056	0.001542385985343175	0.008771885952636525	0.001003520434888071	0.007646493950199765	0.001007469721902657	0.009656353735939408	0.001001454682245093	0.01806916977784307	0.6593162114635357	0.5569717818883744	0.006195797104842466	0.02386940522334188	0.001000720475482374	0.005570518649150388	0.001000891811253775	0.01627841499720531	0.001000872922594127	0.06595594520658639	0.1772918577186569	0.1950398609006929	0.04551949334225581	0.03110483064683154	0.007935491271465166	0.01181651450504638	0.8314239792433643	0.838414488681868	0.001000658921438988	0.03890005153039478	0.001000294181708515	0.006436239139136583	0.001000092227912144	0.007753550868486209	0.001000189054477027	0.007571953610574199	0.02990042323422904	0.03570102693768563	0.03477702084455285	0.03616185302726075	0.006634882531786456	0.009973616615198489	0.001758629486085361	0.008030526009735309	0.01025386827622334	0.04783857254389578	0.2378260101065466	0.2445189714641931	0.1516770379757341	0.14597038159931	0.2372266770115581	0.224953677337913	0.038933646656832	0.07856334355515227	0.01040880294146127	0.07124738806764148	0.001014286302277421	0.01714714544786296	0.00100541603158119	0.02365286203626246	0.001001524203980623	0.06526912022207008	0.001000649924290476	0.02227780496727622	0.001003618747809577	0.01157265828912547	0.002122931834075441	0.02941595875490556	0.004773768571787924	0.02495695844304849	0.009369586782228413	0.02855135750499993	0.0218619532775743	0.02762524306634866	0.1504675015193287	0.1523741511824391	0.02143696692300829	0.04077342580013575	0.0193997861384051	0.02312821841321517	0.1100635742052243	0.1130080967680381	0.06512496123932024	0.06444088982932177	0.240112605173402	0.2727614506934994	0.0146003675507112	0.06143635854909795	0.023172742564755	0.04764310468061713	0.03201788088452041	0.04532020940151862	0.0111702898573863	0.04301787080503976	0.001001561925252695	0.01725763462520474	0.02499756348812347	0.03765586747248714	0.01191933151814752	0.04277601644945531	0.003241714416658966	0.01426067343800091	0.002384432017714083	0.01408884050621226	0.001000539588767236	0.01063401578591486	0.03574743481595571	0.04273903198269567	0.1874353273095559	0.2190483977840746	0.001006671189043928	0.1048699049280394	0.01786472047601072	0.08811769442165804	0.006657119166902106	0.007053037546751366	0.006726877432745066	0.00866643292601762	0.006464652083113945	0.008790885626174121	0.06964305897544562	0.01358274705735823	-0.003328295471664414	0.05115777384846271	-0.009561711215223841	-0.0008271928676100318	-0.008868535891912659	-2.763559811599095e-05	0.001001727835248645	0.02807857577706448	0.00100029740609685	0.001001343401163415	0.4297003206669138	0.001001504886979708	0.001000444011514631	0.001000097057824458	0.001000627083920228	0.5788329889281346	0.004630459992229038	0.4577141534358976	0.001000208085427663	0.001003257754935757	0.001006380040728177	0.001000434295119706	0.6005567866704061	0.001056174801046637	0.001000641561365921	0.001000760937494427	0.001001111740627008	0.1784596091767065	0.01763819243459153	0.001006185721128241	0.8765922645224838	0.001000644748330693	0.001000303608747812	0.001000082461918172	0.001000190384378344	0.004941648022212929	0.007797970974820316	0.001003056619334504	0.001001769851255553	0.001514119880723719	0.2767873818554151	0.179770716198093	0.2600822715586105	0.01159817410175087	0.009761447546635993	0.001008015089020403	0.001003671478046758	0.001001012350324576	0.001000424072457945	0.001005739017841198	0.005227490645714475	0.01384612754752721	0.001038157895287244	0.01681417579019244	0.189309116379389	0.02193707439590803	0.007150992132947171	0.1135381566918656	0.06510999513404551	0.2923092536224794	0.0474350805786091	0.02375097037797307	0.02347662377057096	0.01522043203819315	0.001001146103042163	0.02675064119533041	0.01293568198505314	0.001000966864256358	0.001002795665456409	0.001000376632220531	0.05397628142328163	0.2238560521702581	0.001004820982763175	0.03128668873364647	0.005838701784188764	0.005898254691072697	0.005673434799913883	0.06520050248430971	0.0154541606861162	-0.002003207519787269	0.05386881383462919	-0.01556742086636245	4.086556668736366e-05	-0.00888930945213914	0.001482294481247547	-0.970646048710505	-0.7809298407818771	0.01832758380691621	-2.319393200236258	0.02284042630962649	-0.07474710405350322	-0.151427215200454	0.002213015101266996	0.03186654889924021	0.00536612520114787	-0.02548252689564129	1.3506439446486	-0.9648798281966823	0.7405929776313213	0.0007308851778102528	0.05268077945517053	0.01923746734738795	0.06749367605977154	-1.756108193683576	-0.3189069060762711	0.04304578176705449	0.00862252128582737	0.1643731410823348	0.03011404975923804	-1.018506716814414	-0.3782630909149939	0.4175526150151215	0.1481542790006445	0.009637160470972442	0.01296761058672403	0.012539792640078	-1.301262540100148	-1.388374858000088	-0.2725042426591852	-0.0312216467216534	-0.4058081424375512	2.971636498797308	1.818443438183498	0.5182087947327517	-1.458277037555055	-0.03476809311147613	-0.0529341790124429	-0.0609763953543889	0.3512199057342668	0.1131325696847304	0.004788531594341742	0.1852493381585937	0.5376893478408824	-0.5729162479813893	-0.2728401619415395	1.236903645382999	-0.1227239178567316	-0.6400716965251285	0.7764288766221351	0.2615647374511217	3.419711321476125	1.645855557361191	0.1288183981472043	-0.5058849339931979	0.3037036320035965	0.008100210029326815	-0.1242475311416882	0.08069446438106283	-0.1170183204408708	-0.05053118539541569	-0.08048268470380288	0.6898850976308664	2.809043960811857	-0.3083274945734604	0.7619662728151583	-0.04791430762876748	-0.06295112556825605	-0.06438645454045547	1.248542164794529e-14	-4.455994291189767e-14	nan	nan	nan	nan	nan	nan
0.4	-0.002953207040773992	-0.04732928505801001	-0.01928546157893463	0.7493833034586659	0.9174843488034702	0.003158402969441836	0.458900258088477	-0.01436945602743932	0.1675571226890148	-0.1021410068425255	0.08144328932820402	0.03722036992502156	-0.08049202914313817	0.1085614111706106	-0.002356509520456399	0.261132693282275	0.2815619654712054	-0.2611326932822722	-0.2815619654712157	0.05844834834358334	-0.1720341888359273	-0.003080521935152822	-0.3308009983406818	0.0003673266611728007	0.0004454389753315107	0.06596014926460003	0.2664352420001401	0.8297476592532116	0.5686248926443646	0.1122464867699341	-0.05821654988309644	0.04600488908468256	0.1322250052113964	-0.4645183820886772	0.4446070739408971	-0.9957478351557006	1.32568503996904	-0.3442604855831253	0.04013748940747993	0.4507378877279424	-0.0170088951684756	0.2063423480830306	-0.3713604099209676	-0.4876814667559385	1.064409813430526	0.1554103393025004	-0.593880410765309	0.7573640599453827	-5.437498488433326	1.557571769180613	5.437498488433326	-1.557571769180613	1.814013287645256	-0.1516800236297674	0.1574900153414006	-0.7779823380719101	0.09535593949290287	0.2236078377435276	-1.2051025314821	1.507981210401083	1.474586116575797	-0.28405179565952	1.364104198242987	-0.3876433175762802	-0.09296341700589025	0.84798414511431	0.001199406583127358	0.01941953839031723	0.04572212165555054	0.07020894937985697	0.001000314621983861	0.004214803456918682	0.001970437254836625	0.001693472993800436	0.4380181416662639	0.3927731953861679	0.001020616703959314	0.008130477825132208	0.001000473322343852	0.02648456887598378	0.001000101288733087	0.00529101785995742	0.001011912396556697	0.01866032517282534	0.5319812995316843	0.5100885646802088	0.01186273507927932	0.02843034364679378	0.4409741563230086	0.4417453725771947	0.001282134542476634	0.009212301240476818	0.001003377611570391	0.008133419192929522	0.001006908055864079	0.009790968073260782	0.001000986892834939	0.01878726417026456	0.6400627535219297	0.5408366984172026	0.00372508802932086	0.02154186809144789	0.00100067396221807	0.006028731197927277	0.001000820620575844	0.01637744873007731	0.001001048710960092	0.06757298326548308	0.1779648204613289	0.1955353931596789	0.02858222687322672	0.02052150276915024	0.004627524082024081	0.00905647145901922	0.8443820197647932	0.8410978507553449	0.001000654519915272	0.04049725494163801	0.00100030307416353	0.006567751641838523	0.001000089732892152	0.007929555986610616	0.001000192834740545	0.007735156872597252	0.01725312940783871	0.02505087361164738	0.02054186647703747	0.02452481862655104	0.003943318798765517	0.007997023902952679	0.001395477798619655	0.00786660687958606	0.006232726684640774	0.04579719815293632	0.2534519846813343	0.2682160921646158	0.1648494348949557	0.1582361381648384	0.2458743532390383	0.2290595066365164	0.02364199296887404	0.06533581741231048	0.01006439451610835	0.0709610488857505	0.001011155600241772	0.01664482047189196	0.001004521999259793	0.02316676562365455	0.001001290186179731	0.06924019357710423	0.001000542362822497	0.02394103104077254	0.001005138547312678	0.01159345789845432	0.004785022100376487	0.03191627096990666	0.01261453162431953	0.03263109583740701	0.00539033952814899	0.02449710805733385	0.01975942920775624	0.02594822695165834	0.1658644743123611	0.1595481745406888	0.02098591133322319	0.03792386867317123	0.01204354214214252	0.01704837351515521	0.1102408635786627	0.1241191232763452	0.06390488305023076	0.06850833629189797	0.265261378234349	0.3005777123434668	0.04117676418844816	0.07834203622093262	0.02674852997146767	0.0532834009806011	0.02688475039946273	0.04038402361738318	0.01309711172436537	0.04407683877923581	0.001001322920304404	0.01731077986505157	0.0234270646906407	0.03580256460259241	0.0135948920618909	0.04454057226608704	0.002167759261280491	0.01376836133286529	0.001721772768453473	0.01383078893761477	0.001000436388701577	0.01039843414569801	0.04729898851714181	0.0501860157101006	0.2025996947359357	0.2338458824154243	0.001005707723575188	0.1014767202197051	0.02685801973157668	0.09381697923975509	0.004926835896875256	0.006011027177891234	0.00497388017470356	0.007488556190159145	0.004791776379872733	0.007617237931392224	0.064345987057722	0.0153620233802472	-0.001990410403161844	0.05375173618701489	-0.01483785179691893	0.0001120690024559308	-0.008936910791192701	0.001918348478551762	0.001001489765665583	0.01307372853965123	0.001000279745986615	0.00100105330921992	0.425809274278485	0.001001955213708515	0.001000431744507231	0.001000097082759016	0.001000786415416579	0.5925275784062066	0.001013176880519118	0.467284479046509	0.001000183223340091	0.001003198223805343	0.00100624305182366	0.001000513591667939	0.585567554015882	0.001005764821233085	0.001000610803416315	0.001000731156333619	0.00100132983886828	0.1795837433328515	0.001009325037040424	0.001002644271666142	0.8780287194165249	0.001000653331124118	0.001000319190287008	0.001000090295685459	0.001000201597754154	0.001004682617856169	0.001011457455913627	0.001001259634701763	0.001002030547378519	0.002021648152198569	0.2866637040338754	0.1908928150985456	0.2630405911420095	0.001011629695800448	0.009621845105990061	0.001007589554555508	0.00100347063203426	0.001001054405721681	0.00100042727139829	0.001007529464354954	0.009451448754278771	0.02668273722431084	0.001006600785602027	0.01773823232927743	0.191701102478524	0.01939237049998177	0.001207005052135748	0.108129070513746	0.06019011323497548	0.3279749555842743	0.0906187363832969	0.0362424433246065	0.01885103946149737	0.01529853521970216	0.001001005792965705	0.01786464885887213	0.0173246416879699	0.001001082704284452	0.001002967521316232	0.001000287593756195	0.06702608643923555	0.2322707489641837	0.001004553409005967	0.0416565430631151	0.001007839528412444	0.001002351433639989	0.001004679219632929	0.05862165742670399	0.01709523105020154	-0.0006461267763465665	0.05628715970176009	-0.01974920784389283	0.001086932590406016	-0.009029086359999553	0.0040823595538714	-0.9812992360924473	-0.724403882500414	-0.005415092457615232	-1.992570754963032	-0.01612404966236835	-0.01702570209850181	-0.0542348358156247	0.00122061328052298	0.04054972349218337	-0.006744226627692727	0.01174345159979177	0.9851028940315929	-0.6847236030216758	0.8178302250532661	0.1164950710498462	0.03658081612488555	0.0006262770869843604	0.07701925154055667	-1.462448358023896	-0.1741179427131859	0.04833444103608856	0.01102992790662255	0.1612409891050166	0.06543612962120329	-1.092216123468387	-0.1993142239022883	0.1379751619026399	0.1711004928396374	0.0211367602422248	0.02788336087895368	0.02469114116412716	-0.8856195148060505	-0.949102599823102	-0.1454206215958745	-0.003795353450650094	-0.07023479778859203	1.474006589167339	0.4244933446464396	0.3249754739640985	-1.202162441706639	-0.01944944880483093	-0.04093985200252854	-0.02899117678156393	0.4796470366428991	0.2393852778339845	-0.0001086282408540196	0.3054349755769802	0.970085491739907	-0.2853484298191659	-0.08287996857869999	0.2153795914324645	-0.4171166482257917	-0.5917413674672725	1.45533178912871	0.5700456511474422	1.885485632378535	1.520430429015996	0.9155102366065313	-0.4912736613181333	-0.06735617628171714	-0.001214910280247632	-0.256880556997271	0.2435331931941688	0.02514078227098548	-0.01112534510405302	0.04312348646622382	0.800866608932149	-0.2417728148244853	-0.3565027153780223	0.3534189181430179	-0.1558390544435911	-0.1685142841375395	-0.1641181389939047	-1.243654606781217e-13	-1.144261879796888e-13	nan	nan	nan	nan	nan	nan
0.41	-0.007901465292608835	-0.04236604207784535	-0.03057758836686693	0.7627414922463447	0.9141077967030219	0.00371471121154914	0.4635141176496568	-0.0151922380203454	0.1642069367717133	-0.1058133446774565	0.07585958061341889	0.04825308963509201	-0.07839452906943574	0.1016852554395723	0.006512237341100098	0.2109039928809179	0.2966066913199397	-0.2109039928809096	-0.2966066913199517	0.07609778547465276	-0.173280689709948	-0.001610960695189231	-0.3389304079149257	0.0009275368754586284	0.002568561471893811	0.06088536223064142	0.2805446592023336	0.8455306252532414	0.5666652097870013	0.1279967695598137	-0.06174511858424473	0.04562229178984175	0.1408600817808599	-0.5281815584620768	0.54356285983849	-1.247769176752007	1.346162606134118	-0.3304664508513181	0.06948348213828849	0.4791728765218971	-0.1362006144492599	-0.8310029922427903	-0.3590182247297008	-0.6254081740778981	1.123061283376587	0.2713525303998897	-0.7733587020076275	1.003160037968857	-4.617893357395784	1.450206987242094	4.617893357395781	-1.45020698724211	1.715205030757722	-0.09819149705968779	0.1357725561817907	-0.843532259960036	0.01850125731354579	0.2032618865060705	0.07944845891657339	1.308165190853492	1.665741410543396	-0.1175805728658016	1.65049575385594	-0.3115979065955836	0.009514050052708629	0.8790555097421191	0.001102458077616951	0.01971444380432581	0.02958794018954648	0.05305519033263648	0.001000295006368749	0.004320011167026182	0.001496064362902098	0.001460244995802669	0.4343845943050439	0.3928705797292203	0.001013079861708341	0.008149779487526968	0.001000449579294682	0.02698130668322878	0.00100009851610614	0.005299106574490632	0.001006543270634536	0.01848020970249078	0.5500468717327115	0.5174711107202831	0.00663086115412691	0.02331632266576219	0.4519199682454457	0.4508081063718299	0.001144025212246743	0.009885806000197662	0.001003276986753372	0.008656074919602512	0.001006592657058977	0.009940848853470432	0.001000769848562262	0.01952807050960361	0.6232809639754672	0.5277367345105637	0.002401367533227926	0.02035806311595045	0.001000638242326179	0.0064993744747674	0.001000770791549285	0.01650550144437812	0.001001286511287541	0.06909450843814015	0.1790823842248326	0.1964879527947061	0.01560658241656698	0.01159676769065478	0.002860764838895086	0.007566801390324296	0.853220275303649	0.8412650689036472	0.001000656503317789	0.04230467373110102	0.001000313876784712	0.006691707604362753	0.001000090932246797	0.008098506060011876	0.001000199018142634	0.007889854698875228	0.009493076015500857	0.01834650011691986	0.01285986331686198	0.01807988249064762	0.002507971650365665	0.006961713369050612	0.001203259622274282	0.007885203460046617	0.01198066198252086	0.05365096064535753	0.2627334474959516	0.2738064613180152	0.1729193616250561	0.1569448019461149	0.2517069178847517	0.2309469164542806	0.01291646778400772	0.05614736505758824	0.009602163878238647	0.07071027499836359	0.001009770706671951	0.01642785596901523	0.001004016144150484	0.02304330318576447	0.001001267657316707	0.07488824376303058	0.001000516270133363	0.02661776299588203	0.001005449839878109	0.011566557752922	0.00595118201526642	0.03323256657182782	0.02073201883953289	0.04160196660350848	0.003348969942002429	0.0226384111839857	0.02194975039463047	0.02782444119575166	0.1721927000327669	0.1585690550980507	0.01912254404773447	0.03290032543546169	0.007201018764057871	0.01297480811033625	0.1086490877313882	0.1346026422874857	0.06124331109868254	0.07281083888910661	0.2851589697736255	0.3075119433768811	0.05760162050178168	0.08671759673329986	0.04091013350137555	0.0708493119801446	0.02365795776833894	0.03723533916807913	0.01230165325599682	0.0406881615622836	0.001001184432325	0.01738670245890346	0.0186454729230032	0.03289416220861983	0.01812611348332883	0.04891313374547446	0.001597393991217215	0.01394914468516511	0.00137056048798107	0.01388642939502852	0.001000358602054849	0.01093768543590799	0.05723820439171844	0.05797135352124773	0.2110367066604902	0.2231289648850133	0.001005169227990402	0.09839121696666851	0.03186719348030744	0.09332414717896395	0.003016866002770108	0.004853121815227546	0.003039066656349172	0.006220440139095704	0.002946038809507977	0.006376418807419405	0.05767796905020926	0.01690345134184726	-0.0007434695552851772	0.05317147094771696	-0.01570372722561806	0.00111496359541426	-0.008970438833141763	0.003897511267609868	0.001001522162385144	0.008342588351725723	0.00100027023340668	0.0010009138170888	0.4268052905952986	0.001008011796682217	0.001000419055282799	0.001000094402394291	0.001001098758260233	0.5924713610400311	0.00100940652438512	0.4844261769541821	0.001000175812502942	0.001003150316466661	0.001006282545082717	0.00100056968630309	0.5792542828913756	0.001018484876946919	0.001000592834621195	0.001000708599662929	0.00100170670234505	0.1820864309064899	0.001005586442367694	0.00100212637677072	0.8734763163589262	0.001000662997811613	0.001000330134633858	0.001000093774992437	0.001000208714863817	0.001050346089045358	0.007208125105752881	0.001001156694151572	0.001003800600210457	0.03179736095907656	0.2738603012164471	0.1814661498948852	0.2617803415124941	0.001008267113808402	0.008667750207034393	0.00100895551908673	0.001003505876385939	0.001001404803568346	0.001000541442270896	0.001004288357285324	0.005254473124112168	0.03217039956323246	0.001356909884384931	0.03005312777179943	0.1741039475926267	0.01505662273340008	0.002654051755440851	0.1048571156813966	0.0558768894530232	0.3179804264110371	0.06586683966144036	0.07552065405875832	0.02097563804708079	0.008156427579037924	0.001001069489200377	0.00943392581540072	0.02800899255202166	0.001002360757173639	0.00100539251944596	0.001000269241085138	0.0715064050934784	0.2195014491956702	0.001004655747002383	0.03410067779033352	0.001004553798117543	0.001001386306778958	0.001002736772737535	0.05025500034150047	0.01829145553676342	0.0004255970694404749	0.05009865470518484	-0.01333321815969733	0.002140282992379126	-0.008957048853604588	0.005728795427658671	-0.9926988074680331	-0.663255236284955	0.04952291974356531	-1.440930338462076	0.02403960032658797	-0.0234281044191086	0.07430762342242588	0.001876561417652509	0.05866837338134443	0.004539445358432159	-0.03473948066544046	0.4945109013851088	-0.361604626552843	0.9967230139499477	0.04655785575860543	0.05970128586271412	0.02242330402527613	0.06926635544612703	-1.160290945665679	-0.07342350109894787	0.04503789853209888	0.01476297000824649	0.1441191652790385	0.121201199086833	-0.6881441644533143	-0.1056271165461571	-0.1093028157897672	0.1866660872806669	0.007625896763448558	0.01092122519711095	0.01046061168115782	-0.4844075155440574	-0.3545398556044068	-0.06928320211845536	0.00752631919407661	1.466101336013155	-0.2082980947608047	-0.5432132689404607	0.05107734695137286	-0.6614158628431165	-0.03090134322923141	-0.00464562498005593	0.001965601954414689	0.6332571483215318	0.2883836419922487	-0.004030665701271959	-0.01480541398300853	0.8435644269106927	-0.1044255894973185	0.424889266222814	-0.3773856474050241	-0.5576255187470825	-0.2510247983167566	0.5951700213802008	0.2473121780827593	-0.3256892001076305	0.191947517558801	2.473694430611251	-0.1652623908089352	-0.5401691960999424	0.01292224815474172	-0.3312837930185056	0.5989908113043579	0.02244595255960647	0.01812128203684862	0.05926225478661211	0.7429042026916103	-1.614677489073723	-0.2514904638397951	-0.3755711459014047	-0.08242433472876196	-0.09181538506813858	-0.09063536826167722	-2.2094606115178e-13	-1.247768107025281e-13	nan	nan	nan	nan	nan	nan
0.42	-0.01357780401335554	-0.03654760110582641	-0.04394267820026226	0.7763107533529192	0.9108866894612043	0.004515259074185397	0.4686264926591621	-0.01686653053727887	0.1518445936297112	-0.1092395926901347	0.06900816788934386	0.05930013868837505	-0.07491972143493664	0.09325407779934704	0.01744218575113035	0.168581790823222	0.3105427769494921	-0.1685817908232147	-0.3105427769494962	0.09273906680253535	-0.1740094456947279	-0.0003780643408769831	-0.3475842972035393	0.0007736548864500921	0.00455558120420056	0.06533518512739178	0.292483805033408	0.8627371740063575	0.5660793652459994	0.1425472697294962	-0.0643190576937229	0.04605657192603738	0.149806602225506	-0.6101344758667457	0.6156466723140758	-1.410340444250638	1.367899503748176	-0.3131715137529992	0.08898541351327147	0.5504409773884753	-0.1873109999629621	-1.596089096902659	-0.3221424454718105	-0.7412222686130988	1.067275682066056	0.4308718515559339	-0.9048847925851281	1.1696043696508	-3.856198819701299	1.335843725344287	3.856198819701299	-1.335843725344287	1.612382127007841	-0.04813104578232826	0.1101570382107984	-0.8828782809457573	-0.04746250116579181	0.1963872848924714	0.6998194546542469	1.073926936170938	1.759302667192422	-0.009284132387214518	1.124147674204662	-0.1967173992394286	0.0704120692010685	0.9102729201507322	0.001054000283584725	0.0201125316749478	0.01847450047964377	0.04133535693076661	0.001000280444878602	0.004433075636364851	0.001258344780887395	0.001348746767045576	0.4321984709579312	0.3942712662345397	0.00101234294477848	0.008152745898739794	0.001000431366129789	0.02765534705245904	0.001000095789736287	0.005305356283983164	0.001004016252189829	0.01822607685948032	0.562585376569233	0.5200408744559983	0.003943711736317282	0.02072777044816881	0.4647326815314095	0.4617199624577276	0.001074952613242319	0.01071049785273172	0.001003202734660403	0.009162464043807437	0.001006454793849935	0.01010090265552369	0.001000689443383309	0.02013507806160059	0.6095065088362054	0.5175759490566564	0.00174163168436078	0.01985778909548521	0.001000611402496505	0.006914362852469364	0.001000734607131907	0.01667635523510478	0.001001593878907302	0.07047646896815356	0.1807286897660849	0.1978819251754425	0.008690449487225924	0.0068503540354824	0.00196948292295943	0.006803782594018889	0.8582450969107589	0.8388163687685749	0.001000662330384955	0.04415623313195213	0.001000324750314637	0.006799698867153294	0.001000093272165882	0.008248271918467307	0.001000205668647621	0.0080286128580444	0.00548249107820973	0.01477967667294016	0.01186942273453364	0.0171409169494306	0.001785268980222815	0.006458525522065044	0.001107988341151487	0.008017366256383296	0.02921157255086183	0.07162150566810674	0.264159056408601	0.2670028235439556	0.1741699239194298	0.1501628191750487	0.254987985122152	0.2300524707228304	0.007260149369673887	0.05158974348320684	0.00889728956895581	0.07033910173007363	0.001009761897952102	0.01650805644402927	0.001003780975225696	0.02315941591773271	0.001001431687504507	0.08157121949919371	0.00100056034517536	0.02955715445673087	0.001003984038824435	0.01153765928773689	0.004453046376588714	0.0321675715144296	0.02747284453189949	0.04989189968417813	0.002492085669895303	0.02204790337441418	0.02896195947595046	0.03378134125254858	0.1692173590564615	0.152676818243795	0.01605317466151819	0.02737068791007199	0.005431195907763302	0.01146681585315121	0.1063488602552271	0.135098483869589	0.05782500771468009	0.07259172604935797	0.2944317017933757	0.2975229328530933	0.05493762310337676	0.08292630345421463	0.06612527545140751	0.1002777389390275	0.02298073751532753	0.03654279255588098	0.008383456527202397	0.0346776562801329	0.001001147070163715	0.01749968116254302	0.01204119592478775	0.02904721131774207	0.0255739831549664	0.05588062266481852	0.001312150301645336	0.0144458816713873	0.001195934700910749	0.01411057148737743	0.001000310547619859	0.01147438890563315	0.06456674989261015	0.06477816475180696	0.2115525640142071	0.2072909966776587	0.001004951311202767	0.09662906037068013	0.03089293567076288	0.08783384001013757	0.002051265532512869	0.00422889415040703	0.002061967904860236	0.005518119308839955	0.002013836696312008	0.005672736916832505	0.04987752499090251	0.01821474365342162	0.0003866599578650112	0.04885237920356773	-0.0117150259123874	0.002151495394382518	-0.008933589842861453	0.005654856113154012	0.001001554559107049	0.003611448163803762	0.001000260720826048	0.001000774324958567	0.4278013069121124	0.001014068379676408	0.001000406366056929	0.001000091722035047	0.001001411101122075	0.5924151436738557	0.001005636168251587	0.5015678748618547	0.001000168401673367	0.001003102409128353	0.001006322038340496	0.001000625780941127	0.5729410117668693	0.001031204932665412	0.001000574865826575	0.001000686042988118	0.001002083565822569	0.1845891184801284	0.001001847847704238	0.001001608481871468	0.8689239133013275	0.00100067266450108	0.001000341078980768	0.001000097254301732	0.001000215831973844	0.001096009560242306	0.01340479275560106	0.001001053753601093	0.001005570653046351	0.06157307376595382	0.2610568983990178	0.1720394846912243	0.2605200918829814	0.001004904531822519	0.007713655308077736	0.001010321483615041	0.001003541120737138	0.001001755201419837	0.001000655613151722	0.001001047250225058	0.001057497493945529	0.03765806190215815	0.001707218983164566	0.04236802321432227	0.1565067927067293	0.01072087496681916	0.004101098458743869	0.1015851608490478	0.05156366567107102	0.3079858972378007	0.04111494293958685	0.1147988647929122	0.02310023663266571	0.001014319938402946	0.001001133185468578	0.001003202771931874	0.03869334341607309	0.001003638810068615	0.001007817517579607	0.001000250888429789	0.07598672374772113	0.206732149427156	0.001004758084999379	0.02654481251754849	0.001001268067828942	0.001000421179925762	0.001000794325849028	0.04188834325629701	0.01948768002332505	0.001497320915227459	0.04391014970860954	-0.006917228475501749	0.003193633394352341	-0.008885011347209603	0.0073752313014461	-1.004488158498136	-0.6225072759533808	0.01522139887161072	-0.9057856259185737	-0.01455269781019007	0.007320251747833545	0.206425596635791	-0.002046436862821247	0.07601023592511459	-0.007112027598297005	-0.003060022939744014	0.02254643316879618	-0.179629850356028	1.187654683307086	0.1467324895927904	0.03332749568715266	0.002660881488723529	0.0502594940758585	-0.8746126674778397	-0.03741175168019488	0.0372034611981595	0.01959014356858606	0.1333280605807686	0.1537186787601807	-0.2565518388158384	-0.05398396941576945	-0.3852084947713963	0.1799286151317198	0.01794382029850964	0.02404651788964915	0.02150320774545127	-0.258109504629858	0.152091519102404	-0.03899608419964118	0.01891788971298295	1.953121708285736	-1.004794796322946	-0.6736359658217742	-0.2313956358717167	-0.2759962856514803	-0.0435293249790385	0.01849314356247865	0.01892385718700966	0.6866321466992529	0.2919171789855625	-0.0005082921705734404	-0.1708231562860844	0.8338979546513549	-0.03171061706824235	0.7332571939526897	-0.7672438908769292	-0.51833550571632	-0.07862673786669251	-0.5422036966760831	-0.3342774362413546	-1.49916267906032	-0.9129403292673299	3.288013428475755	-4.6093895874445e-05	-0.5917217890452173	0.00619630690778449	-0.4445902563851746	0.7625186812083493	0.08833150904731968	0.02257498188588452	0.04261392236854823	0.6051612928150525	-1.265982950211949	-0.09183338396981006	-0.6460761034213377	-0.04910351488902742	-0.05535523998665502	-0.05669069232881189	-1.385476311702911e-13	1.293864436633027e-13	nan	nan	nan	nan	nan	nan
0.43	-0.02023334729669343	-0.03016199440359495	-0.05829962619735323	0.7901016480364642	0.9078427621418343	0.005451666012780185	0.4748378148976874	-0.01874548067017466	0.1335247683141388	-0.1120894180962187	0.06118585837004089	0.06910370679702556	-0.06955335770779984	0.08377904920030979	0.0294489255924773	0.1336881845023469	0.3233450403768699	-0.133688184502346	-0.3233450403768739	0.1083717677625021	-0.1742155415970442	0.0005759509697945678	-0.3564527662721573	4.230835089243469e-06	0.006540191382028561	0.07280349585850117	0.3019171250581583	0.8802174459553953	0.5661944329493142	0.1500701003614797	-0.06568895200754681	0.04681118459861467	0.1590754662368404	-0.7222557393230542	0.657123823746701	-1.44055939329435	1.390602621166423	-0.2954879171293818	0.09651645215966355	0.7013803764247502	-0.1821203481845277	-2.023194483049759	-0.24611962582436	-0.8165313315643964	0.8746538553349383	0.6461764233415359	-0.9826299198431272	1.21348538987705	-3.118186081327262	1.225903757430013	3.118186081327264	-1.225903757430028	1.51110459938375	0.007806109498173923	0.07759594399429223	-0.8857485727254322	-0.1057175354140583	0.2016672445301831	0.766643205410648	0.808657093640034	1.721628574174446	0.0246684345773608	0.4297542714393992	-0.0794155645867123	0.07526546787248801	0.9424048736729057	0.001028315060830503	0.02055300311840655	0.01104479803463654	0.03372880642404149	0.001000266819376446	0.004538111304738543	0.001132153331726737	0.001316345354831305	0.4317666081092328	0.3969918551718123	0.002894025271902362	0.009747562503058763	0.001000418848200449	0.02856323720070983	0.001000092166983769	0.005307831164078207	0.001002668840198796	0.01791365723448552	0.5699013860594602	0.5191869253972162	0.002509919494744317	0.01937932565434556	0.4804039378158575	0.4750040699692151	0.001038310852620665	0.01168703185207247	0.001003076987404654	0.009585958522143397	0.001006273977421422	0.01025307999290143	0.00100064766205519	0.02046771659355353	0.5985856978993984	0.5099832219499616	0.002487708431785133	0.02078431979664545	0.001000582577984643	0.007217448410918113	0.001000711169250219	0.01690019976778002	0.001001959111280843	0.07169612452382733	0.1828551773754188	0.1996243281100806	0.004965951194882834	0.004538288486736307	0.001495834486157345	0.006393903530033196	0.8593360349049702	0.8336216580988275	0.001000653794738703	0.04583495267106233	0.001000333419763416	0.006904604616018486	0.001000095415124467	0.008393878699249348	0.00100021107002152	0.008161414900469618	0.005294701513246913	0.01458377764959369	0.0156058007299654	0.02002385054480698	0.001401438993616498	0.006210693166695443	0.003290011484891571	0.01041122966948563	0.0465141759915186	0.08827414136845428	0.2613017416823227	0.2566419494216589	0.1722212503720086	0.1447789557773755	0.2554774669646629	0.225993965873367	0.004223577342749665	0.04951458578335466	0.007972009867968309	0.06983002488221231	0.001009826812480821	0.01670744063462235	0.001003663951364973	0.02335477311055637	0.001001886981680033	0.08819879788586618	0.001000707919201068	0.03230304777031902	0.001002527489125832	0.01154546586219538	0.00279075947019469	0.03101101783905173	0.03118304669434247	0.05540023495873682	0.003553480010836641	0.0233897223559418	0.03605696665435928	0.03983250335831182	0.1594170410738047	0.1447593208141389	0.01228897203174639	0.02247624369252922	0.00559481429949338	0.01154855369793833	0.1019511983665207	0.1270426205374764	0.05391677751040801	0.06797996654490202	0.2960208301022052	0.2835771749966268	0.04386053465795687	0.07284076490625351	0.0914837712475953	0.129523489986857	0.02276284676748491	0.03630506534022165	0.004812124827106576	0.02973672492243752	0.001001147282470025	0.01766088471992463	0.006720582462485311	0.0251938127761847	0.03207432066768155	0.06176261075246896	0.005182215014810989	0.01929357866260071	0.001539792092778783	0.0148563142343498	0.001000288589355624	0.01181322201975022	0.06657887600987483	0.06901973151961582	0.2082425107548863	0.1987079958793547	0.001004837425869184	0.09631636540113014	0.02575171189316337	0.08038493088333612	0.001537498025649041	0.003901074637371913	0.001542589498829279	0.005130344250600318	0.001518138259456343	0.005268381355175435	0.0389441679824576	0.01891085929354216	0.001273474823703813	0.04245415222746864	-0.006329954847371425	0.00341103166544894	-0.008796937179556093	0.007253865949606875	0.001001603446647835	0.002310637132038051	0.001000245802663064	0.001000691541870485	0.4335231916182771	0.00811407347628209	0.001000405360561156	0.001000085583782185	0.001001144372247226	0.5826881592928481	0.001004054425913418	0.5288221579523241	0.001000172408741733	0.001002813901899211	0.001005885959809501	0.001000585906921373	0.5714308211698386	0.005159333000187852	0.001000533726912546	0.001000687402958495	0.001002555477829247	0.1879228432614396	0.001001500598000927	0.001001417797319265	0.8559046979303351	0.001000621431297756	0.001000343594808072	0.001000097975989646	0.001000217417913663	0.008474786073520538	0.02500486837935717	0.001001080987042209	0.009435726670545078	0.07131702582170885	0.2514424691052803	0.1664313393672814	0.252699534209947	0.001004820156672014	0.006363451851375378	0.001009533108441247	0.001003543067988268	0.001002873167697798	0.001001035686433726	0.001000981606123407	0.001030939820838473	0.03351690988631287	0.007170690169045777	0.04588394514881081	0.1325321311620068	0.006029515031159192	0.007179002989827364	0.09069164659011222	0.04690551050211839	0.2911631710868235	0.02111943867430487	0.1336075411514467	0.022022316826699	0.001014100253341285	0.001001159586790048	0.001002185709954141	0.04019276955335219	0.01622217049635869	0.002651423975845023	0.001000278302377083	0.06321334104554424	0.1987946041699669	0.001004685780919687	0.0141898767626065	0.001001083749767723	0.001000355260471305	0.001000672830208285	0.02565547075494072	0.01914551834983581	0.001981212816323574	0.03489112726645756	-0.000475064879851193	0.004844486553392627	-0.008589825182127933	0.008755783504588157	-1.017570624304701	-0.5928289141661021	0.0591796608100341	-0.6084300002526327	0.02292888941558049	-0.008035173960088279	0.3397612054138519	0.2939679316241987	0.1049124202430262	0.003689732072522493	-0.04725557533155251	-0.2068489516991157	-0.09497098733947062	1.484674252672362	0.07535991969802894	0.04426221514206333	0.02132621711983376	0.0146400049647548	-0.6488849780202134	0.2012522757741872	0.02339442058894946	0.02504825743461767	0.1119563961749782	0.19441009665795	-0.1914423151713499	-0.02950627659005817	-0.6453933997602256	0.1519827001539563	0.006483580614646345	0.009445513050706802	0.008853090060675223	0.1821124084528376	0.4230307964685147	-0.01399859657866911	0.4270845655682492	1.395177373522028	-1.02783972007038	-0.4172205816209795	-0.5662961166645838	-0.1373196666753472	-0.0582721055057271	0.01963688321615133	0.01912731906190358	0.6310626852798259	0.2562663416905765	0.002691409142169634	-0.06542673984428768	0.3054036295283548	0.2709110804116277	0.4935944161664325	-0.8394604113307003	-0.462824006314609	0.08060046490456495	-1.002884895159327	-0.5486027244979199	-1.267798837669712	-1.090473841912643	2.567488253847431	-0.04642335858408093	-0.4018163398692287	0.02224517289798329	-0.3223666930632595	0.4375912097714962	0.8256329514070041	0.1169253265066402	0.02700755201850025	0.2155946267058205	-0.5238962152452712	0.01856876199161496	-0.8271661151001815	-0.01911793220064463	-0.02477241082689658	-0.02687227502170203	-6.050762932099262e-14	3.357846621464761e-13	nan	nan	nan	nan	nan	nan
0.44	-0.02804854997003779	-0.02349214151817207	-0.07234407082853021	0.8041292695405826	0.9049794517782009	0.006409997675949858	0.4828452383094627	-0.02038176393247627	0.1122743336314546	-0.1141279250079084	0.05281170733194299	0.07641753410847947	-0.06192068237772439	0.0737512995503099	0.04134672937401664	0.1063047964596256	0.3350867480439755	-0.1063047964596275	-0.335086748043978	0.1229000894781942	-0.1738354386210747	0.001112852940459736	-0.3651979294569942	-0.00132660034796467	0.008611575971949597	0.08012405951247531	0.3085753474033144	0.8968672825210494	0.5664201491680947	0.1521290715431927	-0.06595045100660923	0.04745698133464909	0.1686327995300915	-0.842066353871974	0.6724959089516536	-1.347839771070385	1.415244867862821	-0.2770481225738248	0.09337035842825013	0.9096612120192882	-0.1387776258350842	-2.182210970373349	-0.1598787465937399	-0.8515905723717885	0.5693275226191153	0.8841341722369918	-1.015429002755756	1.147817157700726	-2.35415516407065	1.123732573289865	2.354155164070651	-1.123732573289865	1.3915062781529	0.06910872987404987	0.02673437020927692	-0.85821710418946	-0.1597439275040249	0.2137421673111293	0.6702700392252962	0.5189074002449061	1.593215590515037	0.01284557070598379	0.03137578415053804	0.02496166371575237	0.04864888189209149	0.9679667765344605	0.001015501726085856	0.02102226031099684	0.006537099679372577	0.02930864642894538	0.001000252547232742	0.004639034583342509	0.001069007044056461	0.001303350492459803	0.4332682454379346	0.4011078706347161	0.007355729777586019	0.01349126800976238	0.001000412089582417	0.02974048798804129	0.001000087285936673	0.005300805494910419	0.001001862039250015	0.01752433188724958	0.5721308156103616	0.515633641286554	0.001787262731278722	0.01873011312258355	0.4995180882128761	0.491723596184833	0.001019997861616998	0.01275340843491342	0.001002869819124842	0.009905524650419141	0.001005965467098097	0.01039845962093607	0.001000606834847382	0.02039531401395834	0.5904124235292328	0.504499205013072	0.004914754679511388	0.02345352228841554	0.001000547593091226	0.007381866666114961	0.00100070013811558	0.01717471027693229	0.001002377710858952	0.0727426638040951	0.1854364540932487	0.2017630908783838	0.003068609424956582	0.003309886847197991	0.001258452901950009	0.006183368398235062	0.8564131196730457	0.8260753055617034	0.001000623899425706	0.04711923528445307	0.001000339010836866	0.00699829550228198	0.001000096847083271	0.008524595675159511	0.001000214562711526	0.008281592445712374	0.00884534212319135	0.0176855790120234	0.02310927801336658	0.02557224480849737	0.001209252822763151	0.006109989396619695	0.00855492763178913	0.01590365302079556	0.05988684034321044	0.09988049197344814	0.2560457358129598	0.2472368353038748	0.1688515033909673	0.14153673018447	0.2530146548252609	0.2190067327366218	0.002682148724626674	0.04887766190239991	0.006835057034708696	0.06917393840177181	0.001009464884847066	0.01686585788147496	0.001003606445126168	0.02352155705264388	0.001002673780380048	0.09403605629770545	0.00100097180227328	0.03466257844972064	0.001001766741655198	0.01160392351231436	0.001939565084384616	0.03076025349632665	0.0311566315363166	0.05675266285998457	0.006795421193546643	0.02688285832341373	0.04139680325986484	0.04398561335515407	0.1438742082766719	0.1354235136917253	0.008041580539159805	0.01806879441391439	0.007200641564920165	0.01279134831362966	0.094761780992989	0.1163624674581437	0.04964036851715095	0.06240910636243682	0.2912810763521343	0.2726107571909634	0.02836610758447941	0.06139069738424226	0.1131584295468966	0.1517545334711221	0.02213159361651758	0.03563584519722825	0.00299423063557099	0.02653429233796998	0.001001160577654129	0.01786859993941774	0.003988083894833702	0.02267433263369097	0.03615047204654689	0.06510669232948334	0.01459275575842222	0.02984704194358564	0.002532153560476502	0.01625611319743861	0.001000291329857661	0.01205163697726054	0.06196558773489278	0.06853890860509478	0.2031973942786448	0.1953474922568396	0.001004744344743138	0.0967859230491267	0.01708059290735382	0.07162130984547639	0.001279967636670579	0.003793384616813358	0.00128229960495083	0.004971218308970065	0.001269716755858515	0.005081454316048284	0.02447780064540475	0.01891479005792255	0.001891674379714107	0.03430872827400153	-0.0002401554285990669	0.004931445861831326	-0.008554595515066536	0.00870723736385237	0.001001652334194795	0.001009826100267744	0.001000230884500562	0.001000608758785105	0.4392450763244414	0.01521407857289133	0.001000404355063762	0.001000079445532977	0.001000877643375982	0.5729611749118431	0.001002472683572848	0.5560764410427926	0.001000176415821807	0.001002525394671302	0.001005449881277798	0.001000546032903358	0.5699206305728075	0.009287461067707252	0.001000492587998332	0.001000688762923067	0.001003027389836984	0.191256568042751	0.001001153348294262	0.001001227112766107	0.8428854825593428	0.001000570198096707	0.0010003461106353	0.001000098697678022	0.001000219003853581	0.01585356258679784	0.03660494400311531	0.001001108220483259	0.01786588268802769	0.08106097787746092	0.241828039811543	0.1608231940433384	0.2448789765369159	0.001004735781521617	0.005013248394672909	0.001008744733267786	0.001003545015239443	0.001003991133980734	0.001001415759722162	0.001000915962017647	0.001004382147738132	0.02937575787047209	0.01263416135492635	0.04939986708329668	0.108557469617284	0.00133815509549629	0.01025690752090996	0.07979813233117626	0.04224735533316543	0.2743404449358455	0.001123934409017925	0.1524162175099804	0.02094439702073254	0.001013880568279953	0.001001185988168495	0.001001168647979589	0.04169219569063042	0.03144070218262975	0.004295030434104547	0.001000305716328981	0.05043995834336774	0.1908570589127774	0.00100461347683986	0.001834941007662826	0.001000899431706285	0.001000289341022684	0.001000551334569577	0.009422598253584239	0.01880335667634625	0.002465104717419609	0.02587210482430554	0.005967098715799302	0.006495339712433019	-0.008294639017046244	0.01013633570773004	-1.031175131286828	-0.5835473303834118	0.02097854870304435	-0.268507523619074	-0.01537517575889812	0.01120156171650304	0.4855109017604325	0.4277313436767979	0.1298823637776018	-0.009012137413597217	-0.0184411674034791	-0.5173205772029505	-0.03978339796528029	1.874738424136227	0.1647010062704764	0.01254182572705625	0.001301339653727554	-0.03074872822748687	-0.4528706335169781	0.3111226064618335	0.009470000539563086	0.02972333924129037	0.09870480550270434	0.2329906454899881	-0.03981905698425819	-0.0141151829606825	-0.8555368682459497	0.101041230002431	0.01570084778159285	0.0210685569152146	0.01897830831229585	0.4014305725422742	0.6851836527399772	-0.009570367120014942	0.6386298773334598	0.9438646892281681	-0.8136427954182101	-0.2453084048672782	-0.817141293330249	0.01165047811053045	-0.07293125148649249	0.0102997548045599	0.01320920703837002	0.5285681517367157	0.2146446521501113	0.009621922973964898	0.01033471023399234	0.002716479978768281	0.3985527801200456	0.3536467721605883	-1.050905829414641	-0.4209365178725627	0.1535846163918557	-1.067061646118814	-0.5260975718425671	-0.9032946688986212	-1.185846124069271	1.885071915762857	-0.08634467936316545	-0.2440220341243466	0.01549863456207235	-0.1778065765801419	0.2549373791059318	1.229484766978877	0.1533862251051386	0.02253029104597936	-0.3393166436507988	-0.2214835150505635	0.06461713953714651	-0.9090184855739746	-0.005077616388834561	-0.00962541666770173	-0.01320498782125625	-8.618196264838518e-15	2.555926653337007e-13	nan	nan	nan	nan	nan	nan
0.45	-0.03699584317756373	-0.01675357582866337	-0.08490644581091374	0.8184161149703101	0.9023096647058827	0.007288445581555172	0.493085401280621	-0.02140028758284992	0.09052760475143749	-0.1153803174769995	0.044237801363231	0.08020849122948839	-0.05193960201797926	0.06354914954528207	0.05210860893512868	0.08681332665283613	0.3458536078799536	-0.08681332665284625	-0.3458536078799562	0.1360882013729895	-0.1728199418538028	0.001027753604050676	-0.3735310852418247	-0.00318820265936011	0.0108183343669085	0.08622977807541317	0.3122360947767501	0.9119020943546006	0.5663884770132155	0.1520946995332981	-0.06526921479031715	0.04790743085712321	0.1783592139526518	-0.93299792837486	0.67318217352236	-1.154280960027926	1.442857317239892	-0.2557410015549785	0.0812698980585236	1.12317716021014	-0.06020151452222519	-2.155887427635849	-0.1074293236067634	-0.861098285662974	0.1837061250708173	1.096033171856466	-1.023244930068441	0.996377645831271	-1.539551115603586	1.03039553604217	1.539551115603591	-1.030395536042184	1.23951884173543	0.1332246238614845	-0.04716004596631116	-0.8054017476541337	-0.2120072408641994	0.2265415130527441	0.5484434852322292	0.2097357592922501	1.411791764116759	-0.01750567879262844	0.01324354165204536	0.1061899109641059	0.04139356471464763	0.9722818695555935	0.001008690538247808	0.02151622827687389	0.003849987544643122	0.02697981997333138	0.001000236155971022	0.004734768267542828	0.001035480326358927	0.001302883120568068	0.4362460299320085	0.4064374231673315	0.01303909670144824	0.01817196970095861	0.001000413062456682	0.03120164908980603	0.001000081485472579	0.005271655899251155	0.001001318608572895	0.01705862130827555	0.5672072155949017	0.5069907903218136	0.001402978989933854	0.01841483550225686	0.5218987630199334	0.5126208198918949	0.001010289498169373	0.01392979148687584	0.001002600453488738	0.01009752529172457	0.001005489960459868	0.01053787752667614	0.001000560772050324	0.01980419283471787	0.5840466459059462	0.5006375683388437	0.0095606134313918	0.02840647996264659	0.001000506280701719	0.00739104051535852	0.001000704304618135	0.0174895116392356	0.001002687703962155	0.07363998777212952	0.1881444325879495	0.204113586854416	0.002058628203065866	0.002708606670414038	0.001132427630174678	0.006064724931512979	0.848488645549578	0.8165359901996946	0.001000575685189673	0.04780544510831127	0.001000341299159418	0.007090359540027108	0.001000097374776367	0.008652415854243121	0.001000215967816863	0.008397330173123274	0.01424656501189327	0.02217880060995833	0.029233910839316	0.03002888383166543	0.001110360344814858	0.006071674301666181	0.0198314982738356	0.02640491038234553	0.06672988738759718	0.1049857004834588	0.2508430540323639	0.2405537155092444	0.1648439174963864	0.1393492930521413	0.2479047867668802	0.2099777165244498	0.001863066626268498	0.04900013679725918	0.005730480634882131	0.06851241684983009	0.001011566846107217	0.01691769015512635	0.001004092602494126	0.02360548547445188	0.0010036677104515	0.09856498566834056	0.001001293859517726	0.03646186363736315	0.001001392996620557	0.01171290004625249	0.001481609119237133	0.03104996847661094	0.02675927763324306	0.05324762405605885	0.01150215831032583	0.03167704718306737	0.04056989237879478	0.04320227420250529	0.1216640385343166	0.1219593246955584	0.00532268198495349	0.01513327654330697	0.009236653886230297	0.01431047541760902	0.08423528449020076	0.1056436667789009	0.04376643348828631	0.0570144149287386	0.2815957407762081	0.2652396766531811	0.01552841129968706	0.05113907327762165	0.1251900995902542	0.1627180541298255	0.01938577246967433	0.03298142994614942	0.002026118084944179	0.02433153530966236	0.001001164554802137	0.01811096997910192	0.002530913497005235	0.02111428547698753	0.03533696970583378	0.06391089031793606	0.03123474890436397	0.04614849997992408	0.007335586194203929	0.02140339436804148	0.00100030957843672	0.01222807793851262	0.05090966781991359	0.062164029176546	0.1976367665783531	0.1931166595386775	0.001005452407811765	0.09738553490217132	0.009680782811067844	0.06384332558525904	0.001143280707366674	0.00383742494551111	0.001144167401184797	0.004965761628065977	0.001137876616256927	0.005043175245882822	0.007071391418347052	0.01801992849948799	0.002215614721987531	0.02573922597520562	0.004303774493506806	0.006789361660834951	-0.008424021854652094	0.009902997896015767	0.001001559491308202	0.001005849778016608	0.001000209126019315	0.001000561373768667	0.4460603973144997	0.02249465148401991	0.001000422298944824	0.001000072068065963	0.001000647686113236	0.5395863456465374	0.001001844924769811	0.5895947655837663	0.001000193640847283	0.001002146468171835	0.001004610355185837	0.001000484749145464	0.5676713419455656	0.01893653109853917	0.001000438498575946	0.001000725461218445	0.001002995844433199	0.1938748378996855	0.001001090139431394	0.001001134171788283	0.8151687866407102	0.00100048770111324	0.001000341624527715	0.001000097269293191	0.001000216098546377	0.02367729345610654	0.03579453862920458	0.0010126891799771	0.04429705107541129	0.07044844390843572	0.2407258550516538	0.1562828065073853	0.232873159823909	0.001007833093080576	0.004173415242242603	0.001017992971275515	0.00100548990532214	0.001005303572900203	0.001001809444142754	0.001001078582155083	0.001003121503141649	0.01519364432665906	0.0198676200587533	0.0311430566881474	0.07054025395550677	0.003352396517504611	0.01238991607706786	0.06136315402603164	0.03186922915377675	0.2527976274313784	0.001065354496784377	0.1340064926857705	0.01239213714714772	0.001011632929481909	0.001001154029657531	0.001000922913040678	0.02811641854244912	0.06575279606322869	0.01928742457895918	0.001000347904442998	0.02572709260004826	0.1857836849584964	0.001007522534714305	0.001423330331064841	0.001000931923808381	0.001000304387222084	0.001000576993511446	-0.0122159832769003	0.01649832439956623	0.002339963067915118	0.01706342059712986	0.007517045037778855	0.008882495018560095	-0.008396954464322291	0.01091208817880773	-1.046197518048232	-0.5872979302852408	0.06547112698792813	-0.1777373574579999	0.02225117982175895	-0.0064249881575412	0.5803125239727182	0.5029075745682365	0.1598521847274015	-0.0008330542015158608	-0.06355525234545947	-1.231235645681962	-0.02250538153908069	2.329701129482349	0.09497322132862104	0.01988307034045933	0.02058044231965069	-0.08729125886148253	-0.3250053987360694	0.650714073354412	-0.007140571886936091	0.0325898935782297	0.08317721916089357	0.2403284392198123	-0.06442318033213187	-0.009747460814861211	-1.041746434596591	0.0349484064960093	0.005684250656352895	0.008277658092497767	0.00756529343676254	0.4901374222651493	0.2503284749425943	-0.000515708287314519	1.394877508027942	0.1107759673942411	-0.5110173169264326	-0.1977193349285742	-0.966765171108526	0.02063626501424365	-0.06065800345801549	-0.0007277637674961611	0.002947340391802669	0.3738655290809809	0.1445914997585802	0.01203696493581181	0.04776844595872214	-0.6646878716566255	0.5437200158062351	-0.4673727043695836	-1.696826495135745	-0.1857129139738884	0.1501160500587295	-1.098711020382187	-0.5672137247874875	-0.5954705772637295	-0.8410488552262451	0.3180485610685196	-0.4233800430817481	-0.1939588747287871	0.0286687040884813	-0.128201010815195	-0.4462129700728619	1.972143197661837	0.8135734586726381	0.01342647665562693	-0.9575603455461918	-0.2367685260808134	0.04722495436452041	-0.6591349010542863	0.01207896174771751	0.00694520892877479	0.003770910459919715	9.265765836193304e-15	1.801434047618883e-13	nan	nan	nan	nan	nan	nan
0.46	-0.04642062135206931	-0.01006919915583286	-0.09522260472134773	0.8330010778687483	0.8998879975527045	0.008014409143926168	0.5050048970731931	-0.02149128242873422	0.06938153263813174	-0.1166131030073465	0.0356315883330634	0.07998850107967616	-0.04032099349672108	0.05332152231285685	0.06111066011703038	0.07560552778124899	0.3557097816074433	-0.07560552778125573	-0.3557097816074471	0.1475585211315092	-0.1711862661381046	0.000101535851668014	-0.3812457183076225	-0.00555535928701521	0.01312104626045012	0.09104432545458151	0.3126999362860754	0.9250640175618356	0.5661035220500296	0.1534238169318155	-0.06392856615887148	0.04828390347118072	0.187977752152736	-0.9375633472748115	0.6616581056151776	-0.8985965566837071	1.474868361605006	-0.227424138768524	0.06287348978138753	1.24552777627241	0.0467281350697541	-2.062079617077235	-0.1559573588417692	-0.8580519846617197	-0.232861931553446	1.211639804632248	-1.02052444820841	0.7958514818710235	-0.697420977030269	0.9415953515921963	0.6974209770302692	-0.9415953515921971	1.047947850897773	0.1927445195586238	-0.1414893129856005	-0.7345125603828674	-0.2608547907555145	0.2329328670277296	0.4120358024749299	-0.1204737725835896	1.218637865251204	-0.03781099095532191	0.3040736658325219	0.1568441467474923	0.03385350020842864	0.9463915320383174	0.001005240112013014	0.02208480450107154	0.002486424505291828	0.0261443074804083	0.001000217079736799	0.004838643524281161	0.001018698907061837	0.001272251688072089	0.4404218040480636	0.4127123794983748	0.01943730066780549	0.02343939110179227	0.001000422525333076	0.03288757824599748	0.00100007489621315	0.005203838961584478	0.001000931994107813	0.01647614076118118	0.5537886762881418	0.4906092077741581	0.001210237330461471	0.01829534038297682	0.5474511587883844	0.5388175150186251	0.001005446171620057	0.01514082520534286	0.001002276279550356	0.01018368141388663	0.001004832352879974	0.01069003248420278	0.001000507094900236	0.01865317381199772	0.5788896591069472	0.4978881230902071	0.01660729159250499	0.03589270665514525	0.001000458576508658	0.007248948404402131	0.001000724746846045	0.01781356735944619	0.001002826840199983	0.07445455280844279	0.1908104055054957	0.2066340574528146	0.001551216280450652	0.002341699201314704	0.001069359362893794	0.005985740173533397	0.8349279276755057	0.8054519722609285	0.001000510320848448	0.04779315684905939	0.001000340198546339	0.007171426333226383	0.001000096923934337	0.008765792420829447	0.001000215216625692	0.008500819439821432	0.02076626073213035	0.02734680096195856	0.03201221494132302	0.03146250076811342	0.001066705536578002	0.006051214102769952	0.03805058900435184	0.04246632144238673	0.06571661960732399	0.1027679904139532	0.2470796574333182	0.2372557658969547	0.1606091228056742	0.1374715372192905	0.2402970614653918	0.2001093648742196	0.00145353567013896	0.0494462224855588	0.00475496456580931	0.06793507944154645	0.00101724366839174	0.01683541333219435	0.001005308493305577	0.02356792112184664	0.001004820972529036	0.1014463230130881	0.001001651748334706	0.03754199073247221	0.001001287570878203	0.01184193443362735	0.001251571963351346	0.03171882561805383	0.01761081517060228	0.0442396328088445	0.01739754352745983	0.03742595911947202	0.03155180802437398	0.03549699723423926	0.09207625553163544	0.1003890932827244	0.004939560942799234	0.01396361898062475	0.01131246325397158	0.01579117422872342	0.07005788041118537	0.09394799643745501	0.03572915823756536	0.05077737166888122	0.2676903433269012	0.2602103628735723	0.00866248926129237	0.04503831712036347	0.1245686384441103	0.1583238315943149	0.01380156646289129	0.02759141089099608	0.001538743060578125	0.02270652478234841	0.001001150536282888	0.01835584058779688	0.001797070205546668	0.02023034929629948	0.02848444242213236	0.05714012915513172	0.05554983798771461	0.06811663304429694	0.01707311802154851	0.03127765136406097	0.001000339802927689	0.01233353801937876	0.03327111241399267	0.0489496796244367	0.1922266032164635	0.1903704117852267	0.00100726151943397	0.09756881660227748	0.005634888664696658	0.05818748113327574	0.001074939820021165	0.003998829444261231	0.001075094570491247	0.00507834505636739	0.001071957895655372	0.005121307258732147	-0.01315646601099511	0.01618495312882287	0.002240167069742261	0.01701026905748988	0.006851715348861936	0.00900010379792085	-0.008448707599364627	0.01081875305412201	0.00100146664842833	0.001001873455767401	0.001000187367538111	0.001000513988759158	0.4528757183045581	0.02977522439515352	0.001000440242825166	0.00100006469060397	0.001000417728849806	0.5062115163812296	0.001001217165964055	0.6231130901247409	0.001000210865891908	0.001001767541674066	0.001003770829093137	0.001000423465389238	0.5654220533183241	0.02858560112937164	0.001000384409152866	0.001000762159510737	0.001002964299029945	0.1964931077566205	0.001001026930567554	0.001001041230812077	0.7874520907220779	0.001000405204132027	0.00100033713842033	0.001000095840910204	0.001000213193239817	0.03150102432541444	0.03498413325529139	0.001024270139495288	0.07072821946279215	0.05983590993940703	0.239623670291764	0.151742418971432	0.2208673431109053	0.001010930404642162	0.003333582089813072	0.0010272412092828	0.001007434795406143	0.001006616011818116	0.001002203128555454	0.001001241202293983	0.001001860858547097	0.00101153078284588	0.02710107876257929	0.01288624629299122	0.03252303829372671	0.005366637939509231	0.01452292463322408	0.04292817572088625	0.02149110297438664	0.2312548099269121	0.001006774584548588	0.1155967678615609	0.003839877273563816	0.001009385290668778	0.00100112207117741	0.001000677178103539	0.01454064139426821	0.100064889943825	0.03427981872381419	0.001000390092543267	0.001014226856726081	0.1807103110042156	0.001010431592589618	0.001011719654463128	0.001000964415914126	0.001000319433430853	0.001000602652459111	-0.03385456480738496	0.01419329212278592	0.00221482141841052	0.008254736369954685	0.009066991359758437	0.0112696503246872	-0.008499269911598344	0.01168784064988559	-1.061799228209275	-0.5969596256305008	0.03590020036743104	0.0301552688871353	-0.01374686124664771	0.005168749597244099	0.6745916614450175	0.5450752856623703	0.1748359746997949	-0.0167456057780832	-0.04179516103634551	-2.06506689378456	-0.0006268977643922937	2.934632708073461	0.1716311395449836	-0.008627078050324992	0.003848750045462577	-0.142728296914108	-0.2304323483986432	0.8177764101389048	-0.02078319150589895	0.03157421120015353	0.08215301915848339	0.2669855699595051	0.007055484547554965	-0.006183441191036207	-1.164477383597065	-0.03865838660460438	0.01350139887639026	0.01817983441582847	0.01652861617342815	0.5363863233754151	0.08057923537040458	-0.005999387881980889	1.750660617028108	-0.520719026652791	-0.1366087589493042	-0.1833721449711671	-0.9850083809550475	0.07637263678040139	-0.05609442274713391	-0.01652206452062052	-0.01108934784436629	0.1990497465549291	0.07081303364127474	0.01363349367685424	0.08616314244848258	-1.097874008693526	0.5894973954710628	-1.03074079095914	-2.672114312734746	-0.06776445621889447	0.1458989579013698	-1.262435578557396	-0.6945679370728858	-0.4349413172628048	-0.355672534182997	-1.186476723078997	-0.6334654401791544	-0.1284727336446757	0.01599874359722291	-0.04258438137837599	-0.8600544511187795	2.362819772581719	1.098781390189718	0.008334114966946245	-1.707210668360223	-0.324566522106431	-0.01864889104965394	-0.4845905238641019	0.01839521763186869	0.01398260517164772	0.01007722878639416	-2.720984164678472e-13	1.464302231105496e-13	nan	nan	nan	nan	nan	nan
0.47	-0.05528946429436545	-0.003569497577490932	-0.1027899113015006	0.8479331506740685	0.8977965824205606	0.008532325894733626	0.5173877389008731	-0.02038662915143744	0.04918712458195246	-0.1190335596582247	0.02708912880474501	0.07559636612599688	-0.02823111862852319	0.04314453079784855	0.06796419831383865	0.07284303806914834	0.3646850919203283	-0.07284303806916427	-0.364685091920323	0.1569281969670762	-0.1690041838567078	-0.001837027226127197	-0.3881682799455872	-0.00838012934459683	0.01544504200902084	0.09428134751434906	0.3097403706884451	0.9362833633484139	0.5656993515670539	0.1585582378643916	-0.06226096906687736	0.04873184569085628	0.1971400477337203	-0.8190077374252197	0.6356170048208389	-0.6155790476264433	1.512322872764111	-0.1897102792761353	0.04032189372370239	1.204063304035269	0.1783196814533916	-1.963514355624366	-0.3459131885642369	-0.8494697039956395	-0.6398602354437812	1.186275871265279	-1.013755730445266	0.5760084683204412	0.1364504298416771	0.857846710870063	-0.1364504298416699	-0.8578467108700814	0.8234905739379987	0.241327212651347	-0.2452223497646439	-0.6471387012438758	-0.3018497171267817	0.2307957829922219	0.198939406742275	-0.4725364415557001	1.017558446589117	-0.04419369761140122	0.5805072625846261	0.1725296203432737	0.0586118350630085	0.8743768777019352	0.001003413261641012	0.02277228320439599	0.001760540779048266	0.02619460427938147	0.001000200730586226	0.004949912275051923	0.001009792408071108	0.001212453195243544	0.4443888800825215	0.4192121174908525	0.0259860959171313	0.02898622216766884	0.001000447439250162	0.03469524603875282	0.001000068578859393	0.005081473675302022	0.001000653663008471	0.01576901619314472	0.5268748012912281	0.4630431954106718	0.001107804891922816	0.01828525756833412	0.5730259716512389	0.569866642042172	0.001002899284692787	0.01636567811859847	0.001001977143039458	0.01017598130124643	0.001004219087719796	0.01086368222234725	0.001000455302657067	0.01697859404302948	0.5734054601708911	0.4956086358052914	0.0254810840130042	0.04532267878506486	0.001000414560818542	0.006967952234953691	0.001000771529593091	0.0181126788283393	0.001002742490308999	0.07528917729474228	0.1925082955751379	0.2087125610681718	0.001281869859641371	0.00212472632809624	0.001035894398481032	0.005909172268862116	0.8149905172526756	0.7934678694520024	0.001000444949642243	0.0470579705997107	0.00100033700660224	0.007249295295525871	0.00100009586991279	0.008874559039420188	0.001000213154971692	0.008598888626096451	0.02589931034887465	0.03119197927254758	0.03067249703041096	0.03011675117179695	0.00721487914837839	0.01081589912673776	0.05563265073216191	0.05773340119762967	0.05809857744526419	0.09500035232424876	0.2496968218621462	0.238638269312164	0.1571559296463834	0.1360909578066851	0.2297764548180986	0.1899281830134849	0.001236624535927636	0.04987655992252697	0.00394320605632053	0.06746392560443408	0.001019543467675246	0.01665150054782567	0.001005963733224626	0.02342118470163511	0.001005550889396317	0.1023935612043955	0.001001960989802312	0.03776207492743564	0.002288209612710853	0.01311878033220065	0.001737022587857446	0.0332228418456223	0.01098865571328773	0.037864034959701	0.02326968612127548	0.04285864357909594	0.0213213216872685	0.02664085387692773	0.06281275433947801	0.07418886323658246	0.005137840469582727	0.01321840077661132	0.01271354676884936	0.01671061397185053	0.07160525297931999	0.09049571138897124	0.04498606497700036	0.05195542425252207	0.2602291696755494	0.2603416242034968	0.004953691542789556	0.04182514869337711	0.1137378915867356	0.1416372096254545	0.008645600638140278	0.0225644056427667	0.00129872170796834	0.0213455476030273	0.001001150425502607	0.0185684672479486	0.001407253800319477	0.01995935538572179	0.020219984211614	0.04914167114231602	0.07782033230901486	0.08889009181969108	0.0286333834202534	0.04236614647439435	0.001000401411163908	0.01233167266981888	0.01819169158922761	0.03355429319684714	0.1828310018523142	0.1862210865083803	0.001008119324762211	0.09697515208930613	0.003384463463060667	0.05387513742856522	0.001038838272404355	0.004239763683415177	0.001038499712033168	0.005274472786429577	0.001037075509817232	0.005283828317760132	-0.03259812443878061	0.01343294243482802	0.002031622135331033	0.00749433785405732	0.008322234176428736	0.01139339526213366	-0.008480698179047992	0.01104865405985533	0.001001550540333732	0.001001743809253127	0.001000180627681458	0.001000531015196016	0.4535052764859904	0.03636375962835188	0.001000501391691265	0.001000059732214562	0.001000318566772538	0.4244728481927686	0.001001075473057104	0.6431473709581951	0.001000280869752436	0.001001579797584916	0.00100342017474399	0.001000382739013705	0.5556214207802819	0.041180481508518	0.001000355510859366	0.001000869336738913	0.001002392773493802	0.1943514762172789	0.001001182618917971	0.001001078449594161	0.743540062314529	0.001000352989803951	0.001000330762925538	0.001000093869527639	0.001000209161887048	0.03179781564301749	0.02411529611781829	0.02442288309133172	0.08209644497460192	0.03868369958239073	0.2676403921759942	0.1516422126296074	0.2019861669399065	0.001010296439323046	0.002879941383625097	0.001017449081514437	0.001005977936376006	0.001006052010094731	0.001002350223046495	0.005856130681856705	0.003293434293914925	0.006036493185212713	0.03210560506992419	0.006945456437293518	0.01676260559614383	0.00533074492506668	0.01397904080419256	0.09971514549312387	0.08533619422297474	0.259477516696311	0.001006116602237265	0.08254359099173385	0.002421013487419487	0.001081640454689523	0.001001174171092424	0.001000580562253484	0.007773521232274217	0.1115026454836003	0.0478545690574766	0.001000529346442415	0.00100874779389253	0.1552233409921094	0.001007810974884131	0.001009113135438144	0.001001510574059036	0.001000483354513514	0.001000905794059389	-0.05103463057168318	0.01007265199046612	0.00167651777445606	-0.002629912162092523	0.009196947257331767	0.01388568267630377	-0.008497831372691072	0.0107672057935639	-1.076132869555956	-0.6079237127029713	0.08906685709698793	0.006660825546454256	0.02388070045535779	-0.01268769924107128	0.6058330549335904	0.5647910177159848	0.1839058588120341	-0.0112244280130434	-0.08852527521886817	-3.454752761408626	0.000569262763777403	3.240687118482813	0.09621405676857621	0.001505335491411003	0.02481392563026482	-0.1896637501293808	-0.2532452334593013	1.049595963319085	-0.03446937973481106	0.02789097346405803	0.08719708701937254	0.1504246768416714	-0.03596906695154437	-0.008726594712478719	-1.243295265659065	-0.106994782819566	0.004880034029496714	0.007098830978236446	0.006332999715314816	0.2559512796465135	-0.3269529281270839	0.8713254158341844	1.294782050635553	-1.022836329364588	0.4120069964574289	-0.06011235506235103	-1.053050596804212	0.02023706117547793	-0.03919222589846318	-0.01400969267371974	-0.01355592940290063	-0.01476994181088678	-0.03115873839104668	0.2239394498887642	0.2065754880447398	-0.2442611729709819	0.4987204264372521	-0.7664328868273114	-2.521320958781443	-0.07763487344359184	0.04570420024215623	0.4715943863601653	0.8298753048564713	0.3706006362048266	-0.2648234454083456	-2.123015069548986	-0.3935178346093212	-0.1353019741372397	0.0225714130120616	-0.007100040101190497	-0.7523156623548838	1.759412557215848	1.106168913785848	-0.01019753128908724	-1.292071549858692	-0.4648540330496782	-0.07788845669299377	-0.3767219924454445	0.02835840095567646	0.02407548941387796	0.0210057951843488	-5.336370915732423e-13	8.698347835716257e-14	nan	nan	nan	nan	nan	nan
0.48	-0.06245682602492786	0.002589836836412647	-0.1075484714392714	0.8632630687903552	0.8961167641337003	0.008813087684763776	0.5285466174490315	-0.01784254557852519	0.03037699829591116	-0.1238869511228943	0.01866159859349989	0.06730539284562774	-0.01699666202526964	0.0330687701912392	0.07265387570024182	0.07816508428271929	0.3729543158224579	-0.07816508428272899	-0.3729543158224476	0.1639783977647404	-0.1664066163663394	-0.004782892087407209	-0.3941312710131722	-0.01154736355685849	0.01771555192641387	0.09429452953474816	0.3032272655625941	0.9452617295841333	0.5651962362583727	0.1621878970214897	-0.0605608867782116	0.0495136779991679	0.2052314755776061	-0.5972671049373071	0.5935846727264111	-0.3368472682122119	1.554437423798296	-0.1451047697601363	0.01544249762592649	1.000735120335775	0.3346141942035189	-1.785223263086643	-0.6425443215963843	-0.8350661212455055	-1.012629596899404	1.040556151736268	-1.00027826649684	0.3630793198030414	0.919486208103962	0.8003780694411571	-0.9194862081039618	-0.8003780694411577	0.5840528433173495	0.2758415613524833	-0.3429496696826383	-0.5425984463068448	-0.3293476216909629	0.22223570079227	-0.2327322053920103	-0.8311816782423751	0.7704419550789299	-0.05759995609636132	0.003121310734785534	0.1633411860670378	0.1006315179353958	0.7322179846150916	0.001002542260288658	0.02361556797900233	0.001396350781855733	0.02681265868395319	0.001000189188566417	0.005073859314521925	0.001005349745358375	0.001107312681717638	0.4473063425297039	0.4244385829547055	0.03247724516815838	0.03474521326061127	0.001000490480076309	0.03650986092183067	0.001000062941423646	0.004909410870998725	0.001000464962315341	0.01492772480381995	0.4830212173736556	0.4213818088960725	0.001056516651119179	0.01834590419687385	0.5967595217852871	0.6029411458252362	0.001001661495274243	0.01752259861363287	0.001001733731390098	0.01010215372365	0.001003737194680066	0.01106496555814293	0.001000409046212125	0.01491037694450761	0.56662846569942	0.4922676159235247	0.03597196348138798	0.05651218487122477	0.001000378107694639	0.006578494062662043	0.001000848526545514	0.01836424465021049	0.001002414427619264	0.07624699872718364	0.1927538072480075	0.2096767414642007	0.001147154694942953	0.001911937707068282	0.001019186156383502	0.005819279180130214	0.7881876830997055	0.7803670251983069	0.001000386160290156	0.04568094280171618	0.00100033222208312	0.007325179822783028	0.001000094356975204	0.008978275873914627	0.001000210107976353	0.008692435006843684	0.02868413929400142	0.03293186537325443	0.02478824323739667	0.02537896673557072	0.02167743182972308	0.02172550288257703	0.06993761840228631	0.06820249678743004	0.04417382717712443	0.08251070906543784	0.2613120797205424	0.2454738569154024	0.1550087188259785	0.1369219177677843	0.2160839496173903	0.1790119008256299	0.001127783019941063	0.050061807920074	0.003308459459494125	0.06713011729914135	0.001015794391075473	0.01668023547220688	0.001005562392553865	0.02339084266962786	0.001005633522023496	0.1010475675064409	0.001002189116511653	0.03683156508977992	0.005345710478954846	0.01596479870855612	0.00312271395602729	0.03568904307847549	0.010011476997478	0.0380140971125217	0.02866616930938733	0.04743398624792999	0.01298572983121642	0.01964943937142819	0.038371025728044	0.05089488886139894	0.005219846226771077	0.0124838077353382	0.01316015465168405	0.01685956242482789	0.09701886169548403	0.1013722005146402	0.07850580715131888	0.06536881478711662	0.2652938815606298	0.265810516656775	0.003064325946245526	0.04018460232830161	0.09332572307872987	0.1164201822261945	0.00528971766428454	0.0192894096959462	0.001214736139552165	0.0201688998640276	0.00100117641479656	0.01872816529196243	0.001212002177578499	0.02017863570701233	0.01255855857982593	0.04184024569007729	0.09467288744387596	0.102655695683031	0.04090316412725038	0.05314605527797798	0.001000501862089067	0.01209978046539297	0.01007444215383958	0.02470414997308866	0.1671252271428001	0.1818822211284662	0.001007237046954484	0.09645495856539998	0.002245385416714038	0.05067616577736945	0.001021066509517252	0.004537332878615128	0.001020290153093559	0.0055365058160841	0.001019791697006125	0.005512999405769406	-0.05053205442424167	0.00976851211528283	0.001603238061224259	-0.002934071568451131	0.008899044383999882	0.01393518065128236	-0.008490402679670947	0.01051153115755152	0.001001634432240924	0.00100161416272993	0.001000173887822672	0.001000548041644561	0.4541348346674222	0.04295229486155212	0.001000562540557485	0.001000054773830244	0.001000219404700665	0.3427341800043114	0.001000933780151079	0.6631816517916467	0.001000350873633553	0.00100139205349743	0.001003069520393904	0.001000342012641435	0.5458207882422392	0.05377536188766401	0.001000326612565539	0.001000976513969559	0.001001821247958352	0.1922098446779375	0.001001338307266101	0.001001115668380306	0.6996280339069798	0.001000300775478805	0.001000324387430621	0.001000091898145951	0.001000205130534448	0.03209460696061659	0.01324645898034061	0.04782149604316552	0.09346467048641194	0.01753148922537139	0.2956571140602259	0.1515420062877837	0.1831049907689109	0.001009662474002117	0.002426300677438666	0.001007656953749846	0.001004521077345256	0.001005488008369566	0.001002497317534766	0.01071102016142495	0.005585007729286671	0.01106145558757655	0.03711013137726813	0.001004666581589543	0.001002172898566708	0.005294851910622609	0.01343515697515763	0.1565021152653648	0.1491812854715665	0.2877002234657118	0.00100545861993031	0.04949041412191004	0.00100214970127284	0.001153895618705563	0.001001226270966894	0.001000483946407098	0.001006401070278258	0.1229404010233768	0.06142931939113924	0.001000668600346268	0.001003268731070703	0.1297363709800046	0.001005190357176627	0.001006506616414157	0.001002056732213053	0.001000647275609388	0.001001208935669675	-0.06821469633598103	0.00595201185814609	0.001138214130501535	-0.01351456069414068	0.009326903154905164	0.01650171502792031	-0.00849639283378379	0.009846570937242253	-1.089715650512313	-0.6173846433244381	0.06706141462376002	0.1437067899877214	-0.01121120350264702	-0.003899654539242573	0.4199371557191221	0.5875072911226965	0.1762253928021378	-0.02668510934544395	-0.06862852529716558	-4.884141724006098	0.01351899087600482	3.339708059982086	0.1580446558689994	-0.02185257098778637	0.009375469613577931	-0.2214557628140574	-0.4427388677689999	1.169683201408656	-0.04247559207703047	0.02206508217321602	0.1067924083859316	0.04412092608925613	0.007892334984743229	-0.008848477980039918	-1.387825672549914	-0.1670266963196804	0.0131045118726667	0.01716987759679479	0.01562405507202287	0.1153278814254898	-0.597827732628289	1.222984358488522	0.7910637839401743	-1.465120060441484	0.9540080786544816	0.2589357297689903	-1.132028446404124	0.02735474887201867	-0.0286253163788055	0.02600747721508724	0.01218952978943248	-0.2595966313062005	-0.1593057728852359	0.3274679892482335	0.278600143497557	0.207257991678353	0.418029037316189	-0.6577950205777497	-2.090863178532415	-0.06563942359278117	-0.008199300038291002	1.603319256272545	1.75249965311679	0.6325849074044645	-0.04114812179763189	-2.892557809161308	-0.2830635798965134	-0.09160684530159757	0.005413015603820078	0.05547046499643318	-0.7206479389755538	0.9612487901706084	1.037064128841156	-0.03767125600647546	-0.3981620276107558	-0.362474542721676	-0.003954693242455643	-0.2619161131216055	0.02972220885275283	0.02716366508825631	0.02340723458803016	-4.911846562994091e-13	-3.670445672943363e-13	nan	nan	nan	nan	nan	nan
0.49	-0.06701131286796766	0.008219717673458115	-0.1097074294783928	0.8790337698624751	0.8949031851841531	0.008845684395677931	0.5369073821241537	-0.01370304908878119	0.0138789967143649	-0.1320490493534784	0.01045239922884886	0.05560365668223722	-0.007696368869550841	0.02321139902678731	0.07540651997775001	0.09083587625108334	0.3808789950354613	-0.0908358762511088	-0.3808789950354273	0.1685547172668075	-0.1635595681534112	-0.008655847680693466	-0.3990059930869894	-0.01490682561644887	0.01986963173337094	0.08898892949302289	0.2931614584265219	0.9515545626412081	0.5645521221555426	0.1539384092533027	-0.05908382921021187	0.05066866850170614	0.2113562587745796	-0.3165603754718437	0.5262504412812252	-0.1141719152116411	1.599760427608804	-0.0981511615213442	-0.007602511171411185	0.65778001059522	0.4764261028649782	-1.534089442283262	-0.9759887350683918	-0.8000641342176282	-1.304369517724084	0.8214655680431645	-0.9626400074142625	0.207565881138182	1.588585257721599	0.8038479730723347	-1.588585257721605	-0.8038479730723477	0.321761247029556	0.2885992825217046	-0.4309173225063512	-0.4375877708400966	-0.3403306440313973	0.2075631942214638	-0.8334421400911171	-1.176455601953482	0.4965045761908847	-0.06093542743867891	-1.652268691061105	0.1261388114981346	0.1306564314109256	0.4635320935974993	0.001002594194971935	0.0246075371782413	0.003749713817916633	0.03059358749640463	0.001000187889331704	0.005195721815982135	0.001003045739227988	0.0009776168453632303	0.4473198536626122	0.4263495350603064	0.04283073610403696	0.0439573690319268	0.001000573341137005	0.03820133622554114	0.001000058870581018	0.004704033723540132	0.001000336930864879	0.01400644916460768	0.4240659869160334	0.368452396726218	0.001029299842749798	0.01844493129394436	0.6137709755776189	0.6330442556830281	0.001001162291048249	0.01860053877534126	0.001001568392741407	0.009982416143077402	0.001003483238610741	0.01128019740840946	0.001000373086882479	0.01266555463983149	0.5565501656496482	0.4855881243259987	0.04767653510983511	0.068943517002945	0.001000354480191523	0.00614169791946928	0.00100095543731533	0.01855507651439077	0.001002055145086754	0.07743436858045144	0.1912985914198019	0.2091533980553715	0.001076510739869752	0.001731231410391234	0.001010483557492143	0.005707879702546767	0.7566511982642489	0.7655900200694	0.001000341043045398	0.04382267855540539	0.001000327122855568	0.007420964577632813	0.00100009276371323	0.009101603169588794	0.001000206953154824	0.008800955106512775	0.02940242222731579	0.03311172992474985	0.01779245959696447	0.01980985473368979	0.03664574143106739	0.03250944399881445	0.07750087665922915	0.0721447789660378	0.02989388901383973	0.06980686094392095	0.2761601522702292	0.2556182220026877	0.1579219898515274	0.1422884984807418	0.1993900087445587	0.1670995895036029	0.001068833110913099	0.04991960297638895	0.002795885875746096	0.06689152231745167	0.001010828308875764	0.017192087461056	0.001004553001935712	0.02369764348657647	0.001005070915833006	0.09726608346309019	0.001002149170907161	0.03462032186741312	0.01177841724893374	0.02169260361643493	0.005967982083906817	0.03948914681823211	0.009207096356108993	0.03841492832892412	0.03169071401618621	0.04959163316409897	0.00721853208229753	0.01481798982049517	0.02102800199528395	0.03387946851993767	0.004959626342031434	0.01167019637309285	0.01235109339762921	0.01608637147541366	0.1312912684492683	0.1115407057682416	0.1085226097666258	0.07893476184900995	0.2840459633506712	0.2706958124286757	0.002058344924836009	0.03969270538207517	0.06898317910596748	0.08787242496709102	0.003202033283483772	0.0172388427165997	0.001167029625941772	0.01907656265042828	0.001001265194078639	0.01882681388293712	0.001108389713724072	0.02083391621997424	0.006994210693013505	0.0364945844281267	0.1023055244929068	0.1070428645096894	0.04960016702282542	0.06000993581740388	0.001000556987330847	0.01160079017089405	0.005689185332868058	0.02100201934829366	0.156656708619148	0.182535671447476	0.001005675007190365	0.09752157013929914	0.00163918755992129	0.04834205577252301	0.004890292076830015	0.007676714613480936	0.005202815614266487	0.009046308498332255	0.004547886845650084	0.008338439324569555	-0.06666169861540562	0.005059711850975777	0.00117596309177646	-0.01086360571507978	0.00742807839238389	0.01659530941174495	-0.008574018285656454	0.01070038625685577	0.001003506005261478	0.01062492287959203	0.001000197239759274	0.00100073257675439	0.4412288148121468	0.06536725277239477	0.001000741668189239	0.001000054516238219	0.001000190399945002	0.2442775250971214	0.001001003412900919	0.6472693500607691	0.001000889763535883	0.001001399950670815	0.001003345392138262	0.001000330295014694	0.5205630571036354	0.06835314717128597	0.001000332666519873	0.001001142999033853	0.00100156280658	0.1858968592674782	0.001004335213094381	0.001001689566966591	0.6566525702213664	0.001000288435760596	0.00100031964092832	0.001000090435178082	0.001000202434400601	0.02862597114160949	0.007186633327485016	0.05883374862090607	0.08199579106628334	0.009270229954493741	0.3114696068677806	0.1721052225802178	0.1595003956061195	0.00100560116697928	0.00211628400201312	0.001003970540178288	0.001002640796918959	0.001003637149967609	0.001001777867711438	0.02541272126519342	0.01183533595236798	0.006036729593449057	0.03349327038191897	0.001003358164025155	0.001001365507787315	0.004167915233811595	0.009806713841065797	0.2014457047685895	0.1494337276889946	0.3478083743605056	0.001004676601579545	0.02529358724013082	0.001001501460262055	0.001086424971989689	0.001001468653658647	0.001000506060787781	0.00100474609446898	0.1040322044417638	0.05884077215896919	0.001000568457417635	0.001002653607786605	0.1488034921528686	0.001003084105259882	0.001005576340571281	0.01567500028966674	0.01686544368162198	0.01437779351530527	-0.08154894463010895	-0.0003629284190682647	0.0007788872913484056	-0.01667237587845929	0.00443805259075113	0.01933031367926743	-0.008719734253140002	0.01157229361185075	-1.105088837527327	-0.8436503715655709	0.1171025548470158	0.5967249157176144	0.02347919614898507	-0.01808775641411436	-0.07601994220264062	1.204367617395654	0.1600275494614456	-0.01719756052602292	-0.1034271659012499	-5.675783654408981	0.007887218925125269	2.576017939852553	0.07989213493682833	-0.007255125008707796	0.02733469788788583	-0.221859319390334	-0.9500107369625079	1.30331644414283	-0.04325385418699653	0.01637117943818562	0.1325434553545793	-0.1507266940322216	-0.03186307614586298	-0.01283531578759242	-1.58061606630882	-0.2000793249839855	0.008879900490745912	0.0110029008726382	0.009367652149578704	-0.0585839011001643	-0.5211961764947429	0.9558709785906636	0.006320915156907803	-1.111692490925515	1.070689219418332	0.8308117656596166	-1.264296000903315	-0.03981773554919815	-0.01943408132316442	0.07025600209595702	0.04476508008916624	-0.4887548025964124	-0.2773187453829676	0.7746317874638713	0.4628938832899069	-0.1037491143463068	0.03879858738533783	-0.3348358940352898	-1.313610846384052	-0.09726635641443211	-0.1362707448142494	0.493475052616846	0.9231603222888046	0.563282041242169	-0.04754916941138558	-2.786293828300541	-0.1404776327680178	-0.1221200279655116	0.01114400729934522	0.07773982856169648	-0.3780744301625879	-0.08091936933424135	0.3717345074283528	-0.06133966974889488	-0.3076854022069642	0.539387351862778	0.2156075975386665	-0.2094883856866548	0.5652254558850704	0.6346249398675224	0.508660044144189	-4.368251741319184e-13	-8.069033032435197e-13	nan	nan	nan	nan	nan	nan
0.5	-0.06884663576993032	0.01299202459447656	-0.1102164612552522	0.8952594300824169	0.894142938074336	0.008687450346260816	0.5414294615787476	-0.0086512035389233	-0.0006990383313493079	-0.1431289940348787	0.002794508258738635	0.04168496485233644	-0.0005280888907019725	0.01398708922291218	0.07720752023200078	0.1094150508802214	0.3894170792820968	-0.1094150508802095	-0.3894170792820747	0.1702246265040259	-0.1607340066900017	-0.01338675600812559	-0.4029878624776416	-0.01830969351356658	0.02184647448329191	0.07752459999021803	0.2798086364639909	0.9553594195050723	0.5641832764502208	0.1291575266664308	-0.05815674086877163	0.05213260360416582	0.2139179862258063	-0.05343431673828253	0.4220698895194557	-0.006862015764471355	1.645429253362687	-0.05443840199967235	-0.02272365444032706	0.2329980761736681	0.5170840062429727	-1.401229955951264	-1.226113611742429	-0.7248044423293902	-1.456020730208264	0.6141535164563785	-0.8736659943439479	0.1727505151649437	2.101162740258587	0.9230590761676575	-2.101162740258587	-0.9230590761676578	0.002770790347801647	0.2715442114485761	-0.5145402165118126	-0.3640279096737565	-0.3380287891959802	0.1867882893851337	-1.464478097593194	-1.488584643537688	0.272846716436387	-0.002546276594646239	-3.303157653008249	0.05334734075544038	0.1624204379201318	0.0196068354522174	0.001003556409296538	0.0256730216683868	0.009684198684381626	0.03843207586253171	0.001000198922012024	0.005301353084625674	0.001001986625136934	0.0008245926798233522	0.4432990611780726	0.4221527199585799	0.05850486928548828	0.05782144069400564	0.001000704360279929	0.03966956954187427	0.001000056707435959	0.004509314853246846	0.001000258438130303	0.01310317021866479	0.3504685339798221	0.3083852769188426	0.001015731288376113	0.018535664383206	0.6210322904052108	0.6523635851878395	0.001001182397836284	0.01956741648125138	0.001001489716624169	0.009853847626393927	0.001003494332041166	0.01148493546527556	0.001000349254632642	0.01058617813138728	0.5418954419510859	0.4721303754797511	0.06045768750221459	0.08231317813845354	0.001000345701021095	0.005746012626411208	0.001001092151947363	0.01869706601824309	0.001001746308921623	0.07893510569604972	0.1880006554595661	0.2066234658599575	0.001042692686691561	0.001518086547682888	0.001006421368681319	0.005574494899588909	0.7217260649819794	0.7484938896105551	0.001000312322991894	0.04177029286131427	0.001000322200101237	0.007559327060522796	0.001000091235638748	0.009268480278062541	0.001000204027811928	0.008945541795637264	0.02813055280812663	0.03217560875215227	0.01116290401380809	0.01485101303071426	0.04940279391234218	0.04128426473102633	0.07663429494703006	0.06850748035808277	0.01814311169921135	0.0595560007060605	0.2911582700769667	0.2668041269160341	0.1677086829843819	0.1538667801377028	0.1797688246991188	0.1534487371490941	0.00103733234289662	0.0495850132500117	0.002383836995343754	0.06673462764536689	0.00100650233358626	0.01796321714482963	0.001003107943545984	0.02419803320111547	0.001003863855674657	0.0914313789497905	0.001001769299970523	0.03139767270619003	0.02213758965245198	0.03058821036063119	0.01047566581410109	0.0445763863209571	0.006316015242412597	0.03640596750657804	0.03156117508162242	0.0487159228250576	0.004249981386540237	0.01242590140255331	0.01159774176227958	0.02459487280118918	0.004268640285756544	0.01053481045674792	0.01015702477880399	0.01433751043014732	0.1683041404131231	0.1125035667303177	0.1250020313129175	0.08308143249336741	0.316639338684415	0.2814523133669661	0.001552590286256579	0.03942726090067847	0.04373950369211321	0.06130830194717088	0.002147104565858574	0.01621130070452743	0.001109434035997626	0.01782131069661195	0.001001430795998842	0.01888759148445617	0.001056593122390247	0.02177651609759818	0.004132758277745009	0.03368695475199486	0.0986129516942519	0.1010952214064465	0.05302126048116892	0.06130119599426016	0.001000534438683102	0.01088872973326923	0.003447683908552191	0.01924201583156174	0.1576719023878106	0.1935944230724757	0.001003840719138297	0.1007337223064836	0.001334821282462704	0.04639474810713598	0.01403713768707507	0.01518326835162404	0.01508152606431467	0.01742556598349895	0.012896795795633	0.01502578618809147	-0.08092774554187862	-0.0007198484219366188	0.0007939868758583166	-0.01561199388683482	0.003678522685742753	0.01936775143279738	-0.00875078443388903	0.01191381973969613	0.001005377578294967	0.02024823159644464	0.00100022059169702	0.001000917111876022	0.4283227949568719	0.08778221068324282	0.001000920795821185	0.001000054258648778	0.001000161395193424	0.1458208701899356	0.001001073045656023	0.6313570483298955	0.00100142865347065	0.001001407847846457	0.001003621263884106	0.001000318577390581	0.495305325965032	0.08293093245490761	0.00100033872047468	0.001001309484102036	0.001001304365202392	0.1795838738570201	0.001007332118927922	0.001002263465560963	0.6136771065357537	0.001000276096045363	0.001000314894425624	0.001000088972210535	0.00100019973826663	0.02515733532259881	0.001126807674624504	0.06984600119864542	0.07052691164615374	0.001008970683611877	0.3272820996753333	0.1926684388726502	0.1358958004433371	0.00100153985996057	0.001806267326590339	0.001000284126611883	0.001000760516500999	0.00100178629156906	0.001001058417893152	0.04011442236896061	0.01808566417544441	0.001012003599305807	0.02987640938656748	0.001002049746455814	0.001000558117019089	0.003040978556995103	0.006178270706969444	0.2463892942718105	0.1496861699064205	0.4079165252552898	0.001003894583231764	0.001096760358365136	0.0010008532192567	0.001018954325272197	0.001001711036291202	0.001000528175174	0.001003091118663339	0.08512400786014863	0.05625222492679628	0.001000468314488172	0.001002038484500756	0.1678706133257274	0.001000977853349389	0.001004646064727632	0.03034794384712211	0.03273024008763862	0.02775437809494381	-0.0948831929242378	-0.006677868696282953	0.0004195604521951909	-0.0198301910627763	-0.0004507979734032122	0.0221589123306146	-0.008943075672496213	0.01329801628645891	-1.124051743283079	-1.371865268002336	0.08176447280567323	0.9552187007120185	-0.01445745006224881	-0.008565320372362644	-0.8016162857470073	1.517890469315205	0.1315769953655334	-0.02455345387596481	-0.06502918664433074	-6.311683251528418	0.01186018932252561	1.182951989390779	0.1358321646699434	-0.02361875815496773	0.007276710973965247	-0.1883666035587885	-1.798390317513316	1.357349002189411	-0.03425342205019309	0.01229661048433513	0.1694658608550534	-0.3571968312340495	0.00140462178612969	-0.01324554303079432	-1.851650738538054	-0.2058509858641724	0.02162005748634816	0.02587984015705864	0.02283737296778316	-0.1078692633576273	-0.4757736728532701	0.8211602816835452	-0.7248523733722895	-0.9745224836662482	1.16231604385936	1.501275918568193	-1.479736652945603	-0.01112220769722862	-0.01228525445949032	0.07786301618330044	0.05090730929765756	-0.6702407253055157	-0.3615869606620714	0.9610283565232374	0.5360272960835913	-0.2747004160793035	-0.1886424137198726	-0.1699227939471218	-0.5446982539941027	-0.1299943343255597	-0.2033333191084368	-0.2378096020381761	-0.1313556304027318	1.806825940686045	0.004142371159887392	-2.495830961345825	-0.07845858645623772	-0.1241897930599832	-0.002161187053386195	0.1129343379325009	-0.213041621797495	-1.105713595811296	-0.07745994366972794	-0.08028528463661337	-0.009736606021357216	1.718585718475099	0.4251534254106307	-0.1845556451990695	0.9031566095104576	1.001054625666621	0.7957886235325915	1.890725589311195e-13	-5.666351734815623e-13	nan	nan	nan	nan	nan	nan
[truncated: 371,554 more chars]
