# Supplementary material for: Transtibial limb loss does not increase metabolic cost in three-dimensional computer simulations of human walking
Source: PeerJ. 2021 Aug 4;9:e11960. doi: 10.7717/peerj.11960 (PMC8349165; doi:10.7717/peerj.11960)
Supplement: Supplemental Information 1 — Each subject’s simulation output and Matlab code for generating plots presenting the data. [file peerj-09-11960-s001.zip › TTA3D_solns_rev/Post/soln_walk_N50_wm100_TTA_S22.sto]

num_controls=79
num_derivatives=71
num_iterations=840
num_multipliers=2
num_parameters=6
num_slacks=2
num_states=216
objective=0.921176
objective_auxiliary_derivatives=0.001106
objective_contactAP=0.015939
objective_contactML=0.012080
objective_contactVE=0.030561
objective_control_effort=0.530202
objective_state_tracking=0.273725
objective_torsoGoal=0.057563
solver_duration=24682.617985
status=Solve_Succeeded
success=true
DataType=double
version=3
OpenSimVersion=4.2
endheader
time	/jointset/groundPelvis/pelvis_tilt/value	/jointset/groundPelvis/pelvis_list/value	/jointset/groundPelvis/pelvis_rotation/value	/jointset/groundPelvis/pelvis_tx/value	/jointset/groundPelvis/pelvis_ty/value	/jointset/groundPelvis/pelvis_tz/value	/jointset/hip_l/hip_flexion_l/value	/jointset/hip_l/hip_adduction_l/value	/jointset/hip_l/hip_rotation_l/value	/jointset/hip_r/hip_flexion_r/value	/jointset/hip_r/hip_adduction_r/value	/jointset/hip_r/hip_rotation_r/value	/jointset/lumbar/lumbar_ext/value	/jointset/lumbar/lumbar_bend/value	/jointset/lumbar/lumbar_rota/value	/jointset/patellofemoral_l/knee_angle_l_beta/value	/jointset/patellofemoral_r/knee_angle_r_beta/value	/jointset/knee_l/knee_angle_l/value	/jointset/knee_r/knee_angle_r/value	/jointset/shoulder_r/shoulder_flexion_r/value	/jointset/shoulder_r/shoulder_adduction_r/value	/jointset/shoulder_r/shoulder_rotation_r/value	/jointset/shoulder_l/shoulder_flexion_l/value	/jointset/shoulder_l/shoulder_adduction_l/value	/jointset/shoulder_l/shoulder_rotation_l/value	/jointset/ankle_l/ankle_angle_l/value	/jointset/ankle_r/ankle_angle_r/value	/jointset/elbow_r/elbow_flexion_r/value	/jointset/elbow_l/elbow_flexion_l/value	/jointset/subtalar_l/subtalar_angle_l/value	/jointset/subtalar_r/subtalar_angle_r/value	/jointset/mtp_l/mtp_angle_l/value	/jointset/mtp_r/mtp_angle_r/value	/jointset/groundPelvis/pelvis_tilt/speed	/jointset/groundPelvis/pelvis_list/speed	/jointset/groundPelvis/pelvis_rotation/speed	/jointset/groundPelvis/pelvis_tx/speed	/jointset/groundPelvis/pelvis_ty/speed	/jointset/groundPelvis/pelvis_tz/speed	/jointset/hip_l/hip_flexion_l/speed	/jointset/hip_l/hip_adduction_l/speed	/jointset/hip_l/hip_rotation_l/speed	/jointset/hip_r/hip_flexion_r/speed	/jointset/hip_r/hip_adduction_r/speed	/jointset/hip_r/hip_rotation_r/speed	/jointset/lumbar/lumbar_ext/speed	/jointset/lumbar/lumbar_bend/speed	/jointset/lumbar/lumbar_rota/speed	/jointset/patellofemoral_l/knee_angle_l_beta/speed	/jointset/patellofemoral_r/knee_angle_r_beta/speed	/jointset/knee_l/knee_angle_l/speed	/jointset/knee_r/knee_angle_r/speed	/jointset/shoulder_r/shoulder_flexion_r/speed	/jointset/shoulder_r/shoulder_adduction_r/speed	/jointset/shoulder_r/shoulder_rotation_r/speed	/jointset/shoulder_l/shoulder_flexion_l/speed	/jointset/shoulder_l/shoulder_adduction_l/speed	/jointset/shoulder_l/shoulder_rotation_l/speed	/jointset/ankle_l/ankle_angle_l/speed	/jointset/ankle_r/ankle_angle_r/speed	/jointset/elbow_r/elbow_flexion_r/speed	/jointset/elbow_l/elbow_flexion_l/speed	/jointset/subtalar_l/subtalar_angle_l/speed	/jointset/subtalar_r/subtalar_angle_r/speed	/jointset/mtp_l/mtp_angle_l/speed	/jointset/mtp_r/mtp_angle_r/speed	/forceset/addbrev_r/activation	/forceset/addbrev_r/normalized_tendon_force	/forceset/addlong_r/activation	/forceset/addlong_r/normalized_tendon_force	/forceset/addmagMid_r/activation	/forceset/addmagMid_r/normalized_tendon_force	/forceset/bflh_r/activation	/forceset/bflh_r/normalized_tendon_force	/forceset/bfsh_r/activation	/forceset/bfsh_r/normalized_tendon_force	/forceset/ercspn_r/activation	/forceset/ercspn_r/normalized_tendon_force	/forceset/extobl_r/activation	/forceset/extobl_r/normalized_tendon_force	/forceset/glmax2_r/activation	/forceset/glmax2_r/normalized_tendon_force	/forceset/glmed2_r/activation	/forceset/glmed2_r/normalized_tendon_force	/forceset/glmin2_r/activation	/forceset/glmin2_r/normalized_tendon_force	/forceset/grac_r/activation	/forceset/grac_r/normalized_tendon_force	/forceset/iliacus_r/activation	/forceset/iliacus_r/normalized_tendon_force	/forceset/intobl_r/activation	/forceset/intobl_r/normalized_tendon_force	/forceset/obtext_r/activation	/forceset/obtext_r/normalized_tendon_force	/forceset/pect_r/activation	/forceset/pect_r/normalized_tendon_force	/forceset/piri_r/activation	/forceset/piri_r/normalized_tendon_force	/forceset/popli_r/activation	/forceset/popli_r/normalized_tendon_force	/forceset/psoas_r/activation	/forceset/psoas_r/normalized_tendon_force	/forceset/quadfem_r/activation	/forceset/quadfem_r/normalized_tendon_force	/forceset/recabd_r/activation	/forceset/recabd_r/normalized_tendon_force	/forceset/recfem_r/activation	/forceset/recfem_r/normalized_tendon_force	/forceset/sart_r/activation	/forceset/sart_r/normalized_tendon_force	/forceset/semimem_r/activation	/forceset/semimem_r/normalized_tendon_force	/forceset/semiten_r/activation	/forceset/semiten_r/normalized_tendon_force	/forceset/tfl_r/activation	/forceset/tfl_r/normalized_tendon_force	/forceset/tricox_r/activation	/forceset/tricox_r/normalized_tendon_force	/forceset/vasint_r/activation	/forceset/vasint_r/normalized_tendon_force	/forceset/vaslat_r/activation	/forceset/vaslat_r/normalized_tendon_force	/forceset/vasmed_r/activation	/forceset/vasmed_r/normalized_tendon_force	/forceset/addbrev_l/activation	/forceset/addbrev_l/normalized_tendon_force	/forceset/addlong_l/activation	/forceset/addlong_l/normalized_tendon_force	/forceset/addmagMid_l/activation	/forceset/addmagMid_l/normalized_tendon_force	/forceset/bflh_l/activation	/forceset/bflh_l/normalized_tendon_force	/forceset/bfsh_l/activation	/forceset/bfsh_l/normalized_tendon_force	/forceset/edl_l/activation	/forceset/edl_l/normalized_tendon_force	/forceset/ehl_l/activation	/forceset/ehl_l/normalized_tendon_force	/forceset/ercspn_l/activation	/forceset/ercspn_l/normalized_tendon_force	/forceset/extobl_l/activation	/forceset/extobl_l/normalized_tendon_force	/forceset/fdb_l/activation	/forceset/fdb_l/normalized_tendon_force	/forceset/fdl_l/activation	/forceset/fdl_l/normalized_tendon_force	/forceset/fhl_l/activation	/forceset/fhl_l/normalized_tendon_force	/forceset/gaslat_l/activation	/forceset/gaslat_l/normalized_tendon_force	/forceset/gasmed_l/activation	/forceset/gasmed_l/normalized_tendon_force	/forceset/glmax2_l/activation	/forceset/glmax2_l/normalized_tendon_force	/forceset/glmed2_l/activation	/forceset/glmed2_l/normalized_tendon_force	/forceset/glmin2_l/activation	/forceset/glmin2_l/normalized_tendon_force	/forceset/grac_l/activation	/forceset/grac_l/normalized_tendon_force	/forceset/iliacus_l/activation	/forceset/iliacus_l/normalized_tendon_force	/forceset/intobl_l/activation	/forceset/intobl_l/normalized_tendon_force	/forceset/obtext_l/activation	/forceset/obtext_l/normalized_tendon_force	/forceset/pect_l/activation	/forceset/pect_l/normalized_tendon_force	/forceset/perbrev_l/activation	/forceset/perbrev_l/normalized_tendon_force	/forceset/perlong_l/activation	/forceset/perlong_l/normalized_tendon_force	/forceset/pertert_l/activation	/forceset/pertert_l/normalized_tendon_force	/forceset/piri_l/activation	/forceset/piri_l/normalized_tendon_force	/forceset/popli_l/activation	/forceset/popli_l/normalized_tendon_force	/forceset/psoas_l/activation	/forceset/psoas_l/normalized_tendon_force	/forceset/quadfem_l/activation	/forceset/quadfem_l/normalized_tendon_force	/forceset/recabd_l/activation	/forceset/recabd_l/normalized_tendon_force	/forceset/recfem_l/activation	/forceset/recfem_l/normalized_tendon_force	/forceset/sart_l/activation	/forceset/sart_l/normalized_tendon_force	/forceset/semimem_l/activation	/forceset/semimem_l/normalized_tendon_force	/forceset/semiten_l/activation	/forceset/semiten_l/normalized_tendon_force	/forceset/soleus_l/activation	/forceset/soleus_l/normalized_tendon_force	/forceset/tfl_l/activation	/forceset/tfl_l/normalized_tendon_force	/forceset/tibant_l/activation	/forceset/tibant_l/normalized_tendon_force	/forceset/tibpost_l/activation	/forceset/tibpost_l/normalized_tendon_force	/forceset/tricox_l/activation	/forceset/tricox_l/normalized_tendon_force	/forceset/vasint_l/activation	/forceset/vasint_l/normalized_tendon_force	/forceset/vaslat_l/activation	/forceset/vaslat_l/normalized_tendon_force	/forceset/vasmed_l/activation	/forceset/vasmed_l/normalized_tendon_force	/forceset/shoulder_flexionAct_r/activation	/forceset/shoulder_adductionAct_r/activation	/forceset/shoulder_rotationAct_r/activation	/forceset/elbow_flexionAct_r/activation	/forceset/shoulder_flexionAct_l/activation	/forceset/shoulder_adductionAct_l/activation	/forceset/shoulder_rotationAct_l/activation	/forceset/elbow_flexionAct_l/activation	/forceset/addbrev_r	/forceset/addlong_r	/forceset/addmagMid_r	/forceset/bflh_r	/forceset/bfsh_r	/forceset/ercspn_r	/forceset/extobl_r	/forceset/glmax2_r	/forceset/glmed2_r	/forceset/glmin2_r	/forceset/grac_r	/forceset/iliacus_r	/forceset/intobl_r	/forceset/obtext_r	/forceset/pect_r	/forceset/piri_r	/forceset/popli_r	/forceset/psoas_r	/forceset/quadfem_r	/forceset/recabd_r	/forceset/recfem_r	/forceset/sart_r	/forceset/semimem_r	/forceset/semiten_r	/forceset/tfl_r	/forceset/tricox_r	/forceset/vasint_r	/forceset/vaslat_r	/forceset/vasmed_r	/forceset/addbrev_l	/forceset/addlong_l	/forceset/addmagMid_l	/forceset/bflh_l	/forceset/bfsh_l	/forceset/edl_l	/forceset/ehl_l	/forceset/ercspn_l	/forceset/extobl_l	/forceset/fdb_l	/forceset/fdl_l	/forceset/fhl_l	/forceset/gaslat_l	/forceset/gasmed_l	/forceset/glmax2_l	/forceset/glmed2_l	/forceset/glmin2_l	/forceset/grac_l	/forceset/iliacus_l	/forceset/intobl_l	/forceset/obtext_l	/forceset/pect_l	/forceset/perbrev_l	/forceset/perlong_l	/forceset/pertert_l	/forceset/piri_l	/forceset/popli_l	/forceset/psoas_l	/forceset/quadfem_l	/forceset/recabd_l	/forceset/recfem_l	/forceset/sart_l	/forceset/semimem_l	/forceset/semiten_l	/forceset/soleus_l	/forceset/tfl_l	/forceset/tibant_l	/forceset/tibpost_l	/forceset/tricox_l	/forceset/vasint_l	/forceset/vaslat_l	/forceset/vasmed_l	/forceset/shoulder_flexionAct_r	/forceset/shoulder_adductionAct_r	/forceset/shoulder_rotationAct_r	/forceset/elbow_flexionAct_r	/forceset/shoulder_flexionAct_l	/forceset/shoulder_adductionAct_l	/forceset/shoulder_rotationAct_l	/forceset/elbow_flexionAct_l	lambda_cid33_p0	lambda_cid34_p0	/forceset/addbrev_r/implicitderiv_normalized_tendon_force	/forceset/addlong_r/implicitderiv_normalized_tendon_force	/forceset/addmagMid_r/implicitderiv_normalized_tendon_force	/forceset/bflh_r/implicitderiv_normalized_tendon_force	/forceset/bfsh_r/implicitderiv_normalized_tendon_force	/forceset/ercspn_r/implicitderiv_normalized_tendon_force	/forceset/extobl_r/implicitderiv_normalized_tendon_force	/forceset/glmax2_r/implicitderiv_normalized_tendon_force	/forceset/glmed2_r/implicitderiv_normalized_tendon_force	/forceset/glmin2_r/implicitderiv_normalized_tendon_force	/forceset/grac_r/implicitderiv_normalized_tendon_force	/forceset/iliacus_r/implicitderiv_normalized_tendon_force	/forceset/intobl_r/implicitderiv_normalized_tendon_force	/forceset/obtext_r/implicitderiv_normalized_tendon_force	/forceset/pect_r/implicitderiv_normalized_tendon_force	/forceset/piri_r/implicitderiv_normalized_tendon_force	/forceset/popli_r/implicitderiv_normalized_tendon_force	/forceset/psoas_r/implicitderiv_normalized_tendon_force	/forceset/quadfem_r/implicitderiv_normalized_tendon_force	/forceset/recabd_r/implicitderiv_normalized_tendon_force	/forceset/recfem_r/implicitderiv_normalized_tendon_force	/forceset/sart_r/implicitderiv_normalized_tendon_force	/forceset/semimem_r/implicitderiv_normalized_tendon_force	/forceset/semiten_r/implicitderiv_normalized_tendon_force	/forceset/tfl_r/implicitderiv_normalized_tendon_force	/forceset/tricox_r/implicitderiv_normalized_tendon_force	/forceset/vasint_r/implicitderiv_normalized_tendon_force	/forceset/vaslat_r/implicitderiv_normalized_tendon_force	/forceset/vasmed_r/implicitderiv_normalized_tendon_force	/forceset/addbrev_l/implicitderiv_normalized_tendon_force	/forceset/addlong_l/implicitderiv_normalized_tendon_force	/forceset/addmagMid_l/implicitderiv_normalized_tendon_force	/forceset/bflh_l/implicitderiv_normalized_tendon_force	/forceset/bfsh_l/implicitderiv_normalized_tendon_force	/forceset/edl_l/implicitderiv_normalized_tendon_force	/forceset/ehl_l/implicitderiv_normalized_tendon_force	/forceset/ercspn_l/implicitderiv_normalized_tendon_force	/forceset/extobl_l/implicitderiv_normalized_tendon_force	/forceset/fdb_l/implicitderiv_normalized_tendon_force	/forceset/fdl_l/implicitderiv_normalized_tendon_force	/forceset/fhl_l/implicitderiv_normalized_tendon_force	/forceset/gaslat_l/implicitderiv_normalized_tendon_force	/forceset/gasmed_l/implicitderiv_normalized_tendon_force	/forceset/glmax2_l/implicitderiv_normalized_tendon_force	/forceset/glmed2_l/implicitderiv_normalized_tendon_force	/forceset/glmin2_l/implicitderiv_normalized_tendon_force	/forceset/grac_l/implicitderiv_normalized_tendon_force	/forceset/iliacus_l/implicitderiv_normalized_tendon_force	/forceset/intobl_l/implicitderiv_normalized_tendon_force	/forceset/obtext_l/implicitderiv_normalized_tendon_force	/forceset/pect_l/implicitderiv_normalized_tendon_force	/forceset/perbrev_l/implicitderiv_normalized_tendon_force	/forceset/perlong_l/implicitderiv_normalized_tendon_force	/forceset/pertert_l/implicitderiv_normalized_tendon_force	/forceset/piri_l/implicitderiv_normalized_tendon_force	/forceset/popli_l/implicitderiv_normalized_tendon_force	/forceset/psoas_l/implicitderiv_normalized_tendon_force	/forceset/quadfem_l/implicitderiv_normalized_tendon_force	/forceset/recabd_l/implicitderiv_normalized_tendon_force	/forceset/recfem_l/implicitderiv_normalized_tendon_force	/forceset/sart_l/implicitderiv_normalized_tendon_force	/forceset/semimem_l/implicitderiv_normalized_tendon_force	/forceset/semiten_l/implicitderiv_normalized_tendon_force	/forceset/soleus_l/implicitderiv_normalized_tendon_force	/forceset/tfl_l/implicitderiv_normalized_tendon_force	/forceset/tibant_l/implicitderiv_normalized_tendon_force	/forceset/tibpost_l/implicitderiv_normalized_tendon_force	/forceset/tricox_l/implicitderiv_normalized_tendon_force	/forceset/vasint_l/implicitderiv_normalized_tendon_force	/forceset/vaslat_l/implicitderiv_normalized_tendon_force	/forceset/vasmed_l/implicitderiv_normalized_tendon_force	gamma_cid33_p0	gamma_cid34_p0	prosthetic_ankle_stiffness	prosthetic_subtalar_stiffness	prosthetic_mtp_stiffness	prosthetic_ankle_damping	prosthetic_subtalar_damping	prosthetic_mtp_damping
0	-0.06815783900223144	0.02300276657345039	0.1170901303969145	0.1600497684169145	0.8960387026510589	-0.006553183894996602	-0.238251865698687	0.007541224568834408	-0.02741794451598989	0.5189531078557813	-0.03246913764697185	0.1603918735022707	-0.01553356330426918	-0.06191444799951399	-0.0968610596423074	0.1964459481335548	0.04550150708826799	-0.1964459481336397	-0.04550150708828615	-0.3941295624403462	-0.01409492094140189	0.0234858890350699	0.1502412217683576	-0.1738331870436923	-0.02022469799138794	0.2116311536173038	0.003913013774475431	0.5493796909664946	0.9325281943847818	0.1225333642234315	-0.0009316856689837697	0.5841181807113347	0.001472043479745476	0.04087597036186663	-0.6614419014363523	0.3357929285815828	1.692619172481322	-0.01729208636022563	0.045463490218893	-0.8198089247559699	-1.311745691252926	-0.7912137524323843	-0.2000228044676713	0.6230135070420538	-2.488535943289904	0.3875789285693196	0.9343005958044849	-0.6186595855149353	1.727594391310077	1.879803918910778	-1.727594391310072	-1.879803918910777	-0.2149614599430138	-0.1895269087174381	0.05062776029403802	-0.1465809350302349	0.05652570151419879	-0.3029317917398217	-2.595629085810804	0.1119771231594536	-0.2098010689868747	0.4098010335703773	1.043270572704795	-0.2775463746940202	6.282285142796391	0.1746178717928862	0.06748316857878042	0.06760455211685963	0.08360373463240434	0.08122914149311734	0.01091611499774275	0.01265830529343773	0.05383633964097754	0.06907797639240371	0.08956184609462213	0.1101155166695315	0.1988213929838342	0.1745475025692211	0.01168591841516132	0.05910322735589914	0.001085743517845811	0.01297014187380005	0.001124670336472407	0.02367164741859525	0.002447539009002378	0.01947680034894101	0.03852698081907287	0.05807220137836525	0.03402000791593882	0.04015099975300133	0.08337336541526949	0.08942098823177569	0.09485652606603659	0.07704953598512783	0.04352306411585755	0.04307761771702766	0.02899834885480027	0.08544014599330416	0.1820796960112386	0.18234680142688	0.02578715476101599	0.04036828254085298	0.07123196976300851	0.07030836602631285	0.001062930157486937	0.01915860153260877	0.001060740571180757	0.01443159758418987	0.03911188974565896	0.06893336133848546	0.05124723535936773	0.05508210465187724	0.0235213216642699	0.03093863107810393	0.01372453453043802	0.03087558740329955	0.0741363190001539	0.1124757891764882	0.001071367888348778	0.004659789204484504	0.001024670068520222	0.00555128225960382	0.001041616285329122	0.006992620457855471	0.001110105099992717	0.02908103916587806	0.001131755463467405	0.04285786289301958	0.00101385270755348	0.005422668322236498	0.001034203305712627	0.003775708485088727	0.1744697040578365	0.1746463052905352	0.001471352949524605	0.02987536191901001	0.001774767832551762	0.0194435231032279	0.01156161373921409	0.01660457559499319	0.001034333707307564	0.03034582062489437	0.05101183514774728	0.122932897028761	0.03009418064039792	0.08871320703723055	0.1889209031726379	0.1465757106743716	0.4380503577999468	0.2989589641723307	0.4924755668114392	0.3262641280293496	0.001006482831025601	0.004142214100876889	0.001034135516570304	0.007930273991023421	0.3081606974486907	0.2364264744617117	0.001137183973836075	0.02321281854598187	0.4534505580216358	0.4727034208507344	0.001028662669571972	0.01631584695789135	0.001153082239839164	0.01144600351751353	0.001252073131825924	0.01275835875603628	0.3058069082743402	0.2822851047404232	0.332761447399567	0.2725723125608671	0.00142353029148348	0.009843517269419753	0.001040575770058456	0.008448941475964969	0.2531325091754112	0.2115892496410818	0.005025829475723292	0.02652165018254423	0.001037082274423629	0.004985285695512303	0.001058531468882311	0.01843074477143677	0.1628708135306943	0.2037043408788688	0.113724830269046	0.1394543849858313	0.001048060642642976	0.001751465863318656	0.001082019633658482	0.004833492875917274	0.3837859967364276	0.2624914254596908	0.6193132326207647	0.6301679043712416	0.001074037218482055	0.02126475460788853	0.06439651812745538	0.07383724001594019	0.001030662709192858	0.03458129184310638	0.001044008683935135	0.005851943061063033	0.001014498300651321	0.006980415509927806	0.001027142129073869	0.008773375769725027	-0.01194692249739831	0.01681063782970312	-0.01175820943378508	0.00302441826516442	-0.03201937388784273	-0.001947127651864069	0.001851724440402427	0.009415923937695107	0.05312922398747499	0.04938628251840262	0.006355518932401782	0.03764599182645108	0.05372595980104538	0.1989047947020887	0.02404158093378536	0.00110032979078661	0.00120466357861825	0.001341932725914312	0.03186814810037232	0.02345735239811205	0.02768168095440322	0.08506013552705406	0.03960904269980407	0.001532180476064394	0.1183957236869238	0.01854222200222153	0.003673717562419098	0.001066750231084371	0.00106980842736102	0.01679511755107304	0.05353271384957522	0.02988284695000074	0.002999461804909115	0.001736673623154206	0.001096563295323492	0.001033559462276095	0.001057167273583935	0.001157746628693331	0.00118541700534419	0.001018208334703542	0.001045732458381844	0.1875582109091119	0.001068210877367674	0.001100774790120422	0.008550121331028851	0.001042242826908668	0.1160248345702449	0.04005379663164287	0.2553722401008519	0.4376773051358267	0.4731124728252404	0.001008143843500445	0.001033878957965328	0.1696115128143925	0.00118254819311398	0.4536924950203273	0.001037597638529139	0.00118891993088708	0.001325203358867564	0.4692941216562285	0.4296389455096535	0.001449757370131267	0.001049283430779054	0.2540990176775459	0.001883826572098771	0.001045107668118264	0.001076190645505688	0.117685191760499	0.1154882214020955	0.001066898348076735	0.001111143271042941	0.4080016146203309	0.4770770688326579	0.001023866718656635	0.01672558907850358	0.001037029469306141	0.00105285109993528	0.001017247763239731	0.001032726904181014	-0.01592402945797852	0.01603428088398769	-0.01235832476019314	0.006012883025553199	-0.04135309805034484	-0.003732680475736512	0.001398949079080537	0.005429551176489417	-0.7315270503054134	-2.601140076549067	-0.8441492093727062	-1.68211932354629	-0.2936746553727354	-1.210038288687799	-1.763380783918966	-0.3823742029115431	0.5364934161899635	-0.01777237484520298	0.1087246898633011	0.1094871025824773	-0.5055504590737606	-0.4687015481341947	-2.924823922489659	-2.093606241597877	-0.2694282558017578	-1.341852892659968	-3.650806771320561	-0.4518611022017669	-3.402385730471702	0.03744532185274378	0.0756265981734754	-1.290511292141268	-0.258406213125726	0.2540991511737766	-0.4762679143534213	-3.011065251944493	0.000825072301126177	0.002210041284829273	-5.120601556013427e-05	0.1304139628313744	0.2241974934816591	0.04044718661861702	-0.01181320532848823	0.3515927756513753	0.08255559521956318	0.03147078542122547	-0.1506382212565181	0.1022700933988273	2.137302970363865	0.2295560131989067	2.18125367045683	-1.576733760404687	-2.194462642040848	-0.004036396968079788	-0.03849911239880319	-4.961890363932008	0.02253123378805835	0.1012476963756644	0.1131932219881946	0.04161952930694046	0.02880019276938782	4.810435570138289	2.48580931323425	0.1121889056282504	-0.1208647188780139	-0.4463374969017154	-0.1844258637611486	0.02705130279815691	0.01771088652588384	-1.795521689137936	0.02943883770519147	-0.009533201492235579	-0.005281819865413035	-0.6455424053622003	-4.269910060350856	0.2095243913108026	-1.593623883969168	-0.04007442027899881	0.02475156093293387	0.02804753708611127	0.0319872902962505	-1.044178537657782e-12	-4.210435146136632e-12	431.4193854597618	551.4702370883662	393.552173125219	0.1098121887797254	1.107410112476083	0.6718124606671934
0.01	-0.06763216119596609	0.01612458093864889	0.1191817177991061	0.1772377786711138	0.8960271099018966	-0.00601453658876709	-0.2460535994898286	-0.005481853435542907	-0.03578004077808723	0.5164308474688007	-0.02511005588032119	0.1310005663217796	-0.01107748286337053	-0.05207605475925475	-0.1018781976468602	0.2147600317026414	0.06725688606849024	-0.2147600317025842	-0.06725688606860611	-0.3967569596929174	-0.01630259651588254	0.02372771039741443	0.1472042988443914	-0.1730012792206264	-0.02329435426947951	0.1827933593698624	-0.007569719336486378	0.5481758349904161	0.9361992301588398	0.1302447212481393	-0.0001189173933940647	0.6489894856742423	0.0006429868541144771	0.06783818330429851	-0.70262031952847	0.08247560634138391	1.744209472650496	0.01496560355543837	0.0615401331188627	-0.7310365100921944	-1.27638773916842	-0.8761459131899662	-0.3127060754654553	0.8237442259464401	-3.278214532604683	0.4956250664015877	1.022031051502871	-0.3844828663240289	1.961891378058931	2.446044887354209	-1.961891378058945	-2.446044887354208	-0.3047053091508806	-0.2506080531184703	0.0006706179144962333	-0.4575361951471584	0.1102254299748164	-0.310138803094897	-3.172300523592523	-1.844866303287098	-0.04206493197738657	0.3178830414870157	0.4735054317644928	0.3032022252768292	6.673460379751181	-0.243341580701025	0.06281482075756319	0.06218039950738295	0.0670683347355322	0.06584772168133757	0.01976662750785037	0.01815616295250352	0.04943701111234532	0.05970753156718137	0.0680952454157872	0.09041274405389371	0.1962871591621085	0.1691088568754049	0.02118579232406335	0.06561422805390413	0.005060524011883819	0.01616177459708766	0.001139656297667499	0.02482657083945789	0.001864589514772115	0.02060446643465866	0.03675211781228618	0.05494552343041409	0.02629755551578284	0.03393497077394986	0.05602138403664649	0.06476295640577809	0.09572981175895454	0.06348011124687446	0.04183467228522527	0.040972819854367	0.01858685520176669	0.07529984364194925	0.1456736141972563	0.1437437589352472	0.02019104920299438	0.03497941370954546	0.06462000711722343	0.05513162075079256	0.001070618747103205	0.0192407787310431	0.001079739366854133	0.01537552710607899	0.02684844647434117	0.05722545337701087	0.05101181010758591	0.05166759992540614	0.02623293555123244	0.03231599112646328	0.008316021693323952	0.02627402887436044	0.05395732056133537	0.09308445681013527	0.004786264292780219	0.007768877299221713	0.004832636534624432	0.008900404677187147	0.004648202990260505	0.01026897158152614	0.001136147651833557	0.03041696153281625	0.008546050073095971	0.05197939810048517	0.001015189771235048	0.005577595724232669	0.001037588302612253	0.00362095890288494	0.1812187391564073	0.1777967298786744	0.001269117387084192	0.03057592478106218	0.001436592272966273	0.01967656749705767	0.01076312681145327	0.01597539636000573	0.001035622518695491	0.03152235894046417	0.09493218326646863	0.1464491797682836	0.03418029692396565	0.0906518988534037	0.2169333212343886	0.1680985156442928	0.4343917798287508	0.2806324184677075	0.4816294654037888	0.3012888931091717	0.001006730332633565	0.004082294215409363	0.001030982322729166	0.007407930949502891	0.245442149286374	0.1896209101491669	0.001150745037541519	0.02338852656347956	0.4511881246322204	0.470756036695766	0.001031505418346081	0.01743218056967416	0.001158331369196736	0.01173003336816461	0.00127517430544229	0.01304019181795031	0.3616497253573296	0.3231675880614193	0.3632938752730343	0.2934045372222923	0.001412283337846078	0.01064072647981984	0.001041134835147663	0.007348189893244634	0.2525656037132013	0.205653864888188	0.004446114900250698	0.02623736165306928	0.001038162281626527	0.005005680054405597	0.001062991598829685	0.01861364844261011	0.1330237842381063	0.1793447671859585	0.1140166085910704	0.1392925374506268	0.001054492641175763	0.001632887398777925	0.001090750591558045	0.004754339651129737	0.3887392495990572	0.2533129700941616	0.5691805482210941	0.5867832517567448	0.001047669416141954	0.02334775822843609	0.04121874680649298	0.05530715295343248	0.001031234000779799	0.03406445556545799	0.001044227434227968	0.006099398959447594	0.00101449072105846	0.007262774620675536	0.001027346070381804	0.009088678786283312	-0.01397984654075605	0.01642104174455532	-0.0122638552916384	0.003898869344818101	-0.04207962377577342	-0.004538842941577365	0.001288719732235658	0.004829085871069587	0.06002807718181456	0.04181892891717359	0.04908304702474368	0.04944822881069123	0.02749705689866524	0.1858878098684322	0.03808391011809812	0.01611432562695468	0.001113454380224203	0.001181906672927431	0.03703929281472647	0.01226575819527938	0.01438866469451192	0.1071816661013869	0.03999080754927301	0.01122087690490048	0.06002413439495478	0.009957300285414365	0.09966278282008993	0.00108866673495424	0.00112465141626664	0.009009092685819387	0.04830821427144154	0.0287911068071854	0.002025114868359814	0.04989222228696442	0.01510315717647605	0.0154224307766758	0.01466939571558332	0.00116792726671942	0.02925289323522059	0.001015204646114876	0.001037201537085596	0.1964066965041358	0.001050018023795704	0.001069508385739976	0.01104512997125737	0.001032497439362098	0.1831698787429851	0.03790904819337865	0.2726892541504332	0.4160175517700228	0.4420183544479421	0.001006009883669603	0.001022472996843505	0.08569370204591351	0.001149902124927761	0.4392910750707517	0.001031812799072393	0.00114253937820206	0.001277265600345429	0.4773499433030141	0.4221072335740571	0.001358930824212973	0.001035314544115757	0.2492314468037161	0.005482686220418601	0.001034360970223441	0.001060394358214299	0.05951056958468931	0.1135209680870046	0.001056355371445989	0.001090274949701219	0.3914144354197166	0.421359522200541	0.001017140136032513	0.00893524065899892	0.001027428159832686	0.001037351285826541	0.001012143461742552	0.001023185232846448	-0.01445742425033578	0.01634085434786026	-0.01269392557464718	0.003082109479884657	-0.05272109424404762	-0.007775488203965404	0.000637531546593566	-0.0002381244398923871	-0.9806154817908529	-2.316210257269875	-0.2588922499708591	-1.367893966948192	1.235582406907764	-0.6477943874322477	-2.118509175078705	-0.6806249005117954	0.7425581746494571	0.599054503443184	0.1160489549408333	0.1195469555398146	-0.1356726426490456	-0.7519459635661562	-2.097836839022484	-0.6939081076675886	-0.1509809573091437	-0.6989754483307529	-4.078262903097232	-0.6181683784487114	0.05341492638590992	-0.006241851460447373	0.1079056184347769	-1.063774133766045	-0.4196849138044514	0.03832233090175728	-0.4024932885540418	-0.9885798088698431	0.5739846272031152	0.6160635889840604	0.6006477097169034	0.1317853592933967	1.467686900228159	0.001537264472694063	-0.01906538944251669	0.2651428372092612	0.06772539384857	0.0257844356068678	0.01571312188170874	0.129246428581487	2.546454386536142	0.1565692177072107	2.119888285936504	-2.089061416107964	-2.794851095198308	-0.006373195867894012	-0.05603617608986291	-4.615533708528391	0.01165164683133339	-0.4690844152112849	0.1103310914973907	0.01777187370653015	0.02554295230921745	3.254299757106169	1.634754442458075	0.06338399538593137	-0.09960133977849497	-0.76522711192601	0.1022606182731345	-0.01293638754023337	0.01839662854428496	-3.127461845681366	-0.06217222796121692	-0.01458076254203689	-0.01047958638778489	-1.182032045634123	-4.373237805548104	0.2234933678584161	-1.966627290128222	-0.06034708594341263	0.02667007638754096	0.03059225774577807	0.0335007457867223	-1.36941325767402e-12	-1.93109116453289e-12	nan	nan	nan	nan	nan	nan
0.02	-0.06672950348809432	0.009181858301567375	0.1187386636127602	0.1949184897557071	0.8963378560597831	-0.005336897990139314	-0.2526825694322954	-0.01765688680507447	-0.04483967104350477	0.5125334502948313	-0.01649542553441172	0.09705780205475624	-0.005781303844124046	-0.04170076698361667	-0.1045450139875739	0.2362171568058549	0.09391786503988564	-0.2362171568058277	-0.09391786503987593	-0.4001074149951025	-0.01907907894269734	0.02355798350810922	0.1411558469577872	-0.1716212871064277	-0.02641026083753925	0.1481777279471399	-0.0217111634490096	0.5483164962118778	0.9387553936194555	0.1314935648493546	0.002394402745885566	0.7172170789057006	-0.001453035810071902	0.1162719506651425	-0.6743493018776664	-0.171135389131295	1.791159338560104	0.04717569446570903	0.07326174869854447	-0.5852561549697244	-1.142136764280903	-0.9307205530842813	-0.4750501619464961	0.8741232229423426	-3.398827360552665	0.5555986438668298	1.041679502957817	-0.1485952527330319	2.35620269813545	2.860923917144785	-2.35620269813545	-2.860923917144783	-0.3595730698671354	-0.3032882791866818	-0.03168189003617575	-0.7488867275580232	0.1661425597393932	-0.3121818497337385	-3.751196520879428	-0.4197650770396743	0.05910237052057472	0.1868265708808948	-0.2492321119914325	0.06256399804172527	6.953542796505268	-0.07877533593146058	0.06329848451948951	0.06206248836810413	0.05414797461904961	0.05439667559133889	0.04440654920661909	0.03421667782528998	0.05241246374748942	0.05644721442220808	0.04369554465315831	0.06891862445086391	0.1897876233151863	0.1614296052652785	0.03268230847053689	0.07349141987301586	0.01442393984569412	0.02381034362057843	0.00110152919286259	0.02586840572894419	0.001492303966301243	0.02193775627715325	0.03822077029573197	0.05504099828263241	0.01679131703850189	0.02556324616408723	0.03396163148682447	0.04564316352509717	0.1055855860656298	0.06169878579898039	0.04110348124578941	0.04006900575893929	0.01772515417860582	0.0712052796111837	0.0983491090593233	0.1006123198431436	0.01308204494773681	0.02815980068459616	0.1022820258523398	0.06510422957301951	0.00108542377429618	0.01932912528694145	0.001116665117648964	0.01648463619756941	0.01647452834244586	0.04740380199124204	0.04848953659528293	0.04678460274309035	0.0271187408060719	0.03204406714420491	0.005048917746214599	0.02365673169043459	0.0639627164628892	0.09027662124708993	0.01353283134769377	0.01519932335954263	0.01381124313091376	0.01684153697402234	0.01315004289845536	0.01791210023131429	0.001154256166747825	0.03161704332568704	0.02584193787549433	0.06956314794103924	0.001014355406391576	0.005673393025087948	0.0010350126883824	0.003395827129740557	0.188715510065853	0.1796821759394036	0.001158836987580273	0.03143323812938383	0.001251637551010213	0.02017213866076933	0.01157911551715929	0.01673705298705405	0.001031391759075302	0.03285492637471026	0.1457261648673403	0.1734720009393819	0.03531031751011671	0.09181232874476322	0.2402782367511916	0.1889050956412847	0.4250615945541892	0.257168015138419	0.4644918555097661	0.2704817710613376	0.001005786507989169	0.004046237868237389	0.001023700824774239	0.007008216865377185	0.1708024577576985	0.1397895760914049	0.001141196909172219	0.02342667702471035	0.4451380703896461	0.4637545347896241	0.001030032407216285	0.01852762060799446	0.001137759732179259	0.01185314964918543	0.001262755398260452	0.013228748455647	0.3999752724709578	0.3451358731434652	0.3808417085358351	0.3043497778781715	0.001361255424972468	0.01143381835594457	0.001034426729306897	0.006450599838166112	0.2504668903418398	0.1957949542375956	0.005938723536164239	0.02806071175745935	0.001033326312067923	0.004927278811586696	0.001057319477478812	0.01878921296227464	0.08998902137564127	0.1401337280402692	0.1133689942799522	0.1382036627622278	0.001052433613453611	0.001451885189948766	0.001084676710132221	0.004625285922523327	0.3867404354946531	0.2390131169892519	0.5166260021991955	0.5433788014002446	0.001031125213100086	0.02606296266638721	0.02441200853338675	0.0374200189813584	0.001026716669491226	0.03343326511003947	0.001036583484249759	0.006423953741703339	0.00101193353999586	0.007635620118511076	0.001022674943149449	0.00949193934095508	-0.01367975108344677	0.01649555869208651	-0.01265613778722495	0.002236504007591021	-0.0530117045342193	-0.008097953190302428	0.0005934398078559621	-0.000478310562060608	0.06692693037616095	0.03425157531594523	0.09181057511710718	0.06125046579492677	0.001268153996288996	0.1728708250347596	0.05212623930242215	0.03112832146311885	0.001022245181763198	0.001021880619880681	0.04221043752908051	0.001074163992449632	0.001095648434602045	0.1293031966757114	0.04037257239874341	0.02090957333367412	0.00165254510302757	0.001372378568609495	0.1956518480777524	0.001110583238769225	0.001179494405191074	0.00122306782056405	0.04308371469331294	0.02769936666436798	0.001050767931807411	0.09804777095076526	0.02910975105764762	0.02981130209112299	0.02828162415761236	0.001178107904720408	0.0573203694650482	0.001012200957500429	0.001028670615783586	0.2052551820991608	0.001031825170227387	0.001038241981363394	0.01354013861148975	0.001022752051814731	0.2503149229157248	0.03576429975511611	0.2900062682000141	0.3943577984042189	0.4109242360706439	0.001003875923856499	0.001011067035753274	0.001775891277426909	0.001117256056736081	0.4248896551211696	0.001026027959588654	0.001096158825512609	0.001229327841816511	0.4854057649498015	0.4145755216384613	0.001268104278299052	0.00102134565746468	0.2443638759298877	0.009081545868759726	0.001023614272319925	0.001044598070919581	0.001335947408887996	0.1115537147719153	0.001045812394808894	0.001069406628354093	0.3748272562191014	0.3656419755684222	0.001010413553417498	0.001144892239502635	0.001017826850363999	0.001021851471718186	0.001007039160246682	0.00101364356151199	-0.01299081904269192	0.01664742781173132	-0.0130295263891015	0.0001513359342173774	-0.06408909043774941	-0.0118182959321955	-0.0001238859858938875	-0.00590580005627469	-1.580996463779256	-1.904978843410095	0.2170990846252035	-0.8960445791988413	1.8188567872959	0.01198724735711609	-2.121650181366641	-0.8304953862314051	0.8097316403485542	0.873614885093477	0.08610698347363195	0.15061185372039	0.1388801009487203	-0.8998406742703939	-1.817176133429535	0.2640136164272449	-0.02923150238917776	-0.1327052286341074	-4.556486091422575	-0.7380099408779276	1.627485088946846	0.03867921028709324	0.1086625121051736	-0.9132599769651791	-0.5521047042973619	-0.07575765495242474	-0.07941564528777016	0.3056341086123825	0.8650966654032808	0.9206120171022425	0.8733042991850088	0.103245847933067	1.916640420005533	0.02862116634514503	-0.02588964350643435	0.0985970701728594	0.1139056925000858	0.08397613941427166	0.1275289513560232	0.1334759172232193	2.838610656677884	0.07390362823042582	2.038008675867031	-2.604305285335728	-3.360840067567381	0.0007363106478700265	-0.01397332093454164	-5.567044313045296	-0.004980277494977662	-0.9095758538638783	0.1090145070494881	0.009436815369239675	0.0101449078777375	1.027595922354322	0.5084125121337587	0.1113654387853268	-0.08023241334362514	-1.231042676439079	0.2371018631495276	0.00729218218515497	0.01624305654751643	-4.765814779729978	-0.1559665929411049	-0.02201795035243241	-0.01526192060297316	-1.669821953235332	-4.273869608754255	0.3359645548055835	-1.465033265900326	-0.06294525586713806	0.04017133770958697	0.04614481450615485	0.04957879792643905	-1.694647977690259e-12	3.482528170708521e-13	nan	nan	nan	nan	nan	nan
0.03	-0.06493248648855113	0.002180728599063111	0.1157613664868794	0.2130058899459587	0.8970328550174453	-0.004564450034105528	-0.2576022647522442	-0.0287976096509678	-0.05455358116735787	0.5060604039111176	-0.007551688012792691	0.06387645593684635	-0.0004759644053562259	-0.03062178690817133	-0.1048519893118045	0.2627217578876742	0.1210375386332438	-0.2627217578875994	-0.1210375386330767	-0.4034682712332862	-0.02245119779420435	0.02317901892301436	0.1325116092824833	-0.1694600606537909	-0.02957619854492092	0.1078868963664183	-0.02382806909638244	0.5486630099684705	0.9394708279268076	0.1249595319560159	0.00109293198686927	0.7873282810884472	-1.275469805539512e-05	0.239807816010847	-0.72849666994121	-0.4110136137851513	1.82295732009971	0.09264920125910675	0.08042058094607266	-0.367758645909719	-1.091465283113094	-0.9985997459913443	-0.8241313616340378	0.9123027937086399	-3.265613196741494	0.5018266839355944	1.175615642958761	0.07245016541552853	2.982146516769443	2.503299419567821	-2.982146516769433	-2.503299419567763	-0.2940377016112321	-0.3683521726145705	-0.04115166915825635	-0.9693136385628415	0.2660127613325379	-0.3193461247133009	-4.306516847733031	-0.2836560000073462	-0.01580228992717232	-0.05997879339775645	-1.070991757686558	-0.2021946592074287	7.008744738202359	0.2323571292275932	0.05709642739506021	0.05760154712000533	0.04112680783083478	0.04423776355447857	0.05814502168299823	0.04295964777245648	0.05550098870928116	0.05646485294517881	0.02414889054522097	0.05242841340770567	0.1779688397847834	0.1500316028322096	0.03751360852305673	0.07619440017802308	0.02582234569609555	0.03279376439267392	0.01096960108458791	0.03669453861236917	0.006767716087089241	0.03036633896317479	0.03527765849654224	0.05232385187167633	0.009269778906577054	0.01880936117470548	0.01860677407794692	0.03081031401034177	0.1014570036155313	0.05754372536208285	0.0360382810358355	0.03619018717889188	0.01679354555877367	0.06844496498968389	0.05688432261302933	0.06325553967197203	0.007406184341223304	0.02263590195563248	0.1198887310608022	0.06898402006787624	0.001095834910830361	0.01936899697391038	0.001130373605056268	0.01741208952107936	0.009160381122604108	0.04063249202300046	0.04996085317199038	0.04388632481225307	0.02963627856938054	0.03307680474947108	0.003116699843522727	0.02295599340724381	0.06762467897879021	0.0882731111199828	0.02653040787918534	0.02558091719682648	0.02748880677996295	0.02810027702829172	0.0264109370416345	0.02897112768312078	0.01380278228582004	0.04583098702884519	0.0627370286137616	0.1014757147445473	0.001015754027958644	0.005786816738227502	0.00103839613038597	0.003109597223853272	0.1973016567603883	0.1793669180315625	0.001097024409501663	0.03247466845851009	0.001147126270974836	0.0209505964158399	0.01577742418486144	0.02065090236254427	0.001030116856743447	0.03435452558941181	0.1928486297690847	0.2013459607009233	0.04228129695761845	0.09435381071663139	0.2593447810797748	0.2087406985380506	0.4067269582581228	0.2283625577877091	0.4380278700497911	0.2341527673188206	0.001004991809318267	0.004036439176909715	0.001017565415874861	0.006655683043151481	0.104059163011131	0.08933190449575125	0.001256233261319603	0.02345591617662952	0.4338255409560865	0.4510933100484779	0.001070770679764316	0.01977058932264193	0.001127042423554808	0.01193468475675073	0.001276583127373262	0.01343044655193668	0.4122533037232765	0.3428181270858977	0.3820071461844803	0.3031448072539678	0.001321221689055835	0.01228496078516996	0.001028628039815556	0.005620086198579672	0.2479722378147061	0.1809803389167391	0.01245793230123466	0.03490209312944239	0.001030220684198448	0.004856681175546152	0.001056862369756994	0.01895062003896195	0.05153704078047974	0.09933319930739649	0.1126246560760801	0.1365633933702971	0.001078089808054638	0.001220452986394665	0.001102759701838058	0.004473936843587429	0.3732247642541089	0.219816458910377	0.4653210387270399	0.4998721185662426	0.001021334855041741	0.02963332430991388	0.01339180919663581	0.02562548679931225	0.001023372751590428	0.03269548302441499	0.001028868708575556	0.006878729809769518	0.001009364969309404	0.008155447167599274	0.00101795583681054	0.01004137290608287	-0.01102920724911382	0.01645263038564065	-0.01306062284082602	-0.0001946552912502391	-0.06119066265954776	-0.01194425335756235	-0.0002792294488391577	-0.006383469199674585	0.03406867002328415	0.01766353478909542	0.05992347013276234	0.05764131224095854	0.001255933819052907	0.1456170568077906	0.035361776138408	0.04478042663339028	0.03875868863217718	0.02189663659054561	0.02291635153489477	0.001078904643784286	0.001066476784238544	0.0660116314140179	0.02122897449093623	0.01138507304991445	0.001638059214398321	0.001215699605869698	0.09867446682096261	0.001103364478768404	0.001115158525101766	0.001180114740596265	0.0591727438927173	0.03662385384928363	0.00110767897457785	0.04964705720292872	0.05112990215653329	0.05377423493007039	0.0521400617241003	0.04947515612675654	0.150170602161128	0.001021447341431286	0.001053125779222874	0.2174318955154421	0.001033378155385074	0.001038313790979313	0.02613731056467546	0.001033898538891239	0.2838433405170865	0.06314421434408618	0.297889662980276	0.3416778735125097	0.3494820217295592	0.001004409171844907	0.001011275602973429	0.001433406332989138	0.001594996703730182	0.3940763726526401	0.001186906872955318	0.001132572935233707	0.001343159950550887	0.3962573595840255	0.3572711390373722	0.001289155295146417	0.001023648050910495	0.2425426761730443	0.02825456228910158	0.001029843165526556	0.00106636070086306	0.001184573464998859	0.1115548869505485	0.001154701366583319	0.001165732266762237	0.3173006957922694	0.3300078793786964	0.001011764512265623	0.001119858467777157	0.001021640263548373	0.001019982788568162	0.001006397982396597	0.001012537563372592	-0.006809373979918482	0.01625386413832165	-0.01348998505580784	-0.00290260757046493	-0.06705087856231554	-0.01589131946511636	-0.001276173475891934	-0.01267076315200793	-2.391301966921577	-1.509281951401482	-1.047104266969917	-1.129877518219849	0.04353836390596627	-0.02254449752861234	-1.22623475211497	-1.407075973062001	-0.203465311444087	0.9133985318424918	1.890151990725792	1.427469340564021	-0.6486618606679914	-0.4770297335543955	-1.153876154046739	-1.07426472661406	-0.7082219502040906	-0.4218135875786714	-2.930775040105667	-0.3940005022473516	-0.8008177906110885	-0.01442854177207781	0.07911269187067237	-0.4750325025460518	-0.02606276662172602	0.2619859248360759	-0.03335237184223604	-0.7462204315353677	1.177580448043522	1.292389060196897	1.292491938032063	2.477972702716696	4.228172218162249	0.002297523570867602	-0.03104565303635588	-0.1666583113002318	0.1030235085251577	0.08128996436903466	0.6168446117991933	0.1620360426064549	2.695384036876118	0.4363488274980302	1.917434726200786	-3.151042071616457	-3.88911094355863	-7.66754677608998e-05	-0.04283649306773527	-4.369545623580013	0.006306742138333198	-1.662830874698552	0.1370616417436347	0.006737442511155378	0.02556779179612759	-1.494419523914676	-0.761340271380011	0.07324741494591799	-0.07900222832943772	-1.710344420676786	1.056161709630573	-0.01334147868442991	0.01599972342376679	-3.271741207404721	-0.1748751900758081	-0.02441979470856403	-0.01533554959478086	-2.180975878187714	-4.403574052478395	0.3943955211458171	-0.8964864091880276	-0.07950387229858984	0.05202857799425618	0.05946425288865302	0.06231486250565331	9.423396906516809e-14	4.297606811969628e-13	nan	nan	nan	nan	nan	nan
0.04	-0.06199981983130975	-0.005440475725327294	0.110784599781587	0.231310368569835	0.8982073421767887	-0.003744631601817675	-0.2594192570881113	-0.03959534203139083	-0.06454243144906074	0.4959593781269281	0.00170420058636998	0.03118211144595919	0.004182378631858193	-0.01815847150686146	-0.1033910111289465	0.2966086671120497	0.1427896257922465	-0.2966086671120341	-0.1427896257921904	-0.405616959504291	-0.02639045602508691	0.02279413728139606	0.1219825175653889	-0.1663028312686163	-0.03276399199113935	0.06205644994319886	-0.0329850824013158	0.5474803969987377	0.9372310360717767	0.109805383875456	0.0007637793744508684	0.8561929156329214	0.0005046181923116933	0.3434018824035613	-0.7983642263003059	-0.5710293050244147	1.834575025285047	0.1430733354523089	0.08273584394935565	0.03528444187988116	-1.073538671182573	-0.9857085846431217	-1.20064604182286	0.9365534384690375	-3.301427035119149	0.4261993631885331	1.318546568229978	0.2049954486925762	3.832664326646527	1.7874066302727	-3.832664326646527	-1.787406630272698	-0.1171394764323638	-0.4167161550638416	-0.03286530134097573	-1.125857535916475	0.3653431462462521	-0.3165529975011571	-4.859119489381167	-1.827786608630812	-0.2467229747452085	-0.4042186615966804	-1.97325514943641	0.2570276273579122	6.704229268848994	-0.2633569802629784	0.03851829019237597	0.04236406437376197	0.02611899732360198	0.0319163314259477	0.05083229157870958	0.03736346833775879	0.05553557205100772	0.0557146253764195	0.01340464565195706	0.04339707491188445	0.1599871152093183	0.1341286683503456	0.03214956825790127	0.07073551900128351	0.03805215850355591	0.04188489950757514	0.03399141328263015	0.05989209349231902	0.01959356347552384	0.04833443622740819	0.02454674557309312	0.04274071151863613	0.005367223241411481	0.01550078329398251	0.01031836359320266	0.02247599275455004	0.07156657958626687	0.04062871081006414	0.0242341317448202	0.02667077202281123	0.01166354760938873	0.06271989002142601	0.03194771341654205	0.04167871709471103	0.004407604006499571	0.01973517669338162	0.08860620547364409	0.05010205774661607	0.001097428112241859	0.01936608124358099	0.001105048365302601	0.01811258082038469	0.005345003298514468	0.03722254222335965	0.05806783413049009	0.04629310971564039	0.03516264764917058	0.03687740061759728	0.002169617312427528	0.02353727704393262	0.04763775204652367	0.07455452666519392	0.04345551489817102	0.03807809924004292	0.04564088984783066	0.04191437950652965	0.04432106411032951	0.04284175392881871	0.04302658375964709	0.07594509357986004	0.1214953175320617	0.149372577853351	0.001021078389697186	0.005884022441754832	0.001052319837786467	0.002781127761775884	0.2071499387348311	0.1762488165222147	0.00106689879885788	0.03366657100398879	0.00109490102441471	0.02198942900359545	0.02398971628620447	0.02830601898587888	0.001035055426170802	0.03600748956542277	0.23259569037741	0.2265637365018236	0.0584821513102917	0.1005784265217765	0.2741648539467395	0.2270202466196335	0.3771636533456685	0.194262055969873	0.4001359910822477	0.1930165469376919	0.001004861416319236	0.004097091827345813	0.001014603450921394	0.006425426012656726	0.06024676409198243	0.05549755126898347	0.001552531921566551	0.02346238455238073	0.4162964251092351	0.4296946816890038	0.001171590996465788	0.02121850155758939	0.00113989650791829	0.01198524322669205	0.00134040747024123	0.01364756589946947	0.3920277615470716	0.3151819948641884	0.3641651665111801	0.2888842997623687	0.001311724254349964	0.01318645401262209	0.001026881685688825	0.005007916996307286	0.2457127353628055	0.1620187851651526	0.02500268078805281	0.04768369191860228	0.001031784405319858	0.004821853849399936	0.001067519448929595	0.01910843472666974	0.02862102699981701	0.07714989908040289	0.1121900880630893	0.1346504008679874	0.0011453726186771	0.0009604632087494045	0.001159972826733369	0.004312021842746114	0.3451552825874509	0.1951642751125458	0.4177409287858694	0.455785178462033	0.001017117624418709	0.03427662803429302	0.007560130557756963	0.01943802602384066	0.001023609147152767	0.0319453334428383	0.001024078215020622	0.007489419343351499	0.001007760560172831	0.008857778327807124	0.001015044110315232	0.01077837553920866	-0.006024729262487371	0.01617594516788508	-0.0135024236364982	-0.003041004060651689	-0.06589150745103527	-0.01594170243526295	-0.001338310861070596	-0.01286183080936772	0.001210409670397424	0.001075494262236478	0.02803636514840929	0.05403215868698785	0.001243713641804056	0.1183632885808155	0.01859731297440398	0.05843253180362339	0.0764951320825015	0.04277139256111741	0.003622265540704366	0.001083645295128247	0.001037305133882274	0.002720066152339135	0.002085376583130363	0.00186057276619315	0.001623573325730923	0.00105902064313529	0.001697085564194994	0.001096145718913883	0.0010508226450163	0.001137161660632122	0.07526177309211099	0.04554834103419556	0.001164590017362678	0.001246343455123298	0.0731500532554078	0.07773716776898905	0.07599849929057045	0.09777220434877509	0.2430208348571943	0.001030693725359094	0.001077580942656633	0.2296086089317238	0.001034931140548048	0.001038385600599753	0.0387344825178759	0.001045045025965845	0.3173717581184481	0.09052412893305392	0.3057730577605383	0.2889979486208003	0.2880398073884742	0.001004942419834821	0.001011484170198312	0.001090921388598771	0.002072737350725411	0.3632630901841173	0.001347785786264208	0.001168987044953499	0.001456992059284766	0.3071089542182476	0.2999667564362822	0.001310206312000308	0.001025950444361146	0.2407214764162005	0.04742757870947632	0.001036072058729429	0.00108812333080155	0.001033199521145233	0.1115560591291831	0.001263590338349206	0.001262057905167511	0.2597741353654375	0.2943737831889739	0.001013115471116025	0.001094824696059757	0.001025453676736217	0.001018114105418792	0.001005756804543653	0.001011431565232355	-0.0006279289171448564	0.01586030046491164	-0.01395044372251436	-0.005956551075148131	-0.07001266668688201	-0.01996434299803775	-0.002428460965890149	-0.01943572624774047	-3.335397797036936	-1.314913753092125	-1.938209215049794	-1.328548597542904	-1.048973089184032	-0.1415859709788592	-0.6298756718613649	-1.73148179601562	-0.8226406560919785	0.895157753623599	2.560391382615731	2.058514769084812	-1.234318687476219	-0.2107792525377274	-0.5174704815715376	-2.287977206652608	-1.157350817633982	-0.725657297991851	-1.400494572673621	-0.2133752474957306	-2.924865474431788	0.03012174379465327	0.06327010725719831	-0.2409879432125274	0.5089078625526126	0.4778139976249453	0.1769887387035694	-2.037380757047402	1.288214306568999	1.431684501851665	1.435624057932269	3.283278417449577	5.113499681034003	0.02537756436882698	-0.03433755473988173	-0.4619716501274133	0.1440001357825181	0.1360511059579232	0.8757824011069567	0.164148869568007	2.307373864550062	0.8105303948801563	1.726797712828023	-3.663314178759282	-4.322283395284478	0.0148265789557893	0.01048203739001245	-2.242380639387324	-0.009534432758006618	-2.657056577531757	0.1500032108354724	0.003241487838547621	0.01322915808487806	-4.036081310469657	-2.102694861338826	0.1214355984349462	-0.03656352589326409	-2.060430362584963	1.4251453466781	0.01444624389552762	0.01552457907485262	-1.042369078639132	-0.210511215028311	-0.02772946517735305	-0.01737510495181967	-2.760927097024348	-4.389921062799605	0.5505529709830623	-0.3436189846161355	-0.06541875509917343	0.0713540308084232	0.08264563672844043	0.08709261152761062	1.973078327172582e-12	4.177436041538131e-13	nan	nan	nan	nan	nan	nan
0.05	-0.0583650678728941	-0.01334704008438085	0.1049243722249219	0.2496352564513622	0.8998587072885718	-0.002941358863973308	-0.2561626193755225	-0.0499174039709075	-0.07333402274773169	0.4827027605672414	0.01070956173413127	-0.00142325410826758	0.008199096967947208	-0.004865186602361259	-0.1013854170326033	0.3398797904264117	0.1591543782298149	-0.3398797904263831	-0.1591543782297773	-0.4056604526156383	-0.03061539458381065	0.02253364253096873	0.1100752849523008	-0.1623715133534922	-0.03584794266691334	0.01088139456919315	-0.04818224461079285	0.5436298045726038	0.9314290272155057	0.0850233300643619	0.002929440538901333	0.9189416856704135	-0.0009451979081116548	0.3838735551464005	-0.7840644435728126	-0.5997593596728608	1.828007272946623	0.186744143406168	0.07861944184132752	0.6202502842465528	-0.9956508908044013	-0.7662060162866704	-1.442133000446885	0.8746656239081064	-3.183973353171545	0.3707126586650357	1.338155508404262	0.1965602720000156	4.820094640468793	1.518697039550932	-4.820094640468784	-1.518697039550885	0.1024654161001101	-0.4281045417694178	-0.02186549540130588	-1.254732549969205	0.4178421944042366	-0.3002870679538845	-5.355985806171291	-1.100103511300618	-0.4903174965075585	-0.7343119244060456	-2.945262115911244	0.1526903239590971	5.653912141019727	-0.04031303680618426	0.02122540960703847	0.02741370837135432	0.01429688345905164	0.02143357769540071	0.04416439563370291	0.03217734212084326	0.05333702303675043	0.05323443932314138	0.00754020550376201	0.03799633472685426	0.1435048556226669	0.1201971620269911	0.02380155061411493	0.06313210399249826	0.0483913338085784	0.04932774733427722	0.05417344470718648	0.07976304362365109	0.03177657897792777	0.06488701450569756	0.01451161790447626	0.03316466985357579	0.003279978332100403	0.01387401490679951	0.005832504499222977	0.01798306325471558	0.04384084227268154	0.02551204450615108	0.01398743880008369	0.01815115808490591	0.01187941105110834	0.05849377566502157	0.01772534953583624	0.02913978565007923	0.002774266568287684	0.01818262576537904	0.05759906644079271	0.03284770731371122	0.001101538371414846	0.0193568608211758	0.00110146605138831	0.0189374735609562	0.00329483594732899	0.03547647554145463	0.06120084251040531	0.04897489485164749	0.03784334116938575	0.03890153971003495	0.001674455362600456	0.02494372878253263	0.02648048918973575	0.05896770714235718	0.06146977878675896	0.05162522574049148	0.06473026254684378	0.05672155307919563	0.06335449834809782	0.05778826007493724	0.07408924669943609	0.1052487510942627	0.1705044881043926	0.1891077940596783	0.001026465023698071	0.005917770374044405	0.001082342781500222	0.002419763664442824	0.2125173308676403	0.1679372982667273	0.001051608836300775	0.03507270519484403	0.001067723331921073	0.02337431609847146	0.03313707937340212	0.03677654671749189	0.001040329206172824	0.03767505395242773	0.2596647516969006	0.2459618741564299	0.06934256901782521	0.1076606101622746	0.2766084458068647	0.2420632207611441	0.3423307220263802	0.1568681629212629	0.3570550038775288	0.149395596037767	0.001004969204006573	0.004253385309192869	0.001013704223003451	0.006450251330855483	0.03361342920926281	0.03637638158712531	0.01293327799909726	0.03269448242463664	0.3937824090717768	0.3995508719710788	0.02048272386587477	0.04430998550415124	0.001167865923537574	0.012008585841842	0.001431477130027977	0.0138118236310647	0.365711245774037	0.2685036995497361	0.3397706070081287	0.2625461861166625	0.001385665842773632	0.01416289205600868	0.001027681397978285	0.004908130170611319	0.2378367472329143	0.1394697750115972	0.03641814098708235	0.05906914881276225	0.001036326614447882	0.004870765757289403	0.001076967018803271	0.01925001201583599	0.01564013119680514	0.06882972421600378	0.1126984535762189	0.1330108362678243	0.002565672317802122	0.001180919514283448	0.00136082288328007	0.004203075546994504	0.3118210533596398	0.1662620991077342	0.3780568882845858	0.41450589121424	0.001016877108399825	0.04036806992190366	0.00441788192778619	0.01681968514414838	0.001026484032315081	0.03137858128530355	0.00102064342594149	0.008258777922074061	0.001006615208770553	0.009760020192735183	0.001012960590718308	0.01172887751602794	-0.002977519732134608	0.01556302175189962	-0.01391519866067933	-0.002877783019496356	-0.06992829602628553	-0.01994018455424346	-0.002392398443789692	-0.01533346303341019	0.001276177706366779	0.001089635413246205	0.04283284725486002	0.047681044981573	0.001186187936614438	0.1171056562805975	0.01056885983026471	0.06272083334840267	0.07973538242598124	0.04790532363451382	0.003080600732411655	0.001076171185611565	0.001033579362035877	0.01404349485461663	0.002997328807992355	0.02076176488969558	0.001530258823014369	0.0010557577086464	0.02928523737557184	0.001114000672661401	0.001137429441179139	0.00113058993824908	0.05632398440308993	0.03705356979621279	0.00115115758512579	0.001626014130206661	0.09258714400572562	0.09750012848153392	0.09613980769793569	0.1257675455870216	0.2466821479798364	0.001033236635049295	0.00114406553376422	0.2148182461220561	0.001036338618392691	0.001040316803656507	0.04774097820455961	0.001046472360022786	0.3008867598982389	0.07656693202851435	0.2592096262891247	0.2521027595649152	0.2450460185476138	0.001005198945779035	0.001013854926894207	0.001134500706220469	0.04457961623061992	0.3284762432716174	0.07540786721748459	0.001220682545059445	0.001585103830641636	0.3121424311584327	0.2796191345123134	0.001591760711768975	0.001030682465337024	0.2082774556490031	0.05131935418506847	0.001045269400997122	0.001085682766735385	0.001033123543215537	0.1150570020914369	0.00640570718905216	0.001830655901844548	0.2304429500935667	0.2902306954295369	0.00101959767005807	0.001075007710197807	0.001032879423570348	0.001016184136111944	0.001005141036039146	0.001010251304880884	-0.001809982853774768	0.01471227536550361	-0.01429977763539188	-0.0002515475338180599	-0.07389758807305842	-0.02391933991818979	-0.003417636008827891	-0.01452328468598981	-4.326247183291121	-1.279894229422582	-1.106992140237985	-0.7871556340683522	-0.09252897646166421	-0.3461690162566003	-0.4397624576800147	-1.094481910075767	-0.7289492456032859	0.6097809964971292	1.474825561355831	1.319508047187884	-0.7177280721997343	-0.1141140945451075	-0.3706481326361142	-0.8909289447151186	-0.5903732876894286	-0.1448690858237221	-1.054600780376899	-0.1067258764664162	-0.8137266153386653	-0.01702808350154537	0.09744752910235085	-0.116286060010815	-0.006506689698715982	-0.04709041581497105	0.1323677561217266	-1.176639139172686	1.405623639407325	1.515513962713262	1.536458060012451	2.619622280193	2.898822767395826	-0.008051981512122924	-0.03733692070429519	-1.169483873469348	0.1460394488281225	0.1488614265781255	0.8321911172760046	0.1671895619181892	1.513095889854722	0.5552767465975965	1.17243620023023	-3.737474813307284	-4.319037159482204	0.01728846840448682	0.001423712823691113	-1.555585005436898	1.658554369011768	-3.305690477946422	4.075122081589513	0.002005601358040202	0.0173157828188077	-4.970114428004254	-3.029878568444381	0.08824546781799364	0.009860152461817009	-2.40776852780113	0.8923224179036587	0.001717088163960439	0.01259594617091797	-0.5765153249812691	-0.1238037680358809	0.06068103275544023	-0.005608085604820078	-2.950297124445963	-3.83646351194314	0.6806859240226609	-0.1853314670747273	-0.04745618159964751	0.08305798608673395	0.0985437274443025	0.1041668825466786	1.490423875800748e-12	6.745509256735562e-13	nan	nan	nan	nan	nan	nan
0.06	-0.05431584781217057	-0.02114408055921632	0.09881454952015162	0.2678226084672354	0.9019331141740111	-0.002158227999911909	-0.2469301077311225	-0.05960390332889281	-0.07973847859826703	0.4672876075105644	0.01940044972124754	-0.03178390116573146	0.01146799889419635	0.008565540577084441	-0.09945106766077792	0.3929812460063152	0.1738266302296751	-0.3929812460063106	-0.1738266302296751	-0.4036871599436685	-0.03494920656232223	0.0223041904401969	0.09690499530070991	-0.1580075522277399	-0.03877073195614	-0.04466515059521025	-0.05275630618775366	0.538335607347979	0.9229822212887101	0.05165801149470282	0.003349300221956429	0.9654389065007266	-0.0005757784833161537	0.4262955029153006	-0.7764594494689713	-0.6209483346598341	1.80706785215423	0.2276816902929448	0.07870746919275946	1.230459228249977	-0.9464261548695422	-0.5082814950030603	-1.632353141142008	0.8736588063672289	-2.852483335706084	0.2766360808566802	1.346035023328706	0.1907465037900023	5.798730779754488	1.448906542730627	-5.798730779754488	-1.448906542730624	0.2862176802296782	-0.4384908390230803	-0.02665676940994786	-1.37846894361738	0.4518717883712285	-0.2843207201917218	-5.733417447462481	0.2968335179056092	-0.535443934444091	-0.9331780757027106	-3.689908101150268	-0.09213266894056786	3.453919427412009	0.1004901248003064	0.01185311482547769	0.01912161847271701	0.008037576355177772	0.01579014903493687	0.04732228448322806	0.03342735236253323	0.04923095369374737	0.04895688951976468	0.004491209778950485	0.03481202390811746	0.1328232823468518	0.1114457813208574	0.01548049562159988	0.05553839608907694	0.0557970546623333	0.05440790313321552	0.06608401159338503	0.09060914307313196	0.04040266726798239	0.07607474038186168	0.008952693553989019	0.02764938154138818	0.002221717427991393	0.01322770801004734	0.003536749239542589	0.01527237581851596	0.03315250552650626	0.01969867410299439	0.009028793310594306	0.01398727991380628	0.02115457381908524	0.05931643805349769	0.0100499273997165	0.02164052020479953	0.00194938131209513	0.01740884039735294	0.05179698922591906	0.02807308537348514	0.00111252307487685	0.01932427463843867	0.001142990236946788	0.01997631316734459	0.002255847466523242	0.03473560768655512	0.05433001437451111	0.04548385883483706	0.03527420385881194	0.03645350756787701	0.001419577480153001	0.02674595510846113	0.01495276014332824	0.04908862404652724	0.07960023684915839	0.06587882494591647	0.08354638978869257	0.07193993376147538	0.08230742124259043	0.07322653290348589	0.1023810254728475	0.1291809230786538	0.199511573474009	0.2086546173445373	0.00103042909189086	0.00593450273909536	0.001130600087219847	0.002046356228380038	0.2103945796704015	0.1534761016028212	0.001044670659380025	0.03676361490935561	0.001055104450763498	0.02512535980636709	0.04207323403252956	0.04522720077396899	0.001043678884796299	0.0393077918862758	0.2707638583722458	0.2556424987685855	0.06900869259189173	0.1106713697213133	0.2618504832229187	0.2482817523194124	0.3059623297351894	0.1210723520568279	0.3127735351859595	0.1082931962523779	0.001005151398036129	0.004459988214812957	0.001014440777983192	0.006592714000349178	0.01854867043801017	0.02491121698985405	0.03887365821560535	0.05268547916841954	0.3670011355953448	0.3649011698921236	0.06440819238445358	0.09485751325018196	0.001207698450013192	0.01203692657715977	0.001541043027547162	0.01394774944714099	0.3492491031634344	0.2223689727924111	0.3163197344637428	0.2309877143805248	0.001563355556130538	0.01523923252040068	0.001030448157269643	0.005070199879476745	0.2209543616131459	0.1146954774156205	0.0441139211844732	0.06633766799198332	0.001043197355819165	0.004983814619747548	0.001080468229120072	0.01935645500164103	0.008722517726760224	0.06652260396550623	0.1144504876687022	0.1320462842465119	0.005830880077590802	0.00195128999348433	0.001745344898212245	0.004175981502906958	0.2790151969420049	0.1375425522135261	0.3490479181488405	0.3796453657194696	0.001019999547831842	0.04814935686445988	0.002811906940496496	0.01562575116712808	0.001031635364889411	0.03100571970662696	0.001017961381447235	0.009161385088030735	0.001005734778712076	0.01084347270041419	0.00101132891310938	0.01288489516435471	-0.002749819179771156	0.01459336388029826	-0.01428567961065765	0.0009799596884433645	-0.07386383980881957	-0.0239096765406721	-0.003403210999987289	-0.01288237940025838	0.00134194574233045	0.001103776564239936	0.05762932936130596	0.04132993127615884	0.001128662231419977	0.1158480239803477	0.002540406686157154	0.06700913489318625	0.0829756327694596	0.05303925470788553	0.002538935924116159	0.001068697076094317	0.001029853590182631	0.02536692355689474	0.003909281032853612	0.03966295701317764	0.001436944320308377	0.001052494774156452	0.05687338918694953	0.001131855626478469	0.00122403623734938	0.001124018215866169	0.03738619571407484	0.02855879855822705	0.001137725152906024	0.002005684805306346	0.1120242347560444	0.1172630891940818	0.1162811161053019	0.1537628868252628	0.2503434611024744	0.00103577954472937	0.001210550124867661	0.2000278833123889	0.001037746096242644	0.001042248006716933	0.05674747389125541	0.001047899694085988	0.2844017616780298	0.06260973512397665	0.2126461948177112	0.2152075705090303	0.2020522297067536	0.001005455471722668	0.001016225683600278	0.001178080023839192	0.08708649511050144	0.2936893963591125	0.1494679486485715	0.001272378045163358	0.001713215601994261	0.3171759080986187	0.2592715125883447	0.001873315111547813	0.001035414486317489	0.175833434881806	0.05521112966067889	0.00105446674326285	0.00108324220267089	0.001033047565272004	0.11855794505369	0.01154782403975235	0.002399253898521784	0.2011117648216951	0.2860876076700972	0.001026079869001042	0.00105519072432654	0.001040305170402547	0.001014254166807287	0.001004525267536692	0.001009071044530937	-0.002992036790404606	0.0135642502660949	-0.0146491115482695	0.005453456007512965	-0.07778250945923505	-0.02787433683834223	-0.004406811051765886	-0.009610843124239075	-5.336739903744274	-1.334725191739804	-0.6065559943177091	-0.3606835834947584	0.2382542024534395	-0.5010587209882162	-0.1865897985443305	-0.6954566725409234	-0.82069923516003	0.4226193480757289	0.7554212461799885	0.9855442884772821	-0.4221680169008864	-0.01468695445905842	-0.1610220687053874	-0.4273180266084396	-0.286203664311135	0.2840980509141201	-0.3925613727925759	-0.05762213544555627	-0.4289197761499131	0.02544860866858691	0.10605948042211	-0.03994817778254899	-0.7256563679952985	-0.4166202492807772	0.2561436561628532	-0.8958334718613722	1.429508847560379	1.513925923771376	1.533977394413415	2.208981311414418	1.075821096734529	0.0219744508795892	-0.03674622246342833	-1.691907331812421	0.2009552405158082	0.2092824285607583	0.8718076662292866	0.1571835790193124	0.3638712560597058	-0.003754421413503577	-0.03809080382249111	-3.343697741922099	-3.818573172371568	0.02488846366621377	0.03400950762267507	-0.7111796226190039	2.142245341524176	-3.558235049747279	5.641211970584191	0.004241111870376582	0.007562774942427626	-3.927367599036802	-3.146766479418085	0.1414160826277114	0.01580778099639375	-2.505487851068805	0.6017578037307597	0.02727363455047521	0.008497718732522971	0.1602418440774245	-0.07550869927180857	0.08225336957565757	-0.001004654579583549	-2.724401274892049	-3.106168712202165	0.8885219819753549	-0.05873760410956941	-0.02664063936787569	0.09800374824852924	0.1188877652765582	0.1281957458297106	7.978584191418715e-13	9.552537492877784e-13	nan	nan	nan	nan	nan	nan
0.07000000000000001	-0.04954609954334721	-0.02898157298512457	0.09244659759625443	0.2857581431177691	0.9044217932070338	-0.001347292439371626	-0.2320307042714713	-0.06908345029949704	-0.08375912628874482	0.4492690440133332	0.02842800465117679	-0.0583776001806089	0.01332831613620084	0.02212950112445245	-0.09741217564601078	0.4553737745430206	0.1859515682668198	-0.4553737745430273	-0.1859515682668637	-0.4001656758620262	-0.03941047448252532	0.02194873796221231	0.08250074066385381	-0.1533721303298832	-0.04150554262460802	-0.1037098276221631	-0.05003399226084536	0.5337751604107968	0.913366908789804	0.01291805777710358	0.002650347237622336	0.9843638655242778	-0.0001792516619132039	0.5283926618606006	-0.7772900258900092	-0.6475062858798599	1.779231241746434	0.268390498214403	0.08348765608510629	1.731284715948522	-0.9345735487419231	-0.2890682453971792	-1.977604630817013	0.9199706741712053	-2.463917477816787	0.09104627178648998	1.347235807063333	0.216435122804995	6.625891716491227	0.9658230781875649	-6.625891716491214	-0.9658230781874896	0.4208662960373881	-0.4481305104516494	-0.04233351557875872	-1.491991190790087	0.470615007660814	-0.2577727515265089	-6.10523206218834	0.2308644520998807	-0.3813173991867466	-0.9953218165426793	-4.032220796450039	-0.0478376425744371	0.2978188924220445	-0.004331814544563954	0.006758259252585546	0.01465932881285664	0.004669098524621195	0.01293027066401674	0.04545591771405275	0.03155499410745313	0.04360403289606164	0.04387706779783015	0.002855712431929575	0.03309025935147569	0.1232273951056605	0.1044424247458397	0.009119991061314579	0.04900680682543734	0.06096865064719867	0.05717382301443252	0.07907870313103946	0.1001816770074765	0.05546076386563811	0.09331370534696121	0.005705395533095604	0.02433584219837116	0.001659601147295508	0.01315346124886215	0.00231256769093777	0.01341811668469501	0.02715564440605264	0.01632040843599957	0.006288412098818133	0.01171587294949146	0.0406580982384492	0.06501084314279192	0.005890572430348599	0.01812328324304827	0.001510528578573832	0.01702511378346922	0.0500674379933027	0.02507985926040366	0.001118691260578083	0.01923043427900901	0.003414656376199873	0.02330847154960307	0.00171108186279194	0.03460201206696444	0.0456458934432162	0.03841588830725642	0.03088354395172611	0.03245704742877239	0.001297140179757731	0.02907255921255305	0.008794547741416798	0.04224853432104992	0.09169608197880294	0.07560297385898092	0.09610707770749166	0.08240574745137071	0.09502005714992351	0.08365420159701498	0.1294479889436133	0.1507446224234256	0.2213502603790679	0.2184213391074674	0.001064569450843364	0.005993258950600125	0.001152619547207554	0.001662001860678019	0.1969963792346298	0.1338562831516695	0.001042115891540344	0.03895953830645164	0.001047835841517124	0.02737456270128192	0.05009903475053656	0.05328491011638564	0.001048096751357475	0.04080896164833681	0.2638322147684489	0.2529825043620739	0.05894929425311404	0.1077929738006516	0.2318593516638384	0.2391474642320987	0.2556907899751569	0.08900542741756388	0.2569901951785356	0.07274303899466457	0.001005464606399699	0.004678470325326231	0.001015614779380138	0.00677208712638243	0.01024311955850724	0.01825066749745578	0.0606925650436352	0.06839019931522176	0.337860583537074	0.3300608326729004	0.1111103476152355	0.1490665843929692	0.001296240353928579	0.01213559979522801	0.005718830259761607	0.01795145228723025	0.311314937950153	0.1867322831244734	0.2739943384670989	0.1997669040081517	0.0194008514135795	0.03537347301629042	0.001035460713502678	0.005281898342915241	0.1950484281958552	0.09048191065623648	0.05017141445623069	0.0716938802720946	0.001056603206681438	0.005156660852102849	0.001084617995548768	0.01940736105006296	0.01128317004941629	0.07200316686577977	0.1125112958533962	0.1284011946143021	0.007236670581465055	0.001934075019077447	0.001900130450738501	0.003968690862506262	0.2333014752489701	0.1097633745060678	0.325029423278839	0.3508918938338634	0.001021290795659321	0.05799701138544615	0.001948490102986161	0.0151136446604386	0.001042859684846611	0.03079548575244097	0.001018739738738272	0.01019514301376684	0.001006005504410722	0.0121044172487536	0.00101195311365947	0.01425351614239915	0.0006284999844983025	0.01317562345110103	-0.01469910420355743	0.00322602025035659	-0.07359273291605754	-0.02726378753218389	-0.004624437864481512	-0.01296318831123277	0.001236889196165466	0.00107895132306137	0.03074914438591847	0.03291830278270012	0.001142031841197163	0.1029396133464961	0.001936386412425206	0.06779636116361742	0.1072291029832805	0.09157031099196228	0.00199459455038872	0.001075667680682504	0.001028250484074752	0.01590442644291225	0.00290416118510538	0.08329835790939753	0.001451268917296354	0.001052551320866893	0.04026395401701875	0.001119407931843707	0.00965571207811979	0.001157189413336489	0.03298708684416601	0.02341947953405013	0.001196472764962472	0.002209685750419992	0.1042975922056845	0.1094776332710449	0.1085894584301615	0.1812901353158178	0.2666401583634156	0.001154529431849457	0.001145926411735591	0.1510207451161503	0.001040904223594188	0.001038596824692735	0.06238160748588673	0.001056752361636324	0.2207296389111168	0.03198325433668893	0.1450839270798963	0.1088036486823196	0.1018122842417139	0.001006074067735104	0.0010173534655264	0.001128413447837457	0.08713490395350869	0.262870827831734	0.1950357970861422	0.001486700375287697	0.0172226154205571	0.1592732152855428	0.1301765914525978	0.06994232765508311	0.001045130922224239	0.1276700730044984	0.05947067088157414	0.001084170490409108	0.001093756905730475	0.02502429263037091	0.1020099747084461	0.006327172151261012	0.001775840243425831	0.1010671096073621	0.2669752838589515	0.001019719685201034	0.00103657266595238	0.001066587765216618	0.001024030355717016	0.001007778022841213	0.001015590820129442	0.006903248568690734	0.01144698156990827	-0.01515252292068843	0.003690132206545563	-0.06996980478875273	-0.0301294590787698	-0.006019766179149535	-0.0157258733718026	-6.003348289076609	-1.438338423253772	-0.3092626405479431	-0.2085454423091554	-0.5731468895834668	-0.5261069216294272	-0.1431402396125385	-0.7114533716184588	-0.5147545410236136	0.1532021159561548	1.11601423616323	2.32266707424723	-0.2540380763528284	0.004732848043942568	-0.1829636645768627	-0.3000351596892381	-0.178353426678848	0.8224147686662339	-0.2881058201733064	-0.02239536143335052	-0.2818975138810538	-0.02803854688161511	0.5319886773589236	0.01011167576273618	-0.6674528773082721	-0.3944788080919379	0.2279474408040229	-0.5255532332286569	0.5499740301836803	0.6100722626567526	0.5926663393987331	2.066101825086083	0.855213557070194	-0.002353120836958784	-0.03842718081335923	-2.20107711653256	0.2448209867861022	0.2478777122307584	0.7447830480319461	0.1390611790595024	-0.8890346448925055	-0.5605033056711027	-1.819200438341448	-3.111244913304983	-3.311405799365587	0.02065799408301247	0.01228222605084884	-0.564638678197104	1.048732458877772	-3.407656965386093	5.129277270606521	0.01410746494748881	0.7238771987770261	-3.464932903034446	-3.221453050223411	3.591665055369241	0.02886333286027779	-2.322502872300312	0.4725345941695398	0.01318723322276447	0.001956324706081484	0.9126182999409224	-0.6207573826881657	-0.06904115108124159	-0.0364715435663099	-2.9204612626339	-2.662495285609091	1.103251391185161	-0.04066279010629951	-0.01329458640000297	0.1082445651451517	0.1327533061347289	0.1454014785885902	2.065645915898679e-13	5.731909497829677e-13	nan	nan	nan	nan	nan	nan
0.08	-0.04373322435646435	-0.03641490088162439	0.08596713908670399	0.3033910765779859	0.9072676517736451	-0.0004883146141705395	-0.2126671483669766	-0.07799718049334088	-0.08538424755171245	0.4276106134424982	0.03756223309579697	-0.08101547093243196	0.01320130241110168	0.03511983113785028	-0.09513430073213201	0.5244214161142554	0.1929379320634839	-0.5244214161142771	-0.1929379320635019	-0.3952140908242592	-0.0437991720800931	0.02149952434075022	0.06727298734425644	-0.1486872037450219	-0.04382881374707987	-0.1673640739241487	-0.04847431345357737	0.5306158204402742	0.9029670371086032	-0.02846916751581905	0.002388953077241943	0.9707302146516406	-0.0003253558546278989	0.6349208865218929	-0.6956265435877177	-0.6432496518070868	1.746547614090825	0.2991175968937595	0.08831592212491682	2.123289717216789	-0.8332627995132994	-0.02917620947256382	-2.360326555851394	0.8949935093172019	-2.061317683041316	-0.120830112927283	1.231308916643392	0.2385430836122314	7.129753386660261	0.4211916946338809	-7.129753386660261	-0.421191694633878	0.5722378714534105	-0.423976774497108	-0.04540899810563652	-1.54316868016593	0.461772725771885	-0.2020128109926888	-6.655331302470381	0.06430649397408385	-0.2552225411127307	-1.090089912162743	-4.219362416211423	-0.00462090417594516	-3.057802551824679	-0.008036078015394722	0.004091757111421645	0.01246915160389712	0.00294374203850627	0.01167417315711968	0.03186942214934996	0.02275599384805018	0.03662308072871071	0.03821072512264852	0.002037898206117392	0.03224167657995582	0.1121336766178361	0.09709193930678844	0.005532039793990879	0.04466058679762678	0.06413225327460265	0.05792469520812287	0.0966634369528427	0.1120680017054124	0.08055578077905601	0.119736449259577	0.003781389763668946	0.02229865552142136	0.001381309747500282	0.01342026988724095	0.001696067946639031	0.01215042439846079	0.01942676724324933	0.01266396985009741	0.004395108159978989	0.01021469741734641	0.07043317492462911	0.07511736946107658	0.003772607083121097	0.01633400778899611	0.001290720245872004	0.01689548968708799	0.04145682798110338	0.02019169374486064	0.001115548852061545	0.01908706654383008	0.008723935447967618	0.03004841634103479	0.001454564863192484	0.03487549364002354	0.03882615778640559	0.03254449849297002	0.02610211995531741	0.02832779081520669	0.001265265023399917	0.03168030944709904	0.00571351429217455	0.03751018417967122	0.09510571813404156	0.07757136745218132	0.09980152880499125	0.08475808798354315	0.09882278046304216	0.08590205959354848	0.1557606770290596	0.1697498249309931	0.2407110163460016	0.225312694510312	0.001141024609720216	0.006044842076795851	0.001131306197619953	0.001311762017703599	0.1697631892150288	0.1100741441098624	0.001042418786584275	0.0417918656026561	0.001042376613953747	0.03022930528709843	0.05693133719506019	0.06022383865122234	0.001054732889479724	0.04200923158150861	0.2365798833590015	0.2379985157201188	0.03923325913456913	0.099689732748844	0.1869231299911663	0.2112890710586307	0.182063426336931	0.05801629924325543	0.1816403662851322	0.04166612986115317	0.001005930584748396	0.004910148808971433	0.001016765657208382	0.007046700690445117	0.005889629357476832	0.01474427537819384	0.07207016307722311	0.07466080376672984	0.3075594243509514	0.2967915391586281	0.1544399065870515	0.1960165589150184	0.00144764112977478	0.01229135454019312	0.01541666737383557	0.02703928153638653	0.229764787769894	0.1477710633619705	0.1983016045063726	0.1640775042725374	0.05996947108482487	0.08119719440396013	0.001042826180158879	0.005694094959862959	0.1597886077861961	0.06853987253977195	0.05534966046902812	0.07584935871290041	0.001078160705645916	0.005365391707835843	0.001091951273419914	0.01940103817411724	0.02419029267874411	0.08430992124337233	0.1044403599114491	0.1202861734822928	0.005356754107975766	0.0009035712396106074	0.001666151218854841	0.003526189230615766	0.1647635623788524	0.07735278704008126	0.3022534199373049	0.3260360675935488	0.001018754513578582	0.07065923406753535	0.001505732147741528	0.01487291350755707	0.001061615944100523	0.03078205927973793	0.001024019121009023	0.01131621095575851	0.001007767987497496	0.01348758205793085	0.001015526528753696	0.01579038531228904	0.008351463278652176	0.0112915308439104	-0.01517251998280411	0.002799157903683383	-0.06829389417148131	-0.02988523935630605	-0.006106816904236404	-0.01706681144660036	0.001131832649990584	0.001054126081864501	0.003868959410522678	0.02450667428923621	0.001155401450974028	0.09003120271261733	0.001332366138677044	0.06858358743403815	0.131482573197092	0.130101367276008	0.001450253176657175	0.001082638285274419	0.001026647377968793	0.006441929328935115	0.001899041337355831	0.1269337588056126	0.00146559351428163	0.001052607867579248	0.02365451884709235	0.001106960237417508	0.01808738791889433	0.001190360610811725	0.02858797797424579	0.01828016050986886	0.001255220377061468	0.002413686695547191	0.09657094965532328	0.1016921773480049	0.1008978007550192	0.2088173838063753	0.2829368556243588	0.001273279318971713	0.001081302698602911	0.1020136069199106	0.001044062350951863	0.001034945642672567	0.06801574108053007	0.001065605029191696	0.1570575161442032	0.001356773549399486	0.07752165934208034	0.002399726855608469	0.001572338776673125	0.001006692663740081	0.001018481247449665	0.001078746871821009	0.08718331279651721	0.2320522593043581	0.2406036455236974	0.001701022705412391	0.03273201523911406	0.001370522472467552	0.001081670316851902	0.1380113401986159	0.001054847358130077	0.07950671112718977	0.06373021210248525	0.001113874237556772	0.001104271608794772	0.04901553769547223	0.08546200436320156	0.001106520262770082	0.001152426588332765	0.001022454393033989	0.2478629600478078	0.001013359501389281	0.001017954607553938	0.001092870360028387	0.00103380654462191	0.001011030778146934	0.001022110595724144	0.01679853392778604	0.009329712873721131	-0.01565593429310763	0.001926808405577766	-0.06215710011827057	-0.03238458131919762	-0.007632721306533285	-0.02184090361936652	-6.162982523481617	-1.602471796387898	-0.1521335041412075	-0.03992741061927228	-1.147074198471425	-0.6183629116234165	-0.01195344144988247	-0.764882445218258	-0.3836253881706569	0.01960981056887291	1.218179398830362	2.82230007782983	-0.166897483679136	0.05352412544335889	-0.04370869900679747	-0.4829526105063838	-0.1321573779126762	1.166522296692819	-0.04696907125271903	-0.006801631896946374	-0.8079076569158741	0.01554315047743329	0.7876167622486305	0.0414672607745234	-0.4863402253193839	-0.4431795441507981	0.3123728822024684	-0.4754855552815089	-0.1216422164178424	-0.1087687077819904	-0.101984744992438	1.697281943940977	0.5007478247134046	0.02053983377826879	-0.02992331748450732	-2.524371449943625	0.3282360203292713	0.3303903667345912	0.6480515048318837	0.09700361331650499	-2.100927591028522	-1.048723447644338	-3.782911821050875	-3.128138448926512	-2.923923547522521	0.02752773824905132	0.05305759520184899	-0.08034814810594684	0.2554222024574742	-3.244026308761311	4.189392646437089	0.01565741725040502	1.024388056724691	-4.592273617949552	-4.040484352069467	5.279312260965649	0.05590741167575946	-2.051182122482533	0.3616110358723917	0.03445055898303428	-0.002948065813639912	1.525480139509902	-0.9694949992430257	-0.1204043914079487	-0.04804685283994458	-3.650683226607515	-2.32663958314666	1.451435614207908	-0.004462533340628545	0.01272085689867651	0.1154657514876216	0.1433318174387514	0.1618453841949781	-3.70598310970478e-13	9.86492261220136e-14	nan	nan	nan	nan	nan	nan
0.09	-0.03717275830011676	-0.04279592475115128	0.0795493923970073	0.3206570105060655	0.9103315226050505	0.0004289252819635761	-0.1897748812925075	-0.08559555184342843	-0.08442659931440868	0.4029153664493079	0.04628647430000225	-0.09913022464038364	0.01121821169231868	0.04655171326655756	-0.09253057206611243	0.5965666898124415	0.1956018176673737	-0.5965666898125488	-0.1956018176674488	-0.3885625703995127	-0.04779840698511328	0.02109918200157416	0.05196559241576119	-0.1441414417096323	-0.04548328543499727	-0.2370453166107911	-0.0455742236782469	0.5282178420996091	0.8910533504625252	-0.07154548447421029	0.002196203290430831	0.920601860496815	-0.0004308435762613168	0.6606726724038531	-0.5912369241987397	-0.6343930920288567	1.705665538906764	0.3103722142109595	0.09486728000239959	2.447434339617836	-0.7007036807792524	0.2312254619850338	-2.54668632977241	0.8581876305142722	-1.560833756488579	-0.2569430778788808	1.064310219297127	0.2776898105162973	7.25362914004798	0.12903170624586	-7.253629140047992	-0.129031706245793	0.7570481702691149	-0.3765429440458086	-0.0346754825935816	-1.512712399632476	0.4493458189081836	-0.1300353294016335	-6.957756879784882	0.4794759031988016	-0.2268539048172579	-1.296098036835995	-3.898832131841925	-0.04265828423183968	-6.765190437260804	-0.004212579685196993	0.002642357452710685	0.01131986131499735	0.00201937372767966	0.01114730266237965	0.01840630326509767	0.014217223416286	0.02828496113222847	0.03168959990735138	0.001616826086828729	0.03184332947849816	0.1027553475742334	0.09064622739150249	0.003485552056428763	0.04155560057825535	0.06468304144632535	0.05723212215390809	0.1155198622737967	0.1246428272391914	0.1158663892966952	0.1535674617009484	0.002625670755142918	0.02098236192745384	0.001243868863140129	0.01382016138835048	0.001368986812352475	0.0113141980602685	0.01269718754540563	0.009647213252281631	0.003149574399025547	0.009226076233961846	0.09228257517527554	0.08579071911466427	0.002664680943501163	0.01542483482229836	0.001176657404131561	0.01688814922111986	0.03052166343289778	0.01544351516270508	0.001109921380348277	0.01893280004153433	0.01769194732050523	0.04020475095557025	0.001341664481089032	0.03535555652158964	0.03206891619962361	0.02755765333501962	0.02093741167072294	0.0239491404902405	0.01502392117124074	0.0469535691805781	0.0039720261219396	0.03415432097108999	0.09391860623044375	0.07573273312923856	0.09862002441561639	0.0828954562528831	0.09781700824030619	0.08418604032603075	0.1726766334940142	0.1800281975036382	0.2500561128242331	0.2261365930684185	0.001224211735666793	0.00607871422858175	0.001111514886793401	0.001083397169645578	0.145425252513081	0.08988962813045644	0.02745143111876728	0.06628089109793714	0.04090644889852776	0.07331498668350593	0.06179434896912225	0.06513227430510338	0.001060630383209631	0.04288706062646035	0.1992950387737188	0.2128359690658261	0.0295735860453024	0.09282063556645853	0.1385711344347716	0.1669552440960409	0.1118976727322528	0.03054177430227996	0.1113638195556907	0.01739219478752436	0.00100640397206927	0.005158175415398899	0.001017984189734009	0.007405520893723374	0.003550160773699908	0.01296101750059873	0.0797321614307102	0.07736286295864392	0.2784574417028513	0.265948449990737	0.1814350496825272	0.224867467836195	0.001593748644099384	0.01245038265488143	0.02567178655017242	0.03639470767714714	0.1448194991921762	0.1017858930282637	0.1226872273519523	0.1211518027006013	0.09874218209208818	0.1297772813448123	0.00105169123229828	0.006259511562843761	0.1281885280585838	0.05159677968938094	0.0582910202059085	0.07783980516729336	0.00110331303837312	0.005622891512090466	0.001097702148197578	0.01936077820579161	0.03732329397021504	0.09680030311668231	0.09761103220215604	0.1132160383369408	0.003678696512773643	0.0001603613489493782	0.001435153423403028	0.003150995104604511	0.09974757499428467	0.04304936448688833	0.2847200454679139	0.3046749823598559	0.06377935262710867	0.1316295264572892	0.004470117466125344	0.01703519471535403	0.001080778442288176	0.03096477570351657	0.001028920131002221	0.01247438021064761	0.00100948891721882	0.01493706738741496	0.001019007588740609	0.01743488092387439	0.01559299918487164	0.009162644744450534	-0.01559869702572813	0.002367394545604403	-0.06106218406379051	-0.03202014647117767	-0.007568633605594239	-0.01967395936438846	0.001110102500297611	0.001049888317441638	0.002467689072787861	0.01360500993657208	0.001195681404129375	0.08887441839393498	0.001321972537524607	0.06262113939801263	0.1514070080023543	0.195046634448777	0.001380941941333487	0.001115917898650977	0.00102894926061157	0.00432667819707354	0.001789347439693179	0.1159976000648975	0.001532408923424683	0.001062282651091252	0.01262082623240257	0.001101611073442022	0.03540481141136563	0.001252451173993627	0.02038764517766536	0.01243631160315997	0.05393654587386953	0.001895925993628575	0.0885645206203015	0.09287651383245266	0.09252935037522943	0.191298967534582	0.2527885659671389	0.001342619270419064	0.001099037468422988	0.1109022237862404	0.1036064936690154	0.158405130736899	0.06777816034915073	0.001067753800652408	0.1130543998840138	0.03235482315529088	0.04650622066647776	0.001717530207624087	0.001297992419644841	0.001007069184732203	0.001019904776371604	0.001081259119466055	0.09202116961470291	0.2126655982043704	0.209938464380763	0.001784214966588174	0.04078867329664105	0.001205620379634143	0.001050038636944717	0.1597241809282279	0.001066055032314473	0.07910894708298696	0.06041646788689426	0.00114271530102968	0.001103195941812212	0.05530446475342267	0.09026318981454924	0.002585606836459961	0.001229632555843008	0.001013304107826177	0.2530185096902645	0.2556589944163174	0.01313215332247774	0.001107371429965503	0.001034202306447596	0.001011490647356568	0.00102307025421768	0.02187010729675907	0.006900104141573515	-0.01597908425474768	0.002288100099547745	-0.05295454111251489	-0.03386350570763499	-0.008979180146199344	-0.02054755187819453	-6.109319351594013	-1.849201004027902	-0.08240684412770329	-0.05092228034506177	-0.6175272905214454	-0.6881650351315485	-0.04732506121768737	-0.5387871842272444	-0.2519961576440314	-0.1522116908711674	1.313920632530491	3.885700078068047	-0.1010881584280279	0.03423387819575325	-0.09885232016449996	-0.1854535516732021	-0.07157219435822301	0.9550824094063356	-0.1011924505931656	0.003794736093663448	-0.2971779185655132	-0.03055260510317668	1.217125172978301	0.05392077368246408	-0.5091750520798416	-0.4388285821169605	2.520395281338501	-0.2393464893314123	-0.2556153546334901	-0.2725508621540306	-0.2530766882920072	0.4244494163172199	-0.325039299863109	-0.004581089711899738	-0.01560147379857335	-1.528159041335152	4.185980757804422	7.418774660620152	0.3525689502571814	0.07979600696478589	-2.817126840597272	-0.4181022617784219	-4.897319672058882	-2.231395230248764	-1.8348641404329	0.02400485454096442	0.0278698664717126	-0.2057829606948493	0.2754018488439429	-2.921820620343317	1.648741477772453	0.01991551227806651	0.8596446462909888	-4.046459995655935	-4.124761143893048	4.539250542083565	0.06060042696511812	-1.347584420143286	0.05422783302680603	0.02647241572434348	-0.004515159960972558	1.018065927804162	-0.4716030789295376	-0.03596024643251612	-0.02787796715719026	-2.941632166620355	-1.949151758378468	9.355113514295978	0.3433144657128006	0.02932828205179683	0.1163862368450848	0.1466416215049183	0.1672055055259618	-3.331445602713247e-13	-3.478708076515391e-13	nan	nan	nan	nan	nan	nan
0.1	-0.03084976395730792	-0.0484528132442843	0.07339740912762308	0.3374849147036973	0.9134094089534348	0.001403735444530428	-0.1638730487362318	-0.09229709831426731	-0.08054934621021854	0.3773176171058106	0.05489264368591499	-0.1122161600204288	0.008439339908865279	0.0565908897289977	-0.08967076130357739	0.668580554656631	0.1958674917907118	-0.6685805546566534	-0.1958674917907165	-0.3800934882835122	-0.05134348571182892	0.02080569443156616	0.03713069746969903	-0.1396609646145235	-0.04645259639124235	-0.3000560044184022	-0.03960950654798527	0.5260291267879124	0.8769760639762555	-0.09650443328010662	0.001361202771405915	0.8394799627439873	-0.0002326297158459895	0.5874265437371046	-0.5507994683014455	-0.5900969677626943	1.658941668001234	0.3019207002193359	0.09982997541146012	2.725202813534189	-0.653897823660474	0.5547447639607449	-2.540827025937447	0.8713791456657358	-1.055554017410115	-0.2799863262248456	0.9527677835099898	0.2897595029140179	7.10347161586078	-0.05845060147582452	-7.10347161586078	0.0584506014758265	0.9357502097029186	-0.3331455388370858	-0.02403804427211475	-1.44866868367964	0.4487157377155733	-0.06498066465826531	-5.321220326676137	0.6772319649158592	-0.2133699353197312	-1.522809880202316	-0.5958887857124859	-0.1330710506488716	-9.256511271425524	0.05270423839002921	0.001901573927619608	0.01072736891177007	0.00155304609607101	0.01094621571094853	0.01050998578110018	0.009268499984400345	0.01858713314533796	0.02440136634628504	0.001425991643282368	0.0317029937086983	0.0967434313810543	0.08602565069660151	0.002446160472894773	0.03932817760429921	0.06231476720432685	0.05499871600183911	0.1343353342142216	0.1386891128478595	0.1614342505880649	0.1962864041724946	0.002009609935600171	0.02018235388675341	0.001191761457582848	0.01426054151933016	0.001206393972929524	0.01066706296644146	0.008153582498893757	0.007653801963023119	0.002467433927027759	0.008663146817997472	0.09948290617133625	0.09395771315684409	0.002140600194931036	0.01498362020701261	0.001124453204694965	0.01694060835709059	0.01932344560845194	0.01113913818952277	0.001104433106018815	0.01879289152781563	0.03050188118279027	0.05386042004691018	0.001316225312799088	0.0359414182767219	0.02454233731830509	0.02239807253545853	0.01539402734427182	0.01942565794763849	0.04677218816397758	0.07765053941006272	0.00283430195314313	0.03185006633266554	0.08980262448242037	0.0722684462302542	0.09418147834727462	0.07913120626440216	0.09366769430599294	0.08060337423209274	0.1760051102634579	0.1795599501715164	0.2452042628635885	0.2190304847775605	0.001300461990975594	0.006136906556243646	0.00111049145653851	0.001002696108598049	0.1337413353887391	0.07919841737521748	0.0870002443332839	0.117839714340194	0.1291604349265697	0.1612453734608763	0.06433501557183964	0.06765388414348159	0.001064652720671711	0.04362982794735074	0.1578708445156667	0.1839450768928324	0.03886424693640402	0.0894675620544311	0.09437252456990898	0.1170733556056743	0.06522903542486	0.01609582081859591	0.06480349302938584	0.006888833587765898	0.00100682890148435	0.005428791329460823	0.001019305266180952	0.007787366439989064	0.002367918557378348	0.0120390254982459	0.0860797305864659	0.07997708500187999	0.2520663717747272	0.2384105448411891	0.1856360218215411	0.2303504352701497	0.001708382145084229	0.01276501091757761	0.03470062113354738	0.04449112395923301	0.08642743769942367	0.07800787251143726	0.07197503513798796	0.08998017776300657	0.1283310248225873	0.1740331135431163	0.001061727908941121	0.006974593859940202	0.1082326397611136	0.04138522468599534	0.05839383488811647	0.07728890693357186	0.001130309012300976	0.006083300297110283	0.001100038603015012	0.01932251033596503	0.04699252387978688	0.1055806336523201	0.09567193502226852	0.1103126909215838	0.003566955115760901	2.991311685259603e-05	0.00135812087498571	0.002950909991869822	0.05744760567580803	0.0238875260560657	0.2748244966976718	0.2869815465302938	0.1996848017699445	0.2300113173643484	0.01192399768682036	0.01986711663803971	0.001097608738206713	0.03147874200445475	0.001031567452265347	0.01364829843976209	0.001010579000705892	0.01642194194898126	0.001021227329534146	0.01913753077096168	0.02138789339959292	0.006833276889864888	-0.0159561893477953	0.002464334555558783	-0.05251657469072234	-0.03371773176842716	-0.00895354506582254	-0.01968077417620351	0.001088372350598133	0.001045650553007961	0.001066418735053286	0.002703345583907096	0.001235961357288128	0.08771763407522101	0.001311578936376598	0.05665869136198091	0.1713314428076039	0.2599919016215225	0.001311630706007148	0.001149197512028363	0.001031251143253223	0.002211427065220614	0.001679653542028995	0.105061441324182	0.00159922433256885	0.001071957434604964	0.001587133617724926	0.001096261909494841	0.05272223490383662	0.001314541737178437	0.01218731238108313	0.006592462696451648	0.1066178713706253	0.001378165291727147	0.0805580915852791	0.08406085031689875	0.08416089999543859	0.1737805512627911	0.2226402763099201	0.001411959221866064	0.001116772238244848	0.1197908406525703	0.2061689249870682	0.3157753158311154	0.06754057961777436	0.001069902572116408	0.06905128362382447	0.06335287276118275	0.01549078199087643	0.001035333559642634	0.001023646062620796	0.001007445705731153	0.001021328305295556	0.001083771367091036	0.09685902643288738	0.1932789371043823	0.1792732832378206	0.001867407227761503	0.04884533135416576	0.001040718286804802	0.001018406957042984	0.181437021657826	0.001077262706498676	0.07871118303878455	0.05710272367131238	0.001171556364508952	0.001102120274833942	0.06159339181136707	0.09506437526589637	0.004064693410152413	0.00130683852335744	0.001004153822626334	0.2581740593327207	0.5103046293312314	0.02524635203738176	0.001121872499900508	0.001034598068270813	0.001011950516562019	0.001024029912708345	0.02694168066573295	0.004470495409425598	-0.0163022342163876	0.002649391793518468	-0.04375198210675831	-0.03534243009607275	-0.0103256389858655	-0.01925420013702158	-5.975940937379246	-2.231997290170412	-0.04077392698970596	0.02522929814545255	-0.4290647985398459	-0.7717845807528017	0.03964882494896779	-0.399855400933804	-0.2081127392399406	-0.2885568089732934	1.512471413761726	4.599886083755433	-0.06364037301011193	0.06162185140214194	-0.00589044994051984	-0.2782835489257693	-0.04701902446022835	0.6652511744055144	0.04662259903225242	0.005158288526357146	-0.7191473354270047	0.01841476513518391	1.487483657596182	0.06262703550781137	-0.5208873535999546	-0.4721459876493531	3.39711498133208	-0.2651638414972819	-0.4467727316280068	-0.4890923593462561	-0.4753141102781019	-0.4520420370557175	-1.085253545091764	0.02540386890368837	-0.0003905600503029068	-0.6257104051086242	5.742195569713573	9.299331442916424	0.1706863418271335	0.06999126857923746	-2.846596694767187	-0.3455187135655462	-4.892524126601836	-0.5224241574745976	-0.1698087727547273	0.03204559973372584	0.05766266377389014	0.09190502689003155	0.2378547727118556	-2.582989505102192	-0.4841956509835713	0.04677744685409171	0.7725860849662363	-0.1508436545837604	-1.689669025212145	4.414461312450513	0.0858405504846174	-0.704874553076253	-0.1466579017763921	0.07503235490133678	-0.002549645787655864	0.7834698719489523	-0.1361374532536634	0.002147940315159008	-0.01302505015168086	-0.6223664021160109	-1.59310970232456	8.933735317635097	0.1294656096260166	0.07897083230779937	0.1186155463318705	0.1504096638560569	0.1734762313020154	-1.757656089361717e-13	-7.889231946177946e-13	nan	nan	nan	nan	nan	nan
0.11	-0.02564446190838045	-0.05382643952762267	0.06805273724627466	0.3538346266593628	0.9163320063350896	0.002390530041185926	-0.1353076255840537	-0.09862491536062726	-0.07277240829478505	0.3523462700598801	0.06352111427873368	-0.1208946825522022	0.005906517067802651	0.06561851436684164	-0.08705508367307957	0.7386404555845341	0.1942957632333713	-0.7386404555845509	-0.1942957632333585	-0.3699283873469413	-0.05448115678684465	0.02059856976313234	0.02297895536409983	-0.1351653261626874	-0.04683579595558838	-0.3300642436062614	-0.03290834379301377	0.5240422732551118	0.8607403188567253	-0.07366848103019871	3.772663581995989e-06	0.7521556887527535	-0.0001395128674908349	0.4530034410147922	-0.5167775373332831	-0.4730686026045412	1.611549376317353	0.282986095679077	0.09628175318818019	2.98570490306982	-0.5958247679357347	0.985802407377233	-2.452199337130809	0.8420471798008115	-0.7027976282641686	-0.2238023407167131	0.8464598241223066	0.2268777383547648	6.891374059855466	-0.2510188325554621	-6.891374059855516	0.251018832555521	1.089450256113644	-0.2960038618531975	-0.0191741357462886	-1.383007424259012	0.4502538268872275	-0.01418970884808213	-0.8681078094503245	0.6695966394979657	-0.1673156998776708	-1.718375727633869	4.704722561486666	-0.1339948253857936	-8.161391919292061	-0.01380062078790998	0.001503906323023025	0.01045606069727712	0.00130519554047955	0.01096661128640871	0.005944390683460229	0.006435246572184098	0.01082569594650027	0.01812303030815842	0.001343466343478859	0.03175339317366135	0.09313478244101359	0.0830228953340644	0.001881492818946546	0.03767304139460653	0.05757938409819798	0.05122950470075612	0.1493696301247927	0.1515237707866666	0.2062161430609709	0.238124429566288	0.001662625021478843	0.01967848746422336	0.001189900946115218	0.01472902993598416	0.001122249308980186	0.01019740699899592	0.00521312546868865	0.006162861501450042	0.002073356880640212	0.008346007469381016	0.09504751472228647	0.09774898598522291	0.001892895652431531	0.01491996554560935	0.001101047779828479	0.01703210646310462	0.0108229826592821	0.007417579674201028	0.001100800265191066	0.01868689634308719	0.04213232888752262	0.06723500826521321	0.001327858361403836	0.03655910077294847	0.01790239959495383	0.01777564724206659	0.01067650287971863	0.0155462764363079	0.0873276559408217	0.1144536696258835	0.002093204598029918	0.03014570846132551	0.08443810383772306	0.06748668730390692	0.08842050069767914	0.0738980469467711	0.08815634302092241	0.07557061913388953	0.1687798118942487	0.1700878837670053	0.2316193580150093	0.2051453975495445	0.001308569484195154	0.006141926310267275	0.001114851730945705	0.0009971336747042132	0.1287863449321618	0.07374910637789867	0.1251266692437355	0.1570644249779057	0.1773601102375477	0.2138040063597414	0.06573415983922172	0.06876701379569823	0.001066734700193041	0.04432422636688402	0.1238581031202232	0.1606301580882151	0.04263748495277951	0.08355048945061271	0.05881087311856104	0.07611988172983501	0.03651484132324505	0.01506474510657118	0.03625528873781567	0.00898258305837726	0.001007374785384446	0.005735436325888336	0.001023197581658756	0.008258109600919458	0.003640775246851843	0.01348835748859885	0.08967841006088165	0.081078882365059	0.2274461280525737	0.213360046734668	0.1767072923949702	0.2210806952413735	0.002923429430684419	0.01438073832621011	0.04008023957881566	0.04922230438662959	0.04929556425399827	0.07817563413480952	0.04052091542506023	0.07942855348412958	0.1521212762439571	0.2106779548210474	0.001080190774313251	0.008000173749375864	0.09405911550019358	0.03461734123290481	0.05610553886136549	0.07457092024988476	0.001164352810759999	0.006769185585493306	0.001099686859074774	0.01930126693094282	0.05158625969159503	0.1109836195540899	0.09638060908843582	0.1096723237712076	0.003704951541719414	2.435789000303176e-05	0.001343629923164201	0.002830573610160916	0.0319289686837921	0.02398624588072087	0.2670607923110871	0.2723917395899553	0.2665641890890773	0.2552363702191736	0.01519393719242499	0.01764865492188134	0.001230735030583409	0.03261545027221903	0.001032901674889682	0.01486311370997076	0.001011249599016127	0.01795064988475374	0.001022603634394324	0.02089150377068488	0.02364653833743807	0.004247513860032583	-0.0159241638665614	0.004230129253266541	-0.04533956505899882	-0.03491974951403808	-0.009961506672946315	-0.01861431637285911	0.001089408681961398	0.001047835047919994	0.001053005959968247	0.002002259371380739	0.001275650833079292	0.08853669839950003	0.00127400918668689	0.04729696465599968	0.1731015954787539	0.297173686855817	0.001290850624864327	0.001220763554100285	0.001037483165445445	0.001980145799294559	0.001645740811898885	0.07482514184656612	0.001663661372423555	0.001080676147698571	0.001418534762389002	0.001097658331624008	0.05830722374018588	0.001361502777510997	0.009021445569750049	0.004658916561212959	0.1673946851870522	0.001266407177278872	0.07426517026379488	0.07750675358757407	0.0775781941388098	0.1423179690268984	0.1932475867241694	0.001236671717649292	0.001121607106695193	0.1227255823900957	0.1526040806117806	0.1907173753390548	0.06749765804379253	0.001068055156564034	0.0736313326729144	0.032982138697941	0.00840696468371082	0.001069900278216071	0.001046252723538605	0.001008363534587252	0.001032257490551339	0.008267895900884283	0.09253051548937387	0.1734389137383921	0.1467416212225276	0.006163716225914109	0.04427822099591389	0.001195499444477058	0.001076649935689188	0.1941434067041248	0.001118147892868239	0.07026763634234305	0.04993841353944656	0.001223697965489525	0.00109695191266649	0.05335217552749155	0.09934958826005003	0.003667999461014527	0.001346884466832351	0.001005284013002037	0.2472672850955675	0.2607939980313659	0.01316775240789068	0.001578767686823129	0.001034029929465235	0.001011944937730947	0.001024041187717136	0.02326906941264506	0.001483365590685249	-0.01558968210546807	0.007260513918774739	-0.03943262178907106	-0.0357836227940212	-0.01067816242973771	-0.01703595155818748	-5.750687412832924	-2.760512027815189	-0.01423715197945238	-0.005544837723799339	-0.175216947207243	-0.4926246855042751	-0.009509468342016962	-0.2070279368962844	-0.1318805605898371	-0.4616251960361762	1.040553003846553	3.794582909059561	-0.03856103618366642	0.04002545355960666	-0.06401558298924798	-0.06818407026010391	-0.01943132277615857	0.02849852903068379	-0.029368024865357	0.01214495750575425	-0.1591186649753717	-0.02428484123700439	1.180291248468114	0.06142077959902503	-0.4061511423766254	-0.3189059679883992	3.931354095848361	-0.111840626576947	-0.5017001106466658	-0.5476970219030922	-0.5253407600780097	-1.41968312912481	-1.678948631114861	-0.01490472573872972	0.0007239474287550534	-0.4459412974196492	2.043766632420439	1.38619514229432	0.05962172040335825	0.06673454691838554	-1.843430273087592	-0.7706331515801692	-3.265504320910862	0.1694961904185308	0.4418108173983191	0.03064494196450391	0.044146866611524	0.2474287702182701	-0.01505270074734615	-2.420437888739134	-1.400374219143139	0.2599955513013539	0.2044826777752527	-0.3089576268005882	-0.7872458731773821	2.866389310558294	0.1156998424352903	-0.6439788552925638	-0.3884138098865553	0.06579026418732276	-0.001676680247788195	0.3302069875749998	0.008570802891273327	-0.001974450004467797	-0.01013136349482778	0.3415183923609055	-1.340374548818162	-2.807741604595693	-0.4599639087881059	0.144826718002255	0.1241393367705143	0.1552084426626837	0.1775409960744304	-3.918448320733179e-13	-5.604227256353503e-13	nan	nan	nan	nan	nan	nan
0.12	-0.02180230363844673	-0.05864539897167882	0.06405141319331913	0.369726875293698	0.9190768772613553	0.00330442669430801	-0.1042024889513027	-0.1038967773194111	-0.06113010629754495	0.3282984912849869	0.07148823141990508	-0.1267250553715258	0.004018811116360752	0.07339413981398785	-0.08526317223335463	0.8060653456564176	0.1909446406885784	-0.8060653456564172	-0.1909446406885784	-0.3584608775912778	-0.05729586666266701	0.0203864667899765	0.009443995248227007	-0.1306590505917729	-0.04678699978085907	-0.3211717665783417	-0.02608565268963964	0.5230165142175413	0.8427278177450159	-0.01157711553449425	-0.001230290825693475	0.6771911565087004	-0.0001030371730021908	0.314797787955271	-0.4398661004698126	-0.3214274020782005	1.56744900373523	0.2663754094169102	0.08525038670477281	3.233145509646789	-0.4427068061515986	1.327817580329534	-2.356113371677644	0.7391084553289161	-0.4859240748681507	-0.1509629486569475	0.7023679455000794	0.1250062647562875	6.576469444656464	-0.4143293989648527	-6.576469444656464	0.4143293989648542	1.19623197352052	-0.2685532989989793	-0.0250337052166211	-1.325312285734835	0.4508431615311285	0.02141848315673774	2.458922916479639	0.7015376345962345	-0.0211510362742319	-1.878161078639261	7.255193863442512	-0.1083977269423334	-6.784562921990062	0.04137600761493043	0.001305247189190861	0.01042763715109645	0.001182255033777216	0.01114742586427698	0.003602020912244562	0.00501153977372143	0.00643779611868055	0.01437403146375027	0.00132202782807492	0.03191399361468005	0.09140587922820194	0.08175844665516584	0.001579551986345162	0.03651124523287784	0.05069902430026602	0.04583941718579605	0.1589005977176704	0.1592220295215344	0.2461867205460479	0.2727153406339962	0.001478424877062626	0.01938257066954216	0.001224757413086054	0.0152200430229512	0.001083294171280674	0.009867254519822261	0.003603400021044561	0.0053245300190353	0.001858832230279168	0.008214070811945768	0.07940503645063203	0.09323758649268638	0.001800973817074525	0.01499596983865518	0.001093708609107385	0.01716358000404906	0.006302544525618502	0.005277678940136886	0.001099682889715582	0.01861377408917974	0.05075523245137728	0.07732339026434751	0.001357152272057779	0.0371800601860638	0.01287495218670428	0.01422398094222195	0.007290171776858288	0.01274402552065752	0.1339637929009646	0.1556344820074161	0.001665393563988777	0.02889059592269813	0.07862506577176263	0.06239202287723325	0.08226588277848453	0.06837411547193928	0.0821347365841613	0.07021448201625836	0.1519758313583012	0.151620049883011	0.2120503049560155	0.1857078175432242	0.001224978465269808	0.006028715888138703	0.001119449332773918	0.001046092540584804	0.1270189777749968	0.07064380136556096	0.1237502401750981	0.1575354484805158	0.1553219997777126	0.1924452764155292	0.06648709702921474	0.06899996118817078	0.001066851224072429	0.04492144151831412	0.1044298294076703	0.146535607292452	0.03035289521890639	0.07540015213521092	0.03440373824802113	0.05241659574053292	0.02012610105900131	0.01655148813387981	0.01996739010512482	0.01279009294612409	0.00100810673337409	0.006068921016591034	0.001030609911982873	0.008823521735907483	0.007837752150670094	0.01797694888333539	0.08984877216374883	0.07972488297343598	0.2039920380680482	0.1901352316157615	0.1584951320830197	0.2017305135998645	0.005666147042624967	0.01763747227222342	0.04078372096618182	0.04919743105976446	0.02742152190475844	0.06196164785475735	0.02237441785971524	0.06690345944742472	0.1709021328735657	0.2303985471028328	0.001109867703607124	0.009217079009178675	0.08206869936521476	0.02860011322516798	0.0515874643954917	0.06969114323695541	0.001207444488016926	0.007472016806826898	0.001096926033394894	0.01928942383362141	0.05027764272027006	0.1128463669871705	0.09860924930206484	0.1104942425736437	0.003576792635563751	1.611483035489435e-05	0.001356402369346357	0.002766499976063358	0.01754586925944803	0.02470605440979214	0.2581357851002234	0.2598635982924721	0.2149056549324307	0.1954761481139135	0.01093688346670616	0.01293171934370031	0.00152566199161271	0.0343043942994683	0.001033284287902077	0.01612692175639445	0.001011581942320606	0.01952364118954303	0.001023297101967992	0.02269280324117318	0.02195101248132517	0.001394172970927388	-0.01543845396553797	0.007892808902674658	-0.04006765496996961	-0.03561455056120638	-0.01053250950457075	-0.01677999805252414	0.001090445013317875	0.001050019542821292	0.001039593184884417	0.001301173158853785	0.00131534030887459	0.08935576272373245	0.001236439437012967	0.03793523795001747	0.174871748149929	0.3343554720901401	0.001270070543718474	0.001292329596172432	0.001043715187636423	0.001748864533374629	0.00161182808176611	0.04458884236895511	0.001728098412277033	0.001089394860793392	0.001249935907062304	0.001099054753648814	0.06389221257652318	0.001408463817845474	0.005855578758418459	0.002725370425977242	0.2281714990034686	0.001154649062835912	0.06797224894231046	0.07095265685824985	0.07099548828218061	0.1108553867910042	0.1638548971384099	0.001061384213446761	0.001126441975148127	0.1256603241276196	0.09903923623649907	0.06565943484699739	0.06745473646980711	0.001066207741019125	0.07821138172200434	0.002611404634698545	0.001323147376540307	0.001104466996797299	0.001068859384464729	0.001009281363441197	0.001043186675811533	0.01545202043466648	0.08820200454586001	0.1535988903723901	0.1142099592072728	0.01046002522406619	0.03971111063766265	0.001350280602125584	0.001134892914366233	0.2068497917504274	0.001159033079239433	0.06182408964590118	0.04277410340758528	0.00127583956648659	0.001091783550501804	0.04511095924361191	0.1036348012541989	0.003271305511876299	0.001386930410311	0.001006414203379328	0.2363605108584142	0.0112833667314969	0.00108915277839854	0.002035662873743749	0.00103346179066504	0.001011939358911024	0.001024052462733045	0.01959645815955714	-0.001503764228055828	-0.01487712999454902	0.01187163604402988	-0.03511326147138459	-0.03622481549196939	-0.01103068587361013	-0.01481770297935408	-5.488910813345704	-3.131625817611047	0.007803006703575647	0.05731309874808291	-0.1471554758341217	-0.2659171419841272	0.06168902021951735	-0.05219406390483793	-0.1094447298139816	-0.6127320516982317	0.4851915729259739	3.150463218429357	-0.0220504474193536	0.0661267854474453	0.02201024791262684	-0.1477617532332734	-0.009978486251513199	-0.9952832897853815	0.07455438992414883	0.01315337554056569	-0.4028157794932551	0.02498936822507368	0.8302424137591095	0.06328241890116933	-0.3067355548497421	-0.256719868489079	4.272651414473393	-0.1753147751904056	-0.5093538316921703	-0.5472467907793291	-0.5399905141603207	-2.251195532998338	-2.195752100751181	0.001757833618206462	0.01051369993448699	-0.1569092081094227	-2.008541857305183	-5.484141125700799	-0.005350110024074121	0.0505546150367286	-1.002523092995598	-0.792171655876014	-1.442486549291838	-0.01886040961700014	0.1729433106676461	0.03741353854740941	0.07659645855371662	0.6997569077580117	-0.2533045782559589	-2.217852907571741	-2.50028397353014	0.3749787543355	-0.1786246659073709	-3.427193235220052	-2.084362976759687	1.029611513230059	0.1241056245440541	-0.5547434640005423	-0.5790159676636132	0.07842154126503681	-0.0006695839242325367	0.07542217820003534	0.1563197373051107	0.001610373756611322	-0.00177250060760309	-0.4981486612059786	-1.180776573758048	-8.063319674392641	-0.3702291627715223	0.189417984186589	0.1284141015763455	0.1592663376624094	0.1829415254646783	-7.036825614854123e-13	-1.602420371788808e-13	nan	nan	nan	nan	nan	nan
0.13	-0.01925993019344067	-0.0626318036281073	0.06161521197518574	0.3852083053048362	0.9216838620512195	0.004084548160813091	-0.0707985108168919	-0.1074140496050219	-0.04704558648416403	0.305082483348766	0.07831632344287326	-0.1308449043592607	0.002859777677728905	0.07972778345155561	-0.08456627287239976	0.8691625632878272	0.1859391153081808	-0.8691625632878287	-0.1859391153081231	-0.3462229974195124	-0.05992668133987217	0.02006339153967475	-0.003610753258057308	-0.1261250139014204	-0.04646382804011054	-0.2950878634290175	-0.01867725675014607	0.5240552083961886	0.8233604544612001	0.05759125511210334	-0.002309466671074017	0.6121418668905736	0.0001439988533311673	0.1985934743789576	-0.3587398975165768	-0.1688227887893173	1.530079030767763	0.2554184781566472	0.07084484682316951	3.434712619185401	-0.264447883064209	1.457394951538007	-2.297552034793874	0.6290445147908229	-0.3489197977859676	-0.08346541943844424	0.5672299449119586	0.01638902818924075	6.027613938275678	-0.5967816641117641	-6.027613938275726	0.5967816641118231	1.249166878352054	-0.2585645798983233	-0.03915077247430143	-1.290671294229284	0.4556740720924565	0.04092019802932273	2.695838798120856	0.7585299574905622	0.225144134245823	-1.983166705470672	6.344170865423218	-0.109022870864832	-6.227583048901414	0.01750020481171148	0.001199343939179182	0.01052835957111457	0.001117364249882722	0.01144866860398936	0.002349942447089279	0.004238962474375079	0.003928887216532222	0.01210281086395503	0.001322565600683177	0.03218332645471161	0.08819141747417865	0.07946666785224343	0.001395917152707477	0.03570016880870522	0.0441002483947078	0.04049516648095157	0.1651994606202974	0.1630337947708663	0.279898099211015	0.3003357680669895	0.001370458679946615	0.01920900462662479	0.001269485515838811	0.01572742696190379	0.001064154338893577	0.009648416736822887	0.002686770161930263	0.004783646706974116	0.001726923109709587	0.008170115084428713	0.06055314190599331	0.08023026154422061	0.001723367444581685	0.01519588549262798	0.001088834334249342	0.01732100385026747	0.003838298589173071	0.003902554952146302	0.001099625189951054	0.01856739112458334	0.05637875562979612	0.08396357276132484	0.001387548701326794	0.03779501522587492	0.009238773330365801	0.01157144564841877	0.005008052093507345	0.01078846558415738	0.1774408896403447	0.197870567204342	0.001409589132099502	0.02786080095052958	0.07271150598028209	0.05718975856788591	0.07597431142788794	0.06276777053238741	0.07604390533145111	0.06475233729770379	0.1339701508953604	0.1320368895635678	0.1918392259944624	0.1647882935646013	0.001148742087564697	0.005907693772182788	0.0011320108159679	0.001196965990353677	0.1279671760428503	0.0706615009957665	0.1122369175077062	0.1400552644693644	0.120436185352518	0.1457408762922714	0.06801808211595574	0.06983428722197921	0.001069307836342157	0.04541315353824777	0.09265058027407994	0.1378857989769028	0.01732350592910498	0.06846555769840362	0.01896227327159064	0.04154501025995185	0.0111616723531857	0.01333753101815231	0.01102791733841063	0.01085151468291084	0.001008970153006992	0.006412163567921557	0.001038042007106354	0.009437735109901993	0.01362418480445456	0.02437772668719365	0.08975104390932925	0.07845094978891816	0.1826880863622627	0.169656724019885	0.1404376862868937	0.1798985102249996	0.01028956167846827	0.02270742916381071	0.0403067169219863	0.04776243225330668	0.02055960959830549	0.05239351828556572	0.01591827231448942	0.06058354882546587	0.1851074565915053	0.2387783811033091	0.002322606385397078	0.01165461101989663	0.07196858986653981	0.02365101130201411	0.0474346354563565	0.06505362127036139	0.001263971326921122	0.008121540518724522	0.001095138561931363	0.01928825633434777	0.04497370694864723	0.1126164158353953	0.1008319140562898	0.111927128877374	0.003227439967234801	6.69760148209978e-05	0.001410629929289409	0.002802260828886381	0.009638189987339197	0.01865000810842282	0.2465086061340002	0.2478432660814115	0.1477502985530143	0.140126361898032	0.006179816373837734	0.01005543379114142	0.00851027530876516	0.04298805603266406	0.001033424864776024	0.01738264681566742	0.001011844269469526	0.02107986217924369	0.001023820394923425	0.02448208851601536	0.01968237347985923	-0.00074286830097995	-0.01491067110893473	0.01002868259066203	-0.03631505610889234	-0.03635302889879078	-0.01125368681727836	-0.01491682961789522	0.001087828215478453	0.001049606538812257	0.001034532093227082	0.001253578937936707	0.001329713813153216	0.07901979599853137	0.001177405781024145	0.0345064114381132	0.17550204881742	0.349588707688106	0.001247644735978403	0.001336166249618061	0.001044666777054876	0.001704860509134807	0.00157013570286192	0.02885263049715853	0.001569839163633275	0.001078992601557892	0.001218905732271143	0.001099997056907558	0.06280195338069899	0.00142832941365464	0.004851058143208786	0.002468854845763456	0.2601957281947509	0.001132833417258301	0.0623346455899769	0.06477427493273957	0.0653635021270063	0.1022754705146902	0.1513847042580656	0.001076086732983843	0.001160866835416928	0.1326132721025512	0.09235383236904914	0.06829050604952602	0.07216074232820462	0.001076651576029911	0.0745250844926459	0.002552505556944145	0.001304877988044256	0.001471105408980225	0.001314831836337925	0.001010365656591559	0.001047969181860872	0.0236033236563873	0.0908436148841754	0.1406537587766239	0.1105993077204637	0.01926902466813767	0.03976477037994357	0.02237712113786377	0.01510385481747883	0.2095871943215089	0.005643887523200271	0.05590143331173393	0.04200799866836191	0.001362623853393119	0.001094541996977564	0.03290437410113111	0.1041831274266077	0.002513043541206803	0.001535016983847629	0.001006936782537968	0.2150646437580518	0.05584567248895733	0.001078492773661831	0.02763717507438546	0.001033663725855258	0.001012267808421519	0.001024629460398407	0.01748246673463969	-0.002271192831225974	-0.01440972114384078	0.01069019351595682	-0.03352389295781572	-0.03719407796183462	-0.01215326488492056	-0.01313296249409544	-5.197547668051632	-3.257926237504615	0.01348550376689099	0.01841978784873419	-0.03298112015190888	-0.184842079938755	0.01208147255059227	-0.3833530317145104	-0.06038081657344125	-0.4710813000427122	0.2709843964667932	2.385776592085679	-0.01277177718212689	0.04340846137677385	-0.0428624167288038	-0.001263661329087407	-0.0002675437217126196	-1.531503194409572	-0.006918161237841834	0.01761206495953424	0.008845041494460498	-0.019013439603279	0.4955473226283227	0.0608345407068844	-0.2235067777624357	-0.1447908277165683	4.13427512952724	-0.06250626684883182	-0.5300724056183832	-0.5727232741754075	-0.5515161207275729	-1.696383195596298	-1.95224808587629	-0.01798876406621302	0.018688230763595	0.1444355797886933	-1.536741423762793	-3.816361863970354	0.1606453700533974	0.04604825417611218	-0.7443517539197529	-0.5718855720575325	-0.7649610371497065	-0.4961995620196645	-0.4186198072273479	0.03267653113214669	0.05389488857597634	0.6398035345276611	-0.02268425152588955	-1.877346682224273	-1.866115361452905	0.6179797621062936	-0.1186050743052644	0.7440931946753205	0.4064490676358266	0.3206901175362085	0.3513635718706553	-0.443302543763545	-0.3671088876947438	0.05684685351172617	0.0003535126707831264	-0.1086632227556661	0.1311544837749677	0.007105597934492894	0.0082234469384005	-0.5984966989070445	-1.246246489708828	-3.360795348870913	-0.1943661320285595	1.42902072347309	0.1232801936945642	0.1524909159197302	0.1755716102263893	-1.528849086171059e-13	-3.515880071365506e-14	nan	nan	nan	nan	nan	nan
0.14	-0.01773210268483587	-0.0658466982571952	0.06061475847267421	0.4003532965545036	0.9241931854179132	0.004722742435953161	-0.0357669865284025	-0.1092597396225396	-0.03261603588283079	0.2821381742040445	0.08411981302614983	-0.1339209328287647	0.002297069116710082	0.08479612197146577	-0.08489508325472585	0.9263104215548773	0.1788088876666452	-0.9263104215548758	-0.1788088876666236	-0.3335210836739266	-0.06248625712978621	0.01961206278784951	-0.01647010821041169	-0.1215513712385661	-0.04601450915945628	-0.2684953689210809	-0.01134728545570488	0.5274444821472315	0.8033073810887121	0.1106201137649802	-0.003442456817007852	0.5525937345853273	0.0004363470665091663	0.1118886006986266	-0.2855640950103676	-0.03427785892558547	1.500161251441038	0.2468431248657787	0.05686494843176535	3.558654740461994	-0.1083903525444243	1.396823737929367	-2.30177361332828	0.5341879673746193	-0.277159971164961	-0.03169797348141874	0.4493069221074662	-0.08013568390457265	5.386597571785423	-0.83926985119103	-5.386597571785424	0.8392698511910317	1.289038688283577	-0.2543055215417054	-0.05068440552161181	-1.286233574949545	0.4587643560312166	0.04664791113745229	2.560641188199705	0.6858527056221226	0.448964878204275	-2.015303096375368	4.027291464699622	-0.11916058698857	-5.68433145941452	0.0504384449912578	0.001145072527560798	0.01072022775619606	0.001084714820477178	0.0118255083957023	0.001717586432734017	0.003839494647850998	0.002634427204901943	0.01074688782589621	0.001330020374773771	0.0325537015614234	0.08187194595116014	0.07454755932385564	0.001274511687744181	0.03515142366831771	0.03890231680835111	0.03611852697015489	0.1692512605110366	0.1645181758409166	0.3063200147304536	0.3206739589526016	0.001305234977879619	0.01912495480581513	0.001313764033834691	0.01624938143095479	0.001055063526380108	0.009468313943004455	0.002203922311430798	0.00448228174806234	0.00164005330798177	0.008179622247898964	0.04254488329942566	0.06410109271444708	0.001605452961980972	0.01541066857176236	0.001081195057336874	0.01750143472858585	0.002575084376088307	0.003075660958904348	0.001100067713133745	0.01853855589705513	0.05891756821046008	0.08718940145686248	0.001412679370391849	0.03841927003322421	0.006877481461273681	0.009759139910128929	0.003723230290531704	0.009640234788357611	0.214518547911635	0.2375141746903695	0.001270641676111495	0.02700322963152469	0.06686567128474932	0.05181110725607453	0.06967126926270512	0.05694562844759241	0.07009825435206837	0.05920260577821664	0.1194048164659111	0.1170734526762331	0.1741410423278174	0.1473809480074821	0.001117976069729675	0.005828410461252416	0.001155506143450422	0.001400401970931125	0.1313565237479322	0.07321224187421106	0.1025687943839259	0.1258156904284905	0.09968064427385608	0.1169255798357144	0.07095323396187071	0.07198146965541698	0.001075759521923317	0.04580761590714276	0.08416403956589054	0.1313103085379466	0.0103320113253223	0.06441967388273448	0.01062602394758202	0.03645476519118466	0.006653130822244391	0.009182125923557414	0.006474568519921433	0.007258479923165582	0.001009944062323982	0.006751282827060582	0.00104414863123487	0.0100543929538564	0.02049397413684588	0.03196111720439009	0.09083061206101845	0.07884715408523615	0.164105202478893	0.1525983365596138	0.1278267336768272	0.1644082331701467	0.01691347776683712	0.02957641027686465	0.0400764269357831	0.04662072999497014	0.02697327950599412	0.06145402921464121	0.01928722471150615	0.06675380510543399	0.1947531846594105	0.2302990460669061	0.005159525792251904	0.01600360633184269	0.06357127003534643	0.01956954988731239	0.04481523731275572	0.0619765562418476	0.001335619246348063	0.008716226922670049	0.001095624786131586	0.01929484266226074	0.0364023359527245	0.1109280862480509	0.1023397800733286	0.1131352714558893	0.002674031251059887	0.0001291014848986567	0.001511761840044646	0.002916944430250173	0.005525830173936546	0.01502739843506827	0.2312668181495255	0.2344795360732942	0.1207291248144915	0.1211770855348138	0.00373841297963886	0.009257633017432227	0.02441747311539168	0.0605189359891557	0.001033596134435302	0.01860351129854004	0.001012139673809406	0.02258372062072376	0.001024370552181713	0.02621735706015097	0.01751683286276392	-0.001966834460394842	-0.01442313758959597	0.009953012134610731	-0.03400461081281526	-0.03724536332456376	-0.01224246526238812	-0.01317261314950978	0.001085211417642264	0.001049193534807581	0.001029471001571514	0.001205984717014301	0.001344087317436705	0.06868382927334041	0.00111837212504467	0.03107758492617843	0.1761323494848797	0.3648219432860717	0.001225218928237003	0.001380002903070929	0.001045618366450633	0.001660856484896831	0.001528443323957571	0.01311641862535718	0.001411579914987586	0.001068590342328885	0.001187875557474992	0.00110093936007815	0.06171169418489156	0.001448195009467345	0.003846537527994808	0.002212339265550075	0.2922199573860512	0.001111017771670528	0.05669704223763881	0.05859589300721937	0.05973151597182576	0.09369555423840568	0.1389145113777546	0.001090789252481215	0.001195291695686915	0.1395662200774815	0.08566842850159793	0.07092157725205007	0.07686674818662947	0.0010870954110281	0.07083878726328764	0.002493606479186959	0.001286608599541234	0.001837743821159499	0.001560804288204437	0.001011449949757415	0.00105275168787268	0.03175462687808726	0.09348522522249701	0.1277086271808236	0.1069886562336251	0.02807802411221158	0.03981843012222951	0.04340396167364202	0.0290728167205938	0.2123245968926099	0.01012874196716373	0.04997877697756604	0.04124189392914018	0.001449408140306951	0.001097300443446345	0.02069778895865251	0.1047314535990184	0.001754781570538724	0.00168310355738561	0.00100745936168697	0.1937687766576854	0.1004079782464167	0.001067832768918251	0.05323868727503013	0.001033865661048633	0.001012596257940681	0.001025206458068506	0.01536847530972163	-0.00303862143439647	-0.01394231229313253	0.009508750987886713	-0.03193452444424622	-0.03816334043170008	-0.01327584389623117	-0.01144822200883724	-4.871743539113552	-3.325511112993053	0.02603215975742718	0.07243250928523866	-0.07253358131901257	-0.0828576296144429	0.0818974736071327	-0.5776600086239886	-0.05697847324604872	-0.4192098128271853	0.01971473700595128	1.694015908789547	-0.0041472029709255	0.06904089144860839	0.02975724595814173	-0.09985808274533506	0.0007140919232138356	-1.619652066057205	0.07752787496158139	0.01775478198393452	-0.2931697808600912	0.02849893255036202	0.147371653477736	0.06514237242198645	-0.1386896437180969	-0.0952540403337577	3.754155872291353	-0.1408700447716421	-0.5446312321816099	-0.5904062198208109	-0.5575078743412499	-1.327250846659571	-1.493316416480628	0.01010559458940922	0.02102620611932585	0.3496990415502136	-1.360419863254003	-1.906320392362522	0.2572211699920851	0.03110468490940181	-0.5876595176765628	-0.2144295316336816	-0.2862184669106109	-0.2071500054040228	-0.1579479886482552	0.03658888006488153	0.07708535252938792	0.936279450443256	0.08072291789806535	-1.533828880369242	-1.231938709559815	0.7347835986327921	-0.119965356310292	0.2985348644779573	0.4136704036174944	-2.342222294156853	0.5063982847715223	-0.3812153623005776	-0.2669245800931935	0.06745407944298631	0.0008811818314341631	-0.2162535089175953	0.1113709922662567	0.003863230872062105	0.01401204911277461	-0.01146133558339345	-1.449456133166286	-0.7832177038610084	0.04546779300686596	1.958861628827338	0.1214419862893741	0.1487938280134643	0.1721381793236696	6.776863817475468e-13	7.036405111674404e-16	nan	nan	nan	nan	nan	nan
0.15	-0.01686251677394713	-0.06833383824206517	0.06080502381739841	0.4152361908117563	0.9266269767306435	0.005235753732599316	2.74532872307953e-05	-0.1097129299329558	-0.01959192777846318	0.2587416169094687	0.08903931177312112	-0.136539045189688	0.00208362678040487	0.08871269783583639	-0.08605565084503315	0.976796156519609	0.1689272175555875	-0.9767961565196145	-0.1689272175556405	-0.320393821273158	-0.06498612917599542	0.01906602411797612	-0.02942575995121518	-0.1169878187100523	-0.04555709235959695	-0.2421195466649108	-0.004885866186901017	0.5327207242958995	0.7833044909538529	0.1382365031808693	-0.004455041103970122	0.4975827611414702	0.000721074997566378	0.06045458716964009	-0.2074386151766487	0.0633132773862571	1.477113203208878	0.2394228921844035	0.0465928166860545	3.596697021148464	0.01804218447215768	1.197357916433551	-2.373103036687583	0.4467766598960251	-0.244525832094336	-0.008811083135821731	0.3289763179468919	-0.1439021217594333	4.706723143522867	-1.128748500898953	-4.706723143522918	1.128748500899004	1.334278358524007	-0.2446473594755481	-0.05865415775021596	-1.30829455558412	0.4519244009698207	0.0445330966837757	2.722459471849903	0.6096369141234468	0.6016307009871467	-1.97824554444661	1.600822685052376	-0.08311957251158267	-5.303110007489472	0.01651380590645392	0.001116452653769638	0.0109955430742201	0.001068008106538071	0.01231269768094367	0.001380756620271645	0.003613681960759389	0.001934302892002051	0.009902317387875899	0.001334825292128882	0.03306403554857695	0.07402262487620628	0.06839141772264874	0.001197453154940236	0.03479665630019982	0.03277354370510513	0.03106365377185976	0.1703255353248812	0.162908762630693	0.3267224343949208	0.3345506104294668	0.001265485064200033	0.01911591693955055	0.001447721617777412	0.01690434588544955	0.001050896600077601	0.009365993002514785	0.001928712199837409	0.004264900260253078	0.001579907056063036	0.008232137237262675	0.02756734173874724	0.04897560727236526	0.003843413490384056	0.01811469608237299	0.001075497226497411	0.01771316245445948	0.00190011707412624	0.002453776848520867	0.001099412842890066	0.01851919667800942	0.05957666330494794	0.08761013733014171	0.001441182011188543	0.03908150296907923	0.005142840155547962	0.008415267347509938	0.002930039496723966	0.008888482604186782	0.2490475745234421	0.2737790053771461	0.001191524519473721	0.02617377384860496	0.059363722420073	0.04548441238944535	0.06164620976714552	0.05013912709520471	0.06238448101824661	0.052602261638224	0.108113909417361	0.1059769691406676	0.1590922627068698	0.1341373986737344	0.001108405414151161	0.005781325425489759	0.001192269028053885	0.001628830752401896	0.135509245868747	0.07732115179386613	0.0962467441165253	0.1129460270707762	0.09036392509365294	0.1028437904347425	0.07372719268604369	0.07407003161157839	0.001086426922864221	0.04607893180654298	0.07777520385222744	0.1258580714537015	0.006563458088934673	0.06292375889878729	0.006110737962016388	0.03429947216186259	0.004234098117075531	0.007720937189087489	0.004027027842807929	0.005819296962842898	0.001011074309852909	0.007079305013211584	0.001049644733829589	0.01067314795179382	0.02197916925740836	0.03440878127685804	0.09232720435181072	0.08015743508284498	0.1479097730583722	0.1383424977353852	0.1178055149853013	0.1523311916565865	0.02309791893204802	0.03566680487770577	0.04016750578341022	0.04583436877531596	0.03121996479957661	0.06425046141131109	0.02045390450983004	0.06912391589065668	0.1999909577717781	0.1993106456412975	0.008100790235114213	0.02061499466106376	0.05638205519948194	0.01617280821879017	0.04284092772706332	0.05957985529386663	0.001428359012599747	0.009255199414892456	0.001099088745291782	0.01930174417494655	0.02705072759621059	0.1087349459837227	0.1027193023068096	0.1137592786366901	0.002639755362357798	0.0002787452202756406	0.002627456131518641	0.003729354275146859	0.00332654570059127	0.01398500553079859	0.2131810726587652	0.2190274609622395	0.1144428064377564	0.1166279487476708	0.002435276761403041	0.009725983296287426	0.03917148503303415	0.07635936785799118	0.001034245848314149	0.01973537042608035	0.001012584060842051	0.02397178152172487	0.001025220231442829	0.02782867690616674	0.01511494742853289	-0.003416251094310152	-0.01396468380802269	0.009889796113828491	-0.03240518162460566	-0.03724815860167587	-0.01276929673471216	-0.01180414236861743	0.001087875157621059	0.001051821424164375	0.001029478929088576	0.001198760769820041	0.001336230626779055	0.05931112847523701	0.001116188370939232	0.02091809452518571	0.1684706076540443	0.3692802061056595	0.00122310679696124	0.001762757733040909	0.001047355558623851	0.001624498153713879	0.001507637713055888	0.007379168934012427	0.01023067738066473	0.001070391460685531	0.001199771455527361	0.001096862766547971	0.05927627521880523	0.001490094738805424	0.002844398553790717	0.002000033007509274	0.3265739308345071	0.001107510185711802	0.04395095413574848	0.04519080500264406	0.04629745488396514	0.09017886868746658	0.1313295380579352	0.001104915816005542	0.001260385709922882	0.1436546212392231	0.08893685800727852	0.08309863932007637	0.07773513167853544	0.001106361368588818	0.06790377033266705	0.002559057378433797	0.001268914368093411	0.001534656719277056	0.001334140417385785	0.001012927950132006	0.001057576684147779	0.01666874077655673	0.09514062170155577	0.1176833562225545	0.09963207519235381	0.03157792088469422	0.04066676865719567	0.02975031166792821	0.01547417812603839	0.205770912687375	0.01215099776534198	0.04505722139134274	0.0398118638596399	0.001588975597637317	0.001107259107951938	0.01242524698780511	0.1019651319182283	0.003322176355434279	0.005579264891459116	0.001006768776187439	0.1701488137512079	0.109511941509102	0.001068251865747493	0.05865110922898995	0.001035815881260566	0.001013427516040423	0.001026864401809116	0.0125102396893469	-0.00516777145615785	-0.01352412723835939	0.0101314161937917	-0.03118227818069223	-0.03651880841476961	-0.01289089047782028	-0.01072040787554956	-4.459269441692908	-3.557897922996351	0.0299252513742582	0.03844011952620612	0.005580521715774433	-0.0780080685607922	0.03770035946240419	-0.6520804770558811	-0.01898406421224314	-0.5803493138486254	-0.326667455797692	1.0754398378241	0.002343414132005587	0.06721323412674417	-0.0274616082375201	0.02119095847817514	0.008417883435670679	-1.368544969078681	0.4551156995819438	0.02369228949857698	0.06037928557433644	-0.01664226035245209	-0.05418353841950922	0.06739218559686268	-0.1263727751670037	-0.05892653304467536	3.497136989206945	-0.05136901239930866	-0.7133665025031145	-0.7650762741790733	-0.7545541384516653	-0.9319761983083569	-1.180029723092405	-0.0120116453718166	0.02453424336512415	0.467676107640133	-1.187370448239704	-0.9585770899397882	0.1602137589095252	0.02233061398769808	-0.5011564961365838	-0.08448254591783436	-0.1510843200191276	-0.09500522525837095	-0.1183043506094635	0.03100362094466426	0.05519047678803694	-0.3156798632732888	0.1688770933007973	-1.332459656690235	-1.182878299185426	0.4968444453771171	-0.05033720997875604	0.06032943443856752	-0.005641313299356234	-3.563608084870399	0.4243036683548065	-0.3058905887522927	-0.2197645065266748	0.04586406538237588	0.0008362169187726091	-0.2250743050423707	0.01505829133215783	0.02395505651882536	0.1406797734702397	-0.1265653930596404	-1.63387595590959	-0.2015544048828552	0.05152330922996109	1.248970102221851	0.1058061191865485	0.1297104177081604	0.1511340301302838	5.384449632814499e-13	1.25815228510673e-14	nan	nan	nan	nan	nan	nan
0.16	-0.01655449082952806	-0.0699069648251664	0.0617006710099962	0.4299094726826119	0.9289717983364055	0.005671708886089337	0.03609622986455017	-0.1088930980529286	-0.008881676884157705	0.2347648096455137	0.09299664378143059	-0.1387727160918338	0.002164435663165371	0.09127500967476694	-0.08761161144222562	1.0203683588725	0.1564002310513248	-1.020368358872499	-0.1564002310513269	-0.3068782251704397	-0.06735877375481607	0.0184363630468785	-0.04270395496945087	-0.112553318192908	-0.04512989426869832	-0.2138874553076567	0.0009095681463795711	0.5393840391560653	0.7638830579228351	0.1447332927976147	-0.005100114308346564	0.4468265988728647	0.0009667564783790404	-0.0004233926821112432	-0.1027614146154419	0.1067985105580108	1.458238774161624	0.2290491823839181	0.04145371980053291	3.613522092814808	0.1462140855187603	0.9340522959368187	-2.417823607334032	0.3417546196177712	-0.2002716793829644	0.02715226995800135	0.1784541170957775	-0.1592142852884365	4.003891049417247	-1.368333129829435	-4.003891049417247	1.368333129829436	1.366705428671858	-0.2288600280643089	-0.06740888576635032	-1.350742230436417	0.4329539537564077	0.04060416934518383	2.931895008413453	0.5526557185058386	0.726379420502967	-1.899011675608075	-0.1966284951272673	-0.04565837041018601	-4.833369224365078	0.04262915494315441	0.001103477752586279	0.01133661973465591	0.001060971921912073	0.01286300622287974	0.00121212755856775	0.003515294638012451	0.001579402648409599	0.009347694243666908	0.001333300237370745	0.03365832946379536	0.06539927885569613	0.06153570647753086	0.001157827366637719	0.03467156110530489	0.02465794742728875	0.0247398509542689	0.168011978850278	0.1582834251900632	0.3415113533253684	0.3420652647331944	0.001244551439997046	0.01917189877705946	0.001705958009850538	0.01769887080667688	0.001049682924566949	0.009374278296875526	0.001772652850304486	0.004202284382101449	0.001539413071890434	0.008320559466139835	0.01664607420347603	0.03746819439857352	0.009324341037343812	0.02434974401188715	0.00107355018691922	0.01795731104490834	0.001567437340459478	0.002114973203172541	0.001097046623888085	0.01852028117946112	0.05883920176910261	0.08628654949641304	0.001476378991108759	0.0397688731621438	0.003766593997983556	0.007305926279944325	0.002425337874187482	0.008385101396758283	0.2824443490306392	0.3074234489572908	0.001150207468569757	0.02544889136997189	0.04937804405962028	0.03769060197900629	0.05107030892219062	0.04176045849399425	0.05197718942263702	0.04427165931355903	0.09992714527917873	0.09763532195227867	0.1467262521695402	0.1232876280886955	0.001110686737465682	0.005738396679975066	0.001243195871222812	0.001888580702105706	0.1396139706416231	0.08247762733228857	0.09396391043321946	0.1025911286646415	0.09016680952206851	0.09678324599480119	0.07565103317560087	0.07518019558737728	0.00110139477881849	0.04623767056824503	0.0728443440143033	0.1213198066759282	0.004670386216542284	0.06273544134930349	0.003791639837134637	0.03330819516974753	0.002857729810169157	0.007083671742960446	0.002674559324075244	0.005124077967117035	0.001012378516108389	0.007411116521141087	0.001054805086672741	0.01132869908368987	0.01543415596148813	0.0282688553929177	0.09388847323830007	0.08197557218469079	0.1338676670991548	0.1256467279831059	0.1087575924236117	0.1407624930657367	0.02793263963430926	0.03978428166136005	0.04061100391036065	0.0453533793480238	0.02693291087091655	0.05865217509514232	0.01445048959461033	0.06532111750461229	0.2007861524060828	0.1648638784911256	0.01057359414354564	0.02465816544430224	0.05014249289917906	0.01329658576540462	0.04111273562081096	0.05743428817031967	0.001544484866215212	0.009743981155555687	0.001105801043762046	0.01931830892825344	0.01806029006529816	0.1063726049252653	0.1017694448270235	0.1134689942312906	0.003403458068795109	0.0005659934213492209	0.005123055431146719	0.005574736971762827	0.002214575234549929	0.01390512761829591	0.1926833497677917	0.2019436756179337	0.1144969547456577	0.1156471024109413	0.001779760479782275	0.01035452013160267	0.04924587544451414	0.08629324517893884	0.001035546103027081	0.02073715928156898	0.001013221977144261	0.02519577028526998	0.001026474227978769	0.02926020246778875	0.01240882853686988	-0.005318823320123564	-0.01353307584431472	0.01028383424416456	-0.03137054105284015	-0.03615273568276001	-0.01268827161321226	-0.01086277601946186	0.001090538897596488	0.00105444931351203	0.001029486856590135	0.001191536822628555	0.001328373936124935	0.04993842767711034	0.001114004616849408	0.0107586041242094	0.1608088658232145	0.3737384689251666	0.001220994665684269	0.002145512563009386	0.001049092750780734	0.00158813982253518	0.00148683210215321	0.001641919242663097	0.01904977484634038	0.001072192579040936	0.001211667353572793	0.001092786172973124	0.05684085625269769	0.001531994468144459	0.001842259579594132	0.001787726749472161	0.360927904282942	0.001104002599746177	0.03120486603386187	0.03178571699807516	0.03286339379610916	0.08666218313644775	0.1237445647380565	0.001119042379496222	0.001325479724165464	0.1477430224009678	0.09220528751295656	0.09527570138810589	0.07860351517040395	0.001125627326153516	0.06496875340204637	0.002624508277682851	0.001251220136655362	0.001231569617402046	0.001107476546574896	0.001014405950503188	0.001062401680370411	0.001582854675055415	0.09679601818059451	0.1076580852642727	0.0922754941510714	0.03507781765715318	0.04151510719213792	0.01609666166220928	0.001875539531483531	0.199217228482115	0.01417325356354858	0.04013566580512035	0.03838183379014001	0.001728543054965947	0.001117217772457876	0.004152705016955088	0.09919881023744201	0.00488957114033154	0.009475426225535525	0.00100607819072539	0.1465288508447378	0.1186159047717921	0.001068670962591597	0.06406353118295825	0.001037766101473844	0.001014258774149976	0.001028522345553034	0.009652004068971874	-0.007296921477919096	-0.01310594218358621	0.01075408139969579	-0.03043003191713928	-0.03487427639783984	-0.01250593705940956	-0.009992593742261618	-3.917110956591191	-3.9103015696546	0.03918442828234669	0.08505636076408685	-0.04704850849475808	-0.02486817080919167	0.09868945926000396	-0.7175739370341145	-0.01104403879518614	-0.6729957365357387	-0.5834701090845812	0.4216164740989042	0.008856737815687741	0.09695298476104365	0.05187849315386665	-0.06890496095977125	0.007895539805207652	-0.8960375523950886	0.7837319587498476	0.02423895491847724	-0.2365536881625	0.032587693583787	-0.2014930879322701	0.07016982386837195	-0.09178334466114006	-0.04557984496699876	3.230078450953364	-0.1199553841005365	-0.8380543409247396	-0.9048396695346062	-0.9035595112460527	-0.7762835772723324	-1.014560666767085	0.01093685251050877	0.0272904397771432	0.5592121653118612	-0.8574668729453314	-0.3020714001545337	0.06154157397636097	0.008589257471971867	-0.4048650563823495	0.04708995527661074	-0.05341525944363479	-0.04236534774376954	-0.009155195729385994	0.0373467443808185	0.08444457926669298	-0.7812385408033558	0.182294138740879	-1.22181506582112	-1.130270125010983	0.3402000352129373	-0.0588909978529908	-1.380408838083457	-0.8209114306704914	-3.033895639090877	0.3927547755420699	-0.2771115192621912	-0.2166978152619004	0.05741592889469961	0.002813830289885034	-0.2500936677512706	-0.07148732497683885	0.03138412399060694	0.2206066194621314	0.1810416627896578	-1.775798179812072	-0.06955961377929622	0.0775051043239974	0.7775507192186419	0.09542793187243864	0.1159794005173926	0.1361793224458439	1.127846128305894e-14	1.486558163699821e-14	nan	nan	nan	nan	nan	nan
0.17	-0.01704368042538746	-0.07021089965262128	0.06271823283260461	0.4444064014313301	0.9311849106876193	0.006082817210134623	0.07241412407651304	-0.106622917843273	-0.0009094038256844676	0.210756887545625	0.09570091095429729	-0.1403515500694459	0.002801970226260778	0.09207399338784632	-0.08904484349903456	1.056861399975623	0.1419455057031916	-1.056861399975621	-0.1419455057031974	-0.2931378322984343	-0.06954077198710942	0.01771558730798145	-0.0565010187915783	-0.1083734061502384	-0.04474721266269365	-0.1834029327341172	0.006365083511372782	0.5472392361193382	0.7454105499231855	0.1378853979022393	-0.005401902352662373	0.4002858435393065	0.001265428536090349	-0.09975827483451487	0.0454283494468363	0.0909249277179469	1.441255419264185	0.2128723270229875	0.0411571928537757	3.650435235812373	0.3103574578760976	0.6618077204367082	-2.369084155839876	0.1942768737117851	-0.1105155007203261	0.1023041195540626	-0.02209186324947756	-0.1226695873428394	3.294854845735124	-1.497200742474428	-3.294854845735105	1.497200742474457	1.379920021561379	-0.2075493239410902	-0.07649145695625531	-1.410734059116434	0.402029862803177	0.0349510743451844	3.149395702120082	0.5438595661661875	0.8438952436918772	-1.789217974664766	-1.072186746862261	-0.01868144654493237	-4.462777520283908	0.02393807187870103	0.001096338576201982	0.01172903271236759	0.001057661176453511	0.01347890332734716	0.00112230018500486	0.003495224642060266	0.001384365745338953	0.008999680207511473	0.002670343200923476	0.03557375282528845	0.05670285762400455	0.05450111841307553	0.001135010497496414	0.0348153612552465	0.01685317793223892	0.01884514978210507	0.1636060164950387	0.1521021352345086	0.3519907247531752	0.3436957186659111	0.001232519106135446	0.0192810882214694	0.006087135538733228	0.02269170820876792	0.00104972706753022	0.009594126204443446	0.001671016678715811	0.004258947676332	0.001508386227317624	0.008436311747351355	0.009454627275923314	0.03001271096921985	0.02681922655567377	0.04162362710236991	0.00107647473891714	0.01823282161338055	0.001393842544427408	0.001970592747623045	0.001096101577810483	0.0185626565963926	0.05260029161468134	0.08147761338335192	0.001972851565028886	0.04087793065075519	0.002766726404753674	0.006494826378562997	0.002086321825600116	0.008036401345918929	0.313836991619476	0.33757221321004	0.001127065351941338	0.02485034867294335	0.03743442326047527	0.02899704832619249	0.03856486638709697	0.0323770065030185	0.03944146869827495	0.03479658568535553	0.09439491966082629	0.09078573261672472	0.1366028532159774	0.1133911836975596	0.001130237133409569	0.005688729119813216	0.001592508161715721	0.002354652950210053	0.1427151711309966	0.08814042548898243	0.09470408340637053	0.09586866805779438	0.09484238441597871	0.09546896710301842	0.07619922897652213	0.0746831154813002	0.001119560943170905	0.04630897106058076	0.06840176350630556	0.1173558246528844	0.003737175037979786	0.06333376436260431	0.002556632351175437	0.03302912837312625	0.002049501004190251	0.006923739889918548	0.001902855037103584	0.005047187344836179	0.001013874718646846	0.007761841578222998	0.001056991335085933	0.01208001116267649	0.008742643914623914	0.02181260704871364	0.09494652017125536	0.08361449771491637	0.1212626570903137	0.114063912977883	0.09701180956333368	0.1268774058756552	0.03103977706242598	0.04165011165821007	0.04149911060184015	0.0450409070592501	0.02038690064691038	0.04926120640104155	0.008389081216274578	0.06011161716604058	0.1953302964243554	0.1408481232773817	0.01061411519418645	0.02637631906856345	0.0448697428117027	0.01109093336674299	0.03938827703153108	0.0552599298240117	0.001631186205758704	0.01013560943520028	0.001113566707195081	0.01935446945031856	0.0110969347315071	0.1040835463108387	0.09935223068974125	0.1120596435191362	0.005296799394207664	0.001049058127434808	0.00933849761357901	0.00875293704244375	0.001623425704316528	0.01479093800412088	0.1709363726737405	0.1838848345766856	0.1192258854233539	0.1151951792173006	0.001434882296455073	0.01102784560196404	0.05125131406857022	0.08829096089610711	0.001037580706754505	0.02158310657381252	0.00101414817134533	0.02622658857557523	0.001028263576782629	0.03047522214243988	0.01050631691067729	-0.00685317997846225	-0.01342342810563309	0.01105387421916854	-0.03040084475825258	-0.03442082756512661	-0.01298508866877577	-0.009510418329519137	0.001087525052594394	0.001054016838385735	0.001028143688802061	0.001172129436819855	0.006384982109941085	0.04210058799334364	0.001108924588615775	0.005911499557263101	0.1527956699085496	0.3732305042066284	0.001219133431717947	0.01794135957696117	0.001050348580572757	0.001545353519476143	0.001466899334024296	0.00160447079500817	0.06935261619600298	0.001085717993527403	0.001213864222897095	0.001097090621413308	0.03453753616487234	0.003302439760269613	0.001611400278768339	0.001684581318365265	0.3870510753731087	0.001102095802282106	0.01619463140779136	0.01642244602297914	0.01698398486101804	0.08676776380425924	0.1187790729950475	0.001177285837516187	0.002490657730742871	0.1471893061901693	0.09876903796205132	0.1064213910005807	0.07546172671013514	0.001149342767470983	0.06064519058042899	0.002863947508575137	0.001268376369445535	0.001180049280092195	0.00108578873366328	0.001016299826717603	0.001056614648382127	0.001393004646466211	0.09605992656923609	0.09802842283675564	0.07028745583639474	0.03419114420522014	0.04344668491876512	0.01038590597057548	0.001785706542149184	0.1744582336911049	0.007666752933844229	0.03703902071901773	0.03645123821820497	0.001715730956340148	0.001125402750285974	0.002902665371098814	0.09317816827246912	0.009326889989144523	0.01751796211127464	0.001005961909604978	0.1247786232061936	0.1325854398411904	0.001080591584902432	0.04472388291311224	0.001041333173128696	0.001015834044199167	0.001031482604486807	0.00928725555785585	-0.008032543437235532	-0.01356776910458988	0.01206374844975276	-0.0294077987365471	-0.0323261603813241	-0.01366522701183289	-0.007772320309379242	-3.255495523446939	-4.322302132084787	0.0401953836901414	0.05049871560591516	0.02208307738133235	-0.03741030008066631	0.2806938751489046	-0.6923058974437009	0.03428986487021605	-0.5200034130194442	-0.6458061050636115	-0.06822923193217263	0.01285547995975521	0.8408468860986289	0.01083061747701994	0.04621187235016132	0.01393175702215342	-0.5979024619976231	2.543916393280252	0.02979492898198502	0.1020199857465389	-0.008932985045402629	-0.8038124551340234	0.1447707734054906	-0.06898327524389389	-0.0267743424046747	2.789153271669992	-0.02462526542895946	-0.9012435634550391	-0.9735875390125567	-0.9925800042921463	-0.5998219917526006	-0.9555535608785378	-0.01300367405960003	0.06429510675519064	0.5687426382749833	-0.4936006625377602	0.01708146215831114	-0.1466408810772281	0.004519343001184452	-0.3862361348028966	0.07605726317355954	-0.002632344170322962	0.005714714031192212	-0.0003777073937002768	0.03438769499218099	0.07295048449198527	-0.4944870130682961	0.1450444033088479	-1.103092008603214	-1.631572602437344	0.05305584845360842	-0.01046281761607294	-0.6413803693067164	-0.2966493932224014	-1.878502515813274	-0.03488294838965929	-0.1750322563138044	-0.2204028437108615	0.02741080697196089	0.004461969217602967	-0.2148762450898246	-0.2084386380789737	0.06363526502352035	0.4055352525163148	0.05023550875918691	-1.82981641989849	-0.009547319105218851	0.06220320439006005	-0.3303811053695097	0.07477943326148324	0.09130550293451077	0.1081313016741157	2.337693592010154e-14	-1.385115719648263e-14	nan	nan	nan	nan	nan	nan
0.18	-0.01859653129382803	-0.06892931983053727	0.06340339103976357	0.458736749941482	0.9332152256595618	0.006502637700713266	0.1091125043057591	-0.1026352388656747	0.004382585618325717	0.1876766596638735	0.09678574243107638	-0.1408834337975841	0.004249507588761406	0.09076448263577515	-0.0899697524147153	1.086268209277687	0.1269644401485155	-1.086268209277686	-0.126964440148513	-0.2793088872226193	-0.07150995434457801	0.01691163000886464	-0.07095990665421875	-0.1045326927760232	-0.04445049433190988	-0.1512118173485879	0.01189500370312758	0.5562466494606497	0.7282241374227401	0.1253048326021795	-0.005553387401509941	0.3578111349084286	0.001582174221538364	-0.2131556471832139	0.2143415152889411	0.04031778745962033	1.424922726448357	0.192489706592249	0.04319615310719851	3.689619296282566	0.4897138391182147	0.3979955730620139	-2.232284763684793	0.01786748041207873	0.009118370536501205	0.1891528294969563	-0.2432447758115799	-0.05754965706852232	2.586644689205973	-1.473601171137721	-2.586644689205973	1.473601171137723	1.384415869433158	-0.1862968531002791	-0.08404519781053819	-1.483107038540094	0.3651142200651148	0.02341151430032445	3.27321357081269	0.5675366838592506	0.9568226961101068	-1.641792575769195	-1.343162576062339	-0.01559777135621124	-4.020159883829189	0.04624388048887616	0.001091262650277036	0.01215847173755653	0.001055790124907077	0.01412049364606435	0.001076714236367521	0.003537927546601915	0.001277062303797206	0.008745974969125013	0.005851444444404954	0.03919818020930877	0.0482739471328569	0.04763034410081024	0.001121063417738625	0.03524707432202917	0.01038268559017125	0.01405860439180685	0.1577635550615165	0.14550693862803	0.3587872793912757	0.3412466092079314	0.001225572392695248	0.0194264949544684	0.0160204059249332	0.03330045633729281	0.001050377305960479	0.009965681230823007	0.001598764940796097	0.004446006878518422	0.00148290209277989	0.008572731418118047	0.005705063552899905	0.0254532785884366	0.05892028987068064	0.07268550655623618	0.001084701576114168	0.01853184502891075	0.001308073539520724	0.0020422206888284	0.001097782187968616	0.01864521415057463	0.03885840092952467	0.0693399339848524	0.003104064946841925	0.04252687062134312	0.002148636662319764	0.005955327982535434	0.001864865631270955	0.007797331004646732	0.3427348826687511	0.3629960918323775	0.001114542850723517	0.02445894385722761	0.02377884446373108	0.0196539872335024	0.02442509574984592	0.02225397150653564	0.02504186070796053	0.024397563429673	0.09123481231922249	0.0855151280797391	0.1284420984611442	0.1043600498835628	0.001169137367786389	0.005635657008024306	0.002348871900317591	0.003141904775302937	0.1443436813049275	0.09376038354275945	0.0979234119091222	0.09258760713166729	0.1022306256314885	0.09668219204515377	0.07512518912378832	0.07253371224923477	0.001140501801223281	0.04630502746931998	0.06398101381879447	0.113628988248341	0.00338611602226384	0.06432623892860923	0.001943735075222669	0.03325086340055138	0.001618013990959269	0.00710468076134931	0.001504751206413572	0.005233428245856775	0.001015569849548294	0.008130658979631203	0.001055189327849294	0.01293036173226737	0.00518661935074375	0.01868959743091938	0.09523722818356237	0.08486752897122668	0.1096791042937079	0.1034180063448342	0.0806306949879859	0.1084345352287287	0.03224340290275957	0.04124719631676883	0.04286988880400987	0.0450069358415558	0.01416776097610687	0.04295265833781727	0.005216204720057091	0.05787491451639982	0.1825136478035731	0.125108885932004	0.00742735330336074	0.0242453285218618	0.04055990821535476	0.009575674722321304	0.03756235615300436	0.05298165150139392	0.001668154563291726	0.01042221889142494	0.00112154197017678	0.01940842221778115	0.006861727823351389	0.1019319162244422	0.09539229360215956	0.1093391050571002	0.008440511455230044	0.001806827677327339	0.01539087176480186	0.01349547917890616	0.001327033312882062	0.01599213968126076	0.1486286182913117	0.1654704193907108	0.1277110743221618	0.1156817101456016	0.001268155917911464	0.01169944851210898	0.04341877651501681	0.08063815247943319	0.001040381869794634	0.02225310608048077	0.001015399058499513	0.02704430525176476	0.001030638640135558	0.03144896228513226	0.009628980694540573	-0.007855046837452971	-0.01369476347340873	0.0121836655775426	-0.02939612387298902	-0.03214478084823898	-0.0138568876555789	-0.007579450144281076	0.00108451120759011	0.001053584363253395	0.001026800521019173	0.001152722051008314	0.01144159028375988	0.03426274830958406	0.001103844560387813	0.001064394990322985	0.1447824739938628	0.3727225394881026	0.00121727219775066	0.03373720659090756	0.001051604410356519	0.00150256721642057	0.00144696656589441	0.001567022347339338	0.1196554575456697	0.001099243408005667	0.001216061092216902	0.001101395069690262	0.01223421607706181	0.005072885052396046	0.00138054097794284	0.001581435887257821	0.4131742464632899	0.001100189004815424	0.001184396781721828	0.001059175047888864	0.001104575925930511	0.08687334447209749	0.1138135812520733	0.001235529295541881	0.003655835737324568	0.1466355899793692	0.1053327884111469	0.1175670806130542	0.07231993824990154	0.001173058208791505	0.05632162775881176	0.003103386739466958	0.001285532602235208	0.001128528942781219	0.001064100920748643	0.001018193702950884	0.00105082761639912	0.001203154617868474	0.09532383495788614	0.08839876040928651	0.04829941752169583	0.03330447075329807	0.0453782626454005	0.004675150278948619	0.001695873552814597	0.1496992389001032	0.001160252304140621	0.03394237563291528	0.03452064264627606	0.00170291885770977	0.001133587728109045	0.001652625725241215	0.08715752630750045	0.0137642088379584	0.025560497997015	0.00100584562848146	0.1030283955676457	0.1465549749105851	0.001092512207212105	0.02538423464326689	0.001044900244784566	0.001017409314258999	0.001034442863424233	0.008922507046741463	-0.008768165396552549	-0.01402959602559398	0.01337341549980835	-0.02838556555595437	-0.02977804436480833	-0.01482451696425632	-0.005552046876495798	-2.439013283110097	-4.68372713545662	0.0465896378272764	0.09019500377019506	-0.03449392845225538	-0.006006411229272593	0.4404902638034885	-0.6848111861916238	0.04653854434363203	-0.4513645801094185	-0.6662514392729334	-0.3942962039688893	0.01610019556866956	1.220135130028992	0.08221991712845136	-0.04282577951819981	0.01202901769883734	-0.3168273426561504	3.541331231434521	0.02894152435337828	-0.1933520091289085	0.04062413793290563	-1.667241745001181	0.1781463202711407	-0.03746304358034834	-0.02365390304791015	2.285101324880575	-0.07852780800812735	-0.9679558289027411	-1.052756270642981	-1.088349236746083	-0.4604866174865344	-0.841498551269821	0.0102559421353044	0.09152635516310396	0.5506441447324496	-0.1691869367983154	0.2034293666265452	-0.2689230511043982	-0.006459559151164157	-0.3574359326823396	0.1259202658220292	0.04674510536668032	0.02580919713340636	0.04347110892478141	0.04096521319706	0.1042522773363344	-0.1145907955273369	0.1051152839827238	-1.034433391259356	-2.041826816331929	-0.113549032405453	-0.003190783624331711	-0.7639247118894134	-0.2263518929059433	-1.378592065396126	-0.3770740587178671	-0.1390327684066622	-0.2374818105760153	0.03641216397780554	0.006372279695591994	-0.2226079621362958	-0.3337248749652687	0.08632509270672951	0.5334750326164502	0.2441199210623787	-1.84691300876409	0.1181312105933325	0.0771605922671357	-1.152554107593715	0.06023837475382376	0.07335907769239448	0.08792341605965037	2.969372174106875e-13	-5.759858578482984e-14	nan	nan	nan	nan	nan	nan
0.19	-0.02124238169210349	-0.06592032400824381	0.06349488575563571	0.4729037276578242	0.9350278315095006	0.006945228901182639	0.1461124280342056	-0.09682983627871124	0.007155085809595049	0.1663430647942319	0.09600016422088878	-0.1401599681924825	0.006501758459246278	0.0872308604662213	-0.09017695829906199	1.108615724054634	0.1130436915005883	-1.108615724054629	-0.113043691500595	-0.2654442060018323	-0.07328376139049005	0.01604121759600087	-0.08615938008954349	-0.1010739382567156	-0.04428699045541673	-0.1183416690627054	0.01791806855595819	0.5663744781863477	0.7126633942762052	0.1120613253957983	-0.005694123657478624	0.3193850957042244	0.002006597331277189	-0.310817857761415	0.3830224187835111	-0.02042022484362137	1.408658524666538	0.1699468438653602	0.04498105120165203	3.703490292033447	0.6661847199690285	0.1628355933736071	-2.033357964752876	-0.1718029023715883	0.1332279714900367	0.2562326575745722	-0.4568632610875225	0.01449006616715574	1.884271556157229	-1.298762879911291	-1.88427155615729	1.298762879911337	1.388431925146349	-0.1701101575529049	-0.08982766111598954	-1.552479055873471	0.3279249580051913	0.01116470588551209	3.282162144002091	0.6332447723775924	1.068311587332326	-1.47695455038062	-1.275806376819545	-0.01677001405525412	-3.659988522563709	0.04401671209172679	0.001088162984261183	0.01261980550187219	0.001055413563863481	0.01480107595888982	0.001052043051402667	0.003612132862309418	0.001224893331403092	0.008572051728187752	0.02183394405964091	0.05387009333937067	0.04117499876229554	0.04182297876847005	0.001114680444467971	0.03594012957237337	0.005874555598885706	0.01070496733068738	0.1494794859986031	0.1380118700269865	0.3626684470037556	0.3364218266032892	0.001226445437581292	0.01959879380718379	0.03143185975490506	0.04899043068961581	0.00105551057021123	0.01048055398491659	0.001543700398297796	0.004681646954685025	0.001464630728974322	0.008727795468992085	0.003669621120990554	0.02252539894613996	0.1052734422080129	0.1143977776977572	0.001101467341922775	0.01884724925695505	0.001258726344228083	0.002194159172445647	0.001104557672951767	0.01876211646829247	0.0251350397878704	0.05365299237759998	0.008679651291270867	0.04813838142881478	0.002028012365890459	0.005768272976389578	0.0017335840937022	0.007634769643095714	0.3686511363318797	0.383376209154659	0.001106509744275207	0.02424086936080982	0.01305488979253609	0.01217375506995465	0.01335845846853224	0.01406265245215798	0.01371032525973913	0.01600194862617466	0.08956370116173565	0.08140006075372672	0.1217727728065374	0.09647704256667566	0.001299654002155574	0.005641930032172752	0.005096004253839986	0.005325394080450676	0.1440776058402116	0.0988662119350118	0.1029107481580218	0.09223050876647888	0.1100239961187934	0.09936321763777119	0.0725125322514097	0.0691266498650546	0.001170071538193882	0.04621369579489912	0.0595755977805589	0.1100386698573287	0.003295893076581645	0.06543446897407663	0.001631882066454447	0.03370760436114058	0.001376550672419202	0.007461588107477653	0.001287818115191903	0.005607706496032532	0.001017323141993912	0.00851390738617515	0.001052777407364447	0.013897418442897	0.003247590444912719	0.01738906210865926	0.09428031685537422	0.08545236150964974	0.09941886976272249	0.09383913453671153	0.06105237180858318	0.08728718855330425	0.03035401910399704	0.03817886950865639	0.04425326135388767	0.04491972625273714	0.009381743000813953	0.03795254095233962	0.003509137275702151	0.05670921574327047	0.17015840425219	0.114733620920736	0.00437850292113282	0.02190779342077451	0.0370321824408064	0.008539015450028367	0.03530334858326897	0.05033560611460855	0.001640917211113653	0.0106176296591164	0.001132109135075224	0.01947442939483602	0.004309304499139512	0.09949031879638576	0.09007097989104586	0.1054133686221038	0.01207452477400938	0.002794728905678669	0.02116146589868928	0.01840133381069417	0.001169840141673262	0.01763841080317782	0.1274420620979635	0.1473368512041618	0.1364046981126245	0.1171394902466131	0.001187929355727705	0.01236985647726065	0.0321500789391715	0.06956493962089132	0.001044205885269864	0.02273735731246378	0.001017012897891558	0.02764178678448851	0.001033731499864046	0.03217105249516456	0.008884418473754714	-0.008886636838206162	-0.01367124228051953	0.01330523843350339	-0.02756230616781958	-0.02932201820989611	-0.01393891878713544	-0.006394353711918105	0.001085295800053665	0.001056237655790113	0.001025991545226507	0.001185636753835063	0.06299001477041899	0.03121817541382285	0.001111580578199924	0.001042627157287865	0.1292389667490577	0.3689619230494468	0.001235885964997428	0.06165982673409452	0.00106867932621498	0.001472490218259513	0.001444412695763763	0.001482317977997052	0.2082265226488462	0.001135570132238476	0.001199920846527819	0.001120255460806279	0.00664410560817293	0.0226601136102517	0.002343041090791946	0.001609350141963002	0.4301371238169893	0.00109641845463187	0.001111152449633753	0.001035849600693873	0.001063317625136399	0.0876417751746655	0.1102536304920877	0.001604886002805304	0.01165110034704394	0.141069400520779	0.1138137745343128	0.1240587899869385	0.06632253724895701	0.001224386221620991	0.05201309050982178	0.00328398897221088	0.001323991842931617	0.001121618879071556	0.001059697546176231	0.001019955123553621	0.001049792498124432	0.001205375860592797	0.09091414871430246	0.0819160039138595	0.024760468320406	0.02378938391622958	0.04636784973012805	0.003793170958637102	0.001721111303174345	0.1501028022682561	0.001131956302703072	0.0319372693786783	0.03105792378616596	0.001535988711382171	0.001151169039357681	0.001566332965755569	0.07897953872803047	0.01786705619074701	0.02921773125572913	0.001006306154219645	0.08833413909417333	0.1519131864735463	0.001114397765713058	0.01330041325909384	0.001050966092107994	0.00101977811720275	0.001039072204201956	0.008109385394576403	-0.0100130039922829	-0.01336103809157133	0.014372269636422	-0.02506988095214534	-0.02613443464762385	-0.01331247137699761	-0.005883102747895678	-1.699141245944605	-4.949280525163086	0.04653836411134689	0.05740091575277828	0.02888164251618265	-0.02237357521664458	2.323375953217651	-0.4908668193204974	0.08587818906319211	-0.2381504339488953	-0.8384709948509786	-0.546010549338028	0.0182845968114129	1.869145781923336	0.03763320458111184	0.05792657311133072	0.01761379256049005	-0.2608147488142188	4.757383144916076	0.03312464845471118	0.1213868753214203	-0.00227121482221506	-1.418620247292189	0.8795990608021047	0.0003211834268271309	-0.01089305563066575	1.808804969327816	0.01103549445652028	-0.5478392700859129	-0.604046436600292	-0.6150537886186231	-0.3598202061020448	-0.7296443197057491	-0.001981991439384429	0.3344095532430255	0.4634888843941522	0.08935248089608519	0.3236200313659351	-0.4022884335978657	-0.01287316843459817	-0.3575297904946345	0.1002698386449483	0.04669934523401076	0.04384323607303244	0.03594046717044118	0.03718710545209033	0.09536263462482521	-0.1103859748987058	0.0127173980669434	-0.8848757663811316	-2.178802741090284	-0.4745461077383427	-0.01393164714173723	-0.3075354956974758	-0.03913897969951711	-0.7160829670382942	-0.1100500761168756	-0.07540524013341331	-0.2897424085324209	0.009335373226244982	0.006814332349515194	-0.2658089056192354	-0.4518202283667916	0.1120379599932407	0.4551155749833565	0.126681530306886	-1.768227230469732	0.1725174220795247	0.06015922788230147	-1.083541974274704	0.03757071671977114	0.04720544800338491	0.05779006068168337	3.459467828677977e-13	-7.167673275681408e-14	nan	nan	nan	nan	nan	nan
0.2	-0.02470895695583069	-0.06135757606362033	0.06302695893215123	0.4869136345916851	0.9366124701489189	0.007395438009689301	0.1830448069992048	-0.08941518363201648	0.007765920049604336	0.1470310252776533	0.09341328878529938	-0.1382658099475381	0.009272866996216163	0.08175954535550242	-0.08971231937223435	1.123981906200235	0.1012248961212224	-1.123981906200233	-0.1012248961212298	-0.2515420177112972	-0.07494506952504693	0.01511926925944799	-0.1019233159185359	-0.0979484281314302	-0.0441896913163494	-0.08594165331563164	0.0244832688639952	0.5776042519732995	0.6985530764783463	0.100383354833791	-0.005973198367006297	0.2847125531461036	0.002570027876003657	-0.3773006202816945	0.5250919397203621	-0.0715665204139971	1.393508569952094	0.1468962647722931	0.044719734714651	3.676110343600699	0.8115638510688592	-0.03433761717108498	-1.827973693058535	-0.3423919646830594	0.2432568985207653	0.2929243624378507	-0.6307833639312747	0.07681930516118748	1.190378162936423	-1.053210517425216	-1.190378162936423	1.053210517425218	1.391917283381599	-0.1637970708300236	-0.09435238254848824	-1.595999517274146	0.2984653412601487	0.01017056681497275	3.179187063052777	0.6759637749032278	1.177211708360254	-1.351707506035136	-1.030055247184404	-0.04326546208546308	-3.269460554612679	0.0740453674843127	0.001087006093193	0.01310646400175332	0.001056552540435986	0.01549810110177732	0.00103930690386507	0.003706493414798749	0.001215264828737556	0.008426596700052037	0.05391517388502267	0.08225537109408354	0.03588590626486042	0.03752890893690428	0.001115358923654433	0.03684075176772199	0.00355813281881171	0.008919843676314316	0.1382025190640343	0.1286233444532458	0.364042088085427	0.3308193935740457	0.00123618936867768	0.01979068732776815	0.05222085519580585	0.06970909280534263	0.001066616940277271	0.01105591674231489	0.001501117634848739	0.004963993906505775	0.0014542144965894	0.008897607270867606	0.002598496465990372	0.02039566035251282	0.1657876184320584	0.1669583724154972	0.001128015784197667	0.01917404454232541	0.001225978776426678	0.002422901581532972	0.00111737735210962	0.01889923921461811	0.01500933495992654	0.04199805562204888	0.02003964050488748	0.05882771622897467	0.002447857004482338	0.005967134472827719	0.001681800422947132	0.007538776164804965	0.3912485664746458	0.3995298478139698	0.001100608456146883	0.02420210545942283	0.007363894752088802	0.00830222850620059	0.007502645350803976	0.009802264847101715	0.007697925580565023	0.01161088636396934	0.08893895923178821	0.0783728567902208	0.1163284631348608	0.08987633533741887	0.001549511602799324	0.005736404096108089	0.01041665679247026	0.009614856787622743	0.1416902400168706	0.1028895082441946	0.109329128987694	0.0942063610922958	0.1171930682691902	0.1029714782618587	0.06838815482931308	0.06469196342023167	0.001210520119217706	0.04602623624762853	0.05518241804600219	0.1065403515389555	0.003340528671277754	0.06642251760904615	0.001494906159238851	0.03422677547494787	0.001252245676254315	0.007946964762300814	0.001177070176516885	0.006043356110428055	0.001019080494330863	0.008904453835102374	0.001051054159904277	0.01496168582105441	0.002269553072880408	0.01718448381359744	0.09184321968010994	0.08513920041994136	0.0906225641001951	0.0856497950972637	0.03900669887630962	0.06503527596086234	0.02482312612732998	0.03226767859183787	0.04545155701959996	0.04473469263867912	0.006481764067986816	0.03537321381410654	0.002659887692178736	0.05644511256254098	0.1625942409799776	0.1103947859876291	0.002816310148028012	0.0216519847065416	0.03419804562369091	0.007925446838077816	0.0324682715303443	0.04722650049509113	0.001543875033319494	0.01074223402698627	0.001146183987037752	0.01954441240094253	0.00297248460796201	0.09661379046920465	0.0834710825446202	0.1002947441628997	0.01591238346512122	0.004063243017557462	0.02585968084714043	0.02274618430342032	0.001091448974614395	0.01935671482719343	0.1083491271496173	0.130337342742842	0.1436642781809353	0.1191139108366291	0.001158756087438142	0.012967397612131	0.02026250089539158	0.05853824279028087	0.001049151258511739	0.02302369731645887	0.001019004393777696	0.02800977859487603	0.001037592920608936	0.03263067219359016	0.008094149965380344	-0.01006039256894439	-0.01321769659354182	0.01434499880990088	-0.02474057719689225	-0.02595202418565895	-0.01295823210615042	-0.006220025482065762	0.001086080392519944	0.001058890948333157	0.001025182569439934	0.001218551456661544	0.1145384392570866	0.02817360251806683	0.001119316596014053	0.001020859324261405	0.1136954595042604	0.3652013066108128	0.001254499732247221	0.08958244687727845	0.00108575424208237	0.001442413220103713	0.001441858825632241	0.001397613608650433	0.296797587752023	0.001171896856472638	0.001183780600842774	0.001139115851825433	0.001053995139278538	0.04024734216810773	0.003305541203639747	0.001637264396667859	0.447100001170682	0.0010926479044477	0.001037908117544314	0.001012524153498283	0.001022059324340643	0.08841020587723013	0.1066936797320926	0.00197424271005913	0.01964636495676429	0.1355032110621879	0.1222947606574781	0.1305504993608228	0.06032513624801644	0.001275714234451318	0.04770455326083181	0.003464591204955596	0.001362451083629772	0.001114708815362567	0.00105529417160443	0.001021716544156624	0.001048757379854571	0.00120759710331933	0.08650446247071858	0.0754332474184309	0.001221519119143145	0.01427429707916265	0.04735743681485484	0.0029111916383275	0.001746349053532907	0.1505063656364083	0.001103660301271586	0.02993216312444147	0.02759520492606085	0.001369058565050525	0.001168750350599163	0.001480040206270721	0.07080155114855895	0.02196990354353491	0.03287496451444376	0.001006766679960981	0.0736398826206998	0.1572713980365079	0.001136283324216185	0.001216591874922425	0.001057031939431633	0.001022146920152151	0.001043701544981783	0.007296263742410832	-0.01125784258801339	-0.01269248015754856	0.01537112377303695	-0.0217541963483364	-0.02249082493043985	-0.01180042578973914	-0.00621415861929572	-1.276264206998876	-5.106383652610218	0.05165458498755119	0.09348356993812787	-0.0304628811528216	-0.0003127686250959949	3.183163188762805	-0.3821520856749193	0.08805193311935376	-0.1376618987287955	-1.04494283376647	-0.5498262888676984	0.02001912917738661	2.225872682692216	0.09431791800449385	-0.03348440453296666	0.01497856788374644	-0.1571991328664076	5.710995946680838	0.03121973585241192	-0.1779912243470795	0.04466824056761009	-0.8608407746683977	1.193711118812085	0.03972025696388232	-0.0103403263828391	1.439805592279621	-0.0426656891593124	-0.2462147089420591	-0.2665699807819866	-0.2874387284875949	-0.2429139449593007	-0.5850385337445532	0.02789615004285442	0.5127210355595544	0.3341377281246847	0.2974032014014191	0.3888763729203489	-0.474447863191149	-0.02568513361427929	-0.3390359181550126	0.1018839837293968	0.05923113601548472	0.051503058857346	0.05574538176332308	0.04242482163534256	0.123694410798755	0.1046006099205188	-0.07448344163526222	-0.7565269174834192	-2.262739999666478	-0.6821218541196752	-0.02275558867100609	-0.2797666624344812	-0.04603277445402692	-0.1713060497630459	0.03927121858491797	-0.05441463633195145	-0.3300938571891008	0.02225088378427397	0.007167445851456189	-0.3095941419568621	-0.5723024798262982	0.1424476693844923	0.4212742048037715	0.2585265014885788	-1.620101063720299	0.2214593083897335	0.062587226207811	-1.143250902055358	0.02065612915969364	0.02746113322715668	0.0354293137505299	2.645720615957925e-13	-6.852755491929712e-14	nan	nan	nan	nan	nan	nan
0.21	-0.02867345676397033	-0.05558323486200636	0.06215135488806509	0.500781850441993	0.9379665704567814	0.007827735690429284	0.219486230191998	-0.08077256253672489	0.006626106267251567	0.1296418017702052	0.08931175910997108	-0.1353912615012106	0.0122679477298479	0.07483627951732588	-0.08872578647815135	1.132468453485604	0.09192914730895137	-1.132468453485593	-0.09192914730897912	-0.237613530882098	-0.07660468464407652	0.01415355852891888	-0.1179752361244362	-0.09505787131592514	-0.04403471100719328	-0.05503434009359638	0.03161077304539598	0.5898940253873108	0.6854382984354102	0.09154230810196828	-0.006481224612564901	0.2536212568277492	0.00331058203155885	-0.4121236743909132	0.624123756366987	-0.1063746220474672	1.380468108899828	0.1238896592693167	0.04173807042721919	3.604761431178511	0.9099396315267274	-0.1923234173693404	-1.652777662797525	-0.4717430426421512	0.3344221689122973	0.3030518038719946	-0.745853674904267	0.1236926213881542	0.5070891421860335	-0.8039090882111947	-0.5070891421861	0.8039090882112451	1.393370696824428	-0.1697727238168597	-0.09948930878573636	-1.613928181273467	0.2810400546547923	0.0223187323123777	2.993039146271843	0.7513782045800264	1.277631608255815	-1.26674662030121	-0.7418362190750047	-0.05955747584283543	-2.947490368173975	0.0786780197346158	0.001089664657022447	0.01361433884255175	0.001063321865366828	0.0162333272813245	0.001032217524555346	0.003795648341738615	0.001233305481555284	0.008314311453992588	0.09438506221788427	0.1172260598302934	0.03273675494640427	0.03498675447791461	0.001119410050933181	0.037869803515676	0.002318281950004111	0.007903735450843972	0.1237914451015132	0.1170016431968707	0.3634463805051251	0.3256827078503042	0.001261399283646693	0.02000265213403065	0.0761962229902213	0.09326239494190205	0.001093156286750353	0.0116877385181841	0.001469850375041477	0.005230191686398092	0.001455276255917015	0.009079356528822283	0.001996907703848727	0.01882233908329612	0.2338774803276819	0.2263458430983406	0.002268586737044885	0.0206345693198777	0.001200803986811109	0.002616665235025739	0.001130000630775004	0.01904019883301963	0.008308301871775947	0.03498212936742202	0.03487982758182376	0.0723789858052013	0.005804935301977386	0.008077147291304919	0.001710755674734118	0.007504968954721972	0.4115309003425641	0.4128891172115943	0.001096333511947095	0.02427571396012806	0.00429100536892654	0.006280612011480862	0.004352389335245358	0.007576758578575063	0.004457856378068819	0.009277057669054364	0.0893566240688022	0.07657253556484732	0.1123362726045902	0.08484594406098245	0.003161148710679686	0.006825073189240986	0.01463505935704448	0.01368537894531943	0.1372345772553732	0.1054492232035395	0.1166169974476588	0.09806684999718876	0.1238153666994112	0.1072869456559538	0.06373518000872323	0.06012456912743307	0.001247080278531893	0.0457378095671673	0.05087055766855174	0.1031460931575537	0.00338079699907082	0.06721576999257819	0.001434304498468361	0.03472450522188515	0.001182518396899652	0.008511555770438328	0.00111645157072727	0.006556944913183472	0.001020735357227319	0.009297356789975751	0.001050529295504232	0.01611622489498976	0.001769588415766059	0.01759686150814128	0.08813637202551709	0.08401424694991086	0.08351462159304963	0.07893173291947729	0.02146750420523699	0.04733208880456066	0.018278253494971	0.02588867632005331	0.04655690785666444	0.04460194368800886	0.00514294389893599	0.0341617192784214	0.00225124883497074	0.05660622620489647	0.1585794983844044	0.1101160418675137	0.001975809637532543	0.02251640034861183	0.03208938206236129	0.007644434291661079	0.02916152228896769	0.04377788839114756	0.001440565339678906	0.01088294844127101	0.001158129298980189	0.019607409303584	0.002249302449374354	0.09322235916996349	0.0759482896499051	0.09421461586532207	0.01958169632881168	0.005650394235971532	0.02908293824191767	0.02619700136901276	0.001050303647230655	0.02128151924855932	0.09190301627289987	0.1150794175821645	0.1500874587108296	0.1218329147735333	0.001150884391170095	0.01350159335116877	0.01118241401837457	0.05015267000213958	0.001055799559576809	0.02310997189993515	0.001021589890806964	0.02814851201517841	0.00104260575916814	0.03282718594153298	0.006733668195060698	-0.01111374436667076	-0.01273459611072076	0.01490997805509701	-0.02158680716761719	-0.02203014865217965	-0.01124049667868848	-0.004827829541137548	0.001097806543990282	0.001080078731401694	0.001024548073666604	0.00128047805301032	0.1753837144001107	0.02981963871974005	0.001127275441335815	0.001015948351926435	0.0921889337396978	0.3595128497639976	0.001315715585655876	0.1213745146289523	0.001150421078688388	0.001432887319400122	0.001468673415385968	0.001342455087961511	0.394453792940636	0.005394041561508251	0.001166804073852278	0.001146550821358535	0.001038757832602909	0.06165926949058052	0.01445221147976022	0.001828722433870616	0.4623718129733186	0.001091236027882609	0.00102840173732998	0.001009352625107031	0.001016488486648224	0.09123456570891933	0.1064688295694467	0.007278933087148606	0.01881985198879417	0.1260319967417377	0.1312569835266057	0.1360476979219359	0.05559199386660326	0.001293150068159359	0.0437054610605795	0.003387897588067134	0.001378472518618243	0.0011058238559961	0.001051672737979861	0.001023084670573607	0.001051019963296484	0.001280761313492089	0.08013243157248862	0.07256530265040598	0.001143641910566761	0.008134053165751299	0.04834939089206482	0.004411342187499155	0.00188903572586216	0.1536828548212714	0.001090180049180154	0.02939078878674472	0.02343523939527263	0.001302226695890243	0.001172104562471539	0.001502199033020689	0.06178829400047842	0.02504310907100242	0.0326480574778096	0.001008071131401846	0.06477648527524629	0.1623936230095154	0.001148106898733743	0.001176349542278624	0.001067531803467026	0.001026086111926268	0.001051310520458672	0.004923109986862568	-0.01205181758732365	-0.01228518839043706	0.01510604072594131	-0.01829912579376696	-0.01773973209609376	-0.009074817962384126	-0.002326570337679851	-1.044004651347788	-5.150623522659225	0.05061521936926753	0.06374749887220191	0.02865173202371062	-0.01662181971803684	3.77295118810575	-0.1427623845568636	0.1119955335776514	-0.07225606814117291	-1.279287393310768	-0.4814802313336125	0.02218632133562906	2.473196559577467	0.04862011760622814	0.057834186692903	0.02005536123615209	-0.1478967724768745	6.140755741606183	0.2424483471977277	0.1195864912616039	-0.001344717651152708	-0.5343755699568778	1.48921772994931	0.360981192812902	0.001706798474061079	1.248643820614471	0.03663500830324692	-0.1550477041165625	-0.1733159077677301	-0.1778481047994104	-0.1178528433178454	-0.4213953769589613	0.1826238941902817	0.3118155765961641	0.1737742015514678	0.4687353840085949	0.4714332726670474	-0.4422467946339356	-0.03214011268231386	-0.3371784256573013	0.06178513713576725	0.04320358214285583	0.06100519913662218	0.050375732114971	0.03756690345022282	0.1130781237633458	0.0190111654867173	-0.1532138423354675	-0.5885702769701674	-1.324394722911399	-0.6045145397462608	-0.00549768551501631	-0.003177094298569033	0.05796553337360694	0.1048433587472118	0.1276242006338194	-0.006339691246535342	-0.3595464952957572	0.01006739098022571	0.005591760916462757	-0.3662955690646015	-0.6457124441042221	0.1766058919804686	0.276366413391062	0.1580721770771466	-1.424051500753774	0.3244417695712696	0.04658734921567312	-0.5843105795031097	-0.002620942393185682	0.001152043860928003	0.00499378332626549	5.175729115246683e-14	-5.598851706796117e-14	nan	nan	nan	nan	nan	nan
0.22	-0.03288191710542485	-0.04898815182158358	0.06084305981881384	0.514529666945432	0.9390895805825425	0.008230164798754717	0.2549917783474805	-0.07135680573029794	0.003945486141026524	0.1139173389332526	0.08410184648745507	-0.1315219790058062	0.01527310346177658	0.06700279443456594	-0.08717435999000893	1.134126846004873	0.08518731749353893	-1.134126846004871	-0.08518731749355186	-0.2236827914875202	-0.07837345941818891	0.01311549217914582	-0.1341927526912232	-0.09229974638173691	-0.04371345192407109	-0.02626559909170575	0.03954765581952978	0.6030946568146414	0.6733081737174197	0.08547298805450493	-0.007188701659891823	0.2257889126003012	0.004235839392832092	-0.4260927269520688	0.6892403074640365	-0.158104725444352	1.369428700578343	0.1006782283748437	0.03874602023173628	3.488935336149526	0.9661909933031987	-0.342498885923289	-1.495021558961998	-0.5640685541371516	0.4422037083520744	0.2949393617386374	-0.8128272127421208	0.1897980239698012	-0.1752527902832053	-0.5424267180533888	0.1752527902832049	0.5424267180533908	1.392367796456353	-0.1856290018472153	-0.1088235063975087	-1.629118789452133	0.2719789649958212	0.04342632160750493	2.751472619026099	0.8378394934467758	1.359383311023302	-1.154776841047644	-0.4757099103096815	-0.08315562241910542	-2.617670136431521	0.1109860086261712	0.001096858490657491	0.01413266511353487	0.00107730300854099	0.01697676773869	0.001028356956656925	0.003886685364370175	0.001273288645837389	0.00820460952343654	0.1409762373761334	0.1569539274488243	0.03183502601654268	0.03434398968032085	0.001125415535927392	0.03896540477909241	0.001692213129134445	0.007340795877494435	0.1061397421029832	0.1030397970713966	0.3611846590407715	0.3211104014381981	0.001304610002999255	0.02023066353996672	0.1026637716859826	0.1189412002959426	0.001138763207524368	0.01235979270482762	0.001449447828212479	0.005542882162587266	0.001469209398425055	0.009272396046046521	0.001667570108168101	0.01762909187362128	0.3080810682222602	0.2892586382819876	0.004939389820742069	0.0236542740373859	0.001179727707133221	0.002871482127968434	0.001140028873585357	0.01917497701549492	0.004836059337967282	0.03146992234900907	0.05237448910464382	0.08806556949828936	0.01296838861843606	0.01276073605087486	0.00182087908155041	0.007535470416568594	0.4300044932378702	0.4248346348937383	0.001093490535463552	0.02451975800407532	0.002726086712174453	0.005262492141588721	0.002750778011933339	0.006440253994730594	0.002808660721275568	0.008083502381821369	0.09080859456373867	0.0760017490601024	0.1098949519074391	0.08144131469007501	0.006599791051776395	0.009244606491729057	0.01636729814060037	0.01605981193177848	0.1307212475808871	0.1062843710314369	0.1245217801745159	0.1034618848611081	0.1299205186987675	0.1123444670505735	0.05901125225654907	0.0557827115424137	0.001274075732865655	0.04538063579085669	0.04667126919708883	0.09984952967516819	0.003362819928296854	0.06775859323498694	0.001411995796557881	0.03514862249326153	0.001143209276233458	0.009158869872250721	0.001084333838655879	0.007118937819247028	0.00102224677909296	0.009684014585913283	0.001051398729354622	0.01734054269136598	0.001555511947188667	0.01838743185342201	0.08325414229375724	0.0820207917740087	0.07818165368669917	0.07384869438032005	0.01188214780641424	0.03761743567652916	0.01185118725718975	0.01996066900697059	0.04760803308107017	0.04459066924734675	0.00520969008551464	0.03449677493624051	0.002117478426133883	0.05719862383873897	0.1573705273631365	0.1122773758227358	0.001547130768429035	0.02408471453463407	0.03071426893028622	0.007707616647292136	0.02542833291384945	0.04003721195451049	0.001355469592757579	0.01102708968249941	0.001165777953702809	0.01965944414762752	0.001897253351367634	0.08933581006453981	0.06767681976651885	0.08734070999232579	0.02293968319025959	0.00762782721067539	0.03065307418646959	0.02842305667276089	0.001030389316494918	0.02315091425464122	0.0783523552031677	0.1020049620810265	0.155946552427175	0.1256447520396859	0.001152862344851671	0.01394585314874014	0.006411693864055697	0.04584309272113186	0.001064374311631013	0.02298688387007536	0.001024852537433806	0.02805014933266499	0.001048917163693213	0.03275295481001499	0.004698071767923072	-0.01199417829878674	-0.01230203477170564	0.01492158243876529	-0.01823217012147957	-0.0175554615847904	-0.008850846317963054	-0.001772038706415216	0.001109532695463896	0.001101266514485596	0.001023913577894906	0.001342404649360794	0.2362289895431391	0.0314656749214287	0.001135234286650777	0.001011037379590853	0.07068240797511455	0.3538243929171799	0.001376931439068954	0.153166582380626	0.001215087915325412	0.001423361418700133	0.001495488005139115	0.001287296567267676	0.4921099981292499	0.009616186266544816	0.001149827546867713	0.001153985790874926	0.00102352052592625	0.08307119681305423	0.02559888175588651	0.002020180471073266	0.4776436247759575	0.001089824151314347	0.00101889535711326	0.001006181096710247	0.001010917648953305	0.09405892554061231	0.1062439794068029	0.012583623464233	0.01799333902082211	0.1165607824212858	0.1402192063957335	0.141544896483049	0.05085885148520546	0.00131058590187092	0.03970636886032728	0.003311203971179159	0.001394493953607182	0.001096938896629551	0.001048051304355625	0.001024452796995008	0.001053282546738357	0.001353925523667967	0.07376040067425933	0.06969735788238524	0.001065764701981638	0.001993809252341931	0.0493413449692762	0.005911492736671988	0.002031722398189598	0.156859344006135	0.001076699797087862	0.028849414449048	0.01927527386448874	0.001235394826726596	0.001175458774338869	0.001524357859771363	0.05277503685240077	0.02811631459846876	0.03242115044117417	0.001009375582844247	0.05591308792979396	0.1675158479825227	0.001159930473251031	0.001136107209632743	0.001078031667504475	0.001030025303708653	0.001058919495939537	0.002549956231314374	-0.01284579258663409	-0.01187789662332575	0.01484095767884537	-0.01484405523919737	-0.01298863926174832	-0.006349210135029239	0.001561017943934358	-0.9276616193239076	-5.08129715703392	0.05374487107144237	0.09512642565595697	-0.03008646207039194	0.0002038945153267781	4.134598965241326	-0.002274153050451439	0.1013618359873762	-0.0470281683426317	-1.512971807535939	-0.4369504265639556	0.02322844914221239	2.650973326175705	0.1023644003410837	-0.02418586541566119	0.01723661972513675	-0.08118432089344836	6.41606084684273	0.3430557238759271	-0.1657805767692891	0.04343197029965334	-0.1600969274155066	1.620773942186873	0.5544354452019241	0.00252140801532059	1.157055249184819	-0.008578580656873318	-0.04551538397304696	-0.04876964385618753	-0.05938404695675813	0.00299299919518266	-0.2598861526196564	0.2940689918778537	0.173503201300595	-0.01077569815429821	0.6043123932066536	0.5372871730250747	-0.429340521610697	-0.0394345526831221	-0.3194969383524305	0.05179815550974368	0.04450864090655614	0.06804767757905247	0.06542620242148597	0.04117578980604378	0.1376501552388174	0.180239140076662	-0.2481837828020393	-0.4295221897155342	-0.6650331939769712	-0.5919228623551122	0.001539313331577789	0.02954337626872453	0.04022402381909364	0.3167095653057788	0.1800509273015664	0.01442434408300946	-0.3885067238057364	0.02293624894636622	0.00497503448559215	-0.4086177031827191	-0.7310579949284686	0.2205040206244513	0.1763218524335451	0.2474446184357539	-1.183407131812191	0.4400259742353426	0.04460003791046492	-0.3280518006803359	-0.02121639350220275	-0.01995808733419395	-0.01871966212803907	-2.51705789064182e-13	-3.697371368985358e-14	nan	nan	nan	nan	nan	nan
0.23	-0.03715284959075407	-0.04188896557779539	0.05882867249260691	0.5281763053816751	0.9399790665246865	0.008611022817494356	0.2891108967234176	-0.06159423906536859	-0.0002904207263351432	0.09972003571540525	0.07813930516154498	-0.1263913641427889	0.01812592300771983	0.05871557449662715	-0.08475549812312767	1.128940212446702	0.08110200218049607	-1.128940212446694	-0.08110200218050631	-0.2097820676217313	-0.08034716833260838	0.01195431694479913	-0.1506174413537419	-0.08960047619642325	-0.04314891650079297	5.053609420408984e-06	0.04841642277053998	0.6170090135888668	0.6626374263719584	0.08182765349936068	-0.008121163840045563	0.2009793911418602	0.005363326399903407	-0.4253016330792153	0.7235192375977423	-0.2482661357230758	1.360066525294937	0.07719581222737003	0.03738972612692258	3.328366897803836	0.9781629597948677	-0.5006449883416496	-1.346699433157492	-0.6212748271053566	0.5843891995012458	0.2729079571211707	-0.8345988637587504	0.2974607333764906	-0.8620484478794623	-0.2741251457956893	0.8620484478793815	0.2741251457957223	1.386508878172557	-0.2113024216768926	-0.1245326426476973	-1.662140494082992	0.2688233491077277	0.06951785581004853	2.502701515644945	0.9339800547391753	1.421804280045433	-0.9566629603052164	-0.2668039440849311	-0.1010580193163452	-2.344363405967019	0.1180074721710073	0.001107872551530078	0.01464801246613213	0.00109571418878548	0.01772671501601245	0.001025832040497282	0.003966723337661573	0.001359219834413352	0.008136496513310604	0.188888857844578	0.1978885721021911	0.03213609171519629	0.03468991035530736	0.001128653222397473	0.04004149729020646	0.001358322326906878	0.007005990814790984	0.08789043118761071	0.08828140150142275	0.3596447202710605	0.3183446955370547	0.001356626191432593	0.02045911995936832	0.1298767443365221	0.1452317962767797	0.006612354870749698	0.01886298089936607	0.001436204929326931	0.005878673756913332	0.001487966718059227	0.009464712504038172	0.001478506377891847	0.01684607890376849	0.3823104999708536	0.3523807083095704	0.01158247299285279	0.03062346923623967	0.001161385391732472	0.003141368757551937	0.001144579059161279	0.01929543569696298	0.002977425656330399	0.03000683312834525	0.07104876213040534	0.1045787121558015	0.02112041397663054	0.01822067537751848	0.001990010194360749	0.007608809960965485	0.4470966186477109	0.4361954538712249	0.001092316817788919	0.0249394558179128	0.001890834607077395	0.00477235310169831	0.001897834705888513	0.005883549587619215	0.001929609500194268	0.007482481433946267	0.09353412612515678	0.07688613730929539	0.1092474635705156	0.07980166302012531	0.01129772152063794	0.0125966469869608	0.01604002497295561	0.01684771322214135	0.1222468947518607	0.105197996341538	0.1323653762339165	0.1099363726759761	0.1353771403424053	0.1179002404432704	0.05554451027559161	0.05266143754856953	0.001291391044665023	0.04499937349236217	0.04267673886149714	0.09669400844671397	0.003297823667832451	0.06812499505571176	0.001401755459086058	0.03551079084853132	0.00111789687145612	0.009904816273116152	0.001065339333548939	0.007785746152572983	0.001023537124590895	0.01005622315733335	0.001052719768535383	0.01861968856366573	0.001633439927303938	0.0195971969799859	0.07766521124723733	0.07935548828671292	0.07421194797822607	0.07013590366680209	0.006664473200618201	0.03205864626308806	0.007107284966746164	0.01550926186572964	0.04848276884262152	0.04464516085616384	0.006626625128114168	0.03602518117616444	0.002170232613006051	0.05798845590938739	0.1578949945724728	0.1157576612174103	0.001316344895766265	0.02603561596034444	0.02930795286847888	0.007961014273940695	0.02181240738634343	0.03646094431181646	0.001288105348878706	0.01114765728979697	0.001167357586401342	0.01969755705816007	0.001733057949879345	0.0850176571611279	0.05885389136461369	0.07980296930589277	0.02570639754363525	0.0100081184026873	0.03086351360934645	0.0295870875573609	0.001020627387515907	0.02509024185494407	0.06716763019936937	0.09122976571971919	0.161214011712836	0.1304027835490675	0.001156532416068561	0.01432995161643829	0.003842406789816138	0.04345567446778224	0.001076871375760848	0.02265273833806146	0.00102936553627793	0.02771197890208664	0.001057816589266181	0.03240630621432283	0.001482758205565123	-0.01264255986889342	-0.01178180778650802	0.01447445964740026	-0.01629997533336534	-0.01345686032765473	-0.006036738070597794	0.003144822776107656	0.001127635844915066	0.001126398686479713	0.001022603980521688	0.001538736985008249	0.2903021777142918	0.03335407759843842	0.001129307939904628	0.001009375470241952	0.05552049510063045	0.3587802343059396	0.00143950147346771	0.1830862112105006	0.02182337797895864	0.001421588496410084	0.001517703498046734	0.001276275387822309	0.5691838112569022	0.02638288115552144	0.001135903470105329	0.00114536621013033	0.001019175160780873	0.1045428043877839	0.03391590666394524	0.002290529797053771	0.4914763786553178	0.001092170186207873	0.001015676965086326	0.001005086686753463	0.001009025132920644	0.1000418942507372	0.1101291364264092	0.0195078710143264	0.01371259539177483	0.1036896538069484	0.1473362237308218	0.1453177585733505	0.05151705914432633	0.001308449979807976	0.03629694877529359	0.003160520343175344	0.001388196320879717	0.001086976314753932	0.001043464824467573	0.001025241550128233	0.001054782023760918	0.002019993786175568	0.06718952036644402	0.06838082680674204	0.001054238258527076	0.002020809241598433	0.04972019622778118	0.01000648166194473	0.002389250439436859	0.1603562430147628	0.001074985804371836	0.02670355976721622	0.01643253104392598	0.001203129941532173	0.001163539549011229	0.00159322507584703	0.04323897034278645	0.02943138381032525	0.02998170298168455	0.001011391344937578	0.04969728989236898	0.1713043988499416	0.00116071214881603	0.001116546508952846	0.001099904905604313	0.001037478368346595	0.001073984063151991	-0.002586313777391359	-0.0131283552648078	-0.01118470973185738	0.01373413843087952	-0.01553251662058438	-0.009732835923243775	-0.002972652171688937	0.009328728124369077	-0.8741345855872337	-4.903595001963222	0.04992193234690838	0.06415142355592598	0.02682139294790444	-0.009718121992653589	4.052180593502211	0.06738190267645802	0.1079942490184837	-0.02329312225123165	-1.438297897110014	-0.09926377808587462	0.02232896728239278	2.612592623245761	1.124270446939626	0.06317781549620183	0.01996224649899333	-0.06902840707942857	6.166184742121137	0.992935799501146	0.1244544939177064	-0.004287150979348789	-0.1173929533980353	1.677107873850469	0.5376547134058134	0.01059289212253082	1.129379676471325	0.07217044535880957	-0.04378375928231567	-0.05154623826368269	-0.05225692380951388	0.1730372128060643	-0.0672422962947494	0.3760464864844359	-0.01310221418571983	-0.2117897203130907	0.6830697359859673	0.5690619395046663	-0.2083122167021577	-0.03672551711293021	-0.3094088255072183	0.0255054857508424	0.03050993231758189	0.08080822823094821	0.06983097257625566	0.03473475984918049	0.1234608713949035	0.1003654790961084	-0.2882710319870814	-0.3144776175894174	-0.4455500008999783	-0.320981355721441	0.009242993480972225	0.2475140365612192	0.1032855318270287	0.3736438368386958	0.208262109627349	0.0340340707194218	-0.3324676036756732	0.006458914439340645	0.00281972378666542	-0.4524112353841727	-0.7799317553140567	0.2560730756352646	0.05933738884494962	0.1643927426138178	-0.9777512035890017	0.509544002048483	0.03393607141067626	-0.1676965042980194	-0.04484284826245873	-0.04684985002632507	-0.04951838348081992	-3.401911927943535e-13	-6.594808470768421e-15	nan	nan	nan	nan	nan	nan
0.24	-0.04133210702701713	-0.03465932114389465	0.05580786918633085	0.5417343482237666	0.9406330338684528	0.008977242174151414	0.321428687479175	-0.05195673413168402	-0.005986663641458612	0.08693814329810039	0.07181964762438216	-0.1198247963106636	0.02067693079409836	0.05051117538196322	-0.08115541764353335	1.11688638651667	0.07971503855298366	-1.116886386516668	-0.0797150385529858	-0.1959779758946737	-0.08264330066450956	0.01060241728265837	-0.1675619935932771	-0.08690431385702169	-0.04232235295205023	0.02378930311022828	0.05818858007398803	0.6314970671399789	0.6546291078664495	0.07986797030559589	-0.009164286160247323	0.1788990594667483	0.006665910423910746	-0.4077577171360557	0.715331945476918	-0.3593879214548943	1.351709581747989	0.05357450859004699	0.03581828781521553	3.12866981212416	0.9411786470626176	-0.6345660954545956	-1.211939398857223	-0.6354917964072421	0.7293943021870586	0.2345770094648878	-0.796263047989109	0.4260417465107662	-1.548691264655286	-0.002756380947269888	1.548691264655286	0.002756380947271603	1.373041368709038	-0.250113685344279	-0.1469683919564948	-1.733091504855918	0.2713573958138797	0.09583194670038982	2.254191978964753	1.018517563937226	1.47412266639986	-0.6222910730585025	-0.1385796380315248	-0.105287650424988	-2.07183217976577	0.1460054120136434	0.00112243192498729	0.0151430504188602	0.001117486204367834	0.01844556408593435	0.001023915053307141	0.004037659947179553	0.00150031704849654	0.008092414574852042	0.2366375448194638	0.2379945518802873	0.03318565446008321	0.03561010002922257	0.001127307668021138	0.04100804141293436	0.001190338695434065	0.006807727870738617	0.07049198067650299	0.07428202731712961	0.3602309460906439	0.3194636653880011	0.001413912686074374	0.02067456553669588	0.157223024428852	0.1713019878258184	0.01940818871794968	0.03336514581207262	0.001428694806490221	0.006243111095447366	0.001508451637401258	0.009646352468431841	0.001378369886721067	0.01637632105265531	0.4541432729641606	0.4117389647933416	0.02304075330777754	0.04235603969986181	0.001145252024978379	0.003454503827870135	0.001142542857413094	0.01939029582564089	0.002037425972325033	0.02942462254751647	0.0904050087200071	0.1215127926659829	0.02923110268133352	0.02351587618465252	0.002209609218428514	0.007716256084318263	0.4630343531243596	0.4477076510263848	0.001092903557022925	0.02555621294856636	0.001469990163592216	0.004561390250359575	0.001469141794767787	0.005629829215371146	0.001487349654254733	0.007209628281688214	0.09763712721256054	0.07944554455961375	0.1104935790235385	0.08011250646572265	0.01703878060368362	0.01675968380751202	0.01378552514956656	0.01585418222892667	0.111851266313089	0.101942767015523	0.1398367561485399	0.1169729709052155	0.1401181043252897	0.1236295945204785	0.0539334246547246	0.05134850841728521	0.001298980803987633	0.04464797324754888	0.03892729374672443	0.09370532280164347	0.003190138492373906	0.06834916849235133	0.00139348576020425	0.03581051918304837	0.001100260484309016	0.01076836694949554	0.001053551028908386	0.008553467437385113	0.001024576554053486	0.01040808648997993	0.001054130059453569	0.01991539716237227	0.002005082070105006	0.02116777331259133	0.07159506745016357	0.0761874887877127	0.07138988693031469	0.06753030873674834	0.003980722969629157	0.02872992941475295	0.004687297440333797	0.0130885860961787	0.04912873457267052	0.04477320881791266	0.009360562381517413	0.03887457896437997	0.002375062052896232	0.0589751973054253	0.1595851458894016	0.1196361790236982	0.001199998733390815	0.02821261176233005	0.02754640913259788	0.008343875851177698	0.01854599596516767	0.03327344390128579	0.00123828229042689	0.01126190080767624	0.001162186490467132	0.01971928215033429	0.001685244122937598	0.08033961819920929	0.04957759884374466	0.07167324262666824	0.0277677750528659	0.01275966588053933	0.02981840280055933	0.02966686573686721	0.001016756931460108	0.02691820592675879	0.05801845304939376	0.08232755674645409	0.1658719893211288	0.1357949055688376	0.001158757968592093	0.01465890289255932	0.002531281696004185	0.04212386954863821	0.00109405781799139	0.02210542419765378	0.001035349185627482	0.02712967530726614	0.001069799615365088	0.03178442061113637	-0.003013192987690449	-0.0130470621777115	-0.01114627419713097	0.01358753921830169	-0.01611488465825094	-0.009920124349606471	-0.002847663345916967	0.009962250057238123	0.001145738994371179	0.001151530858496731	0.001021294383149199	0.001735069320659788	0.3443753658854455	0.03524248027546959	0.001123381593145946	0.001007713560889682	0.04035858222611895	0.363736075694697	0.001502071507871171	0.213005840040379	0.04243166804263442	0.001419815574124405	0.001539918990954127	0.001265254208376401	0.6462576243845544	0.0431495760444945	0.001121979393358302	0.001136746629418998	0.001014829795639154	0.1260144119625149	0.0422329315720017	0.002560879123034232	0.5053091325346777	0.001094516221103072	0.001012458573059299	0.001003992276793225	0.001007132616886726	0.106024862960867	0.1140142934460185	0.02643211856441681	0.009431851762721048	0.09081852519261011	0.1544532410659102	0.149090620663652	0.05217526680346279	0.001306314057749128	0.03288752869026	0.003009836715172078	0.001381898688152932	0.001077013732880357	0.001038878344583644	0.001026030303252807	0.001056281500774709	0.002686062048691344	0.06061864005862935	0.06706429573110315	0.001042711815076224	0.002047809230857348	0.05009904748628809	0.01410147058721696	0.002746778480681091	0.1638531420233909	0.001073271811644837	0.02455770508538442	0.01358978822337019	0.001170865056328432	0.001151620323679276	0.001662092291923962	0.03370290383317576	0.03074645302217953	0.02754225552219258	0.001013407107034005	0.04348149185494403	0.1750929497173607	0.00116149382438193	0.00109698580826517	0.001121778143706743	0.001044931432990639	0.001089048630368196	-0.007722583786097002	-0.01341091794298168	-0.01049152284038916	0.01262731918291407	-0.0162209780019722	-0.006477032584738513	0.000403905791651576	0.0170964383048082	-0.8511440684514716	-4.62628510129728	0.04968299114078183	0.08890678430577227	-0.03190673487817967	0.005010108883602032	3.968865990193573	0.1125796470376856	0.07945215809729661	-0.01971974467520894	-1.361167530284567	0.3399847238384695	0.02062628074969907	2.606892439798993	1.702159744093204	-0.01845671671204122	0.01510132099447719	-0.01853329707660995	5.663298138080097	1.295730776864044	-0.1571308889308637	0.03831227666291522	0.01607880056101486	1.704961512720406	0.5214877413145682	0.009342723819548203	1.187330884716308	0.03083328257129891	0.01031985373532864	0.01182716310406954	0.006249512156325614	0.3379967994342537	0.1302128704971194	0.4562682569148211	-0.1827832554157161	-0.4445466253639931	0.7167344760806608	0.5720033099269792	-0.06767154911584798	-0.03346214185159929	-0.2861298216767242	0.02335247869595243	0.03202063675849306	0.0915685326689227	0.08560879271436922	0.03710674201511586	0.1409627004800998	0.2524013812875882	-0.3487229851377835	-0.208083032993505	-0.2190186809487278	-0.1857765879968344	0.0162505839143595	0.2937416859283749	0.07960588887913467	0.3963560476278655	0.2252698024903238	0.04031713420542768	-0.3107532774634033	0.02167143084573031	0.001697471178053722	-0.4805949148784626	-0.8494551935120569	0.2947552777900413	-0.04052868858205204	0.225171912742776	-0.8088096542056348	0.5668440763094398	0.03357059959116077	-0.1169291338802489	-0.06385011517399235	-0.06878472018017126	-0.07376706361158093	-2.535096008688763e-13	3.304373528540969e-14	nan	nan	nan	nan	nan	nan
0.25	-0.04521100478437354	-0.02778010706557835	0.05165819843549363	0.5552116388294357	0.9410535403581247	0.009318180569696292	0.3515378683884965	-0.04295976006089242	-0.01276091623652069	0.07536650352139573	0.06562704806197094	-0.111908491481896	0.02271914906969385	0.04306227518549659	-0.07625837931103212	1.097980685870559	0.08097763151690938	-1.097980685870555	-0.08097763151688861	-0.1823324281304711	-0.08540249589649782	0.008994191918584221	-0.1853395984031676	-0.08413377151829113	-0.04121552386794036	0.04514834151089205	0.06876478416730147	0.6464434786231179	0.6504642845880445	0.07877025732725754	-0.01012480660907964	0.1593212450580669	0.008135448872935018	-0.3552034822177481	0.6458563670920844	-0.4633339046062611	1.343771367108871	0.03123699090980644	0.03141786330915085	2.878290842731049	0.8461688814390255	-0.7008517328502728	-1.120948720889857	-0.5876703232548516	0.8435256303667276	0.1596402685489497	-0.6744106999709542	0.5456936870119332	-2.230239155827715	0.2445925324342818	2.230239155827671	-0.2445925324342531	1.359501306203448	-0.3045947619668773	-0.175067212106403	-1.806417489079938	0.2885587076446917	0.1274516907492508	2.019501615288943	1.086930517287227	1.507682166134276	-0.2466620973337768	-0.08634553787453242	-0.08533654224496943	-1.84495404682346	0.1508211062178086	0.001143342186701925	0.01560430472372486	0.002635370523278643	0.02073901073480034	0.001022562139945525	0.004078020439155216	0.004060353600210031	0.009848524279382322	0.2818140738805832	0.2760785911615729	0.03399048987331618	0.03626224182877688	0.00112776553684029	0.04173913653528663	0.00110077742640791	0.006671850406003828	0.05519064576735547	0.06173345184183768	0.361930615138958	0.3247731927487588	0.003508564176495514	0.02286619903829582	0.1828598986722472	0.1961761246889465	0.04217756877176399	0.05736522136909843	0.00143025764117529	0.006566235149922807	0.001534525702319469	0.009810796013867204	0.001332124361069398	0.01620706569544318	0.5194769508213566	0.464765432806474	0.03512778876965034	0.05457840850320043	0.001133467962718953	0.003696006445230647	0.001147225393814989	0.01945902249112455	0.001536667181018496	0.02945414136910114	0.1089285084548897	0.1377318630379394	0.03780743691464079	0.02880401998808795	0.003086038300449136	0.008332305673012307	0.4779541554923606	0.4604003979518638	0.001096898144810089	0.02630570108658524	0.001245661033364126	0.004509524082148511	0.001241253205508103	0.005554391621263831	0.001252021780178426	0.007120220117789355	0.1007985854241374	0.08251677679732704	0.111256598201148	0.08157696720999855	0.02175426646832056	0.02033207109637208	0.01114282383229706	0.01420063067184807	0.1004569285002363	0.09691521875784351	0.1463232959274636	0.1240939900364878	0.1441584815589344	0.1292968760691023	0.05298585182416083	0.05098321149752417	0.001306199297687719	0.04437795538678894	0.03549880952494335	0.09093153439537738	0.003096456110414052	0.06852817348884839	0.001388268142623916	0.03608317903025982	0.001087194446946409	0.01176759797192852	0.001045469526433577	0.009458985013970215	0.001026108810861487	0.01073209441276995	0.001059267986903246	0.02118599132194511	0.008661143604388416	0.03004147038771471	0.06497252002289552	0.07235511223815926	0.06876559733283552	0.06542708754212538	0.002546195006834132	0.0265930516027297	0.003374318855570544	0.01168495499329724	0.04881059645423051	0.04454146724566151	0.01244053867131987	0.04197452614610534	0.002793694880122446	0.06001666005459497	0.1613543488677754	0.1232139857121482	0.001140390234021964	0.03047036348095454	0.02635543567095842	0.009045999034256741	0.01544451554547997	0.03029639879042998	0.001201491336586583	0.01140516227134863	0.001158316597035338	0.0197267113004296	0.001672417321623242	0.07539015300093631	0.04026051984347991	0.06329941074380849	0.02964648828162179	0.0160185091885004	0.02831714637347297	0.02924996936634006	0.001015485453051318	0.02873622412564186	0.05131015405982112	0.07520052973613253	0.1700420138985617	0.1416550446969713	0.001160849161509544	0.01496767023410636	0.001829089651131647	0.04128080988302731	0.001119241523896175	0.02135298235967493	0.001044309420544109	0.02630743542889991	0.001087541763565756	0.03089453756173184	-0.007082918679546722	-0.01311835445942121	-0.01053795440392162	0.01186040155765525	-0.01545079071925731	-0.007329668054721635	-0.001117388321501569	0.0115820673985652	0.001181506433213759	0.006817554636767692	0.001021035390413549	0.01098240035267061	0.3834968217648826	0.03465477949721403	0.00113235491491316	0.001007358070379594	0.03178177001521972	0.3670228238988485	0.009254719334876821	0.2338310288880474	0.09074203813207081	0.001442101026929243	0.001580153681888076	0.001299740138745594	0.6869519072042818	0.05392026081456583	0.001120537576408554	0.001165092602172011	0.001013176938903314	0.1421942500883418	0.05250515972767707	0.005225222277695409	0.5174573499411995	0.001106590494167549	0.001011393815052461	0.00100357537305115	0.001006460752455786	0.1044729347478758	0.1108959287535116	0.02744776492089098	0.007296806333032685	0.07866013683347217	0.157836438278643	0.1514287847399065	0.05150767275857269	0.001319985962021957	0.03025082264880279	0.002988342044997699	0.001383619107085795	0.001070697550226811	0.001035517542940605	0.001029119217005966	0.00107166772240704	0.02673825621031397	0.05285396483578967	0.06391308564966351	0.001037860734965131	0.001944970089740702	0.04698430902538587	0.01716917848599919	0.003642584260703656	0.164429763851669	0.001082586380183853	0.02537529038191954	0.01070172646572642	0.001156664640874995	0.001156543260902687	0.001656449093984712	0.0250396772700768	0.03269245933553468	0.02579012921186048	0.001014801056015596	0.04256015222543209	0.1781998955536481	0.001164323640222768	0.001093269441503065	0.001165496805915569	0.001060999742799624	0.00112036245492594	-0.01064091228616304	-0.01295559595428318	-0.009966779861537134	0.009519729796801418	-0.0141705469540911	-0.005421320135822166	-0.0006041485876086152	0.008790388014894441	-0.8458476613705289	-4.263771058706208	0.04328144398911039	0.3539609155777482	0.02099698275723091	0.320858150537011	3.654230276673862	0.02667430635334175	0.05882593711697708	-0.01021789085068138	-1.150620814779565	0.7380042030227048	0.3859678972266856	2.38603715517544	2.954547577849799	0.05610484185600479	0.01650581931971157	-0.01183256095760567	4.939579508550346	1.15616440429823	0.1124380200950217	-0.01024751058369733	0.003893412770948926	1.553264331505857	0.5317237967244101	0.1047446047570363	1.390146496098899	0.09881675514099672	-0.01152817404535202	-0.0155861789567614	-0.01448589335948131	0.2928760781999954	0.1691697463729936	0.2779507828653289	-0.1555494467288527	-0.5645283813332551	0.7026396424805517	0.5586521888405833	-0.003048171813556901	-0.02166238725297364	-0.2670127639354625	0.0144200120005521	0.02402586414687061	0.1080093474526882	0.09662851467993298	0.028872793509339	0.1168257819796453	1.431052023995093	-0.4202528719326493	-0.2085427825060508	-0.1919579785123116	-0.1009765893924238	-0.05655030110211805	0.3169505022979636	0.1191581764486224	0.3226826472196745	0.2239906145443763	0.09832488417714551	-0.287732255358859	0.01247576409543602	-0.0005387837974626652	-0.5056402755928001	-0.8310624880448124	0.3546742173175278	-0.04725108995054828	0.1565143333313125	-0.6151472285158107	0.6021585858878714	0.0287576414702531	-0.05899650440667163	-0.08582210858032852	-0.09478949401858773	-0.1030576254960419	-3.151270206488005e-14	3.733354678379751e-14	nan	nan	nan	nan	nan	nan
0.26	-0.04817980962966315	-0.02203528386421171	0.04668543757684268	0.5686102321203481	0.9412719777176561	0.009586568881285937	0.3786969937938991	-0.03527430221555407	-0.01961504448415077	0.06414796559135383	0.06037339701599732	-0.1031611043671859	0.02358520861933044	0.03740508721045584	-0.07039498856280796	1.07232579757486	0.08439324037586086	-1.07232579757486	-0.08439324037585698	-0.1687192873291823	-0.08879258392208766	0.007093262415555426	-0.2033701040141841	-0.08101698699044897	-0.03973496272465394	0.06421705369852423	0.07973133567108147	0.6615011611807524	0.6489760956253736	0.07803340794342932	-0.0108414190632388	0.1419755116332161	0.009740709116821591	-0.2257391347053236	0.4884537700814608	-0.5240059430088611	1.335970118796645	0.01316068238983434	0.02130827102416562	2.538658711349269	0.6788754019806819	-0.6505412259512132	-1.141319029517529	-0.4477020931420939	0.8956107593885629	-0.0006547360888184098	-0.4379206036082899	0.6193122296528318	-2.898528794573076	0.4278467980578352	2.898528794573076	-0.4278467980578334	1.366559976125231	-0.3762922440654755	-0.2055092197476645	-1.783671665081687	0.3406058336374141	0.1705783585358302	1.796126736360953	1.096587046043206	1.496376881298063	-0.08696420991317307	-0.06640691912832308	-0.05650605149545944	-1.625415982999647	0.173149770988696	0.001171681645524785	0.01602295078211828	0.006208352226479426	0.02520834980050685	0.001021756439815961	0.004077962591482007	0.009910017154663218	0.01400250395609075	0.3232607802444463	0.311204925625977	0.03413894789455939	0.03632009802820919	0.001132482226758658	0.04202574156803963	0.001055820417458026	0.006548127201409125	0.04259801448517421	0.05122814602295838	0.3641472666647687	0.3345454185426419	0.008394855479709392	0.02775927303447378	0.2059650513829996	0.2193847753761833	0.07557058232736383	0.08958994158013414	0.001442178261131128	0.006825674216188894	0.001567674718780847	0.009950837479263661	0.001326235497624779	0.01620937410220871	0.5757617003062243	0.5104822358444202	0.04635240615480592	0.06562775619609997	0.001126856104373638	0.003843396380502941	0.001163742095770931	0.01947173444272702	0.001284931957152546	0.02978385978326383	0.1260145736900847	0.1528663146927818	0.04704260987563954	0.03406200766627649	0.004849845007438893	0.009628696396326639	0.4919271928500131	0.476289140862812	0.00110493380925577	0.02712759625220375	0.001132888155019218	0.004514125036035211	0.001127023031253588	0.005544675695486248	0.001133936719936085	0.007112815445905227	0.1019528233009101	0.08563559472546713	0.1103985834911684	0.08362571075342841	0.02465605318587796	0.02271353110486216	0.008736763716787398	0.01259074547992738	0.0885465882831209	0.09058089228573774	0.1515264233391122	0.1309291696009692	0.1475003198399271	0.1347466220781497	0.05216448684928508	0.05133433824102865	0.001316644079516828	0.0441923063642231	0.03242276864053277	0.08839736943574872	0.003038725355961568	0.06867699856032007	0.001386518654933378	0.03632132709526875	0.001077504203902512	0.01292318741111699	0.001039749265101274	0.01050871357245244	0.001028419748070399	0.01100910137926257	0.001069531975801597	0.02232530581260046	0.02366294801643183	0.04796309359759193	0.05776490686292975	0.06773242040589217	0.06589564114816189	0.06343982155526252	0.001821485363421047	0.0252187479030262	0.002661217057554334	0.01094851517224102	0.04720692561321953	0.04376317474104301	0.01549680135477951	0.04502764404798822	0.00344967078682649	0.06116779114417283	0.1626538256522289	0.1261593791112438	0.001115245871494386	0.03264662551898264	0.02612053663158234	0.01027472117009299	0.01242933614592882	0.02745726858012712	0.001175994765073963	0.01162131413175305	0.001158843986160506	0.01970196362532594	0.001663179184798643	0.07029996967100989	0.03109989901427897	0.05493696676575492	0.03155078375258538	0.0198063668972904	0.02669235535002839	0.02863383384939282	0.001015547327448377	0.03041014471941217	0.04718425441460639	0.07005358256298996	0.1737814496175528	0.1477775740180358	0.001163309729694938	0.01524555117696532	0.001474972300083447	0.04079766535704645	0.001153693655964077	0.02040530490292296	0.001056824992485252	0.02525136065642056	0.001112071240691549	0.02974630651681325	-0.01038504624354291	-0.01283857056085922	-0.009985352486949813	0.009212962746697756	-0.01386247204100454	-0.005762374323815198	-0.001212666232870096	0.006584639652395658	0.001217273872062353	0.01248357841506488	0.001020776397679902	0.02022973138468683	0.4226182776443194	0.03406707871897795	0.00114132823667111	0.001007002579871646	0.02320495780429436	0.3703095721029995	0.01700736716188696	0.2546562177357103	0.1390524082215422	0.00146438647973644	0.001620388372821802	0.001334226069120785	0.727646190024009	0.06469094558463592	0.001119095759476743	0.001193438575093617	0.001011524082169185	0.1583740882141671	0.06277738788335448	0.007889565432358837	0.5296055673477208	0.001118664767234618	0.001010329057046205	0.00100315846930944	0.001005788888025325	0.1029210065348844	0.1077775640610042	0.02846341127735984	0.005161760903339113	0.06650174847433361	0.1612196354913756	0.1537669488161608	0.05084007871368586	0.001333657866302283	0.02761411660734567	0.002966847374823878	0.001385339526019389	0.001064381367576348	0.001032156741304196	0.001032208130750876	0.001087053944036182	0.05079045037193723	0.04508928961295068	0.06076187556822486	0.001033009654851016	0.001842130948624581	0.04386957056448423	0.02023688638478072	0.004538390040723267	0.1650063856799462	0.001091900948710587	0.02619287567845459	0.007813664708085368	0.001142464225414739	0.001161466198128063	0.001650805896045353	0.01637645070698006	0.03463846564888914	0.02403800290152746	0.001016195005004118	0.04163881259591998	0.1813068413899349	0.001167153456064856	0.001089553074731598	0.001209215468127386	0.001077068052613122	0.001151676279488083	-0.01355924078622884	-0.01250027396558489	-0.00944203688268507	0.006412140410688604	-0.01212011590620892	-0.004365607686905362	-0.001612202966868954	0.0004843377249765428	-0.8468458817481095	-3.835068969715715	0.04116134188310117	0.5240852677676929	-0.03999040285955403	0.4845841033461543	3.377325026822414	-0.006277472732501896	-0.009445860026525948	-0.01728889271947284	-0.9525135988225747	1.232524410454351	0.5609143796795415	2.273795204603707	3.347088674944664	-0.0311937144900925	0.01022090497633355	0.01577945577636109	4.20136514304304	1.061126554817345	-0.1759534256581346	0.02710935079846982	0.0761187190802269	1.488037769296746	0.5154565162842875	0.1454109507557268	1.82653008180837	0.04531468795958492	0.02161327814974816	0.02497149675794502	0.02265021054744404	0.3475139375221533	0.2470694303253668	0.2180828008228443	-0.1740499823700424	-0.7059022682354197	0.6595665627227859	0.5284962020114904	0.07561318349045952	-0.01658837412713022	-0.2382051323506169	0.01731649369180316	0.02511828031911167	0.1228402160046913	0.1144509890849297	0.02770655073105812	0.1147067666686222	2.061986608232967	-0.5067860416776291	-0.1848919914234276	-0.06650385851957899	-0.05233833161478502	-0.093059602566715	0.284375829962748	0.101539556951705	0.2698733897573909	0.2089718663208452	0.1456369247608668	-0.2831702974547958	0.03624950999234151	-0.004737893490770703	-0.5087385412103033	-0.847177612582303	0.4005581579636324	-0.08037651785833706	0.1963523917266248	-0.4127936867724525	0.6193221148923772	0.02739331984797858	-0.04494610597433601	-0.1028972389227053	-0.1155516989982967	-0.1254366626993325	3.203868913424943e-13	7.688575314706637e-15	nan	nan	nan	nan	nan	nan
0.27	-0.04939123544299528	-0.01832344065422284	0.0414140245443257	0.5819308728192738	0.941333744059638	0.009718451984993113	0.401940689756463	-0.02957712137039985	-0.02525181631825262	0.05201416183303373	0.05699978131533572	-0.09426739331144117	0.02231699081134319	0.03469990267308719	-0.06413068374050392	1.040081549327844	0.08919656617299082	-1.040081549327845	-0.08919656617298581	-0.1548943411672942	-0.09298256894177705	0.004891808577882005	-0.2205565418214058	-0.07718298023478981	-0.0377869106960809	0.08109927034638707	0.09054681245936264	0.6762031570759542	0.6476507915571964	0.07746572000927437	-0.0111937153215332	0.1266417086780331	0.01145697088904804	-0.01094148216409947	0.248583659919304	-0.5261224627368767	1.328050515652868	-0.0008970368136331205	0.004649443832271646	2.1030811419	0.4597357502797316	-0.4602339668578065	-1.294938320852818	-0.2214483910941541	0.8821711368568954	-0.2606378166193381	-0.09690342805486118	0.6290384748986103	-3.543900469933319	0.5274267057242719	3.543900469933266	-0.5274267057242314	1.401100700883227	-0.4624026344720885	-0.2334188415413025	-1.645115185157114	0.4280912335867968	0.218234524085149	1.57829057081484	1.064067493053928	1.440422994369813	-0.1953851006697419	-0.04135102580986372	-0.01697695157018726	-1.444211597250499	0.1728905444387396	0.00120135608110641	0.01639284150029746	0.01899388717017145	0.03874787064186618	0.001021481937514226	0.004023170011564613	0.01838929210752434	0.01962494302866498	0.3601474009222804	0.3435271315929543	0.03238657022317405	0.03481332504533191	0.001139733293212026	0.04163890397131584	0.001032054640415527	0.006399984922186288	0.03223400159252598	0.04240120436471659	0.3664934136053272	0.3485904094819821	0.01711560067593572	0.03615554473324159	0.2263728774905027	0.2415793069603437	0.1034854130615518	0.1129417156269401	0.001476949836012721	0.006974806705484705	0.001607243097039169	0.01006226007089388	0.001405943354038319	0.0163775208035163	0.6232278818029845	0.5498381090145302	0.05570449878655402	0.07457374427963394	0.001127795497179034	0.003802796519480405	0.00118586773802066	0.01939289896550602	0.001150920971129364	0.03042512646305045	0.140667458074338	0.1663687787787604	0.05634783476314521	0.03883909834471428	0.008006566304838949	0.0119156375023875	0.5067287569043394	0.4978490217995309	0.00112474652952598	0.02791231072132324	0.00107287245053561	0.004550469992999853	0.00106631593334982	0.005578277125711557	0.001071147125177602	0.007150673563008982	0.1014055609434321	0.08898309204338486	0.1085670803651471	0.08663892514589022	0.02618382184185662	0.02419875365375439	0.007819309397325034	0.01219594415422447	0.07813641976853304	0.08455764271429581	0.1557141705645727	0.1373651919462057	0.1503963873754263	0.1399407031542468	0.05190195239457059	0.05277342055257884	0.001422241763617222	0.04413985819686125	0.02973978328239753	0.08613511445604914	0.003034488471665469	0.06881463068388051	0.001390400480054652	0.03653039095560321	0.001070299467379314	0.01424713263531904	0.001035668681962433	0.01172608938572762	0.001031595237155418	0.01122502832555558	0.001096783153934325	0.02324670783105896	0.04146104026324634	0.06742594037926659	0.05110875297513889	0.06319246866343715	0.06292284576081801	0.06170828102289075	0.001435436456687499	0.02440697062188732	0.002247353903545667	0.01067289929730999	0.04499586583465154	0.04286609549731177	0.01731520242541812	0.04709266267083744	0.003745138077631743	0.06202271356148644	0.1633672535089547	0.1287238051062235	0.001106721893271646	0.03457271573971461	0.02693221692340914	0.01219335765859468	0.01029422319393117	0.02543811420962082	0.001157813022149215	0.0119429809326778	0.001167370517123929	0.01962855020091177	0.001631279600123638	0.06521993529840139	0.02316807563238442	0.04760585311276652	0.03462175289592857	0.02457832789152808	0.02580693916536556	0.02852874844253502	0.001016049472825727	0.03200877568779888	0.04443610319262041	0.06648667883495646	0.177358390616534	0.1540516412117982	0.001168480014970203	0.01549112531461225	0.001287141969958762	0.0406148784122529	0.001191895734464658	0.01927695626008323	0.001070657205295581	0.02397589192970062	0.001138296315994464	0.02835621917692321	-0.01134356718407619	-0.01237379222001619	-0.009367080956908753	0.007346776936897565	-0.01085373282588164	-0.004384056575846977	-0.001891339163298113	0.001926170528569442	0.001244937030443435	0.05024303840377056	0.00102155148119933	0.03393933512982041	0.4462117516949628	0.02717692190120927	0.001152321416808326	0.001007585250375335	0.01729851020257556	0.3723710604167954	0.03473169698220869	0.2682553551964775	0.1428959024140313	0.001554500005086626	0.001672306175843009	0.001619975389241892	0.7459381880399695	0.06924888802089559	0.001136962034546219	0.001221997002131554	0.00101118670428107	0.1663423894035273	0.07204667469232803	0.01429870782609472	0.5508928753677369	0.001167972436366931	0.001010443626623615	0.001003080483645019	0.001005768695542548	0.09865665892929326	0.1043697519021979	0.02744204078620517	0.008256930457811838	0.06215927106357085	0.1631834074790333	0.155869197613076	0.05221332896007778	0.001700357946110709	0.02581647863423483	0.003083550581772845	0.001402151609530107	0.001061461469605297	0.001030799552594338	0.001037177968805198	0.001157385613308315	0.07170089983787352	0.04094789925493125	0.05773851047236963	0.001032437137021197	0.001790750390066394	0.04100085196075959	0.01852231084966545	0.003646215645180643	0.1640633222950278	0.001102879124643675	0.02927176529341796	0.008132670980194188	0.00113584779236993	0.001188757283664824	0.001553320655195699	0.01220195221484183	0.04121873199705622	0.02545070435721496	0.001016891095600678	0.04067043959744083	0.1848480216631203	0.001179541641810727	0.001092935304085989	0.001250681295507395	0.001091813219476084	0.001177381644067923	-0.01052954924288738	-0.01180782848271831	-0.008688844686246996	0.006228300348064364	-0.00683188714649838	-0.003020497939031582	-0.002793321050868793	-0.001578832352378963	-0.8505583289917116	-3.365142994823185	0.03360115459375736	2.056056616476699	0.01106479038509704	0.6286556846087453	3.067938782517167	-0.2754335186467662	-0.07182190007298848	-0.01401659946887993	-0.8095739277359866	1.539854804643189	1.074717863002583	2.149544792763983	1.396481889182526	0.03736206595137689	0.01102027943143812	0.0221309766968507	3.651695198318982	0.7466402114090207	0.08075103167215418	-0.02782091947473232	0.06251724570974197	1.221139032788146	0.4408484122247793	0.2981375371286951	2.482073847839573	0.09488202584311192	-0.005238423905081738	-0.007278990642303494	-0.005255931190115012	0.3105909121347694	0.3391118743622432	0.09076970018012101	0.07882675321762178	-0.5041852545967677	0.6317967853426368	0.5139228306393047	0.202669932036198	0.004054599352633879	-0.2133150378130833	0.01079439276123988	0.01738856106067355	0.1414680957142342	0.1294381319439604	0.01703214370582241	0.07412315825181122	1.848580120165091	-0.4090449071442903	-0.1640586398795441	-0.07862277400672288	-0.006744600134609762	-0.09144624248893637	0.1297174753976395	0.06756434003883641	0.2502971501240538	0.1760482655418256	0.2384533665132125	-0.132642462054808	0.03265230993509761	-0.00990052656704252	-0.5047578750611736	-0.6359602934676403	0.552428970724965	0.04946187092003137	0.1364768972438245	-0.306710870932194	0.6388933427976909	0.02163959271388319	0.003257139117490546	-0.1214958650157825	-0.1382303050824659	-0.1509498918977548	4.380392853558695e-13	-2.99058269138169e-14	nan	nan	nan	nan	nan	nan
0.28	-0.04828654835790881	-0.0171702349060809	0.0362460723377209	0.5951690923266366	0.9412522445284918	0.009671179640875159	0.4206186298469059	-0.02609608754489237	-0.0284881403409611	0.03805926719929894	0.05605588231244246	-0.08553688792793795	0.01821947246114021	0.03559127616680161	-0.05790442426294937	1.0015761958741	0.09483394137760577	-1.0015761958741	-0.09483394137761486	-0.1406438444189081	-0.09805459410347736	0.002452139709635213	-0.2361023934933597	-0.07241724799745114	-0.03538622270496692	0.09574234466696072	0.1009638691610556	0.6902376350006684	0.6447226236728651	0.07732198026516539	-0.01124143312278299	0.1130339399039345	0.01325427922525927	0.2374834449779486	-0.02327372230917112	-0.503313777810389	1.31948588048409	-0.01549249210064355	-0.01452281854086291	1.625507536931918	0.2356459980594773	-0.1704516636595474	-1.505537204591426	0.03824124639532019	0.8629696249557209	-0.5665148448932726	0.2813910027023976	0.6117031607002225	-4.150749835918887	0.5946566795547159	4.150749835918886	-0.5946566795547142	1.451670093423748	-0.5527002724682287	-0.2531522258624884	-1.455554438028594	0.5269509299740054	0.261105551043777	1.34829827090537	1.016903028741018	1.362873287199651	-0.4075369731453387	0.0183827188810318	0.004409639906616404	-1.280209146782493	0.189359083788607	0.001230023081372582	0.01671066093106346	0.04325085823398576	0.06377423644994358	0.001021732474435564	0.003939916468846663	0.02923821694010183	0.02635065711712826	0.3918420824476679	0.3721801535952279	0.02819214435110858	0.03120429976103929	0.00114885573993049	0.04051129874930569	0.001020467665403438	0.006234254484376599	0.02380556692479821	0.03510268357198093	0.3687432997456081	0.3646101351801268	0.03000259169210781	0.04838118835314508	0.2439179327124435	0.2620643448421686	0.1203024841317498	0.1189838944589412	0.001539376349194972	0.007099752605908909	0.001652978647005165	0.01015037638942812	0.001588607554957809	0.01673761548074094	0.6615868230100257	0.5831538539576016	0.06275603340354047	0.08093194341504964	0.001137200459802893	0.003716768575127301	0.001211209258563059	0.01921642675774102	0.0010837329151755	0.03124185727411233	0.1523931490919599	0.1774627750463501	0.06549676494780104	0.04289671176719988	0.01274042977735484	0.01531465247237988	0.523412263791429	0.5258631726657633	0.001159309282938276	0.02869031316725641	0.001042927301623975	0.004591473814898803	0.001035929156325774	0.005618540283936765	0.001039747703520866	0.0072041499407115	0.09928266584245715	0.09161952068965921	0.1060693517753989	0.09007871676456101	0.02649149801692396	0.02476508493304022	0.008879185443136896	0.01384202126424932	0.07023822236122265	0.08038843502304581	0.1590071501579481	0.1436482828881938	0.1529681482893571	0.1450971350395721	0.0523856642386803	0.05519706994579703	0.001658290196553389	0.04423251552582603	0.02746497582652534	0.08414968519500832	0.003090510182609255	0.06890457565036655	0.001400745720408361	0.0366829797027657	0.001065237867435267	0.01574293466285005	0.001032950371270255	0.01310575537872726	0.001035668280359235	0.0113808103567218	0.001145578774115264	0.02389875940187303	0.06014679402861781	0.08529464344203194	0.04553536342045178	0.05939471025641598	0.05991306626812597	0.06010579826121065	0.00124182530104683	0.02399086889642162	0.002014113332620746	0.01073442803442726	0.04247189929197986	0.04183244996497684	0.01741453065492982	0.0476437851717865	0.003449281267759187	0.06248146621546694	0.1634337547828749	0.1313110289314573	0.001107951812647867	0.03616363258384871	0.02882091318735942	0.0150510483718672	0.009358118123452792	0.02456478162994276	0.001145414572667073	0.01236572952346881	0.001185280720907778	0.01950483839414962	0.001566606037061441	0.06025502133485643	0.01693873383486411	0.04187945738701729	0.03931748357337	0.03082684490867297	0.02601743734194991	0.02942511995654567	0.001016648636911728	0.03340174457023724	0.04249970165102946	0.06379688890238272	0.1809071618754152	0.1606234812527887	0.0011772598221688	0.015676704731859	0.001194857608098993	0.040760176581449	0.001231726987927571	0.01800092009519231	0.001084945684818208	0.02251298938002991	0.001164260142866867	0.02675992694653529	-0.009643279802026504	-0.01175723578449094	-0.008658862315936511	0.006602154958547767	-0.006325333914367933	-0.003027877494608436	-0.002904975529440359	-0.001002099230940155	0.001272600188831252	0.08800249839250228	0.001022326564722358	0.04764893887495856	0.469805225745606	0.02028676508346939	0.001163314596932564	0.001008167920886771	0.01139206260084044	0.3744325487305882	0.0524560268025338	0.2818544926572459	0.1467393966065244	0.001644613530433414	0.001724223978863899	0.001905724709368712	0.7642301860559296	0.07380683045715639	0.001154828309618336	0.001250555429549575	0.001010849326393319	0.1743106905928875	0.08131596150130234	0.02070785021983457	0.5721801833877538	0.001217280105500262	0.001010558196202431	0.001003002497984399	0.001005748503061935	0.094392311323704	0.1009619397433934	0.02642067029504054	0.01135210001228024	0.0578167936528066	0.1651471794666908	0.1579714464099911	0.05358657920646138	0.0020670580259284	0.02401884066112369	0.003200253788722021	0.00141896369304005	0.001058541571630672	0.001029442363879621	0.001042147806854769	0.001227717282585955	0.09261134930381515	0.03680650889691094	0.05471514537651689	0.001031864619179315	0.001739369831509613	0.03813213335703743	0.01680773531454907	0.002754041249636179	0.1631202589101094	0.001113857300566632	0.03235065490838108	0.00845167725230072	0.001129231359325844	0.001216048369208793	0.001455835414345511	0.008027453722705269	0.04779899834522177	0.02686340581290091	0.001017587186192431	0.03970206659896239	0.1883892019363054	0.001191929827555621	0.001096317533432665	0.001292147122889605	0.00110655838634211	0.001203087008650952	-0.007499857699545965	-0.01111538299985184	-0.007935652489809129	0.006044460285440502	-0.001543658386788537	-0.001675388191157792	-0.003974439134868583	-0.003642002429731723	-0.8547403415803607	-2.928656933416677	0.03074708442849728	2.821454261166821	-0.04568259547078594	0.7052391065368279	2.643488233888581	-0.4267279328099393	-0.1575993852931773	-0.02080652451419619	-0.6468294254998604	1.627471362212805	1.32678876391362	1.931896464128985	-0.114830368016996	-0.0360310323997786	0.00555965034736029	0.0541690509996118	2.993339497636342	0.5435687652365097	-0.1850390426409425	0.00758202160797587	0.1112115453353502	1.006344205621363	0.3715610651051595	0.3678257235464381	3.117384067710852	0.04397228318782069	0.0225450511301206	0.02630384234673195	0.0257738626552973	0.2053002031942764	0.3323848755639872	0.0343045469025051	0.2341257047962487	-0.3350938921822048	0.6289802820748077	0.5209663638577581	0.2725265997891523	0.0124327252051765	-0.1828399886199418	0.007779062276044306	0.01382325768579109	0.1572115766554258	0.1469090250196175	0.01567756768332551	0.06083667710774218	1.743157864438861	-0.3583473745881027	-0.1590804372715768	0.012631252560155	0.01509059080900054	-0.120372860298088	-0.01840339441264546	0.02230560428308831	0.2744329558107385	0.141937190966412	0.3334477697187722	-0.05400593938972777	0.05646586778058676	-0.01479756959261101	-0.4857144593919442	-0.5262340271682676	0.695869362551662	0.1199148663242447	0.1552199745445118	-0.2373709276835982	0.6788766843377333	0.01539437576234055	0.02067091682299833	-0.1324347433317289	-0.1530384635870296	-0.1666776407905301	2.908904974455931e-13	-7.648654217474258e-14	nan	nan	nan	nan	nan	nan
0.29	-0.0446887773818131	-0.01871848423420173	0.03131253467690514	0.6083171716582481	0.9410098788570019	0.009433776360444636	0.4344755992429947	-0.02473995931935984	-0.02848900318663131	0.02195684988615861	0.0576893864080097	-0.07684786901957794	0.01100604593044695	0.04022015215282115	-0.05184531370750466	0.9572502353360869	0.1011282741883307	-0.9572502353360902	-0.1011282741883519	-0.125841430951829	-0.1040114073310419	-0.0001332179123687888	-0.24966845355523	-0.06668119713882982	-0.03259819411497151	0.1079524322123028	0.1110284548826257	0.7034464313295168	0.6395744823091474	0.07800018247021753	-0.01115475327376162	0.1008596891414785	0.01513740686684903	0.4762628065399774	-0.2757849062847985	-0.4858124028593447	1.310017174428542	-0.03367962109991905	-0.03237333079116451	1.151589109079192	0.04702830281244047	0.1735416473220495	-1.707108916719127	0.2772969237483651	0.8811367809974417	-0.870921746539867	0.6295657782797142	0.6032793563141082	-4.702169088479566	0.6700231195869647	4.702169088479485	-0.6700231195869246	1.509231053538249	-0.635300096622194	-0.261708153306339	-1.26247355049962	0.6157100394462096	0.2940684429325988	1.086406673195335	1.003094204258214	1.279865566358423	-0.6085411677358968	0.1145765350249078	0.009967912823499443	-1.157115968747527	0.1898775226246066	0.00131616503799615	0.01704399970077466	0.07054775572662499	0.09225980237979638	0.001022566617017292	0.003840617267309162	0.03912339697189907	0.03236659643356654	0.4186816049630087	0.3964442844588033	0.02207973575723229	0.02595884521458492	0.001149996741177638	0.03867540872187267	0.001014497164872033	0.006061012909662344	0.01661514989815784	0.02884772513322852	0.3702222445645607	0.3796621031578609	0.04386560389009594	0.06145553798620065	0.2610537619718393	0.2816710915330035	0.1228625937797527	0.1103939673413106	0.001585796601490923	0.007188248438124178	0.001714577902503494	0.01023241899395897	0.001647916518030774	0.01716001276379	0.6917906902264569	0.6092816430476775	0.06725652005432056	0.08467687991384083	0.001143597015197083	0.003603413271049388	0.001226833194239632	0.0189386642101227	0.00104819115534436	0.03227047098772217	0.1613295948792265	0.1860638978923778	0.07396538928156562	0.0462166795820784	0.01812154360638561	0.01907245105532852	0.5429552146335714	0.5594378212051032	0.001178262091694017	0.02944276425270635	0.00102722888933761	0.004662234641845062	0.001019836750110412	0.005692448535778901	0.00102319484293029	0.007288572152348798	0.09670544128521316	0.09340990707635152	0.1035018572349301	0.09320327021170903	0.02587292143649408	0.02456258815838773	0.01106339562310815	0.0167546411158418	0.06541473853044658	0.07882681789153914	0.1615521141622396	0.1500944223673612	0.1547996058712031	0.1503936516949574	0.05584201178288972	0.06038583133417596	0.007751325557643044	0.04900499604816993	0.02553797480440317	0.08241715715534245	0.003168755691148572	0.06890417998682204	0.001415230951342825	0.03676162028550756	0.00106212425572729	0.01739690799478508	0.001031283835936894	0.01463993183958225	0.001039721240032138	0.01148163551501121	0.001203489241872643	0.02425943750733664	0.0725307344813941	0.09514591953777501	0.04170278202704724	0.05699207085954335	0.05725644404576499	0.05874810579775011	0.00114053211422433	0.02386479504491729	0.001883965605785566	0.01103396810064063	0.04035924370339569	0.04099207120998812	0.01683989289612456	0.04746631877060168	0.00315051225159873	0.06289555519871537	0.1623596893521004	0.1340327916309877	0.001113861884684459	0.03741065527706574	0.030795894102449	0.01871079947658544	0.01027126250283292	0.02543787705261062	0.001139280349245582	0.01289168189267983	0.001207786470824949	0.01932732765334732	0.001502961507454705	0.05550817371575212	0.01285953412348322	0.03825242963067228	0.04393726895753526	0.03761007554355987	0.02660681573630759	0.03068398055296459	0.001017257127129281	0.0345974019647633	0.04080739541987023	0.0615945320904463	0.1834876583995121	0.1675382248299599	0.001187125921603857	0.01578112444764597	0.00114966656543475	0.04124837186979509	0.001260037755969056	0.01662145178837398	0.00109427022711129	0.02091344289386891	0.001180945147903191	0.02501159887420091	-0.005609779104673567	-0.01077146448916513	-0.008153931369727647	0.007292511112158958	-0.001694570699321843	-0.002034394330803563	-0.004065320126133697	-0.002017431921298489	0.001518694701722422	0.1186720408633788	0.001024372371625801	0.05314689400740212	0.4825183282238247	0.01080245450802217	0.001140921380992141	0.001008381220166581	0.006232919511008153	0.3723304284104912	0.06669794907951203	0.3019897979192784	0.1088400063730874	0.001625392456404049	0.001825065446379628	0.001543910175859844	0.7681558629635014	0.07227482153381422	0.001146389221976111	0.00123680149409762	0.001011486743442802	0.1763203033795366	0.08797328340490949	0.02682461662172074	0.6036769275117613	0.001181681362373237	0.001011170544333651	0.00100316057858943	0.001006151421797522	0.09202892036135094	0.09893743696691984	0.02410495190053719	0.01515858049860872	0.06039646301361961	0.1659715159067937	0.1574004184943463	0.06572602259690294	0.02445015752439028	0.02277508775653807	0.003293627950387866	0.001439943948033339	0.001059172379721898	0.001029639826111795	0.001045455606857698	0.001294318034285216	0.08452738112706676	0.03735306574815339	0.05325017255968539	0.001037729163611713	0.001755389975347384	0.03759310144917829	0.01569605518543108	0.002907084951111486	0.1584766311164895	0.001125224716462853	0.03367219194664754	0.0136271280577183	0.001135991759888541	0.001244065160054668	0.001420319630289818	0.008701498950421214	0.05084292055852386	0.02762811649398465	0.001018146946177568	0.0380093951232104	0.1871755427850788	0.001202028610044828	0.001107928716935099	0.001287307900520031	0.001101793001385927	0.001194285411445628	-6.421553142196936e-05	-0.00951055838529009	-0.007823623527453864	0.008981307927144574	0.002815462665697378	-0.001328116078714815	-0.005298369515839127	-0.001733108204911296	-0.861809608950413	-2.580897142216646	0.03619456615673924	2.873222112736063	0.008365284788089795	0.5052568869247803	2.197145460893338	-0.6100537800233859	-0.2091864283759312	-0.01547076566208133	-0.5986665850590713	1.343437949925094	1.291962981230811	1.985589400892142	-1.510754694815637	0.0318906043220356	0.009893905815110788	0.03410970007702425	2.210304270858161	0.2226945900230066	0.07757491480684466	-0.04760624514476189	0.1019108845138622	0.7177502604882441	0.2946529604713644	0.3824862089892406	3.554247563639677	0.09172627655386223	-0.0002859423285519925	-0.001732157361728071	0.0002424671756247123	0.1423601976679112	0.2818437969935796	-0.06681459441199167	0.3438276086244618	0.01605205318982462	0.660658039672877	0.5381113886114888	0.7369095044687397	0.8663812036618641	-0.1629779097410542	-0.00664763206156762	0.002808210977061342	0.172785616874443	0.1596393491964675	0.006160767357096632	0.01730826307709152	0.347990152078588	-0.1332138777636397	-0.114977839813331	-0.02232688646758288	0.04189372986158955	-0.05569320082841845	-0.02307488914268319	0.05444395481709203	0.2612627063706258	0.1105744661877557	0.399827578218206	0.2087253515606873	0.05304521808983694	-0.02047956239285913	-0.4618425397347183	-0.2209886091235908	0.6595028790149925	0.130314828275572	0.09330688582952619	-0.2049928135660304	0.7050618793059873	0.005994366819585667	0.07251107306815328	-0.1418412649198719	-0.165207787842765	-0.1809646380535445	1.211083497634971e-13	-7.564032346091274e-14	nan	nan	nan	nan	nan	nan
0.3	-0.03887745110206208	-0.02247410829127613	0.02648145131070813	0.6213671795869573	0.9405646725310584	0.009035403160777203	0.4437644673646407	-0.02492654837287177	-0.02495205633851355	0.0040738356902706	0.06137856780838605	-0.06778809982216938	0.0009060118209149576	0.04788622340917388	-0.04577562901807163	0.9077782777685665	0.1083506685094014	-0.9077782777685652	-0.1083506685094155	-0.1104508542772257	-0.1106933505074823	-0.002737800451878618	-0.2614481840265706	-0.06019403125520301	-0.02955348832690853	0.1173242268315462	0.1211673550198974	0.7158545380835651	0.6328228029552366	0.07955988722364367	-0.01110124320773024	0.08984212126820722	0.01710405123966412	0.6801945056868894	-0.4647486681294716	-0.4828229188705619	1.299871599903638	-0.05606062267889974	-0.04671680238824673	0.7118872820488833	-0.07289745774147967	0.5371102751076643	-1.861656581143188	0.4493767073417503	0.9371196827818109	-1.143836361019841	0.8888300568636112	0.6138179874943885	-5.179949241820384	0.780268981623729	5.179949241820384	-0.7802689816237275	1.569302734927345	-0.6977262622437187	-0.2569972093637927	-1.098288519923127	0.6771739349752799	0.3124409906570876	0.780639685686538	1.031765911893322	1.202735372238614	-0.7282445711854236	0.1946832285557777	-0.002224316698787892	-1.048872568944706	0.2060624300359694	0.001482243908736456	0.01744003018720806	0.09816865337287069	0.1211899424634172	0.001024006872722286	0.003758072756586336	0.04681271175783208	0.03660195745907752	0.4406872768750546	0.4158792132544566	0.01426133888798703	0.01924940809085293	0.001139367896262605	0.036335414015886	0.001011620003286503	0.005892259665665742	0.01032272583397821	0.02323926541680046	0.3705344785817514	0.3906892085105283	0.05757997400256096	0.07429808434842722	0.2789838181961677	0.3016988633970822	0.1086055725557385	0.09061680777630507	0.001599413323461314	0.007300772800629432	0.001795771631195523	0.01032915521076889	0.001496778266441156	0.01749579537187731	0.7142367573146727	0.6269216583843501	0.06904457914733896	0.08573135632584804	0.001142573941699611	0.003572405527666467	0.001227766792093895	0.01857486774358126	0.001030744546907496	0.03342806870691369	0.1674742360250258	0.1918951781942193	0.08153169707442659	0.04883418022861479	0.02380352506755304	0.02293942097103552	0.5659461861555455	0.5960821624082684	0.0011699337242226	0.03022900554996634	0.001019689209999619	0.004747893836507869	0.001011873022987957	0.005779697828930994	0.001015123395552377	0.007391637034179614	0.09420985453959327	0.0942583871135093	0.1011544904509054	0.09550195236698278	0.0244419372560095	0.02358857919358563	0.01403180508847838	0.02062716029905193	0.06386677262195235	0.08057510783317036	0.1634174884358087	0.1568696521999282	0.1556805273194406	0.155854851239644	0.0631874675555745	0.06936893656676069	0.0216898573482757	0.06004649608741251	0.02393137017479734	0.08090388119164395	0.003254524941639666	0.06879583426761307	0.001432962250047191	0.03675721096466672	0.001060883570571732	0.01918269754314884	0.001030549715433117	0.01629280400354585	0.001043401427712117	0.01153749177129241	0.001265738475339759	0.02436511104475841	0.07567195035650169	0.09467230243073523	0.03988347611870373	0.0565097652416531	0.05512876508528056	0.05775584577717731	0.001092814336179777	0.02385471389442818	0.001826786953989555	0.01151382878030068	0.03897262845646381	0.04055877974568693	0.01600367854571566	0.04706258732260482	0.003076679734758705	0.06344898056080323	0.1598871846854776	0.1363631455043631	0.001122501323053415	0.03843726427762774	0.03245531220148028	0.02307410247613403	0.01327007035945387	0.02834129521309499	0.001139594919305739	0.01351304612401962	0.001233046962103144	0.0190997474733981	0.001453367861124853	0.05105442103415107	0.01107967466244045	0.03702334350373834	0.0477950715617384	0.04399142478086942	0.02727911337169868	0.03200056802849945	0.0010178412399703	0.03545578991633623	0.03910998722654518	0.05965918505379905	0.1846152358092764	0.1747445158031268	0.001197108188793779	0.01580668805676777	0.001132879658541708	0.04212125668738465	0.00127177216652495	0.0151964478589698	0.001096547350900659	0.01924209453912116	0.001184884363277162	0.02318110089789054	0.0006918159065270642	-0.009372990981015595	-0.007910935079421328	0.009480528257831666	0.002755097740683877	-0.001471718534573409	-0.005334721912345165	-0.001083280001538615	0.001764789214619504	0.149341583334261	0.001026418178532877	0.05864484913984826	0.4952314307020439	0.001318143932608749	0.001118528165042582	0.00100859451945262	0.00107377642116867	0.3702283080903939	0.08093987135649192	0.3221251031813085	0.07094061613965948	0.001606171382370234	0.001925906913894279	0.00118209564235497	0.7720815398710734	0.07074281261047603	0.001137950134331694	0.001223047559018396	0.001012124160491686	0.1783299161661854	0.09463060530851833	0.03294138302360974	0.6351736716357681	0.001146082619244832	0.001011782892465789	0.001003318659197851	0.001006554340534821	0.08966552939899711	0.09691293419044464	0.02178923350602318	0.01896506098493245	0.06297613237443024	0.1667958523468978	0.1568293905787027	0.07786546598733722	0.04683325702286629	0.02153133485195162	0.003387002112053138	0.001460924203023996	0.001059803187807698	0.001029837288334924	0.001048763406861358	0.0013609187859894	0.07644341295032511	0.03789962259939385	0.05178519974285253	0.001043593708024853	0.00177141011918843	0.03705406954132104	0.01458437505631321	0.003060128652586263	0.1538330033228726	0.001136592132353713	0.03499372898491374	0.01880257886313323	0.001142752160459351	0.001272081950908915	0.001384803846234069	0.009375544178137641	0.05388684277182249	0.02839282717506625	0.001018706706159642	0.03631672364745878	0.1859618836338544	0.001212127392530061	0.001119539900434185	0.001282468678153249	0.001097027616434533	0.001185483814244322	0.007371426636702079	-0.00790573377072854	-0.007711594565098604	0.01191815556884841	0.007174583718183569	-0.0009808439662720039	-0.00662229989680994	0.0001757860199078773	-0.8699254571092112	-2.340291028071443	0.04328542779051036	2.910369091941968	-0.04233165735911839	0.3491234483532063	1.677647820311373	-0.7195244481306141	-0.2584203212210857	-0.01990885845060218	-0.5175296807913971	0.8224988372044644	1.280428109749181	2.016101498771955	-2.352276857511979	-0.03122532647286401	0.008498372794418995	0.0368461160349426	1.295784746956587	0.005476747917162688	-0.1685695308235887	-0.009624745271963	0.1370083464491792	0.4523756967869705	0.2310676314434701	0.3896599900935591	3.73132260047629	0.05073032541211699	0.02552472466692521	0.02897205059866276	0.02950239668281945	0.01691893328692537	0.1672106171863632	-0.1199978910981908	0.426105571148054	0.3268875224631129	0.6947983527544912	0.5539029417172205	1.031395368619004	1.266236628628592	-0.1389895734255293	-0.01381094885692417	-0.002786723024713828	0.1835748199337852	0.1706481656380117	0.006683787260503136	0.009835763450749671	-0.3218207761449928	0.02571938121397541	-0.08599394868322695	0.03582979270215166	0.05115471350687906	-0.03895540217584116	-0.06365640376957277	0.05017288005217686	0.1961511905780527	0.09785445241305597	0.4741581486885831	0.3520586080822597	0.07554824002650749	-0.02481145705973737	-0.4270954718806455	-0.04664570132070223	0.6154930830482072	0.1314602421598941	0.08776608596670428	-0.183968972630659	0.7371861635336757	-0.0003768455699300024	0.09760882268520865	-0.1415418678541616	-0.1673988373128564	-0.1831116215866243	-7.885161094769015e-14	-1.155819278074378e-14	nan	nan	nan	nan	nan	nan
0.31	-0.03130023683012906	-0.02765662407036988	0.02155858270780904	0.6343130272319853	0.9398722636651021	0.008518658613943934	0.44894128598247	-0.02587243704858298	-0.01781273074712331	-0.01496425660168734	0.06629519936487224	-0.05796289085541395	-0.01164756191481448	0.05751029925644285	-0.03946161265355958	0.8539534964511861	0.1169442629540459	-0.8539534964511927	-0.1169442629540669	-0.09446579601444351	-0.1178611793931248	-0.005225321318217829	-0.271792553794412	-0.05327355658143934	-0.02639518276561009	0.1235943242957124	0.1319507575997798	0.7275561431716548	0.6253799781685214	0.08174958513055158	-0.01119036997187161	0.07985426504956536	0.01915680656859775	0.8215930310485272	-0.5576724305029664	-0.5032699101319983	1.289351558791906	-0.08329632433267194	-0.05589939050682208	0.3399650482490719	-0.10447692216754	0.8881378463656273	-1.928805538726986	0.5194611484692937	1.026588917039162	-1.35119455793611	1.016055657112751	0.6496642520205528	-5.573094173420464	0.9453526431349629	5.573094173420445	-0.9453526431349296	1.625852944801071	-0.7313380963728099	-0.2383807484762037	-0.9749729366040031	0.7014793375307128	0.3184855775003456	0.4904150965020733	1.131853001538946	1.143406280517084	-0.7535690436689977	0.2403363170394467	-0.01653885359576864	-0.9415745936439193	0.2068721629536416	0.003021315660733949	0.01924988221779738	0.1219430866936883	0.1476539889658136	0.001025244227443567	0.003703292845841795	0.0518406431985065	0.03920591298632883	0.4585581216151477	0.4301843892463885	0.008013191898941098	0.01387258350101372	0.001123231474329473	0.03374573641666849	0.001010025019732474	0.005741891194529444	0.005850321719124997	0.01914064399592142	0.3723587760058189	0.3979918347823813	0.06942298778181503	0.08565423540075957	0.2970642629659255	0.321883720800697	0.08499459416636741	0.06797924681894552	0.001582647931694025	0.007452586406507696	0.001851634660855612	0.01041488793160105	0.001329699535045282	0.0179354510318341	0.7289347429567996	0.6346717932825817	0.06869503242671338	0.08484233169714457	0.001135292357321613	0.003614750954507288	0.001215409820731906	0.01815708967651685	0.00102189012886661	0.03474173772435038	0.1718099220898398	0.1956163461729988	0.08767942213943615	0.05081336512979311	0.02888622532879137	0.02637627623747592	0.5922010464172229	0.6328781440974529	0.001150310048860983	0.03109996234663477	0.001015843091121954	0.004876400703909919	0.001007735756109625	0.005912457466619837	0.001011001164944055	0.007537916139339278	0.09170093488900979	0.09373615782152871	0.09889751287243098	0.09637818881350269	0.02298174690005885	0.02242360341890764	0.01621729973822185	0.02394233273554711	0.06324006603788092	0.0834675676958546	0.1652881925026635	0.1638322306475896	0.1568798132184077	0.161497126517165	0.07419762493788894	0.08184020065674293	0.03901840282405937	0.07357015120448365	0.02233365960059505	0.07949416340246349	0.003313873729231104	0.06859896968275363	0.001451164948534721	0.03669154034021421	0.001064647878925318	0.02103373045750949	0.001032495701604522	0.01814279977770445	0.001046194274684221	0.01156409133990601	0.00129329570989069	0.02426971999226445	0.0712659707649531	0.0878950983984839	0.03900538712618262	0.05687780137223473	0.0530707038703666	0.05670398025278669	0.0010746311140694	0.02384371693292483	0.001811348765434657	0.01211300715372631	0.03817361308227858	0.04033358741500423	0.01424548856714886	0.04583478273868521	0.003040783424963355	0.06395564687402522	0.1579986762975741	0.1384923891070045	0.001133448893462187	0.03945694507413689	0.03454317359190375	0.02836671548978243	0.01763992668510803	0.032574686887604	0.001148426006922215	0.01423620769033411	0.001253476835677091	0.01882692195175435	0.001427927285194002	0.04695427141089458	0.01074012345465192	0.03734656592067279	0.04983582498180651	0.04899462505743953	0.02719889846962323	0.03259964584536705	0.001019215355296066	0.03600861766567142	0.03662116141305435	0.05760896444454501	0.1859532305327468	0.1823165470034053	0.001209067103614523	0.01577844759491839	0.00113350598525026	0.04341804508103192	0.001277592176222385	0.0137926411322656	0.001096204595356407	0.01756960323254297	0.001184420927397154	0.02134745884964558	0.008817651894665298	-0.007642778068446831	-0.007709336875591442	0.01324485051606349	0.007403764791858109	-0.00117939031135245	-0.006370842167239113	0.0001156400785299275	0.007056537113266263	0.1612695851223171	0.00102662832909041	0.05736970971570553	0.5012512089266183	0.001201685679877384	0.00109619504344802	0.001008171010514247	0.001061900220781236	0.3815412102529865	0.08742839266374371	0.3404287846447066	0.03607197950356374	0.001530459895148546	0.001896431388697548	0.001133096755793479	0.7597170827550264	0.06608871023033408	0.00111904715078336	0.001185187703715151	0.001013140546806971	0.1792142894233127	0.09704319099717962	0.03611478116713275	0.6728217633432146	0.00111616400390357	0.001011888879760251	0.001003524363354478	0.001006843717593829	0.08704143919325569	0.09473771212371666	0.02095181929360509	0.01829996455322535	0.06198606111566935	0.1695782612077471	0.1604664175746708	0.09744544417643256	0.06929777836025788	0.01969164619499785	0.00336696083013426	0.001477935656745142	0.001075980499703271	0.001038483940454782	0.001049386941173017	0.001289070537380088	0.05607361791075031	0.03802192788683438	0.04944337754967306	0.001065947398645497	0.001815396314266797	0.03738029418910907	0.01040015852562889	0.002954902455225618	0.1560394693418952	0.001151831553539931	0.03865828186736384	0.02550870074509563	0.001170201956208361	0.00127701916697258	0.001415459808844046	0.01122025260275401	0.05096817938359323	0.02601052492558187	0.001022285786933097	0.03144239137376896	0.1901212101496803	0.001229470369603299	0.001146526698817491	0.001284658695344651	0.001094849502186733	0.001182630624959934	0.01810046808917498	-0.005702200594052836	-0.007505932520156085	0.01807052873206804	0.01223577670197227	-0.001045899164195543	-0.007205796238476669	0.001266443405497764	-0.8812099443743699	-2.195071614266578	0.298203333105746	2.376258373801364	0.01385338883553885	0.1743278063917257	1.189583097756734	-0.3822689266419764	-0.2586534162712731	-0.01187436271225269	-0.3071721255510973	0.668999815608646	1.003070682864944	1.983214542477061	-2.202340069052724	0.03954180091010883	0.007962279592445356	0.05155912640681095	0.2590799151117557	-0.1775142586646811	0.09328637560832892	-0.05832054061883528	0.1307171383055112	0.2914861750211986	0.1661850368643123	0.3036864850277898	3.600074899421634	0.1082603025726788	0.007072991355088456	0.006004635584758867	0.007912909595069174	-0.1192313799851468	0.009991068189887145	-0.1116321435250805	0.2484417142189781	0.2627255254858252	0.682346170085355	0.5632151998192469	1.437526852778746	1.425940033036292	-0.1419555705569147	-0.02386138982050806	-0.009007156759043013	0.1938054978620011	0.2023443477576758	0.0004237429590078373	-0.0224706315828394	-0.9943364589241834	0.05050325426068948	-0.1247090733194732	-0.02189504373339986	0.06726778175726751	-0.009557543865827575	-0.1803851153791708	0.04939735973087484	0.2230224247634106	0.1101371603542291	0.5837677442292809	0.484901995951561	0.0742152404241463	-0.02912499740751881	-0.3942119455267502	0.1013059643309875	0.3855881744401238	-0.004147367924239601	0.03306784255519893	-0.2348490459449646	0.7592634848130336	-0.004627275829540149	0.1580358561540419	-0.139071313288713	-0.1668282916925955	-0.1830246375391923	-2.195116839860305e-13	3.208360481177904e-14	nan	nan	nan	nan	nan	nan
0.32	-0.02271869683477748	-0.03334591575735261	0.01638567093973071	0.6471552833565374	0.9388812425668854	0.007932069680716278	0.4508935404645419	-0.02678001971109685	-0.007241639347233562	-0.03415914831480515	0.07147802166839916	-0.04728298535177454	-0.0258042027774934	0.06780874744309859	-0.03276876464528964	0.7965546512648319	0.1273957760887948	-0.7965546512648317	-0.1273957760888031	-0.07797091483775871	-0.125230084064706	-0.00746289111286995	-0.2810353928179554	-0.04627327775012244	-0.02319846765908308	0.1274732345486724	0.1439431829997083	0.7388390763966323	0.6178864489314818	0.08430821284877638	-0.01145077662878292	0.07115311101810408	0.02128916504279068	0.8810596503473884	-0.5661038497276909	-0.5328315518962906	1.279153295808431	-0.1157830689434457	-0.06068567966712527	0.0669744548970599	-0.06523625509423941	1.223463436816911	-1.893016465378257	0.5026148567375905	1.108058990176344	-1.464449786765089	1.023704524835339	0.6895843162427026	-5.894762015615282	1.151852719644524	5.894762015615282	-1.151852719644523	1.671267317706609	-0.7379414194318191	-0.2070069950264924	-0.8779823710639789	0.6931347664855372	0.320122899702475	0.3024022434424367	1.273570475907975	1.119000999615223	-0.7383854612518306	0.2684691908191529	-0.03648029524691802	-0.7915321315086349	0.2219830590886132	0.006418012680949881	0.02299446394497363	0.1401706939665654	0.1685914732447543	0.001025967739809619	0.003684694805295474	0.05395658428835169	0.04014171657275453	0.4726124612359043	0.4397947896032389	0.004731094478068634	0.01107546042230886	0.001103995275513435	0.03117958133517405	0.001009016057616066	0.005620581871894927	0.003557423689951756	0.01699627246404304	0.3772599708692584	0.4046886727916164	0.07869387748855823	0.09460486964866369	0.3149652196223536	0.3406100454571426	0.05547122401296241	0.04602791169320356	0.001536425578684567	0.007650683882844699	0.001864872119784513	0.01047468296696607	0.001221607625913961	0.01853646010925611	0.735819310836518	0.6322000103350173	0.06642873730019093	0.08229641945263109	0.001122198429446382	0.003763088224994346	0.001190299586267116	0.01772066365052915	0.001017973305369586	0.03614224509833631	0.1747933526491156	0.1977174672157035	0.09216652602665408	0.05218619472729749	0.03302082725694172	0.0291326591081603	0.6216238508213683	0.6675276836379682	0.001125536859870026	0.03209019697312288	0.001013973952607146	0.00502728051438739	0.001005771026677207	0.006068285713450913	0.001009085793318102	0.007713084930901375	0.08913320763024074	0.09191642774780141	0.09666797128194858	0.09574086165226477	0.0218170497396045	0.02138323872993305	0.01701016384513037	0.02582625054511737	0.06244976291215866	0.08605203985128565	0.1675091583566598	0.1702091522677567	0.1590344572681158	0.1668924169566643	0.08874586797989498	0.09761286169039977	0.05818942578114267	0.08831420951328461	0.020614758901014	0.07808473805759984	0.00333367944826191	0.06835261803712099	0.001468771610878088	0.03660387273174791	0.001074620980887328	0.02320228219891704	0.001037793494541844	0.02039955813006819	0.00104790199497162	0.01158171896012349	0.00127115052452813	0.0240445652598562	0.0596813848401474	0.07557124467950226	0.03859296093375045	0.05757213851410808	0.05087601693130264	0.0552550659684196	0.001076723131641795	0.023739495844872	0.001825590210667279	0.01283092082703066	0.03789944161998429	0.04029813927008138	0.01129382950688333	0.04348527296775311	0.00297033598550057	0.06440166729816393	0.15771449631805	0.1406900918958645	0.001146542662501046	0.04072111655388674	0.03736240872660861	0.03473752316451184	0.02309985927908978	0.03784498051403752	0.00116656816039398	0.01509997427434826	0.001266159563710527	0.01852982052602055	0.001430524726533568	0.04314463226858101	0.01147196840689906	0.03884977838247045	0.04959783360875734	0.05171201231334969	0.02602062261758202	0.03206756688741304	0.001021692469380694	0.03632251434072539	0.03299919826855817	0.05478672620038926	0.1883603371616503	0.1895706536651994	0.001223718002193977	0.01572702195970741	0.001147315652336534	0.04520771381280732	0.00128159718542829	0.01241798487702276	0.001094943860866304	0.01591095135129154	0.001182762429507646	0.01953245115745733	0.0186789581923608	-0.005597018313140406	-0.007505029444353465	0.01860120671095442	0.0123274491314422	-0.001125317702228049	-0.007105213146648382	0.00124238502894724	0.0123482850119157	0.1731975869103765	0.001026838479649611	0.05609457029156336	0.5072709871511929	0.001085227427173194	0.001073861921852259	0.001007747501576411	0.001050024020411696	0.3928541124155764	0.09391691397099598	0.3587324661081066	0.001203342867462891	0.001454748407924789	0.001866955863499454	0.001084097869232469	0.7473526256389793	0.06143460785019643	0.001100144167239506	0.001147327848612963	0.001014156933122178	0.1800986626804407	0.09945577668584091	0.03928817931065681	0.7104698550506618	0.001086245388557954	0.001011994867054264	0.001003730067510598	0.001007133094652263	0.08441734898751431	0.09256249005698818	0.02011440508117805	0.0176348681215126	0.06099598985691045	0.172360670068595	0.1641034445706374	0.1170254223655291	0.09176229969765699	0.01785195753804432	0.003346919548215469	0.001494947110465728	0.001092157811597748	0.001047130592577646	0.001050010475488245	0.001217222288769507	0.03570382287117995	0.03814423317427505	0.04710155535649377	0.001088301089239649	0.001859382509349763	0.03770651883689937	0.006215941994944969	0.002849676257866555	0.1582459353609131	0.001167070974725005	0.04232283474981423	0.03221482262705619	0.001197651751971927	0.001281956383042315	0.001446115771455369	0.01306496102737172	0.04804951599535719	0.02362822267609563	0.001025864867707901	0.02656805910007969	0.1942805366655035	0.001246813346674208	0.001173513497203508	0.001286848712537897	0.001092671387941766	0.001179777435678058	0.02882950954164805	-0.003498667417377344	-0.007300270475213679	0.02422290189528768	0.01729696968576072	-0.001110954362119529	-0.007789292580143525	0.002357100791088708	-0.8936928712356903	-1.987313168042707	0.4302313671176031	1.805056647262501	-0.03509528337024571	0.01549306018410952	0.7386926933015696	-0.2035841458409202	-0.2537158179016751	-0.01409702883166376	-0.1266797028085989	0.7013411846891846	0.7993247488624662	1.724394949333978	-2.215031691220099	-0.02196855250419407	0.003310835694598842	0.06911679955167881	-0.7485988222021022	-0.325900775217379	-0.1473711624117549	-0.01335432016337257	0.1543760177549492	0.1283663095742678	0.1097965707110824	0.253565510931932	3.30203417074322	0.07458589124481348	0.02999931327654898	0.03358577241837334	0.03528033395347528	-0.2425812230604103	-0.135502104362334	-0.09507567390214927	0.139854645798365	0.2652899810308234	0.57766698725173	0.5045059741109154	1.691674757354526	1.510317266992273	-0.1389310845597921	-0.02370836100922135	-0.007186119813774018	0.2470785853502895	0.2520006812876296	0.004889397553728614	-0.01611697259273382	-1.431150713533965	0.09097958348026461	-0.1654037006649105	0.01718496735216482	0.07490177348366156	-0.001006565043105692	-0.2879974411680964	0.03804370223428123	0.2098430278199611	0.1467525890461643	0.6897970809077212	0.5594389983839502	0.1036692433792646	-0.02966663752198116	-0.368993375681925	0.1893523076170332	0.158330478937737	-0.09477111278825959	0.03997987112909875	-0.3383724996163724	0.6736012558285924	-0.005013880229136823	0.1961848903284119	-0.1357117735748303	-0.1646309522661419	-0.1793847503859454	-2.665403554356626e-13	4.345119226591252e-14	nan	nan	nan	nan	nan	nan
0.33	-0.01397766505290742	-0.03877012891782884	0.01095898275986991	0.6599004041226739	0.9375404332401843	0.007314312704650935	0.4506759528144187	-0.02701711547172475	0.006630751462839413	-0.05250611884638258	0.07615160640543281	-0.03600767108730282	-0.04056790208449548	0.0776694503345967	-0.02577201073110258	0.7362046157943638	0.1399988369246693	-0.7362046157943738	-0.1399988369246739	-0.06108388719768886	-0.1325378215151015	-0.009322261637938967	-0.2894077243019904	-0.03950119195006091	-0.01999799154079454	0.1299596048524236	0.1575182603364069	0.7500736228527015	0.6106270226619983	0.0869614312265873	-0.01189558746385928	0.06404346293564034	0.02352483435136257	0.849236411394951	-0.5126206297080678	-0.5472365462035584	1.270217449374733	-0.1532439488017901	-0.06265323461439468	-0.08766202569243561	0.02063763391294618	1.548234884242458	-1.758635347509432	0.4273677675449186	1.134684023715709	-1.465423222702786	0.9391093301214904	0.7008141461937474	-6.172653111369175	1.366534097607282	6.172653111369184	-1.366534097607253	1.704761994109143	-0.7200197082886753	-0.1627035237572611	-0.8003455764202859	0.6580757551101944	0.3193989629238891	0.1820395363960464	1.440549858043254	1.131154841965436	-0.7127632648920985	0.2536685474570177	-0.05181126456957493	-0.6365648291059155	0.2270711207207988	0.008629672246060243	0.02556281341221202	0.1520213501780961	0.1829785165482548	0.001026046869936881	0.003686358476561202	0.05309458538582322	0.03949504229536855	0.4832730654711673	0.4454992971967806	0.002950983889651063	0.009577668119321779	0.001085473268848372	0.02885024082704395	0.001008248274393604	0.005530774603309522	0.00233187972941438	0.01583989873778158	0.3864539301843085	0.413073743323991	0.0848540299101449	0.100781776281148	0.3323625007351628	0.357199841527082	0.03085196640023413	0.02847676056721202	0.00148100140806996	0.007843353541474297	0.00183940916018518	0.01050682710745692	0.001150408049081986	0.01923384907442447	0.7358682874872968	0.6208146337316699	0.06254169572113376	0.07841774661264359	0.001107640155890016	0.003912994905964776	0.001158570602123853	0.01730664579893254	0.001016381295593568	0.0376303355740301	0.1770147357904492	0.198769182338812	0.09450007224750705	0.05293340568407642	0.03559315683990823	0.03091473538082416	0.6526064024356141	0.698613921212026	0.0011027447769771	0.03315158985647709	0.001012977455112314	0.005209452509591966	0.001004788700424006	0.006262248748909923	0.00100814088148384	0.007927788647913259	0.08652336826276835	0.08900811178638486	0.09441964960146705	0.09373197004090801	0.02123365371553547	0.02073030088127601	0.01520663979942977	0.02508655302793165	0.05935086502292873	0.08600645402228521	0.1704141256303954	0.1754305910190451	0.1615212304068061	0.1715020367709004	0.1057449175195428	0.1153078867110829	0.07457461592620127	0.1014359846052073	0.01905943449842976	0.07681293753818792	0.003448390855452447	0.06816212839062263	0.001494061923255111	0.03653394163784661	0.001081921373857965	0.02578527178725788	0.001041348016707955	0.02309914619942514	0.00104940547642335	0.01161289850567882	0.001232070399420702	0.02380348186004826	0.04482614869753188	0.06101215359853248	0.03751113072377231	0.05746885734637366	0.04837701874340399	0.0532310866643947	0.001111057921095772	0.02356834695478046	0.001921858107748648	0.01374527860653816	0.03782915849332922	0.04020351816635966	0.008355333218091079	0.04095728645346765	0.002782645249025562	0.06472377998850175	0.1583228369484965	0.1425611910140021	0.001163218068175223	0.04248751072059784	0.03848399605803312	0.04024450627447659	0.02858147389814109	0.04311097053704612	0.001193673821062597	0.01616477088723666	0.00126076888195237	0.01822548140847955	0.001475229926940346	0.03952270731335726	0.01224072164911633	0.04042586164992995	0.04324624917060818	0.04897178450679591	0.02267965009408176	0.02942834065161625	0.001023666675504714	0.03653600936628859	0.02913979680330295	0.05123680504804575	0.1911314824107057	0.195726384943383	0.001247346849618708	0.0156873437905546	0.001175381586677097	0.04757475849758355	0.001292458989481457	0.01107039923872089	0.001097063529822887	0.01426536777751065	0.001186344289090305	0.01773853084184153	0.02934991535683145	-0.00340966537324573	-0.007146410356600263	0.0244801407023514	0.01642552746374437	-0.0011740908491269	-0.007553499227017015	0.002350888077288203	0.009820934003612445	0.16762115768105	0.001025529133703968	0.04853525229891944	0.5077105162844665	0.001071667651677315	0.001059701219723155	0.001007196893307	0.001044029479683097	0.4176831421538371	0.09229514838666031	0.3747125091783586	0.001123978980793105	0.001396532528269581	0.001767018988642879	0.001069629926673066	0.7256619984628069	0.0542837057915849	0.001086001696628037	0.001107086901638084	0.001015204601655502	0.1811149129253177	0.09617289573707591	0.03798537535212528	0.7442289436297893	0.001072898861832591	0.001011894286531082	0.001003797155150665	0.001007178174369722	0.0817524187789793	0.09023588838102421	0.02097832175342878	0.009478327801057267	0.05066634648491961	0.1774984723290934	0.1666577154502558	0.1398926508116559	0.09865680050646154	0.01688583006798083	0.003756697940797182	0.001541988722080045	0.001087289558211779	0.001043285204202447	0.001051782540552297	0.001169483395353321	0.01867602653779647	0.03460353646145102	0.04380366199779751	0.001196299005762391	0.00216029689684677	0.03778043360094686	0.004333701363325116	0.002362751907036301	0.160193499805405	0.00119201294699481	0.03764362297583061	0.03699284540263362	0.001242417963837257	0.00123247407444158	0.001585900985093873	0.01307813829557825	0.02485767871620707	0.01489122975312852	0.001025599885581856	0.0230821761581092	0.1970715481194393	0.001293233799536611	0.001230914547492634	0.001318096228100776	0.001104853444123748	0.001198786838701452	0.04043719717344817	-0.001151110798045869	-0.006664703173956083	0.03056486573939914	0.01982645201843316	-0.001273373185631687	-0.007813150624884822	0.003454420954588601	-0.9075356360509294	-1.693378204956195	0.1079183717786097	1.052820412683478	0.01821905452636931	-0.1457754160733457	0.4124149132975168	-0.1043197261452181	-0.2122954559698632	-0.005454927409701282	-0.0961177950782777	1.001755073309887	0.4418966080320026	1.575158756682815	-1.32412454937471	0.03955893698986609	0.0021986264453275	0.07087950240984812	-1.49064744113851	-0.4495748699511581	0.09663677583077505	-0.05389925594623902	0.1463223541702962	0.07806432950057796	0.03945317805948094	0.1096311363423686	2.90700424268357	0.1224964919831793	0.01250170457336915	0.01260246802314775	0.01505175727203797	-0.3357658351272164	-0.2631670569525031	-0.03700176226739053	-0.2729554153829035	-0.2509487963019005	0.4933012121297583	0.440866312279085	1.833173830965377	1.134216605339487	-0.1158727749235741	-0.01476894007474442	-0.00718002126338362	0.2727756330942848	0.2887020759489032	0.00312271979447038	-0.02702679787421161	-1.487686616302557	-0.09694780747209945	-0.2386054666561239	-0.03445754300635355	0.1061337903669541	-0.01754510908552117	-0.2248328296042399	0.02347447725226206	0.1936827101587974	0.2094958628951613	0.4106301382766671	0.4990398537588197	0.1146660064664438	-0.03019158612774218	-0.3572423259323766	0.1313408132911493	-0.7187998937347571	-0.4182068400150953	0.006169134232172991	-0.3706296572585751	0.5946526302026794	-0.003406379756946965	0.2737589238734766	-0.133676950350103	-0.1642438590827585	-0.1789402150505073	-3.387292319486333e-13	4.635421715315327e-14	nan	nan	nan	nan	nan	nan
0.34	-0.00609217449987895	-0.04347596529781324	0.00554633077310808	0.6725665641830924	0.9357990605397266	0.006683254607703188	0.4495968991356503	-0.02631085641347931	0.02366746151859356	-0.06897700939735289	0.07993069055712106	-0.02483570165730227	-0.05465533019638373	0.08640439957994785	-0.01893152812930369	0.6731534283796008	0.1546819510425566	-0.6731534283796017	-0.1546819510425565	-0.04390319927952183	-0.1395587509833099	-0.01067368986343632	-0.2971195373600264	-0.03317589541684731	-0.01682195562136402	0.1308573796583573	0.1727362774927891	0.7615271042432558	0.6036459141885576	0.08921146505226933	-0.012473589776123	0.05829846755352617	0.02586899381910876	0.7099514045681486	-0.4224284936357133	-0.5300243132727179	1.263361154664797	-0.1958957436077425	-0.06334590384360589	-0.1053187508273357	0.1234347086892811	1.856327285965009	-1.517800469258443	0.3237147396568845	1.087390023298736	-1.329195548097737	0.7985537957026903	0.6583300537615135	-6.434992404474382	1.56786337604703	6.434992404474382	-1.567863376047029	1.72999937332492	-0.6805798229947738	-0.1054185351122755	-0.7458786858647023	0.6037769131148322	0.3152348599304851	-0.01531685612235438	1.602158439852243	1.162787986511371	-0.6827219020447853	0.1878322803930705	-0.06311859068409949	-0.5186015914388347	0.2436810909241583	0.008496120512169723	0.02564242828958577	0.1568330497888236	0.1892572494833582	0.001025431441202861	0.003704896633412693	0.04916763077683493	0.0372072582430074	0.4907519054866632	0.4482472096270106	0.00204627642881495	0.008822157671117678	0.001069132047437059	0.02693080876856778	0.001007589131235835	0.005479673272392027	0.001712477865235812	0.01524346151092109	0.4006160723687834	0.4252454172883903	0.08759495981351691	0.1035596024172486	0.3490773980620813	0.3717451104313376	0.01698760277573888	0.01896690039800629	0.001424175897925672	0.008022991676715602	0.001776746791579449	0.01050026817668086	0.001107572344911571	0.01996442033628742	0.7296685728162149	0.6031436426588183	0.05715746903555094	0.07331010051030128	0.001093289437588303	0.004081509283045489	0.001122582671214609	0.01695367858458251	0.001016109754325174	0.03913029771741414	0.1787682331533263	0.199200506094771	0.09442656635954758	0.05297140943676262	0.03633713316127186	0.03146090968973165	0.6841915931591526	0.7255035864639662	0.001084676049253907	0.03423620294274509	0.001012429132527315	0.005398646981990663	0.001004331343312835	0.006468247740837521	0.001007691209564378	0.00816194703272298	0.08387945051630347	0.08526743372720806	0.09213042006184308	0.09053970373239388	0.02134651633176318	0.02061340615661506	0.01028532336608758	0.02066391691489393	0.05295340461192963	0.08150223093591726	0.1741711500616031	0.1806087854928672	0.1640270069280483	0.1761787096731313	0.124772951882269	0.1339932099933347	0.0864198098850254	0.111402118698957	0.0177849663053365	0.07575840744711308	0.003709939120153159	0.06804965179993333	0.001530221253880436	0.03645267386060822	0.001083135210255842	0.0287229208762978	0.001041200963787021	0.02618930251629332	0.001051043300736171	0.0116796975204601	0.001188657412303672	0.02360548749180262	0.02856342709183025	0.04567713008017944	0.03527417925515397	0.05592694255582046	0.04549946760037714	0.05049869050508622	0.00118222959032086	0.02338948903206433	0.002120275028524601	0.01491687679327101	0.03782628194309557	0.0399546880204474	0.005923020955270586	0.03884395701741786	0.002445646907011172	0.06481306967159398	0.1594560179437512	0.1451498643861053	0.001184026909400579	0.04497042618365291	0.03689027123472689	0.04293073787388804	0.03367750340382815	0.04793139453932978	0.001229609108502021	0.01750081294694283	0.001233331501858046	0.01794618080414228	0.001567446150624926	0.0359627715385333	0.01263862689469328	0.04158612399623166	0.02889508898559287	0.03708753736920779	0.01670796988069206	0.02400077597440396	0.001024520759800016	0.03651489703045641	0.0254318426588385	0.04739377452708016	0.1939017849055681	0.2022058588772448	0.001282370250952544	0.01564920184151465	0.001218115248333453	0.05061358983525754	0.001313512565053139	0.009747013944584052	0.001104215963759715	0.01263091223764725	0.001197640937547833	0.01596282881006895	0.04064535949952132	-0.001115509980393564	-0.006603159126510774	0.03066776126222453	0.01947787512962648	-0.001298627780435016	-0.007718833283634354	0.003451935869068203	0.007293582995308624	0.1620447284517206	0.001024219787758863	0.04097593430627784	0.5081500454177402	0.001058107876208108	0.001045540517600951	0.001006646285035637	0.001038034938961279	0.442512171892096	0.09067338280232397	0.3906925522486078	0.001044615094118749	0.001338316648610754	0.001667082113784718	0.001055161984112094	0.7039713712866347	0.04713280373297895	0.001071859226022178	0.001066845954590355	0.001016252270188456	0.182131163170195	0.09289001478831241	0.03668257139359477	0.7779880322089161	0.001059552335099125	0.00101179370600675	0.001003864242787211	0.001007223254085161	0.07908748857044245	0.08790928670505692	0.02184223842567303	0.00132178748059895	0.04033670311293275	0.1826362745895929	0.1692119863298753	0.1627598792577815	0.1055513013152781	0.01591970259791734	0.004166476333379869	0.001589030333697503	0.001082421304823275	0.001039439815821677	0.001053554605620521	0.001121744501930464	0.001648230204413325	0.03106283974862858	0.04050576863910125	0.001304296922280769	0.002461211284349389	0.0378543483649964	0.002451460731703133	0.001875827556201886	0.1621410642499006	0.001216954919266313	0.03296441120184708	0.04177086817820989	0.001287184175725766	0.001182991765842858	0.001725686198733562	0.01309131556378655	0.001665841437053949	0.006154236830161452	0.001025334903450117	0.01959629321613798	0.1998625595733753	0.001339654252403919	0.001288315597789151	0.001349343743663444	0.001117035500304824	0.001217796241724846	0.05204488480524821	0.001196445821285411	-0.006029135872698555	0.03690682958351085	0.02235593435110559	-0.001435792009144497	-0.007837008669626399	0.004551741118088176	-0.9204202118981042	-1.354982169399817	-0.06751555084825987	0.1833945735922944	-0.03172038630031034	-0.3127288948167749	0.1473736606450418	-0.05512777491545601	-0.1717341281970806	-0.006355841380481995	-0.01469240280092145	1.458661871107982	0.1195086495847709	1.31548951619136	-0.6067734998649286	-0.02457485729529404	-0.004429778562121275	0.07575325891955356	-2.005721716102234	-0.5716954276720094	-0.1436496234966053	-0.001144175829686291	0.156750351286703	0.004288036144664517	-0.03204487010544754	0.006385118168193041	2.46271970631964	0.07922993170998345	0.03140380871091269	0.03599296370501037	0.03917126750486879	-0.4090536426087262	-0.3721770437870746	0.01213295097494771	-0.5967330733297311	-0.6264374704304321	0.5690181317601283	0.5179165917112579	1.889734409664726	0.8791890673533825	-0.09547699889116956	-0.008105749848273105	-0.009453456472843074	0.3180104854891838	0.3301143307844372	0.01201329137007628	-0.007499166332821314	-1.586337201059745	-0.1967471410769829	-0.307087071708843	0.01564316082323074	0.1263498549213556	-0.03184837350540655	-0.2050660255152704	-0.008520899213773477	0.3533578786157883	0.2900568483027602	0.1256467787988456	0.4703257941589146	0.1579183325383575	-0.02465893452913082	-0.3565955396015732	0.1061881233476499	-1.67047338723697	-0.6524388010527723	-0.006941601137507458	-0.3969943733462739	0.7383497869685084	-0.004706636198245968	0.3305422209178392	-0.1308717047572101	-0.1624053454979222	-0.1757410936291044	-4.582784944631812e-13	3.332394779683151e-14	nan	nan	nan	nan	nan	nan
0.35	-0.0001618737755612985	-0.04718875903966509	0.0005012823242779169	0.6851777903888003	0.9336064595214123	0.00604826957519127	0.4490409252650557	-0.02461798996919615	0.04365200269303764	-0.08251618019659875	0.08264865894333409	-0.01453707133812295	-0.06664757878289597	0.09358971452963788	-0.01284360305257482	0.6074808816802778	0.171227079767134	-0.6074808816802887	-0.1712270797671181	-0.02649542402832625	-0.1460863470735829	-0.01139528931220776	-0.3044108653903554	-0.02746410912434337	-0.01370631923941334	0.1292712060093426	0.1895039835498324	0.7733302319644652	0.5969691060872399	0.09079632612770894	-0.01314815935720412	0.05352529501812724	0.02833041053804434	0.4708605355515894	-0.3170365242140055	-0.4794802896320903	1.259660124463081	-0.2421337326737909	-0.06306050743040376	-0.001036649509008995	0.2096030127662101	2.122267050889843	-1.189974320480133	0.2184335931337774	0.9693016422403967	-1.060578446974875	0.6341351401882925	0.5568124857349784	-6.700668986102801	1.730960529811722	6.700668986102794	-1.730960529811694	1.753009289814041	-0.6214725353949876	-0.03866711565339767	-0.7152965638003757	0.5368612268741804	0.3070150272093176	-0.294516513033051	1.744169738662097	1.193437949234854	-0.652146601714423	0.1389687259062402	-0.07264127173719599	-0.4364245685672071	0.2495573564976267	0.00714085327762588	0.0243713957223654	0.1559274557748635	0.1877836069070191	0.001024335167336656	0.003721032004295294	0.04064627162221009	0.0324182876433208	0.4953945955162715	0.4488644427586473	0.001564094963091404	0.008405108429991858	0.001055530454317139	0.02552595444062478	0.001007015565117157	0.005467486882526167	0.0013826459174388	0.01494937453584508	0.4190204688907158	0.4417768146453449	0.08726587713660465	0.103204045264739	0.3649068568196311	0.3837785971741658	0.009355915018829873	0.0138957302047968	0.001372664558475065	0.008141420685368318	0.001705367134172849	0.01046982345850551	0.001080994405087114	0.02067928368503143	0.7187870607089833	0.5817707526126696	0.0508178243383595	0.06739754865271601	0.001080731788928885	0.004188777370848107	0.001093429212610531	0.01670282338137179	0.001016681469298224	0.04061560948393363	0.1803373646085299	0.1993237500921649	0.09141471855398732	0.05214384839196148	0.03485258707224374	0.03054917906299449	0.7148789226589234	0.7478124434585799	0.001071076776633658	0.03524800713225193	0.001012140836257546	0.005601470825901801	0.001004109805707638	0.006697128032931536	0.001007483618225398	0.008422047256246392	0.08025969336278779	0.08034597755851187	0.08865822313125263	0.08582929976807785	0.02095267963716945	0.02020630689888715	0.005922025787965583	0.01652218417940925	0.04273212809194434	0.07179990685531634	0.1806409235227123	0.187636922303094	0.1679677648094904	0.1824760086966268	0.1445757992662089	0.1519737698961707	0.09162010927790101	0.1174876219965855	0.01676673933461332	0.07489114314435158	0.003831743369180995	0.06786822631031075	0.001552107869832552	0.03630819325087703	0.001082084533443717	0.03202213052091876	0.001040257486562793	0.02966404662895469	0.001051973633844603	0.01179533344732439	0.001152590011286731	0.0234901422325607	0.01586355523111451	0.03345454620315429	0.03122837416769527	0.0523440050480985	0.04247882956254682	0.04730796994680887	0.007549733067337426	0.02897754815412943	0.003414002860844781	0.01751200419603525	0.03727068172745542	0.03913005822703016	0.005296588685763708	0.03813418890655857	0.002246792772209615	0.06476080079538359	0.1638182714690233	0.151118191851156	0.00121736348508475	0.04833550275148645	0.03254074117760904	0.04210793307977711	0.03728497377541622	0.05134572404420607	0.001289916441934411	0.01918981651551939	0.001196922303182639	0.01773464520464297	0.004205819032613238	0.03314988718719802	0.01241348325343907	0.04204946697728364	0.01601067869486825	0.024083940375579	0.01101901693589371	0.01864679930883842	0.001025879645611743	0.03617575438941115	0.02324368380468622	0.04399458681976542	0.1973056242341007	0.2108431517772775	0.00130380142289925	0.01555860008016303	0.001288396532769346	0.05439894773999788	0.001490189400856874	0.008552566093715293	0.001172459944628915	0.01107134508327161	0.001312503840359671	0.01428971818633854	0.05038954763634665	0.001180029345257434	-0.005997743194629241	0.03554956658190354	0.02012527128799706	-0.001298804575619249	-0.007761414633869706	0.003983145544270929	0.004340846606432292	0.1478715084943463	0.001022326481139518	0.021326227677103	0.5041524468707966	0.001062937927377139	0.001037845933351927	0.001006226068412904	0.001039199184452783	0.4736164653821789	0.08347990224050042	0.4039126333902479	0.001033427791674659	0.001302617447998158	0.001600248352523832	0.001051772319424976	0.6803209456462314	0.03941087453800683	0.001064105717789485	0.001059889926431455	0.00101814302813067	0.1836046270860692	0.08242520352946525	0.03006599152655828	0.8028434335621191	0.00105469352957701	0.001011880651009347	0.001003891957977195	0.001007305081976112	0.07226694594128533	0.0804769875674466	0.01938088827202155	0.001199987118076861	0.02173960593107456	0.1987806992047527	0.1787372953634818	0.1844732065057389	0.09264676539020496	0.01541014518289472	0.003784669850739765	0.001562996134003075	0.001079780445027195	0.001039136467214021	0.001052423640321786	0.001109352606543357	0.001505181308194077	0.02266097043143062	0.03743589097195261	0.02524298694099205	0.006723368598352659	0.03555816457172613	0.006477424756479185	0.002176706244828263	0.1783067730248813	0.001281803103258181	0.02277146764301892	0.04126295320716141	0.001408203810410679	0.001138704640945609	0.01141260044221689	0.01138625826852219	0.001357017202220674	0.003676372057797384	0.001028951422340463	0.02177032122354614	0.2058663700104804	0.001314681655174384	0.001423617893925014	0.001949324454260823	0.001350533214162182	0.001613528339008712	0.05880946603805173	0.003462435490086262	-0.005367213120292213	0.039345561500297	0.01898813699588131	-0.001189391423983799	-0.007743520755500051	0.004059478760420722	-0.9324838365255393	-1.105062067701106	-0.1775848598078478	-0.4562874563339029	0.01857766806180882	-0.6627977158629808	-0.01032567707001666	-0.02998431726970322	-0.1121873698553658	0.001912425766836731	-0.03313349785340224	1.81230543216257	-0.1849531210947511	1.104596972991289	-0.397239408209433	0.03021601739993117	-0.002310125001776011	0.06783865410734538	-2.227012014124476	-0.615644275533069	0.08845026969886792	-0.03448067422843346	0.1428912922749175	0.01897934687942258	-0.1425066616835875	-0.1854440180008881	2.003184305184198	0.1104299977936265	0.01441334195260955	0.01618258779963752	0.01945781113379743	-0.5585284420846274	-0.5550363729938191	-0.08444859341886679	-0.2582203957968213	-1.291095080180179	0.8403584519823398	0.7346799830200713	1.718798249026389	0.3196456545609661	-0.077641023843736	-0.0273023898317695	-0.01870875973404262	0.3465996226296247	0.3680599346023058	0.0120603013275622	-0.01210935347756008	-0.9025869380196423	-0.5021791874417112	-0.3262741350192955	1.026686882315752	0.3740934133290185	-0.1251577500083864	0.04716053101639016	-0.002623380524613876	0.8294513543063832	0.3799004807408743	-0.2874352477839438	0.2294220437214587	0.181685028151797	-0.01766165054968486	-0.2145030379707539	-0.003472106559721658	-0.9634037016660254	-0.4383120572861204	-0.05465454172309955	-0.2757378795011657	0.9599530347297546	-0.01308185674888749	0.4190145884198019	-0.1094833003301158	-0.1499844827349429	-0.1594606611768752	-5.392684621224198e-13	2.401048252323338e-14	nan	nan	nan	nan	nan	nan
0.36	0.003220072116075355	-0.04975482117105552	-0.004053173282336979	0.6977752874320234	0.9309662004298951	0.005433856364306435	0.4496729536215419	-0.02222950750572125	0.06574652457586011	-0.09277530840558881	0.08427045553105632	-0.005510356778216399	-0.0756933846947471	0.09899962130412499	-0.007844127931474907	0.5391170076432601	0.1890971248577441	-0.5391170076432619	-0.1890971248577292	-0.008813941225216206	-0.151918864497909	-0.01144234739675178	-0.3114836615081316	-0.02247305325018963	-0.0106992028623112	0.1251150766106013	0.2074754116081654	0.7853078710580248	0.5906128444842286	0.09218741539467286	-0.01394333413477934	0.04956214312363428	0.03087924302176057	0.2002804380380953	-0.193082171534156	-0.4319057448295932	1.26061532216787	-0.2854273582981446	-0.05923153951818826	0.1322816945963948	0.2625579125354653	2.278323427659453	-0.8617919512000569	0.1044803799498293	0.8330068714633554	-0.7399070135189217	0.4434721607661679	0.4406400626294752	-6.973257872013478	1.832846649253502	6.973257872013478	-1.832846649253501	1.784740883706518	-0.541564089805367	0.0294897377331612	-0.7021723033547769	0.4596308294422498	0.2935308589602477	-0.5293080060711952	1.842902840114743	1.197690260980484	-0.6186126023850956	0.1490779186960903	-0.08723962997347369	-0.3565974632578741	0.2611642438809002	0.004990189785054355	0.02227285314930141	0.1497734800378318	0.1805682130072804	0.001022840188755536	0.003749054145918316	0.02673420872595767	0.02359665411083206	0.497390440657578	0.4483127232305666	0.001324909211706551	0.008188426445305879	0.001044883240179772	0.0246280487198947	0.001006518711158326	0.005477799034079333	0.001218101417855037	0.01480062144193722	0.4412440993505386	0.4607852825693365	0.08396365412434713	0.09997387917521462	0.3797294992818675	0.3941048327034916	0.005386452089069033	0.01122653484644201	0.001329052903279863	0.008266419191186881	0.001636248779291542	0.01044104647808445	0.001066013581644047	0.02133357828421254	0.7042085954203618	0.5594402879563827	0.04377330384433573	0.06090062836589066	0.00107057678789736	0.004317455246876073	0.001075376815825817	0.01655498908025653	0.001017913020299583	0.04203970936797931	0.1818671636627817	0.1995524647032425	0.08517196229583798	0.0499404897464729	0.03094173622356356	0.02781777383989984	0.7437411752104912	0.7656499248192916	0.001061849065482479	0.03619078472956105	0.001012040252100883	0.005791961458629115	0.001004012957216089	0.006919889358489298	0.001007420808390371	0.008683283934007567	0.07521603136668281	0.07443104786649805	0.08345295260675763	0.07973632379427363	0.01956087949966639	0.0191065184711355	0.003630854128365515	0.01496737055871114	0.02837857998350625	0.05613897464249218	0.1907399479031963	0.1974909389664739	0.1740485697901797	0.1907350447341794	0.1646479237905003	0.1686175885362539	0.08899808462743802	0.117429713037739	0.01599379668729339	0.07421228372658888	0.003702929569860519	0.06752114316813977	0.00155004662322479	0.03609317678071484	0.001080238481268598	0.03575027691279409	0.001039634211039164	0.03361501006544187	0.001051872892534909	0.0119398316931744	0.00112836077091778	0.02343251106277398	0.00902883585086965	0.02673724404596824	0.0250780129995085	0.04623658226750141	0.03941961212041496	0.04406886590336385	0.02237378342470795	0.04241759105289546	0.006177540728983087	0.02202710081363153	0.03589876506603259	0.0376099297233788	0.006973190318924015	0.03946813019131282	0.002297242820433998	0.06474679197131754	0.1727325904193605	0.1615217662704359	0.001266454117607422	0.05250727610788325	0.02537683088685371	0.03723748271495604	0.03894814740183468	0.05285747415117619	0.001380567755244574	0.02117056644715978	0.001156570848624866	0.01759267849301891	0.0103094360774922	0.03150227663298331	0.01146307754113091	0.04171763027616533	0.008991705883072135	0.01715630953258742	0.006853448206540332	0.01483542432430489	0.001028367861947456	0.03554645390312623	0.02314046740941767	0.04202112270936726	0.2016709179473916	0.2208218044056885	0.001302031674422321	0.01539420189295422	0.001391172844703466	0.05884358617135027	0.001878261855756053	0.007528039239573877	0.001323320744945357	0.009621694635699563	0.001567717534244341	0.012762022985236	0.05814733117049155	0.00345586889967477	-0.005354656049064614	0.0388026562996542	0.01809587177063817	-0.00113459645057417	-0.007713283141197568	0.003832040530894103	0.001388110217553989	0.1336982885369762	0.001020433174517677	0.001676521047927874	0.5001548483238535	0.001067767978551038	0.00103015134911806	0.001005805851788873	0.001040363429945818	0.504720758872261	0.07628642167867579	0.4171327145318907	0.001022240489189671	0.001266918247378401	0.001533414591260438	0.001048382654740376	0.656670520005828	0.03168894534304009	0.0010563522095587	0.001052933897923483	0.001020033786073061	0.1850780910019448	0.07196039227061778	0.02344941165952081	0.8276988349153226	0.001049834724047161	0.001011967596010486	0.001003919673162916	0.001007386909864663	0.0654464033121267	0.07304468842983304	0.01691953811836892	0.001078186755557683	0.003142508749224977	0.2149251238199121	0.1882626043970889	0.2061865337537034	0.07974222946512426	0.01490058776787223	0.003402863368100465	0.001536961934309849	0.001077139585232151	0.00103883311860805	0.001051292675024804	0.001096960711143304	0.001362132411964739	0.01425910111423686	0.03436601330480311	0.04918167695970171	0.01098552591236274	0.03326198077845826	0.01050338878125324	0.002477584933451627	0.1944724817998626	0.001346651287249386	0.01257852408419125	0.04075503823610989	0.001529223445119838	0.001094417516045569	0.02109951468570062	0.009681200973259812	0.001048192967385163	0.001198507285435032	0.001032567941233845	0.02394434923095539	0.2118701804475922	0.001289709057948539	0.001558920190067742	0.002549305164857867	0.001584030928019411	0.002009260436292445	0.06557404727085554	0.005728425158886977	-0.004705290367885935	0.04178429341708297	0.01562033964065693	-0.0009429908388240271	-0.007650032841373885	0.003567216402753888	-0.9420134950004591	-0.9487925506273618	-0.2330175520063584	-0.9649556910756499	-0.02934303219531484	-1.119261481386689	-0.08641687129357915	-0.0150543237401358	-0.07034440698122522	-0.001856133180717399	0.01437437352474841	1.9540759845315	-0.4554131378166765	0.974039273486086	-0.1263785327844629	-0.02326095796380461	-0.004096231010252953	0.06363950903109596	-2.197236638129362	-0.6885691135149082	-0.1393676661496763	0.01946002144973379	0.144507974782462	0.02538215887966481	-0.3072043902448083	-0.3575498011163435	1.568444579539216	0.06542461316208829	0.02893716647010781	0.03476917039195796	0.03939855834532952	-0.6077483472643358	-0.6486914456692704	-0.1264048829422453	-0.07934925033415113	-1.818159096873214	1.134194102391624	0.9102639945215942	1.622386157105363	-0.3494933839579782	-0.05779602189062067	-0.04123728036351357	-0.02356062855784227	0.4037978349434179	0.4253581955509278	0.01778575513345388	0.004043651525816955	-0.4852808571311857	-0.7016441956505555	-0.3167637687277484	1.586039916159919	0.5103436978712662	-0.1709481155819626	0.2036758536194401	-0.0008688887684951234	1.240407269457779	0.4513962060037999	-0.6838823353422416	0.08980991450001501	0.2162676049249032	-0.0107451566083086	-0.1235407801798072	-0.05284781312770672	-0.455280157079458	-0.3439184648309352	-0.06497317016879113	-0.1118496539677228	1.006621732638128	-0.01946592137319735	0.4623983262364397	-0.09688750542722188	-0.1404220041498383	-0.1466580091149696	-5.328573614429584e-13	2.312177317047531e-14	nan	nan	nan	nan	nan	nan
0.37	0.00396209118837189	-0.05098415737709042	-0.008304105617995246	0.7104115200061324	0.9279286394884447	0.004886455280867004	0.451432391208013	-0.01955341226840917	0.08865749869490369	-0.1000260242554795	0.08468034437343354	0.00227058245466637	-0.0815389030871036	0.10236143381492	-0.003885090119425254	0.4677469921653134	0.2076235368619214	-0.4677469921653202	-0.2076235368618793	0.009220937946004006	-0.1568580787720543	-0.01083712555059226	-0.3184990354572279	-0.01829585239635835	-0.00785310742441824	0.1189597139906683	0.2262090663884677	0.7972041867008501	0.5846256303390557	0.09364443853193737	-0.01491066381834924	0.04652279809497478	0.03350384755357095	-0.0450563899662884	-0.04991334777020676	-0.429024802326017	1.267336829581883	-0.3200996471678305	-0.04912073944581605	0.2185620145110035	0.2654336623473761	2.247705234848318	-0.6000572812571457	-0.0265112067579181	0.7315242635630039	-0.4359985081172267	0.2245305534360871	0.3629395698545347	-7.242119104345599	1.863945945562943	7.242119104345604	-1.863945945562908	1.818502941281157	-0.444928280700165	0.08768052210875293	-0.702557783923855	0.3751844792672182	0.2750327676763691	-0.7886706446611322	1.894028761362059	1.185896597347727	-0.5769545103812063	0.1219662433386203	-0.1046274213030998	-0.2296125464970123	0.2646089316368844	0.003209348137337567	0.02058391570373252	0.1382920295862035	0.1686940372508453	0.00102114849428345	0.003789008385277131	0.01483981102535111	0.01448810144435709	0.4972296576252559	0.4474328667007898	0.00120913635846827	0.008082769570556692	0.001036890946688426	0.02417075571789206	0.001006142842050871	0.005494742933708878	0.001139051742675248	0.01471705661436858	0.4664410893084844	0.4800738393338235	0.07811121722393484	0.09440822268308706	0.3930573933661719	0.4033242173715095	0.003260944298653623	0.00991624844050978	0.001293941067104058	0.008427201603684355	0.00157062329613666	0.01043090959319531	0.001058566013443323	0.02192196926599812	0.6875320405633356	0.5385123543093819	0.03675808876033169	0.05439282066437083	0.001062625612516807	0.004458140015514499	0.001062571038383622	0.01649357788793793	0.00101990153474515	0.04340349629187394	0.1833805868287818	0.2000253453884696	0.07615817013906374	0.04601744773331258	0.02474786885807292	0.02328772935359125	0.7694530107216437	0.7792768989815445	0.001055988817355574	0.03707980286954009	0.001012102042298761	0.005975582509886184	0.001003994320094021	0.007143521194881691	0.001007466996561772	0.008948068011522694	0.06583694742587645	0.06588168200592796	0.07321058380724817	0.07107860320280061	0.01632899420818442	0.0167155559825774	0.002380951308102018	0.01480005118272079	0.01625114431724192	0.04266127268116648	0.2050562390148517	0.2103038089470896	0.1825251047033962	0.2007561980679893	0.1830528956708247	0.1825614842842503	0.0795052256569394	0.1108465622463926	0.01547065350848094	0.07375491091601115	0.00345153784346022	0.06709363901646151	0.00151816607374909	0.03583049128746625	0.001073936322069288	0.04000861751647587	0.001037006077238042	0.03814122513451855	0.001058903249534402	0.01209186327165781	0.001132558353519646	0.02341321480472821	0.005589769868057514	0.02316800856133074	0.01833648077192746	0.0393304946311555	0.03515844699112203	0.04014498154207095	0.04276755178551389	0.06061980286011388	0.008495431474162355	0.02607169462591962	0.03281607062154674	0.03485539626143396	0.01299163406417464	0.04397075930236453	0.0035418064544971	0.06524900375403393	0.1826018643902356	0.1740325141194937	0.001358810170959368	0.05723466554072331	0.0179085072880154	0.03092010301262374	0.03767696084549567	0.05167269645460913	0.001506838046666655	0.02331608350976944	0.001122137191387464	0.01751695968138635	0.0195309633021752	0.03086297882669282	0.009703381411805934	0.04054762407707	0.005143301425612463	0.01375045043214616	0.004096662210430139	0.01244019114043162	0.001029290431461629	0.03469752120242778	0.02543099961455023	0.04180636366301491	0.2103808152112519	0.2323845922516308	0.001279628165726412	0.0151847963635371	0.001570409518896403	0.06373585123424846	0.006044056031904169	0.008251477660626958	0.005640732589982021	0.01012894481882739	0.005911960370601158	0.01328845337248085	0.06190766443790614	0.005461350815669927	-0.004512449110247728	0.04148489552353019	0.01322427098755638	-0.0006806278796924433	-0.007576989520014867	0.00326310334712127	0.001287813345042163	0.1092063805463858	0.001018503443694837	0.001388502044733955	0.4938818127650497	0.001106097163244589	0.001027236438789627	0.001005705844415763	0.001070577746002644	0.5389990742874026	0.06516704570314408	0.4252071410515819	0.001018450659984648	0.001249271184046858	0.001475744110624243	0.001052870754498583	0.6364310897402766	0.02563488933629758	0.001052654219770486	0.001046116766154913	0.001023610152059804	0.1865862531665852	0.05743888271387768	0.01276111114989946	0.8396860024671325	0.001049934799202109	0.001012334508958852	0.001004021672203766	0.001007623493501346	0.04356368271818301	0.04812229645947663	0.009223198804972648	0.001063083956785569	0.002147595846318445	0.2419740017321402	0.2035791893686456	0.2187823426556441	0.05553932042459674	0.01489395675065084	0.00300506776742206	0.001440888846728637	0.001059115090328646	0.001030410454749051	0.001078851766202888	0.00117074565094305	0.002395943338898622	0.00784030288751144	0.02654167697821536	0.08113922251422367	0.01094005159827337	0.02577488277964377	0.02707457204068706	0.006851717528415625	0.2024907088977514	0.001546743085960498	0.006969889048811336	0.03225676528067405	0.001730893462126677	0.001079403434010093	0.03686495146378906	0.006219541466240176	0.001039451203647667	0.001160022524026113	0.00102828994881553	0.03148542490882086	0.2372215823623976	0.001228010071951607	0.001925114791352777	0.01710327831629127	0.01745451505190298	0.01765625817241863	0.06273489143896066	0.00725317325709175	-0.003515969165320153	0.04392761643256458	0.006435815281993823	-1.676894150630666e-05	-0.007382261241745109	0.002450875718842319	-0.9512751848076274	-0.9826724263848108	-0.1141547348563975	-1.415119553637618	0.02131965170846422	-0.7037929667872675	-0.09354056733758688	-0.006377644304041671	-0.02439436642480059	0.003533571705379204	-0.01968095104363234	1.887720151161209	-0.6596831503095834	0.8679927126569164	-0.1126743673637201	0.03810214068230939	0.001294396374984753	0.05490659247432873	-1.984526526752466	-0.6235619511822462	0.09306860866388147	-0.01721380459082833	0.1302899584303921	0.06462483269225405	-0.4790927871454578	-0.547164633459795	1.154342649471637	0.1014689543552132	0.0126190590716682	0.01577624195626939	0.01973500790464825	-1.087965583955765	-1.099598185347558	-0.335986907237199	0.03463118812131576	-0.9435659476516975	1.525762493850567	1.199681104480187	1.19519015258193	-0.9767238601502714	-0.03178773951595636	-0.04596845627198558	-0.03187323686741942	0.4295519734742384	0.4573063495436683	0.01368069111080273	-0.003460403074277885	-0.2390390528438391	-0.6862582780217079	-0.46225636126234	2.013757925525691	0.3042647494755509	-0.3696477436632449	0.6521779902710696	0.08478013745841116	1.374003144635607	0.4806930932243836	-0.6020281486158593	-0.3053338139962883	0.2092585370056487	-0.004576295736551795	0.001818768567791357	-0.1727822758586974	-0.2327382882912205	-0.1530166732570875	-0.1158617571659948	0.07117271678829289	1.511094950127128	-0.02501098907127972	0.4969752084559763	0.2166855985373208	0.2130455577297017	0.2220357933021243	-4.998780791026242e-13	2.269843249976864e-14	nan	nan	nan	nan	nan	nan
0.38	0.002455348988640324	-0.05069565368795154	-0.01284855092934584	0.723136136762164	0.9246039111403573	0.004474000330511573	0.4540233177484737	-0.01706538370998623	0.1095773060470409	-0.1050105752812811	0.0836600594904823	0.009286994262237684	-0.08454939172383488	0.1034030366150603	-0.0003498951327955831	0.3954471479409155	0.2262062476487542	-0.3954471479409177	-0.2262062476487247	0.02748147741532026	-0.160790420425438	-0.009766219142395125	-0.325567923135899	-0.01498186090654652	-0.005211656727743039	0.1076035411824117	0.245159999743846	0.8091122776002357	0.5791112686018529	0.09421953095312249	-0.01600390485224534	0.04540307211321326	0.03618846703764084	-0.2494718163568454	0.1104858075105638	-0.4906083399702431	1.278292158552407	-0.3428608397226274	-0.03224231290138634	0.2985794854026907	0.2249445767590204	1.880090074305373	-0.4085589863753619	-0.1815543651235552	0.680101386421479	-0.1729010627444176	-0.02056978125917119	0.3558714975377654	-7.159223621303681	1.844106405784494	7.159223621303681	-1.844106405784492	1.829872943324483	-0.3401895656530159	0.1226266501406595	-0.7128750492704818	0.2869889566347303	0.2526019107161571	-1.569470043736683	1.886358555138915	1.200045312291702	-0.5240421207927227	-0.0273082245205011	-0.1124219000540002	0.02732634612156471	0.2731672343348626	0.002260614705577657	0.01980206249734748	0.121326322855031	0.1521610200660465	0.001019337719663673	0.003855162612509404	0.008387744651859068	0.009493916477471409	0.4952028175437998	0.4463621892302913	0.001170401223774857	0.008054861696006953	0.001031438356097813	0.02407455792901273	0.001005904972309313	0.005514243639308594	0.00111463722437882	0.01463513018182481	0.4941470578797073	0.4982213812485466	0.06988025642752387	0.08674091637507222	0.4046012655741586	0.4114277880073544	0.002185098436679901	0.009433135121899172	0.001267559006272165	0.00868215600834144	0.001508964889202591	0.01045144525250011	0.001057088562109314	0.02244906823680482	0.6697760573450973	0.5198262287116915	0.0301103131554551	0.04821799885427207	0.001056801752372449	0.004690107192983554	0.001052760534022233	0.01650128226342442	0.00102268434008154	0.04468631950514479	0.1848894568897685	0.2007535784475604	0.06456879409516297	0.04032485850837748	0.01631080905446215	0.01690037042435604	0.7911658118270046	0.788684625739943	0.001053109876874543	0.03800196260605474	0.001012316468322852	0.00614098294583753	0.001004036031440266	0.007351795098964318	0.001007608429776549	0.009201519106980411	0.05064165285988132	0.05295492100528538	0.05620665851595618	0.05740944983294488	0.0108937272104313	0.01270279447788726	0.001744645991366597	0.01543491058117393	0.009312316923503696	0.03594396264411456	0.2238529527111986	0.2299538408458602	0.1935141552675281	0.2168429554685682	0.1988905517531913	0.193097334789402	0.06333641782289759	0.09770349411790279	0.01519846530040653	0.07361434495044668	0.003127101635812343	0.06656767591663219	0.001454200633401457	0.03539777670783226	0.001061770671094023	0.04397495013590969	0.001031479370327183	0.0423095676819371	0.001076201734484597	0.01223464812607586	0.001171556779546696	0.02345215300256815	0.00435007547334671	0.02174700672804259	0.01166792626122333	0.03237771777892337	0.02917981195647814	0.03493887352356684	0.06770115527296698	0.0818798591682021	0.009639626224972907	0.0282261895006623	0.02762663875677519	0.03042319151261225	0.02403701144389578	0.05161825043041473	0.006335956351382396	0.06611177256355771	0.1916608762285582	0.1912470460487206	0.00150499748540382	0.06185336622546581	0.01124513012027641	0.02474822887279167	0.03300578905460536	0.0471794306670336	0.001670751396830691	0.02528419177293092	0.001097414005736664	0.01749759878135716	0.03171612935648526	0.03166140299723626	0.007097744543147416	0.03842940777517703	0.003177297349892944	0.01236461126139275	0.002679685046247967	0.01141732083300667	0.001027611530575046	0.03300825101617473	0.03020762452948033	0.0434900744869296	0.2251259000105803	0.2551468856797113	0.001237575538920216	0.01484206602025313	0.001842974530103379	0.0684015007825181	0.01526734319027097	0.01136395938822678	0.01558371247667133	0.01330607612941691	0.01575647300747134	0.01660457298600808	0.06126833830578068	0.007146343519804651	-0.003438832662264965	0.04380785727514378	0.005477387820753509	8.817624214582693e-05	-0.007353043913201568	0.002329230496589133	0.001187516472527948	0.08471447255579034	0.001016573712869755	0.00110048304154009	0.487608777206246	0.001144426347925915	0.001024321528474949	0.001005605837036545	0.001100792062045797	0.5732773897025487	0.05404766972760875	0.4332815675712721	0.001014660830743526	0.001231624120709616	0.001418073629985715	0.001057358854257287	0.6161916594747253	0.01958083332956148	0.001048956229985884	0.001039299634057167	0.001027186518045841	0.1880944153312265	0.04291737315713931	0.002072810640275492	0.8516731700189423	0.001050034874350258	0.001012701421905139	0.00100412367123856	0.001007860077134654	0.02168096212424638	0.02319990448912969	0.001526859491580596	0.001047981158018588	0.001152682943420033	0.2690228796443686	0.2188957743402012	0.2313781515575872	0.031336411384072	0.01488732573342977	0.002607272166744486	0.00134481575915116	0.001041090595440477	0.001021987790917627	0.001106410857379974	0.001244530590724992	0.003429754265820015	0.001421504660792113	0.01871734065163232	0.1130967680687532	0.01089457728419044	0.0182877847808346	0.04364575530012949	0.01122585012338558	0.2105089359956414	0.001746834884670568	0.001361254013433589	0.02375849232522689	0.001932563479142039	0.00106438935197252	0.05263038824187611	0.002757881959222058	0.001030709439914846	0.001121537762620383	0.001024011956420489	0.03902650058668555	0.2625729842771928	0.001166311085953943	0.002291309392641491	0.03165725146772155	0.03332499917578121	0.03330325590854245	0.05989573560706593	0.008777921355296437	-0.002326647962754538	0.04607093944804624	-0.002748709076669245	0.0009094529558103774	-0.007114489642116651	0.001334535034930771	-0.9600562311218862	-1.211762505355285	-0.05160070415528014	-1.896723976738445	-0.02410303466106739	-0.2963879414762529	-0.1245810594347278	0.0004954761647173142	0.001874635416891315	-0.001344772072122134	0.01470205261472102	1.725873014590937	-0.8757431009881161	0.7508764670415445	0.039056084868054	-0.00442655961914881	0.002038277834621462	0.05138110685108799	-1.748875028267056	-0.6219719352384568	-0.1211111846733482	0.03328315186717185	0.1283152326444916	0.07645263364696819	-0.6611138326023293	-0.7290126897099614	0.7245950987676003	0.07205293236701095	0.02529304340560389	0.03169758392538097	0.03713196192789242	-1.483227375276025	-1.650978001336314	-0.4507646860804695	0.08108650459049382	-0.4660807120302879	2.5016264860219	2.123384807873183	0.9407771085112876	-1.661476851392184	0.005565347112099487	-0.06092907000286913	-0.05756644583861135	0.3453962380958496	0.3537836912234987	0.01593641029328511	0.01569054270049322	-0.05563412687593966	-0.7109820388348592	-0.5732085001597358	2.197608816325009	0.1323239103360637	-0.5064823729958577	0.8326482570284144	0.07124251661146656	2.181164085485389	0.4296584563743704	-0.6547812228435101	-0.5718877037666996	0.1807858447888702	0.0005264260570710795	0.1640036151851033	-0.2424898337333394	-0.05127617110993302	-0.0694458895288864	-0.2330406672508515	0.2678443200787988	3.246522849053835	-0.04613088415417213	0.4170752232949662	0.3809211558723348	0.3935542213436672	0.4112798361359239	-3.933253706244872e-13	2.356380510243509e-14	nan	nan	nan	nan	nan	nan
0.39	-0.0008392766683363062	-0.04874822042423696	-0.01839914087171815	0.7359871860466162	0.9211213185279719	0.004266129522711366	0.4575037566833979	-0.0151803148361884	0.1246090153227909	-0.1084436996143645	0.08097968686378183	0.0161040625804294	-0.08520947820138264	0.1018992233810842	0.003577694485972741	0.3268735307636365	0.2443908593126778	-0.3268735307636229	-0.2443908593126039	0.04567743258799547	-0.1636734207140738	-0.008483522654283041	-0.3327813636949716	-0.01255396060011419	-0.002809508461759193	0.08826782171222161	0.2637202390711182	0.8213981540518174	0.5742088262974669	0.09497500511191545	-0.01710280143443072	0.04597193262978223	0.03895349061190912	-0.4006274896734205	0.2731359624310707	-0.6302968037937209	1.292719151201303	-0.3516084547389695	-0.008567176700512011	0.3877280984100626	0.1449100090676312	1.097652500494581	-0.290019420993238	-0.3502238298903296	0.6930562917189473	0.03204720454270003	-0.273581364693314	0.4441146179447641	-6.530226896770051	1.786816687885786	6.530226896770043	-1.786816687885734	1.800337022402114	-0.2398566968165314	0.1303285567366891	-0.7329700831676197	0.2000847109928211	0.2277155533163115	-2.074445648996508	1.812516213025306	1.268906889323159	-0.4487253060332729	0.2672536797567802	-0.1075275567320485	0.07070257808486576	0.2807764965103161	0.00173058141947047	0.01951231273416029	0.1031106649446951	0.1337327437571973	0.001017748026434252	0.00393905403149012	0.00485052385642074	0.006871732591336079	0.4918899495977151	0.4450713700816433	0.001176831913543632	0.008079364843494924	0.001027699732200004	0.02425054490735059	0.001005752123271266	0.005532194523058562	0.001153587449893122	0.01456931820715811	0.5188017787365553	0.5115282938340032	0.06032159306547105	0.07775052106522851	0.4155188072908323	0.4191882591793704	0.001612246329535937	0.009487659895559745	0.00124663161109725	0.009031478159676377	0.001457620132760362	0.0105124333421757	0.001057551585380733	0.02295149979731314	0.6518618780303901	0.503455257794176	0.02424781884859171	0.04270468119706985	0.001052166611065805	0.004980071935015461	0.001046567648150161	0.01656376403266991	0.00102628437937571	0.04589973755985646	0.1861168570545386	0.2014835754434884	0.05175399837655335	0.03321385106431411	0.009388921516143494	0.01140298222320587	0.8082516511303811	0.793826450123858	0.001051512483501871	0.0390237129761114	0.001012647979088764	0.006300802030487011	0.001004120707833704	0.007558022809274653	0.001007821204507613	0.009452447360614435	0.03506728667036975	0.0397639421048612	0.03875939457836881	0.0423960319087294	0.006322935909779967	0.009318011519434063	0.001406262391895317	0.01636582909750776	0.005366319243539366	0.03307038194640169	0.2435882850002044	0.2583380137501412	0.2078654124066189	0.240435166406976	0.2116392617222397	0.2005552549451224	0.04608469571869801	0.0821120201949579	0.01509307848550479	0.07361597780288436	0.002822689126829122	0.0657343395727957	0.001387571140215722	0.03471155024331508	0.001051667505268474	0.04696067802702696	0.001026866266209722	0.04534617850303427	0.001110537068875085	0.01235252830994217	0.003589056394228575	0.02574283235652407	0.009535529881736537	0.02649418782516392	0.00672927869351089	0.02726589213044361	0.02360780951773257	0.0301024464674016	0.08926361633711533	0.0995457765788299	0.00947237510320288	0.02791056204165438	0.02190735672325016	0.0255892969968943	0.03366490477927044	0.05970821359068661	0.009850216534061399	0.06724243555347528	0.2039726888795177	0.2147375072048128	0.002309188923625815	0.06574662959363853	0.00666590221035851	0.02031445681734971	0.0275365208358006	0.04182615830706438	0.001831705328786728	0.02652325541002964	0.001080459850435265	0.01751899733690899	0.04015926478776129	0.03311355702240848	0.004968471376343078	0.03669016992068758	0.002130135330393782	0.01196385345830677	0.001923972239230308	0.01101308393717561	0.001024775052454437	0.0305875708303368	0.03585060862678907	0.04660541471716294	0.2422596451989189	0.2888557191422071	0.001197468190703683	0.01424166841512331	0.002183288454272648	0.07175087597901698	0.02180510798950568	0.01399473175124771	0.02260277098902088	0.01601887399157188	0.02279722339585675	0.01933534513835507	0.05768120423997769	0.008688938858632799	-0.002351977046119922	0.04596834725282452	-0.00174940901021882	0.0009948435484113298	-0.007268820270807194	0.002446103016230498	0.001167853548694877	0.07011593130521972	0.001015687338982473	0.001078669417940983	0.4812661876181307	0.001216613173094064	0.001023374713209472	0.001005582240451395	0.001273125896130925	0.5778211259952591	0.04301995115688308	0.4445075782646515	0.001013432061307285	0.001219086009565179	0.001392261218379716	0.001058604386637022	0.5999834304257986	0.01584647074677169	0.001045976237834464	0.001040817421518774	0.001032437958221947	0.1882065656841092	0.02951069849129838	0.001673106375200257	0.851153115815216	0.001049693233635201	0.001013239674565318	0.001004280879195494	0.001008197099455487	0.01187283132634598	0.01269703002061165	0.001340338122991519	0.001057846873345225	0.001162987383290976	0.2875722897667753	0.2440810418039274	0.2352935101245723	0.01894349692068081	0.01505461012839206	0.00241581796812918	0.001295538984955136	0.001041202606066537	0.001022130417696484	0.001180015563654706	0.01024395379291783	0.02490264101708833	0.001429764400606295	0.01603826451608406	0.1215232143110433	0.007932946991731388	0.01301690210521445	0.04551696246154845	0.01561751548427269	0.2374478222510788	0.004335674660806366	0.002083090860736361	0.01909423245175746	0.002056446911120828	0.001061474467180693	0.04774202787699689	0.002669479735713933	0.001035525477949712	0.001143670482472037	0.001019970852997879	0.04527646439029727	0.28204701586562	0.001146714695479729	0.002748194887098244	0.02674851772867713	0.02780623955983248	0.02824119081008826	0.05232244508050418	0.01016034820013061	-0.001285384696667025	0.04804676347432821	-0.008176765788030938	0.001969823328756381	-0.007308061131365826	0.003452229920912197	-0.9702241188484039	-1.374503851724985	-0.009796894911773541	-1.785743893696465	0.02488838460839968	-0.2152064516275837	-0.129531282650714	0.004127177698956877	0.02972566899520755	0.003263767893363151	-0.01667356391500877	0.9843169047001568	-0.9305090376721167	0.8101505106892385	-0.003516546418485218	0.05710145892994206	0.008943470662941063	0.0508677992891033	-1.522561794771114	-0.4938613831607193	0.1061634428257399	-0.006338195950224189	0.1160397850734958	0.06871038810446842	-0.7550527252858704	-0.3978092441091917	0.3269355168955564	0.121870446949264	0.0108231070744206	0.01457579364329997	0.01859503501981888	-1.18420490562602	-1.360938905757265	-0.2418845524650667	0.1030198540140229	-0.1361090417043413	2.889295297845545	2.321685359160949	0.5803742111494459	-1.464425677256245	-0.002454185854437084	-0.1007692202988581	-0.07268889596541925	0.2814527545736607	0.2876144307054647	0.008635377755296735	0.413412197673742	0.9445109510090361	-0.3415604073062278	-0.4057684291613027	1.3666864620919	-0.1708030701715794	-0.4659261563916206	0.8228173846051392	0.1817324836553832	2.319353338768166	0.3297329841892436	-0.2596143972060631	-0.5068320124182488	0.06978181327635342	0.00373238945410846	0.1162224374577609	-0.1158237609440776	-0.02045362205021725	-0.01656816875490535	-0.2230346333694849	0.3525354073771409	3.022520589106272	-0.06860887587015181	0.2416177327528302	0.1513057321390056	0.1548730411734422	0.1444143049386475	-2.402598198239448e-13	6.172522765404323e-14	nan	nan	nan	nan	nan	nan
0.4	-0.005380684297976263	-0.0453502320950141	-0.02567023011096563	0.7490065488433992	0.917612726605068	0.004317950236307989	0.4615822756538184	-0.01431036730701185	0.1309583704502697	-0.111050034517229	0.07674150949944299	0.02334300038683426	-0.08408517889026364	0.09806363933938107	0.008821761060789857	0.2653480683531104	0.2618225966243923	-0.2653480683531134	-0.2618225966243538	0.06330859648724546	-0.165656478456612	-0.00723132982258041	-0.3402904652118142	-0.01095029456039693	-0.0006595894448161268	0.07057919222855738	0.2811468620587046	0.8347259536126698	0.5702911831621061	0.101341617017852	-0.01815785879377193	0.04650226009274491	0.04182277728769685	-0.4988282108228972	0.4005968206493236	-0.8347081993471323	1.311954861018573	-0.3480607017927216	0.01969599137798187	0.4181954925606061	0.02192030782886053	0.1436192446895257	-0.2432011003103121	-0.493115312651131	0.7644752840861896	0.1839760946423482	-0.4869239427001414	0.6191668887404985	-5.749592667952996	1.693531535342591	5.749592667952996	-1.693531535342589	1.716914688638038	-0.1602010564333065	0.1165259188587317	-0.7720072408251087	0.1221421032869385	0.2021560609072984	-1.240052046437435	1.659635287212966	1.4084299341449	-0.3270822869892777	1.094919324905617	-0.1036540554773423	0.01961973540021937	0.2940198546396681	0.00145505663840745	0.0195371716707448	0.08596736562346988	0.1165098900189693	0.001016510156332207	0.004033071627317151	0.003039323646903333	0.005446635127422434	0.4876452828922002	0.4438525933301526	0.00121614454337408	0.008131845736219178	0.001025357628490033	0.02459712948156258	0.001005663932549568	0.00554609537773173	0.001259232015431582	0.01452547657724904	0.5371546538805677	0.5188838673865211	0.0499437607109233	0.06796727408795494	0.42647004478285	0.4278094530876385	0.001324493009136988	0.009855495870144197	0.001229898234077221	0.009480394567063547	0.001419032260824523	0.01060599727711407	0.001058406018825515	0.02350167610346159	0.6343798050812401	0.4894301400255623	0.01934830673833295	0.03807737545165515	0.001048359345520064	0.005354562241607323	0.001044231725328015	0.01666349055420189	0.001030710469571352	0.0470405433419827	0.1869188324816117	0.2021110586608819	0.03838661043654526	0.0253445026210169	0.005603864973859293	0.008397299670395972	0.8202928885309445	0.7956866508554724	0.001050543220436941	0.04023083765016661	0.001013082910897067	0.006440491758302841	0.001004241668251162	0.007743867681927555	0.001008096133765449	0.009684246731746461	0.02181629712259537	0.02868609287629186	0.02407819688551682	0.03000600527268668	0.003890483750760422	0.007551250492177098	0.001241773934164488	0.0174537607685364	0.003358604401631905	0.03267230952592857	0.262544495282011	0.2820214908629928	0.2259884912289882	0.2578092222388592	0.2209721781149518	0.2052961647823955	0.0306022978037947	0.06826282569140955	0.01512046221196304	0.0736209530487603	0.002574424401924291	0.06465167107992295	0.001329607941588482	0.03408379781051413	0.001046673866905403	0.05019807351616962	0.001024632086746122	0.04874337545004338	0.001164509273228248	0.01242727070644077	0.009249161593951312	0.03113973434811684	0.0225665709076312	0.03942603784252061	0.004200369132179021	0.02494296330372856	0.01937386959621277	0.02658967457856935	0.1045706625322634	0.1098358243356838	0.00792723038993386	0.02530305473619361	0.01634515483574465	0.02099207585941233	0.0395037074808569	0.06882405831401352	0.01377066797447211	0.07028327028226482	0.2215266310695743	0.2336826166847312	0.004000779438545655	0.06806280124771333	0.004677347355725675	0.0190031167494084	0.02239900990098194	0.03688148553454167	0.001974097701669035	0.02673492664870581	0.001070527364501276	0.01757182866182983	0.04229081641938625	0.03378175669860219	0.00384524884281417	0.03590361208021429	0.001606347385032594	0.01212397416980441	0.001555782060916046	0.01098262387562985	0.001021335964002131	0.02910877307974063	0.0417213345490659	0.05048701626265208	0.2599555690313044	0.3061428323752033	0.001167614915770849	0.01357668372295878	0.002581529610010525	0.07301021377225449	0.02276860651900723	0.01451152233915463	0.0235205308074524	0.01652089075481656	0.02394831093892789	0.01968365329693684	0.05143663253366879	0.01012475520146511	-0.001295516330013224	0.04800572659623963	-0.007777045761450774	0.002003979565796209	-0.007369793382842407	0.003896857113432209	0.001148190624860309	0.05551739005464779	0.001014800965092992	0.001056855794339032	0.474923598030016	0.001288799998256059	0.0010224278979493	0.001005558643859284	0.001445459730208107	0.5823648622879684	0.03199223258615264	0.4557335889580332	0.001012203291836659	0.001206547898418116	0.001366448806772486	0.001059849919015837	0.5837752013768721	0.0121121081639898	0.001042996245691608	0.001042335208770728	0.001037689398396897	0.1883187160369933	0.01610402382546559	0.00127340211012334	0.8506330616114901	0.001049351592915094	0.001013777927223216	0.001004438087145872	0.001008534121772745	0.002064700528448646	0.002194155552091903	0.001153816754403629	0.001067712588680004	0.001173291823166378	0.3061216998891807	0.269266309267653	0.2392088686915609	0.006550582457303547	0.01522189452335363	0.002224363769511207	0.001246262210751265	0.001041314616687367	0.001022273044470752	0.001253620269932877	0.01924337699509573	0.04637552776834956	0.001438024140421702	0.01335918838053775	0.1299496605533343	0.00497131669927403	0.007746019429598164	0.04738816962296487	0.02000918084515814	0.2643867085065131	0.006924514436946609	0.002804927708040208	0.01442997257827505	0.002180330343068936	0.00105855958238929	0.04285366751211837	0.002581077512205219	0.001040341515990502	0.001165803202326704	0.001015929749562612	0.0515264281939089	0.3015210474540537	0.001127118304998773	0.003205080381556549	0.02183978398963279	0.02228747994388184	0.02317912571163266	0.04474915455394261	0.01154277504496477	-0.0002441214305794906	0.05002258750061053	-0.01360482249939268	0.003030193701701205	-0.007501632620615185	0.005569924806894046	-0.9806825414742361	-1.436493346423805	0.01132103582096825	-1.65563946259396	-0.02207779932992264	-0.05697065703084921	-0.1101725800013123	0.006091025099226941	0.03599415436782687	-0.002154777974500816	0.01909612166968828	0.5356052080058639	-1.034313434458709	0.9230210142804133	0.1017183252759232	0.01549229151667278	0.008553446897708046	0.06093005599057751	-1.279704398486601	-0.4447695529005136	-0.1042060720421363	0.04073211916932238	0.1137927781109978	0.05594987793113206	-0.8127820324660577	-0.2306715600441757	0.06827036830589918	0.1091277930711149	0.0212671720361109	0.0276210163902792	0.03330618542256766	-1.060601440917081	-1.126299743707645	-0.127160299768777	0.1124891355656682	0.02902094339400566	1.561487327737425	0.879753786570262	0.3973750447850234	-1.313020967536652	0.006233825800177811	-0.1107954998148477	-0.04587163949342938	0.3957297576877614	0.4259009163857927	0.00730885279787646	0.636935070263135	1.581299657179045	-0.153202674497472	-0.3084774666917643	0.7224348855460387	-0.3260520589902007	-0.4591476973982844	1.037824569632632	0.4532768643815648	1.272093750246543	0.1142401135426012	-0.03029482534726441	-0.4901677863205614	-0.02469263515636189	0.006812980269738008	0.007212745393196496	-0.05195383097900186	0.06089953183882699	0.005309477336715633	-0.04466418019983071	0.4210965831249894	-0.03782119683447903	-0.05904830155224147	-0.000932257381487769	-0.04187519915180844	-0.04860199841734098	-0.06521296261339191	7.348645899945086e-14	2.287275500292662e-13	nan	nan	nan	nan	nan	nan
0.41	-0.01070668691375812	-0.04089630928936237	-0.03513787885201706	0.7622401353349424	0.914191935720943	0.004655654962187135	0.4656153721425874	-0.01472431691962863	0.1280001640188051	-0.1134572829597783	0.07123587220076148	0.03137213315574128	-0.08160666841627288	0.09236943785657005	0.0160745655887849	0.211307397229743	0.278161869884576	-0.2113073972297688	-0.2781618698845015	0.07985709946508454	-0.166962693307115	-0.006196926743561322	-0.3482660731855088	-0.01006626263078922	0.00124924259368845	0.06447274263799654	0.2967048004020813	0.849691277341753	0.5677793934428863	0.1146287917237647	-0.01905501203069823	0.04729481568509932	0.04481054535199201	-0.5701813339704531	0.4850917665192681	-1.045812604066814	1.334889461638707	-0.3356382639402278	0.04645493143035041	0.3996497543473032	-0.0955086801558194	-0.6894052399438084	-0.2338940082136667	-0.6027295754744034	0.8263247079615244	0.3187982183752996	-0.6435710286847686	0.8203984699216856	-5.061463790140014	1.572867060302083	5.06146379014001	-1.572867060302009	1.591540213318358	-0.1019737779826072	0.08997994525498321	-0.8198533341099443	0.05619479229975673	0.1816514868337815	-0.09195423744897636	1.445711550213697	1.570904393705038	-0.1823786162276991	1.440595449822461	-0.07343057847219103	0.130801961689872	0.3032757489248467	0.00130892331211121	0.01974325492313226	0.07220529551946236	0.1022487606989149	0.001015552792738563	0.004124035869637923	0.002068713262640505	0.004706309584954904	0.4834804961858068	0.4431883899730165	0.001276691967587595	0.008189355048349318	0.001023767819406098	0.02505768446084298	0.00100554770570568	0.005554027968368238	0.001301622284603588	0.01440600202869965	0.5485292303511187	0.5215368800284191	0.03810528737870616	0.0566633932138025	0.4395548301117583	0.4386455653711017	0.001171631456406063	0.01045652999697796	0.001213649285543366	0.009966034552988409	0.001390124115361598	0.01072064452256275	0.001056642920582725	0.02409568396802919	0.6182828843797579	0.4779388182568073	0.01612249517090223	0.03503123624761595	0.001044686448466948	0.005714404347622933	0.001042080547028631	0.01679322880012881	0.001035835375674306	0.04811488877296409	0.1875058605984367	0.202706107938927	0.02622415937640799	0.01771550947376164	0.003484138682485619	0.006699988635988799	0.8286077710695665	0.7956358311209658	0.001048697750554533	0.04160924932569793	0.001013532745470775	0.006569543071971507	0.00100436974704565	0.007919515306068839	0.001008379041955612	0.009903772013903031	0.01353787796851432	0.02159024070742673	0.01621984120763493	0.02303883723132073	0.00255295918568526	0.006598859712641335	0.0011644381286091	0.0185986873506666	0.004631279961231216	0.03593852747225074	0.2755259316461042	0.2890992239825082	0.2398826131510952	0.2594281373386542	0.227220762567343	0.2077979547113191	0.01919275365674442	0.05803047728425108	0.01507246729966235	0.07369635810958365	0.002384759198583717	0.06374490178635719	0.001284636110284654	0.03379205609186384	0.00104514136432758	0.05470846633653677	0.001023972784459627	0.0536903837870637	0.001183055320758842	0.0124215327404958	0.01260814650636399	0.03463003531435961	0.03492192898994022	0.05295716516087258	0.002950106977658662	0.02404848330603717	0.01908526386788352	0.02634824733155283	0.1126224241825161	0.1138069373457612	0.006217783018198423	0.02231744780825512	0.01257295884959788	0.01785313294119615	0.03989916424346476	0.07468353975994728	0.01439873056862221	0.07327062535861116	0.2387459123058743	0.2406353509049845	0.004821814630869777	0.06746898165527938	0.008820159561694508	0.02508598663932765	0.01929909278219538	0.03387454266988245	0.002007945168128087	0.02590428049868129	0.001064460924584549	0.01765333066334435	0.03744280001432986	0.03254466543863216	0.005080924765849237	0.03734113206098747	0.001336173161796573	0.01263113071341415	0.001383384401685757	0.01113866952459955	0.001018095354733849	0.02908177041621998	0.04680083534165629	0.05464625170530931	0.273404667325561	0.2966701472955852	0.001147468709972495	0.01318016524588676	0.002759264283528658	0.07189026811306247	0.01969249377940901	0.01310819416834412	0.02023244728748674	0.0150651052453027	0.02077382681331655	0.01791537666636635	0.04450267405671385	0.01141819955017919	-0.0004237216596190067	0.04733854827545957	-0.009633280871227338	0.003060782193145898	-0.00753360647127698	0.005484092633362642	0.0011637607746277	0.05254977515525251	0.00101434955007202	0.001048782451480707	0.4730736608321208	0.001382877465837644	0.001021846958418888	0.001005315156565351	0.001261423524914286	0.568893805978231	0.01694983821119662	0.4798420488843508	0.001012564736618681	0.001188414999968709	0.001354535066248431	0.001050541565141681	0.5746759126250059	0.01293379641181424	0.001039059075098717	0.001037731771080168	0.001044113675110902	0.1886281816402441	0.00871410765167498	0.001226033229894109	0.8487859615878955	0.001044598441369108	0.00101418954494968	0.001004557988418766	0.001008791357930344	0.00630532874614185	0.0118439789098479	0.001144854417687132	0.001097585271744899	0.0100284017124898	0.2942684686850493	0.2605625884680067	0.2373907613150176	0.005986863547261487	0.01484834277564419	0.002154085332077893	0.001230606950215861	0.001045434457109837	0.001024144175167712	0.001158998142236454	0.0136412453996299	0.05127665888239429	0.001803336976177717	0.02334626498276494	0.1188610987822335	0.00391367181931661	0.009042585827518169	0.03432834100204566	0.010879080566008	0.2737521525347442	0.004635427566152571	0.02204954977266524	0.01702756707008948	0.001927297752957748	0.00105779647872395	0.02213637126482725	0.009601866394409391	0.001066465752373913	0.001235673208077543	0.001013701473333313	0.05407024171839305	0.2958935088848114	0.001125960233951124	0.002725345762273052	0.01150494486196741	0.01167010146039158	0.0121364234022702	0.03737153118197618	0.01261198350306534	0.0003043928275439026	0.04452413857455871	-0.008312282678472147	0.004142055613649769	-0.007722998640240741	0.007002662414468511	-0.9910535881844865	-1.389435956080176	0.02792658010544423	-1.197576532839169	0.02469764168496686	-0.07435381007767404	-0.0233373817943143	0.005208248038240808	0.0553444876262344	0.002292123978823228	-0.03088133858023816	-0.0002391701795538861	-1.228266163443215	1.24330127399826	0.04315386619520056	0.06470918891344622	0.01310624269623487	0.05632673230418567	-1.024825443254445	-0.1852021336965492	0.1051854291051647	0.0002008486820803639	0.1016847635064758	0.05900515037702903	-0.7063071308939788	-0.1188289203835477	-0.07737576186133543	0.1532887153365027	0.008299963127452266	0.01204151156100805	0.01574315998497999	-0.4047991098302611	-0.3001440636427012	-0.06704042667271036	0.1161433487192968	0.5684184993915022	0.00553833366737397	-0.3665973399589922	0.1002114008837007	-0.75661308361452	0.006684187343485504	-0.07011899618400037	-0.01477620698114697	0.4942867998376629	0.547959235415707	-0.005618839007810192	0.1011883451256544	1.157002058045963	-0.03674057523574079	0.2237253747295133	0.1039433005603316	-0.2719008099583323	-0.1904558168598606	0.1133948101901772	0.1275153205921048	0.2504443281781092	-0.2023373211433223	1.146145702533861	-0.1397130423696451	-0.1256926063810825	0.009936296962705836	-0.2785698356706484	0.3067888345327663	0.04983038693158338	0.0236251810371318	0.02962843551275921	0.3989073508513596	-1.506168194998805	-0.02205156180431359	-0.2081587742712527	-0.2363208995182702	-0.2434224276542697	-0.286144860283397	3.514554400907393e-13	3.240130300956978e-13	nan	nan	nan	nan	nan	nan
0.42	-0.01686049141170729	-0.03575031624408738	-0.04632630329626726	0.7757068785630898	0.9109091455468784	0.005219248418208816	0.469799789723697	-0.01603650990585476	0.1180873714726283	-0.1156408230831492	0.06479256942230095	0.03956896331151652	-0.07756777016183664	0.08535912527056824	0.0250098195206096	0.1640603478818524	0.2932508167028923	-0.1640603478818652	-0.2932508167028617	0.09511448688144918	-0.1677145913025682	-0.005439225951299284	-0.3566223114980165	-0.009795788521575522	0.003014263092558521	0.0665257801641696	0.3099362764382012	0.8658694331274441	0.5665015516499973	0.1277151226852741	-0.01957955009452203	0.04895651089890581	0.04788313208033484	-0.6643885872462414	0.5390108685865158	-1.178863339984287	1.358586208339417	-0.3204605599859439	0.06487373740649141	0.4484597110263009	-0.1577283668899152	-1.247297978201533	-0.1984594364576625	-0.6806484086031822	0.7980147614813198	0.4960536503867085	-0.7501461632344133	0.9556567695008702	-4.390868312857211	1.443466246968993	4.390868312857211	-1.443466246968991	1.458691576341704	-0.04933768542320469	0.06118546150730347	-0.8481333085882643	-0.0005694607974141305	0.1733937529795961	0.3918453769120502	1.194342825777603	1.650996345465487	-0.08029270172469948	1.054750576023374	-0.02913102085134609	0.1934476596903534	0.3109835874505412	0.001243600766476977	0.0200563225820773	0.06296504178829791	0.09253855673390464	0.001014848523644235	0.0042155643384626	0.001577131366392611	0.004294371753686674	0.4800192671445536	0.4433724598868826	0.001353995168821745	0.008231958910173268	0.001022682674969145	0.02568857215462363	0.001005367816459274	0.00556295441396722	0.001230795417286881	0.01415004366286712	0.5524200094955197	0.5189743541718921	0.02449644099805097	0.04336588235791612	0.4559947957100355	0.4526574751992457	0.001095358016584583	0.01121188051864186	0.001196457736669015	0.01043604800956205	0.001369709684004853	0.01084272694124243	0.001051105647507279	0.02459731505727209	0.6041806931772491	0.4688083214006665	0.01484843049074627	0.03395845586154565	0.001040881330674358	0.006038489538183494	0.001038702761711517	0.01696721406958282	0.001041610198314336	0.04908640772039888	0.1879871816630829	0.2032100651222908	0.01609984034326837	0.01135254932443004	0.002389080375494871	0.005819955791870173	0.8340236121531815	0.7941603066851864	0.001045397820399632	0.04303129542202713	0.00101396346195023	0.006681628469432844	0.001004493734974317	0.008075357975585278	0.001008649107600121	0.01010199571093517	0.01126877408803004	0.01966550834005665	0.01675956292398748	0.02334292001831976	0.001875235608862711	0.006135990548640957	0.001140707257394821	0.0197695711003467	0.009645023302217748	0.04292459658386202	0.2797218313415847	0.2851618382863714	0.2454863474871602	0.2542647439727239	0.2304982659933811	0.2072449619974466	0.01283155499509346	0.05266727662427581	0.01486587424550701	0.07371137681522226	0.002254598369950346	0.063258078410529	0.00125431862615012	0.03374228361609405	0.001046436223447536	0.05984256938199888	0.001024579285720962	0.0593917298462927	0.001145005384950264	0.01237164606541263	0.01155792169147967	0.03396476569404382	0.04354490633462069	0.06320760403477117	0.002502525562019689	0.02398720679493216	0.02373850312558704	0.03033484922197392	0.1126188104936963	0.1125578020285166	0.004826129351613222	0.0198484088693514	0.01125921458939598	0.01674666090936657	0.03398690259257552	0.07067841633059541	0.01024515644121735	0.07250000008835923	0.2528787249976772	0.2413313279357806	0.004096001695607077	0.06462938904220197	0.02027453951941949	0.03991156878410087	0.01893695285069703	0.03351737957202959	0.001898539904648177	0.02453595428758227	0.001061047119963731	0.01777953214299499	0.02502223309764273	0.02773158321951272	0.009170931720434912	0.04138600891836783	0.001214011798996299	0.01330655410963114	0.001332044503826513	0.01140963806800781	0.001015361134751832	0.02950863755047857	0.05067474853849122	0.05822830018858103	0.2800569637675118	0.28303042095696	0.001136818061255094	0.01309972912810382	0.002609105620341905	0.06914500029008619	0.01306554523340793	0.009834495058600668	0.01335914581914866	0.01163509571844744	0.01375663415076911	0.01400670615565457	0.03727293898308468	0.01256215330515114	0.0002325527359284208	0.04345052288449824	-0.006723666027206119	0.004154291010226968	-0.007735788180505306	0.006968329545056104	0.001179330924396769	0.04958216025585686	0.001013898135050267	0.001040709108621956	0.4712237236342258	0.001476954933418109	0.001021266018890211	0.001005071669261734	0.001077387319614359	0.5554227496684935	0.00190744383623476	0.5039505088106677	0.001012926181370764	0.001170282101516939	0.001342621325724314	0.001041233211266622	0.5655766238731395	0.01375548465964819	0.001035121904511002	0.001033128333224756	0.001050537951821706	0.1889376472434957	0.00132419147790692	0.001178664349662622	0.8469388615643008	0.0010398452898166	0.001014601162673623	0.001004677889684258	0.001009048594083992	0.01054595696383333	0.02149380226759195	0.001135892080972161	0.001127457954819838	0.01888351160181379	0.2824152374809193	0.2518588676683609	0.2355726539384683	0.005423144637235244	0.01447479102793518	0.002083806894646218	0.001214951689684887	0.001049554297532188	0.001026015305866313	0.001064376014553635	0.008039113804154497	0.05617778999642993	0.002168649811934493	0.03333334158498826	0.1077725370111346	0.002856026939359275	0.01033915222544011	0.02126851238111878	0.001748980286847811	0.2831175965629745	0.002346340695370896	0.04129417183728909	0.01962516156188412	0.001674265162828333	0.001057033375059004	0.001419075017536497	0.01662265527661196	0.001092589988767671	0.001305543213830895	0.001011473197113803	0.05661405524287613	0.2902659703155642	0.001124802162908787	0.002245611142999881	0.001170105734303259	0.001052722976907092	0.001093721092909431	0.02999390781000982	0.01368119196116605	0.0008529070856671806	0.03902568964850682	-0.003019742857551727	0.005253917525597171	-0.007944364659866561	0.008435400022043026	-1.000933629089215	-1.168017356969581	0.03271791715780056	-0.7454543915636288	-0.02196495406598205	0.008706885219736837	0.05948207419915157	0.003109934932564896	0.07006069704560289	-0.001956007070265074	-0.008200641663231516	-0.5075024916731072	-1.433039430779847	1.558180523201178	0.1325816044901456	0.0123669855807054	0.01004048155626672	0.04245470093743036	-0.807539415964001	-0.05009778934308662	-0.1113574554046856	0.04958154072015044	0.09322748138520542	0.03773145898239933	-0.5595754329434105	-0.06721592198224292	-0.2166705719503999	0.1178546771432407	0.01787398879286258	0.02366002546284883	0.02904586839401642	-0.0263774806311753	0.3279504219735495	-0.02925597659865036	0.1176805691045471	0.7729911764210448	-0.6415364353922073	-0.4767079065747256	-0.2135814838098171	-0.3391914181544723	-0.00584344523554764	-0.02680631626887135	0.002522209091664484	0.5204718027086906	0.5767684608223314	-0.001520889072421412	-0.1941790469904269	0.925161968310789	0.01343802280194366	0.5371283607985043	-0.3216147799477619	-0.2227384612296062	-0.05265352017646499	-0.9350964054175365	-0.2983192049201735	0.02074231235658888	-0.3349144906271303	1.718247625619367	0.03978816702997941	-0.1322286476559868	0.01575287623030711	-0.7079854464371561	0.4695175442935391	0.09455290238840131	0.02829405622927995	0.04610977936921212	0.3056591912443723	-0.8712294486408222	0.004168170313981662	-0.3259966901846624	-0.4159493869421931	-0.4434468018735545	-0.4932917386383409	4.70414209039331e-13	1.005569887897288e-13	nan	nan	nan	nan	nan	nan
0.43	-0.02417078321336738	-0.03023331904284927	-0.05823953931875485	0.7894087806281591	0.9077733159565097	0.005911284664871813	0.4751415730346273	-0.01768937594626502	0.1041983692768223	-0.117219166495879	0.057805683686049	0.04689872919678938	-0.07143400313729907	0.07756697833034272	0.03474233605810737	0.1238435122045312	0.3070491297664416	-0.1238435122045611	-0.3070491297663944	0.1090645007527466	-0.1679346771037979	-0.004968873367791837	-0.3651191670873816	-0.01005663939175519	0.004759387464133033	0.07083920546942693	0.3205327380709548	0.8822574132533447	0.5659492861454352	0.1353922197996492	-0.01971587870271473	0.05084769794539074	0.05100583668923495	-0.796227926627763	0.5608365443182203	-1.186262062147243	1.381871371774857	-0.3063984157515614	0.07194411144381116	0.6315169109773598	-0.1663193142885978	-1.495328560826564	-0.1185971058777848	-0.7111010198666057	0.6529149352078946	0.7302073771867422	-0.8022018592287892	0.9752457423058348	-3.634272174936877	1.31731493802348	3.634272174936867	-1.317314938023396	1.331994535134464	0.005903644278403869	0.03177481745589296	-0.8459341579218659	-0.05112233037570239	0.1770246202125573	0.452988490667451	0.9215233022735815	1.609527510632047	-0.03559737981688782	0.5094295247916327	-0.001198699316944518	0.1830465208471164	0.3131670182523804	0.001215142344760443	0.02039450614089656	0.05394009824048394	0.0836083374561401	0.001014193256780164	0.004289745585659419	0.001313250690376903	0.004105708463048086	0.4773378392311384	0.4442361657859207	0.002048569285153462	0.008756505726569275	0.001022091577139663	0.02654409544428972	0.001005073159408197	0.005574003501321752	0.001147965246791343	0.01387368868373766	0.5482514776968221	0.5120485814454071	0.01371203765344964	0.03245561244964854	0.4771737634614533	0.4704530437568312	0.001055490496080106	0.01210801701673033	0.001175391894194429	0.01080196759774204	0.001347397371377624	0.01094580408662765	0.001043536128861283	0.02488485901244714	0.591838313332172	0.4615049072351511	0.01625000131035951	0.0355511855885528	0.001036466544546651	0.006225682730862643	0.001036320709376387	0.01720048235137941	0.001046977359300211	0.04993715103154286	0.1883600978746681	0.203552297082143	0.009000301617270329	0.006855101471072662	0.001791489319672558	0.005338405084806318	0.8364198686058523	0.7913781256197359	0.00104044511553217	0.04429806826802184	0.001014336143902115	0.006788964263518927	0.001004601265353242	0.008224934197371152	0.001008882910761567	0.01029009697548515	0.01263110008937722	0.02083006999570141	0.02068413632261505	0.02654664574829514	0.001521513672715271	0.005923162180634343	0.002482481893969074	0.02242006962903891	0.0187150255626739	0.05323581837240499	0.2781747862536825	0.2781616634199578	0.2463981408486385	0.2508195152931645	0.2307371639960972	0.2033657651623899	0.009207637767931686	0.0500586095188662	0.0142488651824769	0.07347283557971888	0.002190001322873097	0.06314621400452559	0.001239318399240299	0.03381663001826001	0.001051896038880929	0.06483750299282746	0.001027333049427056	0.06493772539010517	0.001105124983864488	0.01237376203082618	0.009044017209960059	0.03190231166354061	0.04810487403103025	0.06939098626304166	0.003723181105415693	0.0255846893198784	0.02858323658361904	0.03440077007740754	0.1067721219336539	0.108741241238845	0.003819048489290556	0.01802674811808498	0.01126101824640234	0.01666717465357379	0.02563817092318445	0.06152924777422968	0.006126761000315087	0.07052674751770378	0.260378561643145	0.2399916749020079	0.003170831064175587	0.06140823143534638	0.03432915801987205	0.05711347340154801	0.01907093499602681	0.03363747514411179	0.001766678292007007	0.02324748528125684	0.001059541806806267	0.01796300200989918	0.01381587466087287	0.02121417966433317	0.01344575365112023	0.04538298600191944	0.004556709343367079	0.01764884868109038	0.002220230104728244	0.01262682544815828	0.00101368177272665	0.02994634922269813	0.05092778311987855	0.05968415649015857	0.28170020714665	0.2784200583733578	0.001132539241676753	0.01318933507690209	0.002372147719188907	0.06582140336531045	0.007328973031007931	0.006778871196369509	0.007435497095445775	0.008328265525019873	0.007662230949365794	0.01034257508279451	0.02858227898179743	0.01319597632841073	0.0006812864788921293	0.03763315265902408	-0.001797000409744179	0.0054079022192167	-0.007848536814683303	0.008618930017923347	0.001190722271094446	0.03666798486932519	0.001013184018295332	0.001036006434714919	0.4712335669004689	0.003870409434454132	0.001021654384268704	0.001004508327756632	0.001048435958381643	0.522950595382182	0.001539024846049859	0.5438506907987855	0.001014889330283903	0.001139216184709147	0.001308514967690846	0.001030939808327578	0.5588039016607611	0.02120949428994998	0.001029121512260092	0.001034444917655624	0.001054277626697062	0.1890211395393744	0.001244656552530618	0.001157065175563277	0.8384530405313426	0.001031436177922329	0.00101482793242771	0.00100474302051631	0.00100919191501882	0.01712654199012153	0.02804233069416493	0.001166382066718062	0.006215354771644604	0.03689075964659443	0.2688177343156869	0.244684392455152	0.227250911806578	0.005183725489559931	0.01281081979952081	0.00215519917689087	0.001231091010507214	0.001064368482605332	0.001033738899845612	0.001062949284924771	0.004897063258049358	0.05136885112894941	0.007403234616492091	0.03470766645301761	0.09029816833566533	0.002674849728356089	0.01204665471551277	0.0115907248181753	0.001698210976426332	0.2662849996933778	0.002073332542081838	0.05804727154423499	0.01887407647625476	0.001590753605313869	0.0010587715839238	0.001248104283202429	0.01927646117815789	0.01396007561787386	0.004705858227477479	0.001012323925082872	0.04660591893216239	0.2799901230877215	0.001130861201523129	0.002021437842085121	0.001124686330000703	0.001039212134470455	0.00106910177890483	0.01876231591794107	0.01344162684546701	0.0009927237364348029	0.03070175284196353	0.004107859165963445	0.006784701183100532	-0.007884623172715712	0.01041635448749607	-1.011979545092845	-0.9126470537340894	0.0346794564060067	-1.022134654901457	0.0219712696532491	-0.03104147340170237	0.1130804077199183	0.09397288912486267	0.0991674655209354	0.002382179600589513	-0.03768921323712311	-0.9253446865325952	-0.794348869624109	2.026238129495222	0.06995672979233469	0.04612413178786034	0.009997057919492354	0.01329252695317639	-0.6594830607097562	0.3391331429935293	0.08125225864565583	0.01140209993487011	0.07810668434485357	0.03097838625104745	-0.3416565290449151	-0.03292412507027408	-0.3319227713244642	0.123202857428767	0.006848655174189549	0.01020259101073261	0.01322341513173567	0.2394290524681732	0.3294314800409144	-0.01360045471720888	0.3888467432044354	1.232739454344338	-0.741291796243068	-0.2354995521108513	-0.5435763313876958	-0.1816399596002973	-0.041388651552365	0.001880535180880726	0.01115767860931637	0.4731986982503874	0.5259189348460955	0.002972790446001435	-0.2185700709460252	0.3446477327424948	0.2812261194535066	0.2953837431397634	-0.4759251324459555	-0.147802694197108	0.0301190594060553	-0.902359243874754	-0.1198003088859627	-0.294554459107343	-0.3016953768731045	1.704396659557812	-0.01348761723077137	-0.1197100100989691	0.02077994401608105	-0.5639919069815054	0.339132062847525	0.7264952699910031	0.1997949160038897	0.04175358225667377	-0.02938098043253233	-0.1409577081556083	0.01231001861163822	-0.3335246502106553	-0.2116429270760292	-0.2338003861231351	-0.2590186117482342	5.937041802082452e-13	-9.983457129594766e-14	nan	nan	nan	nan	nan	nan
0.44	-0.03275621301701143	-0.02460462590499532	-0.06970110849178449	0.803345849340539	0.90478731608079	0.006626342638082829	0.4826625271397335	-0.0192323856531031	0.08888427825936839	-0.11804052239814	0.05068310340055367	0.05232679240846463	-0.06297347016829823	0.0694367153989526	0.04420271845298174	0.09173943733642405	0.3196194869093966	-0.09173943733643455	-0.31961948690938	0.1217680443285518	-0.1675848560349774	-0.004825934356963163	-0.3734349216292684	-0.01080866747224761	0.006582625474261176	0.07522852610808901	0.3282982185138628	0.8977185399584496	0.5656808644409924	0.1384789267399145	-0.0196648040514536	0.05258257674064191	0.05413866612389001	-0.9194161876443149	0.5613500559208118	-1.088529970089152	1.405619537801536	-0.2904946171307976	0.0694780827160978	0.8842938698707075	-0.1357571001610439	-1.532315742469517	-0.04706193435808309	-0.7077873184463447	0.4176742267859687	0.9614068389334655	-0.817769361363707	0.9012299409703988	-2.76831615101407	1.197875062850023	2.76831615101407	-1.19787506285002	1.209397517241899	0.06464368858681918	-0.004297253028492262	-0.8119130990931194	-0.0988049028655965	0.1890164806897195	0.4070244435900162	0.6281465878278636	1.46562566130533	-0.0235239417022978	0.1366725411954597	0.008349631048364232	0.1621860094437364	0.3130085526038019	0.001206609361289994	0.02074512494640106	0.04298688787103594	0.07246495981784611	0.001013508549753519	0.004358391054131833	0.001178836029934972	0.003981503684686008	0.4754816999721669	0.4456304940834894	0.003588739870252962	0.009954885907150483	0.001021990439099875	0.02763439155552766	0.001004644092191127	0.005574925106270882	0.001092069238061501	0.01358388221786954	0.5355820884943986	0.499513607783137	0.007837606517600267	0.02657221859077074	0.503893853980887	0.4936883366126558	0.001036544244276132	0.0130772358105614	0.001149324129956209	0.0110646746393532	0.00131918782133107	0.01103111030772061	0.001034603958889326	0.02482793433347127	0.5811028186787852	0.455491867315054	0.02057452036256464	0.04015090688583253	0.001031258561555963	0.006312658002530141	0.001035788847748265	0.01748185592244784	0.001051530383974681	0.05067225147722902	0.1886231191021161	0.2038349019124399	0.00528154505467909	0.004484570916064515	0.001481033234134954	0.005084875177824262	0.8357170471463403	0.7876787086550365	0.001033763395586186	0.04524941187720913	0.001014635834195461	0.006883711275906364	0.00100468758526657	0.00835835723811609	0.001009071450324853	0.01045944462586129	0.01653134909420961	0.02405687420346748	0.02583784477649683	0.03026428473974782	0.001359603663266722	0.005858166300516655	0.005682111225815423	0.02707505809596156	0.03189541360938841	0.06644911113153577	0.2724217535243792	0.2706801371944452	0.2444134502235243	0.2490915184750304	0.2278630455798558	0.1967470664058585	0.007230034199451233	0.04905251829815353	0.01311975909296914	0.07289312679043462	0.002193268816946371	0.06324463111635997	0.001239888245493876	0.03394164933365729	0.001062034843432284	0.06920021892296804	0.001032572837142357	0.06977987428139996	0.001084474800635144	0.01245167603963105	0.006207518897667925	0.02958819803914661	0.04832882629509975	0.0707632237979815	0.006930624621709624	0.02911508192913719	0.0317436064174894	0.03662908274182733	0.095946696575507	0.1023547442902961	0.003221265275245015	0.01676817488139302	0.01209869290822425	0.01721629790466519	0.01651987503020656	0.05247879269288545	0.003996810694851472	0.06963461391748947	0.2592279507609737	0.2353226079537408	0.00256915174413598	0.05874791458147771	0.04929308020814215	0.07364476920899053	0.01877687346315173	0.03329325593559401	0.001658937766329686	0.02225685695271159	0.001059658893834161	0.01819190796389861	0.00780726290046205	0.0170818122322386	0.01689810956155972	0.04835373398347273	0.01256519386381639	0.02688824467128259	0.00435733255072007	0.01509856631214466	0.001013268065101002	0.03035012973934017	0.04646763637979471	0.0573428195898773	0.2792018159833899	0.278408973992356	0.001133430625216042	0.01331706948365826	0.00214146140030109	0.06257846817633936	0.004354050716095844	0.005272285685619845	0.004377799173246067	0.006641465009766771	0.004508236372297996	0.008436651204463982	0.01819766438665646	0.01324754059236546	0.0009240754937243247	0.03014473804617029	0.004596956145086508	0.006846295060547715	-0.007846292034642937	0.01048976648584871	0.001202113617797028	0.02375380948278755	0.001012469901540715	0.001031303760809541	0.471243410166713	0.006263863935492248	0.001022042749650118	0.001003944986240751	0.001019484597140621	0.4904784410958682	0.001170605855862547	0.583750872786907	0.001016852479171341	0.001108150267897469	0.001274408609657982	0.001020646405388116	0.5520311794483832	0.02866350392026139	0.001023121120004085	0.001035761501850294	0.001058017301568252	0.189104631835254	0.001165121627172856	0.001135466001461759	0.8299672194983847	0.001023027066019316	0.001015054702179262	0.001004808151340727	0.001009335235949693	0.02370712701640892	0.034590859120737	0.001196872052464677	0.01130325158847667	0.05489800769137695	0.2552202311504533	0.2375099172419424	0.2189291696746851	0.004944306341884534	0.01114684857110661	0.002226591459135546	0.00124723033132877	0.001079182667673769	0.001041462493813383	0.001061522555298658	0.001755012711935984	0.04655991226146103	0.01263781942104878	0.03608199132105157	0.07282379966018719	0.002493672517355191	0.01375415720558638	0.001912937255230007	0.001647441666006949	0.2494524028237804	0.001800324388792815	0.0748003712511804	0.01812299139059651	0.001507242047810939	0.001060509792786198	0.001077133548866843	0.02193026707970288	0.02682756124698703	0.008106173241125652	0.00101317465303443	0.03659778262144963	0.2697142758598803	0.001136920240136679	0.001797264541171922	0.001079266925696162	0.001025701292035511	0.001044482464898086	0.007530724025872425	0.0132020617297682	0.001132540387202413	0.02237781603542059	0.01123546118947848	0.008315484840602775	-0.007824881685565136	0.01239730895294941	-1.023828878968004	-0.7810848041892191	0.03520496651746278	-1.188086063641993	-0.02307210984580427	0.0215985876870099	0.1656065539031669	0.1378766076631536	0.1170152611412999	-0.003981503641087379	-0.01089093887982287	-1.629342678819559	-0.4276642208674492	2.646125382829731	0.1471980639141	-0.008275523792102411	0.006486296710203786	-0.02643902588721232	-0.5494645668809229	0.5513005246569216	-0.1314010398719254	0.05920261540307165	0.07009890828137748	0.02580603305641264	-0.1341919733981165	-0.02161176195303899	-0.4001177518017281	0.05476882969956055	0.01535623245223359	0.02042938925329365	0.02529514555676062	0.3860710297835482	0.4307330742954883	0.0003105210314775693	0.5185785567655103	1.353405370503755	-0.7378067072109232	-0.1332615342893061	-0.7614818681236387	-0.01867624128943917	-0.07407695599134106	0.01524998729344793	0.01265679174064065	0.3940282665809339	0.4359991303236425	0.01363871955400439	-0.2445109656949118	-0.03706697031640094	0.4000200396459066	0.169606722601445	-0.8356020117457725	-0.1101209583702554	0.07306838114139719	-0.9153537103951492	-0.08209541079618632	-0.6451404705381304	-0.2227463401000189	1.584125863615745	-0.05307478905367828	-0.07266051240915448	0.02484009397714216	-0.2309782218188549	0.2642717238467421	1.073973186147541	0.2792047529969814	0.03932354826286912	-0.4537794491290816	0.04862619188256816	0.01179386190674448	-0.3098643430971408	-0.1061417166481204	-0.1194408662361893	-0.1416502997262035	7.429813646990899e-13	-1.618392440598637e-13	nan	nan	nan	nan	nan	nan
0.45	-0.04236935619550218	-0.01902382858341527	-0.07975983471568847	0.8175260555720324	0.90198218588009	0.007275966245503436	0.4927813087683613	-0.02028777509210122	0.07388963822886568	-0.1183641854263396	0.04367745815146931	0.05504579400631529	-0.05242027032167278	0.06124700829957345	0.0525581122669636	0.06879308604638959	0.3310401762709454	-0.06879308604640631	-0.3310401762709403	0.1332436942658261	-0.1666337241973003	-0.005098288630443272	-0.3812359330502124	-0.01202866342124897	0.008555269364144566	0.07868823297820739	0.3330590832807828	0.911329602745633	0.5654132181815452	0.1389304810905548	-0.01956335403649499	0.05416708162640232	0.05721158761857444	-0.9826461776513634	0.5548053599878217	-0.9177516418313317	1.431139308300443	-0.2687608688361772	0.05961196093319131	1.117501503499461	-0.06943539682234323	-1.468861480648838	-0.04065709532193941	-0.6956840225805009	0.1225572555939343	1.126067564000101	-0.8211749135298826	0.7663829927245112	-1.812356853036678	1.086628917631182	1.812356853036664	-1.086628917631101	1.081765937551252	0.1242909612087717	-0.05304419282384771	-0.7422099151643902	-0.1442463659414721	0.2052072646343392	0.282267900103607	0.320951970584476	1.256936389640379	-0.03326925023775717	-0.01970974734987412	0.01218466920845027	0.1533729291754188	0.2995374259903597	0.001196086399666637	0.0211154865475862	0.03136293599278235	0.06071895533803446	0.001012670389012577	0.004425040755449381	0.001105867929562013	0.00391500260829382	0.4738784480115746	0.4472376518529761	0.007465327383205987	0.01306403193863635	0.001022409924640936	0.02893640456079614	0.001004193729934588	0.005549298359830754	0.001055465725549054	0.01325796036767332	0.5186218543353008	0.4813057124095388	0.004591203051539557	0.02336139515884987	0.5339204703601046	0.522396353275933	0.001027590345095477	0.01412518141571762	0.001124464622783026	0.01121508095821089	0.001286076296310067	0.01111253854035403	0.001026992365025584	0.02430473171776552	0.5707922720340788	0.4501677434691412	0.02688603623410829	0.0468179079547129	0.001026407854893086	0.00625922821771153	0.00103697845142689	0.01779229440503273	0.001055145091905795	0.05132677211958842	0.1890292780037392	0.2043278325889607	0.003269660336295929	0.003252493116524475	0.001308146968044686	0.004932544165732028	0.8316205600927702	0.783433927157403	0.00102748062324154	0.0457301006208515	0.001014840501286731	0.006974876009916956	0.00100474522021719	0.008486344001226859	0.001009200987105989	0.01061972462489386	0.02033997223130176	0.02697396186264355	0.02903620051207252	0.03236990764242915	0.001837892753752622	0.006281939273916315	0.0160754211988823	0.03841538128773864	0.04179465244818461	0.07560765700879256	0.2667881077506875	0.2643358088690808	0.2414155704199184	0.248275759943493	0.2229193674205676	0.1889749689905283	0.005680333844311911	0.04852133894441624	0.01184637270787536	0.07217564793777291	0.002351984230896586	0.06344854362627855	0.001263385915057834	0.03405310572343048	0.001074420045549969	0.07245264303503941	0.001038693753732787	0.07339090831285605	0.001079311998993385	0.01259098422836664	0.00397601042883002	0.02790365827250033	0.04337020131579077	0.06668843449257365	0.01113938985862286	0.03346992288735908	0.03034001817603954	0.03514406947460805	0.08142965867367019	0.0920770109120151	0.004047506241066678	0.01675144544820563	0.01310711230838895	0.01784384906708535	0.009459781333025878	0.04556210606397926	0.002808944713363722	0.06906324862957654	0.252913920437611	0.2295999794477913	0.002201193331847166	0.05695763434133824	0.06085619164696789	0.08513815284123623	0.01644555861379346	0.03100523571709069	0.001680554314730457	0.02167043971555363	0.001060612642448861	0.01844362682078721	0.00453788094447448	0.01495823775333102	0.01762501053165292	0.0486830561388942	0.02768050872623569	0.0418606179637044	0.00943755846359572	0.02035324067218387	0.001013453442635254	0.03063419424567651	0.0376445439901071	0.05091418858442245	0.275722579424937	0.2794820145237751	0.00115281186544273	0.01341367766706021	0.002007683150861255	0.05979190697538325	0.002757246356481537	0.004572062430362838	0.002743350921215716	0.005800570508955129	0.002819632466611181	0.007451686774786947	0.005369539994739613	0.01236939196659663	0.001057065765531743	0.02290303652332653	0.009546773929918749	0.008626970737026333	-0.007823522745956166	0.01155060528004186	0.001170754878696357	0.01250063167357143	0.001011229704485045	0.001028695237723732	0.4693260620144526	0.01606534736520205	0.001023526548627564	0.001003538958503004	0.001015567804340031	0.4683813418270213	0.001121543438864641	0.6216131852314448	0.001019471563139061	0.001090484565937061	0.001232263560548319	0.001017736848475599	0.540736951131969	0.03853986175908379	0.001019868752418751	0.001040293940468558	0.001059660733288731	0.1902386046402119	0.001135674508599968	0.001121605717641074	0.8132925137405952	0.001019177154440972	0.001015052487549931	0.001004802702694027	0.001009336269719589	0.02526726513699443	0.0310338730081362	0.003301290801195164	0.0408907072263561	0.0520507190700937	0.2570077799031377	0.2345999770909869	0.2099398688161835	0.003265162282093518	0.00988742240670038	0.002764523073623899	0.001322242044917213	0.001094190431279839	0.001048111950385586	0.001084441876424044	0.001500395468696407	0.02951893237700564	0.0182019512148754	0.02242054030254732	0.05210116191816797	0.00696594893263118	0.01457994000070518	0.001653389301855697	0.001488526345430495	0.2339177251831596	0.001829760933217047	0.07542867138387235	0.01025985592328033	0.001868841247866957	0.001062532381161796	0.001057982039879839	0.01543457711895205	0.05961717322392861	0.02055537886539174	0.001014045478859744	0.01900517834203576	0.2685563274095054	0.001203512817649202	0.001927682807675301	0.001078543663822119	0.001025063716014096	0.001043613308044717	-0.00918753162208303	0.01082510753029059	0.00112967634000338	0.01608151139080695	0.01314564190710252	0.01065683513064209	-0.007799666305581689	0.01193408113590976	-1.037472468626331	-0.7210715409526175	0.04013619673357507	-1.159387030960596	0.02203533865922151	-0.0217289495357856	0.1548664477868521	0.4585072782976323	0.139716024262788	-0.003103861990717774	-0.0459373197200903	-2.031087109953903	-0.2277652334870832	3.115519631749575	0.08367376806875562	0.02529644285988019	0.009524552638725385	-0.07921696922566872	-0.5222158326911878	0.7678128825389208	0.05582156684794572	0.01666198790755126	0.06274808652488349	0.07336974577708988	-0.1045091732300125	-0.01088000930035841	-0.4415977647331389	0.03181081657882844	0.005661898382323716	0.008560143398006252	0.01091233261841227	0.2161090214698364	0.02978771464330273	0.07841443501037336	1.635575744115244	0.5278890722205022	-0.51387599047571	-0.03612177063804402	-0.7767339880171529	-0.07539070791193216	-0.07047349432939647	0.02396850659421565	0.009442285378523537	0.2547838551432168	0.2838934997485766	0.01455709155109844	-0.1039188921442742	-0.749538833765555	0.4622635761319174	-0.4283165751207146	-1.240311924993082	0.087490769198977	0.05484226913806556	-0.4936886602723384	-0.0388088732069004	-0.5268783307821873	-0.1372242990748201	0.7367999192642173	-0.3825106002283726	-0.04628941060912684	0.02483417614244198	-0.1774761907825727	-0.1641316273104269	1.850479528943093	0.7285988719294101	0.01927983567032288	-0.8370515626410634	0.1548030817110177	0.007427196093816567	-0.2523148754138927	-0.03938220618306102	-0.05318243415361624	-0.06222458359757882	8.566626377553122e-13	-1.894071427153098e-13	nan	nan	nan	nan	nan	nan
0.46	-0.05199781116405534	-0.01350859967397992	-0.08794686867110284	0.8319829875025581	0.8994475097923278	0.007801888300693696	0.5045733381630468	-0.02050338577286792	0.05946206430660565	-0.1193133927872487	0.03672257712451876	0.05470656077660543	-0.04091543021974311	0.05299316002922055	0.05946106172552729	0.05566424535468935	0.3413593874258688	-0.05566424535469423	-0.3413593874258745	0.1433240324264363	-0.1651248711656	-0.005944230036581629	-0.3881575345339938	-0.0136746363715626	0.0106806701138104	0.08082090350344999	0.3346557700262646	0.9228642576214622	0.564950200635151	0.1386177702672728	-0.01941622472204287	0.05562319455347108	0.06008864823692993	-0.9224785456755625	0.5482363734962684	-0.7141915163839665	1.460964677607999	-0.2364037944246552	0.04473777227003087	1.21894342310672	0.03219865149398467	-1.418902520767358	-0.172170800918695	-0.6976344740156543	-0.1939727386979594	1.151734889639313	-0.8305975954606204	0.6107410698786345	-0.8048140313467891	0.9775794215248149	0.8048140313467886	-0.977579421524812	0.9303351619078306	0.1761879273909202	-0.1190146795603203	-0.6360311116609059	-0.1840003031335236	0.2195678526456318	0.1416171746008058	-0.004689016430977818	1.050344079033408	-0.06259819909323643	-0.01618049359446528	0.0174854909613509	0.1365076177051078	0.2738363773441893	0.00117514370334171	0.02157322574145801	0.01967363837125613	0.04931177522613343	0.001011631110418679	0.004511763597967323	0.001068081925757503	0.003810321762652871	0.4721772465389815	0.4487086519950476	0.01421709260229576	0.01861612506513333	0.001023361814253637	0.03035528572566129	0.001003765545456138	0.005473647538670172	0.00103521003850782	0.01283225805301325	0.4999958718012388	0.4585148513031276	0.002916732266444991	0.02175161856202699	0.5659794165053528	0.5563995628860137	0.001024425462950553	0.01517636539404761	0.001103201887508679	0.0113093966019007	0.001248445857984834	0.01121610541703882	0.001021732773913872	0.02322328550938349	0.5601569991514167	0.4449104380534337	0.03481062045043103	0.05522142840427981	0.001022356643496645	0.006131219015635958	0.001039840265912466	0.01809063398466046	0.001057773741120766	0.05196607053438208	0.1897109476637722	0.2053140896984259	0.002238783647095819	0.002548675715620435	0.001214719175011347	0.004826763615351806	0.8239401112643606	0.7789915690202499	0.001022414770161992	0.04569446615893587	0.001014941677476933	0.007052652924204103	0.001004771297490424	0.008597403706660137	0.001009266240598725	0.01076072084559205	0.02304133985047602	0.0287543050211032	0.02900993420359222	0.0316479632008716	0.003126609953782414	0.007305862228443473	0.03540566788010206	0.05750836622881286	0.04563649178610309	0.07799859792096042	0.2637379518117057	0.260746276732666	0.2384409319237384	0.2482444510898813	0.216465584759651	0.181536459184067	0.004061707422117932	0.04778808257026833	0.01057678157160357	0.07146256330807828	0.002699776653894001	0.06369272108628996	0.001312637926832361	0.03412665102454047	0.001088116687964967	0.07426244201213425	0.00104507898060683	0.07541146075213706	0.001088195087771551	0.01274950133734319	0.002719904765309402	0.02727938210687758	0.03270583467869208	0.05633948826310707	0.01597604054783961	0.03818666193426273	0.02307854790627022	0.02882860725775928	0.06383058535979154	0.07714116056899492	0.006679889161704229	0.01813230421409659	0.01402445674923159	0.01836115164271385	0.005670269352670875	0.0420909185899029	0.002131771273751882	0.06872581192525305	0.2432674601676054	0.2242351793354855	0.002031357355496219	0.0559651367764951	0.06732048431635659	0.0888257487228722	0.01140031072619777	0.02608341702056493	0.001871984284208255	0.02129773922567972	0.001062101019961929	0.01867520146484386	0.002866644183763354	0.01385749808037083	0.01483915294090949	0.04575661474585617	0.05060927492479628	0.0624973963822868	0.01805958668511446	0.02880791880908804	0.001013981710597154	0.030771536106184	0.02451737148565968	0.04049969212347494	0.2730434264233494	0.2812814589727999	0.001195801838725046	0.01346360183194569	0.002005779982740253	0.05743483110100277	0.001952159080711127	0.004375056126390348	0.001919260422034591	0.005488928322155212	0.001967864837305001	0.007054519584845946	-0.01005200523453579	0.01049203962502241	0.001099486491335435	0.01629159958596909	0.01247016700327837	0.01078142948921073	-0.007799122729737767	0.01159539966674699	0.001139396139602399	0.001247453864352289	0.00100998950743379	0.001026086714641785	0.4674087138621926	0.0258668307949164	0.001025010347604753	0.001003132930754449	0.001011651011546577	0.446284242558174	0.001072481021866507	0.6594754976759797	0.001022090647094666	0.001072818863972709	0.00119011851143961	0.001014827291563799	0.5294427228155546	0.04841621959791544	0.001016616384820971	0.001044826379015402	0.001061304165003644	0.1913725774451694	0.001106227390033671	0.001107745433819346	0.7966178079828051	0.001015327242854704	0.001015050272918144	0.001004797254039171	0.001009337303485421	0.02682740325758098	0.02747688689553843	0.00540570954992719	0.07047816286424397	0.04920343044881795	0.2587953286558239	0.2316900369400328	0.2009505679576731	0.001586018222293278	0.008627996242294057	0.003302454688111391	0.001397253758505558	0.001109198194890777	0.001054761406966038	0.001107361197550562	0.001245778225455204	0.01247795249254901	0.02376608300870219	0.00875908928405425	0.0313785241761348	0.01143822534790964	0.01540572279582495	0.001393841348484073	0.001329611024855415	0.2183830475425438	0.001859197477639282	0.076056971516565	0.002396720455926581	0.002230440447934182	0.001064554969537627	0.001038830530887898	0.008938887158199741	0.09240678520087514	0.03300458448965882	0.001014916304702788	0.001412574062620975	0.2673983789591318	0.001270105395161609	0.002058101074177249	0.001077820401947418	0.001024426139996656	0.00104274415119128	-0.02590578727003816	0.008448153330813337	0.001126812292804358	0.009785206746193082	0.01505582262472645	0.01299818542068028	-0.007774450925598403	0.01147085331887053	-1.052557628511569	-0.7001798763155205	0.05268048506777147	-1.120321190025612	-0.01905748163986935	0.0139626338467042	0.1383750284154434	0.6264660265447217	0.1403888928467585	-0.01398631867640002	-0.03084703168937043	-2.545935825363548	-0.1074548538080954	3.705163972167667	0.1478457388561312	-0.01949365887943007	0.01091402553182179	-0.1380877444355054	-0.5361008808409	0.8986044007208712	-0.1463169235859827	0.05678285163189019	0.067054462762263	0.1244713196289842	-0.0285398938254314	-0.01230166958931915	-0.4396330797066892	-0.04849581149480203	0.01267866850767463	0.01704397771768989	0.02143838988873006	0.1587221296301713	-0.1347803945268235	0.1203405173060806	2.069110906629821	-0.0001156225601390527	-0.1868474694181988	0.02362840129659198	-0.6947643463507095	-0.05909164543671962	-0.07319811139803294	0.02330297730750172	0.0050745740105415	0.1055032395978325	0.1179028119041972	0.01748050355346424	-0.03245824540666654	-1.291898355080114	0.4723996573641286	-0.7964830673361597	-1.767225404682605	0.1693966813840732	0.05101866372043042	-0.2262538794090292	-0.03530969404486864	-0.5735747918102873	-0.06318980509986898	0.02296831349089419	-0.579834484557129	-0.02991716326424771	0.02081125173684106	-0.02641126061084483	-0.3868809858915701	2.20685421138507	0.9192055083689696	0.00997901911055421	-1.250952540229954	0.193906975406022	0.002457058204259495	-0.2239672778509618	-0.005498326388412767	-0.01359040343192772	-0.02409085176890189	6.570998901868612e-13	8.606857078377544e-14	nan	nan	nan	nan	nan	nan
0.47	-0.06023212346562404	-0.008048189089673153	-0.09405818448872791	0.8467682287965679	0.8973018606539159	0.008161870863883794	0.5163935479544527	-0.01952925050926692	0.04515193488402982	-0.1224639667405299	0.02962653356127353	0.0512376914740571	-0.03004367910709618	0.04456980653608376	0.06481680553412077	0.052729017829334	0.3505855562208114	-0.05272901782935633	-0.3505855562208501	0.1517535197005268	-0.1631582672067923	-0.007519823799017356	-0.3938454692272143	-0.01567774849512705	0.01292094858119988	0.08175462929018884	0.3329008334977131	0.9324449104863454	0.5641142821961225	0.1388465207337913	-0.01922611413395712	0.05696598940917857	0.06261663613226982	-0.7087952575664626	0.5405343992532377	-0.5098417433316249	1.496932835270819	-0.191608117961304	0.02705532251565909	1.120920320852324	0.1625494527338257	-1.444604667208965	-0.4726646085965529	-0.7199175309113515	-0.4946364159444984	1.005044237841807	-0.8517631488614154	0.4624035431706828	0.2133333904002283	0.8734936333834249	-0.2133333904002397	-0.8734936333833579	0.7528948367229322	0.214746379456289	-0.1953819009977193	-0.4999713240102087	-0.2144319897104593	0.2266496534089958	0.02373427101216012	-0.3492765785825852	0.8618002640849128	-0.1053218805590923	0.01803527295380669	0.01674114898649414	0.1358373152723616	0.2284729695541189	0.001150961586485668	0.02220211429211302	0.01087097918486224	0.04100393936863058	0.001010628160108717	0.004619923010719407	0.001047471522654439	0.003685971407970438	0.4685101378598288	0.4490331799231049	0.02117962493747323	0.02461099909345132	0.001024860775675934	0.03175701618354324	0.001003429964747318	0.00533091520447522	0.0010234577485421	0.01227583034020959	0.4731604045414015	0.4266890023375416	0.00201280298839936	0.02095393300924587	0.5953942662754784	0.5942669827061804	0.001023993050300591	0.01620619759660507	0.001086696892192553	0.0113734309794693	0.001213661812792558	0.01136728247933639	0.001018252697428683	0.02156710890431836	0.5476529709345608	0.4390175113466957	0.04243087085599082	0.06348899468733778	0.001019312120222409	0.005912686401020203	0.001044100970436724	0.01833722613887616	0.001059845929204875	0.05267750408387493	0.189598348140271	0.2060234090743295	0.001684879252963179	0.002125956778396805	0.00116095332343213	0.004725747285587744	0.8100870957452793	0.7744405358443568	0.001018610289702038	0.04513784340214001	0.001015065231438625	0.00712474286123901	0.001004805734511404	0.008700516534316242	0.001009346190226366	0.01089070430704961	0.02504096280948551	0.02996059622062273	0.02665828422835668	0.02937863027753188	0.009070106415163164	0.01180202950205087	0.05377705069427321	0.07479429858678784	0.04374435348658833	0.07481686917525646	0.263838284174376	0.2602360522368352	0.2340943996750277	0.247963050376107	0.2084857676007458	0.1749658051798867	0.002840286614762092	0.04713086102311353	0.009377662597080606	0.07078440674559175	0.002799183736521446	0.06376927635160352	0.001332921652434489	0.0341373896302167	0.001103195725739254	0.07451268268128763	0.001053012722181604	0.07572227081261637	0.002130683972068248	0.0138204880718582	0.003762098658792607	0.02901996270367236	0.02435940881184645	0.04811002648917972	0.02075446745964358	0.04250478827267672	0.01533756182876468	0.02217179127889938	0.04571982477647958	0.05931067765827207	0.009359484248509225	0.01927199938404926	0.01487576026374388	0.0188388632793869	0.006478504137924066	0.04249750651662128	0.001924782935819014	0.06866095243726984	0.2363646214314059	0.219996039952722	0.001898477949532428	0.05548808729385724	0.06755783015492503	0.08490080681632485	0.006894390377910386	0.0216441609731025	0.002005580386904245	0.02068007367879223	0.00106481519908046	0.01884551685517575	0.001971724441862226	0.01364446075644154	0.0110324528993676	0.04195154432688407	0.07123643997246402	0.08113414674065489	0.02782534422270639	0.03771656507195755	0.001014995473198228	0.0308015888484177	0.01355994538851479	0.02978023705372466	0.2635084525516131	0.2808171677663282	0.001210652948903763	0.01344845902164173	0.00194678914779801	0.05521347110896541	0.001526872675009828	0.004453241611791522	0.001482213478842167	0.005474234749277306	0.001516685957854004	0.00699200725118786	-0.02499651956106706	0.007979548644164104	0.001028004454009524	0.009101564166001623	0.01352765167405399	0.01291627007607095	-0.007804399436073494	0.01097989647656131	0.001114261021877891	0.001167942691113344	0.001009241612719356	0.001025960383114798	0.4536913915404188	0.03140151372611358	0.001027614220083033	0.001003036569272821	0.001010866748406424	0.3801978138839904	0.001061848161840375	0.6712737336014183	0.001024771841470631	0.001066718991719091	0.00116669828043559	0.001014464616266568	0.5076218386893229	0.05398845092312018	0.001015743485974413	0.001051674091120899	0.001062593996697351	0.1876794604112752	0.001106337587446359	0.001102605906644256	0.7553451358594693	0.001014078470583092	0.001015315267042805	0.001004879069606219	0.00100950730991621	0.02769175559812535	0.02098777004547261	0.02383062949856021	0.08032443808464705	0.03482530486589257	0.2686692779316223	0.2214656013693985	0.1890266961304206	0.001532776352947744	0.007631350769057152	0.002565211434737512	0.00131749883020043	0.001127096670769807	0.001066777946010024	0.00500434705017372	0.007909847262235453	0.01672033727322451	0.02797058954628761	0.005017964089818913	0.01625196712013521	0.01287914535768893	0.01614408761961592	0.01235750355323724	0.002029048029171302	0.2286889032700416	0.001675505319970581	0.0607640216487883	0.001772065681814817	0.002072810363969942	0.00107025099361732	0.001032183363848026	0.005165323729638454	0.101159878309104	0.04371777614175434	0.001017010155562618	0.001323277102004248	0.2261016128418378	0.001188898892015955	0.001738825132313348	0.001087407106495353	0.00102759626202754	0.001048374859904374	-0.03921361972042155	0.005092173913986499	0.0008774761456472111	0.001364614681880824	0.01336259958429129	0.01498557838724249	-0.007833634950790706	0.009971627812530375	-1.069686837327362	-0.6970902218036599	0.07248965130353592	-0.5691244278256046	0.02613366546972508	-0.02723800808520957	-0.1030710871764895	0.5774444280857504	0.13698071997137	-0.01574455743428068	-0.07097826588851062	-3.768320513510184	-0.05406724316851542	3.799289292951389	0.07794698898405054	0.0189787071761637	0.01819589520982172	-0.1903434788726114	-0.6738587877031528	0.7648576604235908	0.03955518040584572	0.006909804945194964	0.07669822030652922	0.01674075281151495	-0.04657372074870289	-0.0091375152954361	-0.4946511346739969	-0.07020028193721579	0.004460075861328493	0.006845366147870549	0.008589070743657071	0.09236888264945459	-0.3071148740309443	0.7220082242986353	1.384875989523736	-0.6077268494633759	0.09208936958964647	-0.06517802682167313	-0.6311729987635958	-0.06551930183451821	-0.06304223227137883	-0.003702591622617598	-0.001525842332470262	-0.05834654534227548	-0.06061427857526598	0.1828727632624639	0.3491594963362848	-0.4212111261917074	0.3940671617095048	-0.5569132486527555	-1.776571337615496	0.06728428519630392	0.04603321563322643	0.2632611299182543	0.006658304930084397	-0.2473421566988133	-0.03352183172488447	-0.782582188640138	-0.3299456116131647	-0.08665118233761868	0.01334400320707928	-0.006076738555292658	-0.3762624763287393	1.496902702049443	0.8579501681728725	-0.00650305807300293	-0.8592193449356139	-0.3110577946221793	-0.003101427006304184	-0.2213695259326545	0.01914488436960101	0.00976589930128836	0.008690888222725877	4.612720092422069e-13	3.661152737494546e-13	nan	nan	nan	nan	nan	nan
0.48	-0.06586194317608005	-0.00276413857186739	-0.09817910546147207	0.8619386292894551	0.8956377057430308	0.008338926394603921	0.5265081802939693	-0.01725397568778315	0.03054034489374658	-0.1290610973381029	0.02235736066032184	0.04491712657504796	-0.02116596736757986	0.03600409613916082	0.06874904961561495	0.05984221044501753	0.3589460460123514	-0.05984221044503177	-0.3589460460123687	0.1583285800372534	-0.1608776732747564	-0.009837424617966693	-0.3981252709547934	-0.01791947352867792	0.01517689943344743	0.0808677146890005	0.3276106726684833	0.9400205383060274	0.562829035186974	0.1381005694474531	-0.01915731129587839	0.05841566009561694	0.0645923429847071	-0.4015800275059036	0.5129643601890569	-0.3161125473917409	1.537996517383475	-0.1401049487622289	0.008152365776038397	0.8778279327359264	0.292426563072633	-1.479194634262064	-0.8614821298104285	-0.7322603415592762	-0.7643118579631935	0.7529270146473449	-0.8590689761304302	0.3260411244482521	1.204869996861448	0.8044436208441937	-1.204869996861449	-0.8044436208441913	0.5594497744338963	0.2389859220357615	-0.2674160908632647	-0.3544045185325386	-0.2317228851353122	0.222702329616779	-0.2225109029867119	-0.7117338765393917	0.6493390699921674	-0.1524639131185188	-0.211120844173825	-0.006776059037844369	0.1578827838509881	0.163380168774029	0.00112630171147428	0.02301086729236046	0.006232205921247599	0.03737171774297113	0.001009752798336805	0.004743322932608654	0.001037106778661581	0.003497455534955167	0.4617279374615716	0.4460551973640423	0.0273718493123789	0.0302637266047997	0.001026912442022338	0.03303537054781482	0.001003214053658411	0.005135068203622336	0.001017191809766328	0.01160189763546725	0.4337938935366936	0.3841667101180189	0.001553581229176697	0.02063057397074129	0.619374223901122	0.6310047347667166	0.001025118165450023	0.01713183092361013	0.001075395794141971	0.01142253420052165	0.001184558088294476	0.01155751348695162	0.001016332044787231	0.01947249788583795	0.5322998661402893	0.4308057757554438	0.04900976304101114	0.07071755770257118	0.001017353908356475	0.005661218216001392	0.001049655751709737	0.01851631476642989	0.001061526776877887	0.05352935440396381	0.1881283793011335	0.2056358686997247	0.001407270085359716	0.001805804756666028	0.001131500857201103	0.00461929493109805	0.7883962473051342	0.7686169947427784	0.001016084247318817	0.04414302967796942	0.001015259539565712	0.007196269580674313	0.001004863872706304	0.008799646596314692	0.001009471190466019	0.0110131176272795	0.02649147090859693	0.03079833812142784	0.02231366507288522	0.02574509204254933	0.02101035529940451	0.02060833245250489	0.06777642853731906	0.08514189451039821	0.03601880255251089	0.06641412647337319	0.2673745265052405	0.2627338001111486	0.2275946229531773	0.2472355008980192	0.1989664665172654	0.1686768683235556	0.002198816869613267	0.04661436377638437	0.008275627628490682	0.07018953803921424	0.00248134018627711	0.06370445590630032	0.001303190418384733	0.03412415438881611	0.001119684448185012	0.07303768231388344	0.00106298854886206	0.07410170560543397	0.00459161340455096	0.01613007500045577	0.007586752134536147	0.03363427466579611	0.02193733659158973	0.04657092320994705	0.02521628555823815	0.04612483619607335	0.009446789986791273	0.01724967987996977	0.02844647550726804	0.04205573061427902	0.01141735619655774	0.01965282856915396	0.0156707457509754	0.01931200699509369	0.0122783824042048	0.04646993449169243	0.002170221925364975	0.0685453881937559	0.2356337544983013	0.2198265547623917	0.001740184040600663	0.05526866533567463	0.06083787793373228	0.0736815950732356	0.004276353697340779	0.01904592705660419	0.001993739172980715	0.01970401085130611	0.001069020854718721	0.01894392506978252	0.001519064992901883	0.01393835262182638	0.007214605534978984	0.03818877765035696	0.08602900157785208	0.09196358725842935	0.03786848304364558	0.04587545065186263	0.001016549537487021	0.03059078319662851	0.007729390881274376	0.0239896878004777	0.2425773077345365	0.2745744515218698	0.001177468129198215	0.01344925715709233	0.00175779168275549	0.0529861444743013	0.001318625444798424	0.004718143031841372	0.001264879186114637	0.005666530517088634	0.001293477408334337	0.007170387413117617	-0.03884991263683324	0.004904732039327367	0.0008379530101291189	0.001091157649804136	0.01275133120402205	0.01495281224939821	-0.007845614354981292	0.009775245075607565	0.001089125904160682	0.001088431517884629	0.001008493718013238	0.001025834051592487	0.439974069218646	0.03693619665732408	0.00103021809255646	0.001002940207782464	0.001010082485265032	0.3141113852098005	0.001051215301815282	0.6830719695268599	0.001027453035858739	0.00106061911946429	0.00114327804943421	0.001014101940965838	0.4858009545630915	0.05956068224833058	0.001014870587113506	0.001058521803442544	0.001063883828384651	0.1839863433773811	0.00110644778486056	0.001097466379469521	0.7140724637361333	0.001012829698303772	0.001015580261165694	0.001004960885167343	0.001009677316344135	0.02855610793867276	0.01449865319541421	0.04225554944719251	0.09017071330504897	0.02044717928297752	0.278543227207418	0.2112411657987625	0.177102824303162	0.001479534483591676	0.006634705295819868	0.001827968181362857	0.001237743901896068	0.001144995146661549	0.00107879448507504	0.008901332902788519	0.01457391629901632	0.02096272205390078	0.03217509608387364	0.00127683889559237	0.001125410064100093	0.01432006536747021	0.01688245244340879	0.02332116575799434	0.002728485033488516	0.2389947589975262	0.001491813162298785	0.04547107178101279	0.00114741090767497	0.001915180279995225	0.001075947017701909	0.001025536196809478	0.001391760301074473	0.1099129714173311	0.05443096779385024	0.001019104006476179	0.00123398014138693	0.1848048467245409	0.001107692388870486	0.001419549190447919	0.001096993811044052	0.001030766384062955	0.001054005568618698	-0.05252145217080512	0.00173619449716002	0.0006281399984899273	-0.007055977382431301	0.01166937654385612	0.01697297135380373	-0.007892818975983444	0.008472402306189713	-1.087438553339011	-0.700532306578082	0.08865337499081005	-0.1851983436230804	-0.01600937984612194	0.0011295301853627	-0.5221270690144337	0.5580367230137675	0.1157136739133655	-0.0246092521009465	-0.05434803001732375	-4.685224476118003	-0.01258955090371463	3.479230420222104	0.1270059640820131	-0.02247989023501413	0.01872481460428604	-0.225774627139689	-0.9998626577447071	0.6908037470682129	-0.1529040379262377	0.0432821631188043	0.09513781688382286	-0.09490063048794214	-0.008026510874471413	-0.01338887450628859	-0.6941346648429617	-0.1361340050460583	0.01256602498797758	0.01624742458704452	0.01992436164279154	0.08501226987175772	-0.4076214568418265	0.9823676527204317	0.6814436197510744	-1.044318413866051	0.4147470046077862	-0.06560135156742655	-0.6384209167511558	-0.03094678539956295	-0.0565405401757181	-0.004972164814950119	0.0002798046025327141	-0.2395449677038533	-0.2683722416158413	0.2652005423263463	0.5422880277429873	0.04617334390568568	0.3327839743407451	-0.4495421513853214	-1.652118231269913	0.01762348434543492	0.05010507945988547	0.4869141302730408	-0.04545064512306434	0.2403560466821491	-0.01166430025356161	-1.435885653822807	-0.2116300581962117	-0.1015966197008748	0.006429816916236962	0.07497457726881547	-0.3784202374451806	0.6453922432634916	0.7692533717722078	-0.03819265968757624	-0.2651713769288268	-0.9617780321931376	0.005645247366068408	-0.2251606064349948	0.03184486054602487	0.02780746470781462	0.02408764736022481	3.227120831957577e-13	7.162504818696047e-13	nan	nan	nan	nan	nan	nan
0.49	-0.06820350749819344	0.002085628726273716	-0.1004799097774153	0.8775411175231767	0.894497643993805	0.008327056688769603	0.533679498470497	-0.01379020656179501	0.0158071844930969	-0.1396575515116441	0.01510186519540727	0.03605896850109361	-0.01505545075865658	0.02753241858410834	0.07142680599821687	0.07650288218598375	0.3669025813914953	-0.07650288218605651	-0.3669025813915415	0.1628592038060138	-0.1584406351816173	-0.01283794361215168	-0.4009928636059725	-0.02025796468097643	0.01733452573472681	0.0762221213487263	0.318680961583688	0.9453462907762743	0.5611173004077654	0.1322471963555651	-0.01934578165284842	0.06018547721987984	0.0657176604197227	-0.07978413450118696	0.4553209856539734	-0.1517434285339175	1.582679169035925	-0.0891767893999019	-0.0102469964119736	0.5603154866676494	0.3949068192027814	-1.470098555599305	-1.233406165195396	-0.7171765330332434	-1.002469466247292	0.4843080140777253	-0.8307122364751807	0.2177147308801729	2.112510716275315	0.8061877371230884	-2.112510716275326	-0.8061877371230394	0.3353609314445514	0.2453112040956202	-0.3330417661467206	-0.2271365587080768	-0.2347459929542033	0.2073000335139252	-0.7532537145875531	-1.070022568634254	0.4246567456098154	-0.1811030133591972	-1.06398224308569	-0.0249662433289973	0.1976275499766143	0.05685395151010216	0.001113304913291016	0.02398982132677946	0.003742779472829237	0.03629158352000875	0.001009277876901439	0.004863218849864083	0.001032317097285902	0.003296056704117615	0.4516445338854461	0.4383196062632227	0.03676071769885481	0.03878052148463893	0.001029943683203783	0.03410668281392251	0.001003100500431435	0.004909635881961781	0.001013582292243442	0.0108656202025112	0.3855174275884658	0.336008840495396	0.00130933008305612	0.02054136831628862	0.6340823131966346	0.6606909809269198	0.001030124070983559	0.01794881410274083	0.001068609183375314	0.01142795594323496	0.001166150922985412	0.01177281438534005	0.001015358665325667	0.01711960820948973	0.5138444387907904	0.4184645649892014	0.05506050777413097	0.07734753933401181	0.001016327475215022	0.005348091662379981	0.001052712827867194	0.01862667466634476	0.001062291111187598	0.05457669149878717	0.1852797866116679	0.2038708470367527	0.001275234853380128	0.001571854179921982	0.001118109702306216	0.00450409773942559	0.7609643238662024	0.7601064314593865	0.001014516470392072	0.04278235434615917	0.001015510010295649	0.007290325987874688	0.001004940512474419	0.008920458104760156	0.00100963655891289	0.01115244334015553	0.02881437873762081	0.03247992239439793	0.0188511364266265	0.02280103121410022	0.03326502871983141	0.02931582886594343	0.07421470951748664	0.08727064603724906	0.02641311481829461	0.05643729066106851	0.2726509222805837	0.2683849065385892	0.2249970768365388	0.2493708188509732	0.1875446660547276	0.1615311820203176	0.00180432906206739	0.04596890688886513	0.007196847195992517	0.06963981240315691	0.002091183980968844	0.06390493979009094	0.001251757416866172	0.03421191885479993	0.001129111701379901	0.06960501360782841	0.001071321565771894	0.07020007870794467	0.00905011741291255	0.02012530198147339	0.009364776073166881	0.03624900710311275	0.01896028888899572	0.04444806484411631	0.02810853276625647	0.04803738805156886	0.005479810945370681	0.0139323784794096	0.0155770324135033	0.02914319991395768	0.01252854403871031	0.01931136411035268	0.01671555793679151	0.02004435080339816	0.03834826802431751	0.05899726490615986	0.01748748389755017	0.0731629000878746	0.2417073657106885	0.2237189451232978	0.001606077212285429	0.05518398851261845	0.04912728269145356	0.05818070707878828	0.002739105284465962	0.01749731477030961	0.001941695403760881	0.01853747815098973	0.001071803742528483	0.01897529854654376	0.001278943243779701	0.01466007342006488	0.004370103811651139	0.03532427298059115	0.0913453654350195	0.0932797601470281	0.04448798364846212	0.05042180112798287	0.001019055536554138	0.02989375534193614	0.00456660796767398	0.02155403838732453	0.2250095129564868	0.2680865034222918	0.001133771732229253	0.01367400107531685	0.001573083199859313	0.0508400445206665	0.004259091038784175	0.007339383229807418	0.003827691952730862	0.008093219938889945	0.00386737672314021	0.009649369868195997	-0.05177526714697876	0.001188876791937991	0.0005820524084317507	-0.004791739147601983	0.009694606586550284	0.01691425064252717	-0.008084648914519483	0.008958778422581958	0.001108782465134525	0.001131345503554901	0.001009028911414331	0.001028599390173799	0.4190524279089947	0.05677083437232174	0.00103553561339582	0.001003017965204657	0.001009608583362692	0.2494362738649019	0.001057682130060357	0.6578645521842855	0.001042002115167022	0.001062327851884405	0.001150117357301942	0.001014551838249368	0.4569978224997006	0.0650110472667593	0.001015588064876783	0.001053672216955707	0.001062412262057422	0.1775029142698369	0.001164046992074535	0.001109837344301946	0.6715003837053893	0.001012931508908213	0.001015931792437276	0.001005070514822307	0.001009919784074303	0.03394583526051276	0.01540062490221622	0.05140810231767923	0.07586899750428829	0.01095066701309003	0.2861793932679899	0.2284472509124101	0.1605464744402587	0.001318386875614085	0.005547879114896934	0.001560717928174187	0.001164700386716395	0.001133792047121828	0.001081011773506588	0.01793779917037047	0.008440869319306481	0.01111810654139909	0.03072286663771463	0.001222821178680799	0.001081890554776915	0.01322875635930897	0.01869647386249273	0.1061833340237454	0.06053644314986364	0.2647767297072243	0.001444465708775004	0.02528099834822556	0.001103592830143427	0.001863783655752971	0.001073645887095247	0.001031314409176369	0.001323399106080181	0.08857182881099175	0.0505398997637674	0.001023829258702413	0.00118810093558695	0.2008917046436899	0.001071840590087911	0.001347244726192129	0.01262537616853286	0.0111490693799321	0.01122477088458781	-0.06410367363806192	-0.002964832619629412	0.0002892817346881614	-0.00886324535714411	0.005058066003233971	0.01882871246663351	-0.008477147424886445	0.008531412662671189	-1.106194151902749	-0.8869434734037361	0.1052964902247709	-0.03156367932132663	0.02599280289874933	-0.03132794824383306	-1.047610321400383	1.100330549271465	0.09878098035424461	-0.0211967161943017	-0.08360079689495188	-4.942081891755046	-0.004305070415134146	2.355028576352675	0.05701610017625017	0.01114146803509773	0.02312044033637486	-0.2415323270383758	-1.497484050815691	0.6376362197397286	0.0299302177185402	-0.005973438774407586	0.1146407789260859	-0.2614716855807943	-0.03024439451315226	-0.0105341207155981	-1.054841560381553	-0.1425317534679966	0.008894401706845486	0.01109088756094797	0.01191345384395599	0.242568820592783	-0.1927108364602992	0.7757878233064442	-0.2373788458543937	-0.9656407877648862	0.7052251241940155	0.5731304969514965	-0.8116086573754864	-0.08353751943650795	-0.0535017721380425	0.04842581718257009	0.0182088441786228	-0.4472737939372317	-0.5138825085864629	0.5124506435303472	0.01941910720682105	-0.4412838053894823	0.06668716616895677	-0.2318412619376025	-0.9583839380471034	-0.08009907501403106	0.09326254887686276	1.783205205829051	0.8118323735691565	0.5409880366507023	-0.006864283571929922	-1.646465953638435	-0.108284414455193	-0.1272849183136231	0.0007896503274531963	0.07694705604763212	-0.2092039933904614	-0.3737876057476175	0.1739825281240697	-0.103603799903344	-0.1969865745663571	-0.162437337126656	0.04079921088082748	-0.2076681436123209	0.4714978681691929	0.4366139730368083	0.4469803475334317	1.875122888548405e-13	1.041627694560599e-12	nan	nan	nan	nan	nan	nan
0.5	-0.06771865181983788	0.006308918864759857	-0.1013678762869556	0.8935957734636194	0.8938287821899089	0.008139572677626617	0.5377920857093106	-0.009464248161993826	0.001085151587634829	-0.1532411698493963	0.008047074366898268	0.02496474306155639	-0.01117717295102718	0.01948093737861377	0.07326743580944776	0.1017973520691506	0.3754562863979638	-0.1017973520691932	-0.3754562863979855	0.1648095177087885	-0.156033659042759	-0.01650534110437039	-0.4028284530691059	-0.02258980634059037	0.01929244216115108	0.06486972140701777	0.3062939367312415	0.9486905796493179	0.5593825755070152	0.1147323552081476	-0.01953760078180567	0.06239914927463468	0.06563283468058398	0.1637039724965709	0.3876689282428633	-0.03354498608960813	1.62843005872769	-0.04586495964311429	-0.02697049528569315	0.2660817451621432	0.4648644178293095	-1.476969135188172	-1.458914962690329	-0.6921194142868533	-1.211525331062097	0.306479254009494	-0.7750297061459225	0.1586158101623417	2.93162962530195	0.9238775463091363	-2.931629625301952	-0.9238775463091344	0.04338780123554176	0.2329735311787865	-0.4007917904702477	-0.1480038809234297	-0.2303929866026351	0.1827603546451556	-1.563872223269487	-1.403196630046392	0.2530463505503979	-0.1570619374281248	-2.543414455281903	-0.007445813415420984	0.2466537699499098	-0.07864846604454913	0.001116639185500459	0.02507997826347137	0.002503747901913826	0.03672574059009574	0.001009308261815308	0.004983263782283425	0.001031306584328147	0.003072523532267757	0.4381282034356688	0.4246506075309854	0.05081858383455811	0.05137050351496461	0.001034118557962999	0.03501563417369302	0.001003082650668501	0.004696743799530505	0.001011541323060385	0.0101160148916557	0.3304294038186532	0.2854104234163987	0.001190332273605564	0.02056340275438456	0.6370607144392527	0.6760455015843647	0.00103990362532957	0.0186846614990734	0.001066071777996507	0.01139690814581249	0.001160368831004094	0.0119956237989633	0.001015097265714657	0.01470727096673133	0.4921112928610692	0.400274003632892	0.06078053600149252	0.08351915490689142	0.001016173413752162	0.005052852378156416	0.001051814998514043	0.01870158104637663	0.001061937056936663	0.05582839351952566	0.181034923482623	0.2003390753184976	0.001237986491698397	0.001371301064254379	0.001117602921414317	0.004390941379367575	0.729111924907075	0.74658289216426	0.00101378388695575	0.04116178076493188	0.001015811035498952	0.007427140519917308	0.001005033655458669	0.00908498455673735	0.001009840495949649	0.01133084016239971	0.03257814530357359	0.03547499925043537	0.01748154673325087	0.02166047276100456	0.04381452355330105	0.03645721278585608	0.07143472619088702	0.08076060696382034	0.01669191321286866	0.04680946993372832	0.2787261664973264	0.2766333194612919	0.2296039561754296	0.2603074219329358	0.1740093940625635	0.1520268489069304	0.001526130812814234	0.04523575484081976	0.006111858637200589	0.06911755889442905	0.001762113529488724	0.06474010976218374	0.001189512904174148	0.03450704638413454	0.001128220917607435	0.06408650602658987	0.001076595463123406	0.06378546801977164	0.0157081956720258	0.02595120366389545	0.007233536838725894	0.03479786976035114	0.01262049770499195	0.03833447133608085	0.02892216052095714	0.04779779490743678	0.003428922147562291	0.01225439197640741	0.008700419706787026	0.02232813126962498	0.01255980431251954	0.01816719308994915	0.01813119626933177	0.02111523530542311	0.0886320160062864	0.0774271036725095	0.05225617938286337	0.08163962265785407	0.2547790636665534	0.2307036357187006	0.001515291613733039	0.05509951527970926	0.03321926516239861	0.04110879582892541	0.001942711402870089	0.01667639846218477	0.001889969544205169	0.017246812522868	0.001072043662990212	0.01897861351742126	0.001161676455503766	0.01562884321624467	0.002892680229479773	0.03371023184455943	0.08511915963724273	0.08465523633938893	0.04618662388128635	0.05003441730773341	0.001022671671748643	0.02847088942560754	0.002936706308851087	0.0205493949319089	0.2194719758083698	0.2747931897912718	0.001093995112375081	0.01429515486678754	0.001444486452017342	0.04876060641527172	0.01141569884445581	0.01372999417768084	0.01010863439171147	0.0139804810454599	0.01017930908891094	0.01561542444141204	-0.06380519962853076	-0.003183759701717867	0.0002708466986652683	-0.007957550063212108	0.004268158020312174	0.01880522418212228	-0.008553879400300984	0.008725963109228529	0.001128439026114186	0.001174259489218216	0.00100956410481655	0.00103136472875986	0.3981307865993433	0.07660547208732763	0.001040853134229879	0.001003095722635906	0.001009134681469288	0.1847611625199962	0.001064148958309998	0.6326571348417119	0.001056551194534332	0.00106403658430262	0.001156956665172658	0.001015001735533326	0.4281946904363094	0.07046141228518822	0.001016305542626979	0.001048822630684856	0.001060940695724888	0.1710194851622924	0.00122164619929257	0.001122208309136324	0.6289283036746451	0.001013033319508189	0.001016283323708069	0.001005180144474908	0.001010162251803361	0.03933556258235692	0.01630259660902705	0.06056065518816979	0.06156728170352847	0.00145415474320978	0.2938155593285615	0.2456533360260537	0.1439901245773497	0.001157239267630269	0.004461052933973777	0.001293467674983581	0.001091656871531572	0.001122588947568774	0.001083229061915313	0.02697426543794871	0.002307822339606065	0.001273491028913497	0.02927063719155861	0.001168803461777887	0.001038371045417907	0.01213744735114787	0.02051049528157996	0.189045502289505	0.1183444012662516	0.2905587004169251	0.001397118255245593	0.005090924915443858	0.00105977475258378	0.001812387031493483	0.001071344756492172	0.001037092621535646	0.001255037911081778	0.06723068620465379	0.04664883173368707	0.00102855451086352	0.00114222172978445	0.2169785625628217	0.001035988791298022	0.001274940261928365	0.02415375852602222	0.02126737237580532	0.02139553620056005	-0.07568589510531758	-0.007665859736418519	-4.957652911349891e-05	-0.01067051333185692	-0.001553244537388361	0.02068445357946223	-0.009061475873789604	0.008590423019154757	-1.127480150190282	-1.332014157163655	0.11089395544632	0.1176599150467189	-0.01597957684591882	-0.003297338015887397	-1.708808595305465	1.372674152949706	0.08324149243230018	-0.02210120434953367	-0.05701360554556759	-5.173333967331067	0.009658467659067362	0.6128853196459919	0.1107788078743143	-0.02977379831454206	0.02022651765542938	-0.2376641404416969	-2.169732775759415	0.599130535261475	-0.1493265843003556	0.03619147596500076	0.1360108020790787	-0.4482506415594881	-0.001347018800533749	-0.01298070815039379	-1.696729867188184	-0.1881136549935929	0.02111764995734256	0.02499041329577228	0.02773858351727891	0.3477107864615262	-0.04692098177624276	0.6691451540596965	-1.046314500309077	-0.9745153969718245	0.9342083036643209	1.694655674239439	-1.110150278730919	-0.04848581753415108	-0.05104611470770038	0.1219650528489476	0.04175241727948553	-0.6567127427340546	-0.7709689997334735	0.6313354825752174	-0.2708859281947284	-0.7519736844994542	-0.09764502560863188	-0.121679171927537	-0.4326258199237296	-0.1429178280532985	0.1178132181303949	1.667415800653598	0.7263914900721158	0.8588160936084921	-0.01162358225596426	-1.750090304919377	-0.06609086232665029	-0.1264232055805711	0.0008181160647154787	0.1243843768655304	-0.1283275307344176	-1.342747095983468	-0.2174934875078574	-0.183360272002655	0.02102981462294681	1.677148861534518	0.0849272220212894	-0.2118282368315119	0.7857190105303892	0.719921801655439	0.7215020709952381	2.13598816379457e-13	1.786211266521085e-13	nan	nan	nan	nan	nan	nan
[truncated: 371,746 more chars]
