# Supplementary material for: Transtibial limb loss does not increase metabolic cost in three-dimensional computer simulations of human walking
Source: PeerJ. 2021 Aug 4;9:e11960. doi: 10.7717/peerj.11960 (PMC8349165; doi:10.7717/peerj.11960)
Supplement: Supplemental Information 1 — Each subject’s simulation output and Matlab code for generating plots presenting the data. [file peerj-09-11960-s001.zip › TTA3D_solns_rev/Post/soln_walk_N50_wm100_TTA_S23.sto]

num_controls=79
num_derivatives=71
num_iterations=797
num_multipliers=2
num_parameters=6
num_slacks=2
num_states=216
objective=0.974773
objective_auxiliary_derivatives=0.001261
objective_contactAP=0.018585
objective_contactML=0.014891
objective_contactVE=0.042079
objective_control_effort=0.552331
objective_state_tracking=0.279100
objective_torsoGoal=0.066526
solver_duration=22977.611274
status=Solve_Succeeded
success=true
DataType=double
version=3
OpenSimVersion=4.2
endheader
time	/jointset/groundPelvis/pelvis_tilt/value	/jointset/groundPelvis/pelvis_list/value	/jointset/groundPelvis/pelvis_rotation/value	/jointset/groundPelvis/pelvis_tx/value	/jointset/groundPelvis/pelvis_ty/value	/jointset/groundPelvis/pelvis_tz/value	/jointset/hip_l/hip_flexion_l/value	/jointset/hip_l/hip_adduction_l/value	/jointset/hip_l/hip_rotation_l/value	/jointset/hip_r/hip_flexion_r/value	/jointset/hip_r/hip_adduction_r/value	/jointset/hip_r/hip_rotation_r/value	/jointset/lumbar/lumbar_ext/value	/jointset/lumbar/lumbar_bend/value	/jointset/lumbar/lumbar_rota/value	/jointset/patellofemoral_l/knee_angle_l_beta/value	/jointset/patellofemoral_r/knee_angle_r_beta/value	/jointset/knee_l/knee_angle_l/value	/jointset/knee_r/knee_angle_r/value	/jointset/shoulder_r/shoulder_flexion_r/value	/jointset/shoulder_r/shoulder_adduction_r/value	/jointset/shoulder_r/shoulder_rotation_r/value	/jointset/shoulder_l/shoulder_flexion_l/value	/jointset/shoulder_l/shoulder_adduction_l/value	/jointset/shoulder_l/shoulder_rotation_l/value	/jointset/ankle_l/ankle_angle_l/value	/jointset/ankle_r/ankle_angle_r/value	/jointset/elbow_r/elbow_flexion_r/value	/jointset/elbow_l/elbow_flexion_l/value	/jointset/subtalar_l/subtalar_angle_l/value	/jointset/subtalar_r/subtalar_angle_r/value	/jointset/mtp_l/mtp_angle_l/value	/jointset/mtp_r/mtp_angle_r/value	/jointset/groundPelvis/pelvis_tilt/speed	/jointset/groundPelvis/pelvis_list/speed	/jointset/groundPelvis/pelvis_rotation/speed	/jointset/groundPelvis/pelvis_tx/speed	/jointset/groundPelvis/pelvis_ty/speed	/jointset/groundPelvis/pelvis_tz/speed	/jointset/hip_l/hip_flexion_l/speed	/jointset/hip_l/hip_adduction_l/speed	/jointset/hip_l/hip_rotation_l/speed	/jointset/hip_r/hip_flexion_r/speed	/jointset/hip_r/hip_adduction_r/speed	/jointset/hip_r/hip_rotation_r/speed	/jointset/lumbar/lumbar_ext/speed	/jointset/lumbar/lumbar_bend/speed	/jointset/lumbar/lumbar_rota/speed	/jointset/patellofemoral_l/knee_angle_l_beta/speed	/jointset/patellofemoral_r/knee_angle_r_beta/speed	/jointset/knee_l/knee_angle_l/speed	/jointset/knee_r/knee_angle_r/speed	/jointset/shoulder_r/shoulder_flexion_r/speed	/jointset/shoulder_r/shoulder_adduction_r/speed	/jointset/shoulder_r/shoulder_rotation_r/speed	/jointset/shoulder_l/shoulder_flexion_l/speed	/jointset/shoulder_l/shoulder_adduction_l/speed	/jointset/shoulder_l/shoulder_rotation_l/speed	/jointset/ankle_l/ankle_angle_l/speed	/jointset/ankle_r/ankle_angle_r/speed	/jointset/elbow_r/elbow_flexion_r/speed	/jointset/elbow_l/elbow_flexion_l/speed	/jointset/subtalar_l/subtalar_angle_l/speed	/jointset/subtalar_r/subtalar_angle_r/speed	/jointset/mtp_l/mtp_angle_l/speed	/jointset/mtp_r/mtp_angle_r/speed	/forceset/addbrev_r/activation	/forceset/addbrev_r/normalized_tendon_force	/forceset/addlong_r/activation	/forceset/addlong_r/normalized_tendon_force	/forceset/addmagMid_r/activation	/forceset/addmagMid_r/normalized_tendon_force	/forceset/bflh_r/activation	/forceset/bflh_r/normalized_tendon_force	/forceset/bfsh_r/activation	/forceset/bfsh_r/normalized_tendon_force	/forceset/ercspn_r/activation	/forceset/ercspn_r/normalized_tendon_force	/forceset/extobl_r/activation	/forceset/extobl_r/normalized_tendon_force	/forceset/glmax2_r/activation	/forceset/glmax2_r/normalized_tendon_force	/forceset/glmed2_r/activation	/forceset/glmed2_r/normalized_tendon_force	/forceset/glmin2_r/activation	/forceset/glmin2_r/normalized_tendon_force	/forceset/grac_r/activation	/forceset/grac_r/normalized_tendon_force	/forceset/iliacus_r/activation	/forceset/iliacus_r/normalized_tendon_force	/forceset/intobl_r/activation	/forceset/intobl_r/normalized_tendon_force	/forceset/obtext_r/activation	/forceset/obtext_r/normalized_tendon_force	/forceset/pect_r/activation	/forceset/pect_r/normalized_tendon_force	/forceset/piri_r/activation	/forceset/piri_r/normalized_tendon_force	/forceset/popli_r/activation	/forceset/popli_r/normalized_tendon_force	/forceset/psoas_r/activation	/forceset/psoas_r/normalized_tendon_force	/forceset/quadfem_r/activation	/forceset/quadfem_r/normalized_tendon_force	/forceset/recabd_r/activation	/forceset/recabd_r/normalized_tendon_force	/forceset/recfem_r/activation	/forceset/recfem_r/normalized_tendon_force	/forceset/sart_r/activation	/forceset/sart_r/normalized_tendon_force	/forceset/semimem_r/activation	/forceset/semimem_r/normalized_tendon_force	/forceset/semiten_r/activation	/forceset/semiten_r/normalized_tendon_force	/forceset/tfl_r/activation	/forceset/tfl_r/normalized_tendon_force	/forceset/tricox_r/activation	/forceset/tricox_r/normalized_tendon_force	/forceset/vasint_r/activation	/forceset/vasint_r/normalized_tendon_force	/forceset/vaslat_r/activation	/forceset/vaslat_r/normalized_tendon_force	/forceset/vasmed_r/activation	/forceset/vasmed_r/normalized_tendon_force	/forceset/addbrev_l/activation	/forceset/addbrev_l/normalized_tendon_force	/forceset/addlong_l/activation	/forceset/addlong_l/normalized_tendon_force	/forceset/addmagMid_l/activation	/forceset/addmagMid_l/normalized_tendon_force	/forceset/bflh_l/activation	/forceset/bflh_l/normalized_tendon_force	/forceset/bfsh_l/activation	/forceset/bfsh_l/normalized_tendon_force	/forceset/edl_l/activation	/forceset/edl_l/normalized_tendon_force	/forceset/ehl_l/activation	/forceset/ehl_l/normalized_tendon_force	/forceset/ercspn_l/activation	/forceset/ercspn_l/normalized_tendon_force	/forceset/extobl_l/activation	/forceset/extobl_l/normalized_tendon_force	/forceset/fdb_l/activation	/forceset/fdb_l/normalized_tendon_force	/forceset/fdl_l/activation	/forceset/fdl_l/normalized_tendon_force	/forceset/fhl_l/activation	/forceset/fhl_l/normalized_tendon_force	/forceset/gaslat_l/activation	/forceset/gaslat_l/normalized_tendon_force	/forceset/gasmed_l/activation	/forceset/gasmed_l/normalized_tendon_force	/forceset/glmax2_l/activation	/forceset/glmax2_l/normalized_tendon_force	/forceset/glmed2_l/activation	/forceset/glmed2_l/normalized_tendon_force	/forceset/glmin2_l/activation	/forceset/glmin2_l/normalized_tendon_force	/forceset/grac_l/activation	/forceset/grac_l/normalized_tendon_force	/forceset/iliacus_l/activation	/forceset/iliacus_l/normalized_tendon_force	/forceset/intobl_l/activation	/forceset/intobl_l/normalized_tendon_force	/forceset/obtext_l/activation	/forceset/obtext_l/normalized_tendon_force	/forceset/pect_l/activation	/forceset/pect_l/normalized_tendon_force	/forceset/perbrev_l/activation	/forceset/perbrev_l/normalized_tendon_force	/forceset/perlong_l/activation	/forceset/perlong_l/normalized_tendon_force	/forceset/pertert_l/activation	/forceset/pertert_l/normalized_tendon_force	/forceset/piri_l/activation	/forceset/piri_l/normalized_tendon_force	/forceset/popli_l/activation	/forceset/popli_l/normalized_tendon_force	/forceset/psoas_l/activation	/forceset/psoas_l/normalized_tendon_force	/forceset/quadfem_l/activation	/forceset/quadfem_l/normalized_tendon_force	/forceset/recabd_l/activation	/forceset/recabd_l/normalized_tendon_force	/forceset/recfem_l/activation	/forceset/recfem_l/normalized_tendon_force	/forceset/sart_l/activation	/forceset/sart_l/normalized_tendon_force	/forceset/semimem_l/activation	/forceset/semimem_l/normalized_tendon_force	/forceset/semiten_l/activation	/forceset/semiten_l/normalized_tendon_force	/forceset/soleus_l/activation	/forceset/soleus_l/normalized_tendon_force	/forceset/tfl_l/activation	/forceset/tfl_l/normalized_tendon_force	/forceset/tibant_l/activation	/forceset/tibant_l/normalized_tendon_force	/forceset/tibpost_l/activation	/forceset/tibpost_l/normalized_tendon_force	/forceset/tricox_l/activation	/forceset/tricox_l/normalized_tendon_force	/forceset/vasint_l/activation	/forceset/vasint_l/normalized_tendon_force	/forceset/vaslat_l/activation	/forceset/vaslat_l/normalized_tendon_force	/forceset/vasmed_l/activation	/forceset/vasmed_l/normalized_tendon_force	/forceset/shoulder_flexionAct_r/activation	/forceset/shoulder_adductionAct_r/activation	/forceset/shoulder_rotationAct_r/activation	/forceset/elbow_flexionAct_r/activation	/forceset/shoulder_flexionAct_l/activation	/forceset/shoulder_adductionAct_l/activation	/forceset/shoulder_rotationAct_l/activation	/forceset/elbow_flexionAct_l/activation	/forceset/addbrev_r	/forceset/addlong_r	/forceset/addmagMid_r	/forceset/bflh_r	/forceset/bfsh_r	/forceset/ercspn_r	/forceset/extobl_r	/forceset/glmax2_r	/forceset/glmed2_r	/forceset/glmin2_r	/forceset/grac_r	/forceset/iliacus_r	/forceset/intobl_r	/forceset/obtext_r	/forceset/pect_r	/forceset/piri_r	/forceset/popli_r	/forceset/psoas_r	/forceset/quadfem_r	/forceset/recabd_r	/forceset/recfem_r	/forceset/sart_r	/forceset/semimem_r	/forceset/semiten_r	/forceset/tfl_r	/forceset/tricox_r	/forceset/vasint_r	/forceset/vaslat_r	/forceset/vasmed_r	/forceset/addbrev_l	/forceset/addlong_l	/forceset/addmagMid_l	/forceset/bflh_l	/forceset/bfsh_l	/forceset/edl_l	/forceset/ehl_l	/forceset/ercspn_l	/forceset/extobl_l	/forceset/fdb_l	/forceset/fdl_l	/forceset/fhl_l	/forceset/gaslat_l	/forceset/gasmed_l	/forceset/glmax2_l	/forceset/glmed2_l	/forceset/glmin2_l	/forceset/grac_l	/forceset/iliacus_l	/forceset/intobl_l	/forceset/obtext_l	/forceset/pect_l	/forceset/perbrev_l	/forceset/perlong_l	/forceset/pertert_l	/forceset/piri_l	/forceset/popli_l	/forceset/psoas_l	/forceset/quadfem_l	/forceset/recabd_l	/forceset/recfem_l	/forceset/sart_l	/forceset/semimem_l	/forceset/semiten_l	/forceset/soleus_l	/forceset/tfl_l	/forceset/tibant_l	/forceset/tibpost_l	/forceset/tricox_l	/forceset/vasint_l	/forceset/vaslat_l	/forceset/vasmed_l	/forceset/shoulder_flexionAct_r	/forceset/shoulder_adductionAct_r	/forceset/shoulder_rotationAct_r	/forceset/elbow_flexionAct_r	/forceset/shoulder_flexionAct_l	/forceset/shoulder_adductionAct_l	/forceset/shoulder_rotationAct_l	/forceset/elbow_flexionAct_l	lambda_cid33_p0	lambda_cid34_p0	/forceset/addbrev_r/implicitderiv_normalized_tendon_force	/forceset/addlong_r/implicitderiv_normalized_tendon_force	/forceset/addmagMid_r/implicitderiv_normalized_tendon_force	/forceset/bflh_r/implicitderiv_normalized_tendon_force	/forceset/bfsh_r/implicitderiv_normalized_tendon_force	/forceset/ercspn_r/implicitderiv_normalized_tendon_force	/forceset/extobl_r/implicitderiv_normalized_tendon_force	/forceset/glmax2_r/implicitderiv_normalized_tendon_force	/forceset/glmed2_r/implicitderiv_normalized_tendon_force	/forceset/glmin2_r/implicitderiv_normalized_tendon_force	/forceset/grac_r/implicitderiv_normalized_tendon_force	/forceset/iliacus_r/implicitderiv_normalized_tendon_force	/forceset/intobl_r/implicitderiv_normalized_tendon_force	/forceset/obtext_r/implicitderiv_normalized_tendon_force	/forceset/pect_r/implicitderiv_normalized_tendon_force	/forceset/piri_r/implicitderiv_normalized_tendon_force	/forceset/popli_r/implicitderiv_normalized_tendon_force	/forceset/psoas_r/implicitderiv_normalized_tendon_force	/forceset/quadfem_r/implicitderiv_normalized_tendon_force	/forceset/recabd_r/implicitderiv_normalized_tendon_force	/forceset/recfem_r/implicitderiv_normalized_tendon_force	/forceset/sart_r/implicitderiv_normalized_tendon_force	/forceset/semimem_r/implicitderiv_normalized_tendon_force	/forceset/semiten_r/implicitderiv_normalized_tendon_force	/forceset/tfl_r/implicitderiv_normalized_tendon_force	/forceset/tricox_r/implicitderiv_normalized_tendon_force	/forceset/vasint_r/implicitderiv_normalized_tendon_force	/forceset/vaslat_r/implicitderiv_normalized_tendon_force	/forceset/vasmed_r/implicitderiv_normalized_tendon_force	/forceset/addbrev_l/implicitderiv_normalized_tendon_force	/forceset/addlong_l/implicitderiv_normalized_tendon_force	/forceset/addmagMid_l/implicitderiv_normalized_tendon_force	/forceset/bflh_l/implicitderiv_normalized_tendon_force	/forceset/bfsh_l/implicitderiv_normalized_tendon_force	/forceset/edl_l/implicitderiv_normalized_tendon_force	/forceset/ehl_l/implicitderiv_normalized_tendon_force	/forceset/ercspn_l/implicitderiv_normalized_tendon_force	/forceset/extobl_l/implicitderiv_normalized_tendon_force	/forceset/fdb_l/implicitderiv_normalized_tendon_force	/forceset/fdl_l/implicitderiv_normalized_tendon_force	/forceset/fhl_l/implicitderiv_normalized_tendon_force	/forceset/gaslat_l/implicitderiv_normalized_tendon_force	/forceset/gasmed_l/implicitderiv_normalized_tendon_force	/forceset/glmax2_l/implicitderiv_normalized_tendon_force	/forceset/glmed2_l/implicitderiv_normalized_tendon_force	/forceset/glmin2_l/implicitderiv_normalized_tendon_force	/forceset/grac_l/implicitderiv_normalized_tendon_force	/forceset/iliacus_l/implicitderiv_normalized_tendon_force	/forceset/intobl_l/implicitderiv_normalized_tendon_force	/forceset/obtext_l/implicitderiv_normalized_tendon_force	/forceset/pect_l/implicitderiv_normalized_tendon_force	/forceset/perbrev_l/implicitderiv_normalized_tendon_force	/forceset/perlong_l/implicitderiv_normalized_tendon_force	/forceset/pertert_l/implicitderiv_normalized_tendon_force	/forceset/piri_l/implicitderiv_normalized_tendon_force	/forceset/popli_l/implicitderiv_normalized_tendon_force	/forceset/psoas_l/implicitderiv_normalized_tendon_force	/forceset/quadfem_l/implicitderiv_normalized_tendon_force	/forceset/recabd_l/implicitderiv_normalized_tendon_force	/forceset/recfem_l/implicitderiv_normalized_tendon_force	/forceset/sart_l/implicitderiv_normalized_tendon_force	/forceset/semimem_l/implicitderiv_normalized_tendon_force	/forceset/semiten_l/implicitderiv_normalized_tendon_force	/forceset/soleus_l/implicitderiv_normalized_tendon_force	/forceset/tfl_l/implicitderiv_normalized_tendon_force	/forceset/tibant_l/implicitderiv_normalized_tendon_force	/forceset/tibpost_l/implicitderiv_normalized_tendon_force	/forceset/tricox_l/implicitderiv_normalized_tendon_force	/forceset/vasint_l/implicitderiv_normalized_tendon_force	/forceset/vaslat_l/implicitderiv_normalized_tendon_force	/forceset/vasmed_l/implicitderiv_normalized_tendon_force	gamma_cid33_p0	gamma_cid34_p0	prosthetic_ankle_stiffness	prosthetic_subtalar_stiffness	prosthetic_mtp_stiffness	prosthetic_ankle_damping	prosthetic_subtalar_damping	prosthetic_mtp_damping
0	-0.06698921195628935	0.0275467675306672	0.121546809540759	0.1617391807065944	0.8938551722482732	-0.006212445643281736	-0.2371166233893075	0.009679936288262189	-0.004322234440226295	0.5199811131790931	-0.03962674725763658	0.2036016607598728	-0.0140967137667667	-0.07120456927560674	-0.0981370594162061	0.2139242426309178	0.02820232855508356	-0.2139242426309141	-0.02820232855524336	-0.3949383372608469	-0.01194537508889611	0.02515000244017704	0.1461051822000252	-0.1754295911904667	-0.01906806516439813	0.2187912038352888	-0.006970623966017867	0.5506814878158837	0.9321402979901683	0.1294066730897365	0.001821485470897787	0.6012241709955751	-0.001177269293076766	-0.09582337631187512	-0.5937710897602672	0.5743787406305141	1.687644248684641	-0.04008588069500837	0.02384964880939559	-0.6723301050355842	-1.264049484553858	-0.6356641301545416	-0.1081270998858113	0.3710610146215187	-2.419179509221668	0.5366476489451912	0.8384076727329909	-0.8582023535770289	1.686834299456778	1.505020652194126	-1.686834299456769	-1.505020652194129	-0.2976668664581664	-0.175652803941107	0.07528571199490711	-0.1651563001671386	0.002844792892038977	-0.2846917725647198	-2.621364434890629	0.2678889460710838	-0.09516324857740567	0.4898750916946913	1.098402341761245	0.2189551159950191	6.201145068403972	0.1512294142695179	0.07179460763473854	0.07505869150516378	0.08150656539134116	0.07186636295247924	0.01826145410737183	0.01928625203183439	0.04709008753069368	0.0458529981284489	0.07938244262854373	0.1058965552243193	0.1930867426668577	0.1705523492951822	0.01670428180778898	0.05974694253231529	0.0013189101815602	0.01395893795670159	0.001220449508906607	0.02410629322004211	0.003450365442916373	0.0221947411188483	0.04303673767376207	0.06366279474660304	0.02501806446227591	0.03133779261505926	0.09714573385263794	0.1017171589911956	0.1285670760426608	0.1057549718602082	0.05189232909802143	0.05368438345459913	0.06388512626196936	0.08737532583053974	0.1834071946091711	0.1976806358538404	0.02859485131299283	0.04177942179739924	0.1230860546131322	0.1023773259706079	0.001206878384294343	0.01913992517109116	0.001156806276556093	0.009190109804435184	0.04060532084238208	0.0672583770371782	0.03751934909491195	0.06017174186452159	0.020286692280451	0.03102218370369961	0.009316991547010369	0.006813338753657531	0.105588864489839	0.1223485475100869	0.001123127742950244	0.007136701501640662	0.001075768424890925	0.003285418625945815	0.001100242566153729	0.004439419049838159	0.001218599637272326	0.030985964711884	0.001273273793855399	0.03003838536199468	0.001025131690133159	0.005781288564588147	0.001089064065759537	0.001167470875833239	0.1827503972662018	0.1815505630788966	0.001545509384294208	0.01310179269479363	0.001967284299113875	0.01927159208897394	0.008849977066195818	0.01402126909372948	0.001064137326242534	0.02663074122029451	0.04394177804549715	0.1206275927575076	0.02598004950936421	0.07491692481053883	0.1572336496600017	0.1162433427117009	0.4113538306449525	0.2878696927199146	0.4486880153912561	0.3004005518271705	0.001011205892234845	0.004466826622334398	0.001061937531138841	0.00918852723919476	0.3434888114023217	0.2777640982793574	0.001248543712611685	0.02372827528223683	0.4910313867190699	0.5068523281927154	0.001054172478041265	0.01558308811976586	0.00127499329669012	0.01234141535499596	0.001462520115133514	0.01490145698879443	0.3908500463419031	0.3662136891693835	0.3089394791708394	0.2199418071165185	0.001749205405465957	0.0116737444520948	0.00110276792875396	0.002471620425776736	0.2862503071540021	0.2542405607216365	0.02057849411158612	0.04036894382211825	0.001068542380012598	0.004931519763756476	0.001125355138907761	0.01823667625966853	0.2046121982993868	0.2643836094148383	0.1297844156558886	0.1524236317555339	0.001069199995417297	0.003699653910984688	0.001141427018157959	0.005650773293965995	0.4008785079774662	0.2684367605002109	0.5209717581461296	0.4546243123395045	0.00110952133780302	0.00915620324650925	0.05825228191212813	0.08282869100378723	0.001053329750451954	0.02922210955722311	0.00107172085619974	0.009674919353126274	0.00103094316258284	0.004577298720063091	0.001055122256323641	0.005912701608842372	-0.007375323830365048	0.01961828548422614	-0.01161729068413741	0.004644720963827222	-0.0261204380528847	0.000796908383632743	0.003280793857672994	0.01348770710815503	0.07521018677886568	0.06203852226268235	0.03858995287305978	0.04923060517572909	0.04783226730168007	0.1946902951091788	0.03476355234243308	0.001565364082771941	0.001121002398181279	0.00116563451893022	0.04659308271825316	0.00443462355183794	0.06600370564455948	0.1430432968712862	0.05657460464941994	0.004710595376107433	0.1245005776527968	0.02495270215317816	0.1260641630134111	0.00129850364091675	0.001158814810076093	0.01973192066641506	0.05214891091786562	0.03439057597193085	0.002885371494559288	0.05292377581919638	0.001168004292527375	0.001099166937184115	0.001134968089322049	0.0013058384959384	0.00138915129027294	0.001032555451168593	0.001119844949717586	0.1952778616448521	0.001118990193685824	0.001192512813267722	0.002543050505618304	0.001078268842876022	0.09853705258527222	0.0409699076902245	0.2121758526802059	0.4185283814383247	0.4471003798287176	0.001014259531625228	0.001068238787005003	0.2108077518250353	0.001324730889368953	0.4872959707221451	0.00106983224900245	0.001337639737561031	0.001602400617031794	0.5497262732095926	0.3902632728325276	0.001798716072303373	0.001140698624123276	0.2951742971679397	0.01558596559928539	0.001083667087861039	0.001173906912973446	0.1648757708592173	0.1332654867525655	0.001093884491685355	0.001188016140401947	0.418897120929857	0.4251178154974394	0.001049380525045525	0.01663392015012775	0.001065851826155087	0.001088274168161577	0.001036943187721425	0.001067528816963047	-0.007904681519170231	0.01920968125771591	-0.01216910366942565	0.00578358529896827	-0.03541929242017484	-0.001260169871082023	0.003125192100789705	0.01089507402541246	-0.5506979458651574	-3.086266794865541	-0.04707393592715466	-0.9941913712091185	0.861846470020489	-0.3093111539220229	-1.666406379125088	-0.245140153028328	0.9011860442441239	-0.00879544174911686	0.07628015733245784	0.02579811652193518	0.02130035684720124	-1.067050663007499	-1.924019226630189	-2.215187791130683	0.1263812007568772	-2.94605764598155	-3.827000948316163	-0.2380699172820015	-2.308541994710035	0.0115766643277845	0.07677176323597427	-1.221789002323725	0.3269337715622689	0.6904470576712318	-0.0427829413229609	-2.740859189049113	0.04128893228216189	0.02599976414864192	0.02137941848199756	0.1177197377324287	0.1576158240154895	0.02933193398106164	-0.004488857963808478	0.4094694078450767	0.03840315900571459	0.02354658205367983	-0.3315604691365683	0.08872057809722229	1.884469932237029	0.3981992950709977	2.043828855448553	-1.409386581287265	-1.812847989212868	-0.01255234526306616	-0.05114456180645374	-5.3538199241965	0.02376351021506147	0.115744106949944	0.1260086052739233	0.05489694384857817	0.03993386441364697	4.823532336590834	1.927822847759405	0.1607327423103184	-0.05822563199914327	-0.06420268522760521	-0.2826031658896494	0.03533280131220382	0.01463171320934347	-1.369132014780923	0.1265225959625327	-0.01439988803485664	-0.005324294567247295	-0.7027141551106489	-2.675667919909176	0.1106051316944927	-1.650029371768942	-0.01683719006882229	0.03680251914539564	0.01698834213418043	0.02035744576135123	-2.803679858934986e-12	3.133512378563096e-12	389.8884118824475	535.8796143539555	221.3570599717609	0.01002172335185413	0.2188884373047836	0.01054210236935091
0.01	-0.06711235452857141	0.02078495509748444	0.1260013869517574	0.1789078095830107	0.8936638365825792	-0.005863777116200688	-0.2445000052693939	-0.003689254069580527	-0.01150634865874631	0.5176972042384945	-0.03360012618246755	0.1741729314453473	-0.008840370848970916	-0.06163949417565368	-0.1055669887985008	0.2311409575239541	0.04719859569417651	-0.2311409575241169	-0.047198595694859	-0.3981207117451048	-0.01405956983152859	0.02569653555709667	0.1429524191470788	-0.1750936842111213	-0.021991057403105	0.1897182366865688	-0.005742716608522291	0.5502627050326614	0.9368529705062807	0.1384638883887488	0.0003283021187250945	0.6653497881530792	0.001445515045761059	0.06429741215891255	-0.7474830122711982	0.3008974996286961	1.744654969989589	0.001574881344598986	0.04588045564473131	-0.7837063383798696	-1.386976347717686	-0.8080276120405165	-0.3443524215297663	0.8046066848741816	-3.37541082446243	0.5181649066717509	1.064391082742998	-0.6109858120586844	1.784669912411426	2.238895656462969	-1.784669912411378	-2.238895656463131	-0.3327487170308304	-0.2475711638990851	0.03548959453319855	-0.4584169259379921	0.06857369300020749	-0.2982741968366666	-3.197859907163383	-0.1648274765267772	0.0002027760004890802	0.4319912004331141	0.6818697774582276	-0.3216186728337252	6.612132091087696	0.232884459738984	0.07107461982092331	0.0719771052452466	0.06935068877764233	0.06079830029579164	0.03273993570127578	0.02858959239821567	0.04683369040251877	0.04150735887331514	0.06020059426593125	0.08826405915990988	0.1914639755917293	0.1661468353549163	0.02907254506606526	0.06865836188934468	0.004688557281631157	0.0166195112693522	0.001161188889258047	0.02529716297357917	0.00231904209241931	0.02303244591204453	0.04322503835665744	0.06203197775168225	0.0148799535990494	0.02267612413860102	0.07652073808753251	0.08118671328506784	0.1359392782111608	0.08797549366695484	0.05178575896072363	0.05243211419039814	0.04088229036618934	0.06105714180255401	0.1483432476583837	0.1574109815591995	0.02436686858164291	0.03763432487730764	0.1284082127752241	0.0853233060630382	0.001232204987951971	0.01922701332543303	0.001217992082843224	0.01012704143551165	0.02871101154279828	0.05577650009553654	0.0414452810016033	0.06014237201446051	0.02488819181300595	0.03405302979693172	0.005990385282046249	0.006485123530621073	0.08749016607525384	0.1018193659620764	0.005031730733863157	0.01109292857161849	0.003819292333146501	0.005059901104613278	0.003729999687908214	0.006519460870481853	0.001259320492772376	0.03257216639251078	0.0105416855307634	0.04135175723496043	0.001027250781938062	0.006035003186454994	0.00109835704391554	0.001098354752574144	0.1878654298650456	0.1849449160064705	0.001328132545660803	0.01340382824337003	0.001572661201325837	0.0194448805890358	0.006109794516345825	0.01186464687356573	0.00106595334694445	0.02767185976776801	0.08558753554103955	0.1424136253743351	0.02925705593921054	0.07733118545075411	0.1795121121120963	0.1355243333605071	0.4099889681525123	0.2719788500437338	0.4435840019468831	0.2802896363242277	0.001011743835791046	0.004349404497140183	0.001059098954549056	0.008450506200504753	0.2845245430675704	0.223005981834948	0.001272095493199005	0.02399419927679277	0.4868067860237033	0.5065229879179236	0.001058645744974767	0.01678800794887213	0.001285166406162423	0.01281963527114923	0.001501567675659139	0.01532809807478801	0.4455326468068774	0.4079192390516628	0.3379103316335818	0.2364254783652326	0.00171992355955361	0.01265843580713424	0.001114307720577729	0.001808689713695887	0.286622862631011	0.252410963370563	0.01903162499094443	0.03921306965427928	0.001070825008604091	0.005041976807957175	0.001137357059144296	0.01842097780366789	0.1793103839239751	0.2447157937419429	0.1302570486605751	0.1526768083815071	0.001076772590981867	0.003530705716778185	0.001154598129702279	0.005580762079616205	0.4031414936894934	0.2585974907437292	0.4848886530873291	0.4260396648457256	0.001076179774877841	0.01016608575885714	0.03762166659518408	0.06455357548729736	0.001055201674351909	0.02888814487692745	0.001073330029434698	0.00998445175791096	0.001031095512530423	0.004739163410438958	0.00105622301715302	0.006093407000200162	-0.007419891163511746	0.01916433058430977	-0.01210703675056284	0.004704360392404499	-0.0361955924893571	-0.001686489031487874	0.002820527408864159	0.008366579562935321	0.06575846784880383	0.04594129972248957	0.05813674825930369	0.04419866172710836	0.02467033400443605	0.1834849613835265	0.04994170537156496	0.01385923693078355	0.001081259671093472	0.001105507335853176	0.0407522690501923	0.002837055774420573	0.0336126448675819	0.1504247204881087	0.04741899324693018	0.01872415658346683	0.06332500437338219	0.01497051351931197	0.1451825188065405	0.001224800656562709	0.001385695872229166	0.01062272696619854	0.04084437220779134	0.02629461628443444	0.002064268244099093	0.07027154538550553	0.01587574047333229	0.01142355831240706	0.01100780476879295	0.001298259952300672	0.03646935170983997	0.00102683404380169	0.001098035226268496	0.1972868580235607	0.001086768186017022	0.00113391820964156	0.003730849531791876	0.001059022832053952	0.1732893656787693	0.02610721336385281	0.2178505041772082	0.3966579991463981	0.4187495589895418	0.001010648856559443	0.00104591113305414	0.1269268263745194	0.001272847261780562	0.4679317224408684	0.001057776452941829	0.00126032873038202	0.001491388070211489	0.5768079830004658	0.4005595858673073	0.001596828031227745	0.00111415642479871	0.2803402789981899	0.01877362741439682	0.001064345647419638	0.001129499658813341	0.111881963344698	0.128948387037563	0.001076846119510348	0.00115163956870449	0.3982172428500742	0.3796152379484966	0.001034777459385663	0.008891867856921165	0.001049787537191556	0.001063777951678814	0.001026440555719187	0.00104877231409577	-0.007076626212132354	0.01867409514567023	-0.01254712928189672	0.003900619895731602	-0.04689178698117228	-0.004510941774932524	0.00211652920651627	0.001222656447733251	-0.7324548554888152	-2.833756292576108	-0.5048001295305552	-1.184154089052522	0.9819808670543239	-0.5168498600790707	-1.830291145928911	-0.6173082964713689	0.8810832378595226	0.4935837881835088	0.1442395377423966	0.1331011222660453	-0.3091197227895437	-0.6819933727772874	-2.185419607220665	-1.343303725018606	-0.3317523201336693	-2.14935419521923	-4.218215635064257	-0.5692612182640768	-1.152349860253195	0.005601149417841705	0.1041362640448996	-1.08505336083662	-0.29687070167764	-0.02340041982201266	-0.02431979193182966	-1.425596786557263	0.7011630399584045	0.3125494866257876	0.3678073248375323	0.1795108024027707	1.934876844213334	0.02204373191084284	-0.009367644999105643	0.2410339845741725	0.02893820915689896	0.02123236950719075	-0.1170363411769125	0.1173320351282814	2.452380954086355	0.06841009335083315	1.803811608399351	-1.788404292643006	-2.225226267849524	-0.01084214194301196	-0.08353276780353466	-5.537314962224001	0.02549278839765892	-0.2472719617437958	0.1185256820880063	0.03893701109603263	0.04101888346415856	3.411778383154771	1.331624761888438	0.06694538467786486	-0.06998370006615068	-0.3875912046768754	0.02640314892552578	-0.005386527520463877	0.01974139455751201	-2.636764994573836	-0.07410791977079004	-0.0195822346714151	-0.009096761721427597	-1.260575561161907	-2.996347903163941	0.1027661033745113	-1.877680689655809	-0.04738364824642393	0.02991527769018465	0.01733078910563154	0.01824210243432938	-2.284504816880705e-12	1.083286816206576e-12	nan	nan	nan	nan	nan	nan
0.02	-0.06584121271023734	0.01281927498052691	0.1272519746954835	0.1966037489750498	0.8938817925386927	-0.005294908550768073	-0.2523779515065095	-0.01760334588097164	-0.02062016465032967	0.5131801100804272	-0.0241277438688888	0.1379165548553557	-0.00366253619131756	-0.05012107291062925	-0.1100208214412408	0.2501808655445603	0.07187349930039851	-0.2501808655446395	-0.07187349930048574	-0.4014721253342843	-0.01690449875329432	0.02588916799368297	0.137076431370934	-0.1739733755301904	-0.02500089953439922	0.1547413874459557	-0.01311757353376916	0.5504614650172025	0.9403667577768883	0.1424206498276031	-0.0006914257110686215	0.7332298873769035	0.0006715600253189673	0.1830335012652013	-0.8345446263984535	-0.06641919280894713	1.79310635180919	0.04177244222519077	0.06788965647970412	-0.771242976516755	-1.373029775318354	-1.021604484743572	-0.5547641438921896	1.060213262302346	-3.784708964277126	0.5209459970097315	1.229076905782467	-0.2629830056740861	2.051472924972346	2.640747945619724	-2.051472924972347	-2.640747945619731	-0.3314746874423918	-0.3217996397650619	0.004505575928707761	-0.7098012448057002	0.1597251332088281	-0.3020617510820503	-3.802140853255262	-1.452663910257169	0.02834530497557565	0.2500980425935836	0.07831156973619686	0.3136462207512761	6.952041481658267	-0.5281184578086779	0.06647173941704072	0.06625155264596913	0.05518086933779753	0.04888862259352913	0.04920559301995669	0.03858905464831736	0.04437298202641702	0.03637533766752329	0.03856509978501747	0.06988676606265838	0.1862038300724934	0.1585792701369952	0.04248736184215356	0.07736831550381372	0.01242833789477039	0.02288408740084113	0.001111682962614755	0.02663799886282361	0.001720195859179745	0.02468392916832655	0.04061301241212582	0.05824728095173459	0.008745921414150403	0.01736371834883567	0.04989408808113619	0.05794177299724936	0.1432458103469502	0.07883697980868414	0.04752952470272404	0.04795099172116096	0.03436180259057767	0.04775274121436382	0.1008132370357227	0.1134906086638665	0.01732754871031871	0.03082796239915775	0.1392686390821438	0.07832857129275599	0.001208011308113353	0.01924715179331856	0.00136201065550563	0.01114326910621249	0.01790204105869653	0.04534797032388212	0.03824757223785995	0.05495306862911998	0.0233705758292278	0.03177172369159482	0.00388752865101217	0.006297749141683199	0.08427846827889675	0.09262421845907069	0.01421349460329066	0.02018409346559423	0.01029083049965339	0.009209463459303515	0.00992395445155113	0.01125913313029331	0.001275888851711482	0.03417598483997811	0.03202953295987733	0.06533228811961261	0.00102544780867955	0.006234818032227646	0.001092093422673408	0.0009794524092583297	0.191776298769187	0.1858038989083872	0.001203245824767875	0.01381924204647579	0.001345702384422254	0.01989866451007036	0.005303470260744219	0.01133509494171325	0.001057234199934331	0.02893395999757855	0.1385314696542736	0.1692680990983599	0.02385763661089518	0.07596027188523742	0.1949398995897614	0.1521484215614588	0.4020877935063645	0.2517091600931324	0.4311797543192574	0.2555782033406032	0.001010206451102526	0.004251782539146178	0.001046511806701617	0.007776409445931371	0.213536458449179	0.1682275670848857	0.001257928637902078	0.02415956104312614	0.4779264619300043	0.5005936929614432	0.001054851120839656	0.01802460819356282	0.001251597455109549	0.01308395500954566	0.001465614196067619	0.01563432527114747	0.4901863258820105	0.4323332716982333	0.3601357305337961	0.2458285695522702	0.001604401424997732	0.01362744926494966	0.001106800606071763	0.001159482630747706	0.2817296461533634	0.2447712482342859	0.01976791341890947	0.04039650313361051	0.001062301444769148	0.004980886509235334	0.001121146692266535	0.01858176009449481	0.1423306035499649	0.2102016320280861	0.1287795483657664	0.1509770603801147	0.001072035073546732	0.003304159540064928	0.001142989536299818	0.005460461790121331	0.3980669607743694	0.2433165339772196	0.4453441769195036	0.3955956277899589	0.001052209010958291	0.01143941996639738	0.02238840056879986	0.04782133804841839	0.001048101783151881	0.02832587854413796	0.001061881509223063	0.01036945122450814	0.001025917933845745	0.004962838365418695	0.001047391044864716	0.006326713056056647	-0.006882710069868942	0.01865595487630826	-0.01252230251435134	0.003468929933106728	-0.04720230700884353	-0.00468146943909479	0.001994663329746478	0.0002112586627420855	0.05630674891875467	0.02984407718230968	0.07768354364550348	0.03916671827848882	0.001508400707196817	0.1722796276578979	0.0651198584007496	0.02615310977876629	0.001041516944078843	0.001045380152822493	0.0349114553821405	0.001239487997014898	0.001221584090527632	0.1578061441049202	0.038263381844447	0.03273771779091138	0.002149431093963136	0.004988324885411169	0.1643008745996332	0.001151097672197215	0.001612576934367956	0.001513533265979183	0.02953983349773187	0.01819865659694637	0.001243164993627633	0.08761931495181612	0.03058347665412989	0.02174794968764013	0.02088064144826625	0.001290681408684575	0.07154955212948151	0.001021112636485917	0.00107622550283101	0.1992958544022679	0.001054546178347048	0.001075323606004832	0.004918648557966845	0.001039776821215777	0.2480416787722646	0.01124451903748686	0.2235251556742103	0.374787616854471	0.3903987381503658	0.001007038181515913	0.001023583479082081	0.04304590092399453	0.001220963634189303	0.4485674741596064	0.001045720656932455	0.001183017723196642	0.001380375523392796	0.6038896927913405	0.4108558989020879	0.001394939990162385	0.001087614225469737	0.265506260828439	0.02196128922950942	0.00104502420697509	0.001085092404673755	0.05888815583016979	0.1246312873225584	0.001059807747354446	0.001115262997015948	0.3775373647702915	0.3341126603995553	0.001020174393699187	0.001149815563674705	0.001033723248224915	0.001039281735197279	0.001015937923719826	0.001030015811230965	-0.006248570905095206	0.01813850903362519	-0.01292515489436702	0.002017654492493957	-0.05836428154216924	-0.00776171367878263	0.00110786631224357	-0.008449761129947005	-1.14916567865389	-2.454187839077818	-0.575867203698006	-1.16251438025042	1.001070846707902	-0.4665875440337802	-1.815365785659164	-0.87755040854323	0.8608928957323577	0.712005122254913	0.1062733845364634	0.1885538092551759	-0.4094756041471382	-0.3971981257525837	-2.466918142572798	-0.4869949242553975	-0.5193894402532868	-0.3433009580238162	-4.557144668417339	-0.7703230291558231	-0.2966849676397061	-0.001813275333389443	0.09263097110960558	-1.011119568321289	-0.7050529354629297	-0.3719833820107298	-0.01461477453797799	-0.4740523800399369	1.068276497071055	0.5010157393574246	0.5533055063044682	0.1212430910882065	2.691047626415502	0.01855197866822316	-0.0144461020121547	-0.09760459729902295	0.06107880986689253	0.07964566624424997	-0.006146411765922631	0.1329169145708683	2.898158153674581	-0.3588355460638346	1.512448365883694	-2.285156036181954	-2.732951485372275	-0.008592311921181638	-0.03835970495905989	-5.357879585244792	0.003651064457259763	-1.004246829350025	0.1323446885155904	0.01211690812891565	0.01585108643482681	1.36522888944004	0.5117068354042097	0.1575971628323139	-0.05548090625136553	-1.226226242272167	0.1852583636396042	0.001023332413408643	0.009927859005714076	-4.338401222930134	-0.2640623295067688	-0.02591948455414429	-0.01538210970091899	-1.79105155714765	-3.047545832297005	0.163295470775948	-1.341453756202881	-0.06249752087402847	0.05189593150776211	0.02935039504955549	0.03087757866512742	-1.765329774826424e-12	-9.66938746149944e-13	nan	nan	nan	nan	nan	nan
0.03	-0.06361742788296033	0.004315106384083936	0.1248192263244795	0.2147228807777825	0.8945006675838348	-0.00453773943657473	-0.2592262699239232	-0.03078213433667601	-0.03166579675331958	0.5064538707970203	-0.01318054014552254	0.1011661598438209	0.001604993721878261	-0.03728855825202591	-0.1109656967867094	0.2731376308687178	0.09697887964327637	-0.2731376308688357	-0.09697887964412753	-0.4045248384718065	-0.02045086574932021	0.02582497049749187	0.1289370167448881	-0.1718539523886814	-0.02800120295090032	0.1137180833629451	-0.02852483121642781	0.5504099981570452	0.9413662981325409	0.1393132477758824	0.002157925034273817	0.8037786301677291	-0.0013273316983655	0.2572796897697385	-0.8621429566951327	-0.4055244976721885	1.827209886711654	0.08277134691640593	0.08273002413500183	-0.5619577957587621	-1.260195046349088	-1.170482717164885	-0.7849455459020511	1.122575686357677	-3.560297876213574	0.5281718861380722	1.33107904386644	0.05778226978965258	2.588679307677507	2.383004727346399	-2.58867930767755	-2.383004727346626	-0.2622769686043792	-0.3831518634741902	-0.01451622788066322	-0.9092096830593592	0.2622698101927785	-0.297558704605908	-4.399317206039119	-1.543424312159231	-0.06195725397935828	-0.06265897008727002	-0.7177074706480294	0.2139053596200249	7.097924717464211	0.05059503100061155	0.05544042091731154	0.05670075178905826	0.040254745001337	0.03735007096755127	0.05627268687433376	0.04266298378644704	0.04260194456518342	0.03332896575754601	0.0213604812665353	0.05572164861566799	0.1753162346981615	0.1472074346326068	0.04839384943046945	0.08097538815009224	0.02373941929938661	0.03196176346063721	0.0109759452448267	0.03805104442815553	0.004355787274728089	0.03043169940851016	0.03404459541224098	0.05206061536474759	0.005101830167358341	0.01424227157804661	0.0276463190075676	0.03789564372546464	0.1331868475117931	0.07190365520770303	0.03897288228960354	0.04062856634481678	0.0301455388942697	0.04458470266518051	0.05864786629335516	0.07530375201345438	0.01092875248432492	0.02463952756351577	0.1322751503285382	0.07224522224096815	0.001191637521276436	0.01926375605355349	0.001419448758170279	0.01182572611916413	0.01003916240882427	0.03779754119391617	0.03874883494168752	0.05126300885912902	0.02396859736035242	0.03123564014984157	0.002648475440701622	0.006145564625799163	0.07580190225060961	0.08617081778980858	0.03259615872164703	0.03648368701833017	0.02193614619881582	0.01630820365216434	0.02349420018610103	0.02072669732855856	0.008578712830828365	0.0432599960669374	0.06906473435988834	0.1018836904915236	0.001027002720996168	0.006371373948720022	0.001097375216696889	0.0008120876614392424	0.1956750270543046	0.1832533612827909	0.001131176194570239	0.01435627840797731	0.001212964887152173	0.02065183559199755	0.008513620660794721	0.01431383356847617	0.001054133142155341	0.03040299998598947	0.1888003978385615	0.198032178952375	0.02072355391753464	0.07402772019795538	0.2080562814748334	0.1662901745366598	0.3846155128836102	0.2258632527269969	0.4085437525946626	0.2253404288191544	0.001008936012289243	0.00421251465370423	0.0010353344217236	0.00727702799225246	0.145268436347322	0.119594560241921	0.001322039929981277	0.02424524043300031	0.463019736632267	0.4854987565822096	0.001098781781291047	0.01935690244433387	0.00123366909267592	0.01317180563641463	0.001482176878196588	0.01591723564906313	0.5086514712489442	0.4316108973754478	0.3667654158010634	0.2454504264861711	0.001575692042539659	0.01478503598715183	0.001109081087120463	0.000684767511563959	0.274238283850386	0.2282111827831173	0.024932220944501	0.04592097289385003	0.001057567028397333	0.004826936795845177	0.00111354523385254	0.01875375422429644	0.1023843800984153	0.1634753657372852	0.1265453555827725	0.148080476386845	0.001084678325668647	0.003012643890732461	0.001154918972818579	0.005311438749493995	0.3812578806717613	0.2227376895353765	0.4065657324199207	0.365961843838802	0.001036685666894553	0.01309394636200435	0.01229742111520087	0.03710105766596974	0.001043200193410753	0.02757546311354891	0.001050393959186094	0.01092173837419332	0.001020775792379045	0.005304157807214771	0.001038545374452906	0.006669522843703003	-0.00575496330570104	0.01822967991367282	-0.01290883595969282	0.0009841956420540915	-0.05647678212586008	-0.008291223370176523	0.001068012588509377	-0.007382164283319341	0.02881995365081738	0.01549456117891046	0.05381625938015479	0.04159745455555475	0.001453114378562904	0.1442439519188924	0.04712257466731436	0.04484154423015948	0.03874722676241817	0.01226148879179823	0.01897764358559803	0.001207141686626155	0.001153348893423688	0.08263235814107323	0.02056326988487305	0.01888378138972405	0.002169756257016683	0.003050432029294519	0.08392997445238597	0.001194458066157875	0.001366511034522031	0.001388630163367006	0.04768319720689668	0.03011479277501301	0.001435937337921638	0.04451810679968962	0.07272815351511883	0.04579033035614217	0.05340822583439377	0.02901075577409365	0.1514704407689386	0.001034973757628502	0.001125420728220144	0.20482914725015	0.001057465635678997	0.001074136762918004	0.01786815338337546	0.001060320969526773	0.2860318479849271	0.02223625619471631	0.2364373975236487	0.3221925003948443	0.3304795511678101	0.001008100938899955	0.001023799905785354	0.02214530611794637	0.001530868636213343	0.4116926524980674	0.001228099084268563	0.001242050853246674	0.001600193985875172	0.5028098091937592	0.3531705550633162	0.001673351701600009	0.001131627135505931	0.2550372295452622	0.03819083372234405	0.001059081757888454	0.001123008897708437	0.02998875571092272	0.1220015135968652	0.001130018074082427	0.001211403371360837	0.3162449144519705	0.3089840152317623	0.001020827797780791	0.001118592462957406	0.001041800174669193	0.001037721840625525	0.001014989325365509	0.001028765471030277	-0.004232330462017174	0.01787634165507684	-0.01328231425729415	-0.002327305729352376	-0.06424125770982761	-0.01232458505437279	0.0001094788682855227	-0.01412150975207806	-1.863513164908768	-1.98625329606608	-1.308242940390733	-1.153028686710913	-0.126827218482735	-0.1745219658378485	-1.066914987785649	-1.377870073471319	-0.1039975020049966	1.067987465263961	1.978089615396608	0.900361469284978	-0.8234644705073636	-0.228589650867183	-1.556503751224727	-1.058518328153901	-0.9306854628430997	-0.3755310369695517	-3.088157471325581	-0.491230315574894	-1.059804080241534	0.003720769124368768	0.05132115671666462	-0.5367703314678601	-0.05670668838422616	0.2184574218361723	-0.00833226708530674	-0.9200084099405915	2.125988241947675	0.9013561847837201	1.288509812411986	1.528198490260466	4.441649535277632	0.01003751464630842	-0.01892060425226073	-0.4210371256705356	0.05224765911445411	0.0798729956015147	0.5570077755671352	0.1577885943506953	2.811496152857246	-0.02300203656996795	1.327754305060818	-2.882514959105499	-3.308099576942703	0.0004735489874755418	-0.05097705886865878	-4.35691966435093	0.008199587122004323	-2.03024925176556	0.1370449639301667	0.004221795351470096	0.03519275106067293	-1.539654223244245	-0.612032433840449	0.1003372807805599	-0.0383598959272318	-2.062089132212975	0.863694075555819	-0.02399287806358783	0.02121794776239261	-4.839783261276144	-0.3208948861395627	-0.0324785658644851	-0.01519477345710933	-2.32797379989342	-2.864524854033287	0.1775171192975237	-0.81070059856069	-0.08353007342097218	0.06259671984946621	0.04030626879916129	0.03966695468985183	-3.331766370469829e-12	-9.472571061142118e-13	nan	nan	nan	nan	nan	nan
0.04	-0.06078449440621344	-0.00434066142581624	0.119433604417058	0.2330777442696134	0.8955525950523068	-0.003656590913686513	-0.2628878491981748	-0.04275658941901446	-0.04368903461915921	0.4975919624960592	-0.001809266060024718	0.0668120405671494	0.0068131395424844	-0.0236264316744774	-0.1091896893817553	0.3029304350545733	0.1195871259341256	-0.3029304350546251	-0.1195871259341694	-0.4063818452772846	-0.02448109810363336	0.02565542038174662	0.1190696776566087	-0.1687657730245272	-0.03094326907434215	0.06681909847116715	-0.04227879348978422	0.5487559483981297	0.9388641984026077	0.1277081906036583	0.002740310108914134	0.8739927345452357	0.0001285589936234899	0.3048632303670082	-0.8648644688879861	-0.6569939000576782	1.840252689628831	0.1283829234625693	0.09268553821867809	-0.1338951479276364	-1.132163100689245	-1.217125637283007	-0.9818979483398677	1.145027334744486	-3.305453817321732	0.509069178577602	1.394999289590286	0.2811935443943069	3.418680697312753	2.14132113521506	-3.418680697312755	-2.14132113521507	-0.09233342103353052	-0.4185727114199249	-0.01656494798176626	-1.055386137251348	0.3534763777373245	-0.2904142924701955	-4.977277015018399	-1.122004827931097	-0.2921712747756901	-0.4502299745237979	-1.621219454343381	-0.1397469132377838	6.88511379898814	0.1628380242598833	0.03657314842992048	0.04060769438472513	0.02521009604944152	0.02567139402447577	0.04914616394771051	0.03724166629078317	0.04277388792976709	0.0322481957931112	0.01197796029301084	0.04756332062613821	0.1576036969043734	0.1314008010441456	0.04321343771258218	0.07599798275287629	0.03830241065368305	0.04353298421931948	0.03398127582238644	0.06223486890875077	0.01120791430712841	0.04147838316566406	0.022933026884422	0.0418658523962943	0.003229546498079885	0.01276195688144213	0.01524616293268496	0.02652777718764712	0.09573008952469986	0.05448964660159737	0.02595427359738215	0.0296254859076029	0.02128244033686373	0.03853763477120719	0.03322493295338493	0.05156884304419285	0.00665477282112451	0.02052602853373329	0.09445963064554623	0.05433610493566749	0.001205134026768887	0.01929329998712729	0.001325158743210752	0.01231890674530828	0.005886053463511181	0.0338564822186951	0.0474102961635911	0.05334398146417998	0.02995319938428557	0.03521468709191185	0.002121000112588156	0.006280901031061209	0.05160860303853586	0.07215643713896566	0.06129311840283586	0.06139077887410185	0.0391892825908504	0.02688906486654434	0.04561730541340338	0.0359953789599076	0.02565386006632249	0.0613927413640302	0.1222914454807667	0.1506136125713308	0.001034713501690408	0.006461134524566562	0.00112462002274428	0.0006031651898302327	0.2001707078425844	0.1772124724379281	0.00109660250884281	0.01498257916211487	0.001145981204635006	0.0216738133314335	0.0164618185645478	0.02157752321966921	0.001062859357305352	0.03202768210983228	0.231815831886561	0.224634788870088	0.0243548898841607	0.07559368625028037	0.2209211062684902	0.1789405491807462	0.355515961417739	0.1940890704698657	0.3736280627667344	0.189546288641346	0.001008832745509534	0.004255949801060066	0.001029856269380347	0.006967658806916579	0.0908335224727562	0.08132521617945086	0.001508997668486693	0.0242178482567349	0.4411743046278547	0.4596785318208182	0.0012119449986877	0.02082412351946854	0.001254222194837627	0.01314376247715148	0.001600309139010957	0.01622741553012752	0.4905016444344991	0.4009411778484214	0.3522793078262886	0.2330939811712068	0.001700426103896964	0.01616253686357734	0.001132233442113797	0.0004143291445967264	0.2656554213334028	0.2040034199050107	0.03528069197890441	0.05655155438882928	0.001062232261866543	0.004657436885516294	0.001128708860212717	0.01894105863049131	0.06491995165524564	0.116747342282107	0.1241425690711272	0.1444463543175512	0.001126113327418456	0.002652689811542776	0.001208959684816959	0.005141120819272789	0.3497388785553536	0.1966919286060072	0.371350960578993	0.3385988527872758	0.00102925387879172	0.01518790857174875	0.006977008242537532	0.03144536051248107	0.001044790582144945	0.02673638690909903	0.001043872080046574	0.01170209005000097	0.001017731368590361	0.005796819251181837	0.001033498903196514	0.007159703666493734	-0.004034887422258666	0.01791281000709658	-0.01327578668342445	-0.002740689269529117	-0.0634862579433029	-0.01253638893093032	9.353737879180495e-05	-0.01369447101342673	0.001333158382888637	0.001145045175505069	0.02994897511481181	0.04402819083261911	0.00139782804993961	0.1162082761799063	0.0291252909338388	0.06352997868158169	0.0764529365808117	0.02347759743084686	0.003043831789065073	0.001174795376235944	0.001085113696270428	0.007458572177153266	0.002863157925299593	0.005029844988429622	0.002190081420112973	0.00111253917316728	0.003559074305069398	0.001237818460108726	0.001120445134673111	0.001263727060754894	0.06582656091605724	0.04203092895308048	0.001628709682214901	0.001416898647466905	0.114872830376121	0.06983271102466321	0.08593581022053198	0.05673083013950219	0.2313913294083901	0.001048834878778103	0.001174615953612485	0.2103624400980306	0.001060385093007618	0.001072949919824421	0.03081765820874399	0.001080865117809832	0.3240220171975906	0.03322799335193837	0.2493496393730861	0.2695973839352182	0.2705603641852555	0.001009163696294321	0.001024016332493363	0.001244711311832479	0.00184077363822094	0.3748178308365154	0.001410477511626839	0.00130108398328247	0.001820012448353057	0.4017299255961789	0.2954852112245454	0.001951763413046302	0.001175640045539359	0.2445681982620852	0.05442037821513859	0.001073139308787931	0.001160925390737778	0.001089355591628604	0.1193717398711708	0.001200228400820292	0.001307543745705717	0.2549524641336514	0.2838553700639666	0.001021481201858912	0.001087369362205778	0.001049877101110652	0.001036161946055285	0.001014040727020708	0.001027515130833491	-0.002216090018940845	0.01761417427652937	-0.01363947362022116	-0.006672265951196851	-0.07011823387748671	-0.01688745642996253	-0.0008889085756723447	-0.01979325837420822	-2.920146466197592	-1.558607306841918	-1.884318513099136	-1.190539443598895	-0.8979784800331932	-0.07346715492880658	-0.6140078941579976	-1.764510025413401	-0.8560027130065302	1.210714062238359	2.660429167657143	1.248336512803762	-1.211095080451532	-0.06897171100127847	-0.7312655952802879	-2.583131725216444	-1.255520452439332	-0.9191068270205629	-1.666755132192264	-0.3553358681952655	-2.661838618479901	0.0007746569754008531	0.05477569374657369	-0.2892455373662202	0.4491535395294665	0.5310427147663794	0.04288940968763328	-1.986248376191981	2.789776157688398	1.197439943680372	1.713528992930938	1.930989905083373	5.126751567986856	0.009192910448343656	-0.02275764680772785	-0.7956748411616544	0.07893168836255553	0.1334069977578954	0.8508437928743329	0.1640453416927616	2.465864166414371	0.3408680018667459	1.214172699669296	-3.470811014389266	-3.844224616665194	0.007948294545401286	-0.0003572512706406813	-3.285147028943602	-0.01896324887018851	-3.149304505755547	0.1593300535421435	-0.01106184925876739	0.02130498701449145	-4.624240151422948	-1.883953614392356	0.2015799936293028	-0.01462555589028705	-2.755765727661168	1.20648071071028	-0.00208670727520111	0.01298991073906002	-4.33875265571664	-0.4115699447040664	-0.03960717054423568	-0.01964108772798864	-2.884434854672359	-2.593387252362657	0.2511826336430685	-0.3285371103018718	-0.08022967595857132	0.09750883674166597	0.05961879548231891	0.06035178570621304	-4.986952397504626e-12	-8.394943085298738e-13	nan	nan	nan	nan	nan	nan
0.05	-0.05752816725620669	-0.01286210873934046	0.1121937490918866	0.2514422282476966	0.8970876404408342	-0.002719253025331759	-0.2612372764562703	-0.05342703905208475	-0.05520485283123684	0.4868170331277583	0.00938822194817405	0.03481958279969515	0.01157692385153255	-0.009565298645286366	-0.1059055617598221	0.3423913145254217	0.1399281598703088	-0.3423913145254656	-0.1399281598701373	-0.4060844917873997	-0.02874411636370089	0.02551491561294217	0.1079738426206997	-0.1648672402550565	-0.03382954031499787	0.01434104039242349	-0.05208107178043337	0.5443911776715439	0.9324022951374946	0.1063430714213909	0.003302474858292858	0.9391072425775606	-0.0009574324101591147	0.3532421900549536	-0.8373301768387533	-0.7739599271843973	1.830444579305684	0.1784674256113518	0.09400665929016541	0.4676487061032298	-1.006005988850774	-1.057268551720222	-1.187952439946062	1.092549164447541	-3.082194659879937	0.4297692674866297	1.412174671180854	0.3597068398489696	4.480171965600038	1.909776261561458	-4.480171965600093	-1.909776261561703	0.1438407323017133	-0.4333399108267506	-0.01483710762919485	-1.166731902003352	0.4209615869386448	-0.287513437552872	-5.501417175049686	-0.8256789231783699	-0.5441125282523972	-0.8107953655676091	-2.636273523325314	0.157783022179501	5.950735885375276	-0.2184671222557569	0.02019471775965654	0.02651116679673115	0.01383464014768248	0.01658396877621961	0.04341151638609937	0.03265310303281633	0.04179076461525237	0.03102426960460238	0.006858290603606331	0.04270918948873091	0.1410703315268196	0.1174234081883903	0.03398831626762393	0.06739860358010953	0.05116255952322538	0.0534754629709659	0.05596884146895745	0.08465079162662893	0.02117410557314967	0.05579213098252983	0.01344860325261547	0.03280219115803221	0.00222316976894253	0.01213518279999717	0.008450649298114822	0.02016404161247539	0.06101035106223659	0.03593922860671864	0.01519977119715303	0.02044215152264169	0.02297073100023748	0.03541419661852092	0.01864971352346328	0.03830911646605217	0.003960170736149318	0.01793729079193574	0.06244355057148829	0.03712020314812527	0.001222582454302397	0.01929950815207918	0.001762959325760971	0.01337195482819196	0.003634147966379264	0.03179099216044125	0.05181758520937305	0.05572062502436038	0.03347352926015258	0.03782815486086315	0.001843537518893651	0.00657035114106184	0.02900559652387486	0.05616142945999712	0.0890188679784006	0.08698793570080363	0.05732904412885861	0.03850032676108612	0.06733199879766316	0.05159234953142609	0.0462800843016223	0.08087831535356599	0.166067377788392	0.1906188553445193	0.00104287271650262	0.006497866190793714	0.001276172154685139	0.0003907846033617273	0.2010433076184971	0.1657000713925809	0.001078293358247706	0.01573588700086659	0.001110803582139798	0.02304514660494196	0.02593776415853158	0.03034826301332069	0.001072666217610631	0.03367758692013643	0.2619966388967535	0.2458079552240481	0.02881759898571162	0.07884559575300969	0.2242994443563026	0.1895048006381963	0.3210742473891118	0.158085962939435	0.3330634151919872	0.1499173556062192	0.001009164052930203	0.004395527570264999	0.001028427417437518	0.006909512184306365	0.05240392856087665	0.05399971507206276	0.008148989510838095	0.02953868888262362	0.4140892803387109	0.4245001447416389	0.01569674689677971	0.03875053204045894	0.001297963750043044	0.01306469624149347	0.001699130059054978	0.01642626738949964	0.4621131882412279	0.3453480500376169	0.3327093685467189	0.2093069078753149	0.01393874324393272	0.03135479222898482	0.001174672185294028	0.000471351684796472	0.2514465219253685	0.1732136690154782	0.0443211584225532	0.06563501364588238	0.001072629600568366	0.00458663373501304	0.001146524089316966	0.01910377658333403	0.03635479820909469	0.08121577484935283	0.1223535477630608	0.1406577062880811	0.001231441263289107	0.002233256052322626	0.00131648269739218	0.004945935109921806	0.3132091286765166	0.1666399506422188	0.3417712637022781	0.3145769813678209	0.001027149730371297	0.01788810395584726	0.004115845810821975	0.02890873769134642	0.001051149323950815	0.02599858798128008	0.001039179173448013	0.01275910703825	0.00101554461769289	0.006453587909829441	0.001029854068884702	0.007818959757375609	-0.004446778507863127	0.01721083883620714	-0.01368094399045756	-0.003480347622090908	-0.06990349592326746	-0.0167883774909834	-0.0009971867555860026	-0.01572110320971865	0.001394726299787726	0.00115608525642718	0.04198299051756185	0.03769295822940405	0.001320868704821029	0.1145082606701082	0.01793289681425151	0.06920593064947109	0.08731587702405982	0.03947872933774734	0.002829721391547295	0.001163759649239941	0.00107674236042672	0.02069449632646778	0.003423924692363191	0.04159566032297678	0.001906375359428719	0.001105569087031861	0.03307499579441731	0.001243238868617748	0.003149449151963649	0.001250013814489674	0.04968406638316277	0.03366288673328219	0.00149028479214128	0.002467258151444776	0.134054030085709	0.08749486399227299	0.101426396875727	0.08212109870424503	0.2333671460006854	0.001053505560561335	0.001653487949915627	0.1955903048905543	0.001058259028241901	0.00107521651033606	0.04136799944248087	0.001084574410523643	0.3100758031514719	0.03444331405904083	0.2131905121508284	0.2335810923662947	0.2291944936228986	0.001009800867878846	0.001029414229388772	0.002681551068758876	0.02645078939488307	0.3357904427573271	0.05652780036383185	0.00137944665296389	0.001787140910142215	0.3933317980453338	0.2899261643929924	0.04828915835303001	0.001255432747283742	0.2076605583512053	0.05550156777427701	0.001092178359739974	0.001168582409534677	0.001115085796421652	0.1200247502927762	0.001460344719914638	0.00153082535121126	0.2246146872329637	0.2768171824875132	0.001027902964733867	0.001083717480226658	0.001064444096154031	0.001032714812050036	0.001012615691211013	0.001024829894459182	-0.006643220384604406	0.01618619931306085	-0.01411927759367871	-0.001666471311372824	-0.0761489435398561	-0.02096110289985214	-0.002174533433893542	-0.01449001127442073	-4.004477430383709	-1.283867585126008	-1.007864934499467	-0.657267877813514	-0.101730163775308	-0.1816539815747776	-0.3705330733000846	-1.071088075811261	-0.880867042888749	0.8003008169090609	1.846644001251559	1.576150704297567	-0.652488499607262	-0.04663153283263961	-0.5240465096713502	-1.233665621974721	-0.634236740031821	0.2529770597114439	-1.009147353509386	-0.1784051766780846	-0.9565199382067165	-0.0007778125117154259	0.1540102097501182	-0.1362259759788059	-0.005448003358144594	0.01103539314598039	0.02262421929959055	-1.259260429434758	2.323851947833222	1.125767667374969	1.412787832824481	1.933910003202274	2.909284859081663	0.0001516587297923133	-0.02002707029675142	-1.462266498968982	0.07730587161523983	0.1485158089266763	0.9039516062781654	0.1626519672931729	1.707308412982943	0.3015428132611747	0.8176873592551049	-3.647623647638743	-3.99913326737576	0.01858788088349629	-0.003816817631514781	-2.186238884274899	0.9661764949853427	-3.822698334938313	3.130821254652407	-0.004945429361951212	0.01583870917299957	-6.162669527678755	-2.75981029789656	2.62361465342177	0.02299580571583655	-3.319204891355192	0.6507195148374655	-0.005739845547784001	0.01651202190716292	-2.729460137618704	-0.3495433092090142	-0.04397180806656024	-0.01988759282986599	-3.057812003724957	-2.201864624140033	0.2968302396860253	-0.179774384669273	-0.06402818628448813	0.1162829591655734	0.07182401068758594	0.07236816265631531	-2.641268498021544e-12	-1.512311085730342e-12	nan	nan	nan	nan	nan	nan
0.06	-0.053582850790173	-0.02104536862169809	0.1042947506301683	0.269642645322929	0.8991187690028082	-0.00179196533226455	-0.2534620948801746	-0.06295829245511148	-0.06425901658460097	0.4735356234108138	0.02000329518168876	0.005385008894532749	0.01513015657814253	0.00451600884791986	-0.102314055388088	0.3926674097413546	0.1574404633551333	-0.392667409741385	-0.1574404633550439	-0.4036642983654837	-0.03313407572503468	0.02529265619210836	0.09567601897505827	-0.1604519130703002	-0.03670700746330809	-0.04287089651634476	-0.05853693381266167	0.5386071046788238	0.9232753973498268	0.07529333731305758	0.004008033733287269	0.9892664138106965	-0.001009399803918445	0.4426610936261355	-0.7972269826874586	-0.7888225272847508	1.807439309058672	0.2275995584372913	0.09067549916117171	1.091026618904271	-0.9043238547215902	-0.7247947454999266	-1.483194018045309	1.02854437980955	-2.793877044917833	0.2669588621732017	1.399034182390444	0.3426692943478883	5.581723846329992	1.575575044945446	-5.581723846329994	-1.575575044945457	0.3322345653730749	-0.4439609316707168	-0.03291587838724982	-1.295783859196818	0.456835260793895	-0.2886534740010265	-5.924052781037007	-0.4527215763040757	-0.5760317280022162	-0.9832288790349706	-3.558142439536948	-0.1110680881805217	3.894046439144617	0.3696428255824134	0.0113530543741168	0.0189928370949666	0.007822648815495985	0.01191959103306168	0.04583320910789003	0.03356714317074919	0.03831138169278045	0.02840839818563903	0.004192308264909606	0.03987836436049683	0.1301948490238547	0.1091766489246541	0.02367373622028854	0.05804076346897034	0.06050001557205482	0.05998938313624256	0.0722156895822483	0.09964552144069913	0.03382679652472739	0.07223615032699431	0.008356672137723236	0.02779905575566692	0.001711937984412025	0.01202435767297189	0.004931090535736313	0.0163955471980223	0.04633584071783491	0.02768205920062289	0.009781741084995537	0.01587894479718762	0.04107247968955184	0.04276833323092655	0.01067390021812868	0.03090675257190671	0.00259101059323257	0.01663805506854344	0.05667473881642276	0.03170214218894936	0.001234015892862221	0.01925284794292766	0.002994016841997728	0.0153626366786789	0.002488252555210588	0.03088449266529727	0.04676612961705277	0.05260255787970433	0.03136101666946737	0.03582308603735589	0.001635385508222506	0.006885857556850265	0.01690788925777818	0.04604108315736217	0.1120236178490165	0.1077517526344056	0.07473022826539288	0.0494235228569899	0.08559209016963312	0.06438958984546615	0.0683539729906472	0.09942664363540192	0.1916128428755352	0.2094990672016264	0.001049286802840452	0.006504132416855226	0.001591270952860883	0.0001964517872147503	0.1960440394781779	0.1488579198373416	0.001068078124331948	0.01664021643878237	0.001094351654451184	0.0247972525498168	0.03576148686823551	0.03966950415205097	0.00107942300624993	0.03521504839526546	0.2759032118942634	0.2575517433018529	0.03170798278471249	0.0814651208072642	0.2131277816951088	0.1936744917144543	0.2852117329127442	0.1227803343983065	0.2910459001439289	0.1112121977536841	0.001009648367489155	0.004600119849580849	0.001030413487116042	0.007040427566852445	0.03021667105775454	0.03747472466199859	0.02341882057597357	0.04120228057453017	0.3827811283088211	0.3844980566251337	0.0488925245873186	0.07753794069337852	0.001359009608369992	0.01304097325874129	0.001732145002376252	0.01649165619944303	0.4395843733877524	0.2843221049560656	0.3175725788772408	0.1801707901512911	0.04205103218192247	0.06436970141101357	0.001235786157710423	0.0008135600935382947	0.2288635223976652	0.139278913255745	0.04956613990474843	0.07037611217012917	0.001087349106265264	0.004669321517144293	0.001159258519534394	0.01921046587496859	0.02005603838710206	0.0629201533942965	0.1215644209391696	0.1373878151730796	0.00141412871507811	0.001779409114604283	0.001481844334747405	0.004733538187902555	0.2777944278066262	0.136898663218768	0.3191341592252488	0.2947440084521924	0.001029310476424998	0.02128398929598814	0.002662755398062685	0.02783013420509281	0.001061613751892537	0.02552186164657848	0.001035109385083507	0.01407551719857249	0.001013738899408443	0.007235080953710064	0.001026689227497927	0.008624441523467748	-0.007535495780172393	0.01602486513693238	-0.01413586574177304	-0.0003897039797325805	-0.076063048358168	-0.0209214713242601	-0.002217844705858703	-0.01286114920862581	0.00145629421670732	0.001167125337368548	0.05401700592031934	0.03135772562619128	0.001243909359709722	0.1128082451603536	0.006740502694638681	0.07488188261734659	0.09817881746730678	0.0554798612446699	0.002615610994035746	0.001152723922247787	0.0010683710246515	0.03393042047578081	0.00398469145943035	0.07816147565758111	0.001622669298740577	0.001098599000876845	0.06259091728376283	0.001248659277102473	0.005178453169244343	0.001236300568226302	0.03354157185027386	0.02529484451348953	0.001351859902059077	0.003517617655408029	0.1532352297952856	0.1051570169598679	0.1169169835309108	0.1075113672689835	0.2353429625929853	0.001058176242342637	0.002132359946219087	0.1808181696830765	0.001056132963469173	0.001077483100843632	0.05191834067619436	0.001088283703204727	0.2961295891053522	0.03565863476614551	0.1770313849285715	0.197564800797371	0.1878286230605409	0.001010438039474557	0.001034812126284751	0.004118390825665743	0.05106080515152987	0.2967630546781454	0.1116451232161575	0.001457809322629429	0.001754269371926621	0.3849336704944901	0.28436711756144	0.09462655329299001	0.001335225449029992	0.1707529184403245	0.05658275733340742	0.001111217410688064	0.001176239428295268	0.00114081600123563	0.1206777607143814	0.001720461039008518	0.001754106956710703	0.194276910332276	0.2697789949110609	0.001034324727622122	0.001080065598250779	0.00107901109121527	0.001029267678043307	0.001011190655406082	0.001022144658086137	-0.01107035075026759	0.01475822434959317	-0.01459908156713571	0.003339323328449015	-0.08217965320222484	-0.02503474936974122	-0.003460158292114085	-0.009186764174633382	-4.915838631836996	-1.192935447737991	-0.5686789358184418	-0.3059299425512492	0.2025421991305185	-0.3518562010089386	-0.2093466923376331	-0.6183833071810403	-1.007694900632619	0.525002345212544	1.176190586923553	1.674390818404812	-0.3989899133028333	0.03421807978606813	-0.2122173628369748	-0.5244820071721119	-0.3314949205558828	1.176408126084637	-0.4952825954552142	-0.09743546467008557	-0.3022704527038763	-0.009799020190916882	0.2423024472625164	-0.05744742474050851	-0.6497886014379687	-0.3926646037151251	0.04810067084702528	-0.8113161005422929	1.823108179070341	1.059826783951977	1.153582941438563	1.743540763514041	0.9017453847660288	0.003099822314989878	-0.01914809279322812	-1.861624943143056	0.1091360081731359	0.2095615320511974	0.960944061715199	0.1415566747526479	0.5799885111823885	0.2143911121927392	-0.06473937656332124	-3.331315216535803	-3.65946958016281	0.02095119647712658	0.03745514977801249	-1.125044889165292	1.249586964256661	-4.114044713178826	4.331530079995479	6.801176340709595e-06	-0.00538762291478328	-5.710803605592806	-2.953762500041591	3.766110756912189	0.04241161770467607	-3.384766701700074	0.3380085643352708	0.02861147895077605	0.001784174971674138	-0.8915634601137464	-0.3078185618003219	-0.04648980627600047	-0.02308333036912737	-2.822296746632043	-1.755607551586799	0.3903206248889611	-0.03693324321228444	-0.02801515766746807	0.1493874711673827	0.08456367252583459	0.089596920760751	6.004828381867807e-14	-2.254512714022793e-12	nan	nan	nan	nan	nan	nan
0.07000000000000001	-0.04851560803570469	-0.028810222713864	0.09655682579789394	0.2875726205488472	0.9016250365973245	-0.0009048840732063855	-0.2396858649046845	-0.07164646880584391	-0.06967978763047322	0.4568517153744477	0.02999933793121687	-0.02101866799643822	0.01668209911818438	0.01835117054721185	-0.09910909206802296	0.4536247790642128	0.1715267721215218	-0.4536247790641392	-0.1715267721211877	-0.3997439661889087	-0.03763618166065259	0.02480584444760156	0.08196149870286226	-0.1558146128995299	-0.03957415933168226	-0.1038337778688054	-0.05968609597950196	0.53378125197883	0.9134520562582421	0.03694258547402246	0.003436429869097614	1.012387036521634	-0.0005431346029356677	0.569381679376989	-0.7484420936929976	-0.7554975554703408	1.777710718036532	0.2721450778145092	0.08696327992253727	1.645165630124249	-0.8269705954149572	-0.3648674134321606	-1.85603466249868	0.9657395248653085	-2.482755218287489	0.0426177983583566	1.355442953628748	0.2998065793266986	6.54569997419384	1.219313841013828	-6.545699974193907	-1.219313841014189	0.4542411034406913	-0.4521261581380072	-0.06168478209477649	-1.43548026519046	0.4679870999925572	-0.2788936434248596	-6.306515994875814	0.1376794675759762	-0.3946819749072231	-0.9930304039141433	-4.068037789416827	-0.0142959353001803	0.7000741475209732	-0.1385894820993171	0.00654848905769058	0.01495059646022398	0.004586734225342503	0.009551103911929461	0.04425800938255301	0.03214365214437553	0.03392129807707397	0.02479207993262754	0.002758462299554267	0.03815198804965989	0.1197354402127754	0.1022167105867287	0.01504962731513101	0.04967413359389991	0.06713484728474831	0.06375772312586507	0.08866394317139323	0.1122174729389133	0.05301843607615105	0.09434021774225393	0.00545871522121626	0.02478407290881534	0.001441364830778908	0.01222111823930127	0.003048317344643961	0.01402242502903832	0.0376620186071573	0.02284041191389702	0.006803819559357585	0.01341265592237738	0.06239419057872541	0.05392048525354387	0.006318012164549186	0.02676840309520245	0.00186116362353593	0.01597123998199701	0.05458639767614386	0.02824833127061286	0.001244015632463503	0.01914804284795418	0.01009036922754513	0.02297422393609864	0.001884574556584375	0.03060188800415703	0.040435161643952	0.04610884221834134	0.0278649283548583	0.03228116180875431	0.001510646477265928	0.007329411541455299	0.01047029509362528	0.03928167489760157	0.1272548054723874	0.1219736672657172	0.08692973395385653	0.0576936378600364	0.09813505899665674	0.07337395978661901	0.09183889740362612	0.1173102892490888	0.2106703851412996	0.2164444187672466	0.001072195751926773	0.00651529246214128	0.002195699539294921	6.301924108606297e-05	0.1820617006281866	0.1283012365072746	0.001063712437717741	0.01784760966764943	0.001083380178240725	0.02705325635004515	0.04396291326506958	0.04785210970250755	0.001088960107337802	0.03652692858813153	0.2715715337004133	0.2568744614029388	0.02925438300766332	0.08150610366023953	0.1872061211996295	0.1860066192423595	0.237023979140987	0.09082629382648612	0.2382405766465454	0.07676811652361971	0.001010393404133624	0.004837275501946651	0.001033318009680391	0.007286622654535933	0.01761698275601653	0.02759706531604489	0.0382262892249683	0.05122593205879517	0.3489905756120106	0.3436715300585517	0.09114100880087113	0.1248636035319929	0.001529279911133957	0.01317224504331517	0.00432879951587428	0.01900999137886139	0.3913573346598675	0.231311855867313	0.2813022293009453	0.1505450917151983	0.07480010922118302	0.10322241469749	0.001306039440234275	0.001257715402921137	0.1997861292062111	0.1074997416794366	0.05355249876783718	0.07346324945841549	0.001112158386343893	0.004861913419532121	0.001189661154505806	0.01927026976208884	0.02774803642129943	0.06923955567392445	0.1175310557358103	0.1316961066530179	0.00149000018228327	0.001257136119612465	0.001558255873175663	0.004424215963188767	0.230672053832919	0.1085699439944666	0.2987969278344772	0.2782756965019041	0.001029650524616812	0.02554901211849112	0.001882410110496485	0.02754361431078909	0.001080242692019743	0.02532495396303476	0.001037190990408667	0.01566922942664992	0.001014333971917763	0.008118474232516507	0.001028070030840185	0.009571752472264427	-0.006303848578349557	0.0144305226178267	-0.01465925047915569	0.001479074582474565	-0.07701941704841953	-0.02457934065785674	-0.003581886711694028	-0.01298083290491164	0.001341531984467003	0.001137004769272027	0.03232164713423971	0.02656942902227838	0.001258666471531582	0.09684520413846356	0.00436395893288976	0.07612804173008123	0.1211506489261314	0.09367494580272528	0.002170874021311777	0.001164607910440433	0.001064065247972088	0.02164740995585919	0.003309861707340791	0.09739458881691475	0.001678683983504557	0.001097488579184663	0.04285207525719631	0.001259314924060694	0.02819597052270886	0.001267968525689271	0.03222455959494838	0.0226174154804182	0.001404832890276058	0.003383687010663084	0.1459494702937044	0.101269660607296	0.1137215912829951	0.1363065870561521	0.2498532207993389	0.001128079572765396	0.003414590091464437	0.1391336071166169	0.001061736131265867	0.001067284712163147	0.05516021504125487	0.001107860541779647	0.2339900657957907	0.01853281122955313	0.1128463526523065	0.1013814636359157	0.095009713081379	0.001011787021393974	0.001037634556880429	0.002722685661455994	0.05879726009960574	0.2611516587048011	0.1750096896138132	0.001917439225178651	0.01153731847654184	0.1950435000305052	0.1431969456389069	0.1338172592586248	0.001416450033372333	0.1297403708033966	0.06004098496668379	0.001160635227792302	0.001259464929050658	0.06623803263163353	0.1037678589155294	0.001440956520123559	0.00153958292062596	0.09766395545712724	0.2484946931586689	0.001026349075209068	0.001054638453607255	0.001117083533786972	0.001047894436257123	0.001018136765526499	0.001035736414325769	-0.001258999638994368	0.01257401871330901	-0.01523077034615352	0.00185965414790086	-0.07384759681562927	-0.027872883021945	-0.005043311453192712	-0.01613577158542081	-5.608523371452744	-1.288588022130677	-0.2711189516728364	-0.1696638313508432	-0.4612539382029972	-0.3626217327672349	-0.1343183064541172	-0.7762021754419336	-0.6900786403672119	0.2436653491153935	1.302682241199328	2.630119634583097	-0.2235905214050567	0.01713052637730071	-0.2296976603751346	-0.472713467162901	-0.1794339375807334	1.034871170260353	-0.3228533604901583	-0.0417357385435682	-0.4292299856063908	-0.01184026028006563	1.208918590294816	-0.00324427398149497	-0.6118641769508917	-0.3219615023378276	0.04409540201441107	-0.5572959681503645	0.990969875894989	0.5863543046439934	0.6349312484485485	1.802377344607435	0.5157566116272311	-4.44740600428302e-05	-0.007709889917825119	-2.207681504799901	0.1362586677080517	0.2493387171716993	0.6925129570516282	0.1182016862986643	-0.7053257826299495	-0.2111112146740752	-1.542194761873258	-3.098560020156859	-3.24817562908073	0.02541589932965878	0.02021577617823914	-0.8251188486915985	0.7822244153888086	-4.02578602436397	5.030619405259882	0.02324249193102836	0.4628287312126452	-5.097425031121658	-3.059979622003191	4.032024331051269	0.0462799203846366	-2.934608221550798	0.2815741916069848	0.01538982195137752	0.007213773033297871	1.962689564140552	-0.7999693912194733	-0.0547552470313124	-0.03671718087252292	-2.943886940024024	-1.572469096261361	0.4773712668316998	-0.01855936724502381	-0.01024773516914517	0.1696014274236691	0.09092396446101833	0.09938622252410959	3.604435546496168e-13	-1.247205381841076e-12	nan	nan	nan	nan	nan	nan
0.08	-0.04222333275264642	-0.03586817565349145	0.08925009719538997	0.3051799593227355	0.9045314929222475	-4.824918951151589e-05	-0.2209398571984711	-0.07937088796372617	-0.07166652384801828	0.4363659887028464	0.03921959277607471	-0.04418803317232774	0.01596627559663014	0.03137376384381008	-0.09628825960884191	0.5223004083441608	0.1813792828280448	-0.5223004083441295	-0.1813792828279707	-0.3945312916267498	-0.04208991694173003	0.02411419431854174	0.06719921227225639	-0.1511449245379763	-0.04216721520689745	-0.1697610665223098	-0.05748753796838176	0.530602601922428	0.9031829679788463	-0.005188015698170619	0.003501250013825702	1.002667817650748	-0.001025183377662281	0.6876675996005782	-0.6558467522811592	-0.7025832812603626	1.742912018652667	0.3076373060432712	0.08458622408851829	2.084982165080763	-0.711572416182659	-0.03798777981474866	-2.243557744821503	0.8733867988919167	-2.147014701959561	-0.1865943500575533	1.236520501836319	0.2658431221620765	7.125375837748318	0.7288154329757586	-7.125375837748319	-0.7288154329757677	0.5907030424898871	-0.434286800760411	-0.07388355529726817	-1.505337090877842	0.4633128989501113	-0.2338342753690712	-6.91693424125407	0.2168224591635807	-0.2465911992834849	-1.072378316597366	-4.314112306156753	0.01621671353388713	-2.673921877226902	0.1799800307682077	0.004029206326614778	0.01294346285046365	0.002927076341797325	0.008488387412221647	0.03326373137918304	0.02486179373023661	0.02930866847480089	0.02133167786681147	0.002043584327559377	0.03722420349871709	0.1068295960284755	0.09360064911210235	0.009352867533152434	0.04375023934298385	0.07131121912327286	0.06516268404894279	0.1074835555674102	0.1249888168345539	0.08005708268658285	0.1225124824179484	0.003764219277775173	0.02293556802034988	0.001311855586348653	0.01260689805759486	0.002095958591590703	0.01245578220280055	0.0271461396105722	0.01765046952056698	0.004951156155196371	0.0119368443818046	0.08208186973341346	0.0630827344724509	0.004117233709012989	0.02464036414946275	0.001494420147877564	0.01568717657879105	0.044382449691544	0.02230277738508456	0.001254343130686359	0.01900247748444782	0.02478899785038621	0.03811908020604843	0.001597611332976994	0.0307361918558452	0.03638041743688841	0.04110708141827939	0.02473791062220439	0.02925903078394639	0.001474695650460487	0.0078374711162975	0.007065929466250776	0.03456055546331349	0.1330350761268124	0.1269650527264694	0.09199496473531006	0.06099377070981816	0.1038009421719381	0.07692101884771933	0.1167642409697239	0.1348579702350658	0.227691369755486	0.2203828330995496	0.001118608231621202	0.006519709718855085	0.003137305888791844	3.882451873114463e-05	0.1570767779835666	0.1055448941027698	0.001064333073673328	0.01944371039499902	0.001072795152166651	0.0299380166770309	0.04977149270489802	0.05385848146539891	0.001103518507809851	0.03752672857237793	0.2467388000870831	0.2436476098159826	0.01974973198219626	0.07714456305231036	0.1455000173793203	0.1613634035965305	0.1682813497682886	0.06002779154858624	0.1674240564253853	0.04587210590752519	0.001011440560191156	0.005087157141962183	0.001036181451710063	0.007613381258947035	0.01020959553201145	0.02147971031754296	0.04939638599537306	0.05738839053774824	0.3138167295089442	0.3044918276534047	0.1396199216785597	0.1760906671488842	0.001844041632083775	0.01344572182011392	0.01045823262762248	0.02482371227166413	0.2943552921227295	0.1782500279544874	0.2058092825415431	0.1171991490150268	0.1087011531417884	0.1455620366453768	0.00138176787949017	0.001736368024019667	0.1651928086645314	0.08131593666496163	0.05727328937922814	0.07605070196996964	0.001149273774801304	0.005086776362027291	0.001246475293777793	0.01929548471217755	0.06172457553501608	0.09831885763906331	0.1081056729355129	0.1219995023686048	0.001388231158177203	0.0007484950877342688	0.001489261292724299	0.004040473243605622	0.1623563175424946	0.07601212758240394	0.2778048656469908	0.2626063413710392	0.001025830815074101	0.03112516117721982	0.001478106543218375	0.02749517422878913	0.001108595821728041	0.02533927981742952	0.001047548695729327	0.01747247480673297	0.001018106085192572	0.009029739867437088	0.001035559043551701	0.0106025850446371	0.0006476012297722861	0.01244293802060296	-0.01525483791096134	0.001115554649510686	-0.07178350235410817	-0.02769071953719088	-0.005092002821024632	-0.01765339907753245	0.001226769752248167	0.00110688420119155	0.01062628834817026	0.02178113241837026	0.001273423583355666	0.08088216311660894	0.001987415171163874	0.07737420084283422	0.1441224803849645	0.1318700303608049	0.001726137048593041	0.001176491898626839	0.001059759471327345	0.009364399435926919	0.002635031955255656	0.1166277019762388	0.00173469866826961	0.001096378157473775	0.02311323323062517	0.001269970570984906	0.05121348787616849	0.001299636483150874	0.03090754733962728	0.01993998644734892	0.001457805878463825	0.003249756365911865	0.1386637107921286	0.09738230425472534	0.1105261990350818	0.1651018068433219	0.2643634790056946	0.001197982903164192	0.00469682023670673	0.09744904455015962	0.001067339299052762	0.001057086323476583	0.05840208940630822	0.001127437380335956	0.1718505424862313	0.001406987692958642	0.04866132037603927	0.005198126474460123	0.002190803102217819	0.001013136003313385	0.001040456987468429	0.001326980497251321	0.06653371504767322	0.2255402627314556	0.2383742560115041	0.002377069127714529	0.02132036758115065	0.005153329566514001	0.002026773716371754	0.1730079652242451	0.001497674617716575	0.08872782316647142	0.06349921259994663	0.001210053044872186	0.001342690429749349	0.1313352492620454	0.08685795711667932	0.001161452001230848	0.00132505888453206	0.001051000581969535	0.2272103914062757	0.001018373422804825	0.001029211308998654	0.001155155976340783	0.001066521194481274	0.001025082875667187	0.001049328170578591	0.008552351472278143	0.0103898130770256	-0.0158624591251712	0.0003799849673529789	-0.0655155404290339	-0.03071101667414795	-0.006626464614270909	-0.02308477899620855	-5.954726876977558	-1.546474540803638	-0.1616575308328137	-0.0447758182848773	-0.969131278469455	-0.3206729635685298	-0.04962834038520298	-0.9496079348171137	-0.519147775735743	0.05232653215983866	1.216069066441414	2.888030270546823	-0.1656943216683973	0.07202193008442265	-0.050921494187346	-0.59414102818581	-0.133399453734676	0.7784275653446937	-0.09322048931837043	-0.02088512809952937	-0.8006190460204703	-0.01795107623511613	1.748956249771429	0.02593427782783274	-0.3513976291894446	-0.2887059629553164	0.06100178892818049	-0.4036583350620878	-0.02299765503033615	0.06583035332287958	0.06612076544526775	1.676347837948731	0.30035793809316	0.001751264511855742	0.002699471913881988	-2.30155675803416	0.1868775078559896	0.335312837428679	0.5256973040709269	0.07914063317764905	-1.929925426428833	-0.6661135799722502	-3.459808011307301	-3.100207557755338	-2.949855457378151	0.02349639391874981	0.05356785313748042	-0.3729840193803797	0.4773483631419799	-3.784679880861597	5.111810235586155	0.02844779950333197	0.6536895197274654	-5.721119370413482	-3.697811352869142	4.46349248918756	0.04931107988940902	-2.265693389335564	0.23807160920441	0.0350656866944515	-0.005133615943902056	3.660416477011632	-1.108797714662929	-0.04376341366579409	-0.03796742943608467	-3.668116184178179	-1.59581618769573	0.6525458721566816	0.01068271931783148	0.01423154958060637	0.1912941015870698	0.09013814374921859	0.1063012454950444	3.258265216187941e-13	4.219479709126965e-15	nan	nan	nan	nan	nan	nan
0.09	-0.03508308714288488	-0.04184425742705712	0.08248222913256907	0.3224120408778448	0.9077051410000861	0.0008017071963059754	-0.1983612221752823	-0.08578349050924759	-0.07066805958121535	0.4125540899369728	0.0475015471063228	-0.06376116803907585	0.0132837653368088	0.04287255179258196	-0.09367487862740287	0.5943991702946003	0.1865804088407307	-0.5943991702944783	-0.1865804088406305	-0.3878060054804299	-0.04621424046446682	0.02339695619475107	0.05219889769303141	-0.1465638678716093	-0.04413940091976398	-0.2424779334926624	-0.0548239402460358	0.5283886071776438	0.8914048311728204	-0.0492086776398787	0.003112702047031986	0.9562781943762895	-0.0002498124312376902	0.7195680996757425	-0.5518347043865852	-0.6473607538178604	1.702516830262696	0.3231805350113633	0.08553676045447565	2.423646780470671	-0.5877519973273061	0.2441346044711734	-2.480747401217148	0.7948556225928184	-1.760235035034377	-0.3260682065517854	1.073509426563737	0.2550038507503675	7.243689855702192	0.336148662318398	-7.243689855702217	-0.336148662318626	0.7536329666434461	-0.3909136622961988	-0.06859832967449785	-1.488376828282269	0.4549411159402117	-0.1607565809294824	-7.265362283733289	0.3388150018295127	-0.2020186047125148	-1.288801661805387	-3.98524816259577	-0.07756069141643999	-6.473854916792992	-0.01506307204211426	0.002658271438284557	0.0119122094316909	0.002037476163720462	0.008035878983118878	0.02150576593214142	0.01712642040519859	0.02342532707842144	0.01762406631664471	0.001683251210338715	0.03677824990162332	0.09550671925832714	0.08552652767643977	0.005735712973496202	0.03954585227275439	0.07210018513907347	0.06435573130190524	0.1256054337996394	0.1364586039029607	0.1144893880533724	0.1549746047923574	0.002753153838583123	0.02174548014697756	0.001257640206778269	0.01308325770059695	0.001590189947633801	0.01144375406565489	0.01807592219805528	0.01324126542161363	0.003781001920237833	0.01101406757383163	0.09480675774737403	0.06929158863086733	0.0029872264394885	0.02360502095743798	0.001303976675247441	0.01559645619733997	0.03207059884681077	0.01643019896668176	0.001250555166129971	0.01883534745779598	0.04049056337078751	0.05533318805696111	0.001473684223579716	0.03110097329955287	0.03097517240488902	0.0367666803532821	0.02074467625064767	0.02578985251461517	0.007925998194300643	0.01390157142254267	0.005002887342131983	0.0310837366170955	0.1327494200759795	0.1250046804308609	0.09248361851622303	0.06072809347687436	0.1043956566473731	0.07643505031898747	0.1344190176943892	0.1460286096966173	0.2356443832620411	0.2196712903243084	0.001180160279333204	0.006521963213256988	0.003834703769613016	3.932878367587417e-05	0.1350495424176008	0.08730221425803844	0.02624076496563101	0.04583326810881861	0.02951095840833576	0.06381603999363172	0.05414002599546163	0.05828902505833972	0.001117123032254717	0.03822063186103366	0.2116920389422891	0.2200141381186986	0.01748828511275822	0.07371134434670507	0.1022846253979295	0.1206332304357017	0.1033709602888683	0.03305868430210866	0.1018940990999012	0.02114697898039756	0.001012504758005003	0.005345409032730002	0.001039058168864194	0.008004776975574437	0.005934021365577177	0.01788881057937214	0.0585889971776879	0.06183344084517336	0.2803062922182064	0.2688950308738497	0.1733374854479576	0.2133658380432531	0.002111174244360767	0.01369397565520139	0.01789369889240074	0.03166216721255079	0.1923916365689614	0.1227783179903344	0.1281805190106418	0.07898437938678421	0.1553181043759047	0.2021149312461944	0.001430337809919149	0.002222093682552793	0.1358267949439346	0.06329837884052159	0.05925890551893312	0.07705372635812238	0.001187974631670263	0.005350785797428654	0.001262893484597266	0.01924887844456967	0.08880806833053821	0.1284397508034782	0.09983928580079926	0.1134805532964275	0.001303458648137282	0.0004202163288944658	0.001441081413147205	0.003743376528850418	0.09813752056348532	0.0419461359429037	0.2601511055170851	0.2468664658991394	0.06694370602772677	0.1040139568838761	0.001434168338954342	0.02754461644731276	0.001140132218805391	0.02553051274076669	0.001057037672810028	0.01939916238462865	0.00102153372224996	0.00991392081874074	0.001042234927429299	0.01165447615870469	0.008068079678468386	0.01022195365920174	-0.01570800347153998	0.0005807267282113659	-0.06425933090177005	-0.03037472587995655	-0.006547930725493763	-0.02084585100353188	0.001211597413919756	0.001105870243678743	0.005896253958540766	0.01245002694110357	0.001335438159111441	0.07853945499008233	0.00178226972255474	0.06944499123538096	0.1584707088156275	0.1883915425269078	0.001662853335987975	0.001222030630948412	0.001064112550419284	0.006609622942769324	0.002473874493869881	0.1078937271059289	0.001854685811976985	0.001113185035573024	0.01276103057646876	0.00122684234767284	0.06501271018158614	0.001382376644038633	0.01938283680249494	0.01313249026620406	0.02598715822666234	0.002447307089262995	0.1267654066339482	0.08947598821709907	0.1006188851436345	0.1561665227195608	0.2368142070637143	0.00128339877302935	0.004456622214677323	0.1038318555830234	0.09869979650078858	0.1118082280091425	0.06044939029374381	0.001134543213393234	0.1287566283438029	0.02638304471731824	0.02909273535281509	0.003131793813151853	0.001616876503205278	0.00101401524877527	0.001043402040822197	0.001391644308828683	0.07285848482643899	0.2050551437204504	0.2144947735825487	0.002401195420454619	0.0299782233438515	0.003132075469828393	0.001543518525704005	0.2705619131432239	0.001466808312555819	0.09074118051089659	0.06022453640786769	0.001243691177689047	0.001226941263415867	0.1173097945132709	0.08930414639129849	0.001260530563086814	0.001446525982007874	0.001029727503094542	0.2264734124526154	0.2694833543997483	0.001692181784140927	0.001188035204042403	0.001067247033846002	0.001025116328227463	0.001049060638134642	0.01510114069211515	0.007866681763542769	-0.01603760450921299	0.0002064922155967351	-0.05573019182762264	-0.03278969958736837	-0.007941031518940257	-0.02224716053538851	-6.039237994219729	-1.879610003169595	-0.06103609792788704	-0.03919549073578942	-0.622204166150928	-0.4188864619524495	-0.03499919502094698	-0.6881595933733186	-0.3359417546235792	-0.1993320508640257	1.11130149944492	3.562327908815112	-0.08419916047671068	0.03534708313078841	-0.1199351743876306	-0.3272170556916105	-0.06249307856817814	0.4849510990303355	-0.09453596184101602	-0.0006843231941731949	-0.4538566809611844	-0.01596473092711464	1.677687776388494	0.04472059373510315	-0.5194072096687845	-0.4013597917872316	1.073669334691786	-0.2966618104710377	-0.3626631954007388	-0.1197325117807828	-0.167846401007589	0.6250852534565265	-0.4411124648887092	0.0006788634723176529	-0.0009002936346985943	-1.371947718763673	4.660211958047321	5.768539091537096	0.3699768601297209	0.06223707414343754	-2.69691940979804	-0.1236848283826714	-4.467926657334857	-2.168453660469646	-1.889949312036475	0.02760819174562585	0.03238814981298534	-0.3090361396200811	0.4164106213888856	-3.336780734927169	2.440145899840132	0.02526541122903386	0.7086069069062502	-4.783804231471361	-3.583902438952005	6.93359530649207	0.04949446299167855	-1.360086864014552	-0.01965904504578414	0.02692724950344135	-0.005649446774339285	2.23586883055566	-0.6220853784483099	-0.02214720988623519	-0.02195588216253937	-2.87510719348538	-1.547805217360718	12.17060119640768	-0.03473802306486925	0.02874430607966089	0.1951560539341587	0.08693054545840775	0.1045421840389177	1.755052035873323e-12	4.745081409148029e-13	nan	nan	nan	nan	nan	nan
0.1	-0.02824823920729567	-0.04715417177857519	0.0763754736691771	0.3392105466867044	0.9109168681399716	0.001665120166028601	-0.1726088827703797	-0.09146200599886885	-0.06665475233287732	0.3875125328262591	0.05535373633829461	-0.0792451891468966	0.009921701373500756	0.05304939914800121	-0.09122476706190061	0.6661604715253298	0.1885970339287237	-0.6661604715253043	-0.1885970339286612	-0.3794730566965414	-0.0499149053580995	0.02276154252071317	0.03755865564027301	-0.1420052485870027	-0.04538542110006577	-0.3078467748152209	-0.05025287960257989	0.5264460127273576	0.8772958823987316	-0.07479754055828622	0.002277348495254077	0.8757936765324864	-0.00112958942267617	0.6265880648669689	-0.5226132679147834	-0.5703607613219138	1.656196869402712	0.3152531194017425	0.08727754086955332	2.719723041450994	-0.5647550050252254	0.5649808164821741	-2.489489413677841	0.7874337792638589	-1.329191950238238	-0.3225050906703785	0.972132383139054	0.233189238964164	7.057883693806579	0.09191524803795949	-7.05788369380658	-0.09191524803796589	0.9122355700039794	-0.3495550749378474	-0.05751866534629365	-1.433322585583561	0.4588254225977867	-0.08860116885603751	-5.447329111690864	0.5983150432177026	-0.1923111403834373	-1.538540710210071	-0.6277525014816145	-0.07314440345202133	-9.492900791097675	-0.1510495560930681	0.001960423631565312	0.01139388199120047	0.001590251856100267	0.00783508513289098	0.01291456014899246	0.01153249481419858	0.01580913857615314	0.01299320631793708	0.001533714525614364	0.03661548327837032	0.08785775513012381	0.07937859241984122	0.003789459786825453	0.03674716192513613	0.06902467984286935	0.06146374364734233	0.1417740429822097	0.1478831098675913	0.1562566422676387	0.1929177146840202	0.002212995397585073	0.02101406666087337	0.001253297290155353	0.01355578141184143	0.001338915621842369	0.01068805789202149	0.01193718438120077	0.010315783128171	0.003110720871224869	0.01046023939592439	0.09816639388333973	0.07321391310687014	0.00247812528221845	0.02313588865706911	0.001217092823257272	0.01560498261455193	0.02042582711322884	0.01162644290108541	0.001227096001931281	0.0186733868060041	0.05490400768346258	0.07134928485330164	0.001453022748378967	0.03158457538707857	0.02259277249817816	0.03066444470765113	0.01535660415158303	0.02130723293067725	0.02306893542282572	0.02774787905811461	0.003558641596611465	0.02852819173167784	0.1277381965605757	0.1198400609921617	0.08936500832709172	0.05858378623668033	0.1005520757997028	0.07347345223116525	0.14097771228076	0.1487057792859375	0.2306733174010718	0.2115916643668105	0.001253637653297178	0.006572875570335632	0.004064863018707144	5.478515147322076e-05	0.1239972403151578	0.07760656957036206	0.08312076962292189	0.1040315080187244	0.09345128594383321	0.1318737438208324	0.05742539760038168	0.06144932757916644	0.001127476974658496	0.0388234110489965	0.1722762144434964	0.1917062116846153	0.02826991343293074	0.07260777314000287	0.06669633493910232	0.07637086972017632	0.06015536468508668	0.01916192296064272	0.05891854990965741	0.0101775319870832	0.001013476432246653	0.005628405126237656	0.001041969052917473	0.008414681447843773	0.003780695976344107	0.01602218329993693	0.06636124796545037	0.0658115814261772	0.2504471003169156	0.2377141877573854	0.1836811847503263	0.226832024276139	0.002256890416616491	0.01403227891817286	0.02581495388931047	0.03888795917870044	0.1189537024780428	0.09436231114411645	0.07562523801493076	0.05274590291287725	0.2187678620780361	0.2859641202855077	0.001439198538568919	0.002759465505995604	0.1182239953388938	0.05366882561535431	0.05886522323651328	0.0760136748018274	0.001224140956465795	0.005809142332742407	0.001213223681409526	0.01915325955769986	0.09724540881401045	0.1404783677436938	0.09603449057927088	0.1090159292261186	0.001310590687664155	0.0003004534544385734	0.001477687975059129	0.003591276226675166	0.05645070142989007	0.02390948271696698	0.2482378262873708	0.231737310810181	0.2093545190486346	0.2394449436503195	0.001743435341876573	0.02612153881916284	0.001172338217180865	0.02600875135643783	0.001062143181348388	0.02139784868437803	0.001023263450721444	0.01077300075545486	0.001045437540802258	0.01270273285990295	0.01490743197459084	0.007799537996414114	-0.01597582224776025	0.0002867889199393286	-0.05522770801671777	-0.03265518326969172	-0.007909617963429275	-0.02135158933831706	0.001196425075610797	0.001104856286176807	0.001166219568918865	0.003118921463838939	0.001397452734866683	0.07619674686358718	0.001577124273932317	0.06151578162794875	0.1728189372462902	0.24491305469303	0.001599569623386016	0.001267569363258949	0.001068465629535076	0.003854846449603745	0.002312717032488055	0.09915975223562644	0.001974672955680958	0.001129991913656409	0.002408827922314625	0.001183714124354318	0.07881193248700556	0.001465116804925094	0.007858126265364449	0.006324994085059062	0.05051651057489286	0.001644857812605215	0.1148671024757676	0.08156967217947256	0.09071157125218694	0.1472312385957948	0.2092649351217304	0.001368814642859454	0.004216424192645936	0.1102146666158885	0.1963322537025277	0.2225593696948533	0.06249669118117092	0.0011416490464301	0.08566271420137324	0.05135910174168419	0.009524150329594338	0.001065461151839908	0.001042949904186491	0.001014894494216837	0.001046347094169331	0.001456308120445858	0.07918325460520022	0.1845700247094474	0.1906152911535718	0.002425321713177981	0.03863607910654816	0.00111082137315701	0.001060263335044077	0.3681158610622394	0.001435942007393482	0.09275453785532037	0.05694986021578127	0.001277329310460146	0.001111192097064321	0.1032843397644855	0.09175033566592015	0.001359609124939411	0.001567993079478711	0.001008454424200034	0.2257364334989556	0.5379483353767687	0.002355152259351621	0.001220914431694952	0.001067972873206464	0.001025149780791225	0.001048793105691023	0.02164992991195151	0.005343550450060918	-0.01621274989325434	3.299946383955897e-05	-0.04594484322621215	-0.03486838250058837	-0.009255598423609315	-0.02140954207456928	-5.969486765883006	-2.259847228293059	-0.05907233522803484	0.005567097436055103	-0.5408417317375258	-0.5053226532855765	0.007009054357751412	-0.5643706993777942	-0.2380084311634075	-0.3646804491569266	1.207012845701349	3.984227774012905	-0.07395944426489585	0.0712547436576763	0.0003448985189584866	-0.297396666762825	-0.05960972775551107	0.3211216288690542	0.02002168896305899	-0.001035768409571566	-0.5868545753293324	-0.01691720359263362	1.50935403885729	0.04969840659832171	-0.7037645453331723	-0.4913942258770747	1.617443254840511	-0.2194035425365653	-0.6638470836541572	-0.3098956481316001	-0.429005146374308	-0.02234613651646175	-1.173258698363653	0.01148303703142254	0.005689892443800288	-0.5921497266362418	6.548613947066195	7.171248939563005	0.2716490895338567	0.06091581323043299	-2.864816373793444	-0.2001840801829757	-4.166245522251285	-0.4857383767487321	-0.1987194706147627	0.02844523438095228	0.05726960427686744	-0.02812952740190611	0.3839664178216697	-2.9014891482145	0.3500133032047211	0.04645768499188598	0.7311569247555892	-0.3099787468409939	-1.302552722012887	9.922751376871071	0.05964031271546146	-0.5880924694893536	-0.1705435794424966	0.07393510648667841	-0.01493614330429816	0.04396123218201459	-0.2979327142879961	-0.002060236780087906	-0.008968146997556246	-0.4622485015138532	-1.473672111102112	13.16098408415883	-0.2838212499196231	0.07163268777639606	0.2056938459689981	0.08511794082226375	0.1055743629288996	3.46990536423231e-12	7.923799825410604e-13	nan	nan	nan	nan	nan	nan
0.11	-0.02281619892525583	-0.05240011863771285	0.07124530313907447	0.3555242195747748	0.9139647972487069	0.002530449615082939	-0.1439719064844307	-0.09713371545394099	-0.05894491771687885	0.3632471998106877	0.06329086859654545	-0.09065722383851837	0.007146245573994757	0.06241440893563076	-0.08918768823624468	0.7357131089102941	0.1886540898784468	-0.7357131089102682	-0.1886540898784937	-0.3695861512777068	-0.05322459184819588	0.02224367627220018	0.02356026058811105	-0.1373750422146668	-0.04596279140828204	-0.3358556758271041	-0.0436733324351251	0.5245487953588142	0.8607616879637721	-0.05141960640685957	0.001170046224384532	0.7854323179952329	-0.0002240462996459947	0.463385480263927	-0.5164180584695079	-0.4519441274330068	1.607030456984823	0.2950724713341572	0.08485365021049877	3.001514656637879	-0.5515816960724225	0.9596871405173925	-2.368262006338318	0.7864541704306365	-0.9676699001076635	-0.2355651076929637	0.890990588686307	0.1701781723062144	6.836758494830803	-0.08206212335078047	-6.836758494830794	0.08206212335079054	1.058127841885919	-0.3131282922416723	-0.04809774196344663	-1.368272936066576	0.4657893407073937	-0.03019463071125136	-0.3925779891576881	0.7084547154686232	-0.1684045787173879	-1.756599969304941	4.817864026045535	-0.1362776773106417	-8.492877998401871	0.1906113560903213	0.00158502792214807	0.01112324954549645	0.001353355885650858	0.007769776664182048	0.007247693823176818	0.007838208624528704	0.009511026040253419	0.008899707272075764	0.00147948598619167	0.0366149508687508	0.08286198987794682	0.07494246640725251	0.002688463473998254	0.03478409368098485	0.06334788100876002	0.05706411068318831	0.1552241993129636	0.1592420377894314	0.1990905024358572	0.2313421829412116	0.001896558064474547	0.02051543329169764	0.001293531121917151	0.01403313488474906	0.001209746161213843	0.0101457868122585	0.007832233565739016	0.008193889259542585	0.002696951114825026	0.01009897613866226	0.09171838265608212	0.07468448196502825	0.002293940940074212	0.02306386052857435	0.001177846462482829	0.01565968910767043	0.01172991439720388	0.007872079513671507	0.001212785276170225	0.01855706453563631	0.0680104091506004	0.08553724971139763	0.00147702659085784	0.03209759025792767	0.01483940221033183	0.02439212815144914	0.01050963164211184	0.01719915794329605	0.05107738253639568	0.04923693590388708	0.002574541888878997	0.0266525359181321	0.1209313802197965	0.1129011034699916	0.08476229096738949	0.055334344141258	0.09519914942951094	0.06920699868752687	0.1380598628820864	0.1438981341889094	0.2175539551911201	0.1970387839434396	0.001279472369717054	0.006598538088662413	0.003922265180767092	5.607091000199264e-05	0.1171381173017016	0.07161225376578638	0.1222489538856604	0.1536950689313912	0.1257251650611011	0.1642448084995143	0.06000917052856917	0.0636820653461613	0.001134162787528051	0.03944818363516336	0.1400485519138906	0.1683377550399315	0.03308651695419091	0.06826407317558283	0.04027136356437107	0.04287330096058031	0.03354791753764103	0.01894726303485391	0.03280979777466853	0.0127260499323097	0.001014736678691098	0.005947767981584329	0.001050039162506207	0.008899603922730117	0.007996887031090839	0.02041503274894343	0.07013280842309005	0.0674316663319095	0.2229659468442181	0.209825032105046	0.1801447244233895	0.2251303856953153	0.003377345765186399	0.01556024809425979	0.03020189887615279	0.04286177456155212	0.07315909444542254	0.09930297022697286	0.04313368576989476	0.0465483163020582	0.2472214864517766	0.3365636560319844	0.001487353281337417	0.003469435820748593	0.1057292072661797	0.04828298023041342	0.05626976639787983	0.07305955312958956	0.001271062719404628	0.00648073904211295	0.001184455262041956	0.01910774451636519	0.09960711360047018	0.139597669955395	0.09398735731754175	0.1061749537832904	0.001328126414223325	0.0002620092357116562	0.001513806626541938	0.003485617752580889	0.03135131417868671	0.02640873629275553	0.2379127620914178	0.2172177542637663	0.2817388677535466	0.2899355933868758	0.001890856151960192	0.0225175575006972	0.001257661172652221	0.02693955867667124	0.001067337286573851	0.02348696547101908	0.001024912028742722	0.01165113718572781	0.001048445681555154	0.01377403487079789	0.01820675997332308	0.005222883637483588	-0.01615907209516384	0.002186707928332351	-0.04787741324661447	-0.03440461825112261	-0.009171253054584962	-0.02002710687142471	0.001190473003135532	0.001107661725520725	0.001121500154706195	0.002279224008513134	0.001444516760465507	0.0760732819774214	0.001495327015419304	0.05140772524088497	0.178816684490752	0.289775170495787	0.001537490302719702	0.00139287526735748	0.001080863108814321	0.003044573882045123	0.002221463116285786	0.06863770514481622	0.002208398744220603	0.001142881227299226	0.001941636102764925	0.001209866834212324	0.08944905550136474	0.001533301736310727	0.004859608044907766	0.004320450892405243	0.1128543705277398	0.001455562233618028	0.1074191964752212	0.07591860822142381	0.08521175571477053	0.1216698929367254	0.1811166461876105	0.001253552143345995	0.003396040871827717	0.1043848297581992	0.1580216284102591	0.1235675610987462	0.0638884587075613	0.001140679356068713	0.09177710507954935	0.02756774722683169	0.005659081191483745	0.001107659271836854	0.001065620636339573	0.001017024407376226	0.001068669644465728	0.02178586513612971	0.07132527321984779	0.1632854486937475	0.1598986900746206	0.006351144598483703	0.03224498644680329	0.01586629583694779	0.00275583314599332	0.232566292581658	0.001623534598134627	0.08344525394809836	0.04965716940488529	0.001355989661567241	0.001191131561013136	0.102540137802735	0.09065768086024627	0.001335215740436995	0.0015374712895725	0.001010450086081663	0.2132661835551846	0.2868417520721212	0.001781865520377371	0.001452809746783051	0.001076780648354606	0.001027878328850084	0.001053931857945665	0.01875155202115176	0.002549695828492286	-0.01629937970409468	0.005809593708319712	-0.04207317449283303	-0.03578304183298012	-0.01036541185052017	-0.01759667624201443	-5.800024871824261	-2.71843201459448	-0.005007732135123217	-0.008670422886314526	-0.2385191246348647	-0.3199926490621198	-0.0003363978279219701	-0.3299210754813546	-0.1595986457635241	-0.5195253602005726	1.021142918831258	3.672374709749737	-0.0332833798009336	0.03669551814336057	-0.07752807636340704	-0.1497185677443357	-0.01969198973477063	-0.1071594149809071	-0.01422041980043953	0.009947625764257992	-0.2315170705380653	-0.007853290131500898	1.327808867708113	0.05249320621907499	-0.5498729430863962	-0.3427429893084449	2.624519898577726	-0.1592669408448071	-0.7193487476082151	-0.3421842418030637	-0.4276450397140502	-0.9195465597622494	-1.73195882892241	-0.004393863989071506	-0.00308088945468257	-0.583268096327697	3.233536554967089	-0.2894139686884533	0.1809104625541875	0.06110681673424966	-1.832262297881967	-0.6076515390343143	-2.540954446720257	0.2793739714875611	0.5437624850956104	0.03422952151079187	0.04644113670917371	0.8786143216523117	-0.04476540150918969	-2.669381768164777	-0.7468132922522774	0.2426577693319638	0.1007331520640949	0.5657941855696842	-0.3300973912033076	0.3131823437873529	0.07926992095587962	-0.4904411265044335	-0.4112429475755458	0.06353016166489735	0.002142059226115067	-0.1896061454881094	-0.2627673372692924	-0.003516916661618812	-0.01091984328235083	0.5741711713858461	-1.425697717179947	-1.959622676185687	-0.394287433257442	0.1119162941924232	0.2126135189284516	0.08983404628985878	0.1085708547918627	1.985762403939954e-12	5.276392524785251e-13	nan	nan	nan	nan	nan	nan
0.12	-0.01890921982457709	-0.05727937203641825	0.06741117546569152	0.3713610108027147	0.9168331129364425	0.003343499194482832	-0.1127017408196246	-0.1021335361224222	-0.04780698884622649	0.3400535963635186	0.07081204970915586	-0.09888768539035038	0.005150818451093791	0.07067163120762977	-0.08790217069353548	0.8025779356547608	0.1869246301557625	-0.8025779356547581	-0.1869246301558017	-0.3584508532964075	-0.05619239258641948	0.02175872452922954	0.01015486669454644	-0.1327179919962596	-0.0460557484728463	-0.3204608725677918	-0.0362665787896808	0.5234524762451301	0.8423978471621127	0.01185023384810666	-0.000207437582341516	0.7076659749236629	-0.0001482987890794672	0.3215758285358208	-0.4492745757886137	-0.3111521899644377	1.560820537376618	0.2793304346572116	0.07682156693867474	3.246360917220074	-0.4303772477221299	1.250599667438102	-2.275143500094091	0.7042435501419473	-0.6928773223330263	-0.1664993552770871	0.7505748799810509	0.08287698236407395	6.520321565706781	-0.2653878864441812	-6.520321565706781	0.2653878864441759	1.161914082497325	-0.2811779245620302	-0.05093576423747621	-1.314722353863156	0.4641941918122189	0.008281479874496166	3.233411742555047	0.763756338793012	-0.03213148941107909	-1.904469983550115	7.350628719232373	-0.1271807105984059	-6.973897697959169	-0.3170086782350344	0.001394015377060066	0.01109465578314428	0.001236200767655258	0.007860844040238258	0.004310019196719354	0.005952039951902144	0.00583772717612685	0.006461043473091481	0.001475877264246263	0.03674433809073335	0.0799528697262057	0.07263883945912863	0.002093741532964619	0.03345532044929068	0.05561678922578501	0.05098765211382951	0.1655424214305765	0.1674333718475345	0.2407679796622715	0.2657993855254143	0.00170698258068522	0.02019807605967581	0.001376290911093045	0.01453928311864249	0.001151341140099252	0.009762917126398303	0.005327421946778451	0.006866682560707392	0.002443716264471691	0.00992541828005376	0.07470892033980364	0.06946769365225877	0.002318226841660263	0.02325561815788565	0.001164669802058593	0.01576334630450118	0.006951395634823119	0.005646122123712787	0.001218707732340355	0.01848620018724145	0.07976373953741023	0.09789686090631033	0.001523109387354305	0.03262621228453603	0.009307441231551051	0.01968350230229921	0.007020951921421389	0.01420192879034236	0.09294949502906717	0.07912131271503417	0.001985284445100675	0.02527206650455083	0.1137961069980759	0.1055449995033738	0.07967086403727121	0.05169627198350404	0.08974125770967099	0.06485336188961785	0.1259262332800363	0.1307075745531686	0.1986631944462565	0.1770596589361488	0.001234755926573176	0.006524131678435122	0.003442279424716711	4.020438764597893e-05	0.1106430028756554	0.06641011440265351	0.1276412806323149	0.1656910055079291	0.1019061863515092	0.1342379051495263	0.06204641491476798	0.06518777680306502	0.001137019819246054	0.03998690964055644	0.122152916332222	0.1545932188722275	0.02425302987748674	0.06167282983259612	0.02336801974151533	0.0253980564447315	0.01849937224812461	0.02148075398867407	0.01806628669660504	0.01775957019821998	0.001016431964340233	0.006289039252108527	0.001065238183362582	0.009478029102532988	0.02002240931969012	0.03303276782341334	0.06872197592228785	0.06521995409911177	0.1970297074856513	0.1844657566758819	0.1660881831657283	0.2107663129733524	0.00588803340522271	0.01855586668641459	0.02944607471416919	0.04164516222481351	0.05154976406187614	0.09103186729844438	0.02505214865218778	0.03828129926808316	0.2152331951599748	0.2945482985880071	0.001605181714138722	0.004283187338899636	0.09436594447436353	0.04383271270512043	0.05152350077734413	0.06796957200115004	0.001333847953395516	0.007142664090968259	0.001210046017141184	0.01912227919109163	0.1006451284428257	0.1372961377210996	0.0923428277496081	0.1039104832208375	0.001324699603968638	0.0002723489273802546	0.001516619037103268	0.003397753451149426	0.0172301415527434	0.02763434523887196	0.2267075646063292	0.2033141860865012	0.2343471938408281	0.2223171193392304	0.001678236453286661	0.01908954176471839	0.001416242286257801	0.02819482759727227	0.001074338846238055	0.02565979921460726	0.001027100835224234	0.01255617570238468	0.001052519549835821	0.01487184626677251	0.0173742840457003	0.002501429103462233	-0.01627790858485837	0.006671077094117114	-0.04284620250099383	-0.03559753613319359	-0.01033167370291009	-0.0170437021607555	0.001184520930673831	0.001110467164867865	0.001076780740494776	0.001439526553186519	0.001491580786062608	0.07594981709128311	0.001413529756879778	0.04129966885383769	0.1848144317352071	0.3346372862985323	0.001475410982054902	0.001518181171443737	0.001093260588108943	0.002234301314478352	0.00213020920008587	0.03811565805399639	0.002442124532757329	0.001155770540927452	0.001474444283213146	0.001236019544081549	0.100086178515723	0.001601486667695334	0.001861089824445295	0.002315907699750013	0.1751922304805917	0.001266266654627529	0.09997129047467218	0.07026754426337889	0.07971194017735501	0.09610854727765056	0.1529683572534869	0.001138289643824359	0.002575657551009808	0.0985549929005104	0.1197110031179778	0.02457575250261768	0.06528022623394444	0.00113970966569611	0.09789149595772527	0.003776392711978347	0.001794012053376793	0.001149857391837694	0.001088291368499261	0.001019154320514709	0.00109099219473559	0.04211542215184431	0.06346729183449201	0.1420008726780515	0.1291820889956417	0.01027696748378218	0.02585389378705555	0.03062177030073818	0.004451402956948654	0.0970167241010627	0.00181112718887149	0.07413597004087671	0.04236447859399322	0.001434650012635866	0.001271071024971898	0.1017959358409939	0.08956502605457387	0.001310822355933482	0.001506949499663899	0.001012445748042334	0.2007959336114146	0.03573516876744985	0.001208578781411984	0.001684705061834319	0.001085588423496864	0.001030606876914468	0.00105907061019875	0.01585317413035142	-0.0002441587930753214	-0.01638600951493476	0.0115861879527993	-0.03820150575945424	-0.03669770116537129	-0.0114752252774306	-0.01378381040945885	-5.603014587519791	-3.018793415893115	-0.01066459864267977	0.03684226631743819	-0.1792182284128619	-0.1743556039220376	0.03299298065567396	-0.1378708869319338	-0.1111494285743284	-0.7000455700757076	0.5734940729710833	3.190774639415165	-0.0377042168882618	0.07701369580156188	0.03222517725140422	-0.1384592324951513	-0.02206864806550121	-1.016349805316268	0.07277884048203136	0.008754372328025915	-0.2811733757262077	-0.007825621511551374	1.143683306220029	0.05281983775930031	-0.3910264039345775	-0.2692250589901005	3.296507247921051	-0.1203662622182625	-0.7472763725448396	-0.3876216606037428	-0.4464417972287529	-1.698929044265544	-2.258507615145092	-0.008530748647347933	0.002259436223163549	-0.4337144383683366	-0.9849109201719389	-5.3043446661965	0.1262438274142598	0.04370649729972356	-0.9400322783988011	-0.6496927559028303	-0.9617806735079742	0.06389179920872769	0.2982809935719849	0.03282691733644466	0.07597014528792868	1.616847597854422	-0.3823930099112611	-2.395513103560855	-2.182473525048746	0.3399875681467239	-0.3069286191800903	-2.952331149139199	-1.716438806614068	-8.60022726126855	0.08039655330387405	-0.4009768975648062	-0.597715470435258	0.07200077430047484	-0.002926203583002296	-0.2402056569916127	-0.1826317382180873	0.007696545309142592	-0.005409312534075358	-0.7169774274845355	-1.350474437268188	-10.46084067274485	-0.248628133393428	0.136525007676928	0.2224372373840568	0.09049835809565537	0.1108762399626927	-3.186360149809498e-13	1.135106835214276e-13	nan	nan	nan	nan	nan	nan
0.13	-0.0162154210351397	-0.06129115848645432	0.06500423420649311	0.3867679194689275	0.9195848525833867	0.00405771890514294	-0.0792722120107455	-0.1055847587761389	-0.03482489173431906	0.3174496491354306	0.07727698933564774	-0.1048770621034712	0.003688798604538014	0.07736937240157252	-0.08753012852985857	0.8648653636516658	0.1831396844399491	-0.86486536365165	-0.1831396844398056	-0.3465754509758611	-0.05890455552442288	0.02118244218020036	-0.002862973207390491	-0.1281003526088598	-0.0458782713325387	-0.2894986077901533	-0.0291072920292876	0.524430929119588	0.8230067274702603	0.08006165005189728	-0.001406714354737168	0.6410270521413683	-0.0002519117816040094	0.2205134620190732	-0.3544593982875066	-0.172483083121207	1.521679267682227	0.2712449699752382	0.065971669841355	3.429715524956348	-0.2623575417214856	1.319929553218993	-2.252036311164003	0.5906386710537886	-0.5142493520132587	-0.1268022514625473	0.5919532126910719	-0.00735272486401387	5.925134647100007	-0.4937062074331932	-5.925134647100014	0.4937062074331399	1.211197313586086	-0.2625012184037608	-0.06366549089811965	-1.293804056342481	0.4591452755360476	0.02511891824561842	2.904088568383156	0.6913912850872825	0.2250168658054668	-1.961729949889083	6.06110094355142	-0.1133259400370544	-6.359528525768289	0.1717189578119684	0.001289942393754603	0.01121677379400891	0.001174563787804868	0.008080034546938439	0.002730949594088232	0.004927864483741855	0.003682895994230224	0.004999750176682432	0.00149143360738189	0.03700797748423976	0.07655030955194603	0.07028273498338969	0.001742424273708661	0.03254275727501283	0.04768770207740252	0.04447721506288059	0.1727855275783993	0.1716164770417506	0.2768773384247086	0.2933983796423708	0.001583992399106055	0.02000078571571587	0.00148447509741321	0.01509365775092735	0.001124441462987129	0.009527168553412204	0.003805484418629941	0.005981200407262156	0.002268608523596495	0.009855963001041062	0.05580327511518591	0.05646301877005939	0.002352379581781978	0.0236222516235913	0.001159722330326189	0.01590229583579348	0.004282798391381937	0.004184409081392075	0.001225026938725778	0.01843371572983019	0.08900305386584972	0.1079919813497078	0.001577722789922714	0.03317120005904563	0.005655281259277063	0.01636923203657167	0.004681782413815077	0.01211286758989794	0.1329513421420185	0.1118508005710375	0.001628065332327166	0.02417718550409469	0.1058942242630551	0.09750407272534184	0.07403163314388574	0.047533027042612	0.08367629715080738	0.06002355134208742	0.1123380792221233	0.1160171756948803	0.178947132021393	0.1552585124578288	0.001191767370085085	0.006428276420945606	0.002930851370257755	0.0001083334153523583	0.1058151343081239	0.06370934600625262	0.1252743347646701	0.1570942978885726	0.07009609713093837	0.0945023413844905	0.06416838431811277	0.06669052585192567	0.001142920133462866	0.04038191053093622	0.1119042815879692	0.1466395819042764	0.01468846466690541	0.05607881411440373	0.01314278331138337	0.01799858750329652	0.01022165143318252	0.01712849498419458	0.009957281656362404	0.01466894716877167	0.001018475824753909	0.00663409899525318	0.001083557525253712	0.01010974010806059	0.02985741290313932	0.04435746786297057	0.06648885780350004	0.06260041666009168	0.173559035176162	0.1623924476596939	0.1497837228701616	0.1901938820834331	0.01067098126170508	0.02364575464790501	0.02868163278687596	0.04008507721080488	0.04775787938450102	0.08399754847668754	0.02001582760680128	0.03144055459793944	0.1893501504489871	0.2442153958620935	0.002073001034013214	0.005199974005521151	0.08523336170334395	0.04094556812176901	0.04679913832140244	0.06278628587452134	0.0014193768758553	0.00771404181156675	0.001233320340771213	0.01913288141233611	0.0967686298252361	0.1324406614343574	0.0906628837006658	0.102216131851905	0.001325271764324919	0.0004126299402901448	0.001535249964734649	0.003405177277599218	0.009472742826575556	0.02055175214792026	0.213531442369237	0.1896615477995467	0.1725764612800618	0.1466028054138961	0.001443124940587079	0.01706754368407856	0.005392172886886699	0.03352209684178338	0.001081768251323589	0.0278172274764584	0.001029330199287149	0.01342168530050489	0.001056688777163215	0.01593278510420523	0.01629501626227695	2.515155984369507e-05	-0.01629706830101318	0.009598887161422027	-0.03906141387759184	-0.03647439245775165	-0.01121371295153915	-0.0143296733571931	0.00117893868488712	0.001110288644414123	0.001066934674651261	0.001380718344501922	0.001521250308991361	0.06869003994075464	0.001343406913156896	0.03506195721975702	0.1841149833016936	0.3512580885022459	0.001439008176132626	0.001664133475624785	0.001099117954758302	0.002171054545057806	0.002047598334143677	0.02602011150427551	0.00234235553982075	0.00115355532210985	0.00144008576786557	0.001227875939791966	0.102488904930077	0.001662753706634944	0.001673187497153495	0.002105937538008538	0.2028933323423209	0.001245779024050719	0.08994386807366321	0.06344328753329653	0.07182627090562506	0.08932882839773895	0.1397208462028626	0.001154360169509407	0.002240803200618339	0.09927367635665657	0.1235531302316488	0.02879454412968203	0.06821977695628484	0.001156978033130095	0.0962239214824382	0.004246214900323632	0.001794534724994626	0.001170727233908777	0.001096286174121961	0.001021828585038787	0.0011124712563828	0.03990635589446548	0.06374938658254066	0.1278199438409453	0.1194025683778789	0.02045591012010944	0.02946649762092383	0.05370787647092896	0.02266201815832446	0.1855627009514928	0.003196340480753532	0.07161045517947094	0.03989571249808837	0.001571004459496829	0.00124612805308712	0.08232201774944564	0.08732949383959598	0.001338598883420026	0.001595062985478087	0.001012985506655291	0.1811091518824344	0.09062000150668212	0.00118891590748421	0.01624470075944481	0.001092813245898015	0.001032533421917902	0.001062684898144897	0.0155692221843928	-0.002235677701438831	-0.01624507504603011	0.01093685659562489	-0.03596455174870012	-0.03717260181621316	-0.0118865423394548	-0.01205233491181842	-5.357103556721189	-3.056158327639294	0.02599517469847248	0.01595027086641202	-0.0516242897084581	-0.1159643017607083	0.02607670074939066	-0.3221474419633964	-0.07376666837904927	-0.6137762223189084	0.2680276646785458	2.351002639974904	-0.008392940495771569	0.04536604652302721	-0.05021613454076656	-0.05367954404093875	0.002106728141711345	-1.486987617240438	0.01930890625508376	0.0171110085562719	-0.0639449052230714	-0.003716566161928209	0.8690995700671067	0.05581277729934266	-0.2698838843944348	-0.1570747315075807	3.205099433115367	-0.09852712005485	-0.8553657306838577	-0.4418123355328134	-0.5165128663495986	-1.27370578530913	-2.065996674816745	-0.009438148276045506	0.01019255519170476	-0.1327991161035508	-0.7519296748828264	-2.776709102978128	0.1701593181218856	0.03437612077206514	-0.6671258251316877	-0.444839691184342	-0.5253387406767929	-0.7123143954386297	-0.6652333154898366	0.03539569645666184	0.05730251496301209	0.7383928878434458	-0.1665192683683441	-2.025665106068955	-1.917649138519476	0.6512003525503175	-0.0322909566472435	0.7946309331562139	0.1051988609646858	-2.243271480822687	0.1046453007826332	-0.1994839573120459	-0.4518249669126556	0.04859799833623295	0.00251764533870452	-0.7160589205463292	-0.1621159859567258	0.01874341442918249	0.005709519410671336	-0.6288744849649642	-1.395251604349387	-4.88049351928982	-0.140827035800104	0.8629496193453102	0.2109273945342081	0.0835631022928225	0.1025227964694817	-8.180839541932031e-13	9.141543327084514e-15	nan	nan	nan	nan	nan	nan
0.14	-0.01443235992617981	-0.06439609368150073	0.06391657337798956	0.4018169575935301	0.9222625618386291	0.004661918483130511	-0.0443040167124273	-0.1074304921312913	-0.02192620181613168	0.2948850628314638	0.08266270904930161	-0.1093576990657982	0.002596820673908756	0.08257029253894306	-0.08802690869602554	0.9208400408652503	0.1770084069920907	-0.9208400408652481	-0.1770084069921071	-0.3342662883852459	-0.06146734806209466	0.02049851900459546	-0.01582038302871263	-0.1235388546883372	-0.04559527070683809	-0.2634781540919467	-0.0219729476502846	0.5278967095912591	0.8034037282628964	0.1284611811595213	-0.002486982306129704	0.58036257106309	0.0007947379269613571	0.139428292521883	-0.2679043247946495	-0.04729610382568457	1.489246429054548	0.2645243563573944	0.05481754040418024	3.554094215106768	-0.1092793880209418	1.233918228708964	-2.267271315200623	0.4883995675701214	-0.391129372218064	-0.09249097202820045	0.4512106686304975	-0.09088748361452999	5.257771409043198	-0.7346542328540701	-5.257771409043198	0.7346542328540643	1.248666136511279	-0.2513038444947197	-0.07246392955218681	-1.302636337739302	0.4529658984373489	0.02938617695339863	2.245049526670902	0.7587678626553302	0.4653340300320161	-1.946845886652486	3.388251700001846	-0.1033789463913361	-5.779009357154365	-0.08695613824095549	0.001235095000531646	0.01143269875356152	0.001143655306546929	0.008358938173543535	0.001930334213414601	0.004399405667063389	0.002563881257701357	0.004180532509737351	0.001514042733462134	0.03739270815964844	0.07142823935155485	0.06641994194015234	0.001531375087638502	0.03193191784161178	0.04043610181065627	0.0384774400242375	0.1769122096231341	0.1728919391174385	0.3051905399997739	0.3132590074450219	0.001504244279712482	0.01989743547731813	0.001611509351446185	0.01567670036614912	0.001113923577754068	0.009341769580957211	0.003005666629245081	0.005492244765859263	0.002139607607014095	0.009846135559994838	0.03944929114064614	0.0416798923851624	0.002319708426184344	0.02401701735455896	0.001156141218862745	0.01606707596834101	0.002912494226716097	0.003311710570660137	0.001224114117552918	0.01839096291705716	0.0951900682568429	0.1151540280598244	0.001635654927113862	0.03373516903379271	0.003699793287917124	0.01432469991074362	0.003391591673486232	0.01089068315202008	0.1660584018970407	0.1423374835740609	0.001438890106738052	0.02330318046283604	0.09700252802345791	0.08854854993731291	0.06781716311405671	0.04292432511370362	0.0767594453556822	0.05458325348123634	0.10135861522926	0.1045423576886444	0.1612983759958637	0.1364542255539117	0.001178309485941772	0.006359411804587291	0.002506968509385507	0.0002205792085889705	0.103291762754844	0.06322693457655969	0.1254413601414809	0.1503024305866632	0.05299587760108798	0.07602490276668135	0.0666480609788319	0.06850802987999818	0.00115450565317948	0.04065608085840627	0.1051099476722641	0.140922088170806	0.009877126087415181	0.05326144993997042	0.007757769690150114	0.01474676911323019	0.00591789652154151	0.01167505017317437	0.005739104969667303	0.009478349567705109	0.00102083502792042	0.006981166483788311	0.001103456584406866	0.01076268858528245	0.03384044177318597	0.04960663513688179	0.06537056500227639	0.06138947292208785	0.1530859755449797	0.1438221264264271	0.1357665206052586	0.1727006004915341	0.01803774510340651	0.03104408030505929	0.02999287679686761	0.04045529163124128	0.05619569090245171	0.09190775692870211	0.02608338183712756	0.0355234562548836	0.2056889452093716	0.2341445050331246	0.002997844446416188	0.006409783769752426	0.07885609155178268	0.03938239479464625	0.04308003722503326	0.0586754084246778	0.001530292984031589	0.0082410886281619	0.00123248360478664	0.01912205201305189	0.08616233140622141	0.1232715729063862	0.0887396320452364	0.1005506144938376	0.001339444229865919	0.0006148923592289234	0.0015886008231788	0.003488252670491263	0.005441470409125859	0.01647018965352409	0.1977469084355253	0.1751051863148735	0.1523944843927367	0.120737820814285	0.001315612126184263	0.01657188998787489	0.01453137986885255	0.04413423554577837	0.001089095222790032	0.02991592669667043	0.001031408075703934	0.01424662856359384	0.001060580391172256	0.01694652757540696	0.01574595903716276	-0.002127953560270298	-0.01620949856046122	0.01014193627907412	-0.03630851499595514	-0.03708327833316513	-0.01178193740909827	-0.01227068009091232	0.001173356439117304	0.001110110123967422	0.001057088608811952	0.001321910135817993	0.001550919831919761	0.06143026279023793	0.001273284069408953	0.02882424558568599	0.183415534868185	0.3678788907059582	0.001402605370212414	0.001810085779798433	0.001104975321421861	0.002107807775638126	0.001964987468204265	0.01392456495456448	0.00224258654688115	0.001151340103287115	0.001405727252520953	0.001219732335511395	0.1048916313444336	0.001724020745573819	0.001485285169857511	0.001895967376267622	0.2305944342040491	0.001225291393482653	0.07991644567265559	0.0566190308032155	0.06394060163389576	0.08254910951783265	0.1264733351522443	0.001170430695189828	0.001905948850224853	0.09999235981280329	0.1273952573453255	0.03301333575674969	0.07115932767861742	0.00117424640055818	0.09455634700715117	0.004716037088668494	0.001795057396607772	0.0011915970759735	0.001104280979742014	0.001024502849546319	0.001133950318016654	0.03769728963710715	0.06403148133058852	0.1136390150038598	0.1096230477601207	0.03063485275641762	0.03307910145479072	0.07679398264111213	0.04087263335970317	0.2741086778019108	0.004581553772627671	0.069084940318069	0.03742694640218385	0.001707358906312743	0.001221185081202527	0.06284809965789669	0.08509396162462023	0.001366375410906621	0.001683176471292283	0.001013525265226002	0.1614223701534541	0.1455048342459195	0.00116925303354628	0.03080469645699549	0.00110003806829529	0.001034459966914196	0.001066299186085893	0.01528527023843376	-0.004227196609801236	-0.01610414057712504	0.01028752523845042	-0.03372759773794618	-0.03764750246705447	-0.01229785940147876	-0.0103208594141777	-5.051373497472082	-2.981607913548274	0.008096790978767797	0.04878489021108546	-0.08007489820566038	-0.04594047804308574	0.05721123701492789	-0.4392086009323746	-0.05080468024979816	-0.5979131675185982	-0.008034550705015771	1.643101376576374	-0.01891619583368195	0.08274729235239345	0.04229509727880112	-0.05915392979343947	-0.01014308051810927	-1.372040105848025	0.07840529349841388	0.01392049259369315	-0.163370469297495	-0.005879294896005222	0.557068559568233	0.05661607781736237	-0.137078775958182	-0.09584970647585891	2.847946277324598	-0.07619107007717624	-0.9301955745371741	-0.4767130582067545	-0.5685392598866003	-1.055812873858111	-1.659135700262211	-0.003132620402267726	0.01108278928856368	0.009956954950833541	-0.6239428566801317	-1.052719636745562	0.189194823172283	0.0195403849693659	-0.4928036315037866	-0.09436244714865429	-0.1322505632384413	-0.1563453620986602	-0.1217139207631761	0.03322846634006242	0.08021763968140198	0.4017410448306096	-0.1006742697282721	-1.694915546992545	-1.566643665435706	0.8016751072425524	0.07913126769557707	0.03657430559138241	0.4682904587965231	-0.5478248819038934	0.1390011727994259	-0.1361826463325652	-0.3832337348303479	0.06313459349735726	-0.007212531182964351	-1.102928105223353	-0.1768649360550406	0.02009282652971674	0.009721000691051215	-0.1167713082623108	-1.531219076810439	-0.4909748075907036	0.0566407435337173	1.193498899478094	0.2106914290980624	0.08238509109520666	0.1014369667496136	-7.321425486350824e-13	5.234920569310581e-15	nan	nan	nan	nan	nan	nan
0.15	-0.0133482831197056	-0.06664021060158951	0.06395571995188221	0.4165720671444637	0.9248730057324853	0.005160440498031849	-0.008433758941096469	-0.1077920284409528	-0.01035739152265982	0.2719596273906763	0.087063121931865	-0.1129036975613944	0.001786598551600961	0.08640351698844675	-0.08926381079938701	0.9701385405905243	0.1682767568568158	-0.9701385405905008	-0.1682767568566866	-0.321534790956097	-0.06391852633035541	0.01975762158116662	-0.0289750064306337	-0.1190610335245996	-0.04529934269066554	-0.2403503807379693	-0.01503840117287149	0.5333967495406657	0.7842290854376289	0.1490414158305343	-0.003515434700956224	0.5241441190610929	0.0005129406760805335	0.07683654937858793	-0.1786306990106789	0.0474675214710349	1.462504438998018	0.2570843051985278	0.04549033325050289	3.615192232383043	0.03619048267001389	1.074336850522875	-2.315936980422376	0.3904887196029129	-0.3187123765775077	-0.06807848524035624	0.3134255672315627	-0.1497976613146138	4.60161892999263	-1.007850582819893	-4.601618929992639	1.007850582819747	1.296883847006276	-0.2386298976502679	-0.07563436087785601	-1.329610831105968	0.4416567626941965	0.02975759891645832	2.426076982485596	0.6374531698298062	0.6285000934483596	-1.885875201008587	0.8788239362003061	-0.09760137058576028	-5.440332443734444	0.03155089649512844	0.001202666607862756	0.01172219777975153	0.00112641755674947	0.008709802256134436	0.001501883193831505	0.004106876903027433	0.001949614895931472	0.003720208673275569	0.001555279236426112	0.03793458874530448	0.06538073968847805	0.06174189923731009	0.001401133465523104	0.03155106518816177	0.03188979097332747	0.03159309399520689	0.1780143023161892	0.1712981293468509	0.3283346761568566	0.3277476755152385	0.001448560660292651	0.01986584642055872	0.002551040268167246	0.01712272223048594	0.001110354498518378	0.009254118830818892	0.002542969306440473	0.005181909132079686	0.002033862085229952	0.009874486668049793	0.02613829035065018	0.02911805670795769	0.002220498773849612	0.02451909839541629	0.001156040875341064	0.01626042478729735	0.002173667441230882	0.002700927637637717	0.001221268571597862	0.01836036695942826	0.09866754633339531	0.1192007929973603	0.001749682277811545	0.03437863729091096	0.002602703138122236	0.01304291542417599	0.002641077330254058	0.01012839851530704	0.1964946000306258	0.1696551244025181	0.001328675662000387	0.02253322074166727	0.0869726225540447	0.0786871857089525	0.06065079248518805	0.03776663741390006	0.06886668135539234	0.04850783071957744	0.09259930090579788	0.09538723243586787	0.1457426646547336	0.1211529617912604	0.001183886367061152	0.006306871430890122	0.002278240649698508	0.0003561559105198036	0.101615149648878	0.063715983209268	0.1272820260105084	0.1418672434213817	0.04804217483209471	0.06897745230370964	0.06838885580752103	0.06967400551909947	0.00117136945584728	0.04080808396793839	0.1005219827699198	0.136385936434747	0.007292425314665993	0.05284117898511426	0.004843035089910993	0.01379977032168509	0.00361084611503592	0.01020466920442494	0.003478943624187904	0.008054262444102006	0.001023683675390321	0.007329260639919353	0.001119361469843016	0.01145020942019986	0.03139232300718962	0.04821084729686556	0.06475012019503945	0.06079643170468087	0.1352773412664929	0.1282157632269527	0.1227604981171748	0.1570542693928563	0.02304937787172651	0.03597721078745383	0.03236093980595753	0.04172917186095294	0.06135094020369621	0.09085526867330068	0.03009706206807043	0.03780263473430615	0.2249179343883271	0.213655132213315	0.005287444825170975	0.00867137084907435	0.07362502459868614	0.03808256214208866	0.03982001988319507	0.05507608971034082	0.00173312495637142	0.008818772528402302	0.001227883598705119	0.01910740571480431	0.07299041303944422	0.1124163816282546	0.08611867290122009	0.09843305257654153	0.001379950687419506	0.0008375152728199182	0.001673752580049664	0.003620931004638057	0.003285888084122003	0.0153413348052448	0.1799517887068589	0.1592912601445104	0.1496544267300585	0.1206399353585706	0.001242824711952909	0.01750268471284099	0.02559814026016463	0.05625926142179426	0.001097879544307186	0.03189391972948159	0.001033929056046711	0.01500517529038384	0.001065345626382737	0.01788383971454982	0.01531452889257297	-0.004195122625644895	-0.01604782810631201	0.01059353495505319	-0.03395934434245447	-0.03697777689039216	-0.01225644601029754	-0.01096953620156091	0.001165114724154787	0.001107082013167333	0.001052791380800552	0.001294883831547971	0.0016383518686886	0.05428834421511517	0.001258650605005515	0.01593646990731109	0.1766450741873688	0.3799083224358434	0.001380276289813203	0.004990875472189673	0.001108046191206584	0.002016310182497242	0.001888159426678715	0.00788160875836884	0.002010287861361283	0.001159825416009572	0.00139556007046464	0.001217097066994752	0.102243706121345	0.001991046040163272	0.001422944972936973	0.001818590469774933	0.2603530961610277	0.001204102016228158	0.06745886597391926	0.04714711609892683	0.05396024205509448	0.07862933750259994	0.1168206289675318	0.001205992990681202	0.002151516070162851	0.09862847277953855	0.1322863769990682	0.04955670549984139	0.0701586781237694	0.001201353293801174	0.09365255824569081	0.004364470148627253	0.0017073227590066	0.001160387394529208	0.001084690655978219	0.001028463729871373	0.001137586183361439	0.02072752894257665	0.0638960836031677	0.1027489412974985	0.09787345691515742	0.02689154698468978	0.03681266927377066	0.05996095184989696	0.02932771375084247	0.2439844731538358	0.01033872728564696	0.06472603681866293	0.03465892231077049	0.002145553788838912	0.001224706401544145	0.04916607487075075	0.08039154315742607	0.001469364205334337	0.001829762297794166	0.001012683378930138	0.140258914643212	0.1452759758066106	0.00116508953440367	0.04395290791847279	0.00111293523835927	0.001038323646268387	0.001073695759597473	0.01490650567129289	-0.006236632503694197	-0.01584110767551206	0.01128994140431376	-0.03179557097256108	-0.03633649498628809	-0.01269782389855097	-0.01018733374211663	-4.680346314880384	-3.048966366779166	0.04101275742405482	0.02928415934532123	5.976325105215424e-05	-0.04123892701193929	0.05621651311065647	-0.4955947837996795	-0.02618200144985034	-0.7703305912706137	-0.3006841144715661	1.24623157578214	0.006427551217178876	0.2049620555770605	-0.03213842525080522	-0.01284277376168075	0.01016546748668346	-1.120391787108435	0.03695151626793029	0.02277701757958364	-0.003727388230052448	-0.00113213493022887	0.2549805893612376	0.07051257206754477	-0.1130786020779761	-0.05902117840528226	2.622580808952252	-0.07492248141639489	-1.033200822345203	-0.5487633245540565	-0.6403182036538712	-0.7996832990515248	-1.409242095108288	-0.006084506163194725	0.01574814253615095	0.08327796028995112	-1.019185938415229	-0.3807530296715018	0.04952842705261571	0.01045845025291396	-0.4086923009457635	0.003155788929793808	-0.06239807508246923	-0.1171422675431343	-0.1291919416191055	0.03582464380044269	0.06412329428228185	-0.6063084364341639	-0.02738299960249966	-1.454051369405781	-1.557768350328355	0.2247563527382362	0.1637125084852158	-0.3656482757276533	-0.03288084754997168	-3.172662786873593	0.3105608615444033	-0.1400648570857582	-0.3420208584483359	0.05729656019187814	0.001648682342942166	-1.059766816775831	-0.2469820816384591	0.02419171590551937	0.01639012069179041	-0.07749359762708527	-1.628555561816972	0.2704904472405325	0.1243583427626046	1.22479667305641	0.1866862551040867	0.07026733940776266	0.08722298043793894	-5.25575849188653e-13	1.734635288682271e-14	nan	nan	nan	nan	nan	nan
0.16	-0.012906639321882	-0.06792294045567478	0.06471276586433856	0.4310816255316523	0.9273946455987815	0.005583794560489109	0.02790452579978122	-0.1067223153466954	-0.0005496043948693494	0.2486038990778153	0.09044859765559822	-0.1157447875915016	0.00126475031358134	0.08879863080259327	-0.09088895640791621	1.012866227344704	0.1569278995625581	-1.012866227344702	-0.1569278995625577	-0.3083436014914024	-0.06623390778526657	0.01898745567207042	-0.04243904942010095	-0.114724550866944	-0.04500095527588141	-0.2140451776750491	-0.009037649512145411	0.5403432341321707	0.7657303737905101	0.1490582339233864	-0.004344806478269508	0.4720428941787537	0.001444840021581253	0.01094169086170312	-0.0756269116077618	0.09628376388689028	1.440136196305531	0.2467635510185812	0.03978394991537935	3.647699609013681	0.1769704927522445	0.8817135955729928	-2.353329889549762	0.285412135800452	-0.2501476791576207	-0.03481619511128611	0.1635885415238445	-0.1685361846567883	3.943608814825169	-1.258095664651546	-3.943608814825169	1.25809566465154	1.340604543620676	-0.2241444818238687	-0.07831762668524564	-1.364520255247599	0.4246981972216151	0.02987805667612039	2.8805354684613	0.5720088994330323	0.7546229584521073	-1.811659651022856	-0.7244316156281344	-0.06356282290383342	-4.955563933221783	0.1557831806460794	0.001182331269832954	0.01207714876385454	0.00111628603775714	0.009102546020205273	0.001285120073096607	0.003970413288184756	0.001627979820744313	0.003453461214105672	0.001619595192043788	0.03861807108159724	0.05878218542943049	0.0565241493760728	0.001328653375091522	0.03139195479474587	0.02113409646205151	0.02324333714001109	0.1760909262751649	0.1670791226069459	0.3474019405296764	0.3380156257270672	0.001409543156787754	0.01990256983574233	0.004603870166773272	0.01974604097871996	0.001110106357451423	0.009252737516059484	0.002265068348633677	0.005036797757354083	0.001942533722756176	0.009936488216368089	0.01602015101089102	0.01967076149254091	0.002054835262372507	0.02505485971152926	0.0011602342325962	0.01648317124781082	0.001797664606073313	0.002338337388662722	0.001218528148958034	0.01835047542931334	0.099529143041847	0.1203075630754918	0.001940092631748628	0.03511412044451272	0.002019742324501526	0.01218711825478417	0.002225339306168975	0.009661980433119192	0.2257072438703762	0.194929078164824	0.001262948547565909	0.02186229869209342	0.07572959277382459	0.06806206246626066	0.05235337777885503	0.03207028176663582	0.05993835713192679	0.04190143118404877	0.08581451742514509	0.08805926926040274	0.132261863132841	0.1081068827948597	0.00120445782430543	0.006263540645025078	0.002286096472476858	0.0005298538878129747	0.1000669513142721	0.06480099755614784	0.1303603188891662	0.1307968845775678	0.05288025566878939	0.06793019069679859	0.06890719514733691	0.06960916086848865	0.001193355021419295	0.04085721413241512	0.09746886082327354	0.1328629304471463	0.005800932683897399	0.05318151637367281	0.003318759537086706	0.01339383001142671	0.002428197093240029	0.009743976104532294	0.00232624740781385	0.007572741982011914	0.001027088679881427	0.007686344937409321	0.001129129722324619	0.01218188981121987	0.02199327705347941	0.03897226993670742	0.06434599287753272	0.06065283241291719	0.1198881089063867	0.1141872135074126	0.110047059284398	0.1416423175645256	0.02381944166072064	0.03633531462973576	0.03536145693703689	0.04349089640561496	0.05653735838094308	0.08222326503289056	0.0266846082954993	0.03445731761105689	0.2257697604440355	0.1782389871992432	0.00927898672256559	0.01256589337067585	0.06873770088497058	0.0362554781946116	0.03677166740439145	0.05172717424967302	0.002053403309715908	0.009484907305625564	0.001227344484829699	0.01910233384114647	0.05931500523350854	0.1022431032434351	0.08258397695588468	0.09560428017625833	0.001451685192129723	0.001093925871764964	0.00178957821528687	0.003807564174817809	0.002196162410118475	0.01555043897569077	0.160484541803236	0.1425942869873576	0.1479027948769121	0.1221294843749628	0.001204342186348078	0.01895585966959426	0.03742890960955681	0.06849597695347995	0.001108720772040381	0.03368523335198213	0.001037121670171005	0.01567083705469524	0.001071426982581754	0.0187149375716703	0.01491820913294811	-0.00622380291003116	-0.01581858268718675	0.01141234529095474	-0.0318882696143645	-0.03606860475562273	-0.01268125854207829	-0.01044680445707018	0.001156873009207483	0.001104053902372283	0.001048494152793434	0.001267857527278816	0.001725783905457364	0.04714642563999208	0.001244017140578505	0.003048694228935484	0.1698746135065536	0.3919377541657331	0.001357947209415402	0.008171665164576068	0.001111117061002951	0.001924812589359525	0.001811331385155547	0.001838652562178688	0.001777989175838041	0.001168310728731298	0.001385392888413351	0.001214461798488131	0.09959578089825553	0.00225807133475223	0.001360604776015682	0.001741213563283782	0.2901117581180067	0.001182912638984809	0.05500128627518218	0.03767520139463799	0.04397988247629269	0.07470956548736769	0.1071679227828179	0.001241555286164706	0.002397083290099965	0.09726458574627472	0.1371774966528096	0.06610007524293393	0.06915802856891762	0.001228460187043969	0.09274876948423023	0.004012903208582498	0.00161958812139944	0.001129177713090526	0.001065100332223966	0.001032424610177898	0.001141222048700345	0.003757768248061394	0.06376068587574552	0.0918588675911578	0.08612386607019355	0.02314824121296326	0.04054623709274987	0.04312792105868037	0.01778279414198492	0.2138602685057603	0.01609590079861484	0.06036713331925477	0.03189089821936472	0.002583748671330412	0.001228227721889411	0.03548405008360898	0.07568912469023165	0.001572352999762833	0.00197634812429603	0.001011841492638907	0.1190954591329699	0.1450471173673003	0.001160926035259651	0.05710111937992132	0.00112583240843171	0.001042187325640418	0.001081092333121725	0.01452774110415163	-0.008246068397586192	-0.01557807477389875	0.01229235757017657	-0.02986354420717611	-0.03502548750552125	-0.01309778839562289	-0.01005380807005583	-4.242078521861051	-3.223540267752411	0.02118718241608039	0.05716082640668996	-0.04886186846311069	-0.007225202600127453	0.08553158712120873	-0.5471500331226498	-0.00645622804435635	-0.8909953326653709	-0.533073944546807	0.7989578049179752	-0.005253701505884666	0.318206669105857	0.05954898425156933	-0.02610907770944503	-0.003412992515977612	-0.7491320135035827	0.08514134852002635	0.01980002092627035	-0.1137319323831647	-0.001738411705639911	-0.03093041231149318	0.07501905712581587	-0.05188131251984957	-0.03667639557258439	2.439208864095236	-0.05638353548198957	-1.082947377397288	-0.5844466477005649	-0.6747346146544392	-0.6903804584093798	-1.208098747020976	-0.001290702814685961	0.01870704433030656	0.1291500977609053	-1.150977192392065	0.1473181344657049	-0.05696923484233438	-0.001034203771876673	-0.2901744818131068	0.05775922154133579	-0.02403886697282865	0.04559221167961831	0.06679941153129558	0.03502649454345537	0.08904955097031471	-1.166816859130296	-0.01078588461709614	-1.37935285108504	-1.519767811362061	-0.1133302207971905	0.176700130674208	-1.47932877142728	-0.6566086617475079	-3.53317932076774	0.4655882612967538	-0.2416329053355534	-0.3331530838528645	0.08082476896441995	-0.005297649758804857	-0.9665455265494678	-0.3191070326654865	0.02685036361114612	0.02051196783738523	0.1508204954186289	-1.707828474166826	-0.1734879131749038	0.1611167899266393	1.215836830596712	0.1733555470822374	0.0638080986063024	0.08019411038101255	-2.707590321869014e-13	3.586500723444914e-14	nan	nan	nan	nan	nan	nan
0.17	-0.01321076897175519	-0.06807946207740082	0.06566822203799337	0.4453843082051367	0.9297935177160045	0.005973504128805412	0.0645282869349687	-0.1042462953340954	0.007205572867901617	0.2250984579428946	0.09272565737687635	-0.117805841536567	0.001178314764877929	0.08959925112735272	-0.0924434032469818	1.048962123851713	0.143429606483054	-1.048962123851695	-0.1434296064830643	-0.2947624082312403	-0.06839791991296454	0.0181920056578074	-0.0562720806326689	-0.1105819969625561	-0.04470211330726143	-0.1833713205345002	-0.003488897136703246	0.5484393188778465	0.7479721086480683	0.1385720023128038	-0.004876290418748603	0.424296468138575	0.001434618251286039	-0.07325140136179165	0.04754428052896615	0.0877439052421103	1.420734751778231	0.2324051582715306	0.03858708017783708	3.675492311675063	0.3198454422642648	0.6664635697934123	-2.337945767648412	0.1660652437564027	-0.1586700829263439	0.01895870565768724	-0.006295776531909048	-0.1363412396117247	3.274071332238978	-1.425653531886129	-3.274071332238986	1.425653531885948	1.374636326484285	-0.2088476240822153	-0.08045350423292441	-1.403471284785242	0.4030858767322987	0.02954883787588653	3.212749380761623	0.5378615949639114	0.8622304919327674	-1.735975019692491	-1.286313954028882	-0.04206322950764297	-4.577164001424709	-0.07119788671127883	0.00116961441780905	0.01247993395034487	0.001110816458004485	0.009536639065807522	0.001169156641781282	0.003915989265523517	0.001445494379126627	0.003309377727581281	0.001779988226797173	0.03947772085437681	0.05214386810529783	0.05115513601508542	0.001284969877635083	0.03144504349806843	0.01228134092484867	0.01641896935727427	0.1708560498470395	0.1606691338500884	0.3615374117250374	0.3435168439743319	0.001382601870583689	0.01998993993161769	0.01185112311490238	0.02757934754381368	0.001111998544432685	0.009414478090355062	0.002080572422849162	0.005018728744694614	0.001873156780599368	0.01003205063233822	0.009190338909391357	0.01369160760750922	0.01057459963084553	0.03430140440111124	0.001170174207992861	0.01673206520606212	0.001592946476879019	0.00214575729758279	0.001219723267583604	0.01837261820218488	0.09794194619118966	0.1187383760253974	0.00240628564299784	0.0361167364097629	0.001682843933311701	0.01160829040950649	0.001962641756947155	0.009341960980098188	0.2524017893583103	0.2179894024560277	0.001220129075013861	0.0213195130926829	0.06099038261533177	0.05583668911921787	0.04191208217361003	0.02567330100384453	0.04841099666224247	0.03424400892047248	0.08074505300391153	0.08199329830359899	0.120524840448747	0.0966696914289548	0.001251649900337821	0.006235102285697113	0.002414694614252712	0.0007345775177927857	0.09839410885483127	0.06632427184478712	0.1358164231287934	0.1210939009921531	0.06503358504782698	0.07154038218528927	0.06837300916315342	0.06842550027802752	0.001224081945197392	0.04083656122308562	0.09506493347585253	0.1301272792807737	0.004910999542312638	0.05371800189345741	0.002475171820718318	0.01313875146369563	0.001788412209615252	0.009921634193530239	0.001706907142289855	0.00783639455635806	0.001031173370800873	0.008057477330896174	0.001132790106303039	0.01298477280395568	0.01305844197516455	0.02984436671180821	0.0639602648606124	0.06072041067837047	0.1060373866637394	0.1014794921774614	0.09588005060355062	0.1251982665655452	0.02463507819201795	0.03621318791758679	0.03832444553983205	0.0451030255740203	0.05220452031274394	0.07223110589199115	0.0218415054692462	0.02884274924861519	0.2223863466953191	0.1546359160128936	0.01082856035241789	0.01513549774772294	0.06427039017245995	0.03425442901787143	0.03384837253539907	0.04851420761698308	0.002512702140461091	0.010254849482833	0.001235574705373492	0.01911803314815251	0.04631429071962227	0.09315823762357975	0.07825566383539481	0.09210990494360044	0.001592981435659889	0.001409872702712885	0.002087103607570104	0.004161830423950758	0.001616722284986235	0.01666311761950758	0.140406525418284	0.1253468297249813	0.1500085032405023	0.1196061117570892	0.001183860495243062	0.02049999646996642	0.0455624353789378	0.07692678442687644	0.001122076500285094	0.03523957128082307	0.001041162549649033	0.01622722082948986	0.001079103855984145	0.01941945148424241	0.01454606041541405	-0.008025833775507352	-0.01546000257553666	0.01227973431170184	-0.0300418454675601	-0.03455024655919395	-0.01291727136110095	-0.009560144187702398	0.001155947799953188	0.001106025867190168	0.001048267431080848	0.001244493540983401	0.002134831425050101	0.04110633418771882	0.001235600815015788	0.002062546537397108	0.1557221899382477	0.3896003585789792	0.001351627563546121	0.02930010307044078	0.001116381094892081	0.001856363287671975	0.001791734239356643	0.001700563492919672	0.03475355285087844	0.001190859207929494	0.001374225118281675	0.001226473109467313	0.09238251745327546	0.00343145362811302	0.001306152558436326	0.001643235905883722	0.3095241433202355	0.001169280292829524	0.03082802521708527	0.0220474260040625	0.02571331954227563	0.0732971474211771	0.09957318934308024	0.001350934199302331	0.002677935212827189	0.09502361296157606	0.1499784717284652	0.09248151840592865	0.0664149433108535	0.00127945557982312	0.09086656072960822	0.003933338816097185	0.001566612096936542	0.001111746108057674	0.001055348933555375	0.001037962892174198	0.001132691302970678	0.002679446807711689	0.0632188628849894	0.08106866714436593	0.06713323023139824	0.02760543830860007	0.04287731858738396	0.04999136449283763	0.01517222892515429	0.2186456755624231	0.009419525714646968	0.05697919600174061	0.02918298280745327	0.003339310380533172	0.001257616762719267	0.02579841484948632	0.06975047323952591	0.00188243701726405	0.00275451149862834	0.00101134417030056	0.1003119602715266	0.1604703259812052	0.001163888204980259	0.05358961022304602	0.001144568262559548	0.001048059795901182	0.001092174076210555	0.01418856714688811	-0.009651676943319688	-0.01500696470519639	0.01313702472566849	-0.02833806232906414	-0.03265169560570264	-0.01300887055250557	-0.00827855281245235	-3.706610348810136	-3.452809338855662	0.05112687788756973	0.03716046876443305	0.0180005032527304	-0.01658313478032121	0.08984267718261547	-0.5287488261706038	0.01650414557684678	-0.5068687980395482	-0.7515480651069112	0.2957033193926695	0.01698597857944931	1.182085485279222	-0.002446147285150557	0.01344722514555555	0.01712737970169185	-0.4550689381928981	1.638559538220231	0.02801486422094126	0.03231093107173693	0.005059087329273426	-0.2791637188318827	0.12081695006234	-0.05733940221310423	-0.02751952437932968	2.158520653292983	-0.04957825915390885	-1.372843666007593	-0.693692568493771	-0.8561751988017421	-0.5363564374813825	-1.081281323973887	-0.003305080136804245	0.02206513145348481	0.1715347586048579	-0.7599310777364502	0.5671560120452468	-0.1741317018443171	-0.003958661835744019	-0.2537185928238043	0.05425419558886156	-0.02271429244145752	0.008190527537038571	0.008205986390059051	0.03851660853250507	0.07798889524105762	-0.6826257104494614	0.0190947269290022	-1.185986741361424	-1.762595884344621	0.07109374847006637	0.1432756499309596	-0.5645070598948855	-0.4699433486517639	-1.352083305275125	0.05843986474792622	-0.1700170277344677	-0.3128631013420894	0.07728720358564037	0.00558120835361447	-0.8500865449491859	-0.3805379315465805	0.03585504020486991	0.04852805665103159	0.1002514949472528	-1.732108554501196	-0.2641845593603815	0.1498990902127642	0.5056833987475741	0.1393965380286512	0.04847606409549291	0.0619776338929154	-1.328508496226627e-13	3.906601948722408e-14	nan	nan	nan	nan	nan	nan
0.18	-0.01440134295584052	-0.06690762097783835	0.06632637265675624	0.4595030088357996	0.9320306344790629	0.00636411849150498	0.1013831659063557	-0.1002931678519118	0.01272250125719357	0.2020412351237309	0.09369121123773068	-0.1188503287120074	0.001672516833119351	0.08861608927256982	-0.0934955423296648	1.078317670902713	0.1287330173113387	-1.078317670902712	-0.1287330173113357	-0.2808708306002989	-0.07041465387456129	0.01738476302601259	-0.07053618106624297	-0.1066773674709497	-0.04441680850188776	-0.1506199216375883	0.001721982773633589	0.5575405739957839	0.7310912405520551	0.1250619698918731	-0.005172656354907962	0.3808307596181676	0.001753475245427201	-0.1663471759848847	0.190045632663968	0.03682265290974004	1.403339787741229	0.2144124799676701	0.03996490879204833	3.693923176247105	0.4723919866597419	0.4340638208685398	-2.263686226424062	0.02311096371447152	-0.04683432526811708	0.08131132833588271	-0.1931678944152619	-0.06807463338683094	2.595538923622382	-1.497754883094686	-2.595538923622382	1.49775488309468	1.402681417776789	-0.1946888486025733	-0.08067615019117788	-1.450734099447891	0.3771133146660329	0.02717062402731108	3.296043819736013	0.5044344064152556	0.9556570329049374	-1.636180241737219	-1.329191777695404	-0.01653922205436212	-4.099420429266845	0.2215989333797788	0.001162794200722156	0.01293482678003962	0.001109068704458393	0.009995809115468629	0.001111050829253362	0.003930892138687787	0.00134248829179089	0.003221965716843419	0.0020644892287407	0.04048381082005526	0.04570682151630622	0.04590724910619295	0.001258916154966893	0.03171064124636264	0.00715987751626984	0.01244614969688046	0.1621175908818361	0.1519956761392129	0.370167478285035	0.3438180416121034	0.001365967834024486	0.02012745456467015	0.02569539403013808	0.04206036751150545	0.001115577135472105	0.009698909011395706	0.001953951736565783	0.005124781262134798	0.001828632427640477	0.01017107388969229	0.005584153196598669	0.01040197923453227	0.03070371140543429	0.05531388945218311	0.001186419252968301	0.01700419040238883	0.001484874979789539	0.002126456349186422	0.001226326882882863	0.01842949957372902	0.09395079085848217	0.1147991542763632	0.003224506700869629	0.03743671572867234	0.001486871865352139	0.01117122729701606	0.00178207869262204	0.009107749358517844	0.2758965431682306	0.2378127844136281	0.001191901385902988	0.02092264001650815	0.04155132317513746	0.04039086166622335	0.02883448452848415	0.01822156912403455	0.03350632228414166	0.02478941999325639	0.0772370271653129	0.07706128642003428	0.1103228992143215	0.08644242035904551	0.001329928665499724	0.006219276820882439	0.002619197869881526	0.0009677055124377984	0.0964754441820372	0.06815229270080736	0.1441802677775849	0.1161920319619473	0.08320415885298281	0.07912202791395075	0.06685508106211659	0.06623915045914489	0.001264941505442878	0.04076079522348491	0.09287575516353798	0.1278533017634328	0.004422156093119091	0.05436092654902162	0.002024834997154785	0.01302479516538341	0.001458838746779372	0.01027280908362401	0.001391491726926208	0.008182359370745466	0.001035985147965747	0.008443009595027121	0.001130353340259611	0.01387090467001612	0.007842282895307433	0.02484251723595239	0.06350439673225762	0.06093059073581935	0.09321520671819801	0.08999157215009818	0.07932387187788943	0.1065193299595283	0.02718718690795396	0.03740096700106912	0.04097802602714316	0.04630740834262902	0.05294741387017071	0.07002504377205586	0.01803457299784635	0.02498568387970716	0.2219824361085363	0.1479043533181946	0.008324371290139364	0.0139368356792699	0.06025606219757618	0.03262633568537845	0.03101175731572624	0.04540145505169503	0.003119250562474701	0.01111312212077493	0.001254384507711923	0.01915683191706843	0.03457303975825202	0.08524819339388112	0.07318994342338778	0.08797812319162315	0.001818554551713031	0.00180134742838088	0.002624230287029383	0.004741860800512863	0.001326023714784834	0.0181261941061712	0.1203347928326278	0.108143204373424	0.1573611806818139	0.1181858342085816	0.001175101876319211	0.02199761187548266	0.04823017698227478	0.07931681962199955	0.001138122626009194	0.0365108540997353	0.00104611958221255	0.01666050649135363	0.00108848363806282	0.01997986948488349	0.01419589487139253	-0.009563583094487573	-0.01495973582585143	0.01313197542227849	-0.02840938283321815	-0.03246159922717137	-0.01293666373869666	-0.008081087259511226	0.001155022590710011	0.001107997832008408	0.001048040709371961	0.001221129554688818	0.002543878944642827	0.0350662427354329	0.001227184489427706	0.001076398845875681	0.1415697663699455	0.38726296299222	0.001345307917676936	0.05042854097629766	0.001121645128791875	0.001787913985985052	0.001772137093559666	0.001562474423673364	0.06772911652591437	0.001213407687128601	0.001363057348154293	0.001238484420464974	0.08516925400829531	0.004604835921473674	0.001251700340858576	0.001545258248485324	0.328936528522464	0.00115564794668	0.006654764158990685	0.006419650613484948	0.007446756608257964	0.07188472935498588	0.0919784559033428	0.001460313112434366	0.00295878713555393	0.09278264017687857	0.1627794468041207	0.118862961568923	0.06367185805278203	0.001330450972608192	0.08898435197498622	0.003853774423611912	0.001513636072470808	0.001094314503023951	0.001045597534885326	0.001043501174153249	0.001124160557240773	0.001601125367385965	0.06267703989423147	0.07027846669754755	0.04814259439259491	0.03206263540422882	0.04520840008201649	0.05685480792698802	0.01256166370832242	0.2234310826190831	0.002743150630700401	0.05359125868422576	0.0264750673955533	0.004094872089714245	0.001287005803564247	0.01611277961536462	0.06381182178881893	0.002192521034768107	0.003532674872961407	0.001010846847942444	0.08152846141008341	0.1758935345951103	0.001166850374702709	0.0500781010661634	0.001163304116695769	0.001053932266178447	0.001103255819311014	0.01384939318962405	-0.01105728548905247	-0.01443585463649371	0.0139816918811603	-0.02681258045095253	-0.03027790370588334	-0.01291995270938801	-0.006503297554848587	-3.011667293707735	-3.654664425558554	0.03160871089024245	0.06217622711285377	-0.03499648939790356	0.004109092541512041	0.1148196256801745	-0.5229247431919668	0.03604558119294372	-0.3206857081266717	-0.9857677353374974	-0.2410463169633442	0.004775205867866453	1.647749349609909	0.08408705348370095	-0.001284771437397687	0.005279175706856246	-0.21122691113097	2.438329420793981	0.02444626856174783	-0.07907610374912744	0.005209305714544949	-0.504937352099202	0.1384917278703751	-0.02352836595900153	-0.01951482928970362	1.79182039737532	-0.02720103058028478	-1.727038198584391	-0.7953968711072003	-1.034167947376996	-0.4635886437764251	-0.9661146878297503	0.001231876117883254	0.02438791724043819	0.190099411211184	-0.190754281354745	0.941608982497862	-0.2575070805894258	-0.01205682155330872	-0.1978397520072911	0.07904704870941993	0.00418558292749785	0.08029557190018222	0.08326185952726538	0.03790646861062213	0.1056993257064625	-0.3416061092871611	0.0177344737686809	-1.135392590651291	-1.96674493275932	0.1486509383154594	0.09515085070526337	0.07789063275315551	-0.3051080630550413	-0.1588776224470674	-0.2880650277194051	-0.1670417364980752	-0.3131102701480187	0.0984908612336905	-0.000677760875900288	-0.7315812485151982	-0.4465883365402044	0.04195594255676045	0.06566479326495571	0.2209000639348042	-1.699062092001221	0.04713110069569123	0.1518125109877307	0.007682374964527973	0.116744525133027	0.0391884760116442	0.05137492801509422	-5.162564133115712e-14	3.484029617885893e-14	nan	nan	nan	nan	nan	nan
0.19	-0.01656045953773964	-0.06428168517088069	0.06631674509486254	0.4734540062427058	0.9340680416147219	0.006776362503452046	0.1383875532175801	-0.09483312442821488	0.01583715109902161	0.1801114380994264	0.09316049252321487	-0.118700935649326	0.002828669447728191	0.08576042941279882	-0.0937356923058138	1.100902815973212	0.1140652759656917	-1.100902815973199	-0.1140652759657491	-0.2667294531583541	-0.07231100576812236	0.01658021876631691	-0.08530720075483614	-0.1030394444792417	-0.04416094489064967	-0.1178811950148175	0.007071718935086469	0.5675374304029119	0.7153355122085543	0.1123934153097273	-0.005306548404999571	0.3416492992225461	0.002405952224358871	-0.2637533234315651	0.3309541990861609	-0.03701884259507834	1.387184072389948	0.1926570792125172	0.04215539733336529	3.703784789538536	0.6146657936029986	0.1947067708015635	-2.118491045067135	-0.1265169621379467	0.07517687534080227	0.1493162700273287	-0.3719660992202204	0.01787881180143232	1.92340192662236	-1.427399777638839	-1.923401926622363	1.42739977763869	1.423990514565132	-0.1860515208765617	-0.08069410884389709	-1.501405803420115	0.3516668306862922	0.02475693328075464	3.238664701144224	0.5555761462817582	1.043899567355485	-1.518836281724221	-1.183947983980537	-0.01360421555281664	-3.729440166598149	-0.02581173789236666	0.001160859888935138	0.01341861247192838	0.001111224721204893	0.01047476898181879	0.001080012653321744	0.003979720333007188	0.001279951633878851	0.003174902764278978	0.007633355570369028	0.04608137698920315	0.04033898496934685	0.04146693790525006	0.001242263570359317	0.03217415705570821	0.004200899346852497	0.01010260988507026	0.1508787729263847	0.141862486511168	0.3753286920198101	0.3412688704664662	0.001359717104565596	0.02029448731346376	0.04365947864335919	0.06039319542709751	0.001125728461587633	0.01012858318102984	0.001861023796559134	0.005306923257815243	0.001801508214477631	0.01033406878169732	0.003611940611345398	0.008580929982416037	0.0635573569473664	0.08688745142009358	0.001214943874119365	0.01729526946817915	0.00141926056977942	0.002213105226171156	0.001234709359864758	0.0185163898849646	0.0861142852061937	0.1082625262787762	0.007602354298186501	0.04210163716033794	0.001366472605185089	0.01084535208485449	0.001652179894033865	0.008926295105182511	0.296863609161055	0.2539402484994195	0.001172142030108079	0.02068899357873282	0.02475365542951084	0.02615475527897802	0.01762043565756131	0.01181280009263694	0.02054149197203227	0.01638431131344376	0.07524062973467681	0.07325220344399595	0.1020812691709879	0.07767848095729382	0.001680712040720915	0.006405362972355078	0.002855501409020377	0.001229807239307666	0.0939528003838519	0.06987826637865743	0.1536638202126875	0.1165056603342342	0.1015373123504383	0.08907344869452959	0.06487934677668972	0.06360946830821848	0.001310696507760885	0.04064380869558167	0.09089367650239671	0.125921739847123	0.004120639787198391	0.05502665512287603	0.001773240151851277	0.01302788425037305	0.001279522179330115	0.01086872251937356	0.001221623128885758	0.00877852703402141	0.00104100028137774	0.008842223477310687	0.001125669727264438	0.01485897856826369	0.004801687304232767	0.02230983157663842	0.06262907247031903	0.06099946437546046	0.08213906596093475	0.079784905743958	0.06026743428706488	0.08615365252265436	0.02889864221412127	0.03769204501733616	0.04298680204252409	0.04689660685603059	0.05350864026512828	0.07089912744233308	0.01539412130685976	0.02253919198575158	0.2204737086362718	0.1476572708964614	0.005463762103358557	0.01175768207887612	0.05670230960884499	0.0312155556981373	0.02821826429506306	0.04235586189573941	0.003460242921499155	0.01165896062975616	0.001270574792540528	0.01920644365194152	0.02484914181252669	0.07858234513351854	0.0677226624513395	0.08340528637692525	0.002515184934080233	0.002465239348377965	0.003738160932045168	0.00581894755500548	0.001171813137661938	0.01994784679976454	0.1016529223080461	0.09165003060956425	0.1658393955146634	0.1196016304571097	0.001173055804993032	0.02343288112198449	0.04406598285306255	0.07515222886445727	0.00115713451576257	0.03748220723361782	0.001052086616947654	0.01697026151175729	0.001099717363106959	0.02039336344520299	0.0134153612351665	-0.01091448570436961	-0.01442848505590207	0.01394284692134259	-0.02653394862278579	-0.02974257068161522	-0.0127894515894629	-0.007174393617995519	0.001162080555319148	0.001118098799266957	0.001047412849023385	0.001209437539713151	0.02281090910099917	0.03291490826039088	0.001222999925113163	0.00105579182861265	0.1257901023894506	0.3852077650667931	0.001359884536104659	0.07674871424657308	0.001148694668854719	0.001743749473212463	0.001774092982173865	0.001504191505034268	0.1341287396317112	0.001271086004471686	0.001340545496327305	0.001247633251104648	0.06702061509534915	0.01870151047838396	0.001231901864813641	0.001492420498196697	0.3442565066568317	0.001148110962529152	0.003894214831077784	0.003745665839510048	0.004274805276464759	0.07324427247812065	0.08902220189809061	0.002542470722655042	0.003225042986827726	0.0884725089248778	0.1732475070092391	0.1332450643059709	0.06121833345202744	0.001381979737138198	0.08748713877046588	0.003760150131728861	0.001507893299007945	0.001091237285000955	0.001043822300305573	0.001048520537674379	0.001117944345325922	0.001547496856348818	0.06052185526909826	0.06438685758210751	0.02483048687693711	0.02981523503390451	0.04553040656811769	0.05191558163221281	0.01242323625653601	0.2128476811014926	0.002146236252130779	0.05109730619925905	0.02376168214738474	0.003583404683537334	0.001287806511120142	0.01157305602559896	0.05791217235163124	0.00413276939192674	0.006070421727549487	0.001011452470031568	0.0690311384438896	0.182291539165844	0.001174372953228376	0.02955244009422139	0.001188459588547427	0.001061990748765985	0.001118312890743449	0.01228760203537289	-0.01215114848650478	-0.01389133862147887	0.01472264245255188	-0.02443560894982068	-0.0265952757166439	-0.01253783854428861	-0.006804576826998037	-2.355017622435136	-3.792345692669906	0.05739076522687382	0.04087950383015976	0.02538176949688942	-0.00884696000088451	0.9340252756441506	-0.3749042148649816	0.05556528481209809	-0.1643837188436483	-1.049311805428313	-0.2664833127309547	0.02339235299859968	1.999322168745146	0.02388138221776551	0.02905516929521271	0.02231108422063947	-0.1502508249576894	3.805907447818156	0.03188926254234292	0.05428161317678769	0.01096847465825651	-0.8261319669799578	0.7401751792550214	-0.03575788260555161	-0.01641610485050778	1.444983449283115	-0.01800486997886156	-1.134360508806581	-0.5034661546695094	-0.6680200041524945	-0.30709029540882	-0.78516254634602	0.03434346383909389	0.02802245161374042	0.1516322193419053	0.2284285727395538	1.028547352636158	-0.2678644281741236	-0.0120382299508245	-0.1841452823822136	0.05756236595595811	-0.0005764567286499106	0.05184773738300625	0.04961737571103219	0.04124414117119551	0.09768307942998904	-0.1662936302284231	-0.004980343488166424	-0.9166451800966402	-2.10315237036937	-0.07113497730649734	0.02503223300677106	0.0675460018017057	-0.1838609752683161	0.07232461700182397	-0.1566199955599814	-0.1186485160014421	-0.2983580060045676	0.02229842793886721	0.00786949224794121	-0.605186971110045	-0.4698368091605202	0.08951338788180771	0.1450554535488288	0.1661598301981203	-1.58957302700915	0.2152976943208146	0.136057847670618	-0.8137069204443934	0.07940458748818996	0.02363845989669986	0.03249918565752368	-2.708436882543904e-14	3.416608854511866e-14	nan	nan	nan	nan	nan	nan
0.2	-0.01964195308166201	-0.06037228358705561	0.06562058225834286	0.4872531778594428	0.9358755387031873	0.007200656511752079	0.1753954717680336	-0.08809887006976479	0.01673344913925453	0.1597470568927712	0.09121562688557532	-0.117377512454954	0.004646783743199945	0.08129672685440097	-0.09318128262108344	1.116823946158063	0.1003528939257348	-1.116823946158063	-0.1003528939257333	-0.2524230914299662	-0.07416508410776447	0.01576165270712208	-0.1005230164376891	-0.09962011991719608	-0.04390657313515372	-0.08610736368822809	0.01263477210710056	0.5784222717195536	0.7006370978222758	0.101794433307201	-0.005512041217794359	0.3063905859515013	0.002543076482545329	-0.3508225684063225	0.4467387880657698	-0.1004844020175145	1.372974629707386	0.1684304701599363	0.04237490806265878	3.694629424087478	0.7272341736056164	-0.00960653946048271	-1.950603062937051	-0.2597184209068877	0.1879717010381746	0.2137036645698236	-0.5147764341645978	0.09083729878608848	1.262735946492144	-1.306683021957575	-1.262735946492144	1.30668302195757	1.435678275065652	-0.1862341378177585	-0.08348051009056458	-1.539693298298915	0.3333936287342921	0.02687225287932192	3.103064760501315	0.5470978084783744	1.133254014808189	-1.424717450292889	-0.9152772617692915	-0.03085937459944396	-3.314871004351055	0.1185283893477858	0.001163422588278007	0.01392748883757345	0.001117354347004647	0.01095867434453506	0.001064183522208464	0.004050920352279173	0.001242830177648263	0.003138520977744084	0.0202972019652912	0.0577509496826995	0.0364258185738994	0.03821383044745402	0.001231844803480107	0.03280010102838811	0.002689071421789088	0.00883124602926901	0.1376640474033517	0.1308406077274248	0.3781342671423456	0.3385344673462828	0.001363877970779932	0.02049052180618243	0.06487357316759929	0.08165692959113502	0.001144330754409327	0.01061720869008079	0.001792434753077408	0.005532724624767796	0.001788907679843337	0.01051712120407027	0.002586234593385511	0.007451605021422304	0.1092169693194299	0.1300225279090274	0.001258044321228441	0.01760437001234694	0.001375183828468056	0.00236960329422698	0.001243474884992916	0.018624863406188	0.07366778510534849	0.09780164054551276	0.01669315415133717	0.05115387172976495	0.001296340396053828	0.01057384552224374	0.00156075451805159	0.008786625591948387	0.3155657734087723	0.2669386739892899	0.001158494296263746	0.02059301035922209	0.01425481137489342	0.01742010289117642	0.01035351187576621	0.007810061640605701	0.01204292975922482	0.01100569559885772	0.0747147893417214	0.07074223363218118	0.09598937503012364	0.07076938235554942	0.002396320969780429	0.006873308291295345	0.003106621955355142	0.001527955014151841	0.09065416951925075	0.07111567498710618	0.1634246129617358	0.1202595757553325	0.1177511895643128	0.09929041854704361	0.06268332014167437	0.06089316032369814	0.001359333869720761	0.04050607570845427	0.08911440159979855	0.1242569430932439	0.003922348690861389	0.05558144786612221	0.001644349310699455	0.01307309221497234	0.001188271503527875	0.0115689762739703	0.001135762261023223	0.00944762093657572	0.001046017481519314	0.009254049084433901	0.001120219562081234	0.01593991876894829	0.003229938554884506	0.02148939247822492	0.06117755378407366	0.06081057191303845	0.07315322612320085	0.07144457875737723	0.03863842930425462	0.06452104623722195	0.02872476607947139	0.03636427461005377	0.0442082312631381	0.04685492062333856	0.05156034465953789	0.07078836181807945	0.01396091821577944	0.02131505118364511	0.2156252096275177	0.1486081152362559	0.003712862497011415	0.01062734970470271	0.05360947265456338	0.03018268026424691	0.02544899265064886	0.03938730203412994	0.003376569027940011	0.011791522428644	0.001279069973234361	0.01925960941481518	0.01745706250003533	0.07307248262067538	0.06201419296078665	0.07854423135314943	0.003830160692945636	0.00356543411466212	0.005556598618541973	0.007549027789239066	0.001094986733697315	0.02190397781803137	0.08512365696289005	0.07655173650843482	0.173428741602806	0.1220771790012459	0.001175794873512627	0.02473509901629315	0.03220298672834518	0.06358055333395085	0.001179218037674795	0.03813651556664481	0.001059099725882973	0.01715079432563779	0.001112863090331721	0.02065335963028172	0.01211398925358941	-0.01209402857263114	-0.01388839078924206	0.01470710446862468	-0.0243241562185542	-0.02638114250693645	-0.01248563809631844	-0.00707301525225717	0.001169138519934059	0.001128199766519564	0.001046784988677715	0.001197745524737845	0.04307793925735136	0.03076357378532535	0.001218815360777498	0.00103518481134184	0.1100104384089615	0.3831525671413666	0.001374461154530926	0.1030688875168432	0.00117574420892164	0.001699584960439599	0.001776048870789419	0.001445908586397597	0.2005283627374978	0.001328764321814313	0.001318033644502561	0.001256782081763009	0.04887197618240449	0.03279818503529552	0.001212103388770927	0.00143958274790918	0.3595764847911996	0.001140573978382469	0.001133665503172862	0.001071681065542851	0.001102853944677426	0.07460381560125523	0.08606594789283976	0.003624628332874111	0.003491298838101699	0.08416237767287886	0.1837155672143576	0.1476271670430187	0.05876480885126514	0.001433508501679184	0.08598992556594547	0.003666525839845684	0.001502150525544515	0.00108816006697824	0.00104204706572833	0.001053539901182936	0.001111728133414208	0.001493868345331388	0.05836667064396386	0.05849524846666457	0.001518379361281738	0.02756783466357559	0.04585241305421794	0.04697635533744149	0.01228480880475114	0.202264279583903	0.001549321873527442	0.04860335371429213	0.02104829689923107	0.003071937277344844	0.001288607218694561	0.0070333324358322	0.05201252291444099	0.006073017749089316	0.008608168582138871	0.001012058092117641	0.05653381547769593	0.1886895437365775	0.001181895531756646	0.009026779122282598	0.00121361506040433	0.001070049231361812	0.001133369962181767	0.01072581088112139	-0.01324501148395612	-0.01334682260646371	0.0154635930239429	-0.02205863744868901	-0.02291264772740426	-0.01215572437918904	-0.007105856099147654	-1.879503027109375	-3.865487193422923	0.03662684546171945	0.06316532628259626	-0.03052212451320769	0.006245325731044085	1.329220930532401	-0.2854839950026294	0.06853121414166267	-0.1062505167960148	-1.163505566481779	-0.2780927118454811	0.0105755545925311	2.233930599296778	0.09587732124170119	0.007447103047040339	0.009290681724182157	-0.07288205297390876	4.750632324986864	0.02805056425491788	-0.06510626544827564	0.009525945391713374	-1.289788899235932	1.015954355435258	-0.01265463605101765	-0.01115788127851866	1.166012678192884	0.0003316133077235136	-0.6267473987061403	-0.3141907552481776	-0.4288693543357229	-0.2037660109455724	-0.5951465278386514	0.0576037096496857	0.0315971268169055	0.0923863973032016	0.4973031284042174	0.9947187968837413	-0.274832247353301	-0.01620611313896339	-0.1444867195216094	0.05685988259933652	0.01260935886699069	0.1011636356718509	0.09784710737676269	0.04042881352594794	0.1242725862567919	0.0008432028911681162	-0.03381874665282505	-0.7621247067758949	-2.220130702454361	-0.1751187463946782	-0.03102609852029323	-0.1190792261587612	-0.06063784469657073	0.08070772985544163	-0.07830078239958196	-0.09146082583747084	-0.2977036110807291	0.0158355193734364	3.304121189657378e-05	-0.5003840990045791	-0.5042319783616921	0.1292165118024254	0.1962634891556516	0.2477957288293869	-1.420086159453425	0.2590815598137678	0.125202240573755	-1.473734579599609	0.05333556499035871	0.01334403468822404	0.02067537297685126	-3.545634935663003e-14	3.555405130309609e-14	nan	nan	nan	nan	nan	nan
0.21	-0.02349378674021092	-0.0554938992281713	0.06443013047227594	0.5009222435948896	0.937432987462637	0.007610036774533271	0.2121751348188791	-0.08042478563232548	0.01588471349403169	0.1410401157194979	0.08809498184426742	-0.1150438897500003	0.007053326777282875	0.07565968773537139	-0.09204424174222099	1.126203039431281	0.08805225090142103	-1.126203039431271	-0.08805225090142291	-0.2380491663519963	-0.07607271258350451	0.01489811238592026	-0.1160455165247979	-0.09633531685058197	-0.04360264752412789	-0.05597489053556367	0.01839279202524821	0.5902087379889226	0.6867394143905374	0.09435224291814397	-0.005907867976685909	0.2748871749715004	0.00367454959316225	-0.4125535174776739	0.5242976069751295	-0.1386327034888587	1.361246910060516	0.1432056145294472	0.03939276623916874	3.649864831321006	0.8022458430354585	-0.1563935745569257	-1.795601452612944	-0.3596077700347362	0.2805745685296637	0.2606650383412587	-0.6057457100709264	0.1381231864618604	0.6122338807485184	-1.147987460994047	-0.6122338807485154	1.14798746099395	1.438368380989153	-0.196647902897791	-0.08995165847165212	-1.565243107844813	0.324174405144767	0.03522935204408699	2.914267490596747	0.6081400940973911	1.222796446270772	-1.346817237126526	-0.5802621292063899	-0.0480959005041011	-2.9828292897775	0.09801527341401511	0.001169936783328041	0.0144497149919688	0.001129132490143099	0.01146170368124537	0.001055262053694076	0.004119804134277585	0.00121908743609061	0.003108668547369667	0.04075069816297559	0.07549723775900026	0.03433113153095593	0.03645893781176539	0.001226096159586971	0.0335411470007857	0.00187900711320521	0.008080108822813384	0.1227054174413881	0.1186862792656806	0.3793366605564419	0.3364956813802814	0.001377567290097184	0.02069947310895659	0.08783038395761673	0.1044694224153088	0.001181561564315746	0.01116564745779887	0.001744580265386033	0.005763699310570425	0.00179018906248818	0.01071150256579878	0.002026058222681201	0.006741935616278728	0.1608875285746941	0.1794604876278049	0.002171799353504644	0.01879467686497975	0.001341908435813422	0.002519116560348627	0.001256832680242199	0.01874940748981661	0.05717998571208632	0.0825560236189927	0.02873092414156194	0.06279254850901299	0.001251297690989343	0.0103461616057044	0.001492166092520371	0.008666833487303292	0.3323771385532902	0.2776857750884741	0.001149738424721834	0.02060835590864845	0.007941216905345952	0.01232737645730713	0.005863280562791454	0.005401358670706602	0.006762413486624653	0.007697993162128865	0.07514021563572697	0.06923988368147736	0.09155038560185284	0.06556139776400614	0.004119626378323839	0.008107185342446246	0.00325299416883815	0.001843722726002079	0.08654253709471031	0.07165210278805298	0.172974000049204	0.126276171068582	0.1323140810221163	0.1092882762898762	0.06032259567919696	0.0582403215331069	0.00140144102431163	0.04035243673814102	0.08754163912283792	0.1228576575797357	0.003830319278244457	0.0560125922806118	0.0015766584838712	0.01312812769870754	0.001138731837422724	0.01243291121298727	0.001089795585144764	0.01029300516660392	0.001050318354816493	0.009673114132103176	0.001116603501391237	0.01711339374192196	0.002402895829705015	0.0215913585772122	0.05894842395562526	0.06018729087896531	0.06627720182375989	0.06485294388635116	0.02136893771710322	0.04713119213511066	0.02603977346304195	0.03336834800193868	0.04518062665812291	0.04668327343064611	0.05026856719391725	0.0704358625621633	0.01307619805104965	0.02089611496913608	0.2147003728990358	0.1519647613027873	0.002619354881457612	0.01018147799456269	0.05080398681626924	0.02944537787651825	0.0225581212338917	0.03637492605608141	0.003051233538627039	0.01174700504735852	0.001292179511270561	0.01932367416676257	0.01218620350073489	0.06839676435939943	0.05619901466256863	0.0735134324861242	0.005125383143808331	0.004832449193363814	0.007066356246944548	0.009149441455920757	0.001054859766619252	0.02402898094196885	0.07135918382059882	0.06345212773002613	0.1805018662371388	0.1248644332797651	0.001181501037299831	0.02585239215837391	0.02040270863041126	0.05171015217635962	0.001206038598380221	0.03847210124315233	0.001067655206920243	0.01720237269945814	0.001128825507558436	0.02076044107750793	0.01009541306184741	-0.01312683855151339	-0.01325899039519584	0.01510259998881011	-0.02184050643913302	-0.02253738434783076	-0.01132676650793788	-0.005595914338423117	0.001183134935015192	0.001152559952609508	0.001045291033367472	0.001191491910063691	0.08250542228301315	0.03283144281360729	0.001221203091327541	0.001028855439620709	0.09189777821964075	0.3807372018495678	0.001406532135722146	0.1308097542214687	0.001258054704810376	0.001690453099355172	0.001804624922559723	0.001435334716467613	0.2714765929648691	0.004645703011457913	0.00129809605251455	0.001282562348900989	0.02514037584700201	0.05029640723212017	0.00119783697468343	0.001404628617329264	0.371782789347464	0.001140661387569066	0.001095322453702896	0.001051679035499536	0.001074098269164537	0.07664141291059647	0.08490705872507898	0.007879148436495757	0.003334720822709831	0.07819439324033241	0.1923722563434312	0.1591230429917353	0.05611570672465302	0.001455316728170425	0.08490622930185077	0.003790273215235475	0.001509359789670904	0.001086287535259882	0.001041847591303856	0.001055856760581731	0.001113778465915702	0.001571984964009387	0.05423356068110731	0.05642277974193444	0.001317775632504132	0.01906777167065587	0.04677670510953623	0.05014757453497352	0.01196777881216027	0.2226154181871802	0.001406385581919253	0.0462788785912962	0.01780927326931962	0.002403452372528222	0.001320415111993745	0.005892774317166606	0.04622551230503969	0.006843393201267536	0.008716951156729245	0.001013960976063998	0.05018840708680067	0.1950206718048523	0.001192137120715236	0.005207467065639459	0.001251192181215695	0.001082069980555273	0.001155660758546988	0.007572518614684906	-0.01406511018444086	-0.01255932423213487	0.01520930108088885	-0.01918235185206781	-0.0183934154850656	-0.009504728622556078	-0.002910860016009673	-1.503092482692435	-3.872968247689275	0.06044764553888427	0.04414910895781383	0.02567733296415808	-0.008135044565381696	2.15467562117114	-0.07786105730899337	0.07792911830655894	-0.0519659555163895	-1.271665828880348	-0.149320883006805	0.0263398160589463	2.330288200993833	0.03470629895046567	0.03190229920088644	0.02492177308341261	-0.06393183985288134	5.118319730880724	0.1948823783446905	0.05589963631962871	0.01397547795042089	-1.772928391746838	1.287578161628453	-0.0281400293115106	-0.01223081168827514	0.9952207959324141	0.005183967594173559	-0.3900620309987825	-0.1743088470651246	-0.2415576229813711	-0.09884254568080558	-0.4448912158090078	0.1801452044670535	0.03138667990208745	0.01400442286730942	0.6940110133850477	1.006718900543239	-0.2561689692304087	-0.01568384403256387	-0.1323168889845958	0.03319360446973683	0.001565051841049393	0.08093606092698041	0.07973361790143622	0.04242769998106431	0.1154948956481767	0.02941165269548936	-0.09211832075435968	-0.5595625171321333	-1.303497171157693	-0.4154470534622282	-0.006370592498448977	0.05115876221072819	-0.02629647379088933	0.5999983858470269	-0.01513158281212792	-0.05662687476379888	-0.3054185195097638	-0.01889092511140167	0.009681225789848093	-0.4368101968468061	-0.5032894313700673	0.125311921439555	0.1288501662765013	0.1942311301198404	-1.191222919239603	0.3062201584547292	0.1000196202112259	-0.945287836550581	0.01530924317566281	-0.002395328718221299	0.001671315383506814	4.374066371206074e-14	2.857140215955668e-14	nan	nan	nan	nan	nan	nan
0.22	-0.02775321051100779	-0.04997914098064625	0.06282739322237822	0.5144862839150695	0.9387425776527014	0.007986344270306768	0.2481640012993546	-0.07216069062636833	0.01368051794856263	0.1237387022259472	0.08411952783230503	-0.1117295865132386	0.009721286432696302	0.06931952624434136	-0.09038777270261351	1.129051647224994	0.07750230714335037	-1.129051647224995	-0.07750230714334913	-0.2236704910009918	-0.07812516907741662	0.0139481374511523	-0.1318366063690856	-0.09312448340337218	-0.04317565644000282	-0.02800526146504527	0.02487025236783736	0.6028533447890354	0.6738607930582388	0.09004716445966748	-0.006469757694352006	0.2467936381934838	0.004308362765259065	-0.4323405908419461	0.5740135658160737	-0.1829414947877351	1.351969546654002	0.1188587560046926	0.03576035466113719	3.536470110007273	0.8452362873036925	-0.2806985195226713	-1.669497526999232	-0.4306802150336875	0.3841078073728695	0.2659869889037564	-0.6554009085770666	0.1947229309345066	-0.04336114940911337	-0.9565431687094368	0.0433611494091133	0.9565431687094312	1.436628329672885	-0.2151997414510425	-0.1007674328033221	-1.593411249733786	0.3185997048540108	0.05148534749956331	2.670495944073011	0.6909858933414105	1.304882120957484	-1.220905030405046	-0.2878548756507804	-0.06407196635762383	-2.632896163953942	0.01899640181404579	0.001180192633865109	0.01498902694894087	0.001147202878536531	0.01197582788078708	0.001050055715465006	0.004192036051491474	0.001204089090776336	0.0030574354311	0.06909148820000731	0.09953724083492968	0.03418747907551518	0.03640927879429163	0.001224415943602573	0.03432370615724158	0.001469292758262104	0.007632146300311047	0.1061259346168075	0.1053211770893289	0.3793673548346012	0.3351549216532355	0.00140044476198112	0.02091982032871122	0.1120446511490557	0.1282970983201932	0.001241331401336104	0.01172925200097853	0.001716065299980148	0.006033859912641637	0.001805103554507983	0.01092228031439741	0.001739780049529539	0.006275367987736908	0.2168079884273863	0.2320161247689123	0.0042803011932377	0.02119944902088033	0.001315299006825853	0.00270541037434723	0.001276401274340619	0.01887622507424947	0.03687694151884749	0.06207119459695046	0.04306842327539517	0.07642137818673428	0.001221640166583724	0.01010588729485193	0.001440379360673372	0.008553403917313631	0.3474613647963728	0.2870793549936904	0.001145405047702412	0.0207456191336209	0.004663721313484956	0.009653579412399849	0.003557058700814999	0.004188704532680149	0.004036890864822602	0.005996813339855241	0.07627361512032223	0.06872261138872633	0.08849411063389309	0.06190274153247452	0.00709123988141882	0.01029568245874422	0.003248435330304463	0.002152293898995938	0.08159912773178742	0.07137786864386358	0.1820770285173853	0.1338996976058734	0.1453736006681677	0.119462119535126	0.0578226360389681	0.05576111176955961	0.001433398441406795	0.04016915556783036	0.08617656363594436	0.1216716751974662	0.003845625913220899	0.05632181203903031	0.00154638763526776	0.01316773953114636	0.001113027606798449	0.01337395166847033	0.001066716875304013	0.01121237088003087	0.001053626778628972	0.01008347316304465	0.001115821423357926	0.01835126642860081	0.002026356186609425	0.02227485824756975	0.05584917966938231	0.05894258828606257	0.06147956706969373	0.06018612342038632	0.01187912612422884	0.03753796175026006	0.02054781378050795	0.02822772397617965	0.0461292382076955	0.04666616372371294	0.05101554800390923	0.07186312480696086	0.01246774920530617	0.02072618019603512	0.2215904962436167	0.1607956210011078	0.001997982826388495	0.01023955758575773	0.04820597576230634	0.02903759830780302	0.01948409999642167	0.03326599294575595	0.002554604823141045	0.01153066533850348	0.001314637082561457	0.01939126022757144	0.008894606705601901	0.06429526581197532	0.05034085108878483	0.06845120999924736	0.00615727141236672	0.006094180893247043	0.007879852987378711	0.01022664955612577	0.001035753690814852	0.02612912510338152	0.06061718021014433	0.05289953166339833	0.1872364964614582	0.1283585994216712	0.001189475186950859	0.02677075606809094	0.01223677093578567	0.0437759529104854	0.001238236411054776	0.03847325388764505	0.001077943815054981	0.01711554837511004	0.001147952366153226	0.02070539391627213	0.007320359486974902	-0.01401784101146353	-0.01252419134762767	0.01506490386683566	-0.01909509944824564	-0.01824331013323572	-0.009173145474055462	-0.002306883311719997	0.001197131350099283	0.001176920138691038	0.001043797078060116	0.001185238295389295	0.1219329053086707	0.03489931184186598	0.001223590821865475	0.001022526067904252	0.07378511803032579	0.3783218365577681	0.001438603116911466	0.1585506209260919	0.001340365200691953	0.001681321238272546	0.001833200974330908	0.001424760846538358	0.3424248231922402	0.00796264170110495	0.001278158460528556	0.001308342616047636	0.001408775511600462	0.06779462942894618	0.001183570560598076	0.001369674486749796	0.3839890939037285	0.001140748796762135	0.00105697940423672	0.001031677005457303	0.001045342593652976	0.07867901021993855	0.08374816955732002	0.01213366854011575	0.003178142807318924	0.07222640880778734	0.2010289454725045	0.1706189189404518	0.05346660459803152	0.001477124954674226	0.08382253303775603	0.003914020590626071	0.001516569053799366	0.001084415003541298	0.001041648116883408	0.001058173619973633	0.001115828798426542	0.001650101582703824	0.05010045071824969	0.05435031101720265	0.001117171903750525	0.01056770867773825	0.04770099716485501	0.05331879373250351	0.01165074881957125	0.2429665567904567	0.001263449290304129	0.04395440346829952	0.01457024963942537	0.001734967467711335	0.001352223005303609	0.004752216198499473	0.04043850169563466	0.00761376865344976	0.008825733731321776	0.001015863860014454	0.04384299869590475	0.2013517998731268	0.00120237870967826	0.001388155008989662	0.001288769302030447	0.001094090729753102	0.001177951554914828	0.004419226348247884	-0.01488520888492488	-0.01177182585780572	0.01495500913783485	-0.0163060662554469	-0.01387418324272663	-0.006853732865922968	0.001284136067128353	-1.180230263116396	-3.811682740405636	0.04004400579145501	0.06538429875704689	-0.0298524975805581	0.001969188535903744	2.587963930449333	0.0555627282597039	0.07683385126847952	-0.04561557983395104	-1.405660309428511	-0.1384874640279554	0.01285473793138156	2.436967215445589	0.09891047621292264	0.0152842865118491	0.01256995904049309	-0.02426169772523356	5.374167809454518	0.2709436249264875	-0.0577501557968025	0.009980643226812247	-2.337631318345439	1.413984935140389	-0.01517271492150375	-0.009885374358631063	0.8953084394005769	0.02471514863309413	-0.1429615209360967	-0.07498098887375861	-0.1075648314443364	-0.006750479370529302	-0.285280855853802	0.248527722716007	0.03015781902642028	-0.06974599175330562	0.8186893732094573	1.029915897366364	-0.2401064419709254	-0.02213455290397199	-0.1018260932741326	0.03247495139682847	0.00952462862486572	0.1165847389703433	0.1126434040537123	0.03868761013402437	0.1371521290518124	0.117149917137168	-0.1581030584248101	-0.3771618257931593	-0.6608059590073662	-0.6040582299195276	-0.0001186013746977773	0.236873073974973	-0.01083755643038905	1.175550456209725	0.02248947797989444	-0.0255562620421615	-0.3170150373726693	-0.01852894596540302	0.0007372994595434431	-0.3855401562160319	-0.5105167023303032	0.1281598360151164	0.09162237580182109	0.2428239362953231	-0.9106836170940957	0.4004639324893838	0.0854163941226118	-0.6864942012261952	-0.01355104139019056	-0.01433650497289451	-0.0117503487122333	1.833300861599796e-13	1.581591722186778e-14	nan	nan	nan	nan	nan	nan
0.23	-0.03194345674357971	-0.04407475209705795	0.06063013391133561	0.5279688625856392	0.9398192704093276	0.008332947996105846	0.2825637557455331	-0.06362956071956659	0.01021319787989116	0.1075254845255917	0.07956225835707077	-0.1072033847931421	0.01215033361866932	0.06265892704584661	-0.08798688581380597	1.125279173307296	0.06909668113701388	-1.125279173307287	-0.06909668113696951	-0.2093164454525216	-0.08039852233490204	0.0128632332549435	-0.1479535240215064	-0.08996333240290885	-0.04254318585743779	-0.002571812788213616	0.03209998819355773	0.6162625134068942	0.6626401267932688	0.08816796056184499	-0.007212128303487233	0.2218590721554963	0.005681373233325459	-0.4014970546737708	0.6021248257194773	-0.2606325000453532	1.344741695421892	0.09650571689896914	0.0336663851361171	3.335083155491747	0.8550092062589921	-0.4103191182828644	-1.574248047296575	-0.4761529576296936	0.5233435176239989	0.2153136760703608	-0.6697634925875229	0.2899143346484753	-0.7114484926780457	-0.7185775426154358	0.7114484926780456	0.7185775426153681	1.433426823991451	-0.2407692204492312	-0.1173680386949176	-1.633538891222672	0.3140407478994943	0.07595361725780399	2.415446029665487	0.762488762572167	1.373803692388069	-1.006890094259113	-0.1050947678340314	-0.08278731062700621	-2.353442557798363	0.2013059464628631	0.001195217937616984	0.01553966207535758	0.001174818165708918	0.012516542892571	0.001046529836057871	0.004256615072056488	0.001196613123516355	0.002993220518993093	0.1018188784831945	0.1267066399506651	0.03457490282133538	0.03687894317670492	0.001222912252454128	0.03505211164165988	0.001249833227518644	0.007333458032542713	0.08896705499715893	0.09126198503109433	0.3800643327436371	0.334981695453363	0.001436473401408588	0.02114386065794195	0.1369399211607573	0.15275427582925	0.004641966828077143	0.01575384820098067	0.001694335107557872	0.006347548180248869	0.001828978891019845	0.01114202416929524	0.001572661569567177	0.006027464985354874	0.2754109957036397	0.2859049935162009	0.009696991314712376	0.02688797257046662	0.00128970862178143	0.002920413029450969	0.001287927295570934	0.01897395500923023	0.02034090045522895	0.04175800531611265	0.05859732361268782	0.09099430596240717	0.00120614690191266	0.009856266610800309	0.001406064696139084	0.008440469149219254	0.3614269414508147	0.2958289359820755	0.001142211370435751	0.02103767328496983	0.002902890963702276	0.008276683563723969	0.002322563879602513	0.003578855639797607	0.002575151014934707	0.005110205554849326	0.0783279732613754	0.06946847585414916	0.08689534803075179	0.05993838302860497	0.01076940228760419	0.01303544702570176	0.003136929823407672	0.002444193081785999	0.07547834083298439	0.06995663798552247	0.1905125851567997	0.1423773660526674	0.1569780557123706	0.1298478327111815	0.05596884848980514	0.0541230297571636	0.001465202165136577	0.03994389455987209	0.08505499979743338	0.120703389110657	0.003872317661263283	0.05654273951004905	0.001528645997688478	0.01321846491864719	0.001097732642497344	0.01447699827058698	0.00105393926360086	0.01230935571559231	0.001056509643852847	0.01046791302158081	0.001117756013892683	0.01962666778822276	0.001894833412872743	0.02330090909736502	0.05227319756265414	0.05727610866531806	0.05798857751688075	0.05696994261302994	0.006686490439079325	0.03203217685995746	0.0150926129010299	0.02306711361612057	0.04723039080924837	0.04697575685313479	0.05243046532013963	0.07416168658326847	0.01225489784515661	0.02077319634950077	0.2304300702441911	0.1723969691307697	0.001632893566647172	0.01054994228948477	0.04520349069158359	0.02870184611358416	0.01668091661743291	0.03044395699353309	0.002120218901712044	0.01131879815529454	0.001323437417641387	0.01942550837195245	0.006866969421914975	0.06048884895428693	0.04423642031753119	0.0631870317081889	0.006665663878615321	0.007143086627994582	0.008202004034210607	0.01091116671070448	0.001026544464319658	0.0282431772329518	0.05169461899059175	0.04484706035505478	0.1936262365587301	0.1327614359398635	0.00119652468489121	0.02754128991034791	0.006993265221419231	0.03865907384208819	0.001282062130401546	0.03813715040986472	0.001091973692871216	0.01688698557251726	0.001174031724643939	0.02048672754938882	0.003668928494112411	-0.01459399902902506	-0.01187197090963226	0.01444769132416292	-0.01704723643471278	-0.01445395047428521	-0.006422928266737613	0.002171683338454587	0.001222485524790206	0.001226125548805369	0.001042067007576828	0.001191864250713693	0.1663884771533815	0.03513493644159484	0.001219446822105086	0.001019944893944832	0.05762347052561292	0.3844280306064906	0.001503998469547045	0.1866254454352291	0.01402187665414109	0.001663489184376595	0.001871416769598301	0.001375946151336508	0.416026466703192	0.02182274011596379	0.001250262277946173	0.001292819398133359	0.001241327690099665	0.08601827864783851	0.001195460093302763	0.001370827043318418	0.3958899476723119	0.001137309987206094	0.001044974081260044	0.001025061326641735	0.001035884509694989	0.08307097007817429	0.08557876346125978	0.01689207398050379	0.00288603296964582	0.06319996370309235	0.2075908480247267	0.1788887578368518	0.05381966652352731	0.001516317451748349	0.08330416311947302	0.003888836459836554	0.00150471159120234	0.001079604965413289	0.001039785295634613	0.001060641341552533	0.001123104952159555	0.001848316439074219	0.04591866291223975	0.05295224447491282	0.001100814109651765	0.007783686441453053	0.04930167669156463	0.05489695814815624	0.01234113339282493	0.2488221774680454	0.001241884902423549	0.03952611610982779	0.01274106403606936	0.001607437954610006	0.001316006659066323	0.004659875704242312	0.03374365112478304	0.006858225246082935	0.008308256438684393	0.001017886709722297	0.03778011085927589	0.2069256001797153	0.001205124481695931	0.001324821361635637	0.001360666608494704	0.001117144750976215	0.00122084835448031	-0.0005827407820594778	-0.0149371891618659	-0.01129986651309744	0.01342462453055209	-0.01559230956459357	-0.01112840460058192	-0.003328067380071319	0.00736028780569044	-0.9096999880151321	-3.6808051652169	0.06254962706944617	0.04842123772976113	0.02454035321929126	-0.01111229464063259	2.833877856392135	0.04042507476405854	0.06760385790991137	-0.01958190710918308	-1.404780276402853	0.1183059226632217	0.02723321882421416	2.455916923829835	0.6736463788396297	0.04019839523786416	0.02673303197435023	-0.02143633991435829	5.387565331558623	0.8181300422665346	0.06218828138763517	0.00867535517378974	-1.661022435017	1.493665712083705	-0.0305720710995026	-0.01194422703581907	0.8616340212620774	0.03530339878887752	-0.1180057409286119	-0.04570895983225048	-0.06780485278752323	0.1488952400475694	-0.1118875718557128	0.2970428486768275	0.02821904195122329	-0.2176350762843753	0.867384940355497	1.043279256939071	-0.09819502490495513	-0.02309524887458446	-0.0893783969431195	0.0148817625044344	0.002724991603249302	0.1104174318823737	0.1118516122352436	0.03762315018892489	0.1228431527719649	0.1006189220073027	-0.1786238116045404	-0.2697425887551527	-0.439746485034566	-0.4417454878326834	0.05693571646826685	0.2177080750010315	0.01969907484692578	1.125529645367083	0.03936410438384642	-0.0427356124570299	-0.2530806601511045	-0.01977553038764196	0.003714587015569048	-0.3746642295806953	-0.5439216121498329	0.08319338558210217	0.04807800011925509	0.1929531353420624	-0.7125943547770901	0.4794930963741529	0.0701308671343686	-0.3636139083190801	-0.05216838145695738	-0.03073954082183421	-0.03107562068035951	5.247377485652099e-13	7.417921642213471e-15	nan	nan	nan	nan	nan	nan
0.24	-0.03569891958088176	-0.03803143216864369	0.05753230056874527	0.5413850279835911	0.94067321043095	0.008661791864637152	0.3146977119346022	-0.0551801162574947	0.005523063101358445	0.09223170059911077	0.07468888312844259	-0.1012184965415721	0.01393738451052791	0.05606336516331295	-0.0845002882534389	1.114816380200506	0.06325084608916355	-1.114816380200508	-0.06325084608916982	-0.1950170336417779	-0.08296651969482381	0.01157768403201851	-0.1645787164030509	-0.08683546339238697	-0.0416376871300658	0.02028870389564902	0.04027057743491676	0.6302664604322343	0.6540497537395751	0.08760309182445963	-0.008093207009929656	0.199736276754513	0.007248486788489794	-0.3453839117685535	0.6017997747710458	-0.3630563011000821	1.338686892130398	0.07430820923457765	0.03220838320759958	3.083310458579235	0.8288991983533356	-0.5252614615095659	-1.485610772196529	-0.4939013657008961	0.675845113644416	0.1375877301540084	-0.6423934453877942	0.4118650652477989	-1.38142498722715	-0.4445849770122856	1.38142498722715	0.4445849770122802	1.425701582127902	-0.2741285619370835	-0.1408964381460708	-1.6950661955577	0.3119433068659193	0.1060909764613464	2.155909545479405	0.8791565764859779	1.423837802454267	-0.6948463881499815	-0.02498784356107759	-0.09181358582579111	-2.070542036552941	0.05781701929690091	0.001215407783527171	0.01608935164000231	0.00121322835011815	0.01305750331724176	0.001043902218147267	0.004318284145232954	0.001196188929772908	0.002909187064480319	0.1378933314212694	0.1559740372366564	0.03489071919510679	0.03725887881737882	0.001220088295665828	0.03565091556484883	0.001138739353749128	0.007131311492193626	0.07179955312616532	0.07725352807732262	0.3825094305792541	0.3378103140788446	0.001487176967815572	0.02137008252282846	0.1623170713686316	0.1774444095461589	0.01258718739137356	0.02455493187798612	0.001674551485128066	0.006692728383893244	0.00186001518029025	0.01136402535399822	0.001464613953599557	0.005924292445602598	0.3363074987128255	0.3394466192312188	0.0191665248717332	0.03658942901177904	0.001262964084228867	0.003177927894173096	0.001285929074673959	0.01903193238246742	0.01129719306980038	0.03013042795267289	0.07493879749380918	0.1061559942702782	0.001204346140062696	0.0095780328885317	0.001389476846810824	0.008329666420965854	0.3745947484583178	0.3044525606786224	0.001138895078778142	0.0214838414544366	0.002008817684433682	0.007581702751195804	0.001698343628058342	0.003300121933600631	0.001834338948225155	0.00467975373969963	0.08139587773842101	0.07155995354141702	0.08677468759442034	0.05957905555652636	0.01494982427716183	0.01618889259278915	0.002935403005567739	0.002716615226207214	0.06801184169981592	0.06696246839059188	0.1981656077266588	0.1510582088971721	0.1671199338538762	0.1402487550558065	0.0551111290438553	0.05358350998354276	0.001500696679142956	0.03970369858855471	0.08419308983914785	0.1199331618014985	0.003873201002635056	0.05668287168313799	0.001513844374656121	0.01326433021785766	0.001087681445155975	0.01571015731480787	0.00104662100651341	0.01355136410826154	0.001059184838255961	0.01082439193862734	0.001122362118893064	0.0209064296822918	0.001927939865929107	0.02453841007086372	0.04839831767572337	0.05530149313636732	0.05542632757501238	0.05471790658353004	0.004013294305464966	0.02875512272977286	0.01088987893714571	0.01911918130474212	0.04855898009336549	0.04770284783720555	0.05391640382580114	0.07611466218126658	0.01248408290614701	0.02110932744736391	0.2381154644194754	0.1829224234213468	0.001439231836279834	0.01102237250663944	0.04152466800073756	0.02816005734554202	0.01433751659027205	0.02809060960224941	0.001838699487365134	0.01121653393814407	0.001309731554354948	0.01941759708442574	0.005790178753705277	0.05682356093542194	0.03779297477307179	0.05754072463099444	0.006548099427701077	0.00778949009756275	0.008109683481247479	0.01124414845805708	0.001022953726319464	0.03024752072448383	0.04395630772694686	0.03839197036380967	0.1996656028073894	0.1379362558536932	0.001201421959520215	0.02820218326701471	0.004268821369513398	0.0359690288269722	0.001339918342472739	0.03745991171283585	0.001110516653367485	0.01651348785279076	0.001208519562870421	0.02010202758233531	-0.0008828599237140638	-0.01482070521950589	-0.0113399245338279	0.01322169740508316	-0.01588877763630031	-0.0113603114932053	-0.003155745540397061	0.007715306714221022	0.001247839699482987	0.001275330958911634	0.0010403369370966	0.001198490206037794	0.2108440489980917	0.03537056104130196	0.001215302822347143	0.001017363719991307	0.04146182302090082	0.3905342246552135	0.001569393822180888	0.214700269944365	0.02670338810756723	0.001645657130482389	0.001909632564866696	0.001327131456131816	0.4896281102141443	0.03568283853083196	0.001222366095364372	0.001277296180212213	0.00107387986860046	0.1042419278667327	0.001207349626009565	0.001371979599886987	0.4077908014408949	0.001133871177653944	0.001032968758280468	0.001018445647828044	0.001026426425736123	0.08746292993640853	0.08740935736519871	0.02165047942088463	0.002593923131974445	0.05417351859839655	0.2141527505769489	0.1871585967332517	0.0541727284490129	0.001555509948836871	0.08278579320118996	0.003863652329047501	0.001492854128607784	0.001074794927282196	0.001037922474386829	0.001063109063135605	0.00113038110591177	0.002046531295457034	0.04173687510622668	0.05155417793262027	0.001084456315570448	0.00499966420516482	0.05090235621827382	0.05647512256381019	0.0130315179660777	0.2546777981456345	0.001220320514550232	0.03509782875135433	0.01091187843272955	0.001479908441512723	0.001279790312821144	0.004567535209983931	0.02704880055392773	0.006102681838719462	0.007790779146047935	0.001019909559432855	0.03171722302264671	0.2124994004863033	0.001207870253717054	0.00126148771428241	0.001432563914961528	0.001140198772201711	0.001263745154046404	-0.005584707912367	-0.01498916943880632	-0.01082790716838892	0.01189423992326881	-0.01487855287374053	-0.00838262595843705	0.0001975981057803811	0.01343643954425227	-0.7592202519187664	-3.482967832697483	0.03985489324748632	0.06543338125607355	-0.03043448717489561	-0.001994519960856042	3.007563564497862	0.0376169795854905	0.0509135393588032	-0.02630723416818491	-1.395513288571479	0.4618815010697586	0.01329104500807904	2.483558457027016	1.054207971515927	0.02158267391214748	0.01302142494253652	0.004684394735808191	5.304719203002028	1.073530203279044	-0.04924771380877448	0.002030128544511222	-0.600508934871688	1.531737041587267	-0.02089532257806625	-0.009458966402602033	0.8701171810345412	0.05553795245376162	-0.00657851371454315	-0.008757951523473586	-0.01633363745557286	0.2623721649837	0.03572535048465145	0.3312639227862961	0.02626241133050383	-0.3843337790982496	0.8593242527501673	1.032957731080177	-0.02039399421820953	-0.02512154536724179	-0.06221433774420651	0.0163158918205407	0.008552610979329188	0.1426072274017028	0.1416481154746007	0.03309542178838337	0.1380242359757283	0.1594399418273581	-0.2197302400674244	-0.1843328702447576	-0.2150598070026463	-0.3615226201798449	0.08338096954846563	0.1677558383064943	0.04698543243379246	0.9603716883909813	0.05489858076970724	-0.06676357680933595	-0.2232773250575098	0.003391647417060462	-0.007694590462813726	-0.3573143884228424	-0.5869424595473803	0.04765938294911336	0.02131529429742571	0.2208822086667304	-0.591207353669263	0.5548606116171796	0.06348829701930349	-0.2011273905343683	-0.08177808522247386	-0.04332348843545512	-0.04495706874679029	1.030589902787511e-12	2.570472946883637e-15	nan	nan	nan	nan	nan	nan
0.25	-0.03886517951951128	-0.0321728303251647	0.05335045743465684	0.5547435734845434	0.9412998152633819	0.008973082900914314	0.3442120613439199	-0.04718106906267199	-0.0001333343870318473	0.07785949204052368	0.06980145681204861	-0.09376096184927163	0.01492940932656674	0.04998948325801171	-0.07973239579015398	1.097683318983367	0.06021976643768637	-1.097683318983363	-0.06021976643765008	-0.1808342259611637	-0.08591358123148816	0.01002066158249333	-0.1818827924717131	-0.08369375431403146	-0.04040209176209478	0.04058136479691123	0.0493763963945341	0.6446662587851173	0.648878993163982	0.08745441167405013	-0.008978867929901721	0.1801731791988969	0.008950210059364536	-0.2848705048174055	0.5616935123368965	-0.4690470172502195	1.333013065017691	0.05105089515605093	0.02938099385455674	2.815400087330221	0.7656878861236007	-0.5911706974069357	-1.393208950110693	-0.4755864026895653	0.8103280747273754	0.0577948793887194	-0.5615271500004334	0.5372050992016486	-2.043279981855607	-0.1644962267757998	2.043279981855601	0.1644962267757432	1.409946992493447	-0.317260197956064	-0.1711964704317026	-1.754909393140474	0.3206277194571034	0.1412973377954862	1.903452274292643	0.9478406395582855	1.454111363140185	-0.367019980146404	-0.008077813920901063	-0.08469839736445613	-1.84279608072008	0.242015176011494	0.001243990506787302	0.01661620081400786	0.00142304552728897	0.01375742414136412	0.001041801020533852	0.004361594247920259	0.001202180417187218	0.002826805919511073	0.1751390566813318	0.1858776276938456	0.03420354198959169	0.03670212738016223	0.001215674419353923	0.03605654402037113	0.001079041822099613	0.006983609290114135	0.05438532253043754	0.06307054517837971	0.3865788349062878	0.3444646585304543	0.001568858457608025	0.02160155756541124	0.1875156844879372	0.2018931403183373	0.02851029791498155	0.04097118412526796	0.001656492217398951	0.007029117651087822	0.001894788404258333	0.01157100663001001	0.001387313645977317	0.005961441586488612	0.3974604569394898	0.3913640543742349	0.02935081864153199	0.04690152648875917	0.001237611053315834	0.003420611984061715	0.001285980732306059	0.0190645776791529	0.006359478792199634	0.02499145296282718	0.091247109957572	0.12116532937724	0.001219897041206164	0.009302661519412139	0.001389157793180511	0.008224408139818742	0.38686485047956	0.3132920209685058	0.001135271809244629	0.02206679644683664	0.001530180129212428	0.007275698276024689	0.001364840535559646	0.003192175474362234	0.001438000170590113	0.004484804912107253	0.08460269734270584	0.07436029362756469	0.08707628748878359	0.0602033535326327	0.01941644799261628	0.01962124392374227	0.002739682196524	0.002999780868739203	0.05951998686734546	0.06245270521537977	0.2049881303915586	0.1595215112995526	0.1760690428642072	0.1505262535795067	0.05520472369181223	0.05403554577419733	0.001553128197494017	0.03950971992780687	0.08356989132548164	0.1193664868522929	0.003876423790995286	0.05680505837412114	0.001504918799893195	0.01332084783734339	0.0010807702638316	0.01713683546104016	0.001042073402076276	0.01500557659043408	0.001062720438495852	0.0111548466405863	0.001129793086563945	0.02216593585495808	0.002109807552491471	0.02593138384979218	0.04441043083841263	0.05309858875900825	0.05296879158782712	0.05274911491490521	0.002583390300781091	0.02664312088725622	0.007923988310098912	0.01632483445404103	0.04955031420460709	0.04840475851800296	0.05506257273826311	0.07743890182329466	0.01263673276793318	0.02141875222984489	0.2452437463951019	0.1921473286214314	0.001331732056325493	0.01158063470331916	0.03697807690536455	0.02718634150152629	0.01256197556260344	0.02628410634312729	0.001656025936509016	0.01121450369076681	0.001301379481890456	0.01940026298519727	0.005061893608122466	0.05315262177278425	0.03105476004598352	0.05148152861435943	0.006540420345255453	0.008508855623583732	0.008041226705169978	0.0116092617968979	0.001021855580546581	0.03217493962497298	0.03711829523033332	0.03286827034422043	0.2053785442615562	0.1437623385035912	0.001206434380385135	0.02879403866045363	0.002799857408365894	0.03446049882230873	0.00142531371040384	0.03646158026776218	0.001140056506199655	0.01600295033563441	0.001262458649935095	0.01956394070548168	-0.005527071166709439	-0.0146627962400572	-0.01077277910383812	0.01190014763884208	-0.01512131475689807	-0.009035562150807972	-0.001510919601776314	0.0091900208076967	0.001295693544533326	0.001951631944725498	0.00103900239166774	0.001216822144438071	0.2533552512447471	0.03171966999040252	0.001207502101262884	0.001016489926830058	0.02435146264350382	0.3994431967955085	0.001725645790485784	0.2404985028766438	0.06298677569315823	0.001630878945491237	0.001949253419994533	0.001289490681778254	0.5554391491838827	0.04521530995352576	0.001201756997888277	0.001293428542982463	0.001055872670760295	0.1206186951007214	0.001260413768640471	0.001403079749473801	0.4173438268967012	0.001129492426725138	0.001028552339411415	0.001015872481870174	0.001022898845065028	0.09012389474384283	0.08754799227185413	0.02662156755315759	0.002484425981134557	0.04403157376692415	0.2187830851824553	0.1935167165130982	0.05630683476837391	0.001652044674663059	0.08268992872603048	0.00389349870905089	0.001497947411824913	0.00107254431019081	0.001036847349486423	0.001069185627725934	0.00114357843811297	0.002514127291593528	0.03774513003702111	0.04853240805941032	0.001079824359286497	0.004519437753987332	0.05063366182936895	0.05648588077008366	0.01260748831422582	0.2612388194764589	0.001219171087129887	0.0286052019998336	0.01038995878508196	0.001453106349470458	0.001303582849412157	0.004057927045543495	0.0199085537411274	0.006896267697537691	0.008118515219835325	0.001021392197156649	0.02665441913275181	0.2174520835899666	0.001214856539454546	0.001251469712599053	0.001583477345729214	0.001196714035205499	0.001365089131174329	-0.0101251730131794	-0.01424378870160823	-0.01016153122220743	0.01058332404505917	-0.01454806138402265	-0.007233161762307699	-0.001232907829200749	0.007267599911929034	-0.6940097567836785	-3.225915501540899	0.05828417013952192	0.07756848722263573	0.021229039624993	-0.01184084557821448	2.978485748545531	-0.134770742476027	0.02857603641576091	-0.008245502218757746	-1.445157129933084	0.874023667210684	0.02824768539024566	2.414263377518995	2.135119021278255	0.03897158080418354	0.0240124000612418	0.00520075732025349	5.074257403272017	0.9926045055260935	0.06034892224788416	0.003143892086437964	-0.4067000107419009	1.475412086414314	-0.03141801434100967	-0.01110553306060453	0.9082160654766378	0.0621250540753041	-0.03795942370178899	-0.009611823580738461	-0.01788768062392853	0.299445035595987	0.08924332651013922	0.3549781738293561	0.02994970543743312	-0.5203373649885884	0.8321024352727519	1.020557724936293	0.1053659652179598	-0.01436517617048033	-0.04960151928025425	0.009593579824042801	0.004007429734537868	0.1472488287475965	0.152467289242506	0.03227621721416268	0.1181161349122642	0.1307074101804593	-0.2241654022194951	-0.2066388595886979	-0.1918312397482517	-0.2088108737842043	0.0579346397109088	0.09801430678169623	0.01535984807573944	0.8943030141563941	0.05749996675524204	-0.1308908361566758	-0.1443284380745775	0.001103790625486958	0.00119969062028111	-0.3737765327098762	-0.6253406485252124	0.09357267700251673	0.04930151214485148	0.1743559614056959	-0.5166508282168085	0.6081468729382394	0.05527316976536055	-0.1073834626610274	-0.1165144881869014	-0.05827279465287738	-0.06192511787969564	9.655760976086614e-13	3.285092729751393e-14	nan	nan	nan	nan	nan	nan
0.26	-0.04133637825099406	-0.02696210355261703	0.04823666639293298	0.568045106423943	0.9416949911034627	0.009236035136721778	0.3709225269623203	-0.03997080562505304	-0.006003404071668331	0.06427996138860999	0.06533710497339848	-0.08511861004912258	0.01503283502592938	0.0450499378767568	-0.07384635283387846	1.073988926050317	0.0599036160830095	-1.073988926050319	-0.05990361608305064	-0.1668363530219565	-0.08935125270552408	0.00813998624981746	-0.1994601117651241	-0.08033832478978072	-0.03880635556080863	0.05837434217182747	0.0593440587091455	0.659308477595356	0.6461550690731642	0.08737494299791777	-0.009774770941003683	0.1628659830172007	0.0112785411311027	-0.2063716703607014	0.4722247605245394	-0.5494458826291692	1.327284379819881	0.02802241182025234	0.0225406231136774	2.522533700391085	0.6711424469139987	-0.5679959007719033	-1.327075190831251	-0.4092864701284246	0.9128085351932871	-0.04013209310156048	-0.4155261405719453	0.6354951638486823	-2.693691330408725	0.0984008823478451	2.693691330408725	-0.09840088234785072	1.388714633846855	-0.3722505494101602	-0.2056270147756953	-1.749714840506544	0.3546873960451968	0.1781191431247634	1.655972840208698	1.051525247544269	1.472321893925988	-0.2054790911950514	-0.01114554870346052	-0.07386200405236353	-1.619361761768989	0.1831385794351436	0.001282207083533708	0.01711041961258766	0.001865817743320859	0.01466922713411758	0.00104008330602127	0.004385515574762734	0.001214342696264559	0.002725187421886177	0.2128247545217355	0.2156503766396591	0.03211791809631523	0.03484739445628948	0.001209566914765161	0.03618971399013934	0.001048761040221709	0.006866155530227576	0.03659964239033506	0.04826890870433918	0.3921953361677586	0.3553915129823578	0.001687784399715297	0.02183991066773261	0.2122521778315129	0.2258911906988083	0.05342212246935939	0.06537884316990128	0.001640071639085707	0.007337688027291665	0.001931980004056351	0.01175702475064247	0.001329828242465283	0.006077414069218959	0.45795613306618	0.4408415588500754	0.03904692312815559	0.05651582339032175	0.001214628928625339	0.003636194148939426	0.001294072295978847	0.01906770942670102	0.003819728509606288	0.02240814878486218	0.1071996908577056	0.1357698781307706	0.001254204862712147	0.00900489133965149	0.001404544199922609	0.008117298894963374	0.3981735285512958	0.3228257057588215	0.001131270678477856	0.0227477826987775	0.001288167507585021	0.007155773429564679	0.001196593545692483	0.003172275797024836	0.00123775152514833	0.00441736907624704	0.08755818611464063	0.0775838379203173	0.08730738295125783	0.0613661037221706	0.02408902515223211	0.02328389267865167	0.002586884504037977	0.003307189099967799	0.05015788603062891	0.05650135090980216	0.210948575196136	0.167675581753628	0.183936649878971	0.1606202245800735	0.05622374051230595	0.0555821255455495	0.001627591436101696	0.03940257527907928	0.08317516050902474	0.1189715140722288	0.003892890862740218	0.05690418594863542	0.001502999226026981	0.01336960914892687	0.001076190113004018	0.01874554242799476	0.001039262750626832	0.01666616805877622	0.001067526983897991	0.01145553025447988	0.001140107838838911	0.0233535351075617	0.002434182301152351	0.02738361019820269	0.04039358275291118	0.05075188975575774	0.05024333327773414	0.05064086146946105	0.001861077704247015	0.02522868436945038	0.006171313789149065	0.01471368135266596	0.04996286701688511	0.04888021009338021	0.05569136923363559	0.07809339265053274	0.01250716098866452	0.02142573088907068	0.2521228836450102	0.2010023569550774	0.001277382034770744	0.01218729400603609	0.03147815328965061	0.02548401573920529	0.0113948959249115	0.02507793861537782	0.001551175278196705	0.01133663950249672	0.00130909823364788	0.0193810292613997	0.004441215881545082	0.04940996850937281	0.02404344374655265	0.04502503356574667	0.006929135673601755	0.009608122732311186	0.00816826272259066	0.01218206147390785	0.001022048429740094	0.03392972775194689	0.03103552821653038	0.02799659024010622	0.2107754167387816	0.1500550124040122	0.001212433785560007	0.02931545442434191	0.002054797246968974	0.03368526252847147	0.001543438639343178	0.03515709626131969	0.001183084851830746	0.01535825636615948	0.001340092195994687	0.01887822899961308	-0.01010211831491661	-0.01411323942210867	-0.01013947999638715	0.01058568713128831	-0.01464516613728603	-0.007494336239256381	-0.001916314912223353	0.005569032417307291	0.001343547389584825	0.00262793293053665	0.001037667846244598	0.001235154082836803	0.2958664534914038	0.02806877893948621	0.001199701380185927	0.001015616133664071	0.007241102266087077	0.4083521689358051	0.001881897758789075	0.2662967358089254	0.09927016327871566	0.001616100760503633	0.001988874275123137	0.001251849907415699	0.6212501881536224	0.05474778137622979	0.001181147900411362	0.001309560905738337	0.001037865472916966	0.1369954623347133	0.001313477911273323	0.001434179899059974	0.4268968523525081	0.001125113675798869	0.001024135920539054	0.001013299315910549	0.001019371264391947	0.09278485955127395	0.08768662717850673	0.03159265568541667	0.002374928830296411	0.03388962893544784	0.2234134197879618	0.199874836292945	0.05844094108772387	0.001748579400500009	0.08259406425087087	0.003923345089054736	0.001503040695045039	0.001070293693096352	0.001035772224589002	0.001075262192325726	0.001156775770337029	0.002981723287735201	0.03375338496781095	0.04551063818619799	0.001075192403020125	0.004039211302806867	0.05036496744046343	0.05649663897635628	0.01218345866237467	0.2677998408072836	0.001218021659729467	0.02211257524831042	0.009868039137451341	0.001426304257435947	0.001327375385993827	0.003548318881103338	0.01276830692832456	0.007689853556354868	0.008446251293621542	0.001022874834886521	0.02159161524285779	0.2224047666936305	0.00122184282519567	0.001241451710925909	0.001734390776498364	0.001253229298208817	0.001466433108301382	-0.01466563811399233	-0.01349840796440999	-0.009495155276025754	0.009272408166849783	-0.0142175698943049	-0.006083697566178286	-0.002663413764181707	0.001098760279605844	-0.6627630784716823	-2.920234809879698	0.03332881796795426	0.1078098149121025	-0.03431224246716964	-0.005841990506761409	2.981395262218789	-0.2219793180294655	-0.003578157447050347	-0.02025754554837919	-1.519244003601171	1.316383501152419	0.014666656903218	2.393422378694726	2.652489330934062	0.01601889589052149	0.008828793805917792	0.02044906306118356	4.816733069565887	0.9339700881815682	-0.05466809875597761	-0.003872583619946637	-0.08937477250580199	1.450779770902765	-0.0253750847239995	-0.009829159156403996	1.008962081122849	0.07514420454463942	0.03063741203032238	0.008851404872848015	0.009168960914056156	0.3470130062990597	0.1434157931614194	0.3773234076510526	0.03111092904632589	-0.6726520051906126	0.7974778630885044	0.9962522264537268	0.1985148019480499	-0.00775474278013028	-0.02787390391602601	0.01170406853516262	0.007001349406554939	0.1790129915648489	0.1829239127102049	0.02714120411491152	0.1236428519637073	0.1712904556557609	-0.2484891652384654	-0.2122252256231404	-0.07554674209824415	-0.124883870304341	0.0380891484595497	0.03380607534082525	-0.01350379223274106	0.886396315100173	0.06457800204831904	-0.2124855604661108	-0.1032102186888068	0.02822485939758065	-0.008074518924328958	-0.3716572085458519	-0.6664022659265304	0.1236396994619332	0.06285256187505732	0.1863560539493571	-0.4608033705700438	0.6481788617242723	0.04940037111962958	-0.05446864835333192	-0.1430085974831636	-0.07015477894408129	-0.07448203455147061	3.525309714047086e-13	9.685416857226595e-14	nan	nan	nan	nan	nan	nan
0.27	-0.04288712047597232	-0.02291379224784054	0.04252694935269796	0.5812878785951054	0.9418642388312387	0.009403913174916227	0.3945412521117028	-0.03383366815492595	-0.01108716649843063	0.05113545893976911	0.06180321212468601	-0.07567619138111772	0.01400493449469869	0.04191907846418046	-0.06720493279446672	1.04385650356918	0.06203830662546433	-1.043856503569183	-0.06203830662550518	-0.1530559145612456	-0.09340123822021494	0.005914800669652124	-0.2165794814047795	-0.07649648457096063	-0.03686042926777175	0.07374680944278798	0.07010000165794833	0.6740784150395952	0.6439830811065721	0.08731741612327266	-0.01050661661171684	0.1475868825237318	0.01346096482846091	-0.09955001325020212	0.3305795263754227	-0.5860443174402584	1.321155174501669	0.005833475681600946	0.01036608269813399	2.196346131289779	0.5540490558050839	-0.4309704942161599	-1.30974925241347	-0.2905391971936501	0.9678995189141653	-0.1712194603160525	-0.2022560853508039	0.6853231337495728	-3.327817396367014	0.3221303376457185	3.327817396367025	-0.3221303376458141	1.36948992772829	-0.4388462174014671	-0.2379135586245205	-1.669722329218425	0.4154710229384223	0.210006482198816	1.416827959258928	1.099443661306582	1.477695591678655	-0.2368602979942156	0.006459961210986371	-0.0694885239774702	-1.438104415609535	0.2491790841577893	0.001328525594808016	0.01755549953318729	0.009674981637068982	0.02288587373407355	0.001038972127464949	0.004375386988531342	0.001241917201002246	0.002614587595917002	0.2490355234673178	0.2445325294735485	0.02873922884102301	0.03185125468565027	0.001207848938816417	0.03596989317476022	0.001032566235894216	0.006754866750710942	0.02221864659441139	0.03563414684533447	0.3985373344091869	0.3703051329146115	0.00194144677417499	0.02216743200005648	0.2353304175173984	0.2490390043896621	0.07880894935556827	0.0886579019093158	0.00163920277796582	0.00759591014941866	0.001972463259397884	0.011913872465705	0.001294757010327872	0.006259581595888679	0.5147095243662478	0.4871498261144293	0.0481730897134903	0.0653440471388624	0.001198678009059074	0.00376536323698426	0.001307340556550937	0.01902572523892423	0.002460694680192645	0.02146782113933263	0.1220411190655039	0.1494721170395489	0.001355139855520857	0.008723715829401639	0.001438749094973034	0.008006716512345174	0.408969978815658	0.3337886974070493	0.001130980639913187	0.0234865422557951	0.001158528424324839	0.007164676693830362	0.001106574406898866	0.003200767920165063	0.001130517643337259	0.004420405956356614	0.08932336495136069	0.08059428465216588	0.0868686744992458	0.06279077079320546	0.02772845939004503	0.02625913320802187	0.002524769610626155	0.003661720614204335	0.04133332921762268	0.0502918340282613	0.216420177054139	0.1755789329178668	0.1911199824276229	0.1705056670688769	0.0569967033820273	0.05732403008643949	0.002265802234939597	0.03985431216122461	0.08286098893849879	0.118711678177043	0.003953339248888826	0.0569935697634547	0.001510591533291834	0.01341202094340261	0.001073343313312663	0.02058875742754012	0.001037579037584423	0.01858745504746967	0.001073597182217831	0.01172048891588602	0.001160657082787138	0.02442638263883457	0.006951348392374755	0.03324329256389587	0.03646569349224776	0.04832447243715653	0.04750137082535873	0.04858475802621042	0.001476358053929817	0.02430026460554963	0.004997855938888724	0.01377449175232077	0.04944764525098248	0.04886438740680923	0.05586890430513403	0.07828799704704006	0.01216767153167894	0.02122031158290856	0.2566332899744762	0.2091026293313468	0.001248669095503951	0.01281856814494833	0.02620059710869236	0.02354113572219181	0.01069730731740377	0.02434520508130344	0.001479482567429486	0.01158443042088888	0.001322693494648541	0.01934314923853398	0.003865192945166298	0.04565281655308729	0.0176703677002573	0.03905170759788874	0.008589222764365766	0.0118667746637791	0.008765942611333037	0.01321958233821457	0.00102281191397494	0.03553484163166406	0.02623337363828278	0.02391111845307505	0.2160228822977098	0.1566548688021951	0.001220506510004794	0.02976090138050803	0.001656147447339784	0.03336986357327162	0.001711054478786009	0.03358143256304712	0.001245342434141455	0.01458992597409528	0.001450624889528827	0.01805984674566845	-0.01290949892575304	-0.0133933797721635	-0.009457653287392788	0.009407659509552233	-0.01315813624483129	-0.006050254818629583	-0.002631471531828652	0.002875242597710785	0.001404903328907761	0.03094522215090295	0.0010379406039172	0.001300660933777362	0.3287411076266016	0.02210541334376098	0.001211439761840153	0.001015789882814669	0.004309984250964924	0.4155357319343252	0.002480705357462314	0.2844698799416683	0.1214085563580083	0.001657079433307746	0.002036630578108902	0.001263604864912352	0.6637266999507798	0.06283546774321784	0.001182842406839541	0.001330981348384836	0.001031701117900157	0.1489896204530499	0.001584533500463796	0.001508434345584095	0.437081503393492	0.001135387273322515	0.001022961891789916	0.001012449806422844	0.001018395833000545	0.09078686346721677	0.08505415768035271	0.03207177763208995	0.002531555707160872	0.02791516418560757	0.2281508055910632	0.2058932866976356	0.05754439530090122	0.003934199390267829	0.08230818611011705	0.004096164809683496	0.001531595365900669	0.001070452903989397	0.001035872623502567	0.001083853326099739	0.001203442139898631	0.01912105536580494	0.03018211028452327	0.04300349585969281	0.001074743206861897	0.003515860254040052	0.04749137387383925	0.05573937737970294	0.0114740681114838	0.2624055328123222	0.001219383625768307	0.01848185711548722	0.01000947697551402	0.001386478423567666	0.001344881817586971	0.003013625489311317	0.00867092290857715	0.01262401665504108	0.01021799491355436	0.001024225571500202	0.01999876698224604	0.2275537888026845	0.001234897534475055	0.001238621110218122	0.002014097951684831	0.001358373898093143	0.001649921062070326	-0.01431196818599896	-0.01258949756841995	-0.00874582498749147	0.008337832961978275	-0.01082355943279855	-0.004579419199963408	-0.003321074365551651	0.001602638632598561	-0.6526746453257538	-2.582054508014663	0.04881698248097575	1.418984886165581	0.01500283080176986	-0.01407726083089176	2.795769285089266	-0.3656882888547837	-0.0415257026492387	-0.006627990814272927	-1.024668166271409	1.651918179104515	0.04494484948347444	2.236672425486072	2.007436109394622	0.02949686027415922	0.01841162620173856	0.0178213032218777	4.429028670162005	0.8358660202751939	0.04494467625450881	-0.005761540713823493	-0.07918232770793247	1.298310762539695	-0.02910410281499744	-0.01180590998167607	1.191025239968578	0.07351272742453047	-0.01292242524592124	0.0003466383038894679	-0.00329800477807896	0.2577955502832913	0.1382975046872612	0.2291272304459103	0.03939692011571939	-0.5779835552848086	0.7900104887959413	0.9847312707518621	0.153400857877452	0.09071447661942711	-0.02389408969005396	0.006567826907164108	0.002181222659362022	0.192384306374633	0.2029388635645708	0.02518150656688828	0.09476757289089363	0.9286409243787066	-0.2404294750100015	-0.198784278887575	-0.09238271729590479	-0.06713078997678576	-0.03940237342307661	0.006948374808247409	-0.02732343873529533	0.7325197453556801	0.0623449378980396	-0.1806874361427091	-0.04758213277989198	0.02628543696413959	-0.002366172039203112	-0.3770064821386114	-0.5387571660353555	0.3203932499129827	0.1394262822668882	0.1414840372340535	-0.3549827165588679	0.6749476775878399	0.03933813653128559	-0.009963958870117898	-0.1705181770759925	-0.08281401928694307	-0.08831820777646528	-3.618155315012637e-13	1.250121527591141e-13	nan	nan	nan	nan	nan	nan
0.28	-0.04324284328449737	-0.02048767250459048	0.03664484420361645	0.5944659123166033	0.9418117874568663	0.009429978753001642	0.4147521456244573	-0.02893454433524933	-0.01426709214879052	0.03792649727409717	0.05966537907858246	-0.06591613326105414	0.01149301687712772	0.04117260930171372	-0.06028920436486421	1.007532093512018	0.0662180850651173	-1.007532093512023	-0.06621808506516047	-0.1394042170787456	-0.09815017033140891	0.003411645929865664	-0.2327658231853235	-0.07199309682619513	-0.03462741858241915	0.08667704826245495	0.08132853831769772	0.6887829893640257	0.641259027195933	0.08764053797074321	-0.01110416929804979	0.1340709731313957	0.01617878129621695	0.03263221286139191	0.1477864481531843	-0.5839235043957612	1.314336689886981	-0.01631740747415013	-0.005821868908112712	1.840967373063981	0.4235397168333426	-0.1872285455002338	-1.339967034211289	-0.1300745095851267	0.9763364255823566	-0.3369355102849109	0.06135190946720578	0.6903568418906223	-3.932088845613338	0.507418461787661	3.932088845613337	-0.5074184617876674	1.362966438204975	-0.5120398687097163	-0.2612208466994488	-1.563109268683462	0.4869969012350214	0.235536021588108	1.167527149947901	1.146043989781047	1.459249269964817	-0.3158922800045999	0.06498419572180887	-0.0470034071800771	-1.266723541542625	0.290217133466186	0.001382357163118641	0.01794935558684368	0.02726119235822624	0.0407182324786049	0.001038553216473331	0.004339898301151242	0.001288456060516938	0.00248765648232835	0.2828953818199131	0.2715804419519889	0.02410534433704081	0.02776483562181326	0.001212859820243282	0.03533640600042313	0.001024558964321778	0.006641040106536515	0.01303085287843263	0.02743634941790173	0.4051253568134441	0.3881414304407089	0.002367237064192742	0.0226209524553335	0.256152920676224	0.2706352805287232	0.1018427143356353	0.1056098392067805	0.001659241888336166	0.00780505186918219	0.002016574638575685	0.01204267481395908	0.00128309546419838	0.006470577352520313	0.5659152946800625	0.5291042979904356	0.05668827204791725	0.07331697097046248	0.001191550504592801	0.003823942872332095	0.001324684116677249	0.01892773285348462	0.001773613858011722	0.02121467080855041	0.1354333287189327	0.1619089484152478	0.001541080209200366	0.008457927573377605	0.001492968269560499	0.007890808842954419	0.4195084629479734	0.3467939903870719	0.001135973745736221	0.0242361376603182	0.001093108294227943	0.007216011603349407	0.001061140811762952	0.003249200934241506	0.001076408460278035	0.004456680583212533	0.08946443830878852	0.08279413313032853	0.08548065361306965	0.0640676514888371	0.02984427103375659	0.02809448793307627	0.002571745320850139	0.004087158428345085	0.03371067177695	0.04476703612073969	0.2215921853271281	0.1836121539103325	0.1978089072358226	0.1803927499840129	0.0570130246784561	0.05872083773643187	0.003674079996399509	0.04106911196109601	0.08255896963329203	0.1184976159870479	0.004069666108937238	0.05704344513639262	0.001528659629757937	0.01342723786552072	0.001072000061068379	0.02264831451635483	0.00103678776748897	0.02075705290082901	0.001080928228846577	0.01194577995304593	0.001194266111432979	0.02532570493706369	0.0171093339715018	0.04451632682294404	0.03267867633141592	0.04587459672514394	0.04485502435871388	0.04666939957443951	0.001283459763361386	0.02373611989062395	0.004144835894373923	0.01328753074901351	0.04784917469371653	0.04812918887191448	0.05562235530600923	0.07826903156363825	0.01164671486986451	0.02088439471955328	0.2576168444512327	0.2156299835662176	0.00123499272192474	0.01344755500739906	0.02166306838365107	0.02177832715235255	0.01041096827853204	0.02404138306705176	0.001423707796579794	0.01196139049671066	0.001338243704346253	0.01927641205725884	0.003309105204389045	0.04192517287824986	0.01233247828889856	0.03404000547743163	0.01185187193395405	0.01586203899201463	0.009940742060575292	0.01486608054437581	0.001023869160123952	0.03689575480135616	0.02292759964696173	0.02092310131445945	0.2212065007974369	0.1636170711492829	0.001231070271853276	0.03009519948334772	0.001455004672148015	0.03345892702704836	0.001934596576375673	0.03177885202180641	0.001329034416068611	0.0137159215836148	0.001597591273047544	0.0171293890133186	-0.01360951251070357	-0.01254748629152114	-0.008730824192038154	0.008391933499059451	-0.01039978597300943	-0.00456604210094417	-0.00330829747261057	0.002313231559840638	0.001466259268226898	0.05926251137124832	0.001038213361588806	0.001366167784714987	0.3616157617617999	0.0161420477480135	0.001223178143505962	0.001015963631962302	0.001378866235830173	0.42271929493284	0.003079512956132991	0.3026430240744118	0.1435469494372941	0.00169805810611944	0.002084386881094562	0.00127535982240089	0.7062032117479362	0.07092315411021245	0.001184536913269046	0.00135240179100275	0.0010255367628761	0.1609837785713885	0.001855589089656311	0.001582688792106521	0.4472661544344752	0.001145660870854193	0.001021787863035969	0.001011600296928953	0.001017420401604445	0.08878886738315332	0.08242168818219345	0.03255089957875625	0.002688182584028526	0.02194069943576029	0.2328881913941642	0.2119117371023256	0.05664784951407863	0.006119819380050297	0.08202230796936352	0.004268984530312826	0.00156015003675995	0.001070612114884737	0.001035973022430781	0.001092444459882908	0.00125010850947084	0.03526038744387316	0.02661083560123238	0.04049635353318498	0.001074294010726854	0.002992509205272296	0.04461778030721321	0.05498211578305038	0.01076467756059598	0.2570112248173602	0.001220745591828028	0.01485113898266032	0.01015091481360202	0.001346652589708506	0.001362388249162422	0.002478932097519905	0.004573538888827632	0.01755817975372635	0.01198973853348632	0.001025576308132209	0.01840591872163427	0.2327028109117371	0.001247952243758445	0.001235790509524754	0.002293805126871997	0.001463518497973649	0.001833409015837591	-0.01395829825800549	-0.01168058717242952	-0.007996494698957057	0.00740325775710571	-0.007429548971292569	-0.003075140833748632	-0.003978734966921748	0.002106516985591696	-0.6490353282259936	-2.25899184524133	0.02308404438173585	2.030952243768209	-0.03938426282481986	-0.009108248040099447	2.614547191121026	-0.4400351769147307	-0.08631142888273274	-0.02076511830295882	-0.6318511172519714	1.900919019949672	0.03986648144367066	2.083114868338792	1.387065042537502	0.006202815579760232	0.003219720382033324	0.02621470903591746	3.945973991893815	0.7629101047584311	-0.06878598924786009	-0.01507422549081662	0.04806069044278448	1.197698264281609	-0.02229763390126273	-0.01089421652076111	1.417422347483616	0.07731137421668902	0.03912374108789954	0.01283958307620224	0.01581651028727887	0.1848933555712193	0.1138585180881575	0.1493462468940164	0.04529218900270812	-0.5357082103938257	0.8234518287335206	0.9965803117205438	0.1294954238111698	0.1448578409223873	-0.01871916287843818	0.003802380165650069	0.00156237493643892	0.2222814094463613	0.2325860856482045	0.01920767918986811	0.08893780532603289	1.253960834250498	-0.2529808439054854	-0.1840762273341418	-0.002691732359297606	-0.03443815088247765	-0.1057860212068432	-0.008907900648067539	-0.03960330368969175	0.5718126868174649	0.06412054678312271	-0.176471271019756	-0.01742791467082085	0.05405869102043003	-0.01384595416018489	-0.3657555522297912	-0.4740774964263381	0.4709621787938499	0.184648030194759	0.1375159119373759	-0.2413124408847256	0.7206480515078626	0.02717060045883135	0.02642383342249599	-0.1883919660665331	-0.09128957867711837	-0.09689713023308899	-1.190676634157346e-12	1.126494115422449e-13	nan	nan	nan	nan	nan	nan
0.29	-0.04213591129850995	-0.0200378172656277	0.03094845421726616	0.6075718044511715	0.9415380261677692	0.009279498127470387	0.4312431403401326	-0.02536496098221234	-0.01451973852082167	0.02415521643094757	0.0592882666762062	-0.05629000291791424	0.00712111552381723	0.04323523863596478	-0.05351390226463293	0.9653580359601173	0.07207287676072271	-0.9653580359601328	-0.07207287676067915	-0.1257187730978503	-0.1036417040425679	0.0007316796916103393	-0.2478306863291132	-0.06676577602200111	-0.03215436605054233	0.09699798314160271	0.09296926172402717	0.7031540138050655	0.6377742667227984	0.08878066672238022	-0.01143725129457088	0.1220570596484484	0.01886761249215667	0.1962813025067557	-0.05742239078404422	-0.5535917986812786	1.306665943891922	-0.03812867582883102	-0.02418460325764253	1.448522349772455	0.2916903249383899	0.145924262687271	-1.425343512836144	0.05499752378274877	0.9498341307771434	-0.5478996233449218	0.3496772896742382	0.6630406223650197	-4.491232130298298	0.6586205268731794	4.491232130298286	-0.65862052687332	1.38013849077976	-0.584789723054433	-0.2723330243524084	-1.444613516928677	0.5571618443937256	0.2595812147759792	0.8952489567496662	1.179943653785164	1.408605674104038	-0.3855473797231548	0.1634028581229866	-0.02172189637118739	-1.139044156398117	0.2638733990394878	0.001512901658805048	0.01836714901834477	0.05055365672301423	0.06370601892422152	0.001039086949310023	0.00427559666928879	0.001387313044484171	0.002369773650823785	0.3133736103997684	0.2963311363740388	0.01851835135774845	0.02290683646152549	0.00122101707792103	0.03424313181708327	0.001020275449145118	0.006511811220582075	0.007388060407213825	0.02231185096840327	0.4096287042183063	0.4060552518860821	0.006354052974765198	0.0264178830558832	0.2762618335789291	0.2918582390554875	0.1177879182175431	0.1128952401254662	0.001681724135106056	0.007940653320840022	0.002084190677479898	0.01216300216472908	0.00126719382319295	0.006683476277051735	0.6097924670570417	0.5656702696184385	0.06395003346940452	0.07990023959354156	0.001187721014276704	0.003785941553399444	0.001385166057052462	0.01879965704826058	0.001406934549901629	0.02150138006739905	0.1466264580634752	0.1725488611920012	0.005217482920525902	0.01037260187893389	0.001627814216197942	0.007815242338486765	0.4310563244572443	0.3623446917064297	0.0011392344184973	0.02494971596428421	0.001058254211964415	0.007321784409235638	0.001036864903664616	0.003314630088229834	0.001047565604829428	0.004518275677062961	0.08747625918367097	0.08362679517145774	0.08253597373692396	0.06472165413225657	0.03022878899215688	0.02860196625612058	0.002990372614165146	0.004766680797703184	0.02809729254885971	0.04084371928105866	0.2271327559454732	0.1923362896879585	0.2043191232189125	0.1906495310725589	0.05709016043267232	0.0604230651958729	0.01124641731659405	0.04744794824076903	0.08191655265475846	0.118189614160934	0.004141360354933471	0.05698352252591205	0.001543244680362562	0.01339855081293951	0.001072137498178394	0.02493181301145931	0.001036745888563139	0.02317674911320513	0.001089656120240893	0.01212462084666588	0.001287269213698639	0.02604773872225125	0.02919735162095755	0.05651473027937237	0.02925780179257162	0.04360032086559905	0.04228377897658309	0.0449001384766009	0.001182876363841347	0.02348216092617302	0.003561946423795389	0.01319896190826738	0.04555681781736445	0.04690404592001936	0.05472897919987662	0.07796262902162857	0.01164276679196678	0.02086183596145105	0.2584920084950188	0.2222009169575004	0.001232112093314623	0.01406629195219159	0.01967072206969888	0.0215723428010216	0.01079359378621611	0.02439487727727632	0.001382904308189551	0.01248012541744355	0.001420641274319239	0.01923293797259811	0.002842005299702105	0.0383448173657512	0.008466573284877196	0.03047122406109654	0.01632118642899042	0.02131127836132303	0.01148616191929855	0.01692223295359969	0.001025035947035542	0.03798965644649631	0.02113840423575528	0.01907552334314863	0.2263599846184319	0.1711983612418549	0.001240729749299807	0.03028345259846101	0.00134910932238856	0.03393048586925044	0.002113604329452628	0.02975098504989996	0.001397915929342559	0.01274348812203039	0.00172020331703609	0.01608077841436947	-0.01122386666481478	-0.01161916112179965	-0.008290718155721277	0.007892911099621777	-0.005784792060254547	-0.003135255412855785	-0.003963804857133471	0.001679148147188346	0.001803601228561627	0.09420246566324102	0.001040851617313982	0.001595373253497936	0.3821896674721708	0.008986759250644467	0.001234872825305925	0.001015693626280228	0.001243981551167833	0.4163697018622297	0.01689052198705814	0.3238095473344124	0.1376666078645059	0.001711203229938333	0.002214446545426011	0.001229702711201605	0.7224822197350382	0.07493037394313189	0.001183052833633369	0.001529244082829494	0.001023551075332953	0.1660379980953004	0.01519531258930692	0.001925621098635426	0.4646022366387728	0.001140064374220708	0.001022128188518182	0.001011594272880102	0.001017646148220938	0.08130774916737796	0.07527051422468389	0.02906276293739811	0.004055959447596934	0.021338498627641	0.2404908489404264	0.2184869668449786	0.05764921195981745	0.03052276466047353	0.08022602119293361	0.004172622464349318	0.001557015975600372	0.00107369223472931	0.00103731933617429	0.001104069952199716	0.001497553201700817	0.04918393865888558	0.02420359037306951	0.03809084942380967	0.00108133632496543	0.002911969685110879	0.04120970887797397	0.0524512055885686	0.01237988527732656	0.262871577419692	0.001236190675094899	0.01964694525311174	0.01210077746546444	0.001335069121980777	0.001628463664184742	0.002244855017039369	0.004068488454223675	0.02428458847219881	0.01413738314750806	0.001026820536943639	0.01975073631620958	0.2378928548831876	0.001253192431654435	0.001241236481245428	0.002306307721604451	0.001474916214373467	0.001860539972791177	-0.006650675544374762	-0.010641695111574	-0.008085990884815484	0.007785611374197149	0.0001460073813298936	-0.001752560388052098	-0.004607368153825484	0.000703169663813416	-0.6518098823639819	-1.992582800036015	0.05314272549015797	2.53975555890028	0.00978339675380439	-0.01296856781586844	2.331514019216001	-0.5246900477407908	-0.1326787453220157	-0.009548389526076851	-0.3945719410463349	1.64029356868035	0.6625665728895768	2.165659909679859	0.1128118771454403	0.01635305909873964	0.01680877374354628	0.01843254412286432	3.351992376153041	0.5639988550283017	0.0278353307466749	-0.01250078137842634	0.02483368638356453	0.9402832703437214	0.3695931171490922	-0.004532054591390295	1.698070568883999	0.06750205474208393	-0.003599181695808034	0.003477197647367809	0.001529686536778002	-0.01573263077266748	0.01251256191055119	-0.03640724996987628	0.0889878534079096	-0.2624063544819883	0.9243897569634711	1.055813786411062	0.20676277340036	1.051813460506343	-0.0442827822978805	-0.0145100608581505	-0.006283667297754547	0.236179433303686	0.2520388334759947	0.01578629030977416	0.05839812701324531	1.14600275663003	-0.2066166509630665	-0.1688184077917888	-0.03247093976973432	0.01331034058039717	-0.1407655476272623	-0.05720614270018497	0.03411835547869395	0.7471888952035542	0.05983325367402056	0.1318959649299459	0.08098856782883644	0.053691520877846	0.0010464832023202	-0.3475369700749956	-0.25535110061025	0.6149847623616811	0.2238357876837533	0.08681698162381386	-0.1277735594749856	0.7961583917792816	0.01088657092324389	0.06711280347825006	-0.2139941565964361	-0.1018026304028192	-0.1109690151712839	-1.839607817886072e-12	2.78431423421664e-14	nan	nan	nan	nan	nan	nan
0.3	-0.0391666748660055	-0.02162826012651349	0.02560826211374976	0.6205957153325916	0.9410553374206447	0.008948079745517198	0.4435484082142572	-0.02307447041327344	-0.01116410706322327	0.009198539452791688	0.06077223944798701	-0.04690056089121875	0.0003259271518891082	0.04813622174131621	-0.04706165103356629	0.9179372615954123	0.07929210859245397	-0.91793726159542	-0.07929210859245468	-0.1116811246070253	-0.1098164217832028	-0.001986227025209916	-0.2615530966609367	-0.06087596824210411	-0.02942565968703876	0.1045538100147923	0.104884270640398	0.7168281039633523	0.6334583282995216	0.09091582120341712	-0.01158078531053448	0.1112303899764932	0.02178273514325036	0.4050931021478785	-0.2602731718492199	-0.512683927830187	1.297940439257321	-0.05810289846443132	-0.04200942019248329	1.00382200475896	0.1677211600289507	0.5344270204216294	-1.57704626121563	0.2421425252503209	0.9289987622713216	-0.8215929139153366	0.6290226637161274	0.6257466680641114	-4.981432208174135	0.7803064890130664	4.981432208174134	-0.7803064890130732	1.433407340191394	-0.6486766746039162	-0.2688089424119901	-1.294618706289371	0.6194942963766418	0.2866667879136579	0.6145055487573794	1.200901091858978	1.319862413414872	-0.4821278700330885	0.2639893416033468	-0.009093811070699984	-1.029274779343715	0.3354754244835744	0.001746731120431178	0.01886557176617008	0.07816016179128268	0.09097635392725464	0.001040673399292174	0.0042007554409577	0.00155129599571451	0.00225828013495189	0.3398410067699613	0.3181291688547636	0.01210813017029029	0.01740852681329011	0.001230943041128302	0.03267612434707204	0.001017999608138233	0.006360717704970047	0.00441765830550027	0.01951444322968262	0.4106698618798602	0.4201162678055123	0.01512445792128241	0.03473322259713865	0.2963997685945192	0.3140321401757172	0.1244192492612591	0.1087220114687526	0.001699540750265237	0.008040824739577665	0.002182965963367264	0.01229811076763843	0.001236413502023574	0.006880577600119838	0.6450534836144173	0.5958395863623955	0.06968004214632799	0.08480205277406677	0.001185064376928246	0.003713641593408513	0.001503798581017035	0.01863852028612031	0.00122233820567949	0.02202239503741598	0.1552362587703556	0.1809145934075145	0.01361529922841261	0.01513700235891937	0.001866563000668086	0.007793908346713463	0.444351217867391	0.3808624548146309	0.001138065415651015	0.02562813412009538	0.001041002421977226	0.00743142793381644	0.001024728345102417	0.003383363885859619	0.001033261827176274	0.004587817875258349	0.08310119283389934	0.08253204684650281	0.07774016678968902	0.06422931375350485	0.02877539273982701	0.02759520958104637	0.00388112678578029	0.005834426867016146	0.0248210228879332	0.03924988509241951	0.2333920840281893	0.2021602376530869	0.2108093628346958	0.2015297833206925	0.05758538094740634	0.06277234731110549	0.02682321548512247	0.06052346208206762	0.08077070904262762	0.1175839287420168	0.004129483211784767	0.05677878074733406	0.001548974665554851	0.01332188688260491	0.001073746820602115	0.02740712605731426	0.001037398411106878	0.02581154310330777	0.001099833133015845	0.01224602157393754	0.001457456108361491	0.02655225098301569	0.0418884632033816	0.06744203994670701	0.02629885080146263	0.04164741724686227	0.03977830845964384	0.04331218310741571	0.001136098216705458	0.0233992835095477	0.003228576122482687	0.01348545671768061	0.04273912842039868	0.04528341835027273	0.05308896169422902	0.07702823801068057	0.0124317550525122	0.02154729789719435	0.2611280520736433	0.2306700595456022	0.001238394788006071	0.01464834831067252	0.02094524494912246	0.02434867773466125	0.01194432663964645	0.0255183906456284	0.001356704712868644	0.01311528547031156	0.001594816470216967	0.01921524860523324	0.002490693177671732	0.03503000508078297	0.006234689041822537	0.02861953719005136	0.02184323443969165	0.02808371558495857	0.01332169996334049	0.01928786301826661	0.001026241470069102	0.03874314572442233	0.02085354370404459	0.01837622200302557	0.2315008658313281	0.1795512074803484	0.001248179327104905	0.03032106186896289	0.001298857580169453	0.03478568046518315	0.002209446156686395	0.02756271432438218	0.00143805548426297	0.01170775864004212	0.001795093021282352	0.01494712819773389	-0.005556902907099049	-0.01061712469132255	-0.008203680267521227	0.007981472711203703	0.0008039101457447576	-0.001776606219694567	-0.004601396109910076	0.0005322221284520759	0.002140943188891221	0.129142419955228	0.00104348987304087	0.001824578722277077	0.4027635731825432	0.001831470753249398	0.001246567507119039	0.001015423620588654	0.001109096866490959	0.4100201087916312	0.03070153101797837	0.344976070594402	0.1317862662917178	0.001724348353766289	0.002344506209756827	0.001184045599991338	0.7387612277221426	0.07893759377605007	0.001181568753999613	0.001706086374610819	0.001021565387784417	0.1710922176192141	0.02853503608895019	0.002268553405162067	0.4819383188430715	0.001134467877594477	0.001022468513996313	0.001011588248824649	0.001017871894833081	0.07382663095160244	0.06811934026717251	0.02557462629604373	0.005423736311169175	0.02073629781951208	0.2480935064866879	0.2250621965876316	0.05865057440556667	0.05492570994093494	0.07842973441650332	0.004076260398386381	0.001553881914443249	0.00107677235456954	0.001038665649927457	0.001115695444516089	0.001744997893928924	0.0631074898738978	0.02179634514490596	0.03568534531443385	0.001088378639231295	0.002831430164950111	0.03780163744873508	0.04992029539408695	0.01399509299405253	0.2687319300220216	0.00125163575837615	0.02444275152356068	0.01405064011736091	0.001323485654261892	0.00189453907916969	0.002010777936559766	0.003563438019617993	0.03101099719067394	0.01628502776153039	0.001028064765767017	0.02109555391078183	0.243082898854637	0.001258432619554528	0.00124668245297731	0.002318810316335285	0.001486313930762897	0.001887670929739895	0.000656947169255466	-0.009602803050718187	-0.008175487070673643	0.00816796499128968	0.007721563733952337	-0.0004299799423551597	-0.005236001340729081	-0.0007001776579652178	-0.6558111639238212	-1.798979270501395	0.03920990745078125	2.887461955217096	-0.04149218225050738	-0.007830384912556493	2.024014802843885	-0.5680972747000069	-0.1810580858465009	-0.02513804406332944	-0.1664329750290193	1.130357914780417	0.9435482695397169	2.273303387044872	-0.9046608725374087	-0.0008831908560046117	0.006175970747306117	0.02305518874971676	2.666643015080148	0.4266190162036066	-0.07564571741915875	-0.02168641920618844	0.09492183268266682	0.7428621520230489	0.5476476009646769	-4.771398749093353e-05	2.010834705253171	0.07027934474627862	0.03989788483509909	0.01350051181948828	0.01740593117905952	-0.2005887176260502	-0.1154100863262609	-0.1535007526140708	0.1229369289665349	-0.06981168017827211	1.043414266236661	1.121274543640493	0.2589063549984014	1.484193353357541	-0.07825588143989778	-0.02516145344891075	-0.008033000619687659	0.2606443196275783	0.2756056411905766	0.007719645837785896	0.04543350040233338	1.039742076352057	-0.1887063957254296	-0.1478150816061122	0.03152457712431529	0.04057457916263899	-0.1848829447763111	-0.1345055944445317	0.1020008350592414	0.9514545261832044	0.05678442950980575	0.419992585991428	0.1365759169494803	0.07734371755663082	-0.008689014255287472	-0.3126469067050868	-0.1306585873463197	0.7356017496401072	0.2465435612350048	0.06943343848662113	-0.01165711464206963	0.8749592807037545	-0.00295816846681831	0.1031509841157568	-0.2204727167749577	-0.1039487827896744	-0.1139050537592726	-2.248632443044994e-12	-1.535544975021881e-13	nan	nan	nan	nan	nan	nan
0.31	-0.03389721342010996	-0.02510262233994679	0.02063412402138119	0.6335264516970257	0.9403828914015323	0.008452117546374174	0.4511474001336531	-0.0219155170879836	-0.003808907829564694	-0.007549329951988604	0.06399316242558284	-0.03755895889928011	-0.009508830157118007	0.0556143517769427	-0.04091993851381097	0.8660287805119816	0.08769028416322602	-0.8660287805119946	-0.08769028416303688	-0.09692482302240758	-0.1165546418857581	-0.004595767660405723	-0.2736102955691346	-0.05443239825184318	-0.02641844771594964	0.1094772879324327	0.1170997054695938	0.7294614896057547	0.6280312737542282	0.0939680437889181	-0.01168449145531284	0.1014131795038312	0.02492568665543293	0.6389573167998635	-0.4240868184463964	-0.4866655920789548	1.288039204005409	-0.07717688332262311	-0.05629069410665861	0.527567309690959	0.07052474991791338	0.9321782083265142	-1.759925856653855	0.3912021469338953	0.9441043000885421	-1.135113669779362	0.8514081250343135	0.6075187562983744	-5.389283739483399	0.9044174312567779	5.38928373948333	-0.904417431256941	1.517771296503111	-0.6955192018379621	-0.2512915256027713	-1.118112001095899	0.6651448394936096	0.3138518566316689	0.3887418348997938	1.247622573012417	1.21101931349959	-0.5998018081963706	0.3407892725904192	-0.01185692021037009	-0.924100278837884	0.3052871892515164	0.002317190456164667	0.01971433500468861	0.1028207317105334	0.1175007181659619	0.001042319919651306	0.004125761442648227	0.001852598210831852	0.002204823088624306	0.3621967867773488	0.3365670486607418	0.007071071555001579	0.01311649378461093	0.001229717829041026	0.03067340672746517	0.001016541935139152	0.006189978200993376	0.00280040964502547	0.01794410471406351	0.4118918665030875	0.4305561115836046	0.02487498460405098	0.0439747737135391	0.3162887368337731	0.3371716534657586	0.1156547021874682	0.09371159780944138	0.001699793542771097	0.008141528299614328	0.002265222143737469	0.01241691548546954	0.001203583713243415	0.007095845525914533	0.6720643354214341	0.6185766132138132	0.0731578294632178	0.0875446198300026	0.001180115603839718	0.003644076716763336	0.001566633089263512	0.01833115396984887	0.00112419991147492	0.02281113702364375	0.161799493453078	0.1873725925036504	0.02311096455725287	0.02033865859593107	0.002588660533096478	0.008117155359081999	0.4602056172436836	0.4024144822637337	0.001133055767636578	0.02630646931380806	0.001031955060742218	0.007581908079808517	0.001018266147698477	0.003467784643017965	0.001025735945883736	0.004676179726571359	0.07833779349837829	0.08066947705897415	0.0731954686806098	0.06333426693678727	0.0267665327896402	0.02602394425093989	0.004441018527431633	0.006700460667022286	0.022699574994522	0.03887291345266851	0.2400376228773241	0.2128383421118708	0.2174426677102899	0.2127544420672738	0.06138043224921844	0.06833167085044514	0.0451942691702391	0.07558807662450442	0.07918900330406603	0.1166503534075862	0.004045920917784719	0.05647360514102014	0.001542717282636489	0.01322632499246459	0.001074401702587213	0.03008876100963224	0.00103778723083438	0.02871114869405485	0.001108935505048366	0.01230358369959398	0.001627633413517989	0.02675149793652523	0.04968125294774768	0.07273640050566925	0.02384570785538538	0.04006163611068429	0.03762289895522074	0.04209378436735665	0.001118353502014763	0.02338305502997953	0.003045264282417756	0.0140320415033921	0.04016461801127749	0.04376841983607126	0.05104750727581873	0.07549321146410135	0.01260636936585185	0.02207022635937573	0.2661841534123592	0.2405466238697441	0.001249715029918406	0.01520046207687069	0.02342751335141393	0.02858729007311408	0.01430480570993651	0.0278009902122241	0.00134650823331827	0.01384778864164236	0.001745844045178127	0.01909643411694806	0.0022419020891523	0.03207605550385535	0.005121564884558728	0.02799622487538076	0.02451359345877272	0.03261196759655507	0.01429516855146287	0.02081365677956182	0.001026956405235479	0.03921446853144488	0.02064016982276112	0.01824086024366828	0.2367816461826396	0.1883033068444558	0.001250161471596901	0.03023613724686518	0.001280628043833502	0.03602447874986133	0.002236007309697572	0.02532540525920341	0.001454504511596568	0.01066141122924601	0.001827694062049213	0.01378733623307513	0.002389374733638178	-0.00923946830446694	-0.008084189471357594	0.01001869830885885	0.007405192255614419	-0.0007546511566160293	-0.005156914377704869	7.30122547487435e-05	0.003566740386443193	0.1424161952925213	0.001044493744099742	0.002456738360178499	0.4129377054225719	0.001505752162293365	0.001213104538131486	0.001014687530520091	0.001092703727289676	0.4186180482214828	0.03997616914284924	0.3645498176737964	0.0774587683104957	0.001679500021611515	0.002356873529407959	0.001156991673810656	0.7380111633549818	0.07656113300609223	0.001169372098889704	0.001569570060879534	0.001022371054924612	0.1730949673227592	0.03792369181877203	0.004253566310091215	0.5079914359347588	0.001122231701530255	0.001022597711135673	0.001011500322481958	0.00101792960709894	0.07042084668705863	0.06646042906874558	0.02353518866137954	0.004696565564251938	0.01994515399482727	0.2554458918373608	0.2324365014030724	0.07259287862393503	0.07675770714382835	0.07593173583508327	0.003857805927877864	0.001521222999105185	0.001073654369470377	0.001037791096361128	0.001120709814051961	0.00185592002800495	0.05553416580544769	0.0204504252848887	0.03455484261266088	0.001109608235823607	0.002871241558467383	0.03649298590865482	0.04735070613589828	0.01177599720202667	0.2817541687787853	0.001269857979964069	0.02771275665504603	0.01926562162818598	0.001346373821446894	0.001910879979980965	0.001957047906203965	0.004263554502191758	0.02451012326929639	0.01456291066177473	0.001027392271422309	0.01981196696908561	0.2490505216006043	0.001246974407363477	0.00127429027058584	0.002217182138566239	0.001459241295656578	0.001839757791647663	0.01172159442588146	-0.00757114412060845	-0.007891660595740639	0.01353651056056777	0.01375337718281327	7.566935053501521e-06	-0.005649163075080399	0.0002323543112169966	-0.6623161153354181	-1.682461050727286	0.1188738910359527	2.408969295395126	0.01004783327804549	-0.001553842609052745	1.653338650423452	-0.3103259165355855	-0.2157032109319234	-0.01274635395809386	-0.1342473880402343	0.9758864265121724	0.9046065988867286	2.314583704608598	-2.043250952344332	0.01623352156629959	0.01399645914484167	0.02177923758836282	1.855120000582664	0.1359184777681563	0.02931792893811973	-0.03885948550140372	0.07323405569467464	0.5468627609466341	0.4958111519879518	0.06043242739648166	2.276362906855836	0.06754602205678963	0.003067393322937414	0.006322340520842695	0.004969924511899093	-0.1851990342384686	-0.07015540337983106	-0.1609519710688102	0.05489887753154919	-0.004419472120111605	1.068248731836746	1.102037169643895	0.814546254011436	1.525807003039654	-0.1057954404243252	-0.03415201844452494	-0.01001674134121515	0.2787710275398958	0.3114676438746625	0.00381863196479295	0.0005800110578685728	0.09947308253230551	-0.1319526011554917	-0.1012628909420757	-0.01905879080611911	0.06721197160613702	-0.1267595390385194	-0.1710976417591104	0.001491578709212172	1.00799852475413	0.05558822885136186	0.4410868690356702	0.3074206096606898	0.07436070681513693	-0.01634438318943562	-0.2795710546538515	-0.002779204689262382	0.1911397387501022	0.07146560078609618	0.03178648258001623	-0.02057602371593834	0.8532636249491362	-0.01280285159221553	0.1441480116761544	-0.2255749493132803	-0.1050492743324433	-0.1173507887803946	-2.140596541624788e-12	-2.132504395395901e-13	nan	nan	nan	nan	nan	nan
0.32	-0.02658436592877048	-0.02989974744493559	0.01578451224342424	0.6463531468210637	0.9394959881775401	0.007840112372831528	0.4543315730198318	-0.02153487051717105	0.00739076474363316	-0.02574794241416944	0.06837948392016614	-0.02792282161030653	-0.02217144868045296	0.06486047987488075	-0.03481281749950048	0.8103711921862999	0.09748223333900552	-0.8103711921863015	-0.09748223333894181	-0.08132733228153038	-0.123657842938649	-0.00697590435679539	-0.2839411551977282	-0.04765456869546441	-0.02316709754777173	0.1126996827153324	0.1299454560825301	0.7411325822020481	0.6215319167522441	0.09761828859695848	-0.0118221137609844	0.09294972512684069	0.02813192515441063	0.8137703113437503	-0.5248257501233569	-0.4877786649459204	1.277132191178129	-0.1009943398843734	-0.06521801507239161	0.1208581981307213	0.01205980915100411	1.303321688329088	-1.867194872642345	0.4752222286361071	0.9879058216590014	-1.387165156675138	0.9826222762161317	0.6188283669864432	-5.731253656624396	1.059061210014798	5.731253656624395	-1.059061210014804	1.601645171443634	-0.721672864670001	-0.222928154650392	-0.9493508503677491	0.686346209601254	0.3354944273315892	0.2742889218119091	1.326964248680112	1.127403804193613	-0.6965883613712289	0.3835937861132578	-0.01587704322617827	-0.758523560206411	0.3481328218550251	0.003313281508889055	0.02100967260075236	0.1219024240623292	0.1389869078924733	0.001043644972277926	0.004072801119010067	0.002318865913981519	0.002253346917815509	0.3802689724345701	0.3509914917045853	0.004324033735721019	0.01080167677154088	0.001212372358310997	0.02843770467537508	0.001015445223500064	0.006031060682922121	0.001977087045040204	0.01709724227049335	0.4154536327086479	0.4399995080492427	0.03423083664253926	0.05282224747741347	0.3357808374850734	0.359523502941012	0.08739255686574353	0.06894041056134538	0.001677514319750657	0.008269687546294846	0.00231259105854287	0.01250626967643955	0.001173640207199905	0.007351779175665758	0.6908795120028678	0.6324291392816062	0.07403707624579191	0.0878009039848948	0.001171542218290088	0.003651703909464138	0.001529839786286065	0.01787987772374631	0.001075531707774417	0.02369522597403468	0.1665351318041351	0.1918143505011796	0.0323941960013572	0.02511577550967212	0.003938526401046756	0.008917263113373044	0.4790955624110007	0.4259255553974495	0.001124431854102846	0.02702222112391208	0.00102749791254882	0.007750160779549029	0.001014992537945099	0.003568584714583774	0.001022003522894197	0.004781286074271347	0.07413627922973165	0.0785625902746617	0.06989614619734315	0.06269508315875463	0.02473579476390233	0.02437217700709127	0.004360706649693122	0.007024985347234353	0.02121003007992702	0.03918475916333314	0.2468953184326817	0.2230460544161753	0.2243034241648754	0.2231381259929247	0.06967557150319961	0.07829503041400739	0.06457329400209785	0.09098115110130708	0.07720217729614903	0.1155212948339785	0.003895248995127268	0.05613017336586124	0.001523265921680369	0.0131428047770606	0.001073169454831527	0.03304431374266775	0.001037544086500241	0.03218393931924918	0.001115993121385148	0.01232291126593118	0.001768153449082917	0.02668713361924411	0.05034178161581975	0.0710383625384627	0.02191357268565503	0.03893830983099324	0.03593972101416378	0.04117896079782203	0.001120100819304148	0.0233323373367262	0.002973076103021002	0.01479908802243153	0.03816951332071449	0.04257537195000353	0.04875704666748347	0.07363432663772233	0.01160841416477803	0.021555263897933	0.2740073600750679	0.2505128337628937	0.00126448603473614	0.01579911098983468	0.02627517390756528	0.03343755486229072	0.01804093236025647	0.03141633510363329	0.001352851083029402	0.01470657540955917	0.001829555084571562	0.01886295091003778	0.002090356832257332	0.0294100230683723	0.004906298313668039	0.02838844651448244	0.02277396162983105	0.03232833208111169	0.0139517748055843	0.02097418322874461	0.00102697730602551	0.03951798256928501	0.01991038126520412	0.01786148579905943	0.2422832610709252	0.1961725406359262	0.001245423226915783	0.03008948292425186	0.001285315677252223	0.03765942747508696	0.002198590838534715	0.02307949827723926	0.001449200195843565	0.009612201654036468	0.001820079918673134	0.01261416343019091	0.01241456545163461	-0.007425810222107876	-0.007855141556014196	0.01427680388759473	0.01362682859147802	-0.0001223015506512417	-0.005617528289870796	0.0005416302763027453	0.004992537583989688	0.1556899706298155	0.001045497615151016	0.003088897998075904	0.4231118376625979	0.001180033571304386	0.001179641569152651	0.001013951440445057	0.001076310588094657	0.4272159876513135	0.04925080726772205	0.3841235647532002	0.02313127032929862	0.001634651689465997	0.002369240849059127	0.001129937747625423	0.7372610989878172	0.07418467223612824	0.001157175443784187	0.001433053747094007	0.001023176722061967	0.1750977170263029	0.04731234754859199	0.006238579215017132	0.5340445530264448	0.001109995525476902	0.00102272690827093	0.00101141239613156	0.001017987319359954	0.06701506242251484	0.06480151787031768	0.02149575102673145	0.003969394817339966	0.01915401017013034	0.2627982771880343	0.2398108062185136	0.08653518284231604	0.0985897043467322	0.07343373725366358	0.003639351457368978	0.00148856408376564	0.001070536384371097	0.001036916542784215	0.001125724183575197	0.001966842162066015	0.04796084173699786	0.01910450542487185	0.03342433991088885	0.001130837832442693	0.002911052951983008	0.03518433436857403	0.04478111687770913	0.009556901410008983	0.2947764075355523	0.001288080201554457	0.0309827617865332	0.02448060313905037	0.001369261988632012	0.001927220880732008	0.001903317875846237	0.004963670984764105	0.01800924934792697	0.01284079356202126	0.001026719777072965	0.01852838002739254	0.2550181443465723	0.001235516195171408	0.001301898088194239	0.002115553960795927	0.001432168660546546	0.001791844653553827	0.02278624168250715	-0.005539485190498511	-0.007607834120807581	0.018905056129845	0.01978519063167352	0.0004451138124624514	-0.006062324809431783	0.00116488628039962	-0.6693504679764559	-1.544564991151531	0.1285247787748825	1.879827052756286	-0.03708544744743506	0.01256579020639094	1.221327450404966	-0.1726540716976903	-0.2276549719443174	-0.02277364671909367	-0.02173776056543889	0.9310684523095322	0.8647327989947883	2.115770624105308	-2.856815590313247	0.004607946606400049	0.0002858653133711422	0.03118833356145785	0.8897428583520093	-0.07063756403702452	-0.0602073035182293	-0.05046840750289279	0.1139912255250119	0.3396139322893638	0.4627397363053833	0.09532443439839906	2.402643842173914	0.07776266817192723	0.04345239559277958	0.01677637471404815	0.02075483047704399	-0.2494521169677282	-0.06423747857184452	-0.1696011352844898	0.01463510497190539	0.06795178992928522	0.9493358353436838	0.9530795794564517	1.139713559835566	1.549885340274385	-0.1173525292751352	-0.03281268721351085	-0.005624665679762352	0.3154278758187518	0.390242648096049	7.273389535674481e-05	-0.00728875377188448	-0.3587376289618711	-0.09621542441140933	-0.08710004750287119	0.02462673425857521	0.08466692583997404	-0.1204928191494328	-0.1992772504123311	-0.1055773496851775	0.9693836399863469	0.06609145883433529	0.5423230761528053	0.4031249818294928	0.1026004369624983	-0.03162276154624116	-0.2550634783970918	0.07244820343306088	-0.2267757557971174	-0.02650990123834493	0.03587168465387012	-0.06045965168270716	0.6983861661884332	-0.01530410857869183	0.1823810721560289	-0.2221923001136613	-0.104521215685653	-0.1165812213820486	-1.216149282448055e-12	-8.078580609232749e-14	nan	nan	nan	nan	nan	nan
0.33	-0.01806700266505383	-0.03536685806654206	0.01079099789240349	0.6590668836455802	0.9383318184656438	0.007168961607882117	0.4541060659920711	-0.02155310347631169	0.02209328935899943	-0.04434022050337282	0.07326579209997144	-0.01776073690052114	-0.03674287607242558	0.07491598980694622	-0.02846353979411966	0.7514900230738503	0.109048913949354	-0.7514900230738557	-0.1090489139491435	-0.06496884470847755	-0.1309115539659466	-0.009018536612445342	-0.2927083128596605	-0.04080167472874969	-0.01973742263028368	0.1152325087300234	0.1438237024313979	0.7521759523893295	0.6142471942456136	0.1013751725606961	-0.0120629452460571	0.08636280403532515	0.03158969285444353	0.8706629551170112	-0.5590289782361301	-0.5091421515349297	1.265780362126544	-0.1329553186845354	-0.06850598215538159	-0.1417990090887612	-0.01018110186174598	1.632357787476068	-1.831024246474072	0.4929971165048534	1.038350779403772	-1.504028551292602	1.014396339556313	0.646765133204149	-6.041999694984689	1.254925379806893	6.041999694984691	-1.254925379807014	1.667917692284273	-0.7252360647354361	-0.1832738514427207	-0.8100900037095847	0.6799259368269787	0.3489011939522769	0.2147029086924017	1.452577268221643	1.087530404647963	-0.7527613260005035	0.3624565337988455	-0.03179658854116187	-0.5655209359066303	0.3454050417435093	0.00406632765673023	0.02202615957503977	0.1348551653130542	0.1542264950827978	0.001044166158321023	0.004036075835213906	0.002522587338592674	0.002212474578836111	0.3941927572881677	0.3610296440464377	0.002783522101124263	0.009511594918523332	0.001186872991164482	0.02621198281894888	0.001014436950371865	0.005908166533920238	0.001533937021958896	0.01665890703936911	0.422275081723796	0.4501765551192149	0.04071194606502263	0.05913828035419194	0.3548612021705428	0.3795380586051007	0.05698440099581667	0.04500254938386109	0.001637213422703859	0.008418239484874168	0.002299804156588074	0.01253371994806516	0.001146069230102937	0.007675851504072315	0.7015919441483548	0.6360687977068369	0.0725395673667836	0.08594870095655119	0.001159062103574604	0.003724355717832055	0.00145165074837848	0.01739001264592426	0.001050622933974705	0.02469583245840683	0.1699102963339988	0.194468874128791	0.03929062828679949	0.02888417810089453	0.004974998278692204	0.009506094845104484	0.5006430845466919	0.4498650152961864	0.001113263532552236	0.02780702249933781	0.001025147167064569	0.007974715696194481	0.001013164890830997	0.003698168566639618	0.00102000620758108	0.004916343253310176	0.070581713473215	0.07610401434168132	0.06743797881664218	0.06184376593116597	0.02295345522582384	0.02289926731009243	0.003834896301465076	0.006964705194786884	0.01859467363893963	0.03820705836866151	0.2534560880903517	0.2316065288245631	0.2307993046095678	0.2317587290049803	0.08265042367628056	0.09256863100876961	0.08117423087691607	0.1047069008721952	0.07558813068109439	0.1144990379820433	0.003857141235806104	0.05588823519886316	0.001514027878887854	0.01310491688805111	0.001072339853612907	0.03658309617418649	0.001037536252335302	0.03637522530088465	0.001122366809928988	0.0123367531723717	0.0017908327640499	0.02639195241820641	0.04431262655618526	0.06402365030136055	0.01996838045542637	0.03775082339118467	0.03437051953620318	0.04012796336190197	0.001138654844632026	0.02324822560757114	0.00329954659377773	0.01612234987100979	0.03686244304685821	0.04172105388973248	0.04452306701007357	0.0702772107654924	0.009693632622220076	0.02007078168498752	0.2850455696941217	0.2606349500035744	0.001287146478508602	0.01654315405332509	0.0268324348819058	0.03650505107447462	0.02244627535245155	0.0356706086289617	0.001385738643943579	0.01576262268685094	0.001816016877627865	0.01852926497459774	0.002953448898991332	0.02722524496839095	0.00512742226575327	0.02929457396329288	0.01837466876982695	0.02888606228574252	0.01201070263766069	0.01954545210692886	0.001027149606673005	0.03978097983570609	0.01904179983827489	0.01717450895875508	0.2477201535521077	0.2024382692337914	0.001245976155551889	0.02995290948668746	0.00131187501408661	0.03972481356559118	0.00244421908912368	0.02102736578346798	0.001582196103863853	0.00863268246223463	0.00199931754023609	0.01154492631746896	0.02370611464703625	-0.005342133194137723	-0.007456762322224906	0.01978181537256387	0.0187213820968194	0.0003215461716500634	-0.005979566819845908	0.001536005027176965	0.00474287886217694	0.1525888040955888	0.001044041064518071	0.002436488097232618	0.4244138620527375	0.001151140944617478	0.001143966449888241	0.001012910578283705	0.001067257311890423	0.4461388704642251	0.04751345097568219	0.4026281577644354	0.01214418515346312	0.001561763724496916	0.0022163398486633	0.0011067180780369	0.7199242735027708	0.06748046783962686	0.001136667200294764	0.001316895013866084	0.00102597953812128	0.1755512108029289	0.04737016755307866	0.005920926684854371	0.5642555160234136	0.001094562902702837	0.001022678324940859	0.001011136273204797	0.001017876907590585	0.06504064978810895	0.0638125585500694	0.02047562096353905	0.002699019821950008	0.01273759027545459	0.2678635354305197	0.2445530579078788	0.1110709650736379	0.1062805549155776	0.07349197048094984	0.003967537564757212	0.001517792732870278	0.0010722715393638	0.001038045530874409	0.001131776464218865	0.001685556313440239	0.02760453375404792	0.01668575031509664	0.03177896356057224	0.001180931758733614	0.004260775519307509	0.03544240257693845	0.03478980014981164	0.005997365469726971	0.3161152787264233	0.001329936479199111	0.02445663477940163	0.02979235080902973	0.001462952268570001	0.001695806990588819	0.005510143742972414	0.005697468398245201	0.009613965807761336	0.007408529448106068	0.001027844330392563	0.01769354199236999	0.2599218871009158	0.001255890030292856	0.00137139999840765	0.003196672867942708	0.001965161796299933	0.00252044648735248	0.03573356221406049	-0.003100574569077798	-0.006937525649569169	0.02598823425170919	0.02296488877427769	0.0006665397813025113	-0.006275398958152323	0.002827274775471918	-0.6790530416854357	-1.351323370936373	0.07426068783562347	1.161808678016476	0.01357791344085611	-0.01710618466656228	0.7970248634290092	-0.09122285982737956	-0.2145419276958577	-0.006042697071763282	-0.04924275952021472	1.10387132200123	0.4201274487879882	1.886138339001452	-1.962924585191506	0.01989796803882934	0.002233877526557746	0.03339711369991185	-0.1323884827841153	-0.2920965847086655	0.0421271359121209	-0.04772369608814427	0.09330693421693684	0.1932561416999431	0.2928389504684378	0.02848528243295611	2.371143915238279	0.07977155172260811	0.01239985520608415	0.01139817991892368	0.01025349237044372	-0.2479385904457916	-0.1044131101123704	-0.1288859563375998	-0.02503304320097682	-0.2412910340335814	0.7921828765467031	0.8059508265135846	1.676389133850416	1.205785864958999	-0.08508826831358501	-0.01700185477692579	-0.002880907633846566	0.3877656672090419	0.4501796281459335	0.002532186105059223	-0.04500907273300568	-1.007328886721292	-0.1382625322959773	-0.1219304073790818	-0.0257911367491086	0.1752886714200017	-0.05705472475633779	-0.4790211176755254	-0.1918338478983557	1.129464949576003	0.08445035469402848	0.09505827769312325	0.4451138272298542	0.1137198931561571	-0.03614946609322726	-0.1861821437414035	0.107117577448039	-0.4643810097087468	-0.2468941497288138	0.01656594349720079	-0.07705833872353447	0.5995849206728682	-0.01311564042739294	0.2310198328633305	-0.1901615598976205	-0.09241025209714752	-0.0986355470648884	-5.053501039439746e-13	-1.030297822960031e-15	nan	nan	nan	nan	nan	nan
0.34	-0.009551894547621518	-0.04088897908850202	0.005637310287156851	0.6716720578324674	0.9368145674731091	0.006480115843824075	0.4519788047300945	-0.02162798657211001	0.03994141154780047	-0.06196369736531947	0.07805858043428125	-0.007279012840458152	-0.0517901842965833	0.08486673925349086	-0.02196275565320823	0.6895908077041963	0.1225937502894043	-0.6895908077041981	-0.1225937502893259	-0.04801167145348169	-0.1380858987123603	-0.01059489248493533	-0.3002631417056986	-0.03414218289682193	-0.0162198609129195	0.1166422734403489	0.1590748463907549	0.7630083937227373	0.6066285865113825	0.1047608898160998	-0.01244819222715309	0.08150610085255101	0.03507971246132857	0.8133192821724879	-0.5358278301762125	-0.5198133157903888	1.255419663652308	-0.1716105962984916	-0.06875701489410306	-0.2594926487074264	0.0007297818330163463	1.93244120301627	-1.673434627141172	0.456518259530054	1.051833691695474	-1.482341322998452	0.9616701791471861	0.6491296541062216	-6.334862908065038	1.454692355955376	6.334862908065038	-1.454692355955381	1.721382307832552	-0.7057996084923779	-0.1296728780179769	-0.7068850871881017	0.6476657826455515	0.353071787307094	0.04967666093601856	1.601543770856951	1.085218033419504	-0.7633654068913663	0.3093604444497693	-0.0447601424596857	-0.4124799784568883	0.3545832032430872	0.004319838983879072	0.02248464779078441	0.1411372727186669	0.1620974473068491	0.001043698053452248	0.004021109841509642	0.002299106386786085	0.001983904691435895	0.4039654573897045	0.367146425882423	0.001992855138365731	0.008860008355843579	0.00115628353003659	0.02420581555854872	0.001013412373218617	0.005825456463228141	0.001307410158432173	0.01644611760338918	0.4328848295361016	0.462067541695949	0.04331051968283204	0.06165786990125494	0.3735158661831667	0.3972262263268507	0.0340742913172345	0.02903856005622118	0.001580626507918956	0.008563557446791017	0.002217093854671919	0.01249154099663965	0.001120672995902296	0.008015141081460824	0.7041850509217512	0.630369823436402	0.06873061565276932	0.08211310142914346	0.001142566724288036	0.003842036042221328	0.001354469550805931	0.01692102201827082	0.001039574701715963	0.02570490191584038	0.1721427802151295	0.1957187803044382	0.04293031966549096	0.03101051788965233	0.005337559344496008	0.009607836171805795	0.5246369643797502	0.4730663492555017	0.00109996215992705	0.02862913105575246	0.001023948026853314	0.008216983233136183	0.001012113377757118	0.003841703997514358	0.001018952784000361	0.005066293662656931	0.06770936716708084	0.07349030804945403	0.06562552950154973	0.06063907809324369	0.02153187183456094	0.02171635483621422	0.002937701244622207	0.006557486328013086	0.01411737792926475	0.03480295677970811	0.259448284272069	0.2394781885513426	0.23662006727465	0.2399553385943467	0.10032243955219	0.1110504645854207	0.09352511983777928	0.1153072934216915	0.07470574141173265	0.1138597409236735	0.004001229356436536	0.05576159809855251	0.001524013423264285	0.01306662671413413	0.001072793104904501	0.04070836822177193	0.001038097078550647	0.04123083348064866	0.001128579673304832	0.01237028576188629	0.001661661517699433	0.02592172043874777	0.03149907372815505	0.05162930343800862	0.01778704583375391	0.03623344581029238	0.03276109538570165	0.03876373329620585	0.001172981284622512	0.02312967346704462	0.004134898440088456	0.01821092600184482	0.03628591067830143	0.04130059881784101	0.0375763917148202	0.06391640041129169	0.006959907008087974	0.01770829183980125	0.2995258250108908	0.274590639582899	0.001319402993910049	0.01752278210004109	0.02400234779960765	0.03581636264447136	0.02724956371305172	0.04026629372634451	0.001449015789377373	0.01708319076674765	0.001693641517490962	0.01811926074155856	0.005178763146045733	0.02560058015088072	0.005602731958245503	0.03049760388608226	0.01198962314190096	0.02298665575787803	0.008344679362565229	0.01628314370156489	0.001027798251823255	0.03984606493660972	0.01818816053620069	0.01631786657766082	0.2529400658864245	0.2090607463950221	0.001256439740336699	0.02980506888582927	0.001359900929843496	0.0422862978701011	0.003106179732431583	0.01923771985434134	0.001914949870037905	0.007743444023580708	0.002452628708952316	0.01061406557108161	0.036101511399872	-0.00302163377053344	-0.006877096930136143	0.0263389379487974	0.02253936536033632	0.0006171127249774819	-0.006242295762318197	0.002975722274182237	0.004493220140359862	0.1494876375613589	0.001042584513882076	0.001784078196388238	0.4257158864428786	0.001122248317906355	0.001108291330615852	0.001011869716126788	0.001058204035697192	0.4650617532771503	0.04577609468364779	0.4211327507756762	0.001157099977639059	0.001488875759536244	0.002063438848267858	0.001083498408450325	0.7025874480177269	0.06077626344311218	0.001116158956812367	0.001200736280626681	0.001028782354180295	0.1760047045795556	0.04742798755756358	0.005603274154690256	0.5944664790203836	0.001079130279945308	0.001022629741611064	0.001010860150278544	0.001017766495821836	0.06306623715370914	0.06282359922982592	0.01945549090036403	0.001428644826566503	0.006321170380766048	0.2729287936730043	0.2492953095972435	0.1356067473049622	0.1139714054844272	0.0735502037082354	0.004295723672145283	0.001547021381974577	0.001074006694371683	0.001039174518978754	0.001137828744845073	0.001404270464804534	0.007248225771088454	0.01426699520532335	0.03013358721025761	0.001231025685018738	0.005610498086629676	0.03570047078530376	0.02479848342192535	0.002437829529458525	0.3374541499172927	0.001371792756842482	0.01793050777227142	0.03510409847904979	0.001556642548501405	0.001464393100431086	0.009116969610097361	0.006431265811724859	0.001218682267609852	0.00197626533419511	0.001028968883726847	0.0168587039573497	0.2648256298552581	0.001276263865414816	0.001440901908610774	0.004277791775090026	0.00249815493205325	0.003249048321152522	0.04868088274561398	-0.0006616639476565122	-0.006267217178330546	0.03307141237357296	0.02614458691688182	0.0008879657501423208	-0.006488473106872871	0.00448966327054453	-0.6888290257361914	-1.125339880097901	0.01692502688777233	0.4061000594803266	-0.03273358956661186	-0.02497371945307725	0.4370533492232784	-0.04495501371044432	-0.183744052324643	-0.01473683090233363	0.02337139851606673	1.273856353703134	0.1054441330047597	1.650493035634133	-1.262041220444246	0.003961151388444967	-0.01363997935950659	0.03423178338027786	-0.9779836807800831	-0.4673168638618347	-0.05120160030282671	-0.0462935197896759	0.115683820149987	0.05869044188619853	0.1343271758127949	-0.002093646600740987	2.25501865429025	0.08522410449173932	0.04699491965909024	0.01956669048933255	0.0237334765568211	-0.2804781888082126	-0.1349116006260809	-0.1116016906173446	-0.05475263793590488	-0.4173283688862016	0.8115728990206027	0.8682808949188181	1.981360156191761	0.9248138960214248	-0.04076057056154957	-0.009752473869665535	-0.005705122663001636	0.4327257990779935	0.5231070877441168	0.004010870463196241	-0.04229890944920652	-1.43466455429185	-0.1621936526136105	-0.1497465734646684	0.01773865182763178	0.2377297823057099	-0.0337202214734036	-0.8000161468228849	-0.2811788761728984	1.736098307711331	0.1132084554491925	-0.2089138522729063	0.4714072960798487	0.1555045975716538	-0.04688642462733828	-0.1430408218805922	0.1318286982549621	-0.7182031023412411	-0.393225358003006	-0.003710748443975141	-0.09439275984073997	0.7697358788661444	-0.01755754123876674	0.2816007148961024	-0.1696949871636057	-0.08646506506434422	-0.08890594809013178	-1.967120184707614e-13	-2.04919663590406e-14	nan	nan	nan	nan	nan	nan
0.35	-0.002130780830276647	-0.04594426194132716	0.0005314292343790666	0.6841836857523442	0.9348842266699396	0.005795528171071103	0.4493669873356252	-0.0214678613269716	0.06069186185102494	-0.07752172259390887	0.08228760426999347	0.003038870016249986	-0.06595890017202467	0.09395007930091263	-0.01570207590015705	0.62491816438196	0.1380359555216184	-0.6249181643819696	-0.1380359555213911	-0.03055831291526868	-0.1449496866292782	-0.01156653168080462	-0.3069704783648097	-0.02792212844188353	-0.01270714039487439	0.11566651193154	0.1758267329624433	0.7739698444812776	0.5991183829189932	0.1078243135588551	-0.01296520338174973	0.07787366954261023	0.03872670075214452	0.6600763547153911	-0.4686728738206274	-0.4991007379542202	1.247612373095309	-0.2145858878579879	-0.06778238502693398	-0.2488797068901366	0.03234489622338341	2.207202874782484	-1.431731064615586	0.3841289569179229	1.005347232031671	-1.335951842441014	0.8461544084395879	0.5970909303296258	-6.594403611489002	1.624543347363621	6.594403611488984	-1.624543347363689	1.769260427199468	-0.6628954521144907	-0.06395331569389325	-0.638936646191076	0.5936387400229561	0.3481108182533786	-0.2459230178431357	1.746695181876143	1.106370221059596	-0.7371085032670784	0.3009399213476676	-0.05852767332145017	-0.3152952255338115	0.3705849376875623	0.004114725632580679	0.02242793624393135	0.1411755385599948	0.1627911993272599	0.001042303057538032	0.004015771593222832	0.001980183164575159	0.001749242739264291	0.4101352555469761	0.3702898525064078	0.001568931912394802	0.008514630597645222	0.00112699927452722	0.02256579825254773	0.001012449796974101	0.005777400655977868	0.001186529199210447	0.01637116231008099	0.4484493188766348	0.4766804101209853	0.0424685815600309	0.06087460766395984	0.3914773807594296	0.4126276711331885	0.01869222039539	0.0189126531642397	0.001523237028147957	0.008687477877563675	0.002116197462341751	0.01242529568112794	0.001100913025251436	0.0083318612666872	0.699984310757469	0.6178052960164975	0.06304716652588177	0.07673681762754976	0.001126441317413862	0.003947080178187774	0.001266995995129085	0.01652754629336972	0.001035569740686963	0.02673929994194895	0.1738600272990138	0.1962490773263853	0.0404112941193432	0.03042096286910064	0.004953337032692047	0.009187880620586524	0.5496248983649678	0.4947063082966919	0.001088214303412326	0.02944762683428596	0.001023402471861674	0.008492494852767629	0.001011469893319467	0.003995826440726167	0.001018425487408221	0.005230631406629087	0.06473369242066523	0.07019703914415876	0.06425255511819067	0.05910214644014136	0.01919228703654219	0.01986779678522835	0.002163864613429003	0.006242293045436513	0.009777272253212095	0.03144895577990733	0.2667733689205208	0.2489287601901802	0.2431821915131616	0.2500164922457695	0.1213635434483919	0.1319681526032958	0.09859063757448844	0.1211580783302924	0.07444703783460382	0.1136142422383855	0.004130642456379916	0.05558017386290822	0.001540049180696482	0.0129710343879356	0.001073956879640921	0.04530955604112932	0.001039124264119111	0.0466706526173528	0.001131481819017575	0.01243875814449596	0.001520331799465346	0.02546531242646287	0.01954923683952058	0.04012429334704092	0.01470410314076333	0.03365947233607171	0.03191365732399986	0.037749623186955	0.006627750108673748	0.02798613134263275	0.005615895365206547	0.02128843451852078	0.0357922801535166	0.04077536973701679	0.03400601881594392	0.0588500713217468	0.005380025272996404	0.01595703412832844	0.3136159742644047	0.2939776730546076	0.001353318383602225	0.01880134899590701	0.01916967265440723	0.0325678970212341	0.03135207187319835	0.04417801909657783	0.001553155256058286	0.01875099807843809	0.001543038580270162	0.01773243917822028	0.012299292834581	0.02556148843938377	0.006393254062552934	0.03203293470765411	0.006777211863131028	0.01790555666469499	0.005167961301215269	0.01343896807395178	0.001029075163701338	0.03954401859049412	0.01912786419493313	0.01606759539507926	0.2589719064751174	0.2185045731185165	0.001266681773383555	0.02956048370728613	0.00145325394770753	0.04544305468116741	0.005705117524157629	0.0185521921246809	0.003903709510378243	0.007639651185369815	0.004581604849335424	0.01052869783278577	0.04738960975676541	-0.000585861035151794	-0.006270269234716999	0.03215505963049142	0.02397242577857701	0.0009528585047940254	-0.006519549185813722	0.003709473226259879	0.003395237643116725	0.1339872086761237	0.001039384482117704	0.001530786540113887	0.4214779220168498	0.001129966432853234	0.0010865384025589	0.001011091249264487	0.001062649901024885	0.499087449796176	0.03776010848153577	0.4370252252755161	0.001104437386023535	0.001441828354840669	0.00196615290964358	0.001077669597961344	0.677671249549173	0.05147977043791098	0.001104146126874474	0.001154810957153572	0.001033617218221234	0.1772132315911223	0.02880544044230385	0.003652811438954935	0.620642186453377	0.00107332280383355	0.001023008080754873	0.001010749500663867	0.001017969962234916	0.05908245334155729	0.06222442607174001	0.0141466509872809	0.001290408183441268	0.004020803183420055	0.2871140168174542	0.2601370818781891	0.1651696227268095	0.09821833693943831	0.07459016530740178	0.004242334279730272	0.001565018682451487	0.001076151144712524	0.001041055413550303	0.00113168976437348	0.001346411582424017	0.004877683836074355	0.00881337992371699	0.03161285005954909	0.02180264189090853	0.008508327608187488	0.03479816507145422	0.03407663460929247	0.004772404481072171	0.3447107488091393	0.001402925854860818	0.01022292495387076	0.03686107198836789	0.001750657267486082	0.00131957777660998	0.02910236786126455	0.007908792747786964	0.001139671240990442	0.001629944612948275	0.001031618493286752	0.02298221291125598	0.2748210340974563	0.001278269895588299	0.001643332579092699	0.01197451259731665	0.008943630668544452	0.009841047066924725	0.05764468972257816	0.001910554030234619	-0.005665883184406477	0.03723809911772077	0.02366775728617346	0.001340518488332925	-0.006821663472461281	0.003819072142908083	-0.6992815125160463	-1.009117221088594	-0.02882862898422723	-0.2640590820027884	0.01602345928208241	-0.02133913141054983	0.2034254835874414	-0.02488882405420208	-0.1433859990349186	0.0008737357310226874	-0.02158052769438561	1.634631053218634	-0.2515842081106325	1.435181169713688	-0.7702119830478412	0.01668963267166019	-0.002985200033613779	0.02939862778126865	-1.489260808493524	-0.6077591378864431	0.0417590729010973	-0.03334199980680656	0.09611239085006118	0.04592488221219571	-0.2719116315784789	-0.076344454925119	2.062781101433259	0.07946694717625534	0.01769521756231477	0.01320742190232958	0.01273419770084928	-0.372360885375955	-0.16734444361368	-0.2491907235173747	-0.01155027879450488	-0.2610219072388562	1.079029649067711	1.137923391691259	2.183784942879215	0.2341815518858018	-0.007184602669406205	-0.0247896129733785	-0.0121729334440472	0.4859585030514903	0.568013210328194	0.009153706899280745	-0.04531293994955945	-0.9050694666496654	-0.3406694087702574	-0.05706015567625419	0.888492420442908	0.36973310930527	-0.06955291553181016	-0.2173358450056009	-0.07752850269648147	2.052729523155882	0.142413086711019	-0.4354571197089104	0.3221128633879722	0.1813337054053903	-0.03297434034079379	0.1177733631879038	0.1727526353777757	-0.3246504619073023	-0.1925730089331465	-0.05322580863349805	0.04232647692612698	1.105321963545298	-0.03019174086211344	0.3480445563091374	0.01726773167258415	0.05219714709192325	0.0580386350131848	1.975309748019284e-13	7.115037562904999e-15	nan	nan	nan	nan	nan	nan
0.36	0.003433090418056939	-0.05013131923231787	-0.004299461335725565	0.6966384343506635	0.9325202832495405	0.005132030834734323	0.4472810330582912	-0.02096009606714361	0.08387654938651164	-0.09046953157529447	0.08563800855931301	0.01270001884758953	-0.07820022095122181	0.1016129589845153	-0.01013924437012543	0.5578079783722524	0.1549005103736294	-0.5578079783722535	-0.1549005103735524	-0.01262704236168508	-0.151262557299212	-0.01185992588960248	-0.3131289626606233	-0.0223235354623651	-0.009284874508744328	0.1117019319804245	0.1939659827975972	0.7851217601993717	0.5919177526124874	0.1107320005878542	-0.01361645739122215	0.07517441750184595	0.04240682087055695	0.4418707884388328	-0.3621827178056144	-0.4648152192550907	1.244043799340784	-0.2583311198066287	-0.06453894761085065	-0.1543200252810557	0.07025778478035026	2.419288649466697	-1.15139137765281	0.2807943502470532	0.9204868866098385	-1.096862303632131	0.6775781064122199	0.5095600095189192	-6.822371445559166	1.739162279914936	6.822371445559165	-1.73916227991494	1.816964710906813	-0.5956161590950089	0.005976119396711531	-0.5971146145278069	0.5233734875637127	0.3349808609244991	-0.5480870275299775	1.879016423662785	1.123311025330832	-0.7014507497146744	0.2782131017014152	-0.07160871346769232	-0.2258441246212314	0.3612095687731653	0.003465202995320952	0.02189684935486294	0.1349535505502737	0.156882077134628	0.001040005149214359	0.004028729413152706	0.001693845014390536	0.001569512854862022	0.4129771447785979	0.371450805714412	0.001360417000825734	0.008346866151716949	0.00110148014027823	0.02135556377890121	0.001011579318970562	0.005757892504888565	0.001128297860865936	0.0163501456396682	0.4696288517357014	0.4944784371986808	0.03828307585649902	0.0568364331854942	0.4085898431335895	0.4260375546026835	0.01037604645067483	0.01349288389113237	0.001471009926206624	0.008814684059271154	0.002017083787705533	0.01236431466950544	0.00108812019589705	0.008608841119566406	0.6897936608181228	0.601497827160671	0.05567876677887126	0.06996153384307761	0.001112372278131041	0.004068190408209257	0.00120028338143156	0.01623537450669827	0.00103598661779616	0.02772548184856255	0.1753780172663691	0.1966083963427834	0.03030143928370479	0.02517881622502217	0.003790173791320236	0.008192007247746868	0.5747606396994385	0.5141181302338593	0.001079437414801359	0.03023830791940706	0.001023319078899231	0.008762643850344122	0.0010110929560847	0.00414484491064748	0.001018263745859399	0.005392980126097309	0.06129148128188228	0.06615938447936719	0.06322315236464714	0.05739479494855618	0.01540080915554827	0.01691092428710021	0.001706314495459671	0.006261195547359559	0.006409233778657911	0.02943151711226557	0.2764510067286887	0.2610685459391179	0.2512334716238011	0.262593277554665	0.1452656560348308	0.1543583133527065	0.09475110973483056	0.1197676937830178	0.07475984154541926	0.1137391401468228	0.004169133832568097	0.05530066104482512	0.001557064659910134	0.01284797622785985	0.001075611169149673	0.05039647304819197	0.001040578487435217	0.0526542271019334	0.001129862221175949	0.01254276191661626	0.001420683491658565	0.0250888567011426	0.01201032041894603	0.03275327404937459	0.01044175831678746	0.02965869030419965	0.03216384205181785	0.03754283603673456	0.0193964596606299	0.03959831181780824	0.00779327712588934	0.02544481195362983	0.03510633337346228	0.03994499409037654	0.03644701435633917	0.05948796003267778	0.005736652606136515	0.01598860505406902	0.325256639301219	0.3138736527765286	0.001385840695397424	0.02036920709374265	0.01289308306641987	0.0272136633037228	0.03431981815407514	0.04693205270001119	0.001702177383232881	0.02077540168855253	0.001395284334456583	0.01740984485325285	0.02552915222700067	0.02760706508694684	0.007522220395739169	0.03390295998029227	0.004062248514356731	0.0159609716069549	0.003379942173858203	0.01209241869409036	0.001031038732091134	0.03885100300682779	0.02256190064251132	0.01712415518816474	0.2663683720868523	0.2308930356200999	0.001272805666229211	0.02922458914066716	0.001601098440924221	0.04921306717569611	0.01080273403640759	0.01927664029682193	0.008090575557460605	0.008517199958803187	0.008907477780501563	0.01149896296324972	0.05712818052703809	0.001940875195236483	-0.005667104006961078	0.03687155802048851	0.02279889283085149	0.001366475590193862	-0.006834093904037408	0.003506996125193315	0.002297255145872545	0.1184867797908865	0.001036184450358153	0.001277494883840942	0.4172399575908203	0.001137684547783217	0.001064785474479409	0.001010312782406646	0.001067095766360823	0.5331131463152057	0.0297441222794339	0.4529176997753547	0.001051774794458529	0.001394780950155515	0.001868866971020416	0.001071840787474405	0.6527550510806183	0.0421832774326962	0.001092133296945904	0.001108885633709714	0.001038452082261841	0.1784217586026881	0.01018289332704462	0.001702348723219868	0.6468178938863701	0.00106751532773956	0.001023386419900938	0.001010638851053768	0.001018173428651022	0.05509866952941025	0.06162525291365643	0.008837811074208257	0.001152171540318818	0.001720435986059184	0.3012992399619047	0.2709788541591353	0.1947324981486512	0.08246526839447367	0.07563012690656838	0.004188944887317025	0.001583015982931237	0.001078295595054106	0.00104293630811044	0.001125550783886296	0.001288552700043469	0.002507141901062762	0.003359764642112167	0.03309211290884351	0.04237425809677604	0.01140615712974121	0.03389585935760529	0.04335478579663934	0.007106979432659322	0.3519673477009855	0.001434058952883962	0.002515342135468461	0.0386180454977261	0.001944671986465816	0.001174762452818846	0.04908776611243532	0.009386319683846829	0.001060660214377213	0.001283623891699144	0.001034268102829549	0.02910572186515977	0.2848164383396541	0.001280275925766815	0.001845763249564982	0.01967123341954317	0.01538910640503185	0.01643304581269579	0.06660849669954187	0.004482772008125858	-0.005064549190482221	0.04140478586186906	0.02119092765546483	0.001793071226523976	-0.007154853838049682	0.003148481015271605	-0.7080820519519309	-1.038608481931901	-0.07795004173048002	-0.9144747831434401	-0.02907437606893196	-0.01398730587408997	0.04055866601680409	-0.009432351316003449	-0.097787485430555	-0.009027299523910688	0.03415912314832258	1.910888084246668	-0.5455383152913804	1.252180768254699	-0.3208136968757244	0.004618301670681027	-0.01258711864593843	0.02628371692960687	-1.726571967967396	-0.7471168604179318	-0.04798838150441945	-0.02603273445642507	0.1060405962678878	0.02449484076617317	-0.7961911488885262	-0.117277210916042	1.809391233484368	0.07966116590179569	0.04592239525415064	0.01854589584126918	0.02333567167190546	-0.4293553407124848	-0.1689955683222132	-0.3332645800398424	0.01206651891656583	-0.1500159023951302	1.349415721042079	1.371407226414647	2.275854702477518	-0.523419995160858	0.0333187481847224	-0.02937019035357713	-0.01119828944330084	0.529871636643961	0.6318581573332034	0.01111714835237019	-0.02630845203451517	-0.6078663957030337	-0.4475553641326485	0.01171801832818584	1.368883171613093	0.4535035660105879	-0.09474953463840288	0.3408274132580519	0.07538685123297999	1.837887557753876	0.1710666958140924	-0.6300674711174373	0.2398689424765703	0.2268238573488649	-0.03404098050498842	0.2738928499520303	0.1987675884971141	-0.09090029530954598	-0.09370010850894804	-0.08190459595386694	0.1669734352909555	1.358663034495369	-0.03581941886144864	0.4042518515450382	0.1123001932196867	0.1098032572636687	0.1222206256898749	7.858117590867729e-13	1.414110323897106e-13	nan	nan	nan	nan	nan	nan
0.37	0.006598504366785919	-0.05307478641546883	-0.008825415677256258	0.7090853384096873	0.9297272606839841	0.004519384303305735	0.4463473227415478	-0.02011881796265738	0.1087676507552927	-0.1005733054650132	0.08781108139303946	0.02145384871215279	-0.08770557966659955	0.1073536160973289	-0.005509867332269842	0.4882980000517145	0.1725763645453213	-0.4882980000517331	-0.1725763645451468	0.00576763541059544	-0.1567868508217169	-0.01146656255225553	-0.3189893904345035	-0.0174918658015005	-0.006031274778167769	0.1051893622603346	0.2132652093174126	0.7963905787034751	0.5850822400299381	0.1129748319557015	-0.01443203983608833	0.07333084704083244	0.04609192749602532	0.1920746328928085	-0.2203109497205463	-0.4510362335440913	1.246226369730166	-0.2989382649537485	-0.0567388565099664	-0.02991668224710162	0.09334743003288441	2.512015668935276	-0.8747834804401953	0.1471442220738981	0.8393869056094796	-0.8032582620330674	0.4618880878258792	0.4264435269269936	-7.045839883553219	1.788062235685998	7.045839883553201	-1.788062235686011	1.858342212660332	-0.506544553916764	0.06942545528205329	-0.578988016751693	0.4411632252055744	0.3146996966258406	-0.7932942681827601	1.975387895416296	1.132121240162657	-0.6620750562467267	0.1611177462484522	-0.09205794346012351	-0.1284540345207383	0.3724572018520376	0.002776465985189776	0.02132770385173298	0.1239894270430724	0.1457962026580764	0.001037237087377417	0.004056354830212401	0.001472443924903834	0.001453406301601628	0.4133668397635331	0.3715499422844758	0.001261258111959371	0.00826850831116175	0.00108082445081457	0.02058919602404618	0.0010108070312274	0.005758467059186656	0.001099273862056781	0.01635575014134429	0.494493612497021	0.5133337664926051	0.03124996234054112	0.05006108143919929	0.4245237248702051	0.4376847342304713	0.005867527222045703	0.01068261204621917	0.001423655453479878	0.008973374410782289	0.001915520447730545	0.0123123645733918	0.001078767359320853	0.008855775742507902	0.6763895748989943	0.5843867439477883	0.04742675302750023	0.06239591490817754	0.001099611628642433	0.004212845244310258	0.001151003219361039	0.01604964202962003	0.001039920324786797	0.02867499554174278	0.176855191152556	0.1970176372897057	0.01972920837913013	0.01778551655634677	0.00271724899810873	0.007269347981383854	0.5985410967484532	0.530625626847118	0.001072239331681281	0.03101269389690884	0.001023657693836666	0.009040441813107453	0.001010938742723693	0.004286737657065451	0.001018432157207522	0.005553331929460456	0.0550592602584614	0.05985627531441642	0.05922613507317605	0.05386947585792701	0.01129418347434492	0.01372528835787856	0.001427247427041416	0.006496434113856857	0.004078062716369435	0.02895781914670762	0.2896098000049071	0.2753084310123089	0.261935980103649	0.2769887961577994	0.1693085080479368	0.1753068386278191	0.08264837330008687	0.110878550615514	0.07555669965483605	0.1142565298901226	0.004048933578240906	0.05498056114714141	0.001553146412993559	0.01273649383680249	0.001075011707083711	0.05606897692059688	0.001040848528260406	0.05931141975088181	0.001134498131186092	0.01268151486384084	0.001364139827369381	0.0247957447092186	0.007509705479566828	0.02809443123309321	0.006826073083325833	0.02634192486112606	0.03210127581670105	0.0371232720693776	0.04173506187276482	0.05909568879901873	0.009659875625692954	0.02938402217665481	0.03326508803536442	0.03811103858237477	0.040577692766275	0.06267366299172894	0.006897854250343875	0.01678416129349394	0.3355756580684721	0.3302982983459664	0.002252132265950088	0.02306329293037979	0.007831470835656915	0.02286907228539771	0.03500272917604643	0.04756536522027564	0.00258217177270257	0.02400822510457604	0.001279955031183834	0.017185012413541	0.04142004647481554	0.03045805929429361	0.008166213482442154	0.03522284525869309	0.002595102485387874	0.01575218393732564	0.002341499937166342	0.01157521649997907	0.001032318233471484	0.037890023911666	0.02808955805216065	0.01916240485762167	0.2779045278389058	0.2456313930780669	0.001269374727340313	0.02888119081965387	0.003790461031900375	0.05545624341412124	0.01870217438184178	0.02132803124867117	0.01467193868302099	0.01023557506208574	0.01562217930000765	0.01341011211985725	0.06295882751379905	0.004380518350741102	-0.004873230115003968	0.04051169908464965	0.01843465037768766	0.001868275949095517	-0.007030275174657955	0.002977571438324348	0.001848209466678032	0.09815936267903724	0.001032809066480206	0.001211100936466544	0.4114922374300428	0.001175085378468747	0.001054698470549453	0.001009741463031795	0.001070715692907816	0.5672800300329467	0.01732329843259079	0.4648919454544886	0.0010397461897656	0.001356958582674447	0.001759168432875652	0.001066654001068485	0.634456784569866	0.03309491850709059	0.001081414055288963	0.001091900873285153	0.001048720938254427	0.18001037302357	0.005672418755073765	0.00149689715496095	0.6634281680523447	0.001062403705248606	0.001024537804179207	0.001010896196681871	0.001018974630232836	0.0405271298994359	0.04777602940245954	0.005119974937803704	0.001122683355915878	0.001520821477809026	0.3267662195594041	0.2912646199108861	0.2179262827609105	0.05215221918825492	0.07743921763071707	0.00369669809355725	0.001520325807172028	0.001071081209784311	0.00103960094074169	0.00115097938594175	0.001319305113051561	0.002803414982278243	0.002610479385248135	0.031120268653848	0.08900430300859226	0.0118678372093816	0.028749813719305	0.04724614053226727	0.008996835121094665	0.3603464859815546	0.004614127872988165	0.002254630949385875	0.03338257336024374	0.004819981646697298	0.001147108176992828	0.06909929066006441	0.008399932974371669	0.00104903929839428	0.001227135498049233	0.001033126878379677	0.03882039353049738	0.3128827445133089	0.001253552397290745	0.009671452188813084	0.0338594461509099	0.02721547748974263	0.02839524732437519	0.06586973915196498	0.006738358580338995	-0.003926300962663667	0.04343737072703463	0.01186538610230168	0.002430240086055033	-0.0071267935145653	0.002311419089897474	-0.716288782883709	-1.181290100634855	-0.04232916365293226	-1.296364171759234	0.01944272480963021	-0.008971181947472628	-0.02131794409987951	-0.005392828527580245	-0.05617629810217297	0.005032671989219528	-0.01687077736491293	1.838092918720841	-0.8079399355711865	1.079703106566204	-0.2235771488292143	0.02399379099769763	-0.0008446730418097056	0.02412217056141839	-1.67956920600611	-0.7732418937436157	0.04821896636759816	-0.01236434146759419	0.08759253095202663	0.05417059853698951	-0.6675033477235768	-0.07096599052962524	1.480786673400942	0.07797876801158155	0.01832024078555405	0.01172886759249218	0.01216697208573074	-0.8090623155207248	-0.5287917072229854	-0.3073772535889493	0.03205906101625238	0.04236042934149987	1.561627211769006	1.581535710055785	1.935264070320419	-1.275743200088282	0.0729713493785669	-0.03574648819291637	-0.0127818477020073	0.5892781383556237	0.6849502225349682	0.01563353072318181	-0.02855039708978213	-0.3405744673558043	-0.2340946237744169	-0.08666769585778843	2.438577165886917	0.335434520363448	-0.2615395188978251	0.2867343708435192	0.08242667161634673	1.603846277282455	0.3514524825417455	-0.2648020313680168	-0.09269385397499086	0.4029948372940392	-0.01415905951984013	0.302371198551605	0.07483320977785589	0.04073494668041287	-0.01763649558102299	-0.1166166040611844	0.2400475850199142	1.700766324420463	-0.03520714529001662	0.7966347037845662	0.2895846685437757	0.2268673023211553	0.2518661763137419	1.393095606864267e-12	1.346608757775646e-13	nan	nan	nan	nan	nan	nan
0.38	0.007291835709244009	-0.05441354284384747	-0.01353339769643859	0.7215807488914354	0.9265682205295079	0.004022283746690561	0.4467328065298128	-0.01918615558821777	0.1331785436580824	-0.1080736027847837	0.08844737311299411	0.02966991334563661	-0.09424636264247062	0.1106774161745858	-0.001407811254023461	0.4175668674010483	0.1905028287122114	-0.4175668674010561	-0.1905028287121671	0.02446722927376663	-0.1613394885478676	-0.01053683863980873	-0.3247890645256932	-0.01353621534596674	-0.003011668347453271	0.09505869958266916	0.2333649210094686	0.8077975562961021	0.5787477856985755	0.1137696470002901	-0.01546861961934	0.0728936554726602	0.04978887381825019	-0.05254573277156043	-0.04124056685347487	-0.5012207547829337	1.253745083885618	-0.3315346374507436	-0.0414297526481545	0.1095187957204378	0.08853463878054149	2.323246956263212	-0.6306960636235381	-0.02656187250562098	0.8129338403867316	-0.5039471556113729	0.1942066993201233	0.4040958176186694	-7.06660231158482	1.789284278954723	7.066602311584819	-1.789284278954725	1.877947929084956	-0.4012849998238561	0.1132482344170396	-0.5849638779889175	0.3481696465001989	0.2881822009525676	-1.271705619055961	2.039113458227127	1.150942843036064	-0.6012390994773564	-0.01139016294611163	-0.115808181136907	0.05543165394697422	0.3635775081268434	0.002206395507840195	0.02092126398492407	0.1089707548354603	0.1310815125074927	0.00103416521455594	0.004114449214373548	0.001328435010196882	0.001395345672660735	0.4118076043229982	0.3710127149904916	0.001230363574500839	0.00825593734608665	0.001065454259260245	0.02021823316986279	0.001010135276295556	0.005776355178166945	0.001086575694885934	0.01633607900168282	0.5219371088688677	0.5307985984568223	0.02154972417811526	0.04070947644115446	0.439080192403457	0.4476805757192845	0.003555762129060257	0.009374611376590831	0.001381061454319093	0.009232040327264114	0.00180987407207872	0.0122865857586952	0.001071498145042974	0.00911166378895748	0.6615323008367099	0.5682279524126284	0.03867005345428626	0.05435199662510028	0.001087871706545409	0.004458562088037374	0.001117870281951098	0.01596307604409376	0.001047022923337469	0.02955194023947398	0.178372652516993	0.1976281533118521	0.01190772205779172	0.01212805801311649	0.002074997851127018	0.006698460473758278	0.6200552623769513	0.543507435386551	0.001066084774254751	0.03185313804852041	0.001024402882192391	0.009302709535842878	0.001010990409791352	0.004417346545583251	0.001018917114091606	0.005704965229646514	0.04493249541958608	0.05042222170393145	0.05071867226500622	0.04696449165564823	0.007347273309271058	0.01069308625940187	0.001272805906988973	0.006843934099819484	0.002798319087530886	0.03002040810110231	0.3068415169992335	0.2935624085379763	0.2758968757717696	0.295700776072637	0.1923671665933136	0.1934918691145852	0.0622292934297965	0.09382613854541806	0.07679692568351949	0.1152548101124573	0.003743613741638127	0.05456379730076346	0.001519857570603043	0.01255866609504833	0.001071103556916034	0.06187501582581838	0.001039315082142712	0.06606062855427358	0.001149532752211641	0.01283543432383749	0.001351230383759005	0.02459311974472496	0.005347616414150711	0.02560833870546341	0.004607645463549671	0.02461085984296295	0.03113615088332528	0.03598874443823567	0.07418231256062416	0.08652955396020148	0.01082974369386042	0.03217542319646619	0.02985431849049928	0.03492424467366308	0.04456834067196848	0.06503107129545715	0.008416189154514999	0.01761118398563461	0.3451769089066613	0.3490866727450882	0.00426877726819383	0.0270722969648177	0.005100466921072386	0.02139859670008248	0.03289816356186803	0.04548842730619802	0.004453477952970734	0.0285003786641364	0.001208440286928833	0.0170619925858699	0.05876751513070731	0.03377579319868731	0.008004897631944355	0.03559209902807201	0.001850448784637503	0.01660751424586154	0.001791302197380937	0.01158176547660644	0.001032386825530118	0.03639216330587251	0.03553768841613423	0.02191252861696403	0.2950387149820541	0.2671435194548871	0.001254297401268933	0.02847350823573026	0.008758179843192333	0.06419078740404122	0.02949313824538329	0.02490046709575646	0.02370291496779665	0.01291445678380203	0.02477993318716593	0.01637342590343844	0.06440987147766786	0.006697457117385439	-0.003849773332472232	0.04308013601614669	0.01076287519119075	0.002460321975083755	-0.007076962049208824	0.002243055259118471	0.001399163787484838	0.0778319455671961	0.001029433682609802	0.001144706989094495	0.4057445172692649	0.001212486209141951	0.001044611466584407	0.001009170143668804	0.001074335619471523	0.6014469137506809	0.004902474585761722	0.4768661911336216	0.001027717585149345	0.001319136215204647	0.00164946989473272	0.001061467214669722	0.6161585180591139	0.0240065595814726	0.001070694813645458	0.001074916112908514	0.001058989794249738	0.1815989874444507	0.001161944183092263	0.001291445586702558	0.680038442218319	0.001057292082778724	0.00102568918846096	0.001011153542317073	0.001019775831819242	0.02595559026946609	0.03392680589126549	0.001402138801405399	0.001093195171512428	0.001321206969546952	0.352233199156903	0.3115503856626365	0.2411200673731641	0.02183916998208453	0.0792483083548656	0.003204451299795927	0.001457635631411147	0.001063866824534015	0.001036265573401995	0.001176407987977009	0.001350057526064212	0.003099688063495813	0.001861194128383706	0.02914842439885513	0.1356343479203646	0.01232951728902464	0.02360376808100643	0.05113749526790947	0.0108866908095472	0.3687256242621312	0.007794196793096375	0.001993919763302605	0.02814710122280272	0.007695291306925107	0.001119453901213091	0.0891108152076952	0.007413546264896405	0.001037418382408094	0.001170647104395328	0.001031985653969946	0.0485350651958348	0.3409490506869668	0.001226828868813573	0.01749714112804467	0.04804765888227797	0.03904184857445242	0.0403574488360549	0.06513098160438732	0.008993945152552281	-0.002788052734844984	0.04546995559219982	0.002539844549138172	0.003067408945586598	-0.007098733191080747	0.001474357164522738	-0.7235933495801951	-1.422904361737193	-0.04540891464132598	-1.640237917967763	-0.02298058280346758	-0.00237812099285332	-0.08671410679989752	0.003725023730970004	-0.01870650487052793	-0.005564586449674919	0.02910399492214116	1.632788618318498	-1.060788965726642	0.9219131404548069	-0.02035946215943366	0.02461341473806684	-0.007352862429413778	0.02807440164501772	-1.536113632423544	-0.8427767300035494	-0.02777598001703515	-0.006199438455633478	0.09152679719992012	0.06474985580423313	-0.4490229237846074	-0.04692285916090872	1.084253618719245	0.09287280078739321	0.04281634725344621	0.01628912426965156	0.02159197105002165	-1.055544229835454	-0.8449285906579658	-0.302577813909142	0.03451880275563534	0.1572414816757648	2.15223421154261	2.234699488757387	1.723155744801912	-2.15607377577203	0.1294968439923487	-0.04870298009176342	-0.02446735959332243	0.5565786432197171	0.6502613882297175	0.01415045091625038	-0.008211046528904567	-0.1733163380498459	-0.1304152791403669	-0.1312747144478832	2.956180807540138	0.2239417253876578	-0.3653172147845228	0.1751684821942061	0.08168014176101228	2.310633323682361	0.4340503353396343	-0.05524438450418018	-0.3021811447191972	0.478689886151563	-0.01367846163510701	0.367240789368865	0.008641286725222689	0.1219233002585071	0.01105012558554907	-0.1892808980882946	0.3093482532720992	2.71341681827727	-0.04867627146203689	0.9025254018214657	0.4165091722891428	0.3019045809553187	0.3326535511163857	2.053003322775251e-12	-2.626786232809147e-13	nan	nan	nan	nan	nan	nan
0.39	0.005627456831969205	-0.05377047958327404	-0.01912503389078228	0.7341700565063676	0.9231365643955043	0.003717601517725221	0.4488260792006106	-0.01839099946452425	0.1535047152464856	-0.1132952342707574	0.08711633776471883	0.03795607823300484	-0.09786231892574547	0.1110557221030732	0.002881378565153232	0.3492742673541621	0.208303810483433	-0.3492742673541696	-0.2083038104834192	0.0432005083900481	-0.1647817521069511	-0.009304421152418994	-0.3307517872378543	-0.01055996770681777	-0.0002818250828428971	0.07838864701080592	0.2538633052670119	0.8195124235602012	0.573162411174121	0.1137142160149393	-0.01673009585638174	0.07438418106900378	0.05350367355313797	-0.2730584488221987	0.1693006498450315	-0.6276151044944468	1.264941317325261	-0.3526790392744093	-0.01869139691501107	0.306001543806989	0.06754346702842182	1.688190242334032	-0.4227511212216777	-0.2409004774946595	0.852649526311429	-0.2257743825782193	-0.1184566948182594	0.4671771082922882	-6.541276393728485	1.767187110812876	6.541276393728467	-1.767187110812845	1.857729796781388	-0.2891053803492223	0.128346294606212	-0.6121707705906665	0.2473484038190715	0.256852629885767	-1.906017097261813	2.049422250455093	1.206172923144401	-0.5072913102791339	0.08791982919926231	-0.1336686365716213	0.2130721676116716	0.3797066959849441	0.001791425229066041	0.02073207789318965	0.09149776923655153	0.1138956783847025	0.001031129489635142	0.004200929404725555	0.001233546379382015	0.001376503684649374	0.4099129693703567	0.3702938442071499	0.001271821734337716	0.008320657214594943	0.001054133502420708	0.02019333994074661	0.001009635403535164	0.005808979604624409	0.001103579912172259	0.01630884766722214	0.5504683576123959	0.5450507496819479	0.01322674176693837	0.03248028093156684	0.4519481297470062	0.4559399679194306	0.002320702002147505	0.008974744755144745	0.001347297315126825	0.009628107620924042	0.001717972265446791	0.01231163151670532	0.001068320747284016	0.009406904329666678	0.6472506386711563	0.5536497227056281	0.03036323534399022	0.04659812160037467	0.001078394939349065	0.004812639370155102	0.001095362792913231	0.0159637155970055	0.001061431240136861	0.03038240083134861	0.1802934361932792	0.1986595900405646	0.006716474494259202	0.008376183144796353	0.001678092136197842	0.006332144468000435	0.6378447724653504	0.5519645780059224	0.001062287328709801	0.03285203681248008	0.001025333049969226	0.009573053882794912	0.001011142246381153	0.004545348844310447	0.001019547557274175	0.00585686269311735	0.03345646387099813	0.03999498067356862	0.04003224225436798	0.03815446067002091	0.004434401592361538	0.008468131900534394	0.001184558758875332	0.007145861597360717	0.002080861928880749	0.03176324812274457	0.3258075041372217	0.3201102707242013	0.2926645568549459	0.3228818204354985	0.2127003644340504	0.2077055034781954	0.04169244404386249	0.0744219701824534	0.07820644297517299	0.1166423532090105	0.003417447692016093	0.05392104636560163	0.001476891877923969	0.01221014226089028	0.001066868397298329	0.06663999003850485	0.001037481753537226	0.07150324358607499	0.001171426914092743	0.01298434868055524	0.001765751280009392	0.02489478032194561	0.007215454697093117	0.02694626676093174	0.003235260980739514	0.0237360986365254	0.02990809440074011	0.03470088262391719	0.1016459473020246	0.1097718659689793	0.01152741367582646	0.03351729716156671	0.02554830325382454	0.03097049474102107	0.04793117163183893	0.06706111677317804	0.01050268629287656	0.01875850640554395	0.3585612070931044	0.3803413593506529	0.01201958918027703	0.03575421756166577	0.003605328327358703	0.02138675669864685	0.02929126708454602	0.0419083734964933	0.005705189950639842	0.03155960749197036	0.001162093022008698	0.01701591128837365	0.07245517242434238	0.03743072288005629	0.007898661016654838	0.03583238066967938	0.001452775520945168	0.01794405694207116	0.001487657193225394	0.01178569592123657	0.001030874776622481	0.03405293320236721	0.04237980819445381	0.02468196128446715	0.3138012420374651	0.2995556611012949	0.001235607936456069	0.02777731027627385	0.01472426774401033	0.07235255122306966	0.03911316588210848	0.02887765867809758	0.03152209152624971	0.01568467939468891	0.03301368175686033	0.01950754017133116	0.06107880371948943	0.008711772181015509	-0.002668283801388652	0.04555658559141428	0.00211983065801252	0.003277442477861423	-0.007266777846528675	0.002218262220251926	0.001323052466991033	0.05774078876225797	0.001026731480949212	0.001126222230846816	0.4058399003641545	0.001401751683742437	0.001040436171086893	0.001009068685551096	0.001161003046338119	0.6316480384641464	0.003284833808259925	0.4839225252329884	0.001023890634788228	0.001306170125773299	0.001598871068882826	0.001068013600184037	0.6084360553854913	0.0178173867957932	0.001066697933952264	0.00106940476741265	0.001091183293987226	0.1850742395176937	0.001120070914271461	0.001240148363479226	0.6821714467463443	0.001059216529118623	0.001026818887905217	0.001011424402501209	0.001020565682865102	0.01466552157282351	0.02133630892757261	0.001297426487976752	0.001092175413069913	0.001337565228600685	0.3734725533326566	0.3365139389574862	0.2527660457720021	0.01167425599910921	0.08077004657148719	0.002965016557511872	0.001410486492280748	0.001061269501803978	0.001034988135686972	0.001209300113944369	0.002915611789340789	0.01435909570406734	0.001731710068063534	0.02793576758607513	0.1410465051952114	0.0122381771184812	0.01810441991194825	0.05272476094945786	0.01431496692220826	0.4017485792737736	0.03092440646250709	0.002059278999713781	0.0225576257977124	0.006458272517839523	0.001109067041608622	0.09050807329934837	0.008100383685949689	0.001038260323921293	0.00117108515995501	0.001027029650416568	0.05210046713241432	0.3591104981172648	0.001207097513544536	0.02429764920643285	0.05221727446461856	0.04159729268473875	0.04419072736147772	0.05450599365339207	0.01050034886741649	-0.001390979123539748	0.04810233916605307	-0.006859224988066428	0.004262589806459731	-0.00759102936820616	0.002788593225970269	-0.7325084558081791	-1.643724281972006	0.000455321917307016	-1.798317480066462	0.02512851957108845	-0.001102313714516187	-0.04573789273226908	0.009695020987855175	0.01216527520394451	0.007893954008386092	-0.01930201754681874	1.253064607782371	-0.6240565420620644	0.740447280213044	-0.03611130707568456	0.05058997561547379	0.008866362088109897	0.03152232829418173	-1.366304268393873	-0.7222687954251956	0.06962747503121944	0.004928312962548166	0.07731044995145299	0.1396734916250558	-0.2954709413282545	-0.0278649498133163	0.6104977703102139	0.1088180255873803	0.01878757087251565	0.01084823489341692	0.01180256832022485	-1.033138935850045	-0.9144094495580756	-0.1553497612857584	0.02689799359320714	0.1897954410621118	2.939323130482254	2.9126107570222	1.163549672774212	-1.732382224116162	0.1402779751607761	-0.07803482445712757	-0.03997039986215437	0.4215886995480158	0.4726951554710251	0.01440075142409115	0.06653004794921802	0.4098652340981876	-0.05098947516204291	-0.1229026086754752	1.716842475983217	0.04810644206668163	-0.4214196449238758	0.286139935926053	0.1673815530617378	3.531984325741552	1.195099487333289	0.04911102641358458	-0.4081045223513497	0.153091900099845	0.001416661226309728	0.3585999681333765	0.03777470839339151	0.145616027176725	0.02760057041843926	-0.2478397339556544	0.2441848352742793	3.33066966705585	-0.0866493229196333	0.7121678397560806	0.3822959986321935	0.2533797121026055	0.296957773681843	2.466632362266456e-12	-5.207142795733914e-13	nan	nan	nan	nan	nan	nan
0.4	0.001976098609788415	-0.0510385812292424	-0.02629587219439751	0.7468960728032746	0.9195569907619798	0.00366476173184574	0.4527901535128882	-0.0178943486263069	0.165866406122982	-0.116711042961	0.08360425795691928	0.04688991165609765	-0.09889245592347434	0.1083100586542951	0.008204430153520872	0.2877541656077137	0.225772071638624	-0.2877541656077064	-0.2257720716386476	0.06140226326162653	-0.1671603495220901	-0.008067692116818598	-0.3371242820604243	-0.008583876819463999	0.00210670780865581	0.06006411359858387	0.2741305431629982	0.8322038610262231	0.5687728493957308	0.1172803608505747	-0.01808562375692261	0.07656307287070092	0.05738949288070329	-0.4499416018294438	0.3765264517926453	-0.8170611766320468	1.281086820280601	-0.3611181369979793	0.008938735969030134	0.4836791239732972	0.02883358169116882	0.7303508138726063	-0.2695315044942639	-0.4627707644080704	0.94246754752581	0.01321670162051974	-0.4305871761177092	0.6108681714845378	-5.712102651499302	1.722740155748738	5.712102651499301	-1.72274015574874	1.771643080144379	-0.1885517710349593	0.114110544059475	-0.6669183000699987	0.1481382961443488	0.2199201263308292	-1.60260178711654	1.99288418602582	1.346256883421193	-0.3620765502645531	0.71292500125125	-0.1346185138630022	0.1931048950178772	0.397781426669872	0.001545434531015501	0.02078804293394653	0.07241809753901401	0.09508739143627049	0.001028260583874415	0.004314057578102837	0.001176847398706803	0.001379058656286215	0.4086493661445931	0.3703244002785757	0.001387168401044249	0.008459359185991552	0.001046386718900423	0.02043028700130589	0.001009334836306854	0.005850323904974854	0.001155423754765359	0.01625500353619564	0.5792286786271937	0.5565683502342128	0.008073840406071313	0.02744821748140857	0.4629325320790647	0.4626991609363483	0.001697590266176314	0.009122436331925493	0.00132392861237315	0.01016363847249205	0.001646689272723431	0.0123939999608865	0.001070007056254786	0.009753082790866981	0.6348410534124483	0.5411664278564164	0.02294518879051045	0.03962121030762967	0.001071658950630303	0.005271832359852082	0.001081355319950509	0.01603366155878598	0.001084734970331718	0.03115305181423501	0.1828038834993589	0.2003843431780744	0.004031223102316804	0.006336261357832466	0.001453600083353854	0.00611066932106186	0.6509891080688713	0.5557838480958713	0.001061351923472162	0.03406772003227702	0.001026363027931203	0.009829161928038645	0.001011353623909126	0.004665049231871374	0.001020257741347671	0.006001317529683829	0.02183378568818437	0.02969474379443144	0.02824601979594526	0.02872966580256628	0.002903726456776647	0.007327356964884044	0.001139919620230658	0.007402519907814735	0.001728918126190428	0.03378569529159167	0.3452735554930387	0.3479885692431348	0.3120054973791269	0.3481750186771782	0.2294353941060902	0.2176424334673	0.02533699909096448	0.05902604751533945	0.07966197395399911	0.1179056936125187	0.003134277174151282	0.05303934846131942	0.001431831620566005	0.01186459824532636	0.001063452437716315	0.07081023982159931	0.00103592648646875	0.07620320241070265	0.001198819910149296	0.01309881597260664	0.002754191145435753	0.02588345842324031	0.01368362734476237	0.03318490908578023	0.002478976692638765	0.02346202007954378	0.02868466402003735	0.03359859305932242	0.1188612251011206	0.121357621115532	0.01183750820146749	0.03321101952660967	0.02063502270404298	0.02657611431151354	0.05046151114232351	0.07185985646544159	0.01323788271293573	0.02135075926353015	0.3782291197256974	0.4115599658260384	0.02706432983775933	0.04882960077727248	0.002883401133529651	0.02230551007241586	0.0247149471795898	0.03744083875253625	0.005720377775919244	0.03196093708071355	0.001133726010838084	0.01702941495705668	0.08046982901249712	0.04084488898587639	0.008183782067031029	0.03631478653223449	0.001254036153294795	0.01952445055238601	0.001335841444508674	0.01209106902604717	0.001027639960884089	0.03204987639994354	0.04763155900158435	0.02678915642338265	0.33210058138619	0.3249900759167989	0.00121639680563349	0.02681880172753815	0.02102815897187148	0.07808095375456904	0.04605239032125205	0.03261372415757408	0.03676124612325643	0.01800684644334349	0.03906907968336549	0.0223683508016588	0.05288512249943297	0.01038747967880211	-0.00134307155015722	0.04813699116573881	-0.00702723054451649	0.004346603219369737	-0.007658247230385197	0.003086155248262682	0.001246941146500759	0.03764963195733675	0.001024029279300213	0.001107737472602544	0.4059352834590434	0.001591017158319352	0.001036260875559246	0.001008967227451312	0.001247670473234938	0.6618491631776144	0.001667193030765923	0.4909788593323547	0.00102006368452007	0.001293204036351982	0.001548272243035031	0.001074559985706187	0.6007135927118686	0.01162821401010453	0.001062701054276474	0.001063893421962629	0.001123376793732219	0.1885494915909356	0.001078197645448405	0.001188851140257552	0.6843044512743702	0.00106114097547911	0.001027948587354519	0.001011695262696164	0.001021355533917579	0.003375452876185459	0.008745811963884876	0.001192714174554375	0.001091155654625389	0.001353923487645795	0.3947119075084097	0.3614774922523354	0.2644120241708354	0.001509342016181101	0.08229178478810871	0.002725581815231284	0.001363337353154088	0.0010586721790654	0.001033710697953337	0.001242192239904835	0.004481166052623829	0.02561850334463879	0.0016022260077408	0.02672311077329691	0.1464586624700426	0.01214683694794578	0.01260507174289155	0.05431202663098931	0.01774324303483502	0.4347715342854016	0.05405461613188565	0.002124638236124536	0.01696815037265778	0.005221253728779469	0.001098680182042769	0.0919053313910022	0.008787221107000764	0.001039102265428344	0.001171523215507416	0.001022073646845154	0.05566586906899478	0.3772719455475552	0.001187366158278492	0.03109815728481678	0.05638689004696003	0.04415273679502976	0.04802400588690217	0.04388100570239637	0.01200675258228075	6.094487765769357e-06	0.05073472273990607	-0.01625829452527143	0.00545777066733335	-0.008083325545331433	0.004102829287418035	-0.742209855457978	-1.851756478362121	0.003621311677136167	-1.964728483141447	-0.01765098636230695	0.001901270941329926	0.06317126414918287	0.01852144427849009	0.0336615534899604	-0.003820611541721701	0.023781435630685	1.085878483772709	-0.4213625539487341	0.6218733038082246	0.08915217706836381	0.05250612636979029	0.004111674734625825	0.03826198575448157	-1.117126660866516	-0.6873839835371907	-0.006752838563016387	0.007661841012187145	0.07956487542709623	0.2034131375604746	-0.1066323074825578	-0.01795468739335368	0.156679112836443	0.136229691991702	0.03996908691542549	0.01462874204338169	0.02010344568039839	-1.030143399615609	-0.9678813670365456	-0.08574192930001415	0.02546496526801447	0.2131629112195778	2.41832147808111	1.85713026452057	0.8678148699134937	-1.354424636798935	0.1046563053844216	-0.0964923739132512	-0.0238713958776566	0.4376337573243417	0.5017301468191258	0.007261038014348036	0.129192458289306	0.8068265157488679	-0.01027874923628326	-0.09416026452658838	0.6248694351108355	-0.1056885946104433	-0.4534433141651097	0.7289073250962584	0.3706662293616745	2.303417297641593	1.312742859069195	0.1308742905484814	-0.4796773319760229	-0.05288996157722927	-0.001761471918678839	0.3190880742583607	0.05706613095055377	0.1706934829896889	0.03133865757038364	-0.1220462378668431	0.1769007475581271	1.31787145209861	-0.1011383893213312	0.4158531443144983	0.3682839517318183	0.2122934684981847	0.2779928236278663	2.029480519580257e-12	-2.975184790378657e-13	nan	nan	nan	nan	nan	nan
0.41	-0.003147049952848171	-0.0463341271451623	-0.03560628484975297	0.7598146238554908	0.9159610351785816	0.003901420838961109	0.4579874575280762	-0.01783721542757544	0.1679285856509918	-0.1189583566350246	0.07790665777405317	0.05687733631566658	-0.09778953801040034	0.1025642805949071	0.01530919091530848	0.234329478953432	0.2426646630321712	-0.2343294789534172	-0.2426646630323201	0.07840598558637447	-0.1686313327627103	-0.007090407370754459	-0.3441759060723292	-0.007562785262922928	0.004111054755433783	0.0497104383107421	0.2934200799685176	0.8466857001727717	0.566074044618893	0.1275195302280767	-0.01931937357700817	0.07881357825812234	0.06154417419405829	-0.5719867127274227	0.5572852890928094	-1.035793035276519	1.303090670673228	-0.3568160832755513	0.03733230066897299	0.5523881440472166	-0.0127580005731577	-0.2887285809346543	-0.1829901868435356	-0.6695169660231587	1.044086944417361	0.2078796225790201	-0.7081062277624397	0.8035645892014792	-4.989091614221755	1.652599661366967	4.989091614221762	-1.652599661366952	1.62659721295298	-0.1072965752941012	0.08051401364360213	-0.7421576424130611	0.05793687792046068	0.1830094148199984	-0.5539571218248358	1.853219603169489	1.537888228334578	-0.1802638073300716	1.22521590410347	-0.1107954404136494	0.261454888529967	0.4341116076043789	0.001403591113401686	0.02103400697520948	0.05611630683523891	0.07812446797455354	0.001026018077043265	0.004440962321006966	0.0011424971325529	0.001390144821055462	0.409342495956641	0.3721170398378685	0.001837155559670237	0.008896803243901012	0.001041162946267793	0.02085865230636031	0.001009128727589862	0.005888740670913879	0.001304866741359756	0.01623841061988753	0.6029397514842579	0.563561183330883	0.004971651494254122	0.02444025536396822	0.473229932054726	0.4693448090038885	0.001365963589461008	0.009644664474937085	0.001307372179382992	0.01081702013690627	0.0016004261157465	0.01253399170617842	0.001072693336388624	0.01013168095962717	0.6249652448266507	0.5315755325883955	0.01754652880232155	0.03448747793870521	0.001066692257222523	0.005778845559559027	0.001072260347905773	0.0161537438295636	0.001111691025811949	0.03188294380647771	0.1857229758776682	0.2026790336785909	0.002590102496795183	0.005266540800368046	0.00132410464221891	0.00597006416086446	0.6591384527130218	0.5554074948005148	0.001061718365371855	0.03552737362773371	0.001027195487112558	0.01008374035668188	0.001011503598586181	0.004777295060956242	0.001020821332203414	0.006140705345534403	0.01315930383869871	0.02199588665259996	0.01939230768995672	0.02147604268645571	0.002072164977097714	0.006719863037893258	0.001123326422985114	0.007664895868650805	0.001614814832418885	0.03589948510477849	0.361579500730808	0.3634489778101438	0.3282470456529004	0.3560840977994578	0.2411955528316303	0.2232302013188721	0.01408015404933553	0.04840651663749129	0.08072996199045843	0.118947382375133	0.00290204741558512	0.05223057960493428	0.001388715337022457	0.01176694676298085	0.001061580429325531	0.07595909491494647	0.001035110493373828	0.08219119202306083	0.001218400274463458	0.01314455605018306	0.004432319103753291	0.02767265450392897	0.02103836657847288	0.04137849345232623	0.002103835603237623	0.02354219370000338	0.0280470951978605	0.03319946240341241	0.1267034653634824	0.1230853809754308	0.01294105133236354	0.03244461730144924	0.01658455086046064	0.02298838629222653	0.05072053902524133	0.07793606533127784	0.01343428359256838	0.02372073145551823	0.4001711121543057	0.4240962337248913	0.03897245727072714	0.05762119830968355	0.002680944645166719	0.0239251263469586	0.02085054921893361	0.03367199285901314	0.005357818484474247	0.03069261837358176	0.001115388705865321	0.01708349181882172	0.08185824379325149	0.04317319392318792	0.009295013354181826	0.03753206612316647	0.001153369961296316	0.02123595292932138	0.001273312475136516	0.01245555182969234	0.001024205337833124	0.03143991475502007	0.05022809598428759	0.02806916155772373	0.3467335256651362	0.3248742795668847	0.001198030929523333	0.02595505657090633	0.02514872691614371	0.07918045415927981	0.04712032381627531	0.03415667704558981	0.03709490073843946	0.01858894816495332	0.04002506202454147	0.02339298749425961	0.04311560372351649	0.01195356291547036	-0.0003395544951471008	0.04753469932839988	-0.01200945566425124	0.005423183881943981	-0.007892648179202419	0.004684860884389586	0.00126313631051895	0.03327040583925497	0.001023392132197131	0.001105875041420133	0.4152597549021332	0.00291204124991214	0.001035273208707934	0.001008869390900003	0.001640626714660228	0.658024450253248	0.00167996102832778	0.5014751348890342	0.001020188593690326	0.001287514996359281	0.001555469739828654	0.001076276113502027	0.600973117634698	0.01143766660944837	0.001060524918553406	0.001061861626143204	0.001153609650253487	0.192325300981478	0.001075628774972904	0.00118939193578345	0.6744795112150379	0.001062911048825301	0.001028157740480369	0.001011629571215085	0.001021452179069621	0.003717276159400781	0.009925416248542826	0.001209432728437759	0.00111865185830723	0.001615777417030462	0.3956075214267365	0.3598017783530915	0.260347590647161	0.001531665494206912	0.08202275327687202	0.002601852550509384	0.001327227327903296	0.001060443820335939	0.001034726987688808	0.001235915294602586	0.007647577763618371	0.03213649468000964	0.001803977789135566	0.02782480321554623	0.1309042809502063	0.01582736977862096	0.01166137747247726	0.04822035360382328	0.01015811183000843	0.4577445006613335	0.05156554516351526	0.002760086861502053	0.01611518010471882	0.004764985721914886	0.001094280363167521	0.07657061358011512	0.01192375006217727	0.001056501104471364	0.001239168076957605	0.001019409851979705	0.05142276003446589	0.3757732843833401	0.001171743261671864	0.02863229031553667	0.04152788474074729	0.03175847888551479	0.03524460127072102	0.03273376336449567	0.01347709441869009	0.0003874433735333705	0.04437238876185548	-0.01359260969517071	0.006472095116207807	-0.007974507235116163	0.006749191798094066	-0.7520012295851002	-1.992312186655973	0.03864764508096706	-1.431447413417325	0.02802658277052093	0.000933162264657705	0.3028870403967995	0.06555865215896803	0.05221377072668019	0.007649473775521347	-0.01333546086121128	0.3550994365122224	-0.2022351817178353	0.7056882389793604	0.03953429561683618	0.07295960866741372	0.02000821950622823	0.03661868651980149	-0.7981336895447446	-0.3648212013617829	0.07913558548162604	0.01546593007957526	0.06795097746542766	0.2523742039771923	-0.09538391024720179	-0.01057662968918693	-0.2222915496794866	0.1545746921240842	0.01767636053468157	0.009234511037154064	0.01056721924164686	-0.5455245549527414	-0.5079424626828973	-0.04029099006338847	0.02734377037525763	0.2105537822456344	0.8146267885054607	-0.01944328466028915	0.2705892897992286	-0.7863012196607303	0.09953362067453835	-0.06526695032862394	0.0005767931740788151	0.5744002437242759	0.6752343577318438	0.002300338561210105	0.2259460898556926	0.8345441469479588	0.02325807366462961	0.005346336195328737	-0.2293875717082253	-0.05499664692539938	-0.2791329412400663	0.3994613121930589	0.06136842750157128	0.5171790089599575	0.4794778266327377	0.1904317400691062	-0.2904016066695915	-0.1836199172489391	0.0101006628863392	0.1296929167233307	0.1763777435152809	0.1730678678745386	0.04017320876904212	-0.0151767138806706	0.07215683566670041	-0.9397588832622932	-0.07108477486509433	-0.1438996738128454	-0.05918570909916511	-0.08923836391885638	-0.06603532889497152	1.534791654716827e-12	-1.287473022143291e-13	nan	nan	nan	nan	nan	nan
0.42	-0.009409607685775576	-0.04003445696565738	-0.04682716651654436	0.7729672318277956	0.9124458070448147	0.00439019204838094	0.4637700456936272	-0.01805652981046927	0.1606755610508324	-0.1204320258278463	0.07035856476001721	0.0675530417448339	-0.09472460863879983	0.0943571782590493	0.02414533410445059	0.1876471946259717	0.2587604956337417	-0.1876471946259613	-0.2587604956338098	0.09388412408367824	-0.1693393149921845	-0.006474059674186584	-0.3519424577106998	-0.00738800200562476	0.005808099141022322	0.04726849413460277	0.3109588637889019	0.8627171712418542	0.5651159852046347	0.1395908195295245	-0.02027481237022157	0.08188134476258156	0.06609086046507118	-0.6778234360140116	0.6955696708402677	-1.199154978912493	1.327898204298316	-0.3449726462609022	0.05936115642993527	0.6007359540473074	-0.02645593463533779	-1.132690011775529	-0.1148026083256481	-0.8328693306385184	1.080123701441621	0.4056189934560607	-0.9228520313923678	0.9571446569897362	-4.363622186135863	1.563388397353512	4.363622186135863	-1.563388397353514	1.466526314655337	-0.03595156880588518	0.04192313416042041	-0.8099038253626389	-0.02112336370032855	0.158459614093758	-0.02025556476708769	1.642733589089855	1.656183267928389	-0.01392747774877217	1.079348986039106	-0.07895630850138266	0.3565571184258867	0.4761824182242216	0.001340713605075941	0.02142251880387205	0.04485341131629828	0.06638661908287312	0.001024578611702938	0.004574482188338978	0.001124392718394153	0.001410065906564127	0.4127781341676637	0.3765327489402742	0.002721303064385398	0.009702357926562957	0.001038058098923878	0.02147860768423053	0.001008976781985215	0.005926223562620311	0.001575971485193469	0.0162635854791179	0.6183902167078811	0.5645185649836327	0.003400796556067612	0.02296340760227958	0.4835420197915879	0.4767815643015703	0.001200005436025118	0.01039793912114623	0.001296248524114767	0.01151861868921247	0.001580872373341718	0.01271659525394035	0.001074894347571314	0.01046867729168419	0.6180391390187884	0.5252621281293923	0.01462897752904919	0.03181561205893055	0.001063121334207277	0.006274146208174752	0.001066698132795052	0.01632520647607974	0.001140284488088398	0.03254282045250755	0.188957805584044	0.2053688120863106	0.001863136405858091	0.004667141028230106	0.001259593046063551	0.005890931026388817	0.6620443069701789	0.5515311815468411	0.001062786896597703	0.03713668717530177	0.001027716149104319	0.01031728437318346	0.001011545687378123	0.004878021197937372	0.001021151339663055	0.006268523949644115	0.008778117498211556	0.01806632217102314	0.01527046103830287	0.0180688324187429	0.001662986707289655	0.006430854483824757	0.001128783284494113	0.007956066184114629	0.001688522631482898	0.03801594555431508	0.3726883700462559	0.3670984360769168	0.3383240397232846	0.3529035760920436	0.2471561070924376	0.2234712310514501	0.008136029785119184	0.04296362950171244	0.08121352287345129	0.1198134094967314	0.002723804271222184	0.05173389839541085	0.001349097893153315	0.01180084798408228	0.00106153095370418	0.08194350434369686	0.001035211046774987	0.0892952212069404	0.001225050250412579	0.01315308996552829	0.006842406172138321	0.03034836686044383	0.02789541947295715	0.04992886781186111	0.002016440893501024	0.0238660735597052	0.02823594289040909	0.03352576384001128	0.1248960587549628	0.1177684675104005	0.01529885389810253	0.03196299065808406	0.01401766467828774	0.02069284245566449	0.04806693635655566	0.07811161999177875	0.00981335589754883	0.02173893218271779	0.4221696995279032	0.4281704005420099	0.04396038122647351	0.05909718089440853	0.002896114342436664	0.02606180038810978	0.01841457657792437	0.03130661141557719	0.004948497126764933	0.02863161598848059	0.00110402158866683	0.01718190455209415	0.07592453026533338	0.04310114739066871	0.01139850964210226	0.03964210052851709	0.0011117328488021	0.02301502541837835	0.001275861835153175	0.01286683931323171	0.001021156286628207	0.03144172966694079	0.04968153772825498	0.02809342426384571	0.3559071789343051	0.3142203350279142	0.001181036090567469	0.02540762357302724	0.02609426801534559	0.07624402806962627	0.04081003903988925	0.03144016327631247	0.03143412872260175	0.01635477436992894	0.03454556090007213	0.02118824734819419	0.0324276025729439	0.01345581855196615	0.0002491837803684797	0.04309237939725288	-0.0118930741507628	0.006458260402052296	-0.007898236288664665	0.0069820044368828	0.001279331474538054	0.02889117972119636	0.001022754985104792	0.00110401261024016	0.4245842263452222	0.004233065341481814	0.001034285541836704	0.001008771554371546	0.002033582956112071	0.6541997373288825	0.001692729025895443	0.5119714104457108	0.001020313502949867	0.001281825956376897	0.001562667236623523	0.00107799224131317	0.6012326425575272	0.01124711920878744	0.001058348782852388	0.001059829830355859	0.001183842506783947	0.196101110372019	0.001073059904499067	0.001189932731310496	0.6646545711557051	0.001064681122197564	0.00102836689360996	0.001011563879742448	0.001021548824226707	0.004059099442618229	0.01110502053320436	0.001226151282328187	0.001146148061975782	0.001877631346412643	0.3965031353450637	0.3581260644538476	0.2562831571234876	0.001553988972260525	0.08175372176563524	0.002478123285784965	0.001291117302645217	0.001062215461610507	0.001035743277423486	0.001229638349289827	0.01081398947461344	0.03865448601537896	0.002005729570530907	0.02892649565779557	0.1153498994303641	0.01950790260929397	0.01071768320206266	0.04212868057668188	0.002572980625265327	0.4807174670372698	0.04907647419514955	0.003395535486880439	0.01526220983681328	0.004308717715052594	0.001089880544318794	0.06123589576922825	0.01506027901735327	0.001073899943493936	0.001306812938398668	0.001016746057102414	0.04717965099993688	0.3742746232191323	0.001156120365055108	0.02616642334624216	0.02666887943452989	0.0193642209759986	0.02246519665453652	0.02158652102659425	0.0149474362550993	0.0007687922593011832	0.03801005478380494	-0.0109269248650706	0.007486419565082875	-0.007865688924900614	0.009395554308770395	-0.7608766714240646	-1.908073158277245	0.03213086897347967	-0.9197135692191789	-0.01632796164956667	0.003668255084701133	0.5877851727701857	0.09214356924350547	0.0719795684825181	-0.004007386266922321	0.03213499070058021	-0.1212118049890044	-0.1151396829188749	0.7800947498413293	0.1353614772350603	0.0621495039773496	0.01263403515635029	0.02994161841563412	-0.4616284990631093	-0.195010685624473	-0.009095348866245677	0.0179379138567641	0.06556180619786879	0.2824307190009042	-0.01256815040622936	-0.005660282250825757	-0.5433128788247802	0.1661616824219054	0.03576220448941504	0.01232480362804987	0.01778960334117104	-0.2762848675965611	-0.1985987973805045	-0.02204485476118079	0.03122383611396646	0.2136970386134716	0.05613141803638438	-0.3607899014159445	-0.2015327538652928	-0.3190958886600149	0.06952397718272181	-0.03407484454345223	0.002439144808038138	0.6047446244111367	0.72493806113023	-0.0001801943849806742	0.3064957134495305	0.8781845142782747	0.03846249862739543	0.05092615394948748	-0.7840652298191837	-0.04873347824283877	-0.1950064776291852	-0.4512235159750978	-0.4996880636315922	0.6109970813101464	-0.1503801304577256	0.2342858438823503	-0.1989844424358509	-0.2114266970904787	0.007105698881049958	-0.1609822197145878	0.2356170938741896	0.1842075053005464	0.04069959350544852	0.0003090734908122408	-0.07424773808474039	-0.7897581856962489	-0.0378759575716681	-0.3913321545388039	-0.4836093797087802	-0.350961634850676	-0.367882544082164	7.843826912879368e-13	-2.018633418885181e-13	nan	nan	nan	nan	nan	nan
0.43	-0.01678256228343207	-0.03267022828687351	-0.05918138295872487	0.7863739684392806	0.9090644138489554	0.005051202809465342	0.47029506514302	-0.01831334427880916	0.1464090192963085	-0.121163964775674	0.06155437714785485	0.07807467419701822	-0.0895204105017033	0.08446369095050611	0.03410059522322344	0.1470512873612854	0.2739017662054132	-0.1470512873612382	-0.2739017662056252	0.1077552092947055	-0.169372938273176	-0.006251867367483908	-0.3602762694977744	-0.007932916115280166	0.007340013565475296	0.04721143072287109	0.3260637848611194	0.8793505004295689	0.5656009788318825	0.1481197762087104	-0.0209534613746308	0.0854072988417177	0.07107108739424335	-0.7981858206373377	0.766351301267777	-1.252819850427865	1.353544211004783	-0.3312146122810677	0.07102225914195059	0.7205491352346921	-0.02366389172037445	-1.672047229231064	-0.03154109817516677	-0.9152230283193871	1.002541156572349	0.6383388959257129	-1.039923440853405	1.018295213064312	-3.733372647648777	1.462515474787615	3.73337264764879	-1.46251547478764	1.306648169570424	0.02762036383363814	0.001374051950493608	-0.8477123267902776	-0.08469130722203376	0.1506687538487066	0.005568716616687472	1.372107036401893	1.654103227847877	0.09304834331689514	0.6408569522350726	-0.05308504590589332	0.3480693014475348	0.5187603713360683	0.001307112210067888	0.02184925412413196	0.03432773495652038	0.05582551814831715	0.001023494589688126	0.004686798193805571	0.001114804707870058	0.001437129036351561	0.4186710721243321	0.3835602764619288	0.005044820368151426	0.01170714826513069	0.001036529177087202	0.02229734134451481	0.00100882667075471	0.005962133902755033	0.001697252835492092	0.01613685770129539	0.6278131983924293	0.5646122211237196	0.002551935050645901	0.02219524388180543	0.49581476287343	0.4858883745910498	0.001113065573974124	0.01131979081378768	0.001286304072010688	0.01217161419204194	0.001565491195378621	0.01289030166450357	0.001075602549745975	0.01070728276422585	0.6133216261782727	0.5219833697104768	0.01487962881833503	0.03226123112873876	0.001060314472319216	0.006661080836374901	0.001063861816098429	0.01655179272207729	0.001155883765271574	0.03312125434218937	0.192516418621388	0.2083979760988746	0.001479741329838008	0.004375333063723285	0.001227677359423993	0.005847685206155031	0.6619353314690205	0.5451894677274085	0.001063328373595158	0.03874763716536955	0.001027812753362818	0.01054485534261349	0.001011439722319053	0.00497141668120487	0.001021164940617599	0.006389899351554569	0.00666406704069264	0.01609184571794645	0.01309260042857566	0.01620832680148567	0.001460164589140298	0.00630823974196391	0.00115612532156964	0.008292107046219204	0.002230181721224355	0.04035473501733585	0.3792001197284468	0.3675363487334039	0.3441792137394532	0.3518236186841428	0.2482121379561489	0.2193716316362021	0.004965362909228675	0.04035327395156794	0.08086926244496695	0.120106930682803	0.002561881729396111	0.05147864078529295	0.001314204226114574	0.01182873698763558	0.001062961132403191	0.08777566319913271	0.00103616306983761	0.09623515240479311	0.001219252281520324	0.01316988976516954	0.009197907495330648	0.03317894028635324	0.03263749298025178	0.05664873526342207	0.002164658013207052	0.0243710356295906	0.0274747814347319	0.03293968680498681	0.1152328368430206	0.1090770009261056	0.01906753797503896	0.03238375220831037	0.01265020917559271	0.01938337348065971	0.04402908284548716	0.07280134128165652	0.006302973197579642	0.01785865296642491	0.438950323803377	0.4343801454839109	0.04241109104587312	0.05584463903238372	0.004791309815427874	0.03005751882987726	0.01602753687196796	0.02902159442822187	0.004347932291703785	0.02634904278797626	0.001097128225440151	0.01733314911134531	0.0627822775537636	0.03976752299509204	0.0131755127755013	0.04131444085092157	0.001105941081470853	0.02484084249975039	0.001325859548489255	0.0133139002828909	0.001018780274760056	0.03142228275547541	0.04554000779300765	0.02632686007541472	0.361465171751753	0.3112527921115836	0.001165516511122549	0.02513225155328095	0.023933153491795	0.07118319909746319	0.03129458497027969	0.02615512168011391	0.02356789391330703	0.01282318996104428	0.02636218120616899	0.01728011823748734	0.02076419203385696	0.01433798689737888	0.0006963297503933507	0.0368067019433103	-0.008211115968198353	0.007810029475421844	-0.008084365572366987	0.008404764278074357	0.001265985865799483	0.01584127561853516	0.001022037597930453	0.001105507551242486	0.4377504352501977	0.01024733743503109	0.001035489789301686	0.00100858490828944	0.001646114527356583	0.6475763921624236	0.001635759331824259	0.5346887603062551	0.00102441461776372	0.001270967275554353	0.001538266877471321	0.001074941577396332	0.6024314057933505	0.01846591417005215	0.001056583961151132	0.001061822899384349	0.001162212150563418	0.200567766037929	0.001085334430866282	0.001198242036970305	0.6589549398371036	0.001063224323033297	0.001027529512359495	0.001011131090908671	0.001020866273260267	0.004702906214834657	0.01038601963928377	0.001267667875371236	0.00121712431050119	0.00357308363361917	0.3897073965259104	0.3543301294672678	0.2446776228339232	0.001628841470344648	0.07925004068014761	0.002319759905813809	0.001266618707306662	0.001066340285412789	0.001038347481831375	0.001199315961803811	0.01247194269104768	0.03758958272841233	0.002585105593948449	0.02462573737942469	0.08869878060355521	0.0263794080289371	0.01153929251085625	0.03660079404174572	0.002531698794280796	0.4714463631283867	0.03323448731930856	0.009654979846051116	0.01181191440011708	0.003211458791862515	0.00109001222241612	0.0325360805608768	0.01513259703793181	0.00112191927843322	0.001438140449011881	0.001015936370674153	0.03480039110750815	0.3718553986283453	0.0011436316702778	0.01750193144624925	0.01457015967213932	0.01053261090985067	0.01222905386063052	0.008442918300579229	0.01473259575661476	0.00108550571329193	0.02955834221697141	-0.002356510668136144	0.009420686477063636	-0.008445436174041402	0.009034892094709888	-0.7690233409329884	-1.65906468342989	0.04777484687719264	-1.172869329390979	0.02454190014719679	0.002178042545112923	0.8196024661655684	0.2911878224613825	0.09171623722166475	0.007157912862517186	-0.04160619793888553	0.1108377566108441	-0.04806415882823364	1.061449422861331	0.0726084886381331	0.0639925714272075	0.019073338906073	0.01613498159157024	-0.1989581759801757	0.2504286803588948	0.05908663742002549	0.02631756764689669	0.05145056490390613	0.3231457674128254	-0.03441397308964758	-0.003091197540744255	-0.7015252076509106	0.1533217695156782	0.01562131668911051	0.007525443859504999	0.008963070065683983	-0.1294301243828315	-0.1699510835071397	-0.004561193503747242	0.03544264066890143	0.248164457348325	0.01597760779390371	0.08426744893106988	-0.6030987898232043	-0.1914203479657152	-0.009542309217461688	-0.017702861468765	0.003247365421958246	0.5544960529385111	0.6563265751667628	0.003676272665455511	0.2665481942559688	0.4886679510018159	0.06024355677348801	-0.1577508683927843	-0.9768662150543376	0.1242249032414844	-0.07697977898455756	-0.5884123562291343	-0.2858672323609823	0.5214997235516129	-0.4955409199393114	0.5331164399069899	-0.2561747431749256	-0.2335290150496249	0.02048931559187581	-0.521130718885419	0.1082546426438949	0.181673775434486	0.04728372654313528	-0.00262326494313649	-0.282390687565909	0.08482441672007882	-0.01810346458523524	-0.5991561934535932	-0.5768440984072515	-0.3578057624218894	-0.4178411684105495	2.541887258987937e-14	-2.477338931721831e-13	nan	nan	nan	nan	nan	nan
0.44	-0.02540169084075103	-0.02492592621279964	-0.07150619434307139	0.8000400179088581	0.9058233424293405	0.005774262497177027	0.4785066523866418	-0.01850494629878229	0.1282060386639049	-0.1210619661292574	0.05230900746371821	0.08717063222773894	-0.08189546547950394	0.0738771492313601	0.0441989912922118	0.1134234740560868	0.2879638002851402	-0.1134234740560693	-0.2879638002852124	0.1199962363155391	-0.1688190386911036	-0.006469404139817097	-0.3687137801412372	-0.009018465129636132	0.008876383879085018	0.04731438515079059	0.3382781327384317	0.8954716489634981	0.5666193948733875	0.1526962506228349	-0.02126274435875398	0.08883144287246041	0.07644401596676043	-0.9270582280897058	0.7715843498648097	-1.193273967344098	1.379760775916823	-0.3169082901006799	0.07177094175540369	0.938049512912346	-0.0134134449673801	-1.919977787372398	0.0519849104225422	-0.9211057450380489	0.7949888171487666	0.8897683706124497	-1.06146291349111	0.9857716470739595	-2.970003394239156	1.347541098964654	2.970003394239157	-1.347541098964657	1.140514676616384	0.08155300380643421	-0.04602268164647137	-0.8306435966397432	-0.1292503446362868	0.1593507919256711	0.01174800317561834	1.064618950184101	1.553747137171807	0.09275700510259753	0.2888525330296916	-0.005083104454694781	0.3361951087473661	0.5547227469411314	0.001283635971381569	0.02226918877564985	0.02239924727867475	0.04332197825984709	0.001022593967997965	0.004780334937589011	0.001110759625804645	0.001462300190820831	0.4268427957063814	0.3929624409557044	0.009180695040419561	0.01517358085640581	0.001036367440137024	0.0233119139059628	0.0010086582833481	0.005988750992372053	0.001564309238317169	0.01574894848609317	0.6325151543134782	0.5661532145880562	0.002096890068827675	0.02181070247140058	0.5112078929091712	0.4984141950550181	0.001071647523306085	0.0123221014354862	0.001275902327685526	0.01270932961465009	0.00154560250355737	0.01303738387034438	0.001074430630088136	0.01075848703328381	0.6103381719924159	0.5211862647845948	0.0185110616832542	0.03615006928243017	0.00105802882193657	0.006907966213751555	0.001063441105681393	0.01683032245210516	0.001152863843495341	0.03359834361385682	0.1964032870271557	0.2118266011126116	0.0012938654091472	0.0042064509545295	0.001215873934269396	0.005827060760626365	0.6602003192757777	0.5379707709420238	0.001062870323055886	0.04014899164378721	0.001027442150867795	0.01074709725283139	0.001011170265295192	0.005051953091847446	0.001020830301641981	0.006497337211524079	0.005907691500755854	0.01526132565574641	0.01162038540041411	0.0147408355995964	0.001379399931680327	0.006297968615262176	0.00120528619338233	0.008654085084219144	0.00334628871148742	0.04286130676979896	0.3813813466889953	0.3671085181234367	0.3468192784208878	0.3533783056525535	0.2447369476349743	0.2117150220422933	0.003390208312687825	0.03936632000749152	0.07958225149623796	0.1196481119273985	0.002401683850852225	0.05136531748624414	0.001284505416383713	0.01186796948293024	0.00106573914947102	0.09288960352753016	0.001037941544676978	0.1022873206446529	0.001201190723343443	0.01322933778652278	0.01120030230870674	0.0358179151960096	0.03460751405080829	0.06015980633074151	0.002527938072301331	0.02502521752377209	0.02502257873602217	0.0305785603231806	0.09828030967906737	0.09777838064974345	0.02430108532328312	0.03427427102211396	0.01235077318729965	0.01895139764362544	0.03927027148525068	0.06679177026339847	0.00449119767832685	0.0158315984798639	0.4474423904749123	0.436411351342724	0.03416832005924866	0.04927810893578105	0.008836275819038295	0.03608930109508806	0.01311106181877754	0.02622000078388355	0.00349953664681924	0.02419221424762387	0.001093748428158068	0.01753861288150529	0.04221345635939824	0.03237077182324921	0.01411449750230885	0.0419952668225298	0.001127062365931989	0.0266628582154289	0.001416507689030651	0.01378393636614566	0.001017187788634331	0.03142076818478474	0.037534085286174	0.02237909875322616	0.3643950798514266	0.3136883196479749	0.001151512222354029	0.02502745391720904	0.01862778077739546	0.06469445312981777	0.02037785946239813	0.01983437813088429	0.01512013244489843	0.009149648811518933	0.01706587910997481	0.01274946617321514	0.008113986703484158	0.01448881601352679	0.001056520709728728	0.02907700108077337	-0.001270187109387056	0.009550130441199508	-0.008532906833027598	0.008638576082431831	0.001252640257054968	0.002791371515910456	0.001021320210767432	0.001107002492246796	0.4509166441551727	0.01626160952855498	0.001036694036747678	0.001008398262227709	0.001258646098601756	0.6409530469959654	0.001578789637755013	0.5574061101667981	0.001028515732656902	0.001260108594741377	0.001513866518318346	0.001071890913489412	0.6036301690291741	0.02568470913131408	0.001054819139467628	0.001063815968446903	0.00114058179434842	0.2050344217038385	0.001097608957232887	0.001206551342630437	0.6532553085185023	0.001061767523890428	0.001026692131112455	0.00101069830208279	0.00102018372229846	0.005346712987051294	0.009667018745363409	0.001309184468419587	0.001288100559012154	0.005268535920826594	0.3829116577067573	0.3505341944806885	0.2330720885443635	0.001703693968435036	0.0767463595946601	0.00216139652584592	0.001242120111974463	0.001070465109226365	0.001040951686249696	0.001168993574315256	0.01412989590748038	0.03652467944144178	0.003164481617367462	0.02032497910105141	0.06204766177672614	0.03325091344857731	0.01236090181965042	0.03107290750679569	0.002490416963248955	0.4621752592195055	0.01739250044346762	0.01591442420522188	0.008361618963452801	0.002114199868673086	0.001090143900556262	0.003836265352525827	0.01520491505851132	0.001169938613341853	0.001569467959618602	0.001015126684261159	0.02242113121508094	0.3694361740375551	0.00113114297551244	0.008837439546256126	0.002471439909746689	0.001701000843700784	0.001992911066724803	-0.004700684425436185	0.01451775525812999	0.001402219167282868	0.02110662965013724	0.006213903528798051	0.0113549533890452	-0.00902518342318194	0.008674229880649009	-0.7759853824502964	-1.305977333192298	0.03077073504645371	-1.308201360139172	-0.02008381416496632	0.003289860012219862	1.062712567195429	0.3844720198487199	0.1111473491520936	-0.00586603625779602	-0.02010129684956574	0.1682556598817145	-0.03841522103291309	1.46389678475175	0.15145326251832	0.03909348794479113	0.007309194139759558	-0.007538622300390146	0.03470219954373587	0.4936331312410598	-0.03710519914108953	0.02832660836248748	0.0452928825940067	0.3623229192380336	0.01201702065413669	-0.001136007314771707	-0.7187094720120444	0.1242425800627098	0.03069639264866585	0.009752989107206334	0.01500209496016392	-0.04749358945611353	-0.1199959143365742	0.0004238682097664128	0.03641127123254161	0.247253496638529	-0.1170172352535097	0.1661389738479395	-0.912934789585408	0.005584432244692281	-0.08094401111117881	-0.005687982330660955	0.004707843159515685	0.4611009189885739	0.5473854695225981	0.008349450021833908	0.2681760101951735	0.2364252373712653	0.06830646350021786	-0.3040837354302892	-1.305495968139852	0.2452179744893263	-0.0195078500443657	-0.5910819776253594	-0.1290431177835578	-0.2247107353027067	-0.8131777773685875	0.6414986085830361	-0.3022997743749761	-0.1862777649610595	0.01794953757285198	-0.9736075749734786	0.0373142237556541	0.1834472320607579	0.04529461619277316	0.003895541636703117	-0.5104871648376059	0.2908559048557127	-0.003761080830639672	-0.6769155535836684	-0.6907497702871584	-0.3793529829883235	-0.4923871347655615	-7.848740777231575e-13	-1.301315141127028e-13	nan	nan	nan	nan	nan	nan
0.45	-0.03524902747003878	-0.01740057136101525	-0.08266169343294465	0.8139704279215465	0.9027338519377412	0.006448211355386593	0.4893422156501551	-0.01851610610462105	0.1088910206598229	-0.1202672236976303	0.04331646632091103	0.09353982569422606	-0.07181412984798903	0.06347614952499916	0.05349374437635181	0.08846654228202606	0.300785157107528	-0.08846654228195905	-0.3007851571076618	0.1305546697291088	-0.1677678194039794	-0.007200412430707478	-0.3766761810561227	-0.01046407121085727	0.01056486229298056	0.04774869797325724	0.3472695313430982	0.9101403477605821	0.5671215886730741	0.1543734374209095	-0.02099401851597585	0.09214754139382175	0.0821178302486562	-1.028886063910146	0.7264825089530796	-1.027227941075321	1.406618529249405	-0.2997748965512911	0.06186559600228515	1.22251574213016	0.01173777997646219	-1.92583468328253	0.09027820013400445	-0.8697658008196042	0.4738393816272495	1.109855072429379	-1.010516732874785	0.8642570117931988	-1.997304541917715	1.21636065426829	1.997304541917732	-1.216360654268356	0.9718811843528358	0.1273282548018735	-0.1009083048917991	-0.7582715264934226	-0.1585992052146469	0.1783884631546836	0.05898943048006522	0.7279040718133277	1.368271477521088	0.01250028187230407	0.06013716996689441	0.0508967545906702	0.3282202427265502	0.5793893327444684	0.001269177398041377	0.02267911962723785	0.01292486777024711	0.03312064086530779	0.001021705729865016	0.004852082230975717	0.001106811770301727	0.001473638966546156	0.4351244582899341	0.4037871467517489	0.01386418728990496	0.01896180843585191	0.001037297543656433	0.02450399749777564	0.001008286145826139	0.00598891123243993	0.001384403747467622	0.01529018056218712	0.6252158227296034	0.5627458683727785	0.001799307217495948	0.02156729549671666	0.5318145133028689	0.5165914933128508	0.001052624736753479	0.01338360733585444	0.001255796334689672	0.01306700778794863	0.001517758243128233	0.01315424903248509	0.001068418268360697	0.01053256670281513	0.6069517342535279	0.5221610165293816	0.02490866060056038	0.04284118912075266	0.001054121057924127	0.006963808470141913	0.001064859687624262	0.01714656988478906	0.001140933973877935	0.03400146605907951	0.1994965217845344	0.214874076137889	0.001204216820099481	0.004136534229740889	0.001210709124937648	0.005811282216418675	0.655697603935539	0.5309302683924562	0.001058793427658077	0.04112023097495275	0.001027015724380065	0.01093396102928139	0.001010900865020213	0.005120423518922807	0.001020458943268986	0.006593187598540982	0.0056678374030668	0.01479897487372308	0.009847854140663408	0.01299342353069253	0.001901838445331213	0.00678157497808212	0.004626708926019253	0.01224722666916284	0.005254074849117439	0.04551849136756521	0.3790609692042209	0.3646185660262842	0.3451265987547003	0.3538228529797933	0.2377468845241096	0.201929190611174	0.002680747817029667	0.03937161318552732	0.07754577215783717	0.1185528655468599	0.002328765490784706	0.05139416587528449	0.001270697492988016	0.0119277611387264	0.00107072737708438	0.0968845210086418	0.00104100796112988	0.107009877175378	0.001861181905108358	0.01398107221667163	0.01257159127233121	0.03801150182464658	0.0318415716568434	0.05832527855482805	0.003922187046894392	0.02661393481021332	0.02046296905099474	0.0262861394134805	0.07667120421210562	0.08322057846450512	0.02917202498240737	0.03676234102292685	0.01239631947153245	0.01875335607538776	0.0353509330331542	0.06178050968813087	0.003421688031714617	0.01473595448033365	0.4483423374365267	0.431286508670271	0.0257862107731168	0.04206071498052393	0.01394161509393683	0.04221428818840094	0.009942358856137326	0.02314954836184551	0.004912158970427784	0.02425279957072999	0.001092895882399829	0.01778587365488645	0.0241721996839306	0.02280976769038457	0.01308146906965926	0.04066513178749727	0.006372004514354474	0.03363396361525024	0.003351419146112846	0.01608672973341646	0.001016391383619456	0.03149127959916883	0.02807532074502049	0.01703536498580261	0.3627289421308934	0.3152573831764762	0.001145192388231003	0.02504671164168571	0.01371376572089809	0.05893579813931329	0.01175623169687003	0.01441764905186102	0.0086410851532846	0.006343976401495984	0.009791844193622822	0.009032972021675705	-0.005052869868171502	0.01401868310071032	0.001061180355736808	0.02059302791451927	0.005127947511250751	0.01134341814476669	-0.008677335151074328	0.009796983029581862	0.00125536384131041	0.002134024615090261	0.001020325327974963	0.001099062831288876	0.4555853177433833	0.02118405190192514	0.001039595289579848	0.001007476331070898	0.001144561389687587	0.5769190405287544	0.001412143044992494	0.6000091501650736	0.001036468569901597	0.001213481862881539	0.001467450295483533	0.001053926274213084	0.5943200445447858	0.0375073956068816	0.001046021408599496	0.001068468739465221	0.001118300085881499	0.2044747749902945	0.001122022430276301	0.001204296731961215	0.6367747479191976	0.001048442908069943	0.001026470198137788	0.001010554669898341	0.001019978312376346	0.005470693992768993	0.006471064398675666	0.003409535534613836	0.01407753094896457	0.008954143352510151	0.3662647474500221	0.3336865705759041	0.21797235045812	0.00213369898127022	0.07321705121695653	0.002329599943802454	0.001268322681338801	0.001080534922144702	0.001046947513894581	0.003717513902466853	0.01399003634662217	0.02187659492356425	0.007265770019301851	0.01110765596607526	0.03472002211363753	0.03594760645105772	0.0125176674553748	0.03044839488182369	0.002131973638919689	0.4396712428757796	0.01505843959626971	0.02246261499058739	0.004953375012728524	0.01002684842550948	0.001093585873354615	0.002497418312772915	0.009196806775672505	0.02096764392657657	0.008597679956170228	0.00101593131418872	0.01255879976328387	0.3501033416988016	0.001144931532641284	0.00786239509361485	0.00208889523137951	0.001541480957699603	0.001745387421793873	-0.01850147479401648	0.01314929246195723	0.0007930089525086655	0.01169817335977105	0.01065731731784972	0.01312747765291225	-0.008543484851435013	0.01185359249587748	-0.7833158412664528	-0.9668887284783781	0.04648786175005033	-0.756487818983722	0.02046353898370661	-0.0008316441120427282	1.08211886268462	0.3753485413936709	0.1256615022965078	0.001992186334766737	-0.05917542158882667	-0.8776297069088467	-0.01584711451175731	2.20292427942165	0.08252596904062059	0.02969563592801445	0.01334434597363592	-0.03634682434318437	0.1319486658114459	0.8212135012771371	0.02315355685245154	0.03339711852365013	0.03718201224285479	0.2522449652867567	-0.01681255214947622	-0.002145079846684278	-0.6757564529817354	0.0703972491663538	0.01200742358443331	0.005093556475716756	0.00652096416971021	-0.04258550815107671	-0.2147797743534549	0.08851875464310702	0.6282567742508484	0.275610587595249	-0.3611603071847023	-0.07197686407678587	-1.029295340772813	0.01256252656704918	-0.1366860480052379	0.009989948770091581	0.006435728485805321	0.3261363172875787	0.3846357302346316	0.1322045505075179	0.1782706167110926	-0.5583061404093953	0.2342913068162832	-0.5382525230533045	-1.643206009846022	0.2467858845057671	-0.01923530422782735	-0.4129636293706979	-0.09157426135711	-0.723686832868661	-0.6157824919259151	0.5739712249717326	-0.3127489682399048	0.1811606986275655	0.02837556253043674	-0.8729228585689504	-0.2774977876055676	1.116760591140237	0.3840446846758867	0.00749747450852195	-0.5470893842036543	0.03088866672909238	0.006074547325993464	-0.487236190691818	-0.4036420995174961	-0.1941866139010968	-0.2659927832200217	-1.478197836782248e-12	-4.667156780435398e-14	nan	nan	nan	nan	nan	nan
0.46	-0.04570895144045725	-0.01053635826379693	-0.09183879497332584	0.8281783345472622	0.899852142742203	0.006988509738395027	0.5028260192760182	-0.01825906477586943	0.09003316760121856	-0.1195901096403841	0.03506642510191809	0.09654720996993409	-0.06003123769457756	0.05383122047209099	0.06130569236949859	0.07395895159093401	0.3122836211449721	-0.07395895159091555	-0.3122836211450049	0.1394480435677562	-0.1662997255715053	-0.008502156804908428	-0.3838079094742001	-0.01216501590585438	0.01244502458824722	0.04817167114369707	0.3527210801963118	0.9226026556194606	0.5669657710516264	0.1541700408896642	-0.02040343963512471	0.09541976067102594	0.08801878708859606	-1.049575696409724	0.6393559989354279	-0.7975944574473952	1.435260098522308	-0.275352030228466	0.04504084671518866	1.467697585402903	0.04022678193931389	-1.828544798293824	0.0284592354728954	-0.7726057602881925	0.122626978999876	1.230079675127574	-0.9102487827829852	0.6892106289239668	-0.8801351776460883	1.082962541975909	0.880135177646089	-1.082962541975913	0.8075027616314951	0.164927912876052	-0.160169898308172	-0.6645090972778729	-0.1803180673870268	0.1976875682002513	0.00948007279543335	0.3566489999358522	1.112468949531056	-0.03884527912426268	-0.08726413283053742	0.05928750313849658	0.3274192599160183	0.6001512586378175	0.001263309465673248	0.02310439453860964	0.007625324909916294	0.02770378787423374	0.001020764142246288	0.004910211038238728	0.001100867359911902	0.001449476523564098	0.4422396459764489	0.4142026236228417	0.01862291826501101	0.02272405259273346	0.001039213652718597	0.02579298661807058	0.00100763897499148	0.00595047676138006	0.001237344439635509	0.01481497738037116	0.6012301675950252	0.5480425243705357	0.00156697281226127	0.02138214136773465	0.5588741652384638	0.5430999088956742	0.001047094700025724	0.01440618184011556	0.001222428439709499	0.01324831211746413	0.001480630650526402	0.01324988094283868	0.001056427343974257	0.01005752293516506	0.6018172014862525	0.5232592484287838	0.03380204087596426	0.05210679260595506	0.001047767266529767	0.006868635478172365	0.001067895968585668	0.01746774960658721	0.001123826564947963	0.0343789919744821	0.2012123810695433	0.2169729580077528	0.001171593019925821	0.004053956180762551	0.001206999518301627	0.005781651597249845	0.6477009795136984	0.5247283335807473	0.001050090751315964	0.04156477588643585	0.001026691591313094	0.01109386694338518	0.001010694379542967	0.005176873424743547	0.001020170598079201	0.006674816129498507	0.005608267129449051	0.01445743666832793	0.007367076493854918	0.01073937461405384	0.00321045601599224	0.007912770713173275	0.01263511778853078	0.02014001513885676	0.008033929602479641	0.04820206181677127	0.3720895015084093	0.3602815695195973	0.3384061873762728	0.3520438212574629	0.2277687855362877	0.1914278383440138	0.00253862746357069	0.03995933700001854	0.07484699583238254	0.1169427753071148	0.002376142796903338	0.05153576223415609	0.001276894033671715	0.01198038886227079	0.001078257275405808	0.09917740467387585	0.001045539689290296	0.1097302331211181	0.003461637903648242	0.01567757108728985	0.01320058533116489	0.03953791355385868	0.02339366793450191	0.04989417656508097	0.006654744739970931	0.02940812992075974	0.01359979181208628	0.02013646833109993	0.05173657331583584	0.06417142963524947	0.03297355191962507	0.03909778588907139	0.01249629409205365	0.01858399474647366	0.03295643725509966	0.0584966278371515	0.002704364928067869	0.01397034166767127	0.4419325836993194	0.4234690340117198	0.02018660422895783	0.03725282953250159	0.01969794582753992	0.04737817389248879	0.006636257181346855	0.01994585624896317	0.009530335984820041	0.02747074560191173	0.001094191288823758	0.01804358300581062	0.01365449043305919	0.01622572251220234	0.009604264569861121	0.03696217993391489	0.01866717669823418	0.04711780490257211	0.00780180215328413	0.02084044260777218	0.001016395879234504	0.03151653234013559	0.01825989665695394	0.01166071515797433	0.3552690788595353	0.3144647303001506	0.001148928940771059	0.02511818329555375	0.01068570975468078	0.05470131439287276	0.007058927031235952	0.01154061506078172	0.005212650324674021	0.005017814235825283	0.005892835994139994	0.007127988755457954	-0.01864234897111081	0.01294966359898959	0.0006565934278904596	0.01149273266552406	0.01022293491083066	0.01312286355520106	-0.008404345542592189	0.01230269375545022	0.001258087425552849	0.001476677714263952	0.001019330445183706	0.00109112317033155	0.4602539913315933	0.02610649427526475	0.001042496542398177	0.001006554399938959	0.001030476680799513	0.5128850340615424	0.001245496452228081	0.6426121901633479	0.001044421407189594	0.001166855131028908	0.00142103407264614	0.001035961634945592	0.5850099200603973	0.04933008208244428	0.001037223677739783	0.001073121510500677	0.001096018377420037	0.203915128276751	0.001146435903314703	0.001202042121290063	0.6202941873198928	0.001035118292265089	0.001026248265165785	0.001010411037720198	0.001019772902457904	0.005594674998486773	0.003275110051987599	0.00550988660081391	0.0268669613388985	0.01263975078419466	0.3496178371932862	0.3168389466711196	0.2028726123718806	0.002563703994100209	0.06968774283925271	0.002497803361760865	0.001294525250705825	0.001090604735064791	0.001052943341537305	0.006266034230624214	0.01385017678575699	0.007228510405673851	0.01136705842123717	0.001890332831094997	0.007392382450505571	0.03864429945353828	0.0126744330910991	0.02982388225684777	0.001773530314594777	0.4171672265320561	0.01272437874905454	0.02901080577595362	0.001545131062026863	0.01793949698235472	0.001097027846180467	0.001158571273046323	0.003188698492836224	0.04076534923977687	0.01562589195271397	0.00101673594409491	0.002696468311486363	0.3307705093600516	0.001158720089777413	0.006887350640979247	0.001706350553013172	0.001381961071695446	0.00149786377686534	-0.03230226516259721	0.01178082966578446	0.0001837987377348049	0.002289717069405167	0.01510073110690078	0.01490000191677986	-0.008061786279687913	0.01503295511110728	-0.7914929068681053	-0.7734575786827721	0.03383954683462689	-0.351304479620823	-0.02280751157591236	-0.003810383741476161	0.9808667822078211	0.37927533545963	0.1305284552951375	-0.01358497837908699	-0.02338834852452997	-2.090943897490204	-0.0267646520219799	3.130120249766522	0.1436669827074224	0.003818719185954376	0.003062543712589875	-0.05736330976483398	0.05939823046701184	1.008529860711778	-0.06730824894417831	0.02931306388603159	0.04017357662264044	0.1726042881577414	0.009484755809527923	-0.003906422312388276	-0.5509959244369577	0.01890369606599749	0.02530482017982075	0.007348884858944817	0.01215772375334908	-0.02333107416664983	-0.2213232839145947	0.1299417425920624	0.896340648149339	0.2525306670743692	-0.4864261171547711	-0.2785768360642864	-1.056038956799327	0.122070559232208	-0.1839127829512537	0.01686161162411635	0.003275056700778102	0.1206941557678609	0.1469453524843026	0.1973023381815231	0.1347410303129539	-1.08288960543977	0.3094020283330226	-0.6755337699837153	-2.203765296783244	0.2146929475775249	-0.01377180218982735	-0.2456062327682778	-0.06303688045283573	-0.7632371325237306	-0.331276075901431	0.4492783307507126	-0.3289477131432378	0.4451943767414576	0.0200392495955491	-0.3782157840792517	-0.4372491399158332	1.485994409507006	0.5354785175894422	-0.005156193063487272	-0.5166703769234486	-0.1814873761007268	0.006681705032497614	-0.3720813047272002	-0.1828107526722792	-0.08345093411643716	-0.1300849576794532	-1.142192712806618e-12	-2.636650297059581e-13	nan	nan	nan	nan	nan	nan
0.47	-0.05584634404390276	-0.00474113787264559	-0.09858058808906936	0.8426864864444176	0.8972604103324785	0.007340038442909359	0.5182338931169728	-0.01775979248167569	0.07215537772995199	-0.1201378233952859	0.02797222381088469	0.09611379378871689	-0.04770037568416895	0.04538141912589784	0.0672526405962053	0.07101505156432703	0.3224983047934587	-0.07101505156423225	-0.3224983047935082	0.1467096027609704	-0.1645108636171064	-0.0104118760912303	-0.3899344478358095	-0.01404496962105443	0.01450825610326528	0.04751365278664939	0.3543052828416666	0.9322550939494799	0.5665538050031685	0.1528727070835895	-0.01997958821332383	0.0985676805530304	0.09401869858782735	-0.9496846699302802	0.5220495743206297	-0.5550215605345791	1.467275640715732	-0.2408656514950791	0.02519787978469362	1.573780344290101	0.06467847861285965	-1.765207555551574	-0.1681897535022318	-0.6539855427403729	-0.2058712719212789	1.203711033293688	-0.7855320788202493	0.5043105958667808	0.2846222975912329	0.9621705670179451	-0.284622297591221	-0.9621705670180067	0.6433288616376337	0.1910347424450755	-0.2220125302228176	-0.5526831216540193	-0.1941123773374034	0.2142313605690753	-0.1410779317480443	-0.03798979767110756	0.8220610979531977	-0.05224133469276197	-0.1818290636091994	0.03110988459181822	0.3017923661917158	0.5908343425586712	0.001251079323811631	0.02356248225965415	0.004597079852042826	0.02493804572448156	0.001019665130915213	0.004955212366980948	0.001094215161734952	0.001379390223665975	0.4471415757722906	0.4228750642702077	0.02407313452269981	0.02709953034593619	0.001042433314234501	0.02706826575198672	0.001006962447198427	0.005859957346882346	0.001134361326708868	0.01434011899040481	0.569702124334396	0.5256031306931201	0.001394933771239046	0.02125160084954691	0.588796770069373	0.5772704816091714	0.001048787224568273	0.01535030748169445	0.001188807814572119	0.0132831955814981	0.001435531770603278	0.01333653772416822	0.00104532647291555	0.009386973226100223	0.5942787228110336	0.5228332092996923	0.04324012267357936	0.06200094338781191	0.001041458676666601	0.006633075022799605	0.001075886965849021	0.01776260456972654	0.001109017378756858	0.03480430934040386	0.2022430113317751	0.2187178560895923	0.001160342009255919	0.003955516000224717	0.001200559380971735	0.005723422522343897	0.6384087047628499	0.5204280741652625	0.001041320813085415	0.04147025542495043	0.001026527994149027	0.01124412344890384	0.001010566524604268	0.005228651512491762	0.001020009493974481	0.006750283312607189	0.007585199213479967	0.01586480573791154	0.005478320901988117	0.009055386570825283	0.01007668546407706	0.01348022553120128	0.02573469536986807	0.0314859743582426	0.009413375456158743	0.04895509127013073	0.365813260472538	0.3561308601482294	0.3297661050100641	0.3491115975092066	0.2170595775824404	0.1823376793740894	0.002466700847686995	0.04060771284931755	0.07135217048261794	0.1147843522011199	0.002461600803528313	0.05168619059053893	0.00129723682808385	0.01200102031830835	0.001091704977357378	0.09918882312112648	0.001053606562617838	0.1097650583544574	0.007868951931971277	0.0200199046116604	0.01320392371315533	0.04046246424165038	0.01510523598305059	0.04146023190914436	0.01102556743359733	0.03357771645965325	0.007911249745366788	0.01509776258301831	0.03078565664365228	0.04507757831283721	0.03557686958069633	0.04050278340169599	0.01317085555796452	0.01892685625012171	0.03277223390053394	0.05718223760954375	0.00293232957731002	0.0139190230785484	0.4314445388698721	0.4168087622630421	0.01527293249351992	0.03351154913372692	0.02219485618199386	0.04811690808202176	0.004125045315897079	0.01748439014863412	0.01710253412387433	0.03349630313290292	0.00111193129379313	0.0182936688574264	0.007635945906439813	0.01310071767238376	0.006306208929260529	0.03342450631395822	0.03622894393131307	0.06355218462808153	0.01537944072255264	0.02826940170210946	0.001017492483539525	0.03137327544599643	0.01071124115634033	0.007550137045330394	0.3438850288164474	0.3122353521730377	0.001157991298063533	0.0251715065904611	0.0082852232174649	0.05103779932966569	0.004877048539355062	0.01042864878960169	0.003628440788349874	0.004596641055995142	0.004039062223669965	0.006367696325674816	-0.03095545594674895	0.01086757689321472	0.0001746490240732682	0.004242716180173857	0.01415733861677232	0.01523410983892216	-0.008463069225586947	0.01272077623007724	0.001221630478704654	0.001304006485648618	0.001017836773674441	0.001084046689322563	0.4560657112240783	0.0336177409237754	0.001048566243036919	0.001006007941165105	0.001024267203935653	0.4764631016942245	0.001190255171981862	0.6759345830284672	0.001055733292917069	0.001142741619501861	0.001361007031271688	0.001031919369432154	0.5679822810968959	0.05868720486513696	0.001032920054519664	0.001093582952521718	0.001091552575294897	0.2040768802678828	0.00115047962025987	0.001186922706633973	0.61139715881247	0.001029717390845124	0.001026450342810194	0.001010452440968129	0.001019900141850073	0.01315190224873019	0.003638815371220391	0.02744218591300104	0.05170949708510691	0.009397329651467414	0.3553307111450947	0.3080920643116584	0.1939748617443379	0.002245614511280658	0.06430200006238394	0.00259602155071708	0.001338655756253623	0.001118479397220839	0.001069668345081656	0.0178528226637548	0.01266149111229627	0.004751757954410434	0.01938803838667247	0.001664574828770254	0.004269966096922056	0.03857449571231841	0.01494660221864494	0.03488995879149174	0.004353679841560404	0.4000882869287598	0.007402675895050168	0.02151994978742728	0.001401477469513285	0.03163177751148902	0.001158635933533497	0.001120025859295751	0.00243987685593491	0.06949312420102038	0.03032944529099846	0.001020239459915943	0.002238699646251559	0.3111168242298365	0.001174795005506138	0.004710201189882873	0.003285798419515558	0.002444397943319004	0.002572025197339343	-0.04219111554971087	0.008054887969382491	-0.0003146151506728538	-0.001444901016560557	0.01733702833060996	0.01761264246035868	-0.008842819265299761	0.01128911559987867	-0.8004544357540364	-0.6889581035203338	0.05557346178650078	-0.1964235934136889	0.01887000307940696	-0.009937440179578157	0.7435125885081062	0.4949702495942815	0.1222452755184007	-0.008683318568767633	-0.06189292750278953	-2.499159581379822	-0.003868860943088502	3.710021290358936	0.06605655582026215	0.001809817881550444	0.01241634569594373	-0.07793714906671577	-0.1568430407534739	0.9763479073097887	-0.003616862642526429	0.02783757352301502	0.04652252648441454	0.1758310755910694	-0.02165235117844377	-0.007715253359581278	-0.3081015586348964	-0.03609699370055469	0.00939171526484189	0.003938544364929395	0.005009954866245739	0.2820683262766668	-0.1178507146031237	0.9106459035969571	1.313020358824796	-0.07546053404943386	-0.333773202361536	-0.3088262674646089	-0.7697783843638476	0.02653208768821496	-0.2475834328177639	0.01493948471985403	0.001890749283508714	-0.1167361802880362	-0.1373262169410117	0.6318963129292169	0.05631493729844621	-0.6407357849154874	0.5039740683638703	-0.3570624525376607	-1.610504002623426	0.05370675298495748	0.07612475382872216	-0.02620716029112006	0.04630757075192748	-0.6553074178535252	-0.4173588077912183	-0.2509362788683938	-0.1771280221680012	0.7173211765061787	0.02618804711300976	-0.2380091778312287	-0.2817944773255655	1.742634759596459	0.9068299557081264	-0.02270157042315791	-0.3050741437339801	-0.2788659083028346	0.005508818852250025	-0.3641585481148854	-0.03736546663586912	-0.003453187839425713	-0.02584230477430186	-8.391586621844544e-13	-5.842795435705803e-13	nan	nan	nan	nan	nan	nan
0.48	-0.06413828175006797	-4.813687606948149e-05	-0.1030243740804884	0.857541954558561	0.8950774057226447	0.007491127044885816	0.533499689391522	-0.01686447916948519	0.0543651288981278	-0.1235576600494146	0.02183169335109584	0.09249856339813117	-0.03660465090035771	0.03800416704849018	0.07147453587658129	0.07951674004826853	0.3315709600704942	-0.07951674004823744	-0.3315709600705058	0.1522850164931022	-0.1625152254338824	-0.01294717883475367	-0.3946992628394499	-0.01601605748613168	0.0167151043149823	0.04535022875806582	0.3519976577071044	0.9391247252081532	0.5657470762752983	0.150340930912815	-0.01966869987556796	0.1014481609889887	0.09965553996792184	-0.6804847170095161	0.4189121200226248	-0.3379930325867996	1.504723341919942	-0.1936064698309571	0.00495282620762313	1.439282072132192	0.1194349855218726	-1.811036590414165	-0.5459653444237943	-0.581871594054176	-0.5137358628665097	0.9830522299457632	-0.6957389290095043	0.3442000397121286	1.408982524463083	0.8545568676857223	-1.408982524463082	-0.854556867685727	0.470273669414782	0.2062831586407376	-0.2852865897478991	-0.3921644256837579	-0.1985448973582167	0.2264109075404474	-0.291601061463127	-0.4217165560278771	0.5559075352622731	-0.1177978150068666	-0.3341526057651359	0.03669488633272051	0.2739313707061448	0.5275372349289432	0.001226734839176933	0.02417177306120715	0.002973064293608873	0.02388372314276376	0.001018368692822197	0.005028855613021721	0.00108735066440702	0.00125611644102905	0.4491969952609092	0.4288707002178817	0.03045006711947994	0.03260645827500395	0.001047078580457766	0.02819225021367268	0.001006350985765201	0.005693522110002199	0.001079760290518915	0.01377092686974435	0.5364150841763115	0.4960148378752295	0.001281230253151968	0.02121425596109548	0.6194689964399933	0.6174208746514578	0.00105529139043719	0.01614528115449942	0.001159939416607651	0.01325754536020586	0.001382966849865452	0.01346115851898151	0.001037756197008067	0.008474969613239293	0.5839181560301171	0.5198776479243559	0.05249101055570672	0.07175470298613693	0.001036152931651432	0.00632003781364063	0.001090115210833626	0.01798809394976715	0.001099381076272735	0.03534209510253698	0.2029480374810371	0.2204786944671805	0.001156739687904862	0.003771317972072712	0.00118977893801602	0.005627829316254946	0.6292129877907845	0.5185853904084962	0.00103423598629869	0.04087705190487038	0.001026547318499996	0.01137460593549757	0.001010523340330324	0.005274280545540096	0.00101999262978093	0.006816500066815207	0.01229559364522045	0.01964407195738152	0.004701105539705404	0.008334832524265645	0.02414292821931872	0.02466762243601495	0.04403073865814363	0.04520380557727843	0.008512176117296882	0.04722213598441824	0.3634274805498127	0.3538049565674883	0.3210370069604435	0.3458481288305872	0.2069049914192523	0.1758765597127642	0.002271940644964434	0.04086852829232873	0.06699777238288201	0.1119948747593529	0.002553409156389901	0.05186886042971529	0.001329471392609043	0.01203899414330047	0.001112368022629061	0.09687616678797502	0.001066004070195363	0.1070367905590461	0.01575081063665961	0.02753013627111087	0.01262429514800633	0.04078712890107294	0.009539970612064177	0.03634273168328585	0.01713877964949974	0.03907678706648542	0.004869336095007787	0.01249811782216477	0.0176380138645231	0.03205136888576491	0.036915868968895	0.03991992490968713	0.01462405931452793	0.01998210284112916	0.03505831495392975	0.05779377768059937	0.004330519415827686	0.01476718124453946	0.4188216591132375	0.4086330816416872	0.01011399997514029	0.02889807729826352	0.01986834584969367	0.04337135259476338	0.00278116478020545	0.01612764549430832	0.02750399401600486	0.04096525007354636	0.001151610076778356	0.01849154644100608	0.004515016805132406	0.01164105907597379	0.004253169357564457	0.0310961125227192	0.05838436174024833	0.08080556457455179	0.02627677578114221	0.03810737481047687	0.0010197931128308	0.03107837323831699	0.006557055386776175	0.005566654320737647	0.3296596619598251	0.3085978589543008	0.001170560435358383	0.02525887697034446	0.005984238790063716	0.04734740662670402	0.004554820679520078	0.01083764642684776	0.00335735080489366	0.00489536075931202	0.003635826102940377	0.006533767130149901	-0.04165239186337226	0.007689586860354211	-0.0003182750361375291	-0.0006637013722524416	0.01695967133455822	0.01774628562921611	-0.009003332443658899	0.0103642440474659	0.001185173531840161	0.001131335257019588	0.001016343102164769	0.001076970208312281	0.4518774311165626	0.04112898757224751	0.001054635943668642	0.001005461482407837	0.001018057727053454	0.4400411693269122	0.00113501389173177	0.7092569758935853	0.001067045178628426	0.001118628107978661	0.001300979989893615	0.001027877103921566	0.5509546421333942	0.06804432764782249	0.001028616431299455	0.001114044394514695	0.001087086773176102	0.2042386322590159	0.001154523337196679	0.001171803291973988	0.6025001303050479	0.00102431648943424	0.00102665242045605	0.001010493844219429	0.0010200273812443	0.02070912949897231	0.004002520690452469	0.04937448522518893	0.07655203283130355	0.006154908518741358	0.3610435850969053	0.2993451819521983	0.1850771111168064	0.001927525028438638	0.05891625728551496	0.002694239739678048	0.001382786261812237	0.001146354059387	0.001086393348640821	0.02943961109689232	0.01147280543882726	0.002275005503131867	0.02740901835210826	0.001438816826443617	0.00114754974335276	0.03850469197110051	0.0172187713461911	0.03995603532613826	0.006933829368547239	0.3830093473254667	0.002080973041043371	0.01402909379890057	0.001257823877012596	0.04532405804063698	0.001220244020857483	0.001081480445556373	0.001691055219035612	0.09822089916225424	0.04503299862927618	0.001023742975788827	0.001780930981011487	0.2914631390996208	0.001190869921253625	0.00253305173879525	0.004865246286016125	0.003506834814944721	0.003646186617814903	-0.05207996593682491	0.004328946272980249	-0.0008130290390803271	-0.005179519102527572	0.01957332555431899	0.02032528300393826	-0.00962385225091137	0.007545276088648805	-0.8098942728798038	-0.6832306484904201	0.06408016279162258	-0.009020566174243702	-0.01707912830797873	-0.01444788030166583	0.4455058422737377	0.6055653708322097	0.1002695213113	-0.02876814275946341	-0.04225509466496113	-3.520723725573672	-0.008125526200478411	4.326084315544291	0.113836588312672	-0.008288017892062217	0.0106553463448421	-0.105654090547812	-0.4465062187811871	0.9804516241101042	-0.08280359984772778	0.01543994497368513	0.06266725585625352	0.1757923473069359	-0.007666813708583003	-0.01137924854932046	-0.05948079269150647	-0.08083291573428761	0.02135001639457449	0.00611907392043565	0.01030763797667281	0.4510483557742103	-0.02863648461226019	1.25393015987189	1.370715048074888	-0.24466628057902	-0.1214649590269322	-0.3448258221376828	-0.5302310951132705	0.04455847769366966	-0.3101236501044031	0.02330990816168446	0.006743530472578446	-0.3441208003852791	-0.4056732533389323	0.8308819652545099	0.01476382465395105	-0.4196007194463024	0.5752988419316331	-0.1877215725501332	-0.9902369175285046	-0.1828782533300221	0.128705215271501	0.139579826968655	0.1168584705048814	-1.066318907071018	-0.5057143631967118	-0.6475796045935444	-0.1080034245831572	0.7338722587300274	0.009597592511574821	-0.04514653547449151	-0.1953931741377496	1.649794453687928	1.017281320388351	-0.03548525578877058	-0.0912512993105534	-0.4631103944309282	0.01349112199316845	-0.3774568326567079	0.1213820290355539	0.06052764251970803	0.0551876891842009	-1.041681069648769e-12	-2.493750187534968e-12	nan	nan	nan	nan	nan	nan
0.49	-0.06879767078601225	0.003817183625245332	-0.1055349439665881	0.8728047178635969	0.8934335945582783	0.007446984257354632	0.5459621063075532	-0.01517206918853777	0.03553628356724724	-0.1317269157899046	0.01602387274451821	0.08602135218067283	-0.02876544683809791	0.0311789038412654	0.07431732015562741	0.09872836666613878	0.3396635985247309	-0.09872836666592581	-0.3396635985248188	0.1560663782724782	-0.1604129867368655	-0.01610622391378291	-0.397628192499593	-0.01800227642840191	0.01899668925418197	0.04160451880249047	0.3459429087605896	0.9435918575927698	0.5640080581535396	0.1447217651788726	-0.0191821799392885	0.1041253879444365	0.1044094010305153	-0.252585387290901	0.3564855940949824	-0.1730930694671672	1.548309185775887	-0.1355606461157469	-0.01320434444719065	1.033598554646092	0.2184881147853908	-1.947639124641801	-1.077574788285158	-0.5800964024196409	-0.7619792871810431	0.5868236270348461	-0.6715995588257305	0.2328769468063873	2.38937558526509	0.7808180959654005	-2.389375585265119	-0.7808180959654569	0.279183626467391	0.2118731263946676	-0.3445104047053065	-0.2020735233902425	-0.199173875138773	0.2270903057854075	-0.5087777896446403	-0.7864155972279151	0.3478529965282189	-0.2130418857255094	-0.9370180111921947	0.04700130688666427	0.2654449029154201	0.4156985907510667	0.001206482837784325	0.02505818512267227	0.002073092046521012	0.0239399437838075	0.00101732667144044	0.005145054869167477	0.001082660438708338	0.001087483033059896	0.4472930490210372	0.4310086680419592	0.03774454155420037	0.03953544873754312	0.001052589730065898	0.02903063042987072	0.001005876926206973	0.005445510370547834	0.001049058776349388	0.01305039941443477	0.4846178954474564	0.4462957337721625	0.001206564132215561	0.0212776707623458	0.6468676775454031	0.661133930559111	0.001066719724673552	0.01680029844112229	0.001137425968010122	0.01326727247611079	0.001338616267305666	0.01366690699998507	0.001032623442413145	0.007356982630513653	0.5703342373249878	0.5134770675486942	0.06076341529884582	0.08067949716065385	0.001032043586823575	0.005995850007600979	0.001099223341253311	0.0180974408406329	0.001092042172376435	0.0360541365154782	0.2017675117157337	0.2208569651501653	0.001159406742476814	0.003531968369040415	0.00118076528173881	0.005498175559500294	0.6150093422527853	0.5181682138903896	0.001028839338530985	0.03989745868446049	0.001026767205983778	0.01150534342105481	0.00101056609032275	0.005323359542344542	0.00102013624566174	0.006883810406464397	0.01942840865394418	0.0255600736689549	0.005910815036682549	0.009151105802688653	0.03871875459221565	0.035726209809803	0.05558281214886324	0.0530315902537271	0.006836840881294499	0.04448313969667285	0.3631328135276768	0.3527774796669724	0.3131160792906482	0.3427907695482496	0.1960486253923611	0.1705354422465591	0.002072468013649303	0.04067309452076432	0.06270367908952408	0.1089443430676385	0.002452118661057961	0.05218361862081924	0.001322512508613597	0.01215586079791149	0.001129201748420563	0.09248174795222999	0.001077628849453496	0.1017919432511413	0.02267413832467819	0.03384400704213465	0.01078565053428574	0.03983339056243238	0.005923554462332477	0.03362383260954666	0.0226413408944551	0.04356310032193384	0.003189760571545415	0.01117457199021799	0.009750407630041195	0.02373844378209401	0.03544725383957774	0.03616447111104001	0.01683825402568514	0.02173442300413157	0.06057708489353671	0.06828422257432912	0.02541061870340303	0.0241508144952953	0.4137868968182973	0.3973219739525424	0.006144237621323534	0.02470463156709811	0.01575507185843275	0.03697137009692258	0.002027664200069077	0.01532596083023591	0.03351765108046764	0.0427534602120927	0.001167897468511764	0.01854851196777007	0.002840759623716759	0.01132249993640619	0.002970847097841185	0.02954589909783514	0.0718804625808297	0.09057100098398392	0.03515276057439914	0.04512930207565882	0.001022432620551248	0.03061497487702221	0.004195454481322511	0.004895695722123483	0.3130151083058727	0.304186166989086	0.001163225633989952	0.02556931596539864	0.004158923589582031	0.04377104546592597	0.01177100017931179	0.0180185539068198	0.008085916394989645	0.00818172449473485	0.008800689585590601	0.0105936705489327	-0.04946374979157351	0.004098890400173562	-0.0007929842596443006	-0.003568710718178617	0.01716270668006767	0.01986076223646691	-0.009431988746517937	0.009633165652367465	0.001185573899034237	0.001130625155774691	0.001016156837163893	0.001078461391660462	0.435069073844618	0.05060211866291826	0.001061448207378966	0.001005317665059528	0.001016291285905155	0.2945811657205734	0.001123524255577398	0.7175562463453559	0.001088405036796753	0.001110054758713139	0.001285141036804195	0.001026777139550747	0.5258545519164098	0.07363965420441775	0.001027047562970525	0.001104187367230369	0.001082130672051541	0.1957863144451684	0.001168665595014517	0.001171019424396231	0.5603618626701422	0.00102229703782215	0.001027286804761607	0.00101070934912313	0.001020504283354037	0.03282343148621911	0.009889130455871184	0.06075475228546118	0.06355344242530415	0.004114975718483318	0.3638393322190936	0.2955070917734848	0.170828942756226	0.001810206925242423	0.05577274296294121	0.002051435459253902	0.001258122962794576	0.001147043721961394	0.001092552215967864	0.03110250574173495	0.006527729247823588	0.001882833357405124	0.02989453523652047	0.001406527926328475	0.001129759016111791	0.02963637116522876	0.02100663438829719	0.1360556327530517	0.08398220707914503	0.4204898885172662	0.00174579042301558	0.008819416041751014	0.001223542710330105	0.03618366793523545	0.001154913348815753	0.001079019466513376	0.00156536854375409	0.08087647095012727	0.04560975881668319	0.001026395246428451	0.001624621925527541	0.2690610823946206	0.001125734482800555	0.001973551674836453	0.03188520976866204	0.02122004052790628	0.02329602005343498	-0.05518213480357593	0.0003241492417468412	-0.001251657659601296	-0.005185073356623373	0.01543724692617449	0.02160362222974175	-0.009707154245862529	0.01057239890824384	-0.8216661874019359	-0.9889537433776779	0.1063221918567162	0.03015020887958938	0.02634211654307079	-0.0183592311191469	-0.05857771170041953	0.7655855238673231	0.06862163418174885	-0.02326033695068166	-0.08856016666992816	-6.32060716139969	0.01526481807049626	4.271556969987729	0.03791155427387827	0.007188333702550192	0.02669753602675178	-0.113657399631978	-0.8846741473852746	0.8138867624008272	-0.005095510084173284	0.0064178119814898	0.08010963090643804	-0.1047617221227798	-0.03330683519500639	-0.01421817839949169	-0.08178201934489303	-0.1105349211927251	0.009576700036500928	0.005008659943798095	0.005483897305652533	0.715822953554516	0.1827886487402804	0.9777181044316753	0.224403520616078	-0.2971549486702278	-0.08980049141443536	-0.1811819465091444	-0.5703728005831562	-0.06113575320159181	-0.2948724595186216	0.04679318787284366	0.01815786453871019	-0.5354304215338236	-0.6465221336987517	0.4615854629593285	-0.1921615566124483	-0.150505148750604	0.3400978316155038	-0.08596513456884673	-0.6591158647131521	-0.5288135261124285	0.2165355706849824	1.726269835445908	1.539786393110852	-1.168927445065001	-0.335530970776036	-0.6292976405586079	-0.05735948455125455	-0.2631276132946242	0.0006591011134550582	-0.01168626093985864	-0.1198880832706086	0.3082062466396553	0.427127329848155	-0.0633158021419734	-0.04113477932599478	-0.3054281013892776	0.05569031771011501	-0.338847210674623	1.254422504583686	0.5758666541674415	0.7193855159374662	-1.239623434026343e-12	-4.263078298546256e-12	nan	nan	nan	nan	nan	nan
0.5	-0.06921383543680729	0.007128247283376321	-0.106665677966268	0.8885177356086957	0.8923580951431149	0.007238580940131838	0.5537796053549243	-0.01250589479150264	0.01555421342750892	-0.1449029355056861	0.01022168779977556	0.0776535195237186	-0.02482747746756775	0.02452645894443998	0.07630247742771896	0.1264249074770888	0.3475242674450912	-0.1264249074769417	-0.3475242674450705	0.1577323878226659	-0.1583235919934501	-0.0197971465018711	-0.3989097736481287	-0.02000903466965485	0.0212005949404432	0.03414993576608641	0.3363256984843399	0.9462884662360819	0.5618255170332087	0.1286538212852149	-0.01900082961862535	0.1068356766979408	0.1078187840466242	0.1681601599133402	0.3080607513828454	-0.06202585531440911	1.594774229932484	-0.07994411957520949	-0.0278992797306911	0.5102984983898521	0.3141878687218387	-2.041681552187897	-1.547318139573121	-0.5807444617059394	-0.8918601507547008	0.2028052917384233	-0.6611752668955034	0.1726746383781809	3.10596536307861	0.8081629609104373	-3.105965363078607	-0.8081629609104419	0.0472032235767374	0.203714367920453	-0.3916620915591331	-0.06269472336186366	-0.2026527571508675	0.2108750569531205	-1.033375677515088	-1.134208821926807	0.201802787001704	-0.206502414721406	-2.423908237724039	-0.02433903678927905	0.2805437303183068	0.2586416256592705	0.001196557504159436	0.02616061574432212	0.001620765449801594	0.02468443760885671	0.001016712730558584	0.00527616068204513	0.001081061967260436	0.0009073232220037961	0.4407304167685577	0.426885837299041	0.04595720121763885	0.04762522479912203	0.001058751640746841	0.02958898514733411	0.001005568070289596	0.005179792735486028	0.001032829325669072	0.01226552813139511	0.4023115047449425	0.3716524933199472	0.001163480796591195	0.02140867895376247	0.668534682243934	0.6999526161312907	0.001083115359968366	0.01731840593919943	0.001121883434872055	0.01334040988668819	0.001308516167561957	0.01391917296237219	0.00102950794468451	0.006287539747613841	0.5532617215139796	0.5011628791559656	0.06773058312561191	0.08822002926737947	0.001029205022947001	0.005756896635904987	0.001098845706984404	0.01811621774222677	0.001085894971476495	0.03695165980401744	0.1978604343071844	0.2182909897964196	0.001167812484806831	0.003243106702483014	0.00117586704903898	0.005350132236386146	0.5925276505475968	0.5157931998532342	0.001025132010161362	0.03875736962308244	0.001027194436973653	0.01166172432260783	0.001010695260210338	0.005400692434483391	0.001020446583343716	0.006972767359994418	0.0288495155876499	0.03363395036842257	0.009425522534716251	0.01180855566768238	0.05146195877334542	0.04462060031473827	0.05578925597903186	0.05028310865766626	0.004975340580340873	0.04139859757869916	0.3638480806579046	0.3518935453322251	0.3065336165289018	0.3439337716567446	0.1837778894156066	0.1638214956511149	0.001913939607930678	0.04009600280204427	0.05889806118320555	0.1061996301433765	0.00208055327517056	0.05294775334322739	0.00125670347952744	0.01243271271564937	0.001137960893421449	0.08615420926085435	0.001086519459586269	0.09404182937475093	0.02699805227163089	0.03735571101080178	0.007409071107715861	0.03721089648461286	0.003884323442645799	0.03280610763947705	0.02664723752569788	0.0462414241479995	0.002326319250408796	0.01059926431619009	0.005638912903030689	0.01913369636203089	0.03048166777849195	0.03013163399330648	0.01980459515297545	0.02420834932183405	0.1154133630053807	0.08767438806275536	0.07130289482097645	0.04116127337495253	0.4221945939976304	0.3857940364543613	0.003950103657094407	0.02213633412836868	0.01107364173798861	0.03084778487207525	0.001632341023497591	0.01487993627028218	0.03232469095925884	0.03796475016250794	0.00114336664286343	0.01848200019384986	0.001995435325268323	0.01154491448684212	0.002262326902168757	0.02859357940893453	0.07146670826056366	0.08706795787619927	0.0400165758747538	0.04745038535145173	0.001025078498824166	0.02968962948159817	0.00292149143404079	0.004780071556112496	0.2941960479735682	0.3047652948707906	0.001126983519789859	0.02651455613807941	0.002957591973681737	0.04054982618961914	0.02841464451108266	0.03471855727126893	0.01909812392955171	0.01599512483482816	0.02095384789443458	0.02017332787633816	-0.0541356483454762	0.0002321268926241004	-0.001243639747826545	-0.004540750002882617	0.01447299937647331	0.0214178139227534	-0.00963040884410531	0.01140755473373111	0.00118597426622197	0.001129915054540624	0.001015970572164815	0.001079952575006634	0.4182607165726743	0.06007524975355509	0.001068260471090831	0.001005173847715595	0.00101452484475256	0.1491211621142333	0.001112034619418651	0.725855516797128	0.001109764894887389	0.001101481409450223	0.001269302083712725	0.001025677175181557	0.5007544616994262	0.07923498076101082	0.001025478694642489	0.001094330339888474	0.001077174570931773	0.1873339966313221	0.00118280785282299	0.001170235556814049	0.5182235950352361	0.001020277586218861	0.001027921189067638	0.001010924854028786	0.001020981185464893	0.04493773347346514	0.01577574022128641	0.07213501934573262	0.05055485201931026	0.002075042918227322	0.3666350793412771	0.2916690015947694	0.1565807743956677	0.001692888822019523	0.05262922864036814	0.001408631178834334	0.001133459663792837	0.001147733384550813	0.001098711083318153	0.03276540038658839	0.001582653056805286	0.001490661211653938	0.03238005212093517	0.001374239026206603	0.00111196828892584	0.02076805035935844	0.02479449743040374	0.2321552301799598	0.161030584789684	0.4579704297090332	0.001410607804978538	0.003609738284600305	0.001189261543656512	0.02704327782983437	0.001089582676693462	0.001076558487475296	0.001439681868477703	0.06353204273800005	0.04618651900408721	0.00102904751715626	0.001468312870043204	0.2466590256896177	0.001060599044373722	0.001414051610882561	0.05890517325131282	0.03893324624086442	0.04294585348905718	-0.05828430367032772	-0.003680647789486785	-0.00169028628012197	-0.005190627610718422	0.01130116829802919	0.02288196145554589	-0.00979045624081358	0.01359952172784001	-0.8373236840907547	-1.707218099579892	0.1072838747074868	0.1286340704725784	-0.01409781715847436	-0.01675316093031361	-0.8066538711217783	0.8377224909232567	0.04426442205865297	-0.0323093217930403	-0.05512386016446517	-8.505550995405855	0.005393151714791735	3.347210248467364	0.08645462996631988	0.004394041023062247	0.01995884256329577	-0.09594527061258026	-1.629227822194435	0.7035992106684744	-0.06575671313913424	-0.002674055163915158	0.09976363096128765	-0.4130568600436658	-0.01756922639416135	-0.0150571618150562	-0.4510482965009381	-0.1129320840324563	0.02647869959236157	0.01176985298737072	0.01463696075432872	0.8826233533163378	0.3395988326712846	0.8210907860121823	-0.7445382064257143	-0.3137754464511211	-0.0927564458859606	0.4952464560247311	-0.8047969210496684	-0.03177311199047221	-0.2489598966122895	0.1131852143976646	0.03874058307458138	-0.7307447716239309	-0.9067265671631555	0.2704486048270975	-0.3189873231438057	-0.03936589870319451	0.2137009560625049	-0.03807394097095441	-0.2486013807036597	-0.6383549171312612	0.2730264461996814	1.919523945899355	1.642223596186087	-1.109684868853639	-0.1806847046541361	-0.5923001499763438	-0.03687140442320719	-0.5815117788521822	-0.01509787111321181	0.06304820248808771	-0.07581442691212231	-1.003901449762762	0.07711252251087639	-0.1278746626644639	0.01981558722536474	0.535053574946817	0.1404513574852768	-0.3064284557591505	2.025201205952483	0.9659349634653234	1.159138470919088	-1.217723730240382e-12	6.944351721911548e-13	nan	nan	nan	nan	nan	nan
[truncated: 371,556 more chars]
