# Supplementary material for: Transtibial limb loss does not increase metabolic cost in three-dimensional computer simulations of human walking
Source: PeerJ. 2021 Aug 4;9:e11960. doi: 10.7717/peerj.11960 (PMC8349165; doi:10.7717/peerj.11960)
Supplement: Supplemental Information 1 — Each subject’s simulation output and Matlab code for generating plots presenting the data. [file peerj-09-11960-s001.zip › TTA3D_solns_rev/Post/soln_walk_N50_wm100_TTA_S21.sto]

num_controls=79
num_derivatives=71
num_iterations=644
num_multipliers=2
num_parameters=6
num_slacks=2
num_states=216
objective=0.913737
objective_auxiliary_derivatives=0.001031
objective_contactAP=0.017052
objective_contactML=0.013323
objective_contactVE=0.032379
objective_control_effort=0.524446
objective_state_tracking=0.264861
objective_torsoGoal=0.060645
solver_duration=18944.543129
status=Solve_Succeeded
success=true
DataType=double
version=3
OpenSimVersion=4.2
endheader
time	/jointset/groundPelvis/pelvis_tilt/value	/jointset/groundPelvis/pelvis_list/value	/jointset/groundPelvis/pelvis_rotation/value	/jointset/groundPelvis/pelvis_tx/value	/jointset/groundPelvis/pelvis_ty/value	/jointset/groundPelvis/pelvis_tz/value	/jointset/hip_l/hip_flexion_l/value	/jointset/hip_l/hip_adduction_l/value	/jointset/hip_l/hip_rotation_l/value	/jointset/hip_r/hip_flexion_r/value	/jointset/hip_r/hip_adduction_r/value	/jointset/hip_r/hip_rotation_r/value	/jointset/lumbar/lumbar_ext/value	/jointset/lumbar/lumbar_bend/value	/jointset/lumbar/lumbar_rota/value	/jointset/patellofemoral_l/knee_angle_l_beta/value	/jointset/patellofemoral_r/knee_angle_r_beta/value	/jointset/knee_l/knee_angle_l/value	/jointset/knee_r/knee_angle_r/value	/jointset/shoulder_r/shoulder_flexion_r/value	/jointset/shoulder_r/shoulder_adduction_r/value	/jointset/shoulder_r/shoulder_rotation_r/value	/jointset/shoulder_l/shoulder_flexion_l/value	/jointset/shoulder_l/shoulder_adduction_l/value	/jointset/shoulder_l/shoulder_rotation_l/value	/jointset/ankle_l/ankle_angle_l/value	/jointset/ankle_r/ankle_angle_r/value	/jointset/elbow_r/elbow_flexion_r/value	/jointset/elbow_l/elbow_flexion_l/value	/jointset/subtalar_l/subtalar_angle_l/value	/jointset/subtalar_r/subtalar_angle_r/value	/jointset/mtp_l/mtp_angle_l/value	/jointset/mtp_r/mtp_angle_r/value	/jointset/groundPelvis/pelvis_tilt/speed	/jointset/groundPelvis/pelvis_list/speed	/jointset/groundPelvis/pelvis_rotation/speed	/jointset/groundPelvis/pelvis_tx/speed	/jointset/groundPelvis/pelvis_ty/speed	/jointset/groundPelvis/pelvis_tz/speed	/jointset/hip_l/hip_flexion_l/speed	/jointset/hip_l/hip_adduction_l/speed	/jointset/hip_l/hip_rotation_l/speed	/jointset/hip_r/hip_flexion_r/speed	/jointset/hip_r/hip_adduction_r/speed	/jointset/hip_r/hip_rotation_r/speed	/jointset/lumbar/lumbar_ext/speed	/jointset/lumbar/lumbar_bend/speed	/jointset/lumbar/lumbar_rota/speed	/jointset/patellofemoral_l/knee_angle_l_beta/speed	/jointset/patellofemoral_r/knee_angle_r_beta/speed	/jointset/knee_l/knee_angle_l/speed	/jointset/knee_r/knee_angle_r/speed	/jointset/shoulder_r/shoulder_flexion_r/speed	/jointset/shoulder_r/shoulder_adduction_r/speed	/jointset/shoulder_r/shoulder_rotation_r/speed	/jointset/shoulder_l/shoulder_flexion_l/speed	/jointset/shoulder_l/shoulder_adduction_l/speed	/jointset/shoulder_l/shoulder_rotation_l/speed	/jointset/ankle_l/ankle_angle_l/speed	/jointset/ankle_r/ankle_angle_r/speed	/jointset/elbow_r/elbow_flexion_r/speed	/jointset/elbow_l/elbow_flexion_l/speed	/jointset/subtalar_l/subtalar_angle_l/speed	/jointset/subtalar_r/subtalar_angle_r/speed	/jointset/mtp_l/mtp_angle_l/speed	/jointset/mtp_r/mtp_angle_r/speed	/forceset/addbrev_r/activation	/forceset/addbrev_r/normalized_tendon_force	/forceset/addlong_r/activation	/forceset/addlong_r/normalized_tendon_force	/forceset/addmagMid_r/activation	/forceset/addmagMid_r/normalized_tendon_force	/forceset/bflh_r/activation	/forceset/bflh_r/normalized_tendon_force	/forceset/bfsh_r/activation	/forceset/bfsh_r/normalized_tendon_force	/forceset/ercspn_r/activation	/forceset/ercspn_r/normalized_tendon_force	/forceset/extobl_r/activation	/forceset/extobl_r/normalized_tendon_force	/forceset/glmax2_r/activation	/forceset/glmax2_r/normalized_tendon_force	/forceset/glmed2_r/activation	/forceset/glmed2_r/normalized_tendon_force	/forceset/glmin2_r/activation	/forceset/glmin2_r/normalized_tendon_force	/forceset/grac_r/activation	/forceset/grac_r/normalized_tendon_force	/forceset/iliacus_r/activation	/forceset/iliacus_r/normalized_tendon_force	/forceset/intobl_r/activation	/forceset/intobl_r/normalized_tendon_force	/forceset/obtext_r/activation	/forceset/obtext_r/normalized_tendon_force	/forceset/pect_r/activation	/forceset/pect_r/normalized_tendon_force	/forceset/piri_r/activation	/forceset/piri_r/normalized_tendon_force	/forceset/popli_r/activation	/forceset/popli_r/normalized_tendon_force	/forceset/psoas_r/activation	/forceset/psoas_r/normalized_tendon_force	/forceset/quadfem_r/activation	/forceset/quadfem_r/normalized_tendon_force	/forceset/recabd_r/activation	/forceset/recabd_r/normalized_tendon_force	/forceset/recfem_r/activation	/forceset/recfem_r/normalized_tendon_force	/forceset/sart_r/activation	/forceset/sart_r/normalized_tendon_force	/forceset/semimem_r/activation	/forceset/semimem_r/normalized_tendon_force	/forceset/semiten_r/activation	/forceset/semiten_r/normalized_tendon_force	/forceset/tfl_r/activation	/forceset/tfl_r/normalized_tendon_force	/forceset/tricox_r/activation	/forceset/tricox_r/normalized_tendon_force	/forceset/vasint_r/activation	/forceset/vasint_r/normalized_tendon_force	/forceset/vaslat_r/activation	/forceset/vaslat_r/normalized_tendon_force	/forceset/vasmed_r/activation	/forceset/vasmed_r/normalized_tendon_force	/forceset/addbrev_l/activation	/forceset/addbrev_l/normalized_tendon_force	/forceset/addlong_l/activation	/forceset/addlong_l/normalized_tendon_force	/forceset/addmagMid_l/activation	/forceset/addmagMid_l/normalized_tendon_force	/forceset/bflh_l/activation	/forceset/bflh_l/normalized_tendon_force	/forceset/bfsh_l/activation	/forceset/bfsh_l/normalized_tendon_force	/forceset/edl_l/activation	/forceset/edl_l/normalized_tendon_force	/forceset/ehl_l/activation	/forceset/ehl_l/normalized_tendon_force	/forceset/ercspn_l/activation	/forceset/ercspn_l/normalized_tendon_force	/forceset/extobl_l/activation	/forceset/extobl_l/normalized_tendon_force	/forceset/fdb_l/activation	/forceset/fdb_l/normalized_tendon_force	/forceset/fdl_l/activation	/forceset/fdl_l/normalized_tendon_force	/forceset/fhl_l/activation	/forceset/fhl_l/normalized_tendon_force	/forceset/gaslat_l/activation	/forceset/gaslat_l/normalized_tendon_force	/forceset/gasmed_l/activation	/forceset/gasmed_l/normalized_tendon_force	/forceset/glmax2_l/activation	/forceset/glmax2_l/normalized_tendon_force	/forceset/glmed2_l/activation	/forceset/glmed2_l/normalized_tendon_force	/forceset/glmin2_l/activation	/forceset/glmin2_l/normalized_tendon_force	/forceset/grac_l/activation	/forceset/grac_l/normalized_tendon_force	/forceset/iliacus_l/activation	/forceset/iliacus_l/normalized_tendon_force	/forceset/intobl_l/activation	/forceset/intobl_l/normalized_tendon_force	/forceset/obtext_l/activation	/forceset/obtext_l/normalized_tendon_force	/forceset/pect_l/activation	/forceset/pect_l/normalized_tendon_force	/forceset/perbrev_l/activation	/forceset/perbrev_l/normalized_tendon_force	/forceset/perlong_l/activation	/forceset/perlong_l/normalized_tendon_force	/forceset/pertert_l/activation	/forceset/pertert_l/normalized_tendon_force	/forceset/piri_l/activation	/forceset/piri_l/normalized_tendon_force	/forceset/popli_l/activation	/forceset/popli_l/normalized_tendon_force	/forceset/psoas_l/activation	/forceset/psoas_l/normalized_tendon_force	/forceset/quadfem_l/activation	/forceset/quadfem_l/normalized_tendon_force	/forceset/recabd_l/activation	/forceset/recabd_l/normalized_tendon_force	/forceset/recfem_l/activation	/forceset/recfem_l/normalized_tendon_force	/forceset/sart_l/activation	/forceset/sart_l/normalized_tendon_force	/forceset/semimem_l/activation	/forceset/semimem_l/normalized_tendon_force	/forceset/semiten_l/activation	/forceset/semiten_l/normalized_tendon_force	/forceset/soleus_l/activation	/forceset/soleus_l/normalized_tendon_force	/forceset/tfl_l/activation	/forceset/tfl_l/normalized_tendon_force	/forceset/tibant_l/activation	/forceset/tibant_l/normalized_tendon_force	/forceset/tibpost_l/activation	/forceset/tibpost_l/normalized_tendon_force	/forceset/tricox_l/activation	/forceset/tricox_l/normalized_tendon_force	/forceset/vasint_l/activation	/forceset/vasint_l/normalized_tendon_force	/forceset/vaslat_l/activation	/forceset/vaslat_l/normalized_tendon_force	/forceset/vasmed_l/activation	/forceset/vasmed_l/normalized_tendon_force	/forceset/shoulder_flexionAct_r/activation	/forceset/shoulder_adductionAct_r/activation	/forceset/shoulder_rotationAct_r/activation	/forceset/elbow_flexionAct_r/activation	/forceset/shoulder_flexionAct_l/activation	/forceset/shoulder_adductionAct_l/activation	/forceset/shoulder_rotationAct_l/activation	/forceset/elbow_flexionAct_l/activation	/forceset/addbrev_r	/forceset/addlong_r	/forceset/addmagMid_r	/forceset/bflh_r	/forceset/bfsh_r	/forceset/ercspn_r	/forceset/extobl_r	/forceset/glmax2_r	/forceset/glmed2_r	/forceset/glmin2_r	/forceset/grac_r	/forceset/iliacus_r	/forceset/intobl_r	/forceset/obtext_r	/forceset/pect_r	/forceset/piri_r	/forceset/popli_r	/forceset/psoas_r	/forceset/quadfem_r	/forceset/recabd_r	/forceset/recfem_r	/forceset/sart_r	/forceset/semimem_r	/forceset/semiten_r	/forceset/tfl_r	/forceset/tricox_r	/forceset/vasint_r	/forceset/vaslat_r	/forceset/vasmed_r	/forceset/addbrev_l	/forceset/addlong_l	/forceset/addmagMid_l	/forceset/bflh_l	/forceset/bfsh_l	/forceset/edl_l	/forceset/ehl_l	/forceset/ercspn_l	/forceset/extobl_l	/forceset/fdb_l	/forceset/fdl_l	/forceset/fhl_l	/forceset/gaslat_l	/forceset/gasmed_l	/forceset/glmax2_l	/forceset/glmed2_l	/forceset/glmin2_l	/forceset/grac_l	/forceset/iliacus_l	/forceset/intobl_l	/forceset/obtext_l	/forceset/pect_l	/forceset/perbrev_l	/forceset/perlong_l	/forceset/pertert_l	/forceset/piri_l	/forceset/popli_l	/forceset/psoas_l	/forceset/quadfem_l	/forceset/recabd_l	/forceset/recfem_l	/forceset/sart_l	/forceset/semimem_l	/forceset/semiten_l	/forceset/soleus_l	/forceset/tfl_l	/forceset/tibant_l	/forceset/tibpost_l	/forceset/tricox_l	/forceset/vasint_l	/forceset/vaslat_l	/forceset/vasmed_l	/forceset/shoulder_flexionAct_r	/forceset/shoulder_adductionAct_r	/forceset/shoulder_rotationAct_r	/forceset/elbow_flexionAct_r	/forceset/shoulder_flexionAct_l	/forceset/shoulder_adductionAct_l	/forceset/shoulder_rotationAct_l	/forceset/elbow_flexionAct_l	lambda_cid33_p0	lambda_cid34_p0	/forceset/addbrev_r/implicitderiv_normalized_tendon_force	/forceset/addlong_r/implicitderiv_normalized_tendon_force	/forceset/addmagMid_r/implicitderiv_normalized_tendon_force	/forceset/bflh_r/implicitderiv_normalized_tendon_force	/forceset/bfsh_r/implicitderiv_normalized_tendon_force	/forceset/ercspn_r/implicitderiv_normalized_tendon_force	/forceset/extobl_r/implicitderiv_normalized_tendon_force	/forceset/glmax2_r/implicitderiv_normalized_tendon_force	/forceset/glmed2_r/implicitderiv_normalized_tendon_force	/forceset/glmin2_r/implicitderiv_normalized_tendon_force	/forceset/grac_r/implicitderiv_normalized_tendon_force	/forceset/iliacus_r/implicitderiv_normalized_tendon_force	/forceset/intobl_r/implicitderiv_normalized_tendon_force	/forceset/obtext_r/implicitderiv_normalized_tendon_force	/forceset/pect_r/implicitderiv_normalized_tendon_force	/forceset/piri_r/implicitderiv_normalized_tendon_force	/forceset/popli_r/implicitderiv_normalized_tendon_force	/forceset/psoas_r/implicitderiv_normalized_tendon_force	/forceset/quadfem_r/implicitderiv_normalized_tendon_force	/forceset/recabd_r/implicitderiv_normalized_tendon_force	/forceset/recfem_r/implicitderiv_normalized_tendon_force	/forceset/sart_r/implicitderiv_normalized_tendon_force	/forceset/semimem_r/implicitderiv_normalized_tendon_force	/forceset/semiten_r/implicitderiv_normalized_tendon_force	/forceset/tfl_r/implicitderiv_normalized_tendon_force	/forceset/tricox_r/implicitderiv_normalized_tendon_force	/forceset/vasint_r/implicitderiv_normalized_tendon_force	/forceset/vaslat_r/implicitderiv_normalized_tendon_force	/forceset/vasmed_r/implicitderiv_normalized_tendon_force	/forceset/addbrev_l/implicitderiv_normalized_tendon_force	/forceset/addlong_l/implicitderiv_normalized_tendon_force	/forceset/addmagMid_l/implicitderiv_normalized_tendon_force	/forceset/bflh_l/implicitderiv_normalized_tendon_force	/forceset/bfsh_l/implicitderiv_normalized_tendon_force	/forceset/edl_l/implicitderiv_normalized_tendon_force	/forceset/ehl_l/implicitderiv_normalized_tendon_force	/forceset/ercspn_l/implicitderiv_normalized_tendon_force	/forceset/extobl_l/implicitderiv_normalized_tendon_force	/forceset/fdb_l/implicitderiv_normalized_tendon_force	/forceset/fdl_l/implicitderiv_normalized_tendon_force	/forceset/fhl_l/implicitderiv_normalized_tendon_force	/forceset/gaslat_l/implicitderiv_normalized_tendon_force	/forceset/gasmed_l/implicitderiv_normalized_tendon_force	/forceset/glmax2_l/implicitderiv_normalized_tendon_force	/forceset/glmed2_l/implicitderiv_normalized_tendon_force	/forceset/glmin2_l/implicitderiv_normalized_tendon_force	/forceset/grac_l/implicitderiv_normalized_tendon_force	/forceset/iliacus_l/implicitderiv_normalized_tendon_force	/forceset/intobl_l/implicitderiv_normalized_tendon_force	/forceset/obtext_l/implicitderiv_normalized_tendon_force	/forceset/pect_l/implicitderiv_normalized_tendon_force	/forceset/perbrev_l/implicitderiv_normalized_tendon_force	/forceset/perlong_l/implicitderiv_normalized_tendon_force	/forceset/pertert_l/implicitderiv_normalized_tendon_force	/forceset/piri_l/implicitderiv_normalized_tendon_force	/forceset/popli_l/implicitderiv_normalized_tendon_force	/forceset/psoas_l/implicitderiv_normalized_tendon_force	/forceset/quadfem_l/implicitderiv_normalized_tendon_force	/forceset/recabd_l/implicitderiv_normalized_tendon_force	/forceset/recfem_l/implicitderiv_normalized_tendon_force	/forceset/sart_l/implicitderiv_normalized_tendon_force	/forceset/semimem_l/implicitderiv_normalized_tendon_force	/forceset/semiten_l/implicitderiv_normalized_tendon_force	/forceset/soleus_l/implicitderiv_normalized_tendon_force	/forceset/tfl_l/implicitderiv_normalized_tendon_force	/forceset/tibant_l/implicitderiv_normalized_tendon_force	/forceset/tibpost_l/implicitderiv_normalized_tendon_force	/forceset/tricox_l/implicitderiv_normalized_tendon_force	/forceset/vasint_l/implicitderiv_normalized_tendon_force	/forceset/vaslat_l/implicitderiv_normalized_tendon_force	/forceset/vasmed_l/implicitderiv_normalized_tendon_force	gamma_cid33_p0	gamma_cid34_p0	prosthetic_ankle_stiffness	prosthetic_subtalar_stiffness	prosthetic_mtp_stiffness	prosthetic_ankle_damping	prosthetic_subtalar_damping	prosthetic_mtp_damping
0	-0.0713859630723806	0.02256453687823713	0.1194399796402772	0.1608650371097019	0.8956125949305729	-0.007080194811662697	-0.2401079825565618	0.007325724426477483	-0.01159118499573051	0.5187439352642268	-0.03396536018547438	0.1697746863391769	-0.01146533676566639	-0.06109802892417771	-0.09693234589224289	0.1749291781945535	0.03389252975332357	-0.1749291781945918	-0.03389252975331226	-0.3955689540529325	-0.0166309558141527	0.02195569766636011	0.1507300297306734	-0.1705244657193067	-0.01823689770884188	0.2204915243130167	-0.01386313680140083	0.5499752111853283	0.9339541361843495	0.1019546485223241	0.002854572266301123	0.5437949560036495	-0.002628002470705167	-0.04283182848074339	-0.528665337594263	0.4070518409811256	1.715471671080138	-0.02453355460399398	0.0303308283846341	-0.789369706051318	-1.167277913162343	-0.8362260092533605	-0.2569145798175365	0.3705867806252401	-2.261904075444124	0.5160981040818138	0.7875148107711499	-0.7013750692307786	1.716602587039868	1.398329827487348	-1.716602587039865	-1.398329827487348	-0.3283553534713723	-0.1841832069783653	0.02908572640726022	-0.1861615667327913	0.04708128695035974	-0.3433408715605419	-2.472400983359959	0.3605382967565789	-0.1369100722308282	0.4429341458519494	1.293804878971794	0.1327132832769411	6.162264549549326	-0.04471364715143062	0.06482250384810172	0.06966502111576937	0.07620723183818269	0.07712852394394915	0.02171871175109095	0.0203316366374055	0.05535506579869297	0.07171990007893357	0.07082629058408357	0.09850105390356957	0.2000657975855089	0.1734287327800579	0.01128750182648646	0.06154889558312412	0.002108925117082127	0.01379650186884153	0.001081516068152941	0.02780194615406912	0.003280541582187249	0.02211243995321847	0.03960636737981229	0.05727721194646655	0.01875715006302785	0.02282942683866833	0.07320037011946304	0.08555323832534767	0.1216383351398336	0.09995010182358817	0.04439537335040183	0.04716864464411	0.04474155596949705	0.06914286217954889	0.1717608983331468	0.1766565369136897	0.02008491658749036	0.03344246318696519	0.11846215278534	0.09790969041908026	0.00104337622907683	0.01937357590225954	0.00105398542958581	0.01764063989164621	0.03306922363095336	0.06122739494375202	0.04318920727419898	0.04280133289899143	0.02254321339947743	0.03518189229468178	0.01165444714175165	0.02164004198113367	0.09194555153231702	0.1160170701149444	0.001090940324817845	0.003412062608309632	0.001025504190372659	0.004523832487187521	0.00104367145542664	0.005125644234742929	0.001063946196062391	0.03221536974427661	0.001077332353755686	0.0437967627098997	0.001008558292120917	0.005137742368060967	0.001019184864144555	0.004068821713243201	0.1451538013739539	0.1509621699315423	0.001498237704377419	0.02154685344904671	0.001883542724372715	0.02395903725476617	0.01490541192676976	0.0187799523749951	0.001019397722568473	0.03196233935932637	0.01211670245091027	0.1280836799700386	0.07904928567021431	0.09008563050959618	0.2536493750458556	0.1915590258946222	0.4701596253765883	0.287150546876987	0.580573211803219	0.377845812522039	0.001003978837594953	0.004150134440421495	0.001022212491474311	0.01003624111252437	0.3112773710524374	0.2515148757102087	0.001077794125854212	0.02077860249361006	0.4326434299390008	0.4469323961817119	0.001016887623500614	0.01900886806348001	0.001092979218596026	0.01212877278286737	0.001158608859767386	0.01463027404924038	0.2310256711858254	0.213671553049779	0.3698624476519293	0.3077219367704232	0.001211342188301576	0.009627295464724756	0.001030396736235978	0.003104662837875649	0.2165559630211592	0.1789440459072752	0.00294239323206212	0.02238623631264681	0.001022844784426595	0.004847195023513736	0.001032937287200123	0.01862402835343345	0.1705389059821378	0.1967324106299626	0.1100055307551618	0.1357171225122233	0.001031925641363358	0.0009847343425006937	0.001044013395027802	0.006549554082536325	0.3999476661303445	0.2295201977980371	0.5878332360825425	0.6309013734994791	0.001036390728531	0.01792382166054352	0.1021370242327765	0.100294482993607	0.001018612339598556	0.03227810762985456	0.001033535242397238	0.004490783369313381	0.001010256956329875	0.005762465127901582	0.001019793065317419	0.006434630245714017	-0.01482424747510026	0.01669025050247868	-0.01123666051515942	0.003312126581301422	-0.04122446746323587	-0.00108056194854831	0.002254745599802324	0.008362469400888506	0.06266046676977652	0.0532675629037923	0.0381246373409838	0.05563074747084439	0.03657770426530688	0.1997645330864613	0.0232010163429008	0.003432151127332162	0.001044568014932266	0.001047938940980902	0.04036283886795375	0.001479700427280795	0.03607738098611769	0.1231869226752478	0.04438923805614664	0.01229989586908864	0.1347455817849039	0.01230191165620463	0.1291777953880669	0.001058866147641228	0.001076488728746121	0.01307207699371895	0.04892635766248061	0.03259848069772411	0.001192476093933633	0.06478368741692479	0.001148048066530254	0.001041967263876433	0.001072371355143523	0.001094059717445212	0.001118591310205785	0.001011329213035186	0.001025759158007242	0.1593893539518809	0.001024480129811858	0.001044012656960852	0.01037824201025495	0.001024151569555481	0.02560948394799033	0.0987832934761929	0.3269517782533438	0.4642998041869869	0.567669317692691	0.001004940951739197	0.001020053108074932	0.1676860532917407	0.001109226614176965	0.4363103099626797	0.001022307353169343	0.001123593213517581	0.001242986148710678	0.394533627372078	0.4771482298305303	0.001240583423371459	0.001037994484764117	0.2321647328745489	0.001418449432599695	0.001028049616873732	0.001042347016855911	0.1254267797068626	0.1129502664707264	0.001045035803643411	0.001060077750207262	0.4260098428170749	0.4573176984308216	0.001010463482511497	0.06393001927365689	0.001022365022039109	0.001038328075662119	0.00101164824346133	0.001023041704946517	-0.01705451767152384	0.01650466479214273	-0.01163161000750852	0.004975870147458561	-0.05116722530100542	-0.003644374811672666	0.001948745098180251	0.005863442756840896	-0.6623701020276098	-2.470928988395763	-0.3226548777305952	-1.304079453695859	0.6589570793694981	-0.5330065070809246	-1.902280772263494	-0.2827983905447596	0.5651030868517486	0.0529121089083252	0.0929720113761387	0.001267773166885631	-0.124600660033744	-0.8744797128521494	-2.076098281261856	-1.978442238946303	-0.1028688057325614	-1.74374320939932	-3.159500212320414	-0.4904590465394548	-1.218549174095625	-0.02045193638720497	0.107679502681535	-1.206181776111428	-0.1202928977072656	0.4359958659462851	-0.4431679924260148	-1.641318923813681	0.02887726563848931	0.02492618123603868	0.01643619148698648	0.1078406130465939	0.2105738744501981	0.02355491470778758	-0.01506261748155412	0.3964235299716763	0.05671375926950203	0.0313369692594225	-0.2343085777332168	0.09966578434863682	0.8525446213726117	0.8515887641309083	2.654184101366923	-1.897969941218994	-2.144304290083165	-0.007261943909748356	-0.04406102841801308	-5.156824010466628	0.01436017069928535	0.2564825745802631	0.130275581427515	0.03287973526357218	0.02839949924858521	4.063237686361424	3.402538201699408	0.0920475790243406	-0.05934279839068818	-0.01244481717189004	-0.08081500908043607	0.01191880664114544	0.005241995041579329	-1.645211934106876	0.08813512767597882	-0.009460506700311219	-0.008639189239152375	-0.8837787852654952	-3.848317924882111	0.1652008542182061	-1.126762975305518	-0.04957105198725337	0.02223211287666923	0.0255532901460926	0.02611373329716501	7.284159273505744e-13	-2.235078037101533e-12	409.6608833242252	547.0064580509134	273.672134645608	0.01837628276705291	1.421925755407053	0.5437346144541366
0.01	-0.07131056293608741	0.01676186406378755	0.1223357031300418	0.1782995094791445	0.8955446639772561	-0.006670477046638592	-0.2479086318146947	-0.004711224567610692	-0.02046718367269096	0.515498896564663	-0.02835934167651468	0.1423288827280199	-0.006100960671708872	-0.0524540659172855	-0.1029004357444156	0.193362352399473	0.05310062413928763	-0.1933623523994299	-0.05310062413922971	-0.3992749816638602	-0.01875916149032529	0.02205082092590065	0.1471231883318945	-0.1698420029887412	-0.02178167567364128	0.1932181919296146	-0.005933451559372143	0.5494151717257775	0.9382756386708311	0.1127452569872029	0.0009306643258096835	0.6072350121505437	0.0006466343004996746	0.05821682442778849	-0.6277336165019582	0.1613440935663892	1.769574216436604	0.01147633072547832	0.05119113476149673	-0.7546682152210414	-1.22728684334716	-0.9412810285829065	-0.4064091316458734	0.7227859270594683	-3.155342235476508	0.5519443177121415	0.939955694167806	-0.4808064827981122	2.000491555890393	2.319448563883726	-2.000491555890405	-2.319448563883718	-0.4014435902563093	-0.2430694206152961	-0.007162740937647821	-0.5248647731568934	0.09503375802152995	-0.3634630106827331	-2.984064321363203	0.724275079526068	0.007710166889919969	0.3992819013486798	0.8339949459698696	-0.3607117316509319	6.509033429616125	0.4681827464348206	0.06331024851355528	0.06627660199711131	0.06320346403545687	0.0641506583308297	0.03555501012094602	0.02884488291747843	0.05762189271977176	0.06685078967595946	0.05151569934277646	0.07986522172995222	0.196990625524945	0.1679992051414436	0.01966995604035214	0.06739791739881687	0.007292515626654738	0.01795649242867864	0.001059308489735189	0.02900083758682006	0.002185687941737036	0.02279990061402288	0.03974505860178861	0.0556417753756713	0.01045574583227747	0.01602782232718974	0.05270249267910464	0.06591993633271388	0.1207360804657053	0.08083807823280423	0.04280713687522667	0.04485045298142487	0.03073451821872956	0.05372521610660273	0.1437106283141668	0.1411765295271047	0.01498512188110221	0.02847572708897514	0.127599605162703	0.08520399792791881	0.001048432034582881	0.01946070817792702	0.001060600785473019	0.01887397556020698	0.02223135932228331	0.05065419984391963	0.04727657685446932	0.04128771633980786	0.02791041345662049	0.03844267803052465	0.006587718619553535	0.01770313130692031	0.08177736318024227	0.101313668992716	0.002741772592727356	0.004758323952030574	0.002981308942810923	0.006338967618669915	0.002756266272682128	0.00674914979352877	0.001087997475431185	0.03369801250797393	0.01055095729602951	0.0547253965383601	0.001009427197244368	0.005318191357158678	0.001021173081938247	0.003888462592659443	0.1528234080951371	0.1547064134906449	0.001264406254820438	0.02198531728973322	0.001469102226629247	0.02414820299907527	0.01355842354892761	0.01779184559699106	0.001020230529862965	0.03314084801252357	0.03005111117068604	0.1396654238986936	0.09287574519339203	0.09881191752164488	0.2828093886876687	0.2176107118119959	0.4639649542489473	0.2655170847367364	0.5708861893039187	0.352968551752042	0.00100410603465744	0.004072584241453868	0.00101933892528213	0.009337498570149056	0.2470919273492485	0.1985467801831583	0.001085754379655509	0.02093278997132735	0.4315043422397901	0.447288720806508	0.00101843879321915	0.02031966066129211	0.001099012535463037	0.01245644035524558	0.00117774980822626	0.01497066201918853	0.293288668650508	0.2499369839157753	0.4022527742731291	0.3374614605318079	0.001202072839701411	0.01041609098978356	0.001031533574071359	0.002474588893779032	0.2225157570456542	0.1775477055482081	0.002894020419525684	0.0226189385640998	0.001023571986051859	0.004899157304735125	0.00103516260074843	0.01880601484971397	0.1403967389162114	0.1749490192983233	0.1105219842750633	0.1357307780505576	0.001036778822464612	0.0008754924204648426	0.00104893092953237	0.006437787758555584	0.4054115605373036	0.2183239496457584	0.5399809667026239	0.5896678007252355	0.00102291954617322	0.01958795168757512	0.08152093569302472	0.08717600291799273	0.00101889664152649	0.03170582081200476	0.001032700793930785	0.004721057261210239	0.001009983976269237	0.00602093638625736	0.001019520072027435	0.006689137572458288	-0.01465473237022678	0.01649206262503817	-0.0116831975276455	0.003675644282867609	-0.05056294186210782	-0.00404329584458938	0.001656542195508291	0.003826419346827023	0.0602901801068985	0.04045924625931473	0.06273779660433498	0.06458108213854243	0.01896751502678444	0.1847090316375332	0.03365563270204238	0.02067217820286675	0.001029104728674487	0.001030649608567813	0.03952103206082013	0.00126290740812868	0.01855716201597489	0.1161242780256587	0.03791565589654835	0.01572087900885413	0.06818917345401508	0.006855974456878773	0.1513623848544085	0.001049318254727238	0.001059869713538805	0.007097412884224161	0.05500787540774088	0.0351525785421341	0.001110847109478177	0.070749675876622	0.007273851576481407	0.008395371811727526	0.007483540174370851	0.001129087725162492	0.03711234848881734	0.001009487285680789	0.001021112807409013	0.1693783953393993	0.001017507272333227	0.00103045326991625	0.01353618228318661	0.001018513048161752	0.07103165508639321	0.1225107894256145	0.3465753352092542	0.4369939263681942	0.5295927906490161	0.001003643994259679	0.001013213677810113	0.08446196197660125	0.001081191622916692	0.4223904921926539	0.001018145878884209	0.001089809355629923	0.001159344680748162	0.4196726422137768	0.4650073798912768	0.00115166507689226	0.001028251329159983	0.2336671635288628	0.004048322735945179	0.001021180693102889	0.001033359574728404	0.06434149587320266	0.1097871116251408	0.001039117523122194	0.001048948568027232	0.409241974642217	0.3968124699287059	0.001007575272616715	0.04403926705392338	0.001016508311050247	0.001026336287090166	0.001008051409112949	0.001016015958544557	-0.01256538902431787	0.01628379301391343	-0.01217100455624136	0.00299898129276161	-0.05941798950986265	-0.007325166566963635	0.0008245764690760027	-0.002339249435245429	-0.7985119555294006	-2.205667857325675	-0.3279259470064652	-1.266961892302349	1.010931310816731	-0.3848814994007985	-1.788539264698293	-0.7649434257266539	0.5921879930006678	0.7139396472119638	0.1364770727992163	0.122636126175551	-0.1797730502793952	-0.5021533394668024	-1.874963209214298	-1.734607396946369	-0.3337676025800781	-1.280773385412243	-3.856064936980161	-0.5037737061297611	-1.137476956442133	0.02262290131310247	0.1290925440239094	-0.9260600498620332	-0.1412095898442402	0.243336051915846	-0.3172804802871091	-1.253819945722024	0.2206966064730627	0.3105664070630118	0.2786174736221535	0.1680424425928874	1.809190272394197	0.01437002927477264	-0.02109114016291181	0.3354056011059453	0.04101305465461121	0.02040588618677735	0.01712453425222277	0.1331249797233138	1.41948930694718	0.9212699410688863	2.557754521084301	-2.430426696790435	-2.838176197879668	-0.007342673522590416	-0.08080905369317111	-5.452319020705876	0.01334849426236503	-0.2036153481892889	0.1334031353027028	0.0292917316318224	0.03466869124506712	3.087246690386243	2.474097124835301	0.07251682862731505	-0.06354147742093035	-0.3036213083593197	0.10992433316618	-0.0006295960914057396	0.02458878911419072	-2.762336433788794	-0.08150886951158316	-0.01279634176818359	-0.01357934182483058	-1.347734619829961	-4.363205360333513	0.1788456045868126	-1.471415561129898	-0.0643326031658772	0.02550740503458675	0.02836737666587303	0.0272421075595284	-7.495507229432382e-15	-1.166053376607201e-12	nan	nan	nan	nan	nan	nan
0.02	-0.07021552720934948	0.01009257672301334	0.1224518862433456	0.1962195497109415	0.8958527008803907	-0.006064803913356595	-0.2548795082533146	-0.01696351159407849	-0.03046295161673418	0.510329433200359	-0.02006626152713423	0.1081061298555992	-0.0005231063469738121	-0.04232535697005569	-0.1063197471802801	0.2155481953513111	0.07780469131463834	-0.21554819535129	-0.07780469131464635	-0.4033696942888926	-0.02152457407358947	0.02187040951885904	0.1404395730648793	-0.1685113405816414	-0.02546312370814411	0.160774261324801	-0.009400108652965436	0.5497855742545179	0.9414980852094355	0.1180281100809178	-0.001223999572604872	0.6736413595917863	0.002106487358937142	0.1610952896948515	-0.7019882428767223	-0.1488562343168373	1.812585243551023	0.05066001674126482	0.0695219020362132	-0.6234151421218754	-1.210345519623123	-1.060179862689448	-0.641799512725318	0.9079991087179065	-3.617293927732107	0.5587937506789508	1.08446399879552	-0.191619385995548	2.467136336423483	2.497524385364621	-2.467136336423483	-2.49752438536462	-0.4060923562921498	-0.3116245883973102	-0.02602120690922442	-0.8015163403808724	0.1767212222573791	-0.3706748855013237	-3.506520627654699	-1.918730170344091	0.04917832542719881	0.2231229562766533	0.1922538047373459	0.08656209165118332	6.755522808421222	-0.4076703896909474	0.06140908465092012	0.06364856215565919	0.05001254608125094	0.05227992163023488	0.05402558058654675	0.03989504553722633	0.06288651066546887	0.06514095157315886	0.032363046065136	0.06345719656459006	0.1893814634921945	0.1588931384940791	0.02891500693393042	0.07314238977726931	0.01830749238966059	0.0267723676951366	0.001040473513867911	0.0303249035625219	0.00162675953744072	0.02429339782018048	0.03942668972288653	0.05413602301761525	0.006020659171165336	0.01246011704929363	0.03287970662079726	0.04756595230125329	0.1172885812160183	0.06744505553039859	0.03894040885300674	0.04103333107676601	0.0246993346355143	0.04470764686677596	0.09856715133503831	0.1011439647342127	0.009666716859012393	0.0233492784041727	0.1418925839502436	0.07886239864651015	0.001046182803734017	0.01952092398576994	0.001055594224702349	0.02002458903196135	0.01354169110581201	0.04235413782598085	0.05224840917779686	0.04080155758778725	0.03189448077546259	0.04059210874687114	0.003948255225206483	0.01583310561826636	0.07850507271465601	0.09185149829902153	0.006607924154204033	0.007432426805105226	0.007604497442678716	0.01018447186840058	0.006794194253752091	0.01010504477417022	0.001117537664003901	0.03516330865428288	0.0325695652273733	0.07666131578067888	0.001008940015088487	0.005461845877696871	0.001019842440904389	0.003645360239733806	0.1613325357420103	0.1573298903388008	0.001143917097422729	0.02256779545794962	0.001254749807249449	0.02464534911019553	0.01440651539217514	0.01873118930289286	0.001017826132016369	0.03456661962134022	0.06006996823686565	0.1555871689607543	0.1106020030596055	0.1090630553867616	0.3080039571252242	0.2427461450958101	0.4511992218712338	0.2385079287420071	0.5527064144822282	0.320941721885224	0.001003520795045765	0.00402138941740759	0.001014481457591257	0.008717628566224515	0.1716439456741112	0.1421580167810122	0.001075710462934641	0.02098299576758993	0.4263409620196029	0.4424921352463884	0.001017132271758571	0.02170733471230531	0.0010851305008665	0.01264736646439019	0.001145488428607636	0.01522345980422069	0.3399065139175989	0.273364450928521	0.4198767144545615	0.355778490752365	0.001152971681356114	0.01121373809011906	0.001027227932110204	0.001896443549950205	0.2268132895210737	0.1721356586657324	0.00417852185037118	0.02423610045139613	0.001020499339585713	0.004852538189834498	0.001031778995209048	0.01898447378054618	0.09608493984138364	0.1404682799227391	0.1095002629090277	0.1341648481318604	0.001036243852399143	0.0007206382260686018	0.001045821685199063	0.00628066192118712	0.403767130517721	0.2027202299087504	0.4875195633626442	0.5443410916854243	0.00101474202999194	0.02172514282013377	0.06056546023007754	0.07137652134470325	0.001016108967332765	0.0310025297362651	0.001026285127313685	0.005034626260731444	0.001008048246258459	0.006374340964083613	0.0010158690860342	0.007028559907151147	-0.01160547490380002	0.01627875214707148	-0.01219163956429623	0.002478890946925428	-0.05917627613430421	-0.00748473498013011	0.0007076953080070044	-0.00315405879925089	0.05791989344400442	0.02765092961482305	0.08735095586770221	0.07353141680624353	0.001357325788256515	0.1696535301885882	0.04411024906118051	0.0379122052784109	0.001013641442384743	0.001013360276130264	0.03867922525368363	0.001046114388972223	0.001036943045831342	0.1090616333760539	0.03144207373694405	0.01914186214860599	0.001632765123123304	0.001410037257559015	0.1735469743207604	0.00103977036176207	0.001043250698334695	0.001122748774729699	0.06108939315299998	0.03770667638654492	0.001029218125026428	0.07671566433631351	0.01339965508643364	0.01574877635957337	0.01389470899359697	0.001164115732875669	0.07310610566740944	0.001007645358308913	0.001016466456806046	0.179367436726918	0.001010534414861016	0.001016893882878952	0.01669412255612009	0.00101287452676871	0.1164538262247961	0.146238285375036	0.3661988921651647	0.409688048549402	0.4915162636053414	0.001002347036777972	0.001006374247559548	0.001237870661449722	0.001053156631660194	0.4084706744226175	0.001013984404575385	0.001056025497749245	0.001075703212787005	0.444811657055477	0.4528665299520233	0.001062746730413305	0.001018508173557895	0.235169594183177	0.00667819603928237	0.00101431176933662	0.00102437213260921	0.003256212039545846	0.1066239567795551	0.001033199242598148	0.001037819385846517	0.3924741064673597	0.3363072414265864	0.001004687062746064	0.0241485148341901	0.001010651600064498	0.001014344498518633	0.00100445457476475	0.0010089902121424	-0.008076260377113132	0.01606292123568415	-0.01271039910497426	0.001022092438065683	-0.06766875371871955	-0.01100595832225464	-0.0002995921600286482	-0.01054194162733229	-1.086195462587911	-1.830690076184016	-0.1705790222772896	-1.082653671212353	1.166340347310627	0.09884795295150278	-1.456719370634392	-1.018106192343646	0.5441931993999173	0.9840890501323915	0.1180069199600148	0.1624750822192795	-0.09866381750501803	-0.2276998660941386	-1.820234689136953	-0.8346420612152641	-0.4026548541500092	-0.4637278427774111	-4.070011693601228	-0.5224015637724284	0.05426946810261384	-0.02583524381219968	0.0911350633173733	-0.7515551597704454	0.0851986637232665	0.2137248620468654	-0.02979099528697829	-0.5930728380669534	0.2944455675076518	0.4310000048751494	0.3629140758525097	0.1043712895830851	2.412030957206606	0.01619602108396104	-0.02761126391924639	0.1722701877822398	0.08551662478352995	0.09293304262230374	0.1511815190938629	0.1491183753595323	1.720544848054237	1.156558934743093	2.470933574653023	-2.973108712110298	-3.574218109437756	-0.001990868904012499	-0.02828652069653733	-5.840957585460449	-0.006436165552157101	-0.7740994624240416	0.1456518720051228	0.00553144266987102	0.01088146226569262	1.495644915715933	1.118039493540986	0.09381789408462352	-0.04895707829885369	-0.8155861218539833	0.1960769180379223	-0.007797472378248856	0.004536476634907118	-4.184681542906022	-0.2277819637384134	-0.01858296115691936	-0.01771109186558631	-1.765273102191261	-4.666945177999708	0.2598130753110864	-1.662963274844207	-0.07577190342273515	0.03889113441155203	0.04453995404555333	0.04309673489676658	-7.434069418094391e-13	-9.702871611286814e-14	nan	nan	nan	nan	nan	nan
0.03	-0.06792051843708453	0.002887046301844642	0.1195252467777727	0.2145071738669891	0.8965700509809651	-0.005309583665524193	-0.2600774527106998	-0.02867532550108668	-0.04131578390241167	0.5023667666144601	-0.0107904971049822	0.07236056623248607	0.004733141102651908	-0.0308925114749297	-0.1069014709543773	0.243561561429341	0.1009488726923451	-0.243561561429287	-0.1009488726922237	-0.4070732635877891	-0.02494855302325635	0.02157389154513065	0.1313556129884144	-0.166287080039607	-0.02912668219921119	0.1231520112599572	-0.02975418916553623	0.5499260350962232	0.942337090925515	0.1158145581680736	0.001272104483268835	0.7416415081937215	-0.001091997943934449	0.2919847553402458	-0.7392012065186768	-0.4254020235512082	1.841365063651153	0.09325153654030041	0.08115135350259881	-0.3837667106054972	-1.133885011155924	-1.098949979113305	-0.9329737650959228	0.9496851539989956	-3.512963682744715	0.4905709068487359	1.199825005828695	0.06304202556657328	3.171952900214453	2.184210955808002	-3.171952900214446	-2.184210955807962	-0.3170819607781761	-0.3695104930699244	-0.03053213084576307	-1.004031788367638	0.2670315695767559	-0.3607291007470638	-4.016393673190464	-1.941319931704843	-0.0442219303505243	-0.07061133554883448	-0.6450966428723879	0.3162297805751191	6.782660192020789	-0.1908290781284196	0.05306059604201595	0.05680418866976917	0.03658268439918623	0.04113327803960985	0.06251290204755344	0.04478874028017771	0.06594892029585671	0.06557236381022645	0.01781883012161317	0.05135457972924225	0.1760389021916049	0.1465674447556546	0.03182273567579155	0.07413671919041352	0.03171045158934974	0.03722802129750728	0.01235558926881757	0.04259078151210546	0.004973126113383412	0.03067853143065686	0.0351752348341941	0.05018152662390225	0.003600686815526472	0.0106072901338992	0.01798470308754721	0.0332039263194731	0.1038555881038486	0.05771485168300388	0.03183833518920644	0.03503528437821087	0.02226142611570107	0.04103391713939029	0.05697397733240368	0.06457439878514007	0.005622895179658282	0.01944340677469114	0.1369063477042339	0.07220532921734039	0.001048990992945399	0.01954695629357524	0.001049196126379731	0.02100106101948423	0.007561256068711639	0.0367149539652312	0.05727019982186959	0.04212281878633781	0.03605694496910249	0.0431561679316009	0.002529073435211419	0.01538098274838699	0.068940129016552	0.08364445789337292	0.01804332935476495	0.01443201066828068	0.02143147970579048	0.02019947565901748	0.02003697112851666	0.0196959665206533	0.01503546824963273	0.05057368810523135	0.07151173621957652	0.1104006077297431	0.001010227656643749	0.005563681410736314	0.001022058781098828	0.00332135799580195	0.1704046640044248	0.1576553580881519	0.001078732473941516	0.02329501229592141	0.001138301085683732	0.0254653256785654	0.01917816625423508	0.02313305012489097	0.001017300787449985	0.03615076001651241	0.09364137939040439	0.172804195913845	0.1303925176756159	0.1219081941561941	0.3276741189465812	0.2669822603657148	0.4294426944080113	0.2061515147624283	0.523778504935578	0.2815421568210017	0.001003024846687714	0.004014620804528882	0.001010500543775902	0.008256918976832561	0.104463320727746	0.0917181290856119	0.001328919565288149	0.02113913058691114	0.415926205397237	0.4310206306307234	0.003290557846182059	0.02580406871653749	0.001075885927486085	0.01273511804790826	0.001139385483453428	0.01544842850458346	0.3607418130287415	0.2776792964295151	0.4197748191497352	0.3585512538641593	0.001116295343438744	0.01204411944673813	0.001024114735630805	0.001501683430919334	0.2274320457889407	0.1604754484896492	0.01089373132082756	0.03127168278551858	0.00101847652768887	0.004774714220101217	0.001032924383102323	0.01914479295200539	0.05591784231108105	0.1053222625281423	0.1080618356943013	0.1318387092236006	0.001054317357825131	0.0005095787864327178	0.001054155523521829	0.006074515120755782	0.3910506911632448	0.1830723526987928	0.4358349476402237	0.4977259255696094	0.00100994850602153	0.02450655449085009	0.04524389558087265	0.05632300901758774	0.00101400492219283	0.03022969335150603	0.001020071572255143	0.005473121662244047	0.001006175475687089	0.006871208930667424	0.00101229861143011	0.007498814399799421	-0.00765144007302646	0.01608639265740172	-0.01264369511617679	0.0004355235617179894	-0.06559304187016181	-0.01143795978298051	-0.0003920943644114492	-0.009938873146990573	0.02950062140843107	0.01434259799986321	0.06058095419194346	0.06664590477479222	0.001225369532266871	0.1401517191347607	0.02744458927511817	0.05449480659443125	0.04423197831737823	0.01481254148865665	0.02290032881324177	0.001043550484904927	0.001027469150734867	0.06334258632854545	0.01678503999184569	0.0198328989447344	0.001463780532366436	0.001217925311725099	0.089972703807791	0.001062188366062243	0.001041932349634628	0.001092445007858573	0.06554935863787668	0.04363214416639587	0.001047655492867505	0.03891854679490957	0.04495802062660115	0.05427166227505354	0.05197480194993007	0.05434533045984419	0.1594740016392068	0.001014886339577738	0.001031048623665715	0.189812375002214	0.001011149524290202	0.001017133836922683	0.03101286170717353	0.001020036437408136	0.1560406997585395	0.1706220536256785	0.3672033591226697	0.3551281788674924	0.422951615341094	0.001002645525606302	0.001006343428323676	0.001138220243718076	0.002049089060113409	0.3792379450773361	0.009605495140021354	0.001074923988759012	0.001181534616303143	0.3657587180809929	0.3893867685148082	0.001091104803214755	0.001022876855830965	0.2226350195056814	0.02770874931356212	0.001018113847189951	0.001042361020281502	0.002140857102730788	0.10548235778721	0.00110691314947907	0.00108399094140468	0.3377312118947104	0.3026942843400273	0.001005190594202406	0.02805559062550311	0.001012799691741935	0.001012978929716556	0.001004033526541981	0.001008238003809162	-0.003357548998984564	0.01591281030510586	-0.01304238747701925	-0.002077098924568036	-0.07034923812717449	-0.01573678575441207	-0.001565885800336511	-0.01624123271045587	-1.818235691704474	-1.472394052252321	-1.163628431996535	-1.152023359213887	-0.1132542793396569	-0.0545693363490973	-0.9660861625674911	-1.45304581017148	-0.300703971154849	1.096634404708273	2.126658144452504	1.035608518825715	-0.6734082132607624	-0.1390393314270945	-1.084860919610907	-1.157563034715493	-0.781130512720963	-0.2772596310997065	-3.155877832066181	-0.2795167950095114	-1.320728306783262	0.01631293173865533	0.105737469824776	-0.401445387846289	0.1505968485223625	0.2878706406142472	-0.03346412012144948	-1.077522407543092	1.059323466822074	1.498451160184123	1.469387669608762	2.675714352427705	4.151126454936547	0.006430090070294797	-0.03613838625549694	-0.1117365143788521	0.06890601666367605	0.08336253094178318	0.687860920446546	0.1663806626953422	1.711044764756469	1.407308961548859	2.350997101810846	-3.476658002287054	-4.281949116355768	0.001827480383075433	-0.05081492176471309	-4.21730504891934	0.03007806189315386	-1.552967790300296	0.635672488285478	0.008394431002857064	0.02834362663502601	-0.6263524089536148	-0.5679424212331549	0.07900795078318019	-0.03034596984938651	-1.503026247679198	1.125859132557678	-0.007615665367999561	0.02157892257323727	-2.763861084801774	-0.2445091135902915	-0.02312381896980127	-0.02300851773848728	-2.165196606112313	-4.634228352548356	0.3069229723412155	-1.281614992295433	-0.07820791189406388	0.04980766956419021	0.05648730179773789	0.0529279240673705	4.03020367765827e-13	3.045027225948185e-13	nan	nan	nan	nan	nan	nan
0.04	-0.06449426629013122	-0.004693114711766405	0.1141652384772836	0.2329753605037607	0.8977265622777808	-0.004449192723608031	-0.2619067016900562	-0.0396785668046614	-0.05221321889287343	0.4920251586862007	-0.001021930882034297	0.03822395848344866	0.009250615146450897	-0.01837445874198154	-0.1053035587812302	0.2797155737762402	0.1225468917435355	-0.2797155737762176	-0.1225468917435223	-0.4093605426502671	-0.02884156976560522	0.02131477204178031	0.1205838150284416	-0.1631926955215052	-0.03265155148376302	0.08047710210345962	-0.04401118727846359	0.5484384201822249	0.9397800680487248	0.1049235281120358	0.003172017259646259	0.808057629033338	-0.0008861423480939047	0.3873439647600304	-0.7769143613968142	-0.635530001301484	1.848697739695828	0.1384922564098159	0.09055604085296447	0.05032395350688284	-1.068630998931331	-1.069100403670197	-1.117587781082473	1.006559468889652	-3.295502752943201	0.411039069956178	1.301505446314256	0.2443078034339952	4.095265590197202	2.188291920061264	-4.095265590197201	-2.188291920061263	-0.1228343090081899	-0.4054321469341591	-0.01854151283365246	-1.13908391708324	0.3507460174708875	-0.3429370441983357	-4.517052445989707	-0.6993136904745597	-0.2764368257137812	-0.4560827622971304	-1.543241823906094	-0.03267616428398026	6.438717255958695	0.2731977900997162	0.03526425451802982	0.04106933837420736	0.02289029710137669	0.02913248819990944	0.0549593763528838	0.03911690233785761	0.06455299033399876	0.06320948822999459	0.00994396420288063	0.04408982999043444	0.1561818289857702	0.1297119571940251	0.02540600372228983	0.06802077726630172	0.04628073257577915	0.04849691047592886	0.03861297528947719	0.06868785594124265	0.01343527144672716	0.0434267057751763	0.02541607153885261	0.0410444037117946	0.002374770858086558	0.00975585413240496	0.00997131818977892	0.02521492566087365	0.07617392542581877	0.04337050830772821	0.02102944178797992	0.02572720027897525	0.02131857595138361	0.03903762367694022	0.0318800549144263	0.03978688137578416	0.003463262278075474	0.0173440618473647	0.09917209609785459	0.05374693345596202	0.001061607961022705	0.01955260700922419	0.001045338897019704	0.02217090114112272	0.004464798696114342	0.03382195455931739	0.06199814058559037	0.04324436000901707	0.04101155669965762	0.04612519487346512	0.001823766038341472	0.0157072123873138	0.04638069752760003	0.06971730685896499	0.03877116131179387	0.02769594137542702	0.04649386116777107	0.03868250321081134	0.04464141220308463	0.03777514608962584	0.04708995130383244	0.08263779073938533	0.1282678672556109	0.1559898253260108	0.001014493414907193	0.00563562777088875	0.001030460864798273	0.002943608487157499	0.1799099885763197	0.1550039625218824	0.001046452786612425	0.02412550126830745	0.001080189383379671	0.02655860492680716	0.02847419430821589	0.03166181321485891	0.001020620894272287	0.0378676520545062	0.1281241902184122	0.1895717486997371	0.1515188832511597	0.1371060374658515	0.3408456215624123	0.2892602395816857	0.3970229719237061	0.1694050903265917	0.4824800239707732	0.2357776552990456	0.001002926317594849	0.004081745706342993	0.001008495623510129	0.007962139639488141	0.06042756494994386	0.05840621389704429	0.001953031322831741	0.02143285565526582	0.3994607828442319	0.4107774528485561	0.008680235380015689	0.03366033566630585	0.001080717796654193	0.01274276622421577	0.001189259920937671	0.01567495931354564	0.3484211451806728	0.2609638708806948	0.3995069427141675	0.3443305313266607	0.001112143231462448	0.01292888857676422	0.001024744199585383	0.001282503666434011	0.2232483306734382	0.1423437270258137	0.02444325192755956	0.04504967477746751	0.001019367538256561	0.004703258008393333	0.001042495175532112	0.01929708347717735	0.03134328890296086	0.08680427525078921	0.106745038606666	0.1291333999464376	0.001100220196104701	0.0002682640028561085	0.001081415182223686	0.005830686576563357	0.36461486131932	0.1593984124601246	0.3885617132346686	0.4520937184867993	0.001007804778243636	0.02807267653703178	0.03848051508703713	0.04706670546443666	0.001014027968882664	0.02945012073241459	0.001016283095684581	0.006050774125485933	0.001005028923644723	0.007537160250563964	0.001010137937573493	0.008126593597200414	-0.003187620877350363	0.01592219887379281	-0.0130157058815002	-0.002311726475107376	-0.06951895338775217	-0.01590958633870244	-0.001602886682089663	-0.01600000531831869	0.001081349372854758	0.001034266384908148	0.03381095251618741	0.05976039274333968	0.001093413276274452	0.1106499080809318	0.0107789294890735	0.07107740791044151	0.08745031519235569	0.02861172270115058	0.007121432372801985	0.001040986580835984	0.001017995255629103	0.01762353928106588	0.002128006246752528	0.02052393574087904	0.00129479594159589	0.001025813365897766	0.00639843329485004	0.001084606370266804	0.001040614000934774	0.001062141240988144	0.0700093241227534	0.04955761194624786	0.001066092860714358	0.001121429253522445	0.07651638616676637	0.09279454819052843	0.09005489490625943	0.1075265451868146	0.2458418976110073	0.00102212732084144	0.001045630790522268	0.2002573132775103	0.001011764633726385	0.00101737379097287	0.04533160085823826	0.001027198348049278	0.1956275732922827	0.1950058218763214	0.368207826080175	0.3005683091855825	0.3543869670768461	0.00100294401443422	0.001006312609090153	0.001038569825995422	0.00304502148857503	0.3500052157320614	0.01819700587543546	0.001093822479775851	0.00128736601982311	0.2867057791065074	0.3259070070775925	0.001119462876016435	0.001027245538104493	0.2101004448281856	0.04873930258785888	0.00102191592504974	0.00106034990793839	0.001025502165919865	0.1043407587948664	0.001180627056359815	0.001130162496963519	0.28298831732206	0.2690813272534723	0.001005694125667318	0.0319626664168216	0.001014947783420905	0.00101161336091505	0.001003612478317413	0.001007485795475771	0.00136116237914462	0.01576269937452729	-0.01337437584906417	-0.005176290287202552	-0.07302972253562917	-0.02046761318656956	-0.002832179440644515	-0.0219405237935791	-3.140528180991675	-1.291375995195399	-1.948674384176328	-1.253482921037802	-0.9467661897640591	-0.4600096105057581	-0.4891459513401849	-1.924064956996819	-0.8778610680651703	1.146736165266427	2.884246215843215	1.43508322897552	-1.135189121200576	-0.02742168326383497	-0.5456296245695628	-1.757469966739474	-1.064662334305605	-0.1282405897790649	-1.713601985659515	-0.1610962232256518	-2.305995798151872	-0.02991157610628262	0.1298086901312649	-0.2023182688425287	0.04525466855622818	0.2947184134738491	0.125879506486714	-1.737094963786318	1.547314936300885	2.124604757111264	2.06056564034944	3.43511592623742	4.782016086646801	0.01021818659304442	-0.03836071683089787	-0.4231024753421619	0.1061710516694235	0.147593578593835	0.976561972710654	0.1756687038066957	1.630650014615756	1.627099842786807	2.079306363864636	-3.851110803360506	-4.847205400980752	0.01278783405245831	0.004899529735655001	-2.415363084055892	0.02108188428614823	-2.528434095734825	0.8975584610458662	-0.01048923872874105	0.01119388399327502	-2.710409294244923	-2.28065763631297	0.1046954487765313	-0.01384100735521315	-2.109888379404955	1.544558849547155	-0.006523920580606499	0.002930742061401657	-0.8590755194773689	-0.3036160375280446	-0.02463402992629725	-0.0252474405652965	-2.57048570792715	-4.47035337139874	0.4167551503924264	-0.5035215200592448	-0.07711915015197782	0.06672254675911102	0.07835662470813733	0.07460167584940372	1.629547198368977e-12	6.776301944179671e-13	nan	nan	nan	nan	nan	nan
0.05	-0.06036923915964261	-0.01268258905753185	0.107312006415962	0.2513985126824143	0.8993531287306937	-0.003529731353874052	-0.2583952710715502	-0.05021742280398914	-0.06210545887854132	0.479952725716751	0.009142813843873877	0.006320766323074291	0.01299072418222882	-0.004909718976287112	-0.1025474383522363	0.3259437885054786	0.1433294809228602	-0.3259437885054433	-0.1433294809229148	-0.4092657224066592	-0.03299968011110181	0.021220923132162	0.1087346920059512	-0.1593086328517692	-0.03599805243965889	0.03289174309369063	-0.05020113975966505	0.5442141969140374	0.9331191007188062	0.08484232850439169	0.002857049420544771	0.8680447063381255	-0.0003046303965669257	0.4415917111924956	-0.8127356456391348	-0.7208194002562299	1.834101737483279	0.1863312585595187	0.09278747054189962	0.6503302130102286	-1.036273578193377	-0.8884115167770555	-1.313303647157793	1.017425044850539	-3.080358746785193	0.3261881592508257	1.37845468860153	0.2944535192539195	5.145590395687523	1.942040561517505	-5.145590395687507	-1.942040561517477	0.1336341336260462	-0.4238094320079008	-0.003802749610245652	-1.233756254761133	0.4193133744905237	-0.3259614140467029	-4.976750668389466	-0.5451376156030208	-0.5337025268938044	-0.8428382728381723	-2.439156208965837	-0.02102745595419872	5.347843112101592	-0.07591562747675212	0.01933805855880129	0.02675500385497298	0.01252236558255941	0.01972372486846616	0.04807696535903782	0.0336482562087547	0.0609759504165063	0.0589626119725802	0.005661223818842326	0.03987716919003591	0.1381390090566528	0.1143570513158767	0.01729810800375992	0.06034230087877825	0.05821308856006398	0.05746705848081482	0.06189226068650414	0.0916777144223531	0.02433911365308571	0.05865409701623209	0.01614422861442883	0.03215690358774517	0.001722153853251215	0.009443996600129529	0.005642147345484098	0.02055315660927436	0.0505895209123502	0.02963732670092123	0.01216836566630804	0.01802194801656061	0.02868964189145735	0.04107381307540508	0.01753646873036071	0.02694102427031375	0.002273133167269821	0.01618916597667078	0.06672639115771574	0.0367653341771032	0.001068413756533932	0.01952552998467963	0.001055532908011334	0.02334462369927619	0.00280575834375966	0.03236839417624171	0.06221844598450374	0.0429014757544809	0.04280919541679944	0.04719410184425323	0.001451739325848712	0.01662110460534369	0.02585657689768026	0.05510402622003152	0.0587543440636086	0.04137010792395236	0.07027829585958953	0.05737043162984253	0.06796119118086005	0.05566629968528011	0.08093311307541678	0.1138558016199756	0.1756418398076089	0.1937878878350251	0.001018402944876543	0.005682906395874041	0.001045757374751201	0.002537618590401016	0.1845842298338715	0.147233451205853	0.001029554484131264	0.02514566913445351	0.001049899921940549	0.02803779401897958	0.03874379548691843	0.04125907485022609	0.00102422743127843	0.03965958369890486	0.1542680935824163	0.2032319973158282	0.1606832787890013	0.1527010452549159	0.3410904286665335	0.307139080433325	0.3589109311499222	0.1307327320103134	0.4348073824329694	0.186289235952154	0.001002984385078252	0.004236339235307317	0.001007757630074514	0.007882053991176237	0.03368747626970824	0.03834517182121693	0.01186309277434574	0.02940317262372519	0.3779578303209615	0.3819087262577857	0.03222805444371262	0.06128779684045246	0.001098182273718255	0.01274072906670499	0.001442943559553447	0.01604706309324514	0.329691102996972	0.2300353334601441	0.3740027753616562	0.3151945851508552	0.001105850526121074	0.01381851691457707	0.001027976711310395	0.001326081325526903	0.211620652424754	0.1192437044133246	0.03653898187896314	0.05721546777208426	0.001021957899300124	0.004735341827432961	0.001049449944415983	0.0194280105992049	0.01713372096569273	0.08033916048069002	0.1061332887462264	0.1264505258376489	0.00225678651146675	0.0003065299762829876	0.001190431840768527	0.00559746518460473	0.3335419659549575	0.1329162018657625	0.3497319790750787	0.4093758031689844	0.001007302740391692	0.03267534909234327	0.03201439048791842	0.04274935545484066	0.001015541161944467	0.02880869297864808	0.001013710689911531	0.006761898209496468	0.001004250027847364	0.008383715726227431	0.001008666035073751	0.008927509406160324	-0.001069037496164223	0.01539082163966725	-0.0133939054830367	-0.002435155525291567	-0.07276448428363007	-0.02039284529536806	-0.002784887943739196	-0.01748438596569866	0.001108127768059081	0.001037803122350028	0.04451953195747142	0.05358727860186076	0.001079743508744268	0.1096680405521902	0.006055442230244152	0.07435501937045087	0.09246377765131035	0.04307093652724887	0.00463762525444106	0.001039546643643568	0.001016456982382908	0.01809540738171066	0.002615023599535925	0.05109525151691039	0.001216912864765064	0.001025286462207232	0.036597563692568	0.001067791118086267	0.001087743663715925	0.001060821675896045	0.05600014009137865	0.04098471273969526	0.001061528472898079	0.002093488409709828	0.08853763267715725	0.1060089724370657	0.1026573327415216	0.1377319106776219	0.2509389104030644	0.001022763057935227	0.001075255688053509	0.1852266393708271	0.001012137193221373	0.00101921439464827	0.05523499877202528	0.001028643058485393	0.1923330256110205	0.1572650478688546	0.3176049691504436	0.2575814091163631	0.3022765504706114	0.001003130099684083	0.001007562396332594	0.0010512825221984	0.03884646455355875	0.3157148753142784	0.09303017211975968	0.001135434529151417	0.002062564208544311	0.2955276743467472	0.3136678947090089	0.001082238679491831	0.001034806113117571	0.1745690413275057	0.05183909787327087	0.001026970277425519	0.001053590916312902	0.001028287172320359	0.1060707331409111	0.00539553962026633	0.001450977118330623	0.2570222049175007	0.2665654247658541	0.001007699242010017	0.01805108488545105	0.001018950446329396	0.001010542945493052	0.001003293044167641	0.001006836767913485	-0.0008946140152266786	0.01456194221765341	-0.01378772879175141	-0.0003656767659461605	-0.07579782457790918	-0.02481628993907294	-0.003929056007864945	-0.01540385635077413	-4.38207876675563	-1.246861403303649	-1.002249071429726	-0.6669492534464099	-0.2139060622419323	-0.4115369394018271	-0.3430312630709763	-1.179308537253598	-0.6821909006562795	0.6738628095490993	1.747302213720241	1.582816252441724	-0.6889520991987321	-0.024645264326756	-0.3815912235170145	-1.036633831104101	-0.5244009903067981	0.5084577224346979	-0.9151713914255659	-0.07778474004155715	-1.114334705402364	0.009582970491616324	0.1111040333494357	-0.09482295240809632	-0.1459695382171433	-0.08231047053561863	0.08088758650709291	-1.199029815922974	1.20167175042849	1.623420574435752	1.535245228608909	2.817730661619279	2.812089517095146	0.001278061163565226	-0.04245552120357026	-1.09693357564225	0.1056077797859329	0.1583804960338612	0.9479818047183095	0.1782641564408925	1.066770483976496	1.368403072507482	1.38710419749219	-3.800079204603673	-4.951475511473503	0.01804159765805635	-0.01006440517189263	-1.592278089228404	1.407696172440947	-3.184047613793077	4.298374258508792	0.005974994925544134	0.05524382132313067	-3.228987135220033	-3.391611960011322	0.08023110810372851	0.01972782634437117	-2.452417177968099	0.9294994548997233	0.01075119477722162	0.01682774712750087	-0.3944766574406694	-0.2358890167371013	0.02453844896033521	-0.0219161298021761	-2.665886629519157	-4.006172765916144	0.5108556021974597	-0.4489187873535258	-0.0514016267340474	0.07569972255104694	0.0915899773500144	0.08668235834474322	5.913738494952754e-13	6.974857966694074e-13	nan	nan	nan	nan	nan	nan
0.06	-0.05558382707034525	-0.02078293038288065	0.1000347906863287	0.2696207760823369	0.9014433919323123	-0.002604418563558707	-0.2489327365734023	-0.06034670591357599	-0.06956272769525254	0.4654309890546832	0.0191472813854557	-0.02328767780523316	0.01555848677690169	0.008934878664977809	-0.09966374365840847	0.3825316424907714	0.1608639958882155	-0.3825316424907674	-0.1608639958882481	-0.4068511444598122	-0.03727014860255305	0.0211672274391939	0.09584837858632218	-0.1549414908713554	-0.03916274510599176	-0.01859253751285191	-0.0550431557868983	0.538458475664952	0.9235887512089582	0.05681724170580853	0.002937267092181462	0.9107973894174316	-0.000784859450977112	0.5194209564949794	-0.7990877572999484	-0.7203267349720922	1.808519983949621	0.231231605882445	0.09172632496923527	1.24054472944825	-0.9867164209753944	-0.5821061699111765	-1.607448519657039	0.9745040320243783	-2.836553146536642	0.1765697821766042	1.377477021373179	0.2698226563852701	6.167193441407998	1.5386770772673	-6.167193441407998	-1.538677077267299	0.3411172316397058	-0.42790377612564	-0.01051086950366328	-1.34652199651174	0.4473618796063744	-0.3065753862858157	-5.296836765344552	-0.4297263996338896	-0.5827364218936473	-1.029959198282921	-3.132019262098375	0.04636093786764056	2.99183841086424	0.06084958893895427	0.01074610906346143	0.01926322591094489	0.007067063558625027	0.01501991296713888	0.04919347460599825	0.03349992056906224	0.05620449116438918	0.05453532347347585	0.003466430332495046	0.03743630364234218	0.1266169659375881	0.1054779400767564	0.01072347869696971	0.05388982542825564	0.06603843229578431	0.06250555414300073	0.07622608424437813	0.104305434882406	0.0367102232730341	0.07453145548795269	0.01003886905194025	0.02633253781586069	0.001394161770007474	0.00946904002371936	0.003429417313169062	0.01768576043570128	0.03605072805075479	0.02168848215563019	0.007766071008419534	0.01427892302999741	0.04677676319277604	0.04866636318477074	0.009803210917211369	0.02029141442762768	0.00167440606084709	0.01563033126498994	0.06081775948443786	0.03098002639316492	0.00106340436129729	0.01944600226630363	0.001084201364370239	0.02451634604507355	0.001968770079068632	0.03179691261807097	0.05601228058861046	0.0396822088696132	0.03977992246330241	0.04445151643834108	0.001263157250136745	0.01780473710524273	0.01499197454950051	0.04546733750197963	0.07456261018826267	0.05201244392449551	0.08858866865534151	0.07135970765440237	0.08575167581034611	0.06883165365837912	0.1115441475739864	0.139177292206651	0.2044920374972632	0.2129214777066546	0.001020674774909485	0.005701999450273326	0.001068220458976416	0.002102132889801821	0.1817166266273425	0.1337466152534486	0.00102129508454287	0.02639256202856248	0.00103568070590921	0.0299289399712835	0.04866431913258212	0.0507232783163812	0.001026752530277635	0.0413438658094577	0.1680871377167318	0.2102145738867534	0.1512664470421824	0.1620041260656411	0.3243576919421051	0.3148151713521244	0.3182191229319031	0.09506913934031096	0.3845707075148223	0.1387282042079669	0.001003106493859997	0.004440792178018225	0.001008014019739356	0.007977896620749861	0.01854223914870348	0.02665199695031607	0.03397139167701323	0.04628107236495956	0.3519918728977915	0.3483217727451272	0.0780241850097365	0.1130366305307537	0.001127723381112563	0.01278012987697081	0.001957000910198053	0.01662017472753588	0.3199604048872879	0.2013103492692093	0.3524363656077836	0.2795966849031206	0.001084086834705818	0.0146735285252674	0.0010333742117443	0.001620485937147328	0.1908858315199808	0.09444936276894551	0.04420448939643518	0.06445765798517458	0.001025780817056022	0.004874492113572598	0.00104954487548301	0.01950509966222495	0.009519175266852168	0.07970415764398416	0.1065046151087648	0.1243570149614367	0.004931985133269155	0.0006040574691987791	0.0014053108912696	0.005381978141453418	0.3035083063504893	0.1072820754981544	0.3220068689950141	0.3733114016934351	0.00100805490214248	0.038431313411429	0.02191389388271101	0.03630892360741422	0.00101829968207873	0.02841738367642744	0.001011889632994473	0.007568717626651232	0.001003700977602004	0.009381669936065236	0.00100760577021372	0.009882258212141002	-0.001866693965350877	0.01441319112370933	-0.0137955406453405	0.0007307771388185384	-0.0756917292771099	-0.02478638278259242	-0.003910139409102912	-0.01362140121962188	0.001134906163255169	0.001041339859784869	0.05522811139875557	0.04741416446038303	0.001066073741213741	0.1086861730234324	0.001331954971418289	0.07763263083045921	0.09747724011026375	0.05753015035334389	0.002153818136079699	0.001038106706452077	0.001014918709120466	0.01856727548235894	0.003102040952318863	0.08166656729293476	0.00113902978793654	0.001024759558520622	0.06679669409028789	0.001050975865806642	0.001134873326500337	0.001059502110804042	0.04199095606000403	0.03241181353314188	0.001056964085093878	0.003065547565896219	0.1005588791875502	0.1192233966836064	0.1152597705767865	0.167937276168429	0.2560359231951188	0.001023398795034345	0.001104880585586902	0.1701959654641442	0.001012509752724282	0.001021054998330336	0.06513839668581714	0.001030087768924532	0.1890384779297581	0.1195242738613873	0.2670021122207121	0.2145945090471442	0.2501661338643774	0.001003316184933987	0.001008812183575728	0.001063995218391845	0.07464790761854742	0.2814245348964911	0.1678633383640667	0.001177046578533149	0.002837762397267245	0.3043495695869862	0.301428782340425	0.00104501448296922	0.001042366688128638	0.139037637826826	0.05493889315868589	0.001032024629802256	0.001046831924653838	0.001031072178717454	0.107800707486956	0.009610452184174124	0.001771791739704996	0.2310560925129428	0.2640495222782336	0.001009704358350413	0.00413950335408326	0.001022953109234079	0.001009472530071656	0.001002973610017355	0.001006187740351258	-0.00315039040959885	0.01336118506077939	-0.01420108173443876	0.004444936755311063	-0.07856592662018932	-0.02916496669157661	-0.005025932575085699	-0.00886718890796921	-5.238232447501176	-1.300326494252471	-0.5841630690875653	-0.3124926350147386	0.1172959080908347	-0.4960920588438651	-0.134786900802556	-0.6289060291759718	-0.6326608807129169	0.3604056966538774	0.8118186116227506	1.565076675087008	-0.5225622507868631	0.03995850796631639	-0.1867550489362905	-0.6006025544768385	-0.2722168791618679	0.9830315523904544	-0.4743525330862863	-0.04188399131478331	-0.06673749907949905	-0.04040172873680027	0.1294086476558803	-0.02590250389823297	-0.5300218575072756	-0.4675800618681695	0.1798275628625415	-0.7417765796182739	0.9409488267055207	1.1848742782235	1.115405715841038	2.255811867466991	1.049121559168419	0.00458107257164174	-0.04425987755914074	-1.566367402619079	0.1515160572632247	0.2299849506130915	0.9499503388737298	0.1541387969135824	0.2951156055848503	0.3687144471178507	0.03875637729536587	-3.249357674105165	-4.461727880438703	0.02275971681779671	0.04008518533081405	-0.7417896430524984	1.802598438862204	-3.472079480129157	5.721832964249364	-0.002201645142448937	0.05139545491329351	-2.26969864831385	-3.5730484506926	0.09777210336013563	0.03632438319419866	-2.44875218578337	0.5598382931622041	0.01488937302796072	-0.007836875057274616	0.3069468671942747	-0.1857433910246528	0.02721827399067615	-0.02170057075480663	-2.400868862571198	-3.139650602949644	0.6474135031356824	-0.9281378876426036	-0.02709545970264596	0.08586161338657716	0.1086363715422707	0.1053682752540477	-6.481061819985891e-13	6.859394549589182e-13	nan	nan	nan	nan	nan	nan
0.07000000000000001	-0.04981255980867239	-0.02845944544024142	0.09286447121480734	0.2875558319189145	0.9039571727754558	-0.00167738622327411	-0.2340085134690099	-0.06979120871068945	-0.07388018901767723	0.4475800271841204	0.02862128633890949	-0.04994136660964156	0.01625098988878942	0.02233538830608538	-0.09700832234293719	0.4486431703732947	0.174541420316546	-0.4486431703732932	-0.1745414203166053	-0.4027372341220938	-0.04151888178198465	0.02095333390368676	0.08171471963357142	-0.1504951640402881	-0.04209115847983404	-0.07320753976578534	-0.05604467031055019	0.5334284219461216	0.913328103288769	0.0233802608500416	0.00320328888634662	0.9249461388970875	-0.000687068577974047	0.6317907276459052	-0.7320546898983676	-0.7128678141474135	1.777588964607788	0.2699788747797019	0.09398446933665638	1.728454680326513	-0.8967989888946889	-0.2857874502339723	-1.959232221293045	0.9204606462736468	-2.483025416517594	-0.03678190843230223	1.294286852753964	0.2648332310614779	6.993400679568813	1.184589737815943	-6.9934006795688	-1.184589737815922	0.4835626467799069	-0.4186368867589487	-0.03016747876470047	-1.468457868984171	0.4408623082679017	-0.2748110713499913	-5.667351600073777	0.1664316160056788	-0.4281454658746912	-1.034482191567967	-3.53166459389291	0.005832533785517043	-0.1531336827421073	-0.01388756582907412	0.006094494791003197	0.01525781909253981	0.004139066040201127	0.01266442586349165	0.04613956908370982	0.03116842630555643	0.04958506159246651	0.04873835773688003	0.002294761264645894	0.03595613109684737	0.117189704494365	0.0993882393114694	0.006159105958677185	0.04877236061237116	0.07100233119995826	0.06483045171538937	0.09004188764028942	0.1135443158539993	0.05478908814169901	0.09493962628008772	0.006103655393564909	0.02244137500508536	0.001221520894349255	0.009689139469346675	0.002250415279499813	0.01576881086142908	0.02670051613040663	0.01681360171569819	0.005289022698138588	0.01221559540160427	0.06873318579617461	0.05878801685267133	0.005617426694062747	0.01660838887925513	0.001356400017463495	0.0153671783753573	0.05958334854085685	0.02828314988103482	0.001058100052779229	0.0193153346885037	0.004511389087732283	0.02928063666892141	0.001526241101933987	0.03170402767682429	0.04786590902947884	0.0337795691121454	0.03482463137021373	0.03968882510026462	0.001172255813189682	0.01933677605581687	0.009321191825662852	0.03908925469363829	0.0851985057510449	0.05950273092325927	0.1007118504036079	0.08079662112089439	0.09752124916697211	0.07759886804836415	0.1384088022427022	0.15902248508924	0.2247935694231551	0.2207245907082623	0.001096489665214	0.005756204952241728	0.001077697827759094	0.001660153771121853	0.1675972441091923	0.1155426692458416	0.001017297506728772	0.02804315724923257	0.001027922159673762	0.0324025013275047	0.0570700124133441	0.05906030225170488	0.001029458370337358	0.04273961723443823	0.1668542816085193	0.2091731542631259	0.13021066284477	0.1582149125722438	0.2899739646991443	0.3056456606924073	0.2693182357187002	0.06526795482609617	0.3232660635857692	0.09686982747690626	0.001003312961515009	0.004661808381185586	0.001008599531112777	0.008198966157331239	0.0101951633768216	0.02004318263560357	0.05205812090309873	0.05881786608727062	0.3231576119366886	0.3137798239847843	0.122958791378401	0.1635138268323419	0.00116020360685455	0.01281399120127252	0.006830754112088157	0.02136697686733318	0.2933738779365777	0.1803127672022726	0.3096143073273798	0.2432182097509256	0.005182108510794222	0.02024058393729712	0.001040629235687127	0.001995895190176567	0.1623331967025662	0.07136950334490745	0.0494870471085788	0.06894140623581681	0.001033735301890557	0.005039401357397819	0.00104912536035426	0.01951590989081109	0.01400516441428374	0.08720326866731391	0.103144155219154	0.119640543254543	0.006825414198466587	0.0005600473445652057	0.001489913521420413	0.005038880286974246	0.2636841578364655	0.08296325613148751	0.2993280676860198	0.3452474063799545	0.00100825993986319	0.04565229960231192	0.0130717490209268	0.02754264346961502	0.001024266851644178	0.02824120873714177	0.001012966860407391	0.008455912601760662	0.001004072994814985	0.01051618027251266	0.00100840494367466	0.0109853966315106	0.0002517776292044633	0.01287081767527118	-0.0141561048006654	0.00242297576120347	-0.07442165871968386	-0.02850046958343552	-0.005116015124740469	-0.01294904138660176	0.001095763626408163	0.001033541796393057	0.03141823286609296	0.03628916477064822	0.001066789001741845	0.09869930892013551	0.001220616530089113	0.077165146136931	0.1180630964595892	0.09300836247231445	0.001679452633996459	0.001044636211171994	0.001014343158543549	0.01360391623105539	0.002280768037748163	0.1085701929224325	0.001154429606140967	0.001024822405963637	0.050461569298209	0.001053934921327915	0.01400235003416235	0.001068487793998789	0.03429190980069981	0.02607593994002847	0.001095018397285712	0.003252014649131614	0.09812032012551211	0.1156794171522967	0.112038084636351	0.1865451649169597	0.2635140383332915	0.001304017199977169	0.001072910408471881	0.1219845136933875	0.001013667826674451	0.001018825215611898	0.06935934652029033	0.001034124722960336	0.1434489625912416	0.07921199442598552	0.1815809020835293	0.1374472753206796	0.1462411346061623	0.001003706894744282	0.001009544500712385	0.001053611944273041	0.07258214444217362	0.2488616652752265	0.2001580173400517	0.00120838584939213	0.01970595696558093	0.1836516866526871	0.1512652384699652	0.01662637329120216	0.001053099135503264	0.09483405344324827	0.05667487807784508	0.001050466185947058	0.001050259667373744	0.03393382916371657	0.09022427393586135	0.008164600271446399	0.001414142122516205	0.1476133098209505	0.2456367501239404	0.001007431760647034	0.002575152782141891	0.001036843158482446	0.001017992968213598	0.001005717876082666	0.00101181626016442	0.00509198365480229	0.01093615031842618	-0.0144806874089716	0.00249760558830203	-0.06983617384185289	-0.03168295869776635	-0.006393956880102371	-0.01554216353648781	-5.820467178207696	-1.397780600147634	-0.2583960708067087	-0.1641506093426523	-0.551971992004523	-0.6523142140264583	-0.1385748723264525	-0.6032145384520633	-0.4119690725250993	0.1174571848480579	1.00644285841494	2.417440616275289	-0.2826453895272478	0.01562721419646529	-0.1802941171528008	-0.3986280925905766	-0.1558931808547996	1.035773787793754	-0.2699035817283637	-0.01404958782694243	-0.4165024901806722	-0.0001628249816737112	0.7742121772175871	0.006956807348615186	-0.6204680660720372	-0.4890577833573692	0.1434024829936477	-0.5345257794034027	0.54823448851214	0.6866566329524184	0.6272451901719547	1.721282411490595	0.5326737692079507	0.007295400235040135	-0.04231184657723994	-2.049576145774625	0.1842055887946259	0.2738026825428971	0.7303233102490473	0.1237048566107839	-0.4979685128550064	-1.135667303392678	-1.941420994323197	-2.735954574184884	-3.925565486866832	0.02205856809825803	0.0152710580405587	-0.5445638275908112	0.7651265415464364	-3.429313512081371	4.403294679918916	0.005985006269773116	0.8220016784208213	-2.131621039267682	-3.837315430763161	0.9590749037635421	0.03924167503876627	-2.161776375969449	0.3466764247348362	0.01789558890753953	0.004249984778294372	1.149843083507912	-0.7283413216611632	-0.02784507148879519	-0.04366189123230146	-2.515895215560512	-2.535041142133066	0.8131776337299456	-0.782426157482445	-0.008465779768267659	0.09102999952954433	0.1178375719193215	0.1153470154211423	-8.190294193284607e-13	1.631328674703e-13	nan	nan	nan	nan	nan	nan
0.08	-0.04300884788194989	-0.03534081289626194	0.08579482130718001	0.3051545109992728	0.9068120556681107	-0.0007186426515961379	-0.2146805471889299	-0.07817498270029025	-0.07536650381358784	0.4263165772915256	0.03755976806243905	-0.07272500217889231	0.01484859364003683	0.03465385463744682	-0.09429564655008102	0.5211654269716449	0.1843114292329333	-0.521165426971659	-0.1843114292329442	-0.3971419353066852	-0.04557876687762639	0.02060588504058508	0.0667142597077562	-0.146145068272726	-0.04457304219031522	-0.1327633278110284	-0.05297436104517016	0.5297981434674178	0.9026528712613682	-0.01334180386879546	0.003033700024248009	0.9079138124063695	-0.0005145337974769591	0.7259098894813998	-0.6400582370238415	-0.7001928221973373	1.741244632705726	0.2994520156033844	0.09806857124790623	2.121293364589065	-0.7745706594679733	-0.0158768646388773	-2.289946124096133	0.8673993860397555	-2.062542499507542	-0.2424100895076681	1.161068359360364	0.2812735518537028	7.449339184573432	0.7571939748779191	-7.449339184573432	-0.7571939748779184	0.6373949271779201	-0.3901341593682929	-0.03722193502267419	-1.519882191125397	0.4281156669051122	-0.2172694536137834	-6.284993923809436	0.3846383581528284	-0.3027813738686438	-1.112876019725195	-3.789036034714135	-0.04076119337745325	-3.244376783209132	0.0757983704266597	0.003694098576989673	0.01326574897122581	0.002649642797398582	0.01162598430796865	0.03336799644834341	0.02309293610448611	0.04080593240726538	0.04170877668190782	0.001705946548499994	0.0351182609151616	0.1074065141486095	0.09313004101695609	0.003767921462094919	0.04522770417582569	0.07353030358075728	0.06511236517969303	0.1064497025528373	0.1238439975650142	0.08006110447778222	0.1208979304720437	0.003858497192213442	0.02014012846196601	0.001138425303245105	0.01001290096896171	0.001657305619789607	0.01440669306872561	0.01930358018437104	0.0132308291216513	0.003623523404518391	0.01085216872590021	0.09210021045516993	0.06927133107274674	0.003487388595991152	0.01474032269044307	0.001197239476682849	0.01528327948502933	0.05148270890753666	0.02377268285371441	0.001056928971081958	0.01915412486484307	0.01256183838247762	0.03901584359143115	0.001309044430624598	0.03192867459866764	0.03981427216097548	0.02787360810646403	0.02917275522361814	0.03458836921896469	0.001145830359100662	0.02100923187976036	0.006484752814996411	0.03476310596678898	0.09003096522482711	0.06279965200397582	0.1060265230571051	0.08477580467090191	0.1027479829746729	0.08116071802206211	0.1611016667345911	0.1737640544853908	0.2400487302597319	0.2239984076519398	0.001274705716319808	0.005868614904001287	0.00106644349763234	0.001292377950573776	0.1397071434970232	0.09325200540048079	0.001015878962335426	0.03018872584293927	0.001022929161535854	0.03558650086028385	0.06348012777623832	0.0655871217625367	0.001032830052698172	0.04379183031090076	0.1481448324093878	0.2003638239787686	0.1005023792502275	0.1391085768458915	0.236490416477442	0.2746115017639957	0.2079670709624572	0.03984854094765348	0.2441409571629347	0.05990453404870637	0.001003611596745727	0.004894264425779752	0.001009258481053097	0.008506164502812566	0.005839198536001215	0.01646890824490509	0.06049570242793609	0.06279092791491937	0.2924409954689337	0.2798754377006499	0.160214921527617	0.2016962918061351	0.001192111215561903	0.01284005192786664	0.01751870392550812	0.0315409424034312	0.2327920944812286	0.1546418629999364	0.2272174334289551	0.2001569992674264	0.01488144786934376	0.03272374509496662	0.001049623607103799	0.002415003591013203	0.1264657524527253	0.05132270171064714	0.05310435496755784	0.07158648783439775	0.001046935457677113	0.005228466156837765	0.001050630251204874	0.01947512058468779	0.03204591082767921	0.1018403742349702	0.09371749189359731	0.1103743811019571	0.007061000334797059	0.0002106605881194167	0.00135343998311191	0.004573882495277678	0.2064852790557794	0.05590416709093637	0.2777172056073644	0.3213727252030815	0.001007225543787639	0.0550227440597344	0.00766699038693386	0.02151424010645718	0.001034197186660933	0.02824154305005991	0.001017767481558435	0.009378369975097859	0.001005631731863968	0.01172985889787553	0.001011619976712416	0.01219095065657787	0.006452850870323635	0.01074000336422283	-0.01446269663546225	0.00168882119065879	-0.06817846668165052	-0.03141715985451009	-0.006429989899964429	-0.01717490452794089	0.001056621089552794	0.001025743732994817	0.007608354333428539	0.02516416508091293	0.001067504262271072	0.08871244481682826	0.001109278088760119	0.07669766144340122	0.1386489528089124	0.1284865745912769	0.001205087131913584	0.001051165715896021	0.001013767607968237	0.00864055697975635	0.001459495123177568	0.1354738185519297	0.001169829424345286	0.001024885253411653	0.03412644450613223	0.001056893976694571	0.02686982674182076	0.001077473477194411	0.02659286354139494	0.01974006634691643	0.00113307270950493	0.003438481732367737	0.09568176106347341	0.1121354376209873	0.1088163986959155	0.2051530536654889	0.2709921534714635	0.001584635604938762	0.001040940231359928	0.07377306192263058	0.001014825900627991	0.001016595432896759	0.07358029635476292	0.001038161676995384	0.09785944725272469	0.03889971499058571	0.09615969194634681	0.06030004159421452	0.04231613534794645	0.001004097604556427	0.00101027681785309	0.001043228670147655	0.07051638126580105	0.2162987956539631	0.2324526963160247	0.001239725120255648	0.03657415153389376	0.06295380371839138	0.001101694599506447	0.03220773209943813	0.001063831582876603	0.05063046905967039	0.05841086299701009	0.001068907742104477	0.001053687410016609	0.06683658614871311	0.07264784038476693	0.006718748358719977	0.001056492505334454	0.06417052712895639	0.2272239779696482	0.001005159162942282	0.001010802210192471	0.001050733207744746	0.001026513406346302	0.001008462142138169	0.001017444779968022	0.01333435771920349	0.008511115576072727	-0.01476029308350441	0.0005502744212926503	-0.0611064210635163	-0.0342009507039565	-0.007761981185119332	-0.02221713816500624	-6.093222304435602	-1.545785856066256	-0.1814957296057126	-0.04908352537150705	-1.031503279447342	-0.7426151225211018	-0.006326428044247721	-0.6626055349605784	-0.3180992049018831	-0.04819112504323566	1.023978759496915	2.675103355035485	-0.2045789972749634	0.06069091882317482	-0.07578869255302391	-0.3421809853574906	-0.1322366886496743	1.055363662827331	-0.1113606611555832	-0.006033191360502701	-0.4294556020349775	-0.04651019177519571	1.123591907381139	0.03760386868357127	-0.5306861071472652	-0.5351329705152736	0.2079109375152931	-0.3313897633264506	0.1022756430901438	0.09332829491669913	0.07433283257611753	1.235087170194786	0.1432623475873669	0.01622196261434228	-0.02941921789837658	-2.383710970172953	0.2505107318713249	0.3720725859143433	0.587909453976257	0.08543112707407531	-1.258466526557178	-2.694709999474697	-4.334173276443404	-2.373003546951534	-3.483111219866871	0.02504768511751422	0.05731094712597999	-0.1348816582138451	0.08985205994410982	-3.344566984897663	3.262886698687831	-0.003761764664464413	1.136828134173801	-3.204363075393222	-4.909595516952328	1.480993252496839	0.04506421281520777	-1.842140627828531	0.1921049626584452	0.01972048432785322	-0.01815678731747986	1.734545776070379	-1.095681480175653	-0.03385705235816177	-0.04608055816592303	-2.948922797343754	-2.301787775629117	1.077305156435895	-0.3805625327238337	0.008206390874986209	0.09291409302788195	0.1244700293227556	0.1258513963912768	-8.408517086354496e-13	-4.310123589641027e-13	nan	nan	nan	nan	nan	nan
0.09	-0.03558626565470583	-0.04130231016200736	0.07896242346434772	0.3223629813592886	0.9098844827541411	0.0002817519406550794	-0.1918154307068316	-0.08534231752176609	-0.07431022615088173	0.4022641822650955	0.04601766979901931	-0.09109882222013506	0.01172882853960434	0.04552040153723737	-0.09141681405209355	0.5961714267593194	0.1898961372823672	-0.5961714267593214	-0.189896137282358	-0.3898870202670322	-0.04926175043588711	0.02026015201835528	0.05164354918937815	-0.1419032097291542	-0.0463662247891425	-0.1991236350752134	-0.04883510033372352	0.526966291926264	0.8904456567483513	-0.05246906935097626	0.002491628137182103	0.8583685836968761	-0.0003870182253926196	0.7410329788340112	-0.5615822436210121	-0.6595994367162605	1.699827761126058	0.3117031630029197	0.1016771932398988	2.445288845174994	-0.6723041455014687	0.2373226860537855	-2.490363100979319	0.8316842939321906	-1.611707236354649	-0.3607048678304521	1.020085759240757	0.2888273365942622	7.501720101837352	0.377887541384256	-7.501720101837367	-0.3778875413842556	0.8100425973909283	-0.3472479508338946	-0.03183620290386635	-1.490725350331693	0.4215768952761476	-0.1424374463780321	-6.737887154695495	0.4610815244096254	-0.2625689723243877	-1.329069819749163	-3.588015089052258	-0.06800377684249191	-6.534358168483338	-0.02570664522052995	0.002405228394979749	0.01224381242769632	0.001855395575659699	0.01122262850437289	0.02051273942539449	0.0150516963339595	0.03090559078422868	0.03413186678061875	0.001398038031312367	0.03470485548398236	0.09931217904133642	0.08754644748388878	0.002471772123379871	0.04255215317358615	0.07321438514641203	0.06362689194536311	0.1237485336473332	0.1345546497984244	0.1149368700699242	0.1536229495383744	0.00255085027272749	0.0187125460993022	0.00109919559579893	0.01038124439993774	0.001342496252992103	0.01341677720611848	0.01336739154865925	0.01044443973545128	0.002571776592804112	0.009991653715994211	0.1057103374490695	0.07808292306952344	0.002384552314882153	0.01381481717213053	0.001113970100545534	0.01529144750463261	0.03962131240022675	0.0187520900309607	0.001058705015898793	0.01898803068175	0.02364809799292718	0.05144619233061565	0.001204262530706635	0.03233555509939999	0.03199369080999535	0.02275971206454344	0.02319007704084117	0.02936609128670742	0.01426425163716907	0.03538889449890172	0.004703894884987262	0.03160931206843859	0.09059776445351625	0.06268620371838204	0.1064294918649279	0.08425708841141558	0.1031892199667118	0.08061660025813629	0.1745366637650642	0.1809013011524663	0.2459370473098853	0.2223173626671085	0.001757918307216607	0.006215273135641635	0.001056156249879649	0.00107028112450891	0.1151847237498019	0.0745147407289041	0.01637710386922503	0.04801550786492757	0.02775145483064029	0.06587319912537497	0.06786961948733632	0.07006780963585804	0.001035748859186144	0.04454041645003146	0.1214535010348548	0.1855677766973724	0.08076152080899382	0.114112693894807	0.17987543803595	0.2223047169915707	0.1463176263300297	0.01964377121246552	0.1663907043219683	0.02976968286781514	0.00100392565759082	0.005140636490349685	0.001009988446851842	0.008884447668122296	0.003506631188150076	0.01457606280658217	0.06598524232296017	0.06415319927157107	0.262652208812614	0.2479549257389116	0.1824550876192861	0.2241167748702967	0.002794904806093317	0.01435260275597049	0.02850487636437691	0.04179067731207167	0.1641633345679636	0.1216875130152888	0.1429382538460183	0.147199769085511	0.03704844235765848	0.05950850376785936	0.001056974391828505	0.002869707229915067	0.09615719876449509	0.03645330626636647	0.05456080126893918	0.07220903711891717	0.001060523531210622	0.00548458663375506	0.001054116727328706	0.01941081495165325	0.04691352455938429	0.1148693455089982	0.08567194180560365	0.102223895364166	0.007243444303261987	4.477325127135702e-06	0.001216365814512417	0.004185323421376664	0.1464007363415829	0.02863826464930085	0.2610492337288309	0.2995807135927879	0.04867269520004396	0.1073429194965918	0.009916355435383446	0.02180089666855985	0.001045761270662226	0.0284194370684377	0.001022283648496183	0.01029544262695829	0.001007152772154013	0.01297420500351659	0.001014721588451507	0.01344804384828928	0.0124628496391296	0.008346560533094139	-0.01471808868319463	0.001380358363055023	-0.06043189691614129	-0.03382458783923193	-0.007712934264244289	-0.01954506849301968	0.00105025438218464	0.001023978025440265	0.004324910627024698	0.0143056960853671	0.001084881879861907	0.08721284533135197	0.001113795546059572	0.0694345702288484	0.1574250381759919	0.1934364296560382	0.001155702778500281	0.001064432238493115	0.001014643664081365	0.005308355434334972	0.001475891422329125	0.1148689979244501	0.001277530003118011	0.001029273027478817	0.01776456662343113	0.001063650070198613	0.04359686394894522	0.001110034238625277	0.01961383159884512	0.0135460977223773	0.05131993991349831	0.002294140102059282	0.08762295425795902	0.1025224904780469	0.09944610831147975	0.1879533203683214	0.2437535845108972	0.002834801332507669	0.001049262378776832	0.08263591955831399	0.05989514071031689	0.1048707311623503	0.0733721768057243	0.001039315587217009	0.06646904841849242	0.06610628056259624	0.06840858076089679	0.03067861408431155	0.02167121403383029	0.001004383543383649	0.001011146886666842	0.001045183415562647	0.07503804194206928	0.1963315897382631	0.2053985799129036	0.007202635287078006	0.04444994734453019	0.03199643063193796	0.001057376537161123	0.08796081110562493	0.001065297302612933	0.05394243371406551	0.05459111190109034	0.001079539674039971	0.001061179325681891	0.06228479663624668	0.0764623995906573	0.008046846446016179	0.001087999140973679	0.03259026006096887	0.2316288773215233	0.190930394267992	0.02188593371798153	0.0010637742541782	0.001027381790033997	0.001008967154493149	0.001018376494277058	0.01777564194387559	0.005821473667582095	-0.01493971721067928	0.00173596268886208	-0.05214570783273177	-0.03593092553217475	-0.008956641091824522	-0.01977757672050944	-6.124904133953112	-1.770553731274072	-0.04933284298958208	-0.02858149232598009	-0.6197769739389275	-0.7730676625142041	-0.05281788152336378	-0.4724124517445235	-0.2263170002364902	-0.2395341686298036	1.134964143500779	3.791827714464379	-0.09689044052484433	0.02444958774690083	-0.1053188138223493	-0.2330245163774957	-0.05227029631597403	0.6903259760802224	-0.06991932306872436	0.005421565138018172	-0.5519652295569244	-0.001038867062211046	1.347622656673598	0.0445782475428684	-0.4903495213040492	-0.5157339038565076	2.44530442929856	-0.2904138090693609	-0.1238528789230782	-0.1936099205118559	-0.1843137945072316	0.2309369362750174	-0.4785783712843282	0.05215365117464988	-0.01457745675675074	-1.385872039235084	3.077971507708445	5.134638597323226	0.3224052138745602	0.06675196359080635	-1.6508143064987	-2.268087161823068	-5.908668514258722	-1.624932891353421	-2.436525122343002	0.02504431339765876	0.02899976850829298	-0.1933797102862029	0.1718449386003405	-3.033766235270388	1.272723699458245	0.287685558115931	0.9268762232663535	-2.934974447561364	-5.241510746562365	3.808677215592077	0.04799157956190218	-1.144749561928335	-0.05552832958312529	0.03344500413193186	-0.0001847159002810794	0.9382367395507043	-0.5641468751173859	-0.008750292574137911	-0.0315281561062467	-2.35051025410924	-2.046253223478126	8.274325156007579	0.3163201647605131	0.03028434988533358	0.09056572685983708	0.1244543242844062	0.125856094839273	-5.803492756228294e-13	-3.050386116480043e-13	nan	nan	nan	nan	nan	nan
0.1	-0.02853965984798115	-0.0467592783196876	0.07273657876596983	0.3391386326583093	0.912979514158799	0.001308238134203126	-0.1659035920184723	-0.09188922242370734	-0.07041624431529665	0.3771127108762606	0.05434352059361791	-0.1049488614580844	0.008051257542878871	0.0552124645943171	-0.0886324120410663	0.6701970155859706	0.1922319781881626	-0.6701970155859708	-0.192231978188151	-0.3810119930260918	-0.05253943386522737	0.01997093031292143	0.03697044394552882	-0.1376871132978083	-0.04744319872237679	-0.2625374634183862	-0.04339537575159779	0.5245671632616898	0.8760614161289975	-0.07613406619640417	0.001666612631061571	0.7798328648407502	-0.0005368944861833246	0.6507146053895742	-0.5391524154211459	-0.5788821933094614	1.654680820506699	0.3039728794142	0.1032868915072667	2.73063780584268	-0.6504846755597573	0.5516639699076084	-2.509761396558685	0.8409891976454775	-1.157786338847573	-0.3539712683198423	0.926171590747535	0.2623874544586686	7.253256992368806	0.1074205461502276	-7.253256992368806	-0.1074205461502274	0.961417367435446	-0.3090741335849461	-0.02591967166356971	-1.440361136220383	0.4229632444595685	-0.07402772049525327	-5.695698139612118	0.6447311322775068	-0.2162367985530657	-1.548281240992526	-0.696582307362885	-0.0973499171925656	-9.042474812536213	0.02032000384231734	0.001753570805739972	0.01175026683447199	0.001455936715848075	0.01111447732227786	0.0120212285365814	0.009836750639877646	0.0203693504697214	0.02624140733604339	0.001252580110132498	0.03453263881797907	0.09393642869915501	0.08331580638110397	0.001821785156049143	0.04051524407652984	0.06982375459487183	0.06050906887024308	0.1412525327165768	0.1468795295613268	0.1602969674564195	0.1951730298860093	0.001868064957086983	0.01788326034599693	0.001086219918002437	0.01073132913187639	0.00118534834841693	0.0126378301159435	0.008645120520685256	0.008211786303537924	0.002051004555235133	0.00955868313967442	0.1046727019888982	0.08274527538541385	0.00188375525526698	0.01341835861798119	0.001074531045248203	0.01534680618570577	0.02537756972174636	0.01318733292255576	0.00106297199973113	0.01884674294055675	0.03717910367924646	0.06567119304926219	0.00116814234043768	0.03283635987075732	0.02446514903796148	0.01810148927903256	0.01703965699506684	0.0241454653833596	0.04457601008034429	0.0654609773250981	0.003233692401666494	0.02913393393080486	0.08744764909083809	0.06034484285121747	0.1026120931235162	0.08097283878669193	0.09947745391672401	0.07745129394897578	0.1759799285281499	0.179154288672121	0.2398994267541332	0.2144446996916683	0.002623369986757963	0.006892567277153989	0.001055177274545349	0.001009282626977003	0.1038549344800449	0.06509196311389807	0.05169601284176079	0.08701067270072112	0.08799653636942023	0.1272667034110462	0.07018886488678666	0.0723187679038208	0.001037784812089128	0.04517618683809282	0.09177817052838289	0.1683461103132788	0.08094120350345474	0.09447442218781765	0.1310160847696465	0.1608084347545084	0.0931154642143437	0.00821023329521303	0.1047138401756215	0.01332070948117978	0.001004225650189574	0.005411502405888935	0.001010788497603899	0.00929924152454315	0.002327724315458335	0.01360746842303075	0.0709975954240849	0.06601268123129146	0.2355905190980191	0.2193154964388014	0.1853622220610269	0.2281810415017017	0.006556378393313178	0.01822203564688232	0.03781581745814349	0.05035361438299688	0.1051724257325191	0.104973023528214	0.08515216332707305	0.1041335797934726	0.07357333012440631	0.1075516640769913	0.001061381373264477	0.003417136474700301	0.07910841882065428	0.02816748845405392	0.05361387460011251	0.07071725676521115	0.001072632620614165	0.005936194102304141	0.001059606675053436	0.01936181868130065	0.05253156536438509	0.1219448742424458	0.0826805938339573	0.09849681944479476	0.007991582426535514	8.24089012678696e-06	0.001163560053162311	0.003945381383598197	0.09352391431078827	0.01196891074639014	0.2516147157058678	0.280654887192573	0.1532822599913654	0.1982611516811797	0.02119812124669038	0.02540916979400048	0.001058063880508864	0.02890546879037136	0.001024975036024335	0.01119099030268775	0.001008165541661929	0.01422004803318489	0.001016737711367022	0.0147138496112163	0.01742703871184569	0.005755651650390507	-0.01492283545055541	0.002067996265567418	-0.05187589817378174	-0.03578038038628511	-0.008937022323474606	-0.01870874885171492	0.001043887674809853	0.001022212317882376	0.00104146692062023	0.003447227089822504	0.001102259497455173	0.08571324584586433	0.001118313003365374	0.06217147901429423	0.1762011235430736	0.2583862847207984	0.001106318425086103	0.001077698761094887	0.001015519720200744	0.001976153888917058	0.001492287721479331	0.09426417729697197	0.001385230581894345	0.001033660801551174	0.001402688740726704	0.001070406163703245	0.06032390115606677	0.001142595000057479	0.01263479965629661	0.00735212909784028	0.1015068071174601	0.001149798471752436	0.07956414745244404	0.09290954333510515	0.09007581792704308	0.1707535870711579	0.216515015550333	0.004084967060086379	0.001057584526193873	0.09149877719399796	0.1187754555200079	0.2087248668917931	0.07316405725668544	0.001040469497438839	0.03507864958426034	0.09331284613460351	0.0406574695754454	0.001057186574410297	0.001026292719717197	0.001004669482214643	0.00101201695548155	0.00104713816096898	0.07955970261833917	0.1763643838225619	0.1783444635097865	0.01316554545390459	0.05232574315516696	0.001039057545475333	0.001013058474810011	0.1437138901118243	0.001066763022350182	0.05725439836846121	0.05077136080517543	0.00109017160598909	0.001068671241334304	0.05773300712378164	0.08027695879654775	0.009374944533312399	0.001119505776616283	0.001009992992983396	0.2360337766733981	0.3808556293730209	0.04276106522575664	0.001076815300628471	0.001028250173720599	0.001009472166848565	0.001019308208585817	0.0222169261685476	0.003131831759091132	-0.01511914133785425	0.002921650956431681	-0.04318499460194691	-0.03766090036039339	-0.01015130099852995	-0.01733801527601279	-6.013536028097847	-2.121136851569366	-0.07581753946664559	0.009957398964327128	-0.4662444641817731	-0.8053250311819621	0.04191132498427794	-0.392015048817084	-0.190370823927267	-0.3746610932779743	1.346824265388298	4.440115611290989	-0.08491967541884335	0.05703917906683708	-0.03359493799365626	-0.2314337945682909	-0.04672780195572621	0.225515726651692	-0.005551268307587572	0.003404941015125626	-0.5382884590843766	-0.04154891726287247	1.482522303273506	0.05638872277281391	-0.4395514558645589	-0.534802564740376	3.346394978894712	-0.1957066111920276	-0.3433068732263074	-0.4597783781349504	-0.4499048764745281	-0.5417646592753916	-1.095061250530948	0.08234914463962917	0.002800447848207651	-0.5208135588629932	4.484187294628338	6.593433790020974	0.1419635329091857	0.06286797671705405	-1.743590347091795	-1.623187750655891	-6.172072769367649	-0.618757183369444	-0.7459356610207173	0.02994645532445091	0.06461308536003799	0.04996855278959768	0.1892941805692388	-2.688350452583256	-0.40835658785294	0.4676146479073954	0.7994685666318601	0.04360902413105466	-2.931387338973642	5.732673579741653	0.06360933405166687	-0.5254251014369051	-0.2307609650910666	0.05881788279200799	-0.0150949200984252	0.5438572679711615	-0.2109995165048893	0.008132313257600006	-0.01635715091091872	-0.8296130895723985	-1.728550733615604	8.796916505964175	0.2837607799366193	0.06983393168818168	0.08860909780878758	0.1247694141319576	0.1275939106424033	-2.647590919136999e-13	-3.855384506351553e-14	nan	nan	nan	nan	nan	nan
0.11	-0.02287110757869959	-0.05215876806222652	0.06757147107592912	0.3554508921903401	0.9159165408827632	0.002325147237973495	-0.1371801231144155	-0.0983660793513812	-0.06279784580587443	0.3525630160357021	0.06280289069926492	-0.1146046376344177	0.005015769246350985	0.06412110046045616	-0.08637196934054653	0.7413542029300986	0.192307552607671	-0.7413542029300947	-0.1923075526076207	-0.3707654542881922	-0.05548021892426655	0.01972881872177777	0.02279456096686427	-0.133434382414757	-0.04790530100990983	-0.2979482835561387	-0.03635468968898697	0.5227920826946095	0.8597147362392786	-0.0558486692814126	0.0004506861356540916	0.6934058067650285	-0.0002716446759497551	0.4842868299836003	-0.5320634190519806	-0.4497208593140402	1.608269993900977	0.2838625923089895	0.09898016438335074	3.009508010439443	-0.6271436762139168	0.9598538098999085	-2.401617812989526	0.8380560506653411	-0.7938481892654976	-0.2530673611420321	0.8476598570374082	0.1847527729129584	6.967919683284078	-0.09329005962958928	-6.967919683284076	0.09329005962958917	1.082746454975979	-0.279903358962016	-0.02384135563604085	-1.395219972194941	0.4270694291000912	-0.02084791754482915	-1.481499046368242	0.7477080917879152	-0.1275495630859791	-1.715055882549812	4.344850591514903	-0.1378739704284239	-8.149623320080149	0.02678673335772166	0.001406038779782529	0.0115027191073645	0.001243720111836617	0.01114572635143313	0.006726583841463704	0.006623134198574953	0.01202008597080144	0.01955143555547453	0.001184658154496861	0.03452894977732485	0.09049869050176053	0.08016343034663408	0.001482471458012228	0.03895843264883295	0.06434844207759112	0.05626401784969175	0.1558297446268369	0.1591990812038946	0.2059042867487329	0.2368177727071407	0.001497838977267817	0.01736580462303754	0.00108979590739057	0.01106562501664334	0.001102938713841305	0.01204444200633169	0.005333496974577846	0.006499053031898723	0.001736168469259314	0.009286632382912717	0.0941944722823156	0.08267859140417021	0.001664748301602477	0.01331624960030564	0.001056170959232447	0.01542776791987839	0.01400779069300805	0.008505709433289788	0.001064675021376416	0.01874345836827378	0.04889650790089355	0.07879074481827078	0.001160459070536493	0.03335754424942528	0.01807533399523984	0.01419258409327928	0.01182950540618926	0.01966283558328224	0.08359216432573344	0.1019048263607807	0.002203729908768803	0.02731130885489306	0.08286460670997109	0.05679832215414925	0.09716782476382702	0.07617953933594045	0.09422327937972251	0.07291771116507798	0.1678027494950824	0.1695193564192469	0.2259424354286382	0.2007982621818754	0.002933656531823004	0.007151173949407466	0.001057544271713487	0.001028581485575799	0.09965680381883238	0.06061765472224408	0.07330224757847299	0.1151984346377118	0.1192697993378956	0.157986533321017	0.07105035061055313	0.07285136059379912	0.001038823708420212	0.04583596818425306	0.06858428832791402	0.1542170108451512	0.07566461049774383	0.07751128124598694	0.0896168547516125	0.1068255067624285	0.05359448305943947	0.005889453993227865	0.06132931825494305	0.01334318210828142	0.001004628595091286	0.005719896946068751	0.00101307268038173	0.00980720581129174	0.001863575475598976	0.01335535792634993	0.07402774185388936	0.0669021127504998	0.2102445634161089	0.1932168796985357	0.1772124464306615	0.2208463100511266	0.01035467915121205	0.02271945447608193	0.04308562275182474	0.05513777208249663	0.06265185502490223	0.1090745985913021	0.04947999145880833	0.08449781879534356	0.09042399607971571	0.1370174145156882	0.001087843938543775	0.004171416691882938	0.06774654010752777	0.02278889561718219	0.05062541951868892	0.06741759310076847	0.001093905699869086	0.006603422963430535	0.001061441681329242	0.01934193303777446	0.0526660699335363	0.1260456122462761	0.08251106141755345	0.09716235164018276	0.008331536369751926	2.035889287632669e-05	0.001145076898882552	0.003780828768617934	0.05361110932771396	0.008955331240943248	0.2438050267685452	0.2643546348397102	0.2033794187163923	0.2262762199537742	0.02608921392269952	0.02362003059484441	0.001220354706433163	0.0299887349643193	0.001026174694214424	0.01211059532106525	0.00100872347338308	0.01549333248049566	0.001017795937980779	0.01600271658988302	0.01982044611727689	0.003075583431948613	-0.01508663036392495	0.003996162470206461	-0.04467395906333237	-0.03720869939757987	-0.01007943673124232	-0.01715948482116158	0.001043271674531408	0.001022874699706216	0.001032796612569709	0.002301705864841388	0.001123776729219902	0.08585372823499569	0.001137052693102915	0.05315144385903256	0.1802359493329783	0.300411446041915	0.00111594626290528	0.001106903530431462	0.001018491664205878	0.001664904244081675	0.001335626946060703	0.06685747757344612	0.001479256217282645	0.001039935100181892	0.00125722524305284	0.001063098373058235	0.06507058658032358	0.001160803975278568	0.009477397142433125	0.005103644854018048	0.1604283524762349	0.001103465095608817	0.07422013063842908	0.08667591278143202	0.08423201716656521	0.1402701734164882	0.1870839709035408	0.002558215203290162	0.001062058536073786	0.09572895082106934	0.08395311927603367	0.120257770845337	0.07130252699818997	0.00103942738385235	0.03970010398316316	0.04724533961987415	0.02090436887101904	0.001945740062840688	0.004081118678822796	0.00100536813239994	0.001018354373326638	0.001658671054053637	0.07658542963753499	0.1556352262491564	0.1509307066269341	0.01546957170138981	0.04674026387345565	0.008377195927901648	0.005146416220269942	0.08490578641897834	0.001156533723794987	0.04914685173517159	0.04367211139145785	0.001137946924140231	0.001058850841981848	0.0486093449037179	0.0840185472904405	0.008116815443980413	0.00113118285054715	0.001015691614156154	0.2237202284617625	0.1914068168132859	0.02190621148116927	0.001653763949660833	0.001026723599889529	0.001009161921235204	0.001018549571440383	0.02029666948169105	0.0003505165517921938	-0.01522441649815117	0.006783937885865687	-0.03866319152199107	-0.03827525763862448	-0.01116435972518041	-0.01546739642672724	-5.810531068806095	-2.606581760991801	0.006448973709599993	0.003425207768549763	-0.2090338222854799	-0.5375625707990745	-0.01847821205708559	-0.2386861391034599	-0.1271047176058457	-0.4816267120870537	1.077215683847479	3.884214187154809	-0.02930697203866853	0.02162452600384782	-0.06815459756251856	-0.1237089725093802	-0.01485176715884946	-0.2936048100113796	-0.007692171490960473	0.01132915010448694	-0.3856519549227864	0.006035753435598103	1.132122997761541	0.0501076203540585	-0.3440277036888076	-0.3755997608073269	3.91048166266863	-0.1623182053396237	-0.3686567753973955	-0.4978035934973747	-0.4601770366085316	-1.379063141708085	-1.631568683803973	-0.02152398218416935	0.002528302654152043	-0.355481060167913	1.166266940004625	-0.1096744732518187	-0.02543662206027547	0.06638768236107952	-1.115275931473488	-1.70488860351765	-4.5867055512541	0.03125285991611677	0.5245623172137279	0.03191124539166827	0.04657778548407397	-0.0473197413784515	-0.009518604859964495	-2.52217147765802	-1.109076153517205	0.4253877724347263	0.1866849376087211	0.1795681973993743	-1.352588973631779	0.3075149795601539	0.08434086386417915	-0.5357580264206629	-0.4258450458447315	0.07135834660514283	0.004833730204371686	0.2988644126208344	-0.0555444304127631	-0.002972232729903015	-0.01527577876395248	0.05031155607784484	-1.541436481122046	-2.305740769729066	-0.5204290815802783	0.1416945136387893	0.09479992017028754	0.1296705075144803	0.1304214538044851	1.298552039651823e-13	2.487050716842677e-14	nan	nan	nan	nan	nan	nan
0.12	-0.01882810361802954	-0.05722690442105618	0.06383053128741999	0.3713140106963024	0.9186653685459443	0.003265546124851147	-0.1058043911002445	-0.1040772352726829	-0.05146240655886333	0.3290515497878547	0.07084806614998211	-0.1212354111001366	0.002991090921413852	0.07200774722533368	-0.08503632283727745	0.8093501933882383	0.1903464890479947	-0.809350193388239	-0.1903464890479778	-0.3594599424299303	-0.05815391065916397	0.01946732901880933	0.009057954248020897	-0.1291559947767584	-0.04790926068391579	-0.2940681075143887	-0.02875517368476816	0.5222407670355165	0.8418802755660645	0.002586723657011183	-0.0009316385484612734	0.6187066680896316	-0.0001200243160044692	0.3256049436869492	-0.4728817386963954	-0.2940486130111536	1.564852615293009	0.266333067395171	0.08798484812871711	3.261090427862988	-0.4973444742849992	1.295072117415374	-2.302115677983989	0.758150266658579	-0.5527857967206135	-0.1518092735543473	0.7217737704167068	0.07742821501001099	6.621017615171372	-0.2999070496862452	-6.621017615171372	0.2999070496862454	1.173211991508034	-0.2556554687573469	-0.0297952940286526	-1.352505884256846	0.4280945954485301	0.01760080221005963	2.162501096285343	0.7564971206139859	0.02851618304404571	-1.845837397691565	6.93341689732465	-0.130629554941487	-6.696890932472591	-0.002405886220717086	0.001231725384990805	0.0114820659029352	0.001137875690409908	0.01132563749616036	0.004003812067909195	0.005004974229947654	0.007092162063637659	0.01539229100263594	0.001161455260395622	0.03464649299789319	0.08858423236034389	0.07853756397959817	0.001321926237422459	0.03785088460362128	0.0572268606418068	0.05073098260271921	0.1660316285605176	0.1676264356526589	0.2480921047208581	0.2727649383135088	0.001317236649551013	0.01708241084783477	0.001106190357623902	0.01139991021471501	0.001063222420895949	0.01161329989267653	0.003493105950641127	0.005485684597655772	0.001500179867357539	0.009118259441061705	0.07618611610305442	0.07577813344294915	0.001602058280138296	0.01340808246297364	0.001050132486492312	0.01554422407423476	0.007920634704102088	0.005721979501842927	0.001061870837801352	0.01867033288320399	0.05721723072325736	0.088128351949184	0.00116572432576092	0.0338837016253302	0.01318543228837669	0.01118497275716676	0.008026713894147353	0.01635594285645458	0.1287556665621198	0.1430327472670495	0.001663006918402576	0.02601757379695857	0.07791722822929228	0.05291851715906971	0.09134257783477163	0.07103832528712568	0.0886751947984252	0.06818044609073609	0.150774967237237	0.1516961988298212	0.2060762255343973	0.1818664773680325	0.002327589534607124	0.00664416419381789	0.001060965182291212	0.001089228256105606	0.09901047260900245	0.05835368309649959	0.06922793684136622	0.1105940484454939	0.09901581666075333	0.1318690806415482	0.07070514095936205	0.07201020291974078	0.001038821642540637	0.04644992828082494	0.05707362238654906	0.1453796639850306	0.05197845020111042	0.06166768680132505	0.05527037493400618	0.06983046928530853	0.03041991845631684	0.006368321232388301	0.03642373031935837	0.01929459844087291	0.001005179466632944	0.00605330316744607	0.001017384446249079	0.0104227575042139	0.001936207806298116	0.01372249181110877	0.07439994261721818	0.06586009457149367	0.1859652322717823	0.1690560952418813	0.1615032967455553	0.204989789406306	0.01339446405212966	0.02660016418565024	0.04328233001484246	0.05467375242196978	0.04022447932608842	0.09662163165451428	0.03037590291571468	0.0699453180611275	0.07387822167450162	0.1166427330993687	0.001145967727607632	0.005045836841820099	0.0576424079770241	0.01774303671593976	0.04573130346628126	0.06226689028634916	0.001128432833921325	0.007297970178751407	0.001057446650476824	0.01933281200847664	0.04856202367985574	0.1283736440914634	0.08403996458082715	0.09739292311651646	0.007882642301329765	3.525835268963424e-06	0.001141676766466037	0.003665417674967668	0.02977423508873692	0.009443429219898746	0.2343146161436904	0.24962742268686	0.1587140301726019	0.1699095779210536	0.01855189468835594	0.01742377892624553	0.001589845132862833	0.03163686327445829	0.001026010604528542	0.01307674899224653	0.001008847101001943	0.01680911882719007	0.001017945296949747	0.01732711806165675	0.01933807746118257	0.0003280172209350519	-0.01521141210857947	0.007213742491375676	-0.03925877730654522	-0.03809437725349932	-0.01113561401826553	-0.01539598424478674	0.001042655674249144	0.001023537081531552	0.001024126304517184	0.001156184639863315	0.001145293960986264	0.08599421062412009	0.001155792382851929	0.04413140870376978	0.1842707751228843	0.3424366073630338	0.001125574100724995	0.001136108299771187	0.001021463608218377	0.001353654599249328	0.001178966170641205	0.03945077784991974	0.001573281852672737	0.001046209398816449	0.001111761745377871	0.001055790582525747	0.0698172720045817	0.00117901295049847	0.006319994628570544	0.002855160610197844	0.2193498978350125	0.001057131719465521	0.06887611382441435	0.08044228222775891	0.07838821640608751	0.109786759761821	0.1576529262567499	0.001031463346504204	0.001066532545954271	0.09995912444814088	0.0491307830320574	0.03179067479888284	0.06944099673969523	0.001038385270265873	0.04432155838206595	0.001177833105148295	0.001151268166594109	0.002834293551271789	0.007135944637926175	0.001006066782588637	0.001024691791173842	0.00227020394713312	0.07361115665673247	0.1349060686757488	0.1235169497440804	0.01777359794887517	0.0411547845917458	0.01571533431032417	0.009279773965736288	0.02609768272611757	0.001246304425248415	0.04103930510188191	0.03657286197774091	0.001185722242302664	0.001049030442656931	0.0394856826836554	0.0877601357843333	0.006858686354646991	0.001142859924479366	0.001021390235326382	0.211406680250126	0.001958004253554871	0.001051357736585238	0.002230712598708268	0.001025197026056927	0.001008851675620288	0.001017790934293854	0.01837641279483419	-0.00243079865550705	-0.01532969165844816	0.01064622481530008	-0.03414138844203519	-0.03888961491685602	-0.01217741845183114	-0.01359677757744155	-5.567955846128713	-2.938472025927075	-0.03043863483671305	0.03968982212440827	-0.1471531696570525	-0.2991595856457922	0.06615777721917485	-0.08671311521795359	-0.1005181475086078	-0.6322579386358034	0.5683848266160521	3.300600168332729	-0.03810728587673098	0.05703704177238172	-0.001145738736435923	-0.09156082716079057	-0.02599223899455206	-1.141239069344588	0.03323710776947501	0.01050382512867764	-0.1587097474386363	-0.03551711368687591	0.7261333756571815	0.05738332218351108	-0.2592926859399815	-0.2996551501024378	4.283209353013625	-0.08992860760367921	-0.409963732829267	-0.5293612977472929	-0.4906413345644442	-2.17940972658205	-2.152130711344083	-0.07077414090165431	0.011070030276671	-0.07874620568659038	-2.074242331215984	-4.774022727864366	-0.1327865398932808	0.05370372665400985	-0.6852398254859128	-1.39927845122225	-2.774494666373643	-0.05882787514266373	0.4398530800731525	0.03494879157578108	0.08613056660466457	0.1738174291419389	-0.1969957590666331	-2.300783995867619	-2.112714426695722	0.3442728239860755	-0.2501669053739912	-3.267299375837944	-1.914735286203924	-4.235412791266112	0.08763732063861611	-0.4588783143152215	-0.6009687951986515	0.06428155372980789	-0.01294200256772553	0.1893160362539604	0.102008339671031	0.002342101204715837	-0.006528846620662304	-0.1292775926854543	-1.413942693614092	-8.079425555085971	-0.5976617139439102	0.1828063589935856	0.09791882837755525	0.1332697940114803	0.1347008092717231	5.447320927081037e-13	3.62280864894598e-14	nan	nan	nan	nan	nan	nan
0.13	-0.01616259194040671	-0.06148354150201075	0.06164785499780626	0.3867715337047738	0.9212801750091478	0.004075508152310657	-0.07219378929124765	-0.108066826966848	-0.03769439123331207	0.3062440350159374	0.07783547794982969	-0.1259301103903699	0.001809456433962535	0.07846426511946492	-0.08479301468411371	0.8726358160759169	0.1862720308601085	-0.8726358160759153	-0.1862720308600969	-0.3474174937165862	-0.06062497602725278	0.01910598552748509	-0.004286124893909855	-0.124870693359324	-0.04760887387381924	-0.2723853185979625	-0.02114113351141772	0.523613959597235	0.8229119639637414	0.0679084473785572	-0.002189434428765259	0.5554123577641377	0.0001275591211305716	0.2117802987095125	-0.3791608581340032	-0.1464947343814135	1.527770702768411	0.2569941887149545	0.07410120976869045	3.449570919433923	-0.3026574084754278	1.429503062441598	-2.267000441211906	0.641061018782315	-0.3958024582529138	-0.08682662641377203	0.5718551527460854	-0.0256041898877209	6.021611359701328	-0.5203402704540733	-6.021611359701319	0.5203402704540958	1.232793523783476	-0.2397170364097803	-0.04241973606486339	-1.320211305812209	0.4290646758834708	0.0401168277965848	2.103690565977325	0.7615350156820567	0.244365077564157	-1.938281105626149	5.915601776708487	-0.1217791927352377	-5.977594781640833	0.04228629374935489	0.001139194082291388	0.01160585001187361	0.00108202583683989	0.01163775110099153	0.002549398967530391	0.004143445177938072	0.004201819521329048	0.01280607415936505	0.001153978423114042	0.03489447375691054	0.0855245805145036	0.07642328726751191	0.001231243311861208	0.03708708154805063	0.05019227436536385	0.04499863531695822	0.1729415012899287	0.1717505588343861	0.2841622953936993	0.3010781813264439	0.001222514242799129	0.01692691382228099	0.001139987603083409	0.01177073403293422	0.001043452545519287	0.01132782413170466	0.002429283365079983	0.004862089889795831	0.001350080662651635	0.009057515852284339	0.05632378357202511	0.06143673950146995	0.001524048538743658	0.01356817632005308	0.001047624906954711	0.01569122061022869	0.004616932840990552	0.004044845746063334	0.001058911623403334	0.01861951939226504	0.06254637849854186	0.09381035360390622	0.001173798435244149	0.03441592785014989	0.00959149793313745	0.008897269536928636	0.005385940920468655	0.01396634558043541	0.171195611912942	0.1856093802509043	0.001365839420319882	0.02502777774259053	0.07251779194935021	0.04862770134208255	0.08497574591412098	0.06549874440126405	0.08268997201161449	0.06310314988285573	0.1330226704303299	0.132750234980481	0.1855366364684806	0.161085240356983	0.001695395432655522	0.006087084486066523	0.001067331262392706	0.001245046333744839	0.1011798149365681	0.05907262272247429	0.06415348018859728	0.09778012080826506	0.07237123519087184	0.09818847695776738	0.07072605145785146	0.07141234041672091	0.001039920091239103	0.0469403871965	0.050853359591985	0.1390239903418802	0.02901137512080832	0.0498097986899335	0.03072681160262098	0.0469261206154075	0.01779075285890567	0.0043131741218214	0.0234806515060095	0.01827132167440805	0.001005831545378809	0.006393093095320898	0.001022554061515343	0.01112065779511886	0.002884448827640167	0.01511111685043266	0.07476518364972105	0.06504362191370916	0.1638175812498125	0.1478241445260806	0.1450613861850271	0.1852804154930631	0.01851743182053172	0.03221696488401266	0.04285454389303904	0.0531372347565244	0.03117137730751462	0.08678080352659695	0.02257525529287581	0.05971997324508319	0.06622955187669999	0.1012949803982102	0.001603703025531648	0.006150988083316611	0.04922363839525679	0.01377008682869691	0.04114601276375349	0.05727354780927502	0.001207956361118958	0.007951166259507488	0.001054608087850835	0.0193287009268869	0.04177831809013561	0.1296107446553937	0.08571857046529981	0.09838067589618847	0.006695239183293571	1.916190520530159e-05	0.001173515829177481	0.003653896722795381	0.01626621894892374	0.007337029075518828	0.2218788527353157	0.235464917595944	0.1055116123109436	0.1174847948970382	0.01019710622236592	0.01267291495163218	0.007142003564760307	0.03882560910798085	0.001025450089126717	0.01402117796450756	0.001008834791349211	0.01809641615529619	0.001017809118151985	0.0186250522000793	0.01807175979196849	-0.002139219221713632	-0.01527529963313151	0.009294265232012034	-0.03545155867807846	-0.03862774314111798	-0.01205087627209657	-0.01378978039845265	0.001042979105401717	0.001024170301278969	0.001020800424513019	0.001125106406813175	0.001146953621470269	0.07740421512498276	0.001120683526201873	0.03923065187518237	0.1838935164860709	0.359180772610055	0.001122370658077408	0.001208230123160144	0.001024068283269491	0.001280068500792255	0.001206026718597752	0.02345181671688788	0.001332198031989617	0.001044004215153867	0.001105018056938236	0.001055865807189337	0.06872663152924739	0.00118490769107764	0.005185443299528291	0.002343421623549563	0.2518269599673204	0.001054981562187344	0.06247017862857305	0.07279656876890001	0.07137146732440591	0.102272477723377	0.1446057884727972	0.001037774102681586	0.001080240232967	0.1078920823279024	0.06488775087223404	0.03995223127906584	0.07188410011526111	0.001043329290554627	0.04215124040792228	0.001847665852931969	0.00113249517988199	0.004033796292207004	0.00971561454025823	0.001006885283312097	0.00103067771970851	0.005236229640965775	0.07665132886317233	0.1211818455240429	0.115527657530081	0.02955744303565584	0.0433583428831489	0.02459905254551055	0.01738266007603858	0.081675985279048	0.002786831883464088	0.03690915287433297	0.03485183498181576	0.001379646121947803	0.001053872775908902	0.0285707568452103	0.08815794674966011	0.004221457983860613	0.001260658921895125	0.001017025842348001	0.189404961765494	0.04363294891020481	0.001051868064148421	0.02211629036718694	0.001024587263598171	0.001008796856427921	0.001017562865718809	0.01656171972046184	-0.004373192117328145	-0.01529567353743035	0.01029322030601784	-0.03269247623844589	-0.0389516116081469	-0.01286490478214019	-0.01233797880892737	-5.280323576352963	-3.03296766330338	0.03626102890182437	0.02900893406352356	-0.04509101658865894	-0.2120093802832392	0.006849098336149695	-0.3244148079729069	-0.05779916992628251	-0.5277856174968475	0.2640582543974843	2.39936902479072	-0.001937501474329134	0.02781752829795734	-0.04031037231057617	-0.04112360602010806	0.006371245524030374	-1.646651557748589	0.007099983814216818	0.01742101203550877	-0.1552903813044387	0.010671043545853	0.4102680660909173	0.05148777165145645	-0.1962582720924602	-0.1866865153179589	4.190828306789307	-0.09899262201334266	-0.449571847960632	-0.5793589230261166	-0.5266287796632115	-1.639284081047777	-1.965146401977251	-0.04184189911371957	0.01907445281037848	0.2071176749095389	-0.6186944897590837	-2.149592020461679	0.002043070744916128	0.04376535022047637	-0.5873374556083152	-0.9453889627616369	-1.787846079601308	-0.2810647926192069	-0.4701690788792687	0.03347117611837132	0.06241639141143077	0.1488369974677673	0.01363994023964858	-1.948957715190001	-1.811406701245475	0.7427666725359199	-0.07651133176409249	0.4585223897223049	-0.3388862546217865	0.5368190337319914	0.1328698861421277	-0.3416206898647763	-0.4150665902610748	0.0658016220548267	0.006090842189898588	0.06665609730864297	0.09379096926647335	0.0008591614321793571	0.003715169669569347	-0.2449201654744082	-1.445661483353724	-2.838848093408255	-0.3421627109361294	1.164088722341984	0.09167261081327686	0.1249670119676627	0.1258805310881688	4.326709115753246e-13	2.959688217710853e-14	nan	nan	nan	nan	nan	nan
0.14	-0.01450683950681915	-0.06482442519728049	0.06082047481052746	0.4018917990789562	0.923812571589415	0.004749443368585299	-0.03704215300158421	-0.1101720543206876	-0.02345290301509319	0.283559277666983	0.08370386503454012	-0.129344428203569	0.001208378348087654	0.08349135716607133	-0.08548515874503097	0.9294925093290428	0.1798325699877059	-0.9294925093290444	-0.1798325699877059	-0.334853756501794	-0.06297144001825168	0.01862000766096644	-0.01742429910183961	-0.1205727215021215	-0.04715411876820913	-0.2534016186153034	-0.01361999133864912	0.527092923552096	0.8033055297965169	0.116592237785686	-0.003384213835530065	0.4988422994764611	0.0005329759610179755	0.1236530948748423	-0.2897310615659093	-0.02298939254702512	1.497401088435188	0.2498510907900385	0.06077948589173679	3.569297323993484	-0.1204716062209288	1.389766695944175	-2.277564193391219	0.5343453236303863	-0.2967095013106764	-0.03569799279143175	0.4358886008274855	-0.1096622278021074	5.335231728261032	-0.7729075865890045	-5.335231728261031	0.7729075865890049	1.277469691797873	-0.2307351933400821	-0.05472216906771221	-1.311324897457319	0.4306286834014966	0.04847446131259787	1.622683309531118	0.7379175204972866	0.4496704616721956	-1.97346191067177	3.605830234441131	-0.1180262602368009	-5.352040524910298	0.02916079432876503	0.001093087770415375	0.01182859792761052	0.001054422527207002	0.01203133688236683	0.001815388013789074	0.003704386381283739	0.002719920363122279	0.01127359145140251	0.001151070716768994	0.03525168943953338	0.08004381801132249	0.07228381620591645	0.00116833551573813	0.03658376707758145	0.04405835143555322	0.03990378827251033	0.1769929308387205	0.1730599696338953	0.3125560393754898	0.3214987306200242	0.001173540707576517	0.01686475317345752	0.001192948234642001	0.01217005690955907	0.001034874108182004	0.01111987327002214	0.001857668085476351	0.004503902644412099	0.001288510906925526	0.009096238837123448	0.03758924085350248	0.04445286551203622	0.00136451488904613	0.01371644854265573	0.001045268575120045	0.01586315491495151	0.002933998830549512	0.003044704324879186	0.001057470161585524	0.01859008617643264	0.06495802165917007	0.09633373548706373	0.001180782568541042	0.03496197403543017	0.00718719047597589	0.007299601035591918	0.003790184499850714	0.01245376834561635	0.2078330237281598	0.2260235346634796	0.001216011341585295	0.02421848098175804	0.06662532069764866	0.04389963185199806	0.07798950151586542	0.05943506595458328	0.07619871999504427	0.0576116530444279	0.1190579476525173	0.1183204964536357	0.1674125525173718	0.143342955106223	0.001381554149163125	0.005783324242590623	0.00107736942255124	0.001450334663848187	0.1057711700553097	0.06218770747521528	0.06832603052107919	0.09561713277973645	0.06022405688985531	0.08512736000091729	0.0718184659637103	0.07182764496377024	0.001042942152255377	0.04731278115861167	0.04643009823964751	0.1336040638235994	0.01651726099466778	0.04329811171206246	0.01693870378362224	0.03444412745338625	0.01162678586917036	0.002169760466978841	0.01773875563751283	0.01337800395304825	0.001006566875916075	0.006731966332311479	0.001028131970053451	0.01185042332924978	0.004834257034690158	0.01759782013615087	0.07630559539445431	0.06573166763090213	0.1444180664979643	0.1300099095803241	0.1316893553191526	0.169116728475623	0.02678527214913304	0.04072908477335802	0.04364509243396378	0.05275603170567675	0.03047358536361307	0.08897985223841778	0.02231329740515691	0.05899654141625874	0.08618020730865578	0.1147982494280366	0.002601399252747543	0.00769277373423318	0.04266725724080943	0.01079244238397592	0.03786130861679695	0.05361822067918609	0.001344664017097971	0.008602881813100554	0.001055611490719276	0.01933404991799303	0.03297648869204012	0.1298778064531842	0.08683929694759478	0.09923371756178755	0.004786051382074408	2.219003718104948e-05	0.001248336419535914	0.003729531338215858	0.009047963784840041	0.005486671324894299	0.2057484686625292	0.22017212984413	0.08909070662383826	0.1044662751790575	0.005842372076125042	0.01078749210840653	0.01961968781282236	0.0531015560142047	0.001024864938231168	0.0149243141033818	0.001008801216424218	0.01932400587375389	0.001017626972513688	0.01986461893702051	0.0164398585193156	-0.00425656034381101	-0.01527391672730374	0.009752436472702481	-0.03321654433286307	-0.03884686289785196	-0.01281428791024644	-0.01241517993733175	0.001043302536550689	0.001024803521028986	0.001017474544508528	0.001094028173762118	0.00114861328195502	0.06881421962583902	0.001085574669562474	0.03432989504659251	0.1835162578492542	0.3759249378570755	0.001119167215430073	0.001280351946554936	0.001026672958324268	0.001206482402334781	0.001233087266553872	0.007452855583853295	0.0010911142113091	0.001041799031493232	0.001098274368498257	0.00105594103191964	0.06763599105391234	0.001190802431655301	0.004050891970486095	0.001831682636902718	0.2843040220996274	0.001052831404908697	0.05606424343273134	0.06515085531004033	0.06435471824272389	0.09475819568493088	0.1315586506888427	0.001044084858864857	0.001093947919981305	0.1158250402076636	0.08064471871241052	0.04811378775924859	0.07432720349082847	0.00104827331084054	0.03998092243377874	0.002517498600716748	0.001113722193166357	0.005233299033142913	0.01229528444259372	0.00100770378403825	0.001036663648243783	0.008202255334790324	0.07969150106961277	0.1074576223723222	0.1075383653160769	0.04134128812244249	0.04556190117455144	0.03348277078070103	0.02548554618633449	0.1372542878319847	0.0043273593416891	0.03277900064678398	0.033130807985891	0.001573570001611754	0.001058715109164313	0.01765583100676682	0.08855575771498742	0.001584229613076102	0.001378457919313256	0.001012661449369707	0.1674032432808626	0.08530789356685482	0.001052378391709361	0.04200186813569123	0.001023977501138982	0.001008742037235691	0.001017334797143908	0.01474702664608935	-0.006315585579149554	-0.01526165541641259	0.009940215796735603	-0.03124356403485631	-0.03901360829943825	-0.01355239111244942	-0.01107918004041342	-4.941533312042042	-3.092780908919688	-0.0106458733708193	0.0559842574826701	-0.0626591185878118	-0.08841275859312121	0.0880047619283799	-0.4917519849901189	-0.04842043058502442	-0.5047578904428625	0.005442350161351211	1.722061424452965	-0.01944001054031996	0.06273685349251068	0.01435924118187553	-0.03847933473353652	-0.006098924284258684	-1.669735078933376	0.03087278087765648	0.01549137894724876	-0.02331128043286528	-0.0312410725297586	0.09440942134435035	0.06014731424090215	-0.1212857421633897	-0.1242511418780909	3.850713638756325	-0.05382874890307538	-0.4974144674498392	-0.6341808099113224	-0.5734814606755515	-1.276164662081478	-1.544340359289736	-0.02011024801017919	0.02096408080886359	0.4004828196615089	0.05594559052413007	-0.6501253824787107	0.06984687012118598	0.03009073579522527	-0.4980904005080114	-0.3300382245075071	-0.6900235647950177	-0.07648118400465671	-0.334155110906266	0.0347654534100456	0.09250361525989459	0.3934330784940456	0.1039079159321997	-1.61724084184194	-1.40357704752325	0.9233366621831001	-0.01910398245650294	-0.8593240078804357	-0.01435268877045948	1.534791554938052	0.1749642025251164	-0.259817225815372	-0.3333657259173757	0.06398544836220649	-0.0110499933385703	-0.004691716969352571	0.07506611684287554	-0.0001794863583795599	0.01090226691881159	-0.07806911391777623	-1.639999225793956	-0.1981728938795632	-0.02457348766212245	1.60024657356836	0.08966026171005038	0.121328272087102	0.1230273289849424	1.497108969693453e-13	1.713147776744343e-14	nan	nan	nan	nan	nan	nan
0.15	-0.01363034938213055	-0.0672736906396194	0.06104562429737818	0.4167407338214871	0.9262723829179502	0.005302131133398796	-0.001067420980820885	-0.1105468447434327	-0.01027594279518929	0.2605690667608012	0.08854878959410377	-0.1320155388764752	0.001062243412867294	0.08719190832193545	-0.08685999741768693	0.9794162821870674	0.1707123956594178	-0.97941628218707	-0.1707123956594192	-0.3218719464154641	-0.06523779068585804	0.01802179965683449	-0.03060260053255942	-0.1162774019556585	-0.04666715598189803	-0.2350586460898158	-0.00674276857161273	0.532411797547949	0.7836543195130623	0.1412142211192416	-0.004461177479206952	0.447074503002586	0.0009325839616304458	0.05214293721580271	-0.197990419638159	0.06132573811908016	1.473108802152433	0.2417691512829758	0.05041368494534245	3.620341404711508	0.04284369519805031	1.234662722840138	-2.320240310539154	0.4336093974536506	-0.2391976734339397	0.006639896020301178	0.3019710815009695	-0.1594055072779482	4.647560983096636	-1.047964293591515	-4.647560983096611	1.047964293591531	1.317619761942457	-0.2219649486376265	-0.06467028847885919	-1.326680263870025	0.4269907847918817	0.04839593890993424	2.069833257953601	0.6420304293273483	0.6088555260196286	-1.95168728728355	1.40864545594351	-0.09484821231711776	-4.980330739903396	0.04459835131676067	0.001068674420392289	0.01212283517060698	0.001040058917358227	0.01251196352196867	0.001424511294096017	0.003465397152723469	0.001923832663511547	0.01034682942566656	0.001169499051433446	0.03577315336852217	0.07277413803919262	0.06662582461699607	0.001125353214690609	0.03629356225832977	0.03717753901590383	0.03431311334101247	0.1779080451066432	0.1715484705231083	0.3348072977435161	0.3358264978802012	0.00114600510163259	0.01686395343159553	0.001346928592574245	0.01269496149434373	0.001030948188365142	0.01101761349467723	0.001541528846545875	0.004291234418615104	0.001258951176412755	0.009181145709193556	0.02281651341743994	0.02959928446738957	0.004929988903498533	0.01755281281082584	0.001043374450167488	0.01606065555438663	0.002036551861280906	0.002414414947704857	0.001057189712604304	0.01857929665897886	0.06503607873210079	0.09603569607116812	0.001208886399282316	0.03555263761842284	0.005539931783836032	0.006205420271510905	0.002805153288061225	0.01146385855433069	0.2416754007537812	0.2630959571901706	0.001135245941371029	0.02350591288172017	0.0598727666412204	0.03861617397475579	0.06998305150189131	0.0527088314520185	0.0687171085284848	0.05149084368093052	0.1081189095152608	0.1072637400608314	0.1519957316701413	0.1293457543072382	0.001219187655699248	0.005602584255059591	0.001102221975432486	0.001674266433266374	0.110801749906752	0.06649506894435754	0.07150496178793718	0.09339092297254033	0.05404620347715805	0.07881446821782406	0.07299928959120344	0.07233525920892506	0.00104855141468101	0.04757401672868616	0.042804773053871	0.1286994321713298	0.01081402139757152	0.04133969849127929	0.009468328898294867	0.02967139645945188	0.008589729939967978	0.001926434069753849	0.01493470255163575	0.01211664829593358	0.001007430228012151	0.007067163552426522	0.001032059185432786	0.01261769736172063	0.005565173121626178	0.01893488803116602	0.07825148427968356	0.06711721062424642	0.1275656944674185	0.1152086776220181	0.1204219809216624	0.1556953062323896	0.03322982427274489	0.04718594739289468	0.04448075174118136	0.05247335692003669	0.02789493477997011	0.08627360158998888	0.02070660233842106	0.05730447076223001	0.1015412210812275	0.1148715143991936	0.004321618315670767	0.009898768025234154	0.03730104804626223	0.008534105714977246	0.03544997973641753	0.05083257071446424	0.001608119676860034	0.009329652311912835	0.001058339082420317	0.01934556474323356	0.02414152423867199	0.1296089651458051	0.08688054559502158	0.09943268181571659	0.003437795144622157	5.751363796480042e-05	0.002203644151333555	0.004457591687964578	0.005157286059469522	0.004836723898108629	0.1866923285442304	0.2027937721177493	0.08822340544832315	0.1028321071895676	0.003519404192611629	0.01072787713033774	0.03182185250182802	0.06671826382623032	0.001024754452192777	0.01575595464108852	0.001008926707855545	0.02045106766193033	0.001017760332989157	0.02100555697904101	0.01475013538398193	-0.006107530773242335	-0.01516435438312045	0.0100614343073839	-0.03155233328022967	-0.03857070892529139	-0.01339365721653972	-0.01147015543386205	0.001043224989749791	0.001025366609564062	0.001016136634623248	0.001088604139401621	0.001222596145853097	0.05837625609946115	0.001076387954671978	0.02444301164255298	0.1757804108348412	0.3822390383544647	0.001115780604526855	0.001699396223835795	0.001027022171053797	0.001216017891326375	0.001223988406750828	0.004319484363290767	0.01508885741610149	0.001041067886356923	0.001096262518027916	0.001057707224085468	0.06297850947111107	0.001278219660003937	0.003571312869154595	0.001719773754919488	0.3161871979729432	0.001049707914656536	0.04720181094443548	0.05465820800020568	0.05434134836585006	0.09023247570641886	0.1239498423985297	0.001055042644757548	0.001156984700205866	0.119799547251243	0.07123312215929542	0.04480022982428378	0.07471439776372184	0.00105956483192626	0.0371256188592264	0.00633311327836144	0.001504351561045177	0.005393854876625882	0.01147493747958505	0.001008857450836878	0.001035709014838517	0.00475279858827744	0.08178610982814027	0.09728454026239142	0.1003866515232612	0.03999377575022244	0.04541660116060814	0.01763456119522631	0.01330145568001041	0.1094298677370103	0.007653467937142532	0.02935270058033449	0.032180180197185	0.002144438628847482	0.001063262142249613	0.01092693383647438	0.08553303310801083	0.002384204320389929	0.004742620670638058	0.001011094093023941	0.1429291708511463	0.08854888266042345	0.001079577546954993	0.04870150945729528	0.001025199540629526	0.00100932405081131	0.001018376595770428	0.0130628992389624	-0.007792057357948269	-0.01497695121230355	0.01046740695058414	-0.03013513762389435	-0.03794023545341417	-0.01384603940610559	-0.01083791124515099	-4.542827751119469	-3.316674250701453	0.05130153389405537	0.0458869795804179	-0.001252451632025836	-0.08673051669956636	0.03757452238150645	-0.6350784126057603	-0.01382569240926972	-0.6103334609822005	-0.3018294456374463	1.145120577496881	0.01106797081651264	0.05088090256902753	-0.01981283380334457	-0.009255470607852057	0.01658317804926816	-1.267553032016553	0.6947397595233699	0.02254677442888333	-0.07691431575463911	0.01458420972831741	-0.1481432542360838	0.05970277575661899	-0.09476364813720069	-0.07677110658520304	3.565876751666409	-0.07829922904444657	-0.5559174266822101	-0.7079347870615238	-0.6479198333295032	-0.9585254464912956	-1.262211353060875	-0.01534745259679932	0.02387911159507584	0.4620865371874843	-0.489303270727081	-0.6176100891323472	0.0307680421915365	0.02155451933039521	-0.4760766169230207	-0.06405486718987774	-0.3053397836335626	0.01397828850352979	0.02396107921515528	0.0329804523400065	0.06991040378618162	-0.05192845520384898	0.1673050910459884	-1.373790176195144	-1.276427583747581	0.3978262900106004	-0.04238252532299964	-0.06073645841150681	-0.3587921175678088	-1.263599624458783	0.2638940661612627	-0.1960053023937232	-0.2345588143863876	0.0798216189223471	0.007448776296652877	-0.05078511812630009	-0.03227391118443151	0.00680976655172948	0.1279051083480712	-0.04470746579610328	-1.835263745404271	-0.1553642811792166	0.0126954888498847	1.147258333695498	0.07732551559261747	0.1048974341094894	0.1061947260939552	1.579701120840369e-14	1.515474701329751e-15	nan	nan	nan	nan	nan	nan
0.16	-0.01345402061983009	-0.06874160144541522	0.06191311853711074	0.4313684339635764	0.9286411141418359	0.005770829425230072	0.03525852158373516	-0.1093685769461756	0.00102109893783138	0.2371592250019277	0.09235544916656789	-0.1341620824753725	0.001344554078452412	0.08948576781825152	-0.08855526890134494	1.022404491786064	0.1589365438254869	-1.022404491786066	-0.1589365438254885	-0.3085268125334448	-0.06739933916002909	0.01733158475701569	-0.04400480188286356	-0.1120617946281956	-0.04619664313077403	-0.2115265122084951	-0.0006893148237863348	0.5391650578429208	0.7643736412255981	0.1465667273780515	-0.00523081295826435	0.3996594452775707	0.001301693897801443	-0.01637917761040036	-0.0934601342604915	0.1054795580276001	1.453154168346876	0.2316350698059326	0.04398159129528535	3.639539432750123	0.1901400377780825	1.013782998568886	-2.361490363934729	0.3266923262100137	-0.1917960865070845	0.04999112781657303	0.1545502688285691	-0.1737487899975577	3.948119076455556	-1.304043087717083	-3.948119076455556	1.304043087717084	1.350134450935974	-0.2097747546536657	-0.07312354820522779	-1.356104881374852	0.414686239600829	0.04518447427493753	2.660515580697008	0.5731637166537346	0.7365477214956742	-1.899355511473591	-0.24806518050819	-0.05656062731373104	-4.481492775139242	0.02306118143839851	0.001056432629814445	0.01249079284511963	0.001033161568903342	0.01306399465733692	0.001228101029650381	0.003357062858484946	0.00152156838219315	0.009743163714477933	0.001215707468584468	0.0364289098572823	0.06400953335560571	0.0596776063589299	0.001099270266150244	0.03622315004524933	0.02879223459288411	0.02775799174972441	0.1754975832403739	0.1671416352547617	0.3514321564458746	0.3444337131682557	0.001130545540101949	0.01692187076267946	0.001633325432698714	0.01336041174327473	0.001029160775787195	0.01102358384349591	0.001387981078962482	0.004214770028022312	0.001239620612400795	0.00929795998500486	0.01330504930651059	0.01977036683138045	0.01359741714394465	0.02677803746851281	0.001042062058139083	0.01628485091396311	0.00158487870759561	0.002023063595657839	0.001057932942461875	0.0185917910462071	0.06299391600922682	0.0934883514080883	0.001266646388154698	0.03619037701822549	0.004467350320997397	0.005460063323129071	0.002253839690551112	0.01085754040961461	0.2737721348357517	0.2973831873985165	0.001093300801823767	0.02286020924205011	0.05208665646177598	0.03284847694468164	0.06076135672361969	0.04533899628417171	0.0600108519950236	0.04470846795172245	0.09972050832224494	0.09868321092361898	0.1394063450551839	0.1179564969939337	0.001143449033263583	0.005490181128914594	0.001146170383605922	0.001929053666391652	0.1153583668664981	0.07145137947934654	0.06908801654597713	0.08606875298992406	0.04911541682300812	0.07267201591842215	0.07382805664493206	0.07242484707324788	0.001057002902404558	0.04773183436605891	0.03951522656357141	0.1242177177456108	0.009731956093637971	0.04196880541747641	0.005781731208818415	0.02752098878797885	0.007114906404646481	0.002172573915825989	0.01308474098168734	0.01269876753197334	0.001008438808112857	0.007405704613760104	0.001033544353682832	0.01342781565611014	0.004219090422992995	0.01804107191868974	0.08025655365519056	0.06895985761801156	0.1130958107233822	0.1019184135295616	0.1106928241509576	0.1436737731483855	0.03594213899029151	0.04928141913923435	0.04486203783004975	0.05180935018616322	0.0189251170317884	0.08018891633814695	0.0139565068842574	0.05112608555420007	0.09826518979154517	0.09465703566382953	0.006831860798460336	0.0129238432669363	0.03279731240732663	0.006789232447874615	0.03371567511639836	0.04871115344323651	0.002024962787865844	0.01016837354227619	0.001061976720494999	0.01936494174909418	0.01618287888278191	0.1288279326181705	0.08559651449109393	0.09864822643541474	0.003156167326712301	0.0001496965692011463	0.004356230532478282	0.006151539611646838	0.003172990357187498	0.004736780121945295	0.1651350721493139	0.1834750264176253	0.08912503048868554	0.1008249180122471	0.002357930871230686	0.01104230182147317	0.0411921946352321	0.07652998958525351	0.001025310537812997	0.01648397781056231	0.001009280573179882	0.02143822152721228	0.001018348129201842	0.02200920239248238	0.01306414273411955	-0.007708835435585608	-0.01493803079898675	0.01051589435484348	-0.03025864532204349	-0.03776307570375584	-0.01378254584774184	-0.01099430140253031	0.001043147442945184	0.001025929698100476	0.001014798724740159	0.001083180105040513	0.001296579009753006	0.04793829257307913	0.001067201239791589	0.01455612823851195	0.1680445638204281	0.3885531388518518	0.001112393993623381	0.002118440501121655	0.001027371383783758	0.001225553380317819	0.001214889546947847	0.00118611314272423	0.02908660062089724	0.001040336741223795	0.001094250667560274	0.001059473416312346	0.05832102788831071	0.001365636888351774	0.003091733767822463	0.001607864872936723	0.3480703738462592	0.001046584424403339	0.03833937845613942	0.04416556069037053	0.04432797848897607	0.0857067557279081	0.1163410341082188	0.001066000430656548	0.001220021480433871	0.123774054294823	0.06182152560618024	0.04148667188931901	0.07510159203661464	0.001070856353009327	0.03427031528467409	0.01014872795600661	0.001894980928927179	0.005554410720108714	0.0106545905165743	0.001010011117637174	0.001034754381432053	0.00130334184176041	0.08388071858666891	0.08711145815244506	0.09323493773043751	0.03864626337800055	0.04527130114666525	0.001786351609749467	0.001117365173687119	0.0816054476420341	0.01097957653261183	0.02592640051388474	0.03122955240847632	0.002715307256097216	0.001067809175339072	0.004198036666183283	0.08251030850103576	0.003184179027704342	0.008106783421963538	0.001009526736677093	0.11845509842143	0.09178987175399211	0.001106776702203908	0.05540115077890684	0.001026421580119886	0.001009906064387606	0.001019418394397402	0.01137877183183526	-0.009268529136747366	-0.01469224700819458	0.01099459810443278	-0.02902671121293235	-0.03686686260739053	-0.01413968769976197	-0.01059664244988832	-4.083086193515883	-3.656925712546149	0.004098213045490085	0.07026515668659056	-0.03652813172320282	-0.02379349568705622	0.1148632738701012	-0.749797318677027	-0.004461909464539569	-0.6976472224656343	-0.5736248813557072	0.5779510300234958	-0.007696595960385738	0.09084598634938666	0.03600526607321124	-0.01123856775313054	0.000282556451061801	-0.6648023971953914	1.108644858785018	0.02083032304399516	0.0244763246846043	-0.02658430545257959	-0.3554516280920836	0.06956247757146328	-0.05152097902713087	-0.04753281258255182	3.293675175086817	-0.04045585683202303	-0.594262298016078	-0.7629009429656329	-0.7057947338180848	-0.7809192109588826	-1.022751662155986	-0.006442875702791201	0.02713517357834395	0.5302726328260186	-0.963246444559999	-0.6160374857408162	-0.01375840604594197	0.009407149112284447	-0.4135069551946893	0.1874658048930097	-0.1655589002908487	0.02141206464431654	0.03453986772209083	0.03543422166410792	0.1010724676527618	-0.0527437229222678	0.1953287160173951	-1.315047268607958	-1.123599215651723	0.05105848753867638	-0.09537037210495435	-1.535010928553749	-0.9116155995774968	-2.522757186364119	0.338780392643978	-0.1571245454404439	-0.2005191873337532	0.08637559470536091	-0.009477562519010763	-0.1071299610272611	-0.1216178100187616	0.01119237976045207	0.2040797817195981	0.03193161621788261	-2.028076820543695	-0.2727771314465639	0.05023444618241966	0.839250162969649	0.06893678807390544	0.09334668751273036	0.09556880327810906	-5.849842301452342e-14	-1.536076782736329e-14	nan	nan	nan	nan	nan	nan
0.17	-0.01399634480772275	-0.06906971862868576	0.0630212016510044	0.4458127090763176	0.9308935935317864	0.006196464641095455	0.07172022826628997	-0.1067653697443259	0.009928850545349798	0.2134634046321591	0.09502618928213806	-0.1357940019959161	0.002102521051118846	0.09019424895324885	-0.09021872189604403	1.058333798043735	0.1448453451520944	-1.058333798043743	-0.1448453451520905	-0.2949046809778572	-0.06941537494831493	0.01656597582624619	-0.05776024126695704	-0.1080205962223529	-0.04577023428324328	-0.1827116478909648	0.004784953415987645	0.5470841936094095	0.7457401085353643	0.1392485622697572	-0.005631334622458874	0.3564234827010019	0.001656528734255702	-0.09528268846318902	0.03206330553534754	0.1094862052347641	1.435828646807942	0.2180415044109172	0.04165046780186216	3.65442787021901	0.3330601973112165	0.7656007987706994	-2.362270150326577	0.2022055702468751	-0.1292744129286136	0.1043755264765099	-0.01736286569712206	-0.1534442156487149	3.237960978390659	-1.489382958176216	-3.237960978390644	1.489382958176225	1.372535733767744	-0.1932724147983858	-0.07954357056697706	-1.398580752728469	0.3918792393766484	0.03938020541908203	3.066940068762398	0.5326837940005313	0.8467106313826505	-1.817412215412822	-1.131918242500373	-0.02508304287406781	-4.151991341326295	0.04288312436415516	0.001049917409797952	0.01291472225307169	0.001029784067899519	0.01368842208686388	0.001123553729759288	0.003319912997445086	0.001305800189022863	0.009357421159052713	0.001428689521431063	0.03734404350769707	0.05502697813561273	0.05244779719768085	0.001082572787533489	0.03637869271996891	0.02039845252997628	0.02135668173670411	0.1704759107674926	0.1606376216787845	0.3627543749296956	0.3475312192733082	0.001120986788062692	0.01702007383075319	0.005231112224285885	0.01728755623188432	0.001028750611124115	0.01119041434461344	0.001310516141222115	0.004245099135263334	0.001227491594779642	0.009439747724051638	0.007474214857332856	0.01432340300868019	0.03170986875076853	0.04466281238215507	0.001042383388871386	0.01653465959061714	0.001346901638545458	0.001825839412781259	0.001060590445198565	0.01863312818017755	0.05744192527109544	0.0882963124128093	0.00145133721105143	0.03695620986936255	0.003556879976255953	0.004854170274893087	0.001879419346064358	0.01042158297349471	0.30334099864491	0.3285559567643824	0.001070529167225065	0.02231309944606932	0.04145536966830108	0.02604445634140443	0.04817691684626992	0.03648883473824328	0.04784385532531767	0.03630565948993366	0.09376867803941163	0.091969371199512	0.1289283427243337	0.1083083522971873	0.00120364692402886	0.005476192983899465	0.002237396552609051	0.002858703441206786	0.1190079625263705	0.07688051139055821	0.06462434846503583	0.07692295965345401	0.04746888591043371	0.06813319127072164	0.07367031246247993	0.07149537477086779	0.001070001025603922	0.04779439065407478	0.03607837711930794	0.1199786582566889	0.01125551057055401	0.04441333329711885	0.004196664396447026	0.02669730649020546	0.006600269659802013	0.002580603500155839	0.01198466312137855	0.0132764113643215	0.001009586766045135	0.007754718895615571	0.001033453232070671	0.01431419207104924	0.002767844807479098	0.01707108476125134	0.08183923657497086	0.07085939987119114	0.1002682774420712	0.09020390208822766	0.09879597980791396	0.1302707194392798	0.03676683797210718	0.04898673025622933	0.04532229044861923	0.05112764497665608	0.01074448297583177	0.07293914287435983	0.007781367610403767	0.04463151033349621	0.0916852610302739	0.07683460343417489	0.007565311601120987	0.0145770323207101	0.02904206475649125	0.005578266537995147	0.03214527626279844	0.0467446664611357	0.00238012752394092	0.01089371110243964	0.001067757749916831	0.01939656869139525	0.01008181680437168	0.1275439839709697	0.08303205936085943	0.09685663508724517	0.003477799527441865	0.0002766394903456702	0.008642065601776419	0.00956266312897696	0.002116152186848652	0.004900187822462757	0.1428162024603259	0.1626590699403724	0.09162679060082583	0.09834124921830002	0.001861601057440228	0.01162578400177413	0.04498047935224939	0.08052780582975819	0.001026472525968279	0.01708756795794051	0.001009846156669639	0.02226073206317403	0.001019352105564938	0.02284997954168902	0.01154587694161751	-0.0091215212153013	-0.0145844179621368	0.01123425595462313	-0.02928387167515549	-0.03630887989036336	-0.01394375383035034	-0.00971351498165862	0.001043126163898097	0.00102655573204543	0.001014579951021296	0.001078966616584453	0.001950167925259722	0.04012225020461279	0.001063489125282094	0.007805391726883053	0.1572834201362081	0.3840628938788673	0.001109884665574958	0.01484705253890167	0.001029129482526221	0.001233385077076003	0.00121483251918853	0.001183334424013257	0.07170329766893549	0.001044732463635304	0.001102647966469754	0.001066642099332628	0.04369123483193083	0.001879173300540368	0.002181557398117889	0.001386970225088454	0.3707524736401789	0.001047027083401969	0.02023343238244375	0.02266592461754389	0.02291410400434515	0.0853551167685867	0.1103165165729015	0.001435832801442454	0.00520061808436557	0.1247580173401505	0.05638679437744762	0.04886221905948004	0.07205022994305772	0.001094254746917424	0.03011368851457319	0.01522785868322244	0.003051323014558742	0.006475332622077636	0.0109071375481151	0.001011433205048709	0.001032177260315117	0.001191866770514047	0.0839994830993154	0.07766948202387176	0.07224864158863151	0.03695157360196689	0.04639534446464594	0.0017675009791077	0.001100824386044152	0.08345665336162247	0.006105304024634236	0.02367312615035174	0.02954931907141487	0.002781796584937398	0.001078823176370489	0.002797948970539492	0.07706481344559835	0.004349789423931774	0.01750839813386989	0.001008987306186023	0.0983540979383825	0.09784712644345513	0.001542487151271593	0.04441113502538113	0.001028748204421618	0.0010108820805756	0.001021224947667114	0.01016129523694143	-0.01041660065786047	-0.01414454188844068	0.01214434383455519	-0.02851482639804523	-0.03440829790334973	-0.01394821471742986	-0.007726226586203053	-3.486846355932348	-4.049430933786744	0.06282432871469164	0.0595362491866749	0.01430335444289844	-0.04328606698324008	0.08508256290569895	-0.7026568317169363	0.03216376901131459	-0.5941205555385699	-0.7167122738305512	0.04611122679465193	0.01947752775060281	0.6537341273710239	0.01122690099786088	0.01313812903347041	0.02177538438772293	-0.4248141713329036	2.385544467055178	0.02753567758797353	-0.03735269524388105	0.02041532087626773	-0.6913977128018366	0.08324941003870559	-0.06571391501857124	-0.03956895116495183	2.918570485249354	-0.05840056930173326	-0.7621249819627536	-1.009533699360887	-0.9734959261420296	-0.578241386948023	-0.9145537560197881	0.003627502976249047	0.153068506192492	0.5524319045923666	-0.8479037465123417	-0.2959296609568102	-0.1657897831868488	0.002639794905588705	-0.427281376676726	0.3021421357698464	-0.008634493119410192	0.05531459717287654	0.07588811852459403	0.0350463382547776	0.08502174614937301	-0.09913568239142111	0.1805460135619722	-1.063746544065053	-1.548188947415899	-0.1081115975527124	-0.05069932232366565	-0.2212585539149922	-0.4323808180331629	-1.167696070456788	0.006702041860079082	-0.09212480169733006	-0.1962354890735097	0.06020651968437798	0.00992537556509325	-0.1524544608094232	-0.2354319436262322	0.01434056416662112	0.4639152822226993	0.01103936207029006	-2.116791263348356	-0.2139567443057453	0.07036989860454657	-0.0002851160311431912	0.05263613623680727	0.07221792225675684	0.07386086318443172	-4.177210161867084e-14	-1.805359917724637e-14	nan	nan	nan	nan	nan	nan
0.18	-0.01542361495926721	-0.06801580317674778	0.06396982545165519	0.4600875627518095	0.9329855581547859	0.006613939099999171	0.1083795983173274	-0.1026561971055487	0.01628978443003201	0.190221893188992	0.09629455803793945	-0.1366413026403607	0.00348752980766998	0.08904833402595293	-0.09151420134823009	1.087168087420147	0.1296451584377292	-1.087168087420147	-0.1296451584377285	-0.2811112203863528	-0.07126158769178287	0.01574980669334195	-0.07204837208307896	-0.1042576938844035	-0.04542338081860213	-0.1508980551141863	0.01018423831022641	0.5560878944621936	0.7282241731405907	0.1256013545010569	-0.005763260562760522	0.3168937864279698	0.002058903155316013	-0.1933683703440279	0.1829463927756378	0.07358769537844684	1.419269880896987	0.1995321164073519	0.04234943990294455	3.679072106444892	0.4913331251629855	0.5044194540055428	-2.270628578613634	0.04621805425584186	-0.0348723112864647	0.1753994850397952	-0.2163289437245103	-0.1001540814904301	2.529115700203694	-1.525840695911294	-2.529115700203694	1.525840695911294	1.384400258119595	-0.1758101456906983	-0.08323558863231628	-1.462643167781207	0.3590270260215647	0.02927339769672915	3.260261272545902	0.5581670475475223	0.9534607387544158	-1.67583605238149	-1.513873712591197	-0.002841482537502498	-3.740239514432603	0.03256909835818524	0.001046650440743542	0.01339001262399184	0.001028409225400968	0.01435303804092535	0.001071167531678954	0.003347233845897877	0.001195726776139252	0.009078821343102254	0.001861696697539017	0.03846894324909524	0.04644526673732669	0.04549462336313537	0.001072369827132327	0.03679829191607844	0.01267458316020612	0.01564546513030135	0.1631918149070671	0.1530167009783335	0.3688331704086063	0.3454471584203235	0.001114953579684752	0.01715422768113165	0.01329141267648175	0.02561811861083659	0.00102942507189651	0.01152544320095279	0.001275686197563401	0.004394207404764113	0.001221398791632065	0.009607475533222989	0.00447025376451289	0.01126960732519101	0.06050765065797384	0.07283361367185913	0.001044742785414138	0.0168036497723262	0.001232002127011524	0.001807379012085663	0.001065504342424055	0.01871136909775341	0.04768866608484033	0.07949156631528452	0.001800252337307095	0.0378482715663527	0.002644952954359034	0.004224659334751914	0.001581428433724296	0.01006795585565065	0.3299150957535055	0.3553084328467808	0.001059368209168699	0.02190350851730567	0.02709281489656488	0.01769431411895913	0.03114083376210793	0.02510027563415405	0.03108656969776356	0.02526397007682797	0.09016894403733128	0.08679053012298527	0.1201334459772609	0.0995118922969751	0.001418632304259948	0.00556237631416779	0.00476380372603627	0.004875898286523318	0.1215418255205518	0.08243758067467746	0.05969214532518751	0.06947084758411426	0.04995696939613807	0.06666937835613439	0.07223525160077005	0.06923597683444914	0.001088200792857895	0.04777534399111888	0.0322817620632107	0.1158125615303507	0.01451202590890474	0.04802569542757166	0.003970341226093578	0.0271591602485175	0.006795437593559774	0.00318128075822436	0.01154532069509125	0.0141145142980171	0.001010871853663288	0.008120185449925526	0.001032118552626929	0.01530462919550241	0.001981201159850337	0.01690071879521883	0.08278149580636961	0.07249010346810561	0.08865318294955142	0.07992565216088329	0.08277034471940922	0.112886445775533	0.03640998762666635	0.0471568805198771	0.04608829833076132	0.05060079068911662	0.006469176440094439	0.06963744946576236	0.004588312000924152	0.04157684172408702	0.08867024348722904	0.06878377803694109	0.005521330298444098	0.01335477657869447	0.02597745029872904	0.004805613110665572	0.0305185512141949	0.04471729806106933	0.002591065366716843	0.01140279598320612	0.001076156146569394	0.01944589769911189	0.006233487626212958	0.1257229495538308	0.0792009648500349	0.09396495788250533	0.004219027833485467	0.0004393950466312646	0.01539475337628117	0.01514525246573453	0.001584826547635352	0.005163356127127604	0.1207599607266179	0.1415056653818464	0.0956390420414015	0.09674578078686906	0.001830318417232027	0.01252785796807795	0.04190025651242529	0.07731232322524874	0.00102821709676654	0.01755379843211203	0.001010617056877279	0.02290383002393337	0.001020757558230079	0.02351190438868564	0.01022813728085445	-0.01035779748928222	-0.0141014102700176	0.01224020697463133	-0.02861769058293421	-0.03418510481653934	-0.01386984116966538	-0.007372975598911095	0.001043104884847863	0.001027181765991171	0.001014361177307858	0.001074753128129182	0.002603756840767777	0.03230620783614362	0.001059777010784679	0.001054655215253104	0.146522276451987	0.3795726489058853	0.001107375337526014	0.02757566457668524	0.001030887581270895	0.001241216773833903	0.001214775491429442	0.001180555705298503	0.114319994716974	0.001049128186052226	0.001111045265380994	0.001073810782454106	0.02906144177555076	0.002392709712727163	0.001271381028413985	0.00116607557724202	0.3934345734340987	0.001047469742397358	0.002127486308747819	0.001166288544716717	0.001500229519713944	0.08500347780926465	0.1042919990375839	0.001805665172237199	0.009181214688299685	0.1257419803854779	0.05095206314871495	0.05623776622964084	0.06899886784949698	0.001117653140823066	0.02595706174447224	0.02030698941043829	0.004207665100190851	0.007396254524046601	0.01115968457965587	0.00101285529246363	0.001029600139197598	0.001080391699265895	0.08411824761196229	0.06822750589532312	0.05126234544681724	0.03525688382593467	0.04751938778262676	0.001748650348463284	0.00108428359840073	0.0853078590812123	0.00123103151666242	0.0214198517868186	0.02786908573434775	0.002848285913787053	0.00108983717741583	0.001397861274896867	0.07161931839016158	0.00551539982015931	0.0269100128457772	0.001008447875696326	0.07825309745533507	0.1039043811329181	0.001978197600340403	0.03342111927186057	0.001031074828723662	0.001011858096764086	0.001023031500937318	0.008943818642047525	-0.0115646721789739	-0.01359683676868683	0.0132940895646777	-0.02800294158315774	-0.03194973319930965	-0.01375674173509801	-0.004855810722518076	-2.650516995236815	-4.382449439702291	0.01437040575622591	0.078302861643527	-0.02363398982397394	-0.002364947792920872	0.1568164920499866	-0.6944702531877885	0.04834939467996464	-0.5596285412051411	-0.7970063062532761	-0.4583623615885124	-0.0005064395076840786	0.9715295644373633	0.06964493717297834	0.01251726464114033	0.005470570463056988	-0.1861687693281584	3.165850133997519	0.02466662411711325	0.06022908121929853	-0.01920356258973852	-1.077993048541672	0.09480824671166864	-0.05624455741205928	-0.03106674894829719	2.409616518392606	-0.01295208338502122	-0.9034866218490391	-1.270580454594921	-1.233570924081591	-0.4739194814395368	-0.852414722854885	0.01359141937747441	0.2446441876944433	0.5558601074021122	-0.6245101911336981	-0.001035139118510288	-0.2797435328488591	-0.006913441221992665	-0.3989144026749102	0.4210326550577536	0.0915483109318139	0.05994159938326771	0.08663168799195156	0.03872467616622007	0.1218846095665038	0.1071805154419624	0.141560984763194	-1.027794965747524	-1.919843206533208	-0.2559736831348971	-0.06440018771389978	-0.7453949174998845	-0.2236342773246398	-0.5684358198751391	-0.23630856655554	-0.06946204893323571	-0.2126954710342761	0.04312505883793499	-0.005937154737088071	-0.2145471150362535	-0.341634981350814	0.01835490680429044	0.6383729456168539	0.05188373705591543	-2.095566436799631	-0.09513705894447906	0.1139528033803914	-0.6034096068441481	0.04146485344422195	0.05746417247672096	0.05979834284545245	1.908598007719618e-14	-1.38696251071004e-14	nan	nan	nan	nan	nan	nan
0.19	-0.01794032746025922	-0.06536382317573207	0.06437261235334281	0.4741944165557738	0.9348642010745285	0.007049769754020033	0.1453655068168856	-0.09690402229690548	0.01999559644984155	0.1685203993442091	0.09585369798464889	-0.1363810023894184	0.00567287185321096	0.08583024137397478	-0.09212304945905433	1.108977904720305	0.1150810576784863	-1.108977904720315	-0.1150810576784845	-0.2672464563981205	-0.07294537337076561	0.01490762253420372	-0.08706554416497064	-0.1008574202515302	-0.0451851782235676	-0.118058067299298	0.01598969744044352	0.5661737451777644	0.7124032162545803	0.1098479592870546	-0.005799934210856101	0.2809593738276481	0.002540429600670379	-0.3052256489157721	0.3443728334020906	0.006986736258670342	1.402271853112985	0.1760166341853377	0.04459737223069981	3.711346825920348	0.6550093085536516	0.2420906139396065	-2.066881539669099	-0.132630874065201	0.08699315468302792	0.2568095919945342	-0.4221909716586528	-0.02159049267055491	1.834336979648742	-1.373049163688372	-1.83433697964874	1.373049163688381	1.388446927026741	-0.1623290679384546	-0.08527368749963388	-1.536365208856726	0.3221773360888662	0.02008361389701169	3.28664403726612	0.6033935186544513	1.062972347296168	-1.495303501772499	-1.593741859819341	-0.007432892338578571	-3.438209210649054	0.06062560804264489	0.001045364296768505	0.01388601438174594	0.001028403794260788	0.01503584760235756	0.001043375868263627	0.003413126828222134	0.001139043637308914	0.008898344988439527	0.01256801326945947	0.04853095805594475	0.03952603783843173	0.03981368281402173	0.001067974351223957	0.03749372445504845	0.007073603410731371	0.01152749949978854	0.1533604531524345	0.1446230250945505	0.3714186024789255	0.3403033460156315	0.001112269924389335	0.01730251569891662	0.02651689365176911	0.0386375222534412	0.001031752989623627	0.01204905083872244	0.00125627706761139	0.004632896780759721	0.001218148039138779	0.00978712258131271	0.002859856467702878	0.009570654481828582	0.1004552605359243	0.1093660370493458	0.001049149530506169	0.01707943305192261	0.001172274329982575	0.001959799336067867	0.001070812861170876	0.01882528500757462	0.03575106343742933	0.06799531528381035	0.005739784847392584	0.0420537115307603	0.002177166004574962	0.00386972727213634	0.001393567487508891	0.009823164346137002	0.3537437056526047	0.3765881125661511	0.001053284380712681	0.02168686747288131	0.01518253815170844	0.01075231609157951	0.01706775984200748	0.0151776510738875	0.017153739767216	0.01572977810248632	0.0874229205386739	0.08211931992130922	0.1123166083833116	0.09119875860225811	0.002718038831738715	0.006416926015758543	0.009403913575766571	0.008535641106549146	0.1225827629828357	0.08767104070441994	0.0555638091855666	0.06435393544369965	0.05453673533206119	0.06746860971948454	0.06920571311518935	0.0655435330882148	0.001110296270998877	0.04769188405914261	0.02829239094331608	0.1117631987087074	0.01808418799971792	0.05196740365498104	0.004214923090384551	0.02808270141125408	0.007169239212068868	0.003862031342459118	0.01121615134330667	0.01488900316073433	0.00101228191438937	0.008504750179140635	0.001031198627778674	0.01643496713721644	0.001541323013970455	0.01725681002370765	0.0824316365852828	0.07335581110301242	0.07854420576515533	0.07069470858630734	0.06326263700918802	0.09263680523806866	0.03385874171491073	0.0432180044852837	0.04663865229960093	0.04979079858926893	0.004155094315420878	0.06686193000626751	0.002881659779635279	0.0399519327537844	0.08262400348773184	0.06298271683681735	0.003412865144043117	0.01178190772552874	0.02374743646012796	0.004356964740579839	0.02833295735005627	0.04220894956774159	0.002535495950789241	0.01158252738758128	0.001084522294854784	0.01951201777639707	0.003872792340885793	0.1231540506894649	0.07436599569244312	0.09010756538636089	0.005344028976087632	0.0006548606081385424	0.02203614984931934	0.02109924853223204	0.001302755117337056	0.00551012234252979	0.1004047459336737	0.1211744820568414	0.0986257219852576	0.09584911197901755	0.002567503951981417	0.01412723085740847	0.03404728007046794	0.06940706231396705	0.001030636206721761	0.01787858038290282	0.001011619891826904	0.02336521822725193	0.001022617057609222	0.02399154490164187	0.009237667901933385	-0.01154620295228036	-0.01362778649306044	0.01323089907579687	-0.02694026012755289	-0.0312020085954108	-0.01350199265280512	-0.005992733437036031	0.001044804659153159	0.001029427301543807	0.00101452083563797	0.001084472131768705	0.04211876171462138	0.03031225829619087	0.0010664634471228	0.0010338120090791	0.1301745965854543	0.3743930500066292	0.001111253324763667	0.05288206837705528	0.001036958000974191	0.001231694812372142	0.001214751344360263	0.001154670477483013	0.1874477869451874	0.001057635124151856	0.001109245165291838	0.001078477331602444	0.01505360166949025	0.01622791035967942	0.002039755785962062	0.001224456285406452	0.4101649873737447	0.001046513647318284	0.001579793074160133	0.001087821467229708	0.00125837237202878	0.08256171833561519	0.09810424298044275	0.005997390828970437	0.01872044191776251	0.1226832820036193	0.04992869690216691	0.06354626159497914	0.0620769603325096	0.001146536335909236	0.02177772194553806	0.02345189537106072	0.004696498608295203	0.007711230695997735	0.01060683311083533	0.001014505846266903	0.001030783565092991	0.001083723752720056	0.08009989889635158	0.06217409253199363	0.02621729412093676	0.02713687537659091	0.04711879513341879	0.001671271685722251	0.001088529768671334	0.06510784313113906	0.001153435130758754	0.02105901017375772	0.02408251206191181	0.002163273009046431	0.001096102828182056	0.001360010104646787	0.06487664062599641	0.007391547885423356	0.03148880217808805	0.00100891604468066	0.06509341226427555	0.1017612842557125	0.004489186236705417	0.01742053506003105	0.001034913087272419	0.001013345029187691	0.00102583907537847	0.008482277930921017	-0.01271983303392394	-0.01317892249560221	0.0141710387858579	-0.02441268450768742	-0.02762073269116326	-0.01293034487011074	-0.005522029446775212	-1.861764982542808	-4.61747143285378	0.06796557200761126	0.06366218797708091	0.02225632386728822	-0.02528731594029384	1.715292993641114	-0.4579565998623171	0.08573810047623227	-0.2894351227482184	-0.898943217406992	-0.562629884443022	0.02288429594586504	1.588960852386491	0.04620130695871971	0.03061199231958043	0.02455245692455418	-0.1468655749749331	4.11049778066232	0.02908208582163375	-0.005810873910153245	0.02716216398782721	-1.21028734493288	0.6928887177422721	-0.01502089049233125	-0.01838001982492981	1.866843343948741	-0.02210802872464868	-0.5079429354467412	-0.7353589250928363	-0.7017161690270665	-0.4540262488338836	-0.8012983477246518	0.1469565862869587	0.4790579046097334	0.4872701499466561	-0.4035265778913464	0.1531691910102292	-0.4453192314329623	-0.01094152406670586	-0.4052783517683186	0.3656991825566286	0.09239965138387174	0.07330454827913326	0.06687538975376464	0.03853519796222374	0.1116059215070132	0.008359506433326896	0.03370808076877325	-0.8306676282257103	-2.124891748328535	-0.5140906700634467	-0.09671553051612305	-0.01048211668828299	-0.1110500264291572	-0.6218757725626946	-0.08883474362618035	-0.025482112973667	-0.2860576114864277	-0.002866585477033421	0.01297829949878793	-0.297236415303379	-0.428559956935656	0.02505097894306875	0.560199331913282	0.02619921090762002	-1.954922396196705	-0.09246902065986139	0.20301927456284	-0.9697807835413624	0.02418401651111753	0.03571892101428157	0.03726768283689088	1.554814229018542e-14	-9.274364264190937e-15	nan	nan	nan	nan	nan	nan
0.2	-0.02143315831904581	-0.06118988198977207	0.06410990120300737	0.4881364192783544	0.9365022941716969	0.007501500171453158	0.1824712794848189	-0.08963786149471945	0.02123854998856907	0.1489400354088682	0.09367712437322795	-0.1349002236824361	0.008526535010554013	0.08070648689198524	-0.09194551024135708	1.123884611409561	0.1024627810089942	-1.123884611409561	-0.1024627810089944	-0.2533443940958073	-0.07453581060708489	0.01404288405729694	-0.1026871554653569	-0.09779115445182368	-0.04498737868888893	-0.08558701943218645	0.02226148348648626	0.5773326002668544	0.6981791395661479	0.09458778671245503	-0.005970711314684596	0.2482982781146088	0.003209203662757876	-0.3885920419056103	0.4873386297573103	-0.05951191502557565	1.386299664620232	0.1514221519099265	0.04552939258538973	3.7030449401164	0.7941303238709373	0.01184775779486531	-1.846402596722926	-0.3009246573708716	0.2092233799209982	0.3090637078449935	-0.5974613098262489	0.05712338421756381	1.148493578022876	-1.136675877961092	-1.148493578022876	1.136675877961092	1.391859920936078	-0.1571404571585194	-0.08774645218615743	-1.583531011480791	0.2922254593875634	0.02119278562522369	3.186473282989227	0.6514324307128248	1.168061613457948	-1.356460012865771	-1.415229184714366	-0.02966217368620811	-3.08557613697675	0.07001862170291004	0.001045571742490366	0.01441203658960659	0.001029524359706157	0.0157343445476372	0.001029564616468458	0.003501235074832283	0.00111556450842028	0.008741935168273776	0.03679128853795768	0.06996893360819967	0.03483320773901368	0.03601071650280317	0.001069121896082274	0.03841307367122187	0.004183098379646142	0.009347351917530031	0.1408098491822041	0.1346935496921482	0.3714745650607279	0.3343499654295629	0.001112868048072458	0.017466318657622	0.04508290606327667	0.05652952942473979	0.001035952982343388	0.01267196367213821	0.001241810973848648	0.004914274885869469	0.001216510733105307	0.00998039702698238	0.002035181261978488	0.008467420313410282	0.1517618970134781	0.1544408340683611	0.001055607173055313	0.01735713256961289	0.001141509824607198	0.002169844385182239	0.001075800185840977	0.01895812062763474	0.02257227385433758	0.05550521567303789	0.01450424412503476	0.05063822535239575	0.002325867225043375	0.003918660817252714	0.001328740050636068	0.009690586121586544	0.3748801567550895	0.3930557780951197	0.001049765406731139	0.02162670987843738	0.00859153126257655	0.007074856373590062	0.009490409028314736	0.009964807779577025	0.009573852862882457	0.01066067273142223	0.08479732737864136	0.07783593134760082	0.1050979633602315	0.08366419870974177	0.005451423578910214	0.008294269346888547	0.01639497650627689	0.01429212694474794	0.1219374591292855	0.09211174870158799	0.05282078365697714	0.06130722920744544	0.0603148803134021	0.06957851776077639	0.06442524680011916	0.06059811190527158	0.001135785559910427	0.04753325393061086	0.02418364487246184	0.1078205906927116	0.02142684845436681	0.05530748292136684	0.004580763535451534	0.02899194787159933	0.007513707348755568	0.00458929234005231	0.01077698790367749	0.01542420819714741	0.001013812276382591	0.008897827974977172	0.001031330851548586	0.01768520648039715	0.001322624156744156	0.01795434444832477	0.08048313815612751	0.0732068158544724	0.07006804427405743	0.06306682201543853	0.04057576979448597	0.07049247386222048	0.02865867922875947	0.03722928419293494	0.04675063937267115	0.0486841341135502	0.002944719206899165	0.0654123442864431	0.002023193523138462	0.03916179100160436	0.07029090000905862	0.05574427553744198	0.002308619413408943	0.01136669091466151	0.02240593191826476	0.004191681093381651	0.02537500882512175	0.03905447815341708	0.002165835591666639	0.01143170812336219	0.001091837690810336	0.01958180622220628	0.002658922407637552	0.1198181460981622	0.0686494696579289	0.08541942996247093	0.006838526156121257	0.0009466700945112096	0.02761272444398531	0.02650470038870073	0.001161816616775092	0.005861934442996794	0.08254917090878887	0.1027221740980196	0.09942312157957885	0.09473095401299474	0.004186530345014878	0.01653019346086902	0.02219458100899523	0.05807394339164353	0.001033765198165614	0.01805132835839248	0.001012864891697498	0.02363631750081497	0.00102495080844923	0.02428001650733857	0.008599817634875414	-0.01271244534324661	-0.01319130238535169	0.01414576259030559	-0.02398761192544544	-0.02732164284960366	-0.01282844523719365	-0.005976798532582323	0.001046504433457123	0.001031672837098258	0.001014680493974128	0.001094191135409329	0.08163376658846998	0.02831830875623698	0.001073149883472399	0.001012968802911273	0.1138269167189199	0.3692134511073724	0.001115131312000575	0.07818847217742887	0.00104302842068175	0.001222172850910366	0.001214727197290893	0.001128785249667941	0.2605755791734007	0.001066142062257614	0.00110744506520142	0.001083143880849632	0.001045761563429236	0.03006311100662692	0.002808130543511543	0.001282836993572089	0.4268954013133905	0.00104555755223456	0.00103209983957447	0.001009354389745063	0.00101651522434643	0.08011995886196542	0.0919164869233012	0.01018911648570732	0.02825966914722967	0.1196245836217607	0.04890533065561879	0.07085475696031741	0.0551550528155186	0.001175419530992314	0.01759838214660383	0.02659680133168348	0.005185332116400357	0.008026206867948768	0.01005398164201391	0.001016156400077659	0.001031966990988304	0.001087055806175114	0.07608155018074153	0.05612067916866748	0.001172242795044276	0.01901686692724992	0.04671820248421125	0.001593893022977596	0.001092775938942295	0.04490782718106538	0.001075838744870775	0.02069816856069679	0.02029593838946768	0.00147826010431247	0.001102368478962845	0.001322158934396698	0.05813396286183151	0.00926769595068746	0.0360675915103988	0.001009384213669232	0.05193372707321599	0.09961818737850688	0.007000174873068862	0.001419950848203988	0.00103875134582247	0.001014831961612201	0.001028646649820703	0.008020737219794516	-0.0138749938888742	-0.01276100822251762	0.01504798800703819	-0.0208224274322169	-0.02329173218301735	-0.01210394800512366	-0.006188248171031988	-1.378540121047404	-4.744779369329954	0.02037449589730037	0.08144033846266061	-0.01919093696464534	0.002448359105561864	2.432008641115832	-0.3188754054573729	0.09313272996853364	-0.1720649316306939	-1.104166209975316	-0.6202759978726143	0.002596548670076628	1.946050270189495	0.08950597634966302	0.02105501041121236	0.008196049966122559	-0.06702503430611646	4.87432486230305	0.02504987178669407	0.0717540263500879	-0.01541963439765449	-1.276762764400972	0.9706230181315272	0.02452856413144644	-0.008624091972071217	1.44721368031174	0.01834460662224155	-0.2505789599744288	-0.3286242014057625	-0.3405536034315769	-0.3963551558406961	-0.6966999624190131	0.2181501452937903	0.6639927913359205	0.3973097008826887	-0.2104690103015146	0.2611001964699529	-0.5303390201757245	-0.02194748066963577	-0.3775634415422885	0.3007068628556072	0.08868937045841846	0.06924368204814692	0.03877492273191837	0.0404272895009363	0.1458648898730615	0.1754691547519014	-0.06137959192849889	-0.7071835649887139	-2.298781374136903	-0.6659425346947286	-0.1237346628912604	-0.4802081695410743	-0.0566808337037159	-0.8559118397231469	-0.004778158154193378	-0.01278910435752711	-0.3419200553272486	-0.02298507488366498	-0.005203486330449896	-0.3679482604512977	-0.507783566918659	0.0336236917887715	0.5286641036210799	0.0528929140745921	-1.719791363564475	-0.1394348905791138	0.274670746204564	-1.288981209072401	0.01105805839626063	0.01940638653089398	0.02156456140341263	-2.53808745513997e-14	-4.440291746773631e-15	nan	nan	nan	nan	nan	nan
0.21	-0.02549776763463677	-0.0557738510505391	0.06327195775395564	0.501929342440581	0.9379008625709233	0.007948030909441304	0.2191524254347663	-0.08119288206612132	0.02043940359906918	0.1313487108412311	0.08999017798908303	-0.1322816967460216	0.01164733733474339	0.07410250216203015	-0.09105784828732488	1.13196911318952	0.09233622238815391	-1.131969113189531	-0.09233622238814877	-0.2393935937758691	-0.07612989993094708	0.01314600465597934	-0.1185929652414249	-0.09496209724631922	-0.04472037704295949	-0.05457515517003747	0.02907238775004681	0.5894984491271492	0.6850315733546015	0.08221705302456363	-0.006379588737129373	0.2188105445979822	0.004076305181466249	-0.4193297197554774	0.5902990123708266	-0.1103729291063765	1.372650137692379	0.1283401653145815	0.04374335272307228	3.624038555398266	0.8877660774456223	-0.1689894519595809	-1.676301890095465	-0.4304878702462877	0.3172333094272836	0.3104369674233781	-0.7153255916025523	0.1231680298517503	0.4685192823165065	-0.8869424580220737	-0.4685192823165051	0.8869424580220812	1.39807365131671	-0.1632789964976803	-0.09237844505222575	-1.596668071284079	0.2749250860670477	0.03366563457678735	3.00634866996393	0.71551880349342	1.262121802016202	-1.269055521875127	-1.052710211401742	-0.05208284810385538	-2.807766935360748	0.101542566848055	0.001047738633263254	0.01496134273397279	0.001033009373384102	0.01646862121920611	0.001022251198254254	0.003586057775903242	0.001114571867274621	0.008610013300800416	0.07075886734940261	0.09875735396420053	0.03224215645222512	0.03397620085279954	0.001072744223728635	0.03945771555565863	0.002636225484320374	0.00811267568593662	0.1252981640207409	0.1223979783408987	0.3700590559356149	0.3287767924878492	0.001123863600041791	0.01764007513194426	0.06743984141513629	0.07774265132922012	0.00107817593747715	0.01338331640602002	0.001230980660367937	0.005201251108002973	0.001220415759911342	0.01018474427831786	0.001588945406009276	0.00774069183757315	0.2105311872258039	0.2054061215485118	0.001704742854714979	0.01828266364879173	0.001122300619022297	0.002387376558454159	0.00108247148291337	0.01909138858225541	0.01235139011272845	0.04527435272896194	0.02738885826613256	0.06279815659670983	0.004552363612422825	0.005230564018305725	0.001364300047417026	0.009640084253142136	0.394224029684688	0.4064607384740462	0.001047501432058931	0.0217021270547269	0.004926960436109187	0.005113498342118952	0.005386356711175451	0.007247030962908929	0.005432923057741556	0.00794401827820449	0.08328684128042778	0.0748733828750431	0.0995016216946232	0.07776961167802934	0.00871042624214214	0.01054976221601417	0.02220241141263472	0.01992126049215147	0.1195659723178178	0.09546208513291256	0.05088874653406172	0.05987598454153273	0.06435536857938845	0.07198711649063029	0.05936913235930157	0.05579456065017013	0.001154690606752867	0.04726799049899641	0.02023720322094942	0.1040935965507999	0.02302485213475593	0.05719207849880759	0.004675095465125752	0.02950990034931838	0.007733700317165087	0.005302218769155502	0.009970702603940323	0.01553473948523351	0.001015214306241025	0.00928788990195795	0.00103226935844963	0.01903967203101479	0.001250540692969278	0.01892238363220935	0.07749944098763878	0.07241955742275596	0.06342630027195052	0.05703715806711506	0.02232812332840387	0.05252166770030679	0.02224233332371747	0.03070302956394439	0.04665276047434608	0.04759016001800376	0.002330662640536498	0.06436067944134527	0.001576102691618087	0.03890599854229396	0.05928338847241958	0.04928418239624046	0.001702066111885386	0.01157213709173023	0.02161993601877436	0.004211523397551827	0.02204488976554923	0.03563172218297746	0.001780703169677032	0.01128217493808116	0.001098064519977718	0.01964094474588423	0.002008238972596902	0.1157500369324509	0.06229756182031501	0.08011904500641291	0.008587202941302071	0.001340394009393212	0.03172766796929422	0.03098676194990085	0.001087654875436858	0.00623777000821636	0.0674463474708808	0.08687919020471846	0.09828175947503083	0.09310666117126347	0.005996741046077497	0.01901947878743715	0.01228682854231252	0.04855139251905961	0.001037899382756695	0.01806826923349788	0.001014442033736418	0.02371544596585182	0.001027945784529444	0.0243755258862483	0.007354122803348249	-0.01374473745106888	-0.01273185155436331	0.01461147291909263	-0.02058303543182889	-0.02294305273735718	-0.01130626537981189	-0.004682923136066012	0.00105294654247308	0.001040836235873546	0.001014605070235279	0.001129908062209377	0.1394891626628453	0.03000111715614993	0.001079361901641793	0.00100975647660568	0.0916097057799423	0.3651747779286519	0.001152385661410946	0.1099004359490247	0.001189048977205734	0.001217607984731296	0.001232737408876075	0.001118285662963375	0.3472923510393753	0.003494104068318366	0.001097947727787946	0.00109472285736483	0.001031541523031729	0.05175710778663476	0.01034816934197386	0.001501636401794807	0.4427386074382622	0.001044795897101641	0.001023631519036329	0.001006791182254069	0.001012079212580577	0.08224432270688475	0.09140283618646035	0.0138624418310928	0.02895151621108069	0.1130216655632886	0.04817828993306945	0.06825576971108439	0.05109571155295305	0.001173490557707123	0.01429371714466694	0.02329012832393173	0.00442644072892982	0.007918904045999559	0.008296161205410687	0.001017110872761575	0.001034328420426732	0.001250220775518651	0.07136168805454583	0.05385639449308222	0.001103134371398191	0.01152972326318479	0.04637665191104672	0.001766900271488402	0.001123422258901581	0.04546459767463896	0.00106204568543878	0.02077472890916385	0.01658953181715389	0.00129397407871355	0.001106389823913612	0.001332212547555274	0.05078249362696445	0.0114555034565753	0.03676856104940027	0.001011332646367272	0.04388417750585865	0.09415552396199553	0.008678058545881499	0.001253753593264996	0.001045122017934056	0.001017142206902166	0.001033107169500382	0.005575136438663741	-0.01467282440864727	-0.01224907538885145	0.01472797117752335	-0.01698694533790192	-0.01828551906858344	-0.009145939422180943	-0.002184787711576768	-1.086639635694151	-4.7623792891299	0.07270413868407012	0.06981484733604344	0.02234184895814029	-0.02120425171531079	3.267601788965271	-0.1033060933126662	0.1113390529232709	-0.08523159719433432	-1.353208725442125	-0.4977603909568094	0.02514192878559731	2.281446174649618	0.06417073111853941	0.03327605717076001	0.02684598133454004	-0.0697362802651155	5.303136046007222	0.1487055067880796	-0.002783011569293768	0.02758062324365073	-0.7684518162983541	1.421744981500569	0.225855148653455	-0.001412610313646634	1.252204056080392	0.005714245070985512	-0.1441577640582656	-0.2102725497771376	-0.2040742730440726	-0.2044448556533852	-0.485233935744417	0.2328543589213107	0.4713421900537571	0.2688578589608347	-0.08461439118705634	0.208365069100476	-0.4391981665856076	-0.03108800848310471	-0.3637458565963235	0.07783277937668555	0.01913745826318658	0.07123534162678155	-0.01697539952256639	0.03804867707414531	0.1321808293656168	0.06247797953750124	-0.09973633315996168	-0.5075495563247722	-1.345777839020287	-0.6484563334547117	-0.09907001096539345	0.1088608300239574	0.0005892152272125669	-0.4551182755702242	0.04260060160478091	0.01363965527882632	-0.344946019844425	-0.008813897229652569	0.0111549562849512	-0.442201970875142	-0.5543776307949766	0.04602629857775573	0.3761454738211621	0.02919547217876917	-1.446453086315337	-0.1841868191502939	0.2270682516831969	-0.6696247752020607	-0.00707501110768011	-0.002813672937441256	-0.001452228186403177	-2.962839093828009e-14	1.331579808336488e-15	nan	nan	nan	nan	nan	nan
0.22	-0.0297197506852067	-0.04949527265721075	0.06185651953462634	0.5155967254294908	0.9390700702259145	0.008375699180381923	0.2547691367032861	-0.07202452963387772	0.01791251262419478	0.1153252061409635	0.08518690195221489	-0.1285005314525027	0.01464207857207841	0.06656017595007514	-0.0894269691788727	1.133257247142859	0.08475779961230624	-1.133257247142859	-0.08475779961230531	-0.2253874509041576	-0.07783342231458817	0.01218033481679074	-0.1346012594420129	-0.09226587064331487	-0.04428490417699035	-0.02565106402245179	0.0366672671862582	0.6025153091754915	0.6728779832800587	0.07365772931363178	-0.007011759022768253	0.1922270120271218	0.005202872695905004	-0.4200667889034643	0.6598481205682353	-0.1750108690808896	1.361191629956888	0.105550003113364	0.04175689917587757	3.490158003827871	0.9388049246005212	-0.3337011592708519	-1.532838623243386	-0.5241905879144595	0.4417510513398001	0.2838514909175446	-0.7851296063315425	0.2057668151041499	-0.2107799873017022	-0.6270487089625363	0.2107799873017022	0.6270487089625365	1.402928431291038	-0.1790270691147275	-0.1015045397604662	-1.604027896385496	0.2656593388867914	0.05488702963291246	2.768918660074856	0.8082274652450457	1.33826385106706	-1.157664785465089	-0.6529471893280108	-0.07432074632451781	-2.504735947824006	0.1219118208484794	0.001052044010420037	0.01553046747864664	0.001039334806520927	0.01721863852450402	0.001018558388393821	0.003671799489635936	0.001131938963006129	0.008470419751654037	0.1132060705956402	0.1341594965650697	0.0316588497175084	0.03363902726262019	0.001077661843470889	0.0405507228479972	0.001855360822000991	0.007435494322676701	0.1066677010814284	0.1076641618800369	0.3677878856182216	0.3243267216006533	0.001147991507664162	0.01782890088512594	0.09309568643959951	0.1018558941966547	0.00117230680055838	0.01418350150863822	0.001223283081248769	0.005518512491934149	0.001231373860137877	0.01040076827422759	0.001360124419049024	0.007244382320373968	0.2759345215875058	0.2601916232341137	0.003240028453916002	0.02010422596050901	0.001107948050089464	0.002623475757429866	0.001091597301258494	0.01921988091235545	0.006968552087266098	0.04015533950944705	0.04410174274652647	0.07828075999762406	0.009393835139794433	0.008195825241760445	0.001491445046581473	0.009663607343186735	0.4122347523321374	0.4184683724288841	0.001045988924337762	0.02192050310877108	0.003056585170810794	0.004142398737648175	0.003290549905444956	0.005852529027015925	0.003316949651922383	0.006553247553864827	0.0833518750463982	0.07358122789495893	0.09602352865028789	0.07389919015843646	0.01215268821185121	0.01294947513309542	0.02550011189688866	0.02390913618397806	0.1154353733127519	0.09741091135235	0.04950236569973245	0.05943825201758509	0.06540389575053311	0.07350072953478126	0.05472311945141069	0.05163760985903061	0.001163175873931433	0.04691183770312422	0.01657312298632151	0.1006274641656804	0.02226261313309797	0.05689654904379073	0.004345446561713108	0.02945942370044575	0.007791995082838422	0.005971873929627834	0.008694557508285581	0.01507856551855876	0.001016392446004657	0.009668073140079449	0.001033919643513801	0.02047187525015641	0.001296068993931593	0.02009068999013891	0.07373828752394915	0.0711388044163401	0.05868520935885616	0.05273982425610847	0.01233022539509022	0.0425689574672166	0.01523096964339113	0.0240771986766922	0.04644262651319932	0.04662253679925386	0.002108726351597082	0.06436927347729901	0.001367419607477557	0.03907491277384178	0.05333174797840616	0.04626168028499726	0.001391057966410222	0.01215336710687978	0.02124807015672333	0.004402116000690268	0.01851273793679231	0.03210926013421903	0.001495643645041815	0.01121758347753738	0.001103188156473688	0.01968738059931125	0.001686778141683576	0.1110435387166744	0.05542815664098304	0.07429019321636023	0.0105460462823642	0.001885300213944621	0.0342045137809445	0.03419555516925513	0.001051552501810037	0.006584269350793056	0.05516154694320772	0.07384015894733231	0.0952975062167518	0.09107195480233256	0.007735273723941227	0.02114919714602572	0.006999337427227334	0.04359953169216879	0.001043152260916905	0.01792172558168619	0.001016385899120424	0.0235953844538338	0.001031673847100203	0.02427118109239192	0.005308490672085126	-0.01462072183352524	-0.01223741272158973	0.01455336514234515	-0.01689118853774682	-0.0181460472903194	-0.008826866372056272	-0.001582657697590265	0.001059388651490234	0.001049999634654861	0.001014529646498772	0.001165624989010196	0.1973445587372187	0.03168392555606322	0.001085573919816505	0.001006544150302498	0.06939249484096141	0.3611361047499325	0.001189640010821699	0.1416123997206217	0.001335069533745717	0.001213043118550678	0.001250747620461094	0.001107786076258723	0.4340091229053498	0.005922066074385551	0.001088450390371199	0.001106301833878335	0.001017321482630975	0.07345110456663921	0.01788820814043609	0.001720435810018919	0.4585818135631339	0.001044034241962825	0.001015163198498415	0.001004227974764257	0.001007643200814969	0.08436868655180274	0.09088918544961831	0.01753576717648142	0.02964336327493249	0.1064187475048168	0.04745124921052015	0.06565678246185144	0.04703637029038213	0.00117156158441606	0.01098905214273006	0.01998345531618006	0.003667549341459809	0.007811601224050242	0.006538340768806376	0.001018065345452799	0.001036689849863804	0.0014133857448666	0.06664182592835033	0.05159210981749873	0.001034025947747011	0.004042579599119275	0.04603510133788206	0.001939907519994538	0.001154068578862137	0.04602136816821293	0.001048252626012164	0.02085128925763091	0.01288312524482975	0.001109688053116478	0.001110411168852241	0.001342266160714094	0.04343102439209772	0.01364331096246309	0.03746953058840133	0.001013281079071636	0.03583462793850129	0.08869286054548398	0.01035594221869369	0.00108755633833395	0.001051492690047324	0.001019452452192576	0.001037567689181202	0.003129535657532874	-0.01547065492842046	-0.01173714255518529	0.01440795434800855	-0.01315146324358676	-0.01327930595414952	-0.006187930839238313	0.001818672747877828	-0.9390426073282186	-4.671995931312209	0.02433821607878417	0.08458846525533005	-0.01900713442669149	0.000914022769870021	3.7547530900824	0.02059300665812989	0.1028058113797862	-0.06056595804622122	-1.591815231888699	-0.3956555869781131	0.005610404438000819	2.526074462788661	0.1072724501287863	0.0271120427240474	0.01053139886881983	-0.02094124254359455	5.638367703393111	0.2042561183337693	0.07546743160136674	-0.01637477316164727	-0.2543928194818617	1.635157449433781	0.3552001686058806	0.006180899706133479	1.167748395493811	0.04693638219299699	-0.05252727457452341	-0.06396922525336109	-0.07537685765892392	-0.06227645733792679	-0.2918668599962008	0.2469941548858722	0.3357412202199411	0.1170076585009991	-0.01176658190833577	0.08210305932942559	-0.4010189273563421	-0.04012535365077251	-0.3253910901807449	-0.1353181436337998	-0.02499645485616129	0.06058942831697826	-0.07456612821802398	0.03845155173389937	0.1614124235907744	0.2155225896381928	-0.1600785068716379	-0.3607175375152668	-0.6951621882739437	-0.6858577863599075	-0.09846448753570014	-0.2681563932966872	0.02826050446654483	-0.1683936337290767	0.07037860939325559	0.02136095543465984	-0.3618612710651782	-0.005996729948285926	-0.007744025678771429	-0.4956260704964087	-0.6134769337364533	0.06386014973141842	0.274010435261954	0.04702566954922825	-1.159000836382954	-0.2215175960186699	0.2027573526088816	-0.3748431999668213	-0.02163884697634953	-0.02043160887504303	-0.01840627314099253	-8.578320804674625e-15	7.750209320476109e-15	nan	nan	nan	nan	nan	nan
0.23	-0.03387711150367155	-0.04267685444179387	0.0596332757297684	0.5291591319566409	0.9400088050422448	0.008790298802233984	0.2888354529669211	-0.06257110367626326	0.01371597089091818	0.1006975182488038	0.07961874385760943	-0.1233177064080934	0.01731213950947315	0.05854277198962438	-0.08679423992463386	1.127742179229028	0.0798437532335924	-1.127742179229039	-0.07984375323358285	-0.2113582081521197	-0.07974109990298504	0.01109317186982395	-0.1507355883640287	-0.08963176605630981	-0.04360381011388988	0.0007650054761794038	0.04519000069711658	0.6161960892634463	0.6621671586848376	0.0688425989794415	-0.007887279690264088	0.1683737589533961	0.006602172365729769	-0.4082334500851789	0.6958617872477316	-0.2708011955373398	1.351457946849248	0.0821786995454192	0.04094631768837804	3.316594572699556	0.9437130892290229	-0.4991706564647741	-1.395624575953278	-0.5815568110947349	0.5933983440526209	0.2471802651237669	-0.8073840281395677	0.3215939446343434	-0.8919740541734053	-0.3561033779808579	0.8919740541734162	0.3561033779808652	1.401609723632449	-0.2047464690661806	-0.1172049939526253	-1.628671828338042	0.2622851086847534	0.08126762558974357	2.51739994102923	0.8973468767925815	1.39639222426358	-0.9636402888283332	-0.3296796082479298	-0.09761835782884727	-2.265299077574114	0.1552057428530197	0.001057846002578624	0.01609242408367267	0.001047661205447653	0.01797065917233423	0.0010163875124561	0.003747531626019302	0.001169272312068148	0.00835346519968823	0.1587152174780078	0.1719916181045094	0.0317741140015956	0.03385245895937776	0.001079037209103603	0.04160669740717951	0.00143965572938869	0.00703702341001464	0.08701023957514142	0.0918280151992861	0.3667163415620091	0.3223146231439221	0.001192106930064908	0.01802619608982482	0.1200531368324894	0.1271529908219211	0.008557715797276256	0.02292988927265919	0.001215645305287814	0.005867022183548552	0.001242831430903155	0.01061175063177137	0.001235001429166993	0.007003205259536972	0.3427931230795093	0.3160485230374032	0.008580331080795471	0.02570960975372823	0.001095802666890739	0.002908810517207482	0.001096765000391269	0.01933177184799489	0.004077427557741231	0.0379766514268315	0.06269354556161862	0.09526687357526825	0.01523837692986497	0.01179824795403609	0.0016450287663358	0.009705595775975098	0.4291852999812781	0.4299472919269609	0.001044867944391162	0.0223225576415755	0.002058565724644854	0.003675494671653508	0.002173825877502362	0.005161407551451695	0.002188876948855339	0.005844853426572549	0.0852268309200028	0.07408787381145372	0.09494069309784757	0.07209312294953137	0.01644220999829212	0.01597942840112408	0.02689655325451737	0.02653255388000528	0.1096234305507334	0.09776550362883731	0.04873536495207487	0.05960733168565471	0.06602866874247777	0.07442100696590681	0.05182806326405524	0.04906251417099516	0.001171362989494625	0.04652011719770369	0.01331389581114242	0.09748086380563203	0.02055327187084766	0.05530860240343644	0.003860017766307855	0.02916208795378532	0.007322139065130392	0.006387378212624571	0.00700747182973425	0.01412594231695564	0.001017216247286748	0.01003244055721661	0.001035083775680107	0.02196433430735926	0.001348470773221634	0.02134422696823765	0.06961688185356106	0.06953883132199999	0.0553422775729572	0.04971597486752048	0.006886423812148061	0.03679464289669981	0.009536434717086373	0.01867436315192269	0.04619551653743178	0.04582928275381686	0.002056407564000761	0.06464851144583865	0.00128129251716251	0.03951666332261684	0.04887981801233269	0.04434876977752807	0.001222351450301955	0.01291192765376024	0.02074832679085498	0.0046911538938519	0.01543932982387326	0.02903652346493477	0.001305305535345303	0.01120650155313679	0.001104635061027568	0.019719247215537	0.001524501651531663	0.1058033793876673	0.04813821714660311	0.06796030484402688	0.01291013090176217	0.002682545679879539	0.03539639054129125	0.03637764714131698	0.001034102147316655	0.006940534593821282	0.04517522954016507	0.06341799303016432	0.09143216900745234	0.08882229784978524	0.0090456024675548	0.02277114153589012	0.004124299066405865	0.04084208396122439	0.001050026961629795	0.01760984413482405	0.001018940066296496	0.0232742337139021	0.001036563110605536	0.02396606585198915	0.00185332225517874	-0.01513621551067832	-0.0117451545252781	0.0139745926763636	-0.01482844966569494	-0.01398900872693773	-0.005899612210436273	0.003089461194343164	0.001067689598257298	0.001061681583535874	0.001013788566542862	0.001244122823300955	0.2531110697717427	0.03209808208046651	0.001076149513134855	0.001005438418376834	0.0513715614227087	0.3674601177544599	0.0012790019442435	0.1724813484766837	0.02909300550818675	0.001203161569242738	0.001258164540353573	0.001101981717780804	0.5086979486116936	0.02129660187527923	0.001078681356200562	0.001098627158876962	0.001013881737763019	0.09605888949451843	0.02469756531516978	0.001876911553839674	0.4730747362987877	0.001043419392093477	0.001012296787606751	0.001003407903824723	0.001006179164385533	0.09066154855305215	0.09565775310342969	0.0241714978094383	0.0274867600026591	0.09679720247881361	0.0480994371390427	0.06783491471383846	0.04929296217813717	0.001186933611230273	0.008694976727846691	0.01750205820832753	0.003079440535296665	0.005982009497261872	0.004080175752900849	0.001018080584515204	0.001035961655197885	0.00139433349084768	0.06221239319568403	0.0508078170455151	0.00102876529998332	0.002770590272848998	0.04577828970868182	0.002054073201847774	0.001223265297079608	0.04118865831234725	0.001045155824741119	0.01962826420121784	0.01134816135243965	0.001104581027440968	0.001102528610163329	0.001366216086705663	0.03553074119625656	0.01701478056387848	0.03620138071509743	0.001018188130992776	0.0304677300711179	0.0838993444637695	0.01052110322273158	0.001071715793222365	0.00106199649525285	0.001023413814555973	0.001045107378749934	-0.002622816883610965	-0.01538415765363797	-0.01125930590504075	0.01304913087306616	-0.01410729993132924	-0.01039973238178752	-0.00274170314577484	0.008778210843448875	-0.8712531722618242	-4.480592805421593	0.07168589560583172	0.06990130021109563	0.02055766587630606	-0.01825429809408425	3.81311299849944	0.02289998461173516	0.1036158621085501	-0.02540217667441734	-1.578283592945741	0.006790151392220171	0.02701631922485826	2.53946530756332	1.524939478447279	0.03872108522973172	0.02605049842247005	-0.02192310306987063	5.503933219053233	0.8583669465342396	0.004811418464067433	0.02425873901495441	-0.1677072879046078	1.754030418996693	0.3655666184522654	0.002956557181260115	1.143753682371619	0.0405422409280053	-0.03703126681135799	-0.06264110800214455	-0.05923294996136885	0.1582704630947432	-0.06850614421653935	0.3524792275869384	0.1897760788323149	-0.05023662546371863	0.04104808570250445	0.1067476002244229	-0.1308854787721083	-0.03815053704910442	-0.3010697368330971	-0.176288376558705	-0.03343104503870358	0.02081327206048465	-0.1164050859599307	0.03489416369108376	0.1434935555241195	0.07927152132042518	-0.1634249640035795	-0.2474126810203451	-0.4620666395231384	-0.4176507834937522	-0.06334100863729276	0.1902311959792314	0.056337007137207	-0.218532843245662	0.08106880232313342	0.03470515670238306	-0.2620075202549867	0.003365269860306795	0.008208118445048826	-0.5491073468297424	-0.6545245116688561	0.09751202323800605	0.1650290017392389	0.02965930189234748	-0.9323044024432147	-0.2290995821039476	0.1258478360500546	-0.1951343619762886	-0.04014051048619426	-0.0430746954691266	-0.04164376604073171	-3.908902499619322e-14	4.675075246298882e-15	nan	nan	nan	nan	nan	nan
0.24	-0.03782098119296278	-0.03573751161798645	0.05641722955112748	0.5426292497939412	0.9407132790042751	0.009190291384277117	0.3209708146332703	-0.05331361140317371	0.008057830113416212	0.08735420220643091	0.07371345012826874	-0.1166608768411807	0.01952607525026716	0.0506318385384764	-0.08297879210831627	1.115422956885227	0.07762887582873329	-1.115422956885227	-0.07762887582873228	-0.1973814643411786	-0.08197311210581133	0.009810696051380654	-0.1672913748150975	-0.08699769786561586	-0.04266083481294003	0.02475902882567738	0.05463475751945988	0.6304131548155665	0.6540223743986444	0.06667212253386663	-0.008900825592409206	0.1469333422625555	0.008252140147698622	-0.3773685630683892	0.6840330422394605	-0.3735713438371529	1.342733891986954	0.05869783228565465	0.03883549121408505	3.103967084368646	0.8996181876974444	-0.6260209681057605	-1.275964253278695	-0.5916177148602759	0.7365519558367443	0.1926264520423819	-0.7638355045756715	0.442310527519347	-1.571610873296082	-0.08721491419158524	1.571610873296082	0.08721491419158554	1.392428643071992	-0.2438939920009081	-0.1405671140558533	-1.688319402196792	0.2656520596241744	0.1072632772025395	2.284509430246149	0.9926321275457256	1.445520943899779	-0.644456723659425	-0.1240164116121846	-0.1019257932557217	-2.022168671247338	0.172045443277833	0.00106489789581952	0.01663684120550743	0.001057665929871605	0.01869837724707813	0.001014931869956392	0.003811034890704453	0.001227187430978808	0.008226346491125138	0.2057368237296137	0.2104505921489234	0.03203053883363788	0.03411315999465856	0.001075010721009743	0.04252757532132542	0.001230905667276768	0.006801971744583728	0.06748390631058268	0.0760411002476174	0.368054995673963	0.324733609743669	0.001258843025771973	0.01823258092403762	0.1476343024286955	0.1527676092539346	0.02569131488460026	0.04234097859311974	0.00120688541707981	0.006215557988769166	0.00125226838357236	0.01080948675821658	0.001169516167931285	0.006913341590368978	0.4091875903634324	0.3696887068509534	0.01875521336237904	0.03610249101594197	0.001084845577028493	0.003183942090070852	0.001095509320367211	0.0194151711286038	0.002609214624229965	0.03707394393418394	0.0825102652328582	0.1132006714354851	0.02148612742157962	0.01551280250283321	0.001800011282902107	0.00973753389320055	0.4452178673568871	0.4416578096413342	0.001044000135227317	0.02287270225883599	0.001555782258952192	0.00347821883764644	0.00161210041333637	0.004831986104072248	0.001621089173627517	0.005509968911341368	0.08900314106735549	0.07663993360611193	0.09635138839911876	0.07254587602549077	0.02183031720605822	0.01986871426204894	0.02659576541884247	0.02772133295753143	0.1021601835892617	0.09632323039783579	0.04861693966539701	0.06016852513523917	0.0673448965068843	0.07573158500584429	0.05127306443065107	0.04868219491355438	0.001183143024332332	0.04615019116873583	0.01050803732286709	0.09466325432895366	0.01846538112166791	0.05349043767019136	0.003323015951679214	0.02881159578843139	0.006178943931755203	0.006354176246361921	0.004932620858079519	0.01274153232224502	0.001017635572727861	0.01037540105385048	0.001035301322209733	0.02347002971432985	0.00136514702116451	0.02255785472404412	0.06533135456876123	0.06780012809608629	0.05314530160641583	0.04772436381942846	0.004086707715595174	0.03328030640389049	0.005967464076100381	0.01526535370869579	0.04594383083115833	0.04529262288475331	0.002087194961768238	0.06549844157680297	0.001272811792822534	0.04012660095353509	0.04421882645722238	0.04180413591047689	0.001136411238966437	0.0137694491995797	0.01989917845407424	0.005061389804816358	0.01309936482243882	0.02668268057943741	0.001207517934623359	0.01127658737060053	0.001101415750699722	0.01973335830569728	0.00145524946945786	0.1001273607492863	0.04047516328110567	0.06115922756404105	0.01575467183449307	0.003874002274411824	0.03543100175435536	0.03754855605590426	0.001027834992903002	0.007286093845385013	0.03717173212749845	0.05505662979062102	0.08714474459524187	0.08647624740799582	0.009789165832133623	0.02375048008075621	0.002658021787456561	0.03932708413726486	0.001058716856585479	0.01713085401023159	0.001022198149920221	0.02274836741733088	0.001042778114858187	0.02345776594961156	-0.003133302244552592	-0.01525038188654127	-0.0112625106930779	0.01287578620440817	-0.0147780945001724	-0.01068361349090343	-0.00262637569425417	0.00928652622203502	0.001075990545027644	0.0010733635324238	0.001013047486587184	0.001322620657592664	0.3088775808062662	0.03251223860487091	0.001066725106454547	0.001004332686456909	0.03335062800444923	0.3737841307589844	0.001368363877666537	0.2033502972327466	0.05685094148263588	0.001193280019932488	0.001265581460245779	0.001096177359303598	0.5833867743180374	0.03667113767617789	0.001068912322023843	0.001090952483833705	0.0010104419928967	0.1186666744223954	0.03150692248990277	0.00203338729765974	0.4875676590344414	0.001042804542217741	0.001009430376718401	0.001002587832889451	0.001004715127960056	0.09695441055430092	0.1004263207572407	0.03080722844240011	0.02533015673038574	0.08717565745281108	0.04874762506756534	0.0700130469658254	0.05154955406589033	0.001202305638037353	0.006400901312963414	0.01502066110047476	0.002491331729134394	0.004152417770473754	0.001622010736994272	0.00101809582358088	0.001035233460527171	0.001375281236837445	0.05778296046301864	0.05002352427353215	0.001023504652219426	0.001498600946579628	0.04552147807948188	0.002168238883697125	0.001292462015297688	0.03635594845648159	0.001042059023471286	0.0184052391448048	0.00981319746003833	0.001099474001763274	0.001094646051459986	0.001390166012697241	0.02763045800041544	0.0203862501652937	0.03493323084179317	0.001023095182919918	0.02510083220373505	0.07910582838205513	0.01068626422676971	0.001055875248110704	0.001072500300459261	0.001027375176919349	0.001052647068319445	-0.008375169424754901	-0.01529766037885566	-0.01078146925489623	0.01169030739812394	-0.0150631366190716	-0.007520158809425761	0.0007045245476886693	0.01573774893902087	-0.8414184785702005	-4.198316938088035	0.02083031955700125	0.07972795067530507	-0.02145290875777252	-0.001118808552061047	3.880123591073954	0.03004687451110281	0.07578648219158782	-0.02788210868310918	-1.581968886051136	0.4905614243109805	0.007428330335703442	2.589578824144333	2.240212761426799	0.02711726540623571	0.007882152637466429	0.009321435821928774	5.195024505445124	1.161755612162647	0.07342679433453533	-0.02207311802520255	0.0008032985228197269	1.824694305936756	0.3776265359049737	0.004170836571855845	1.214068038752956	0.07655439911333806	0.001398371820105907	0.008370780379245083	-0.0006749352521406153	0.3468063183057964	0.1598971969784283	0.4188606734553521	0.04881349651797134	-0.2423654430017332	0.06665617439451928	0.1601631810917273	0.03793635879995655	-0.03576645847665938	-0.2595929135040382	-0.1813617622096744	-0.03562773859239767	-0.02915182153903565	-0.1609234868356912	0.03417016763356158	0.1640596935625553	0.2075407452471701	-0.1878245331906338	-0.15426986940983	-0.2431665726236548	-0.2870925700655291	-0.04714565226500828	-0.154017960768243	0.06189792089324093	-0.2947383056440558	0.09017080911518711	0.03760055899360978	-0.2180825143591649	0.01023681842118116	-0.01129513618682274	-0.5827979324042082	-0.7077147152856095	0.1427023754580866	0.07177382377730747	0.04488447125872373	-0.7468403008599257	-0.2407962938665051	0.07423618360969399	-0.1263536186064486	-0.05506058251438124	-0.0613747201987529	-0.05904320552937563	-1.116122119711465e-13	-6.135718046358794e-15	nan	nan	nan	nan	nan	nan
0.25	-0.04132659754242764	-0.02920438538114245	0.05223075890954598	0.556014606747254	0.9411852423484751	0.009553433234572925	0.3507718949862344	-0.04474098597334709	0.001471959075807392	0.07506429500294541	0.06798982326313852	-0.1087326483669145	0.02106423801580599	0.04354722192751772	-0.0780341466303357	1.096322901462792	0.07805322396608165	-1.096322901462802	-0.07805322396607095	-0.1835248117010264	-0.08467202777662974	0.008258212845468016	-0.1845637628668271	-0.0842769050674637	-0.04144951869052323	0.04663091601802791	0.06492759537335926	0.6450712817496944	0.6495320224294964	0.06590317018715108	-0.009877663376120362	0.1276929951158335	0.01013313461833077	-0.3156594826205658	0.6108909013380649	-0.4579139966328927	1.334352264432303	0.03604989423711056	0.03296063532945363	2.846127761360661	0.8065514299584873	-0.6738388720386748	-1.193930716694136	-0.5410860081359391	0.8408846043275059	0.1060653792099766	-0.637735534846871	0.5401842274689819	-2.246812310246412	0.1645214343077585	2.246812310246417	-0.1645214343077528	1.38059155110692	-0.2983028344401226	-0.1702962198624311	-1.753168017885901	0.2835780859252341	0.136234824537844	2.088859887577775	1.061052231627356	1.480538825769138	-0.2851221145543883	-0.04221355364285984	-0.09130190172061273	-1.825393678315722	0.2012323650895018	0.001074585859174571	0.01713810338050691	0.001614354142274821	0.01998163524529791	0.001013957160507746	0.003845540451567291	0.001729039769199888	0.008424496373758576	0.2510108128404484	0.2477929441831206	0.03198462323703166	0.03405712539340221	0.001071645720279744	0.04318996157016222	0.001119826018503391	0.006641819393388061	0.0492161000344063	0.06087135649471399	0.3708087782184767	0.3317235090231735	0.002068904908734358	0.0191396513336674	0.173852198132508	0.1776282861859204	0.04930056462622043	0.06778217823480052	0.001201586536667166	0.006527613367760002	0.001264273107469793	0.01098492697020975	0.001133200613426123	0.006960009995418828	0.4705206219562502	0.4186809162356891	0.0299481401007928	0.04738104684382575	0.001076259406851328	0.003417788846686613	0.001092455456177256	0.01946004193528372	0.001827298659196045	0.03699959900238699	0.1017763663089622	0.1306498783364719	0.02842115438113939	0.01941097826223627	0.002330658670782847	0.01006740111513335	0.460172481244361	0.454621159924217	0.001043957962525533	0.02354032769523101	0.001287995714495258	0.003425685711095545	0.001313607876354762	0.004713223410919543	0.001319181526433878	0.005377689725871149	0.09207930301177654	0.07970958276471178	0.09748818322346986	0.074166086635432	0.02628372195801487	0.02323510519811363	0.02574458735602998	0.02823599406790308	0.09399095929271518	0.09359136386879137	0.04900469690934563	0.06088093953336408	0.06874496182362444	0.07735083262993112	0.05156877903958029	0.04937835524357757	0.001192600177291766	0.04584096175726294	0.008231003559911748	0.09221480312987922	0.01635801231841134	0.05176913034464346	0.002908252646123907	0.0285729563983195	0.004849390492203094	0.006047413074140603	0.00325527001542237	0.01168864324559879	0.001018366405447138	0.0106909398089818	0.00103752379895831	0.02494439859128735	0.005548340994048206	0.02858080891495912	0.06065554567857868	0.06565685008825499	0.05115973320367326	0.04614594811470029	0.002591891441862261	0.03097686692019331	0.003811981043691814	0.01316260486382687	0.04533657389898891	0.04477217928810349	0.002129374443335714	0.0662154179935539	0.001285522631728856	0.04076158922697436	0.04002292462895354	0.03892554450878014	0.001091279211202294	0.01466639509253659	0.01991071769920445	0.005716260062113669	0.01105712738220034	0.02465248841383163	0.001154254578984623	0.01141735977307584	0.001097539133584572	0.01972837162402134	0.001420427484328029	0.09413159355587246	0.0328737185138856	0.05426716890297722	0.01887304687329862	0.005598713609241822	0.03495079337145747	0.03820309497231722	0.001026635590760257	0.007658191238537249	0.03134179834691818	0.04858856722290764	0.08406943726547751	0.08440139411328108	0.01056577316880318	0.02464020451804994	0.00187430251740585	0.03841190198577246	0.001071323720122078	0.01649057610191	0.001026725417717878	0.02202065998028635	0.001051371835602625	0.02275126290094705	-0.007667554216561132	-0.01499334604804275	-0.01068328602875242	0.01125432622944743	-0.01473401696310187	-0.008213428305892565	-0.0009146569670616916	0.01077945697696387	0.001092014325934287	0.003143047133918008	0.001012854155022403	0.003038927080300255	0.3504494266193473	0.03143539925969624	0.001069342564534246	0.00100399492809668	0.02023906495106806	0.3790979875602035	0.004222127191106399	0.2257754757545708	0.09442793850863718	0.001198427026152419	0.00128625132704088	0.001094717951596343	0.6253307896786953	0.04759270384080975	0.001065975408526826	0.001087858003001361	0.00100905773667807	0.136224410360968	0.04031531927662557	0.003605964697750913	0.4990405601632109	0.00104485282813471	0.001008373623611789	0.001002262939295048	0.001004163359014098	0.0956713136233437	0.09787502552334514	0.03171487039079791	0.024307863801203	0.07870410749833257	0.05010245698444889	0.07100301016418342	0.05225962669149069	0.00120256949918018	0.005268050545965009	0.01319491348207714	0.002457875039006616	0.002841688376182263	0.001376254007177637	0.001019999477410251	0.001043731936650112	0.01719858070527183	0.05209234714964238	0.04759717514780619	0.001020751229276268	0.001565639034633029	0.04381773445333235	0.002177853628074426	0.001304095903405534	0.03386033073199781	0.001046180151501529	0.0212145361283447	0.008024485936978045	0.00109820665777799	0.00109253658317901	0.001379024318128887	0.02079547509596053	0.02394610632312266	0.03392523982379528	0.001027326604013352	0.02405923024236699	0.08063116791600008	0.01200758938028459	0.001053645078513239	0.001094553905963036	0.00103487404078083	0.001066805665046856	-0.01163571402201493	-0.01449285874489403	-0.01002551478351181	0.009284081319545619	-0.01442664370125525	-0.006297858718054342	-0.0004982834516697687	0.00830575416224584	-0.8334943673374748	-3.840587568858568	0.06357213533862259	0.1719690749795102	0.01508060147239108	0.04079654204109472	3.594926391363113	-0.0350222289437481	0.0510469040018936	-0.009291711078302569	-1.454486006594039	0.9110499732466423	0.1566229178680277	2.393909104841939	2.771161144150489	0.03173056195616395	0.02174619258109546	0.003800088303864093	4.588138047266625	1.095776847678842	-0.004103598654488188	0.01635916606123534	-0.001338069315110335	1.678680858926911	0.3998119516810408	0.05763160199328799	1.401018420752123	0.06310519702223459	-0.007006431780543645	-0.01985400100411903	-0.01705996760770528	0.2782600650509355	0.165621715025706	0.2671189908287809	0.049100816355351	-0.3071695150448829	0.07871558015289747	0.1639817017457283	0.1011392270188717	-0.02652867738183059	-0.2280496895494529	-0.1624830728332664	-0.01329190798362676	-0.03514233246373882	-0.05437981267005571	0.02927830800854611	0.1360729308994234	0.9523585150011007	-0.2427170891450735	-0.159107875151635	-0.2043455208451524	-0.1454598260047471	-0.05648042808458885	0.1880846730987281	0.06309708706552591	-0.275608971865859	0.08883767827026254	0.0923070411412341	-0.191499560365719	0.0181927891691046	0.004195740663839162	-0.612745424450276	-0.6762507107571695	0.204644625733971	0.05578824540376805	0.0327526524439429	-0.5478206183939782	-0.1599735735840904	0.1030100087554398	-0.06363747927945444	-0.07237820560086629	-0.08342696878074655	-0.08127502296026064	-1.515306436203202e-13	-1.121111137291306e-14	nan	nan	nan	nan	nan	nan
0.26	-0.04397226636142926	-0.02375371966737605	0.04737512537556696	0.5693165903976639	0.9414413780422115	0.009832859220804593	0.3776909453631794	-0.0373496921702209	-0.005072659979693452	0.06323731728683737	0.06313216296589279	-0.1000073674483741	0.02146856840180605	0.03818417349591523	-0.07230379437092156	1.070518468699198	0.08076804236788433	-1.070518468699198	-0.08076804236787932	-0.1697358399960602	-0.08798744264002578	0.006397437799455217	-0.2020949313676085	-0.08122470442891279	-0.03991144077708147	0.06651606416429601	0.07575813791989901	0.659912618987826	0.6476897632198286	0.06557906154270443	-0.01068406639151457	0.1104356102918459	0.01221836573430909	-0.2053790569769139	0.4675409376153879	-0.5074039223171252	1.326059231406352	0.01553230225083446	0.02209231840124989	2.527561089163225	0.6633518623584774	-0.6177705716746538	-1.183378355796557	-0.4184244012821395	0.895962444685763	-0.03414002341740027	-0.4195218688045742	0.5994518838014063	-2.912486341528474	0.370879138699225	2.912486341528474	-0.3708791386992246	1.378892456035082	-0.3671938305166264	-0.202225482075951	-1.740075492007789	0.331933627703958	0.1726156354074201	1.887161621027348	1.100173066077766	1.482163004700135	-0.1148381717632199	-0.03504767116736146	-0.06783883959710969	-1.625576206700655	0.2128927723481949	0.00108744266530421	0.01759128431129616	0.0029251982052027	0.02203866726711157	0.001013373327968343	0.003847178531100243	0.002836248179921162	0.00904323247115451	0.2931627044265995	0.2824807114881406	0.03145149547939843	0.03353734673358393	0.001071273044376264	0.04343563612792598	0.001064113192684138	0.006513270531760564	0.0327897147650779	0.04690125727477508	0.3743897519625186	0.3430272400417567	0.003895650575382359	0.02101778260688944	0.1978557747256659	0.2008728422025772	0.0782370024245148	0.09622688102094787	0.001201511193532549	0.006778904258884576	0.001280610042186652	0.0111352166661375	0.001114315451261485	0.007065100219041619	0.5242110425944245	0.4611458813115857	0.04079455674970198	0.05805445385500053	0.001070498775294392	0.003552947005327842	0.001089381216168076	0.0194485920453113	0.001434254921025666	0.03733386685927492	0.1198118604741047	0.1470449643072922	0.03615379844944815	0.02346510825055239	0.003379968260470325	0.01080674581645413	0.4739473643484505	0.4701265061149633	0.00104496146455203	0.02425749637681947	0.001153454037699572	0.003436061508980327	0.001164043440699839	0.004680292444053087	0.001167791060704673	0.005343188243804854	0.09327508718664848	0.08242786593996589	0.09705388553460363	0.0758878461263361	0.02901557618051724	0.02546512361979211	0.02481028514076287	0.02860299110058718	0.08559298485268177	0.09011660705213657	0.04983539943217869	0.06180061423674412	0.0699600038002262	0.07901712620115987	0.05205350171096937	0.05070184985065345	0.001197459917345486	0.04561063254891137	0.006509861384075214	0.09014321327320429	0.01437956039237297	0.05024910881486885	0.002683262764832169	0.02852192225767755	0.003525793541263605	0.005592499205876729	0.002286488739986469	0.01155942638534025	0.001019683926258506	0.01096778170631011	0.001042885623893695	0.02629666531401555	0.01540349850705011	0.04071119346598351	0.05548490430595099	0.06290806589773867	0.04896563187663337	0.04458831424414331	0.001837665776620139	0.02945691205331427	0.002755010040705479	0.01211610464651705	0.04422200288574461	0.04417226710261272	0.002155296104103243	0.06707356361890046	0.001297694695838573	0.0413484897602461	0.03659175980939103	0.03639937652975925	0.001070778775487569	0.01553858894037714	0.02127066426468225	0.006886201601127527	0.00913172061431029	0.02278181653987718	0.00112699025960502	0.01164594569596848	0.001094546332144071	0.01969523188232547	0.001397440034311744	0.08794465389656525	0.0255341940683423	0.04752313947214001	0.02218626444850358	0.008014989473645987	0.03422198816318238	0.03859740668203265	0.00102815284231514	0.008005499795744352	0.02772632675842754	0.04407924930851009	0.08297844425224908	0.08356079176615425	0.01160844206006843	0.02579670635398673	0.001479893664417366	0.03791524119970578	0.00108865531218789	0.01569562576925768	0.001032739116476973	0.02109462401032445	0.001062748960059146	0.02185191311530934	-0.01135266793873754	-0.01437113301256896	-0.009986241493054297	0.009109688852075061	-0.01429499583886727	-0.006575166516640797	-0.001145956057570065	0.006322437377422471	0.001108038106844608	0.005212730735420478	0.001012660823457582	0.004755233503007452	0.392021272432428	0.03035855991451957	0.001071960022611548	0.001003657169747796	0.007127501897682153	0.3844118443614239	0.007075890504545542	0.2482006542763952	0.1320049355346425	0.001203574032368596	0.001306921193835176	0.001093258543889611	0.6672748050393528	0.05851427000544445	0.001063038495022951	0.001084763522039057	0.001007673480463277	0.1537821462995387	0.0491237160633482	0.005178542097840527	0.5105134612919802	0.001046901114045121	0.001007316870510954	0.001001938045709532	0.001003611590075293	0.09438821669238703	0.09532373028945007	0.03262251233920176	0.02328557087202248	0.07023255754385417	0.05145728890133233	0.07199297336254144	0.05296969931708769	0.001202833360315981	0.004135199778966824	0.01136916586367961	0.002424418348880301	0.001530958981891008	0.001130497277360469	0.001021903131243873	0.001052230412771586	0.03302188017370849	0.04640173383626728	0.04517082602207974	0.001017997806334286	0.001632677122686773	0.04211399082718385	0.002187468372449304	0.001315729791512052	0.03136471300751399	0.001050301279529062	0.02402383311188468	0.006235774413905205	0.001096939313789876	0.001090427114871531	0.00136788262356009	0.01396049219150435	0.02750596248095205	0.03291724880579812	0.001031558025105466	0.02301762828099821	0.08215650744994504	0.01332891453379973	0.001051414908914557	0.001116607511467425	0.001042372904642447	0.001080964261774578	-0.01489625861927489	-0.01368805711093258	-0.009269560312127393	0.00687785524096714	-0.01379015078343861	-0.0050755586266832	-0.001701091451028537	0.0008737593854699378	-0.8332910713172156	-3.42565471954517	0.01121407082588788	0.2344827554192741	-0.02802640501292685	0.08299843439593386	3.349206645236866	-0.06270193705490708	-0.007555856212986628	-0.0215614108501684	-1.342039979421417	1.353327772125266	0.2016405030469499	2.266354641083357	2.840913390318531	0.01496436780245781	0.002852049413973588	0.02100579956413493	3.889575643677456	1.04072584884305	0.05368907486017806	-0.03333727120874835	0.08252585626607926	1.613870119896787	0.4088173816844893	0.08606633242928829	1.72246722032591	0.08646304819150993	0.01398015670262632	0.0255371256316766	0.01888060542227958	0.2765331216475803	0.1802069731723993	0.1915861705556531	0.01928068097790772	-0.3909435005296101	0.1081082354453016	0.1695723705199365	0.1634032142533517	-0.01998641795067328	-0.1842206450222942	-0.1411046030525747	0.001893311301363242	-0.05878196075176464	0.02381095644547633	0.02643079607093348	0.1396392627439062	1.429026817327181	-0.3089257697338781	-0.1501135025707075	-0.08646964916308919	-0.07584284457120276	-0.06303937003870913	-0.1257841189968819	0.05228037285826038	-0.2242536211075129	0.08522040003421977	0.1406148153347731	-0.1861784560548361	0.0277995225080589	-0.01692575348091905	-0.621032425615436	-0.6781088692576683	0.2810152813779779	0.01972838244768807	0.03992670407302336	-0.3550913701993339	0.006053895650518651	0.1275916633375848	-0.04264934555091979	-0.08599506737367781	-0.1010404267797099	-0.09761255291972855	-1.601485101567455e-13	-1.078052073200806e-14	nan	nan	nan	nan	nan	nan
0.27	-0.04523565997659309	-0.02008496043801268	0.04223266805707947	0.5825355564285111	0.9415039937706025	0.00997696769191816	0.4010846235738611	-0.03161020947728255	-0.01047969866929529	0.05107638972589541	0.05986403781459011	-0.09098557453475845	0.02014861752336642	0.03545354188015699	-0.06621256385494509	1.038124918760875	0.08526389154808202	-1.03812491876088	-0.08526389154805791	-0.1558852078254054	-0.09205856445502275	0.004224923417126002	-0.2189846129405267	-0.07751867126832443	-0.03798894256372477	0.08430429822982605	0.08676832675176267	0.6745838236811577	0.6462720375262331	0.06519071153942554	-0.01122657091531263	0.09498152230707857	0.01446854673075122	-0.04078080820362759	0.2606329049510536	-0.5172036662448286	1.317664495228783	-0.002954609657037123	0.006317713642581661	2.142880237903459	0.4828204728772683	-0.4482197419293061	-1.259362093861349	-0.22923890430333	0.9055695022222158	-0.2384046583642202	-0.1198523488414176	0.6144795864336031	-3.560319815126009	0.5221700754360437	3.560319815126018	-0.5221700754360344	1.394002017357127	-0.4478540517357851	-0.2307004080564295	-1.629606579271263	0.411231104159951	0.211484845853554	1.666564207106455	1.100580059567212	1.448472206248254	-0.1855262035849954	-0.03849506437865229	-0.04087837863358434	-1.467340842867429	0.2346730847225623	0.001099561530399048	0.0179769455400733	0.01251867769245944	0.03242479645957191	0.001013093885178309	0.003805839969230423	0.00760373891180419	0.01213502303083176	0.3310558628683811	0.3142984157606404	0.02954125642756814	0.03186142583827267	0.001073216189176013	0.04309692795028114	0.00103453013978369	0.006381530053318919	0.02006588160936898	0.03562224974154738	0.3778204798237611	0.3578593227012812	0.009360743039434951	0.02628844620541799	0.2192584776947931	0.2227343244057874	0.1040309551713097	0.1180077476544182	0.00121661074259302	0.006959511472542552	0.001307392208550739	0.01125855833468201	0.001114513013621281	0.007231840637247838	0.5696586676139471	0.4968544216841004	0.05029446829206811	0.06717282676998673	0.001068215474225293	0.003586001278767518	0.001091111168303701	0.01936502992742752	0.001225233159088984	0.03804070584178831	0.1355972162965532	0.1617517172366615	0.04432862400443247	0.02740449440021741	0.00581655640853318	0.01261998690105371	0.4877874887421773	0.4896428788058096	0.001048833791093877	0.02498334052224494	0.001081805067844011	0.003481257011283967	0.001084596070824109	0.004710347131841612	0.001087320066155125	0.00536725637118498	0.09288151365978432	0.08495055792766978	0.09551228877796585	0.07790637749712927	0.03026281419737345	0.02670587193123738	0.02483075684513504	0.02967989918075902	0.07844375528341004	0.0871329120822943	0.05100525052338026	0.06310450846320528	0.07112315091376506	0.08084502143101954	0.05256993234901352	0.05254996035010868	0.001528487462800792	0.04572561713014292	0.005249065076124384	0.08841189715993357	0.01273682743011384	0.04897819570961919	0.00259008833976085	0.02857417086073312	0.002516031010676129	0.005190826395518643	0.001712541479102515	0.01203413184730153	0.001021620242132225	0.01119548212366773	0.001055511940092375	0.02744286127317594	0.02825240214576737	0.05511940386139346	0.05062764847947331	0.06015876865544008	0.04677377883523089	0.04320719130903938	0.001436286382725705	0.02851189102078017	0.002208221071056643	0.01166856604976652	0.0428956039669631	0.04367785588454767	0.002136224564915849	0.06760652059312583	0.001295900956114489	0.04184332523426075	0.03362096696365553	0.03428484825028458	0.001061961961347511	0.01632815300232101	0.02300472361309418	0.008553850454568652	0.007810175969447486	0.02148836338426123	0.001110884422380912	0.01197253201508083	0.001095831214309084	0.01962504903204911	0.0013698371858792	0.08170957235267237	0.01926795603516884	0.04171022909914428	0.02646402998335714	0.01150953852569745	0.03392427562758547	0.03930163288100367	0.001029650026882327	0.00832767556747077	0.02569546030169736	0.04116965277194536	0.08351606840700776	0.0843541772381159	0.01277831772271694	0.02707790568761161	0.00127069382214585	0.03773037390731596	0.00110911657701366	0.01475891706935903	0.001039274675962037	0.01998210334598933	0.001075399589465461	0.02077293304452798	-0.01269937967844525	-0.01363388465882145	-0.009180537255954337	0.007590117736904983	-0.01222899585015028	-0.005132302870656657	-0.001836156369876393	0.002146681969266874	0.001115679740086518	0.03765617512345412	0.001012923413471311	0.01933289594656169	0.4177938096686873	0.02476820414222978	0.001078013127943671	0.001003806680344082	0.004227491719599509	0.3856389314236141	0.02203429351465729	0.2629672744856844	0.1451393898333306	0.0012566731110226	0.001359300748230267	0.001132876096461922	0.6846635923509955	0.06448888070828766	0.001068207981634826	0.00109980640639667	0.001007223727387155	0.1634995521626682	0.05822112419948296	0.0111045324190896	0.5272235476123993	0.001057909665705996	0.001007116175417977	0.001001826456049957	0.001003469822707292	0.09056665478838383	0.09169623009237854	0.03089916219791102	0.02618927995832426	0.06773219812422238	0.05327686910192287	0.07317688030529165	0.05340740584990716	0.00244090630011729	0.003725017627776062	0.01059143384816309	0.002550194033592908	0.001394498303948117	0.001098071007586449	0.001025101140268058	0.001082550046908347	0.05082225612771801	0.04311826627724522	0.04320337251580736	0.001017153769350419	0.001638775943889764	0.04061287449985473	0.002056050867481621	0.001275672221101347	0.02911136224951456	0.001054885234143396	0.02573331848894083	0.006532772442232528	0.001091727780668059	0.001102872947205451	0.00131838489625964	0.01076398862629446	0.03451875789558202	0.03414143778944928	0.00103091231882101	0.02369581044816939	0.08603302490869752	0.01465362996803708	0.001053729027352739	0.00114210234619598	0.001049210799320977	0.001095001439464905	-0.0122885882654895	-0.01285329834338494	-0.008303614573915801	0.006640356618485404	-0.008914071914802379	-0.00373483461985156	-0.002634408617260783	-0.001010735371850895	-0.8383227124058836	-2.977486289071819	0.0507887890284662	1.71023319849937	0.007121862740332045	0.4997952048215973	3.005894714807904	-0.2572636072466078	-0.06375705615563107	-0.009232395942321501	-0.924942281462181	1.58117168320893	0.7966115728340467	2.102295425328205	1.543348625189598	0.01852019905822396	0.0166240652355751	0.01556221181251869	3.244849719206655	0.796922801503566	-0.02401734619110537	0.002138816866521767	0.07033688962570525	1.340709823804553	0.3783983238940684	0.2617290764653708	2.186387371963199	0.06523828080769944	3.121949410501283e-05	-0.007958006990407929	-0.005294017136239663	0.2240966866936838	0.2156171813707205	0.06415494698085679	0.1875005428819483	-0.2113919555841544	0.1541285443597807	0.1968898062296531	0.2037002854784718	0.03815109195973194	-0.1602117595321129	-0.1129813157444245	0.008279215026467841	-0.02404620289597604	0.07074733630821782	0.01957103540819476	0.09501380451296063	1.457400515772736	-0.246969430493675	-0.1266474547734886	-0.0878834332284841	-0.01891016311144425	-0.03997321758088156	0.144271249044289	0.04630856039271602	-0.1961702146631965	0.07285565287881582	0.1935942879127638	-0.08157097719521561	0.03745622892689753	-0.003178550781705593	-0.622458126298987	-0.498459006321895	0.4203026023873798	0.1130729610363203	0.02684125354038097	-0.2294462046807255	0.1530800760090173	0.1277370148970305	0.001473605275345641	-0.1003306160400987	-0.1203065048744248	-0.1168168163748158	-1.184662944211237e-13	-3.66851996080724e-15	nan	nan	nan	nan	nan	nan
0.28	-0.04465750536854217	-0.01865262163471549	0.0371087295535526	0.5956684907114971	0.9413833767863492	0.009950980250329556	0.4203826638198145	-0.02772776677976925	-0.01372870633184794	0.03783897666001243	0.0586666193731081	-0.08195251012020702	0.01652938511712692	0.03592216862820568	-0.06010049530130333	0.9994301490168885	0.09108903143860225	-0.9994301490168883	-0.09108903143859273	-0.141800438863683	-0.09696099405966628	0.001814969365034504	-0.2345219780869981	-0.07296092035097325	-0.03568972708825494	0.09976892860696603	0.09774404629672551	0.6888099485584431	0.6436428544155035	0.06489170555724198	-0.01150596023360677	0.08104680438218441	0.01686242058440682	0.1629305876760107	0.02025685240029414	-0.503700159326426	1.308852881834144	-0.02111424033151699	-0.01192686413919035	1.708433496217	0.291943863272992	-0.1861643662565275	-1.398675456773993	-0.004283059318192977	0.898216744866108	-0.4939963285267717	0.2203298038576117	0.6036194913286462	-4.172730302661582	0.6367372807636358	4.172730302661582	-0.6367372807636352	1.425719814248894	-0.5334553884460349	-0.2497134160284674	-1.469612206719128	0.5022771790561784	0.247959087829997	1.422440883346774	1.093279208703201	1.393147041490536	-0.3571296551899328	-0.01717886695896172	-0.0152157984979822	-1.321702194726098	0.2416313437920145	0.001109440836320892	0.01830447237492186	0.03287432215353708	0.05359313354577101	0.001013085590592601	0.003736879188076219	0.01711973034236371	0.01832784711320356	0.3639308486739977	0.3424298158952065	0.02587127989068223	0.02869644728538613	0.001077215058835546	0.04208906946596631	0.001019818593072267	0.006239708390052032	0.01183706041636404	0.02817879656115399	0.3805308115657927	0.374012332174493	0.01938850235921079	0.03583240118703626	0.2377961375932222	0.2428458232245513	0.1236517584661698	0.1276556273009991	0.001250710544285552	0.00709657072242313	0.001346969942157566	0.01136385358957715	0.001134425819934929	0.007440743010265242	0.606132853862549	0.5258972214633506	0.05804525863680069	0.07427239123219932	0.001069659968982594	0.003533817562393691	0.001099499702782948	0.01920164762882095	0.001120435872570547	0.03897050363959639	0.1486399940358435	0.1741237479399158	0.05281375152015497	0.03101984424133624	0.009962493717061083	0.01574427118510348	0.5024249875394066	0.5139658546366348	0.001056275658627548	0.02569291199177553	0.001045884698880638	0.00353613141352619	0.001044820362947932	0.004752495925866081	0.001047017157140945	0.005412767157212188	0.09101729146596926	0.08683162788993472	0.09307538810115332	0.08004254736143769	0.03009988710773075	0.02690005166393771	0.02622841766067753	0.03218099411465004	0.07326157668538665	0.08577683869750376	0.0524693859645546	0.06491234381419764	0.07229336029066027	0.08297258494130504	0.05305004433881095	0.05472548355754551	0.00231215105219529	0.04627700954261027	0.004407742108991716	0.08697559444455726	0.01151283335637842	0.047991416545046	0.002606089726061889	0.02868196267250253	0.00194023678299599	0.005061703116379125	0.001408595992198499	0.01296671711873046	0.001024187691846952	0.01136843737453692	0.001076987960883271	0.02830521891308329	0.04312809292827624	0.06995490886238667	0.04645430213377211	0.05784796225243136	0.04467736793070598	0.04204463774228266	0.001234852266050345	0.02799226587193031	0.001936897267686567	0.01163299561751836	0.04148509053858623	0.04329019587078573	0.002061069421825368	0.06819690330441497	0.001274976005036848	0.04226709773707722	0.03097359064994251	0.03252560863899152	0.001059848027695931	0.01699896680802391	0.02472156660121334	0.0107716740105457	0.00728506217822216	0.02096922095351906	0.001100226935797762	0.01239384002691117	0.001102698327839309	0.0195103061296594	0.001331287073175246	0.07556600650767387	0.01442208637253165	0.03727424332597306	0.03200540751067912	0.01646920298845011	0.03434248212330815	0.04069798797661026	0.00103007527532574	0.008588980931957318	0.02495250645372265	0.03943795986355993	0.08550036413200704	0.08663153083166994	0.01402124863664127	0.02833322288210533	0.001167180115989533	0.03786066766913376	0.001132094498527161	0.01370933457982697	0.001045961385425079	0.01871163793709873	0.001088743426438565	0.01954290968507668	-0.01140983668915776	-0.01283162936254031	-0.008268005351446509	0.006925261616860615	-0.008289609941487003	-0.003757532317440714	-0.002688434584799761	-0.0005015663383319707	0.001123321373330841	0.07009961951149181	0.001013186003484396	0.03391055839011555	0.4435663469049466	0.01917784836993624	0.001084066233268407	0.00100395619095824	0.001327481541514258	0.3868660184858049	0.0369926965247674	0.2777338946949734	0.1582738441320165	0.001309772189672671	0.001411680302624851	0.001172493649034278	0.7020523796626389	0.07046349141113344	0.001073377468243404	0.001114849290503441	0.001006773974317691	0.1732169580257965	0.06731853233561759	0.01703052274033735	0.5439336339328186	0.001068918217361025	0.001006915480335116	0.001001714866409408	0.00100332805535335	0.08674509288437975	0.08806872989530701	0.02917581205662634	0.02909298904463032	0.06523183870459046	0.05509644930251351	0.07436078724804195	0.05384511238272112	0.003678979239912675	0.003314835476585563	0.009813701832646725	0.002675969718306903	0.001258037626006303	0.001065644737814638	0.001028299149296238	0.001112869681044037	0.06862263208173133	0.0398347987182243	0.04123591900953382	0.001016309732366719	0.001644874765088236	0.03911175817252637	0.00192463336251265	0.001235614650689279	0.02685801149151516	0.001059469188753122	0.0274428038659971	0.006829770470546573	0.001086516247540273	0.001115318779486863	0.001268887168958504	0.007567485061082441	0.04153155331021385	0.03536562677310203	0.001030266612536203	0.02437399261534018	0.08990954236745037	0.01597834540227482	0.001056043145789101	0.001167597180925283	0.001056048693999144	0.001109038617155442	-0.009680917911704248	-0.01201853957583716	-0.007337668835704101	0.006402857996003993	-0.004037993046166071	-0.002394110613019723	-0.003567725783492786	-0.002895230129171299	-0.8441659752001844	-2.569771992699692	-0.0004128078514343816	2.390924334183478	-0.03355084885549225	0.7032051389310598	2.611945817649661	-0.3605134684157509	-0.1413859177477305	-0.02357764789279641	-0.5749291088117088	1.617513134857487	1.056298779659841	1.916357964199156	0.4143159929369915	0.006254775025255953	-0.0007572333247317681	0.02943819055307994	2.556427525024698	0.6369641583058152	0.03664147702385235	-0.04930132120531403	0.1271176193280759	1.14692567467122	0.3440101199722302	0.3482749723017228	2.6837878483218	0.08320851306365945	0.01591593668489661	0.02795594687396849	0.0231691371450305	0.1482087165696719	0.2037346718755032	-0.01772754523287524	0.3041180517128724	-0.06541918352463733	0.2088964603514311	0.2295060266047335	0.2288857559005306	0.06729514821416394	-0.1252179654428837	-0.08427781491533744	0.01300195304037299	-0.004272054513821771	0.1153869183395248	0.01548176276526426	0.08287159892424246	1.514485738500883	-0.2212276018842501	-0.1063996288943723	-0.001390472334209223	0.006550788315280992	-0.04168912918573011	-0.1142989715252814	0.03806777862062164	-0.1531958874697714	0.06147034873649754	0.2506497558395636	-0.03131631107987427	0.04674386106254459	-0.02583776919257727	-0.602729285861116	-0.402723949306442	0.5740383635152092	0.158154161781741	0.02775262262961314	-0.1195106445644289	0.3028475199674107	0.12241523550924	0.02038286527113876	-0.1085698252945623	-0.1326293756904588	-0.127821210650603	-1.992311611710058e-14	1.099637921855408e-14	nan	nan	nan	nan	nan	nan
0.29	-0.04189819069182816	-0.01967195238104155	0.03217610588453303	0.6087104597438235	0.9410783830699838	0.009738826174823609	0.4351438125020039	-0.025706430323033	-0.01398320702767089	0.02297485907246383	0.05977223115320515	-0.07297883741051575	0.01014586113525752	0.0398362678193557	-0.05415085966522488	0.9548588125450286	0.09795204221890724	-0.9548588125450277	-0.09795204221888371	-0.1273151413717115	-0.1027142246122945	-0.0007273213337248348	-0.2483352189699043	-0.06749491452306312	-0.03304580904366879	0.1126117069822854	0.1086323910656664	0.7024061637750268	0.639149287430116	0.06498076455646969	-0.01156312748081066	0.06836075668569098	0.01938301301980789	0.3879583543927275	-0.217088091875965	-0.483363726271833	1.299442196780745	-0.04022189854836586	-0.03011120225546655	1.244519586453067	0.1203192716035171	0.1407582263620429	-1.573504654878473	0.2183276849807433	0.9001721900961196	-0.782957546635389	0.552232469683957	0.5874374914859891	-4.729028043471701	0.7370744940615087	4.729028043471718	-0.7370744940614924	1.473851763905529	-0.614373221406162	-0.2564385556325126	-1.29483832697435	0.5873965952956391	0.2793522494504739	1.141433509396206	1.089617617728987	1.324273135394316	-0.5333806899468715	0.03473987545295933	0.001321106223491025	-1.215867658368387	0.2606389273354194	0.001183936799126397	0.01864890160005852	0.05824825507110291	0.07960322612327912	0.00101343849425133	0.003648400410364759	0.02692133414139302	0.02455972712808232	0.3918415979506815	0.36654190992928	0.02046497235610922	0.02410700899742594	0.001078219300001125	0.04039082932575633	0.001012106903686591	0.006082884254770055	0.006731577445896282	0.02346950381012372	0.3811779237716064	0.3883595761025839	0.03141386138453289	0.04710812574423242	0.2557182338306298	0.2624320742039757	0.1315549980407435	0.1238617466882326	0.001280986784033797	0.007196719420298214	0.001403033661673858	0.01145932636438827	0.00113935745134696	0.007687805490754032	0.6350792110394944	0.5481888589373582	0.06352780353830385	0.07903351967664177	0.001071069674094395	0.003453040781681909	0.00110623328030942	0.01894415406856002	0.001064808259137215	0.04016550036343659	0.1588058350238602	0.1840278207062908	0.06071028369735405	0.0340146041578103	0.01518939788550148	0.01958343723926268	0.5190898003581351	0.5431476366150069	0.001060860800578257	0.0263909650501016	0.001026871057017035	0.003609325004139954	0.001023705295142463	0.004827198459169005	0.001025649289006847	0.00548567895783196	0.08832634397557283	0.08795312384944101	0.09029006049163017	0.08200229329251428	0.02878812449282689	0.02616708312139171	0.02809373372828261	0.0352786035177711	0.0701443540983538	0.08628214884664903	0.05416468228147692	0.06733340639044995	0.07380514613825105	0.08562013966450992	0.05569621351809979	0.05901571636281568	0.008538118181715034	0.05111871312427619	0.003816571350930654	0.08575587017970006	0.01047637089134016	0.04714011501422603	0.002632722523829668	0.02874699791262851	0.001617901507871003	0.005092737372616066	0.001248863889239689	0.01422293510934671	0.001026551228422627	0.01148372668527582	0.001135861799539058	0.02887049371080861	0.05476764670351557	0.0799689697304118	0.04331946300092997	0.05628344532241977	0.04299079933300353	0.04126460635857656	0.001128341617881714	0.02779502344613407	0.001713275543373034	0.01179897527501939	0.04004591244624988	0.04290777672500985	0.00198952026880211	0.06861123965213681	0.00126217430041131	0.04265235606046405	0.02942425806526148	0.03170030224030033	0.00106109880491216	0.01754799928370884	0.02436845678796789	0.01295899986333891	0.008189413093937411	0.02179969263265523	0.001093515265118693	0.01290718602947553	0.001113313838016746	0.0193402785317059	0.00129470204149379	0.06966913477378579	0.01132345219741187	0.03458600715077901	0.03762138362705883	0.02256581010151559	0.03487416670489849	0.04218702489375597	0.001030582486775978	0.008781718869101498	0.0250840230934111	0.03864398261161023	0.08777644072273247	0.09013763246997195	0.01509343558732925	0.02937239503017432	0.00111467083585744	0.0383109886582504	0.00114710750548565	0.01258495485179197	0.001050146831579531	0.01733013610918393	0.00109709302093022	0.0182061563459161	-0.007572696016942684	-0.0117611325567929	-0.007612835527424177	0.007333164547694836	-0.003787484299906423	-0.002751200254127758	-0.003531903352518143	-0.001711971986019993	0.001378424280858639	0.1048875171619836	0.001014330138349743	0.04126444102602616	0.45687845405872	0.01031172278834031	0.001075202029823221	0.001004186830746185	0.001179652775509423	0.3786698202425577	0.05187786451207448	0.2977965720759327	0.1299499057181599	0.001314853207034789	0.001503578071290725	0.001120798901406278	0.7082065334100587	0.07039048105579665	0.00107182602284283	0.001111884196252156	0.001007002148326548	0.1759816285287609	0.07330634444738762	0.02411012484880708	0.5700922819404073	0.00106285409494824	0.00100722184967202	0.001001740291621401	0.001003478123009971	0.0828648369061151	0.08510656406840041	0.02566842630369611	0.03117724083733402	0.06683175831481622	0.05725220367635976	0.07699591426059453	0.06337466467857955	0.02483334282568631	0.003092159213130684	0.00897195239375918	0.00264759171077274	0.001301262856699731	0.001096619348364663	0.001029613477912229	0.001268468229908417	0.06911582134656387	0.03929341881297437	0.04073574246702189	0.001018361204837799	0.001340208515869439	0.03767024067975271	0.001906440871319429	0.001260028196403301	0.02830814589773182	0.001064881096410331	0.02100488554393866	0.01112384226961047	0.00108653830760193	0.001132019710455099	0.001246176716970886	0.008283046347098031	0.04642707979093134	0.03560397411029613	0.001031824285791457	0.02596448041415223	0.09165990311940002	0.01650657929721423	0.001063341843864217	0.001158627956441156	0.001053195607152671	0.00110303212902746	-0.00204897782891802	-0.01048471013581013	-0.00717779905677786	0.008485312719881666	0.000915048338682373	-0.002030539903701701	-0.004346714175457022	-0.001975771119187275	-0.853056166824365	-2.252125288402143	0.05374894641780408	2.788622304427696	0.003664777853666936	0.5499100306530006	2.200569847646578	-0.544782859659468	-0.1979657551988313	-0.01188954418793381	-0.3657470082778479	1.213389973121794	1.186366989339856	1.997620758400904	-1.082962197416375	0.0118496879724306	0.01491664215009902	0.02237934418069691	1.897676422254144	0.3318214778661975	-0.03027221685400619	-0.01611464781073382	0.1202187019142269	0.8400770808350925	0.2561913426411905	0.4146820447243622	3.129328592589008	0.06313085917490945	0.003254443153030599	-0.002642422748680939	-0.0003652854549660325	0.06711307243374762	0.1781376677277657	-0.1242486381852167	0.3159979711583255	0.1621051671333886	0.2735842479694801	0.3011283376409865	0.6059240889080016	0.8331703197133322	-0.1164109898605663	-0.08502468123928369	0.001039184162142436	0.009958493526132386	0.1365065720259118	0.008261195257410056	0.03634390391290352	0.5802826172789282	-0.0985772737722964	-0.05219764520640716	-0.02488865101868391	0.02371815926139928	-0.03916848554227675	0.1224331381578596	0.03794479500388025	-0.01561890643412862	0.04985976180228011	0.1800456735351533	0.1806306027289167	0.05584641433309744	-0.01400390734573312	-0.5739627623796606	-0.1526283318914389	0.6431210326492045	0.1391025011810647	0.01269578558611756	-0.04022372856096221	0.3927021986296996	0.08579572335227088	0.06622657863456856	-0.1150270604936018	-0.1422419349959244	-0.1378955512090362	1.095244155658663e-13	1.501207103226318e-14	nan	nan	nan	nan	nan	nan
0.3	-0.03691781814640015	-0.02285368527669783	0.02743067199241947	0.6216553600900467	0.9405721909034971	0.00935661117960193	0.4452875224734832	-0.02516146447718281	-0.01080366181912657	0.006381751679277408	0.06289161846543884	-0.063875978457792	0.0008652526131219455	0.04676166672704711	-0.0483291483594968	0.9050997671122419	0.1058547136952195	-0.9050997671122419	-0.1058547136952107	-0.1122731619903758	-0.1091921084744075	-0.003267678385832625	-0.2604547917687832	-0.06128353626984546	-0.03013212753201708	0.1225039731484568	0.1196409561042082	0.7152589539376586	0.6331393016553389	0.06558148723917277	-0.01152876296584036	0.05672224493888055	0.02203823481205257	0.6071421614292219	-0.4122235774670737	-0.4662622039461048	1.289439144613497	-0.06135393041122577	-0.04593904808234305	0.7849457540757671	-0.003330258905647354	0.5006448146233069	-1.74447341789183	0.3984720471112028	0.9240539934648857	-1.073413236130533	0.8225897470619631	0.5780346252540847	-5.210272094846993	0.8446694199649644	5.210272094846993	-0.8446694199649636	1.53705619212197	-0.6783860503430255	-0.2493266866982121	-1.130878589914367	0.6513516641172439	0.3019117812430934	0.8323384415143535	1.117323262628962	1.24446203069982	-0.6604134130677729	0.08515386972428592	0.003090553933510989	-1.112195004789786	0.2685572151612139	0.001348720786378808	0.01906845717511292	0.08674907322660837	0.1089161420966027	0.0010141872052379	0.003566368436131068	0.03539741606312039	0.02946083105841101	0.4146351637519772	0.3862431500177932	0.0133212447089898	0.01805261668416724	0.001074287513929017	0.03813568146176424	0.001008368224038638	0.005919870205064253	0.004038477797575601	0.02088750505831397	0.3789639027488881	0.3975092180840911	0.04452050787680956	0.05931015812503248	0.2741086024235871	0.282732808926737	0.1245952535942252	0.1077989817141867	0.001298664356334749	0.007295058950189914	0.00147700167146936	0.01156348350976378	0.001115968221809469	0.007936430666842919	0.6571707517888117	0.5637662789579934	0.06648219383342999	0.08124001973527616	0.001070998245246051	0.003378865552871813	0.001108115916896511	0.01860100939481532	0.001037114410071604	0.04154161720737608	0.1659599916878079	0.1910490536012516	0.06765435489582206	0.03616866068052182	0.02126144223298275	0.0239403882033444	0.5385169397400725	0.5760876273931522	0.001060119167747586	0.02709010438736166	0.001017521288301605	0.003691853510832038	0.001013164690868531	0.004907107820138268	0.0010150446361461	0.005569891279367366	0.08511025920131182	0.08799434128075559	0.08741701223752242	0.08340376378375168	0.0264274739088506	0.02450742940152631	0.03005672980202291	0.03851283638260491	0.06910539474302387	0.08893142111572765	0.05606422688039518	0.07034939263499959	0.07580746736465391	0.08901762008622099	0.06143513243640344	0.06637923101138157	0.02193862123625041	0.06158291096823679	0.003408166118366975	0.08469369260069567	0.009533645174023482	0.04631007912045165	0.002631921615786668	0.02872342813922698	0.00147805644832173	0.005250464742129818	0.001184447400857166	0.01570984640406587	0.001028389909913643	0.01154736319703715	0.001243096745526238	0.02915530785748701	0.06115770750750488	0.08339968485201156	0.04137180499452132	0.05573838698380941	0.04184988146630216	0.0409488648910641	0.001076108296145949	0.02775788008855848	0.001449055844658918	0.01204881912420231	0.03860206903672158	0.04241935044838981	0.001944603456936989	0.06915090400994123	0.001267979832980044	0.04300521181613799	0.02929426167472673	0.03213816022700716	0.00106443095378384	0.01802663435174878	0.02109097472629789	0.01423719265755492	0.01075949559638012	0.02424623212488025	0.00109017150667475	0.01350918981149916	0.001126972674015978	0.01911350479091706	0.001265051576074866	0.06414039723071902	0.01008087139532861	0.03386757576488759	0.04284808327896885	0.02928838311234388	0.03526757606901698	0.04346902359092853	0.001031615165553901	0.008880913059433051	0.02591250143225547	0.03861470683764579	0.08981846351965238	0.09437216262299872	0.01589884983754324	0.03005666793408807	0.001092069817690617	0.03911610416344011	0.00115012630113376	0.01143437456637449	0.001050811521594441	0.01589538033513992	0.001098262129016541	0.0168176767803779	-0.001205689071013233	-0.01038174732819222	-0.007287865733465833	0.00885743534055795	0.001015251837186398	-0.00217337576014496	-0.004332385203067246	-0.001502467861926854	0.001633527188394542	0.139675414812477	0.001015474273215309	0.04861832366193642	0.4701905612124922	0.001445597206738748	0.00106633782637036	0.001004417470553664	0.001031824009504949	0.3704736219993119	0.06676303249938034	0.3178592494569088	0.1016259673043011	0.00131993422439228	0.001595475839956	0.001069104153778092	0.7143606871574774	0.07031747070046318	0.001070274577441826	0.001108919101695684	0.001007230322345828	0.1787462990317246	0.0792941565591575	0.03118972695727582	0.5962509299479958	0.001056789972529858	0.001007528219022015	0.001001765716868159	0.001003628190689478	0.07898458092784928	0.08214439824149378	0.02216104055076863	0.03326149263004123	0.06843167792504186	0.05940795805020558	0.07963104127314689	0.07290421697443421	0.04598770641143937	0.002869482949675998	0.008130202954871969	0.002619213703239879	0.001344488087395085	0.001127593958920135	0.001030927806529326	0.001424066778778763	0.06960901061140033	0.0387520389077254	0.04023556592450869	0.001020412677312687	0.00103554226665659	0.03622872318698019	0.001888248380126425	0.001284441742117068	0.02975828030394833	0.001070293004063748	0.01456696722187991	0.01541791406865987	0.001086560367655628	0.00114872064134759	0.001223466264982526	0.008998607633110934	0.05132260627165101	0.03584232144749149	0.001033381959049585	0.02755496821296348	0.09341026387134932	0.01703481319215438	0.001070640541936375	0.001149658731957093	0.001050342520304635	0.001097025640899049	0.005582962253868058	-0.008950880695782917	-0.007017929277851536	0.01056776744375912	0.005868089723530948	-0.001666969194383727	-0.00512570256742133	-0.001056312109203683	-0.8626506060642051	-2.040795703391229	0.01461246223895148	3.051489013358053	-0.03226148814248873	0.4370499220178729	1.729775028539205	-0.6535042733106244	-0.2527674627144045	-0.02481563085156021	-0.1494703089247948	0.5779927455322907	1.241560344378517	2.059254712851916	-2.039460879316418	0.005892941414251523	0.0009796407800176724	0.0297507296977152	1.213584034351698	0.1260384811558909	0.03796178753618862	-0.06643155775414494	0.1633416433490419	0.570357700388455	0.1758694412165243	0.4518319542706058	3.435429608276836	0.08342576891236557	0.0177829198947316	0.02899731240248295	0.02542924132145645	-0.06784698905733766	0.09207958390758729	-0.2030645807488285	0.3314427440390487	0.3633732404572725	0.3278811940113219	0.3794911663058579	0.8435421246186798	1.191794000615634	-0.09370862827315479	-0.08002468750496948	-0.004719049672249605	0.02106656813403055	0.1615255791579678	0.005151202955422359	0.02677946874712693	0.1978165892703128	-0.01733588361403287	-0.01354164564580656	0.0306293414012018	0.02332362663926635	-0.06289055536400032	-0.08923336944758657	0.03158726508311049	0.09943698961129441	0.04739086716490101	0.06882314412269466	0.2918972515650625	0.06447541697652383	-0.03718700304737046	-0.5291024477113492	-0.008762991454969289	0.6992315430569108	0.1167465177906187	0.009043873269067413	0.03342965103314986	0.4485332229112242	0.0514353866749685	0.09134176847636244	-0.1138099367662612	-0.1432801649137075	-0.1381664559225965	2.801777517540897e-13	4.82881969176962e-15	nan	nan	nan	nan	nan	nan
0.31	-0.02989264514776608	-0.02764359763615366	0.02278781702281755	0.6344969311365676	0.9398398730818511	0.008835955907902806	0.4509982617412498	-0.02552819168486372	-0.003989314474922608	-0.0117175775560983	0.06745712597298403	-0.05437667810147234	-0.01118859338166941	0.05590676724713351	-0.04251170140787893	0.8509518347566126	0.1149951503408638	-0.8509518347566087	-0.1149951503408506	-0.0965448398578227	-0.1161899452024675	-0.005667582886469394	-0.2710499255003022	-0.05457997300112385	-0.02704046185743504	0.1293807759193528	0.1311368943413197	0.7272941401234893	0.6262021690508852	0.06660717589977749	-0.01154726931308411	0.04614450583296095	0.02481870687120693	0.7846766244656108	-0.5320533151483767	-0.4648353495942182	1.278914865721877	-0.08598214782549535	-0.0573910260435312	0.3729205271132157	-0.05904383963566421	0.8591555884829937	-1.858967114862695	0.5005801285233794	0.9769285214010885	-1.32226773738096	0.9870096004931551	0.587710003221382	-5.608655713113546	0.9896879653624473	5.608655713113539	-0.9896879653624246	1.606687646033812	-0.7167937462490265	-0.2288899866073669	-0.9926363529244211	0.6840647154117234	0.3154424254029608	0.5561803737674709	1.190287870096696	1.168558510211748	-0.7194952529077409	0.1200570353536239	-0.007777687074686643	-0.9967397745054564	0.2857355022169307	0.002483926185977444	0.02048484105366336	0.1113801123470432	0.1363126108017647	0.001014914048469183	0.003502973877547234	0.04131633342640112	0.0327367238616605	0.4329279130342459	0.4011981514284807	0.007555990619313646	0.01315106548346453	0.001067303351090096	0.03552748307560805	0.001006422923388629	0.005763005091658968	0.00257043662759846	0.01944210413817554	0.3779931294701581	0.4028992364237562	0.0560751026950783	0.07027795023877362	0.2922960166988011	0.3034219018821386	0.1042535930374575	0.08550144526830201	0.001296872960657417	0.007423759712653677	0.001535117311637049	0.01165490016349255	0.001089345631865575	0.008225820778117541	0.6731185796120335	0.572049589007484	0.06707988853987419	0.08126665479873656	0.00106854406481905	0.00337908702626365	0.001104059443017539	0.01819196572107416	0.00102271008559999	0.04313134714200419	0.1709814050475013	0.1957463714397157	0.07304654422272806	0.03746855622482671	0.02675329091867497	0.02782552128990126	0.5612581674932943	0.6110661425824474	0.001056141044011233	0.02784052382845419	0.0010126819273252	0.003803705644678825	0.001007614104839477	0.005025475206771844	0.001009528637734514	0.005686350050352251	0.08193698558306457	0.08701208992808743	0.08485930742725373	0.08395486810461976	0.02396896803148721	0.02261622890075192	0.03093148174015853	0.04079958391110793	0.06807099680051058	0.0916867476359521	0.05810164818235223	0.07369976734735288	0.07881350522821191	0.0931875794167959	0.07082026370360855	0.07723755496026792	0.03830244599567249	0.07410024516473318	0.003077765583862028	0.08376232618963921	0.008912180311261448	0.0456597855277335	0.002578015484106358	0.02862415293897054	0.001472393309484487	0.00541853304793018	0.001172737806437727	0.01749253687020256	0.001029775298141597	0.01157271801499565	0.001295402574066154	0.02913226167335974	0.06114457358903871	0.08103169293051757	0.03989065238965876	0.05550379849217546	0.04075656493924415	0.04066121433648923	0.001050972806650024	0.0277604924505548	0.001507604086294071	0.01271927340222885	0.037343306195158	0.04186237810158545	0.001888821396953187	0.06951563609646726	0.001271012787892866	0.04329758901944605	0.02995458511546954	0.03326607069487625	0.001068612409377022	0.01852786482621911	0.02112192113315517	0.01695490344818985	0.01463014766490889	0.02794702865540705	0.001088835244134292	0.01420227851554449	0.001140533476857762	0.01883379122424599	0.001246439588866337	0.05906582010737585	0.009938467099074852	0.03436498021791359	0.04654887089750131	0.03568623019688931	0.03470139733113375	0.04375400192757584	0.001032934752795172	0.008920970594329922	0.02606711340485461	0.03869082614431268	0.09227933468515857	0.09907523618679985	0.01746710341534421	0.03099109220871875	0.001084093874264804	0.04030627905137731	0.00114901785079291	0.01030906889494603	0.001050384212240968	0.01446569114581864	0.001097223445376	0.0154355653080291	0.00700231593658405	-0.008641725174970763	-0.007028915848012587	0.01219150234139681	0.005794326086996888	-0.001855714121562044	-0.005030425891071236	-0.0007716680069082684	0.005392615023723586	0.1504881047445532	0.001015836503128303	0.0479960326061466	0.4754438069582344	0.001244384783332507	0.001054699063046825	0.001004382378004903	0.001026408928991452	0.3808374145411277	0.07310049988286638	0.335206631602537	0.05157156162686292	0.001273913665505991	0.001595902020954072	0.001055305979424371	0.7105751470968813	0.06571057121246293	0.001062363789352201	0.001092151322785859	0.001008131127727326	0.1793329028255658	0.08063316801073402	0.03442649007944531	0.6318174517645503	0.001047947740717913	0.001007744704870719	0.001001898369338854	0.001003923325126371	0.07656165117496293	0.08077363362696906	0.02035518376466958	0.03080559872144709	0.06527986750585321	0.06170347160765198	0.08549129980322195	0.09137769804652618	0.06660502082184687	0.002613926940591309	0.008343910444594175	0.002438946198276012	0.001569719058736091	0.001188422731199213	0.001031462004514793	0.001287110649585126	0.05379311680410706	0.0375985135780211	0.03878646052281814	0.001028528197694362	0.002019635573903929	0.03554377217620813	0.001781767081977732	0.00126548249127431	0.03152715281541432	0.001075225689602807	0.0267431228650234	0.02172956018878404	0.001088191981440338	0.001159671572328896	0.001230087135719254	0.01045246494115243	0.05071145746241774	0.03249958721792266	0.001035091812509766	0.02512224411683071	0.09756747466377191	0.02102698895720811	0.001080148520205843	0.001146344863486155	0.001049598401762733	0.001095394603485978	0.01634580389035423	-0.006654378605099724	-0.006778755218688086	0.01682455726034597	0.01051438942758029	-0.001689048424722122	-0.005652245237995054	0.0001868471299469342	-0.8753925967851494	-1.91899033760814	0.2393199583385732	2.423458660994715	0.007424701160266479	0.2243614767771785	1.262252992936577	-0.3504981626867164	-0.2665981146008862	-0.01051660687669243	-0.1254659639104235	0.5187392267788533	0.9644549191737375	2.038268469013303	-2.427190435377394	0.01726649479255065	0.01280451749261283	0.02942690748210415	0.443403183482502	-0.1111043299587007	-0.01717636190657134	-0.02880883072322653	0.1601344909383615	0.3690246862701907	0.08677722911640054	0.3346189932303782	3.530028385208072	0.07246659335098504	0.008408180108872339	0.003673890077078626	0.005266243644222325	-0.1331733583684058	0.01675697213155088	-0.1786001082647279	0.1344895445779209	0.1986035445967924	0.3363561428479246	0.4512473461536272	1.298005998907398	1.302759957676305	-0.0898654281836692	-0.0499319254480972	-0.01417333602234889	0.02395353012585945	0.1975369216747646	0.0008294148060117132	-0.02290589972204955	-0.6044712888995353	-0.02736910647571525	-0.04411231655721291	-0.01677625011761759	0.104301484224502	-0.05248120100588087	0.1012358688169315	0.02708665866800401	0.1272545416218723	0.05500008574110264	0.480016678252511	0.4367705327669826	0.074763029068651	-0.02408297579849288	-0.4872874085020566	0.1012012587295112	0.5775292315074356	-0.05140454935106074	0.0007914794363634036	-0.02560920915307017	0.4854345372449	0.136861372144681	0.143753867076731	-0.1113538500257578	-0.1425980068611968	-0.1379367388062183	3.246788136349463e-13	-1.335992655530416e-14	nan	nan	nan	nan	nan	nan
0.32	-0.02148860193410179	-0.03322063999440446	0.01808343380835318	0.6472344534250517	0.9388350976701838	0.008224810263261457	0.4530603015684299	-0.02612291441006393	0.006318068635876414	-0.03046908433197519	0.07262223451833737	-0.04431495915773642	-0.02527833762114655	0.06611344360654567	-0.03652984353192575	0.7931398261132914	0.1257738741265573	-0.7931398261132915	-0.1257738741265584	-0.08017782083680193	-0.1234402324190756	-0.007810193581578447	-0.2803972827580226	-0.04770816744609407	-0.02384285758940123	0.1338907458458508	0.1436151832122066	0.7387497902167705	0.6188997536954498	0.06798409140528601	-0.01170403398111365	0.03691971028652971	0.02771691096730951	0.8829162044401497	-0.5696495772297948	-0.4785678529164742	1.268629393006183	-0.1158454483896403	-0.06403712267079396	0.05520586596014473	-0.04892936240978307	1.1992519679447	-1.874908925983257	0.5183922546805658	1.03653771093898	-1.480592884624678	1.034904914817913	0.6109168101179026	-5.943087352385518	1.172326847974663	5.943087352385518	-1.172326847974662	1.664795569815744	-0.7288761480527477	-0.197867925592732	-0.8813232951553613	0.6850001213784035	0.3230994999333527	0.3589718726324215	1.313793389393762	1.128554812189601	-0.7334699632640633	0.1553992386931766	-0.02456111022073138	-0.8416062928925423	0.292103622550047	0.004921550947294126	0.0232679692402026	0.1295062150058416	0.1572983939829686	0.00101545849611307	0.003471704954227278	0.04414617447854	0.0340727173568436	0.4469659904387911	0.4115087646633157	0.004487817559688682	0.01056880951499996	0.001057990875298093	0.0328492011658696	0.001005433197657903	0.005630353765884694	0.001828460274813193	0.01866106400425278	0.380689529255535	0.4082585687071852	0.06507050636577695	0.07884839332460698	0.3099342693245156	0.3226922701223612	0.07034062905854388	0.05911229249654915	0.001272967748227512	0.007588774520280925	0.001564398089726844	0.01172959041008752	0.001069136224688591	0.008550961115239336	0.6832931623877867	0.5726408467863832	0.06535521916100975	0.0792100759062144	0.001063360515740847	0.00345016093510792	0.001093645139514065	0.01775619956724053	0.001015961577278704	0.04485490997337823	0.1742626789804904	0.1984279237059841	0.07661200410988257	0.03795755649227615	0.03112188636321488	0.03082125467163145	0.5876516822232987	0.6460832942098403	0.001049729834542683	0.02865560573598375	0.001010371684473499	0.003936430577643223	0.001004906501960265	0.005160540124693598	0.001006919591257936	0.005823290767561962	0.07907596963493377	0.08523947257566795	0.08280719927572816	0.08371121706369629	0.02181304227547832	0.02086693545849292	0.03022776761900018	0.04137428293228861	0.0660914175345695	0.09312172162782194	0.06024867888294233	0.0769597633797333	0.083048877940786	0.09797749993618636	0.08404269673484925	0.0917370176651334	0.0561630096602266	0.08745985250145723	0.002784458936273476	0.08295036855210439	0.008701607001724393	0.04531348272330273	0.002461074789271046	0.02845921450583606	0.001582115211347875	0.005957664086559528	0.001197302489687318	0.01971107298959972	0.001030734894670674	0.01158214457638597	0.001253073833016093	0.02886684598024405	0.053974839278485	0.07264913276793901	0.0385585793858879	0.05523525901893976	0.039495452646219	0.04006414153428452	0.00104246867872933	0.02768896746475458	0.002028409172743705	0.01400553391412832	0.03635060156511264	0.0412901806879758	0.00180771183498559	0.06995674302815079	0.001263049680378862	0.0435509146513191	0.031138897568099	0.03470543981264068	0.001073169586953842	0.01916953322649496	0.02696466315136697	0.02394347950756874	0.01965570159822176	0.03275181234537516	0.001088983428300373	0.01501686449799935	0.001152788656073846	0.01852529991182809	0.001240443925121338	0.05436516042975362	0.01058041034798274	0.0357507484728417	0.04824470120801679	0.04078279489543488	0.03282676327051049	0.04260785862611539	0.001034449557061351	0.008933219562669204	0.02498522511633167	0.03795445426553617	0.09545622820262263	0.103947914315822	0.02020230951266913	0.03282213345483862	0.001084862817982245	0.04193239466433915	0.00114680643713186	0.009205244515770534	0.001049798432065078	0.01304461351974629	0.001095888484070024	0.0140653239990985	0.01691354536344074	-0.006530716396774714	-0.006783149846752451	0.0174740512194011	0.01048488397296666	-0.001764546395593573	-0.005614134567454988	0.0003007047708652705	0.009151702859053977	0.1613007946766306	0.001016198733040948	0.04737374155035649	0.4806970527039786	0.00104317235992806	0.001043060299722986	0.001004347285467569	0.001020993848481728	0.391201207082939	0.07943796726635083	0.3525540137481536	0.001517155949409293	0.001227893106614444	0.001596328201950958	0.001041507805069637	0.7067896070362872	0.06110367172446707	0.001054453001260531	0.001075383543667967	0.001009031933120644	0.1799195066194078	0.08197217946231065	0.03766325320161391	0.6673839735811052	0.001039105508901771	0.001007961190727187	0.001002031021865494	0.001004218459589055	0.07413872142207582	0.07940286901244455	0.01854932697857105	0.02834970481285644	0.06212805708666332	0.06399898516509873	0.09135155833329725	0.1098511791186155	0.08722233523224679	0.002358370931506165	0.008557617934316291	0.002258678693311889	0.00179495003007544	0.001249251503475234	0.001031996202502768	0.001150154520398016	0.03797722299681358	0.03644498824831661	0.0373373551211264	0.001036643718086104	0.003003728881164787	0.0348588211654374	0.001675285783830338	0.001246523240431609	0.03329602532688074	0.001080158375139062	0.03891927850816666	0.02804120630889295	0.001089823595215813	0.001170622503245485	0.001236708006455394	0.01190632224919079	0.05010030865318721	0.02915685298835405	0.001036801665966911	0.02268952002069871	0.101724685456195	0.02501916472226085	0.001089656498469973	0.001143030995015912	0.001048854283221709	0.001093763566073848	0.02710864552684069	-0.004357876514416475	-0.006539581159524568	0.02308134707693312	0.01516068913163002	-0.001711127655060717	-0.006178787908568746	0.001430006369097787	-0.8887538570485023	-1.731948692586711	0.2879613239352348	1.769351908576092	-0.0258363610692954	0.04907006040185895	0.8008973933698316	-0.189645226694105	-0.2667841676489304	-0.01997287339525531	-0.01659815164914928	0.5718555342798911	0.7620905387980286	1.775509769789355	-2.85778414446175	0.01315575044198491	-0.002365640653872521	0.03690077489386118	-0.3248264197657409	-0.2906043100365029	0.05213227476217683	-0.0717760676270052	0.1901082226979204	0.1672045859498392	0.01369038584168257	0.2739520132913817	3.443156895896769	0.0963582622707604	0.02195747971307872	0.03233681865593136	0.02952563056003107	-0.2259201889946829	-0.06687148845088944	-0.1746831691039163	-0.01096695744831513	0.0993027347830937	0.3098054580174912	0.5034834040690601	1.57176987587934	1.360248628638692	-0.06982687356977378	-0.01922652984676827	-0.01785169625693705	0.09527911469054103	0.2486947098027341	0.001965551623885923	-0.02169443302976681	-1.005097058892999	-0.02412607994498378	-0.07542609515890228	0.01580187193377453	0.1464848734387983	-0.06593556873689016	-0.07395840035667232	0.02377695080041536	0.1617287195915199	0.07547845228872949	0.9229961978713001	0.512694683509121	0.08877487269380037	-0.04294255748586388	-0.4543189585733151	0.1689097689218231	0.4389750658395332	-0.1694778098296669	0.003482159955536345	-0.129068586054341	0.4824541359549291	0.2307587809696399	0.1785299134805662	-0.1095136783113342	-0.1415578522589838	-0.1357924232355939	1.699920739778527e-13	-4.418892791803089e-14	nan	nan	nan	nan	nan	nan
0.33	-0.01258341364520272	-0.03877213065959753	0.0131957262981082	0.6598740158715344	0.9375026882397541	0.007570905887859227	0.4525287480765623	-0.02631796975928388	0.01991311897386131	-0.04882097747718533	0.07756297373020418	-0.03373551733211457	-0.04037828958032232	0.07621955405193837	-0.03030332874740404	0.7322199048922879	0.1385164382869109	-0.7322199048922849	-0.1385164382869049	-0.06331978604071808	-0.1306782381537685	-0.009590783886867144	-0.2887677114300632	-0.04098236802309591	-0.02059485528128992	0.136737586296491	0.1575116484003198	0.7500300823768506	0.6116161855750742	0.0697164566606009	-0.01204947127642945	0.029242735672583	0.03071263924458046	0.8787767619123893	-0.5326193491485681	-0.495749577668932	1.259640672194504	-0.1516421122531456	-0.06636696580803023	-0.1377101886429885	0.01409315685364057	1.51662594139886	-1.776020824434868	0.4625639890759554	1.070179573741906	-1.51503824246425	0.9744082759593189	0.6277710170348793	-6.237673854662424	1.374497717993731	6.237673854662416	-1.374497717993702	1.704747811943702	-0.7149012859565146	-0.1562143479061143	-0.7973689471690065	0.6566138617969103	0.3255390828705328	0.2005997702518417	1.467351867696141	1.131302325748381	-0.7214757714156707	0.1938209608332253	-0.04352841774828622	-0.6996313033235315	0.3062086607161946	0.006280117630257619	0.02495796820070014	0.1406331814627991	0.1710658936489764	0.001015612370619696	0.003465840466879963	0.04295747669380945	0.03328809536639483	0.4572289067515609	0.4176233408338259	0.00280680175492933	0.009173346087387388	0.001048522963030169	0.03035416404295096	0.001004832822370671	0.005530435698556951	0.00143276360171045	0.01823249958234251	0.3877426563763266	0.4149428634424216	0.07056471435808959	0.08435390496347463	0.3269684264465597	0.3396731369427554	0.03969667497965447	0.03630161963184285	0.001240652013258631	0.007783621932349967	0.001554117122675183	0.01177530047115423	0.001053782251862721	0.008899583249815678	0.6875108839210458	0.5658879087564027	0.06169266032903831	0.07552261395971628	0.001056957738825569	0.00358877156679475	0.001082955844138518	0.01733899021595976	0.001012880067616115	0.04670525647466657	0.1764303839860656	0.1996297370930021	0.07801133858531574	0.03772306373773793	0.03373059735248427	0.03264903983180373	0.6162366837702882	0.6792358938201748	0.001043018326580904	0.02954430385570844	0.001009181656661858	0.004095865693593549	0.00100353262586284	0.005332785015866575	0.001005642733736054	0.005992813905947254	0.07628227765893125	0.0825140757069469	0.08081037291788147	0.08237831433340044	0.02032837718536218	0.01956366604949075	0.02621283156642568	0.03857049953414962	0.06187084066949919	0.09173545131684677	0.06272984339298307	0.08009602007433789	0.08807255762234775	0.1032481477132085	0.1001550122606792	0.1086032567895547	0.07161255298350136	0.09935723916884281	0.002543958322630494	0.08228367466357944	0.009151746488725495	0.04538008008196568	0.002608931187580336	0.02847076071414692	0.001629873153338492	0.006589203983659106	0.001205300629247547	0.02232760168682477	0.001032026547828261	0.01159978241479679	0.001193773021215765	0.02854280019841537	0.04237105126333809	0.06112073614197853	0.03658058753793825	0.05416303088651352	0.03784092831846799	0.03892897862216999	0.001048257583120004	0.02751596716661512	0.003536515953817198	0.01652298745095043	0.03545526880609003	0.04054435166384823	0.001709208264700253	0.07029483577598813	0.001241862260917298	0.04378133714756684	0.03323374261394819	0.03684023510596787	0.001080757417074872	0.02007516290720224	0.03406407954845363	0.03341022555131647	0.02483536474492179	0.03768662617592023	0.001105197277171675	0.01601589203591127	0.00115524035201891	0.01821011249430899	0.001247264569675229	0.04990503044416651	0.01125477643960179	0.03720607507182613	0.04403017986561795	0.04158627613895175	0.02891372362396987	0.03936203539821722	0.001036233706632388	0.008925432353098671	0.02335676211490059	0.03644204465194008	0.09872604174794104	0.1086607487735591	0.02380289331768366	0.03541084657698901	0.001094867246951534	0.04405730563309822	0.001149858400870905	0.008117906357544242	0.001050983964329457	0.0116282105621066	0.001096918946274404	0.01270432345371577	0.02768591119444129	-0.004198290628832856	-0.006482135076526549	0.02336720705936466	0.01436322534707591	-0.001747941334273575	-0.006076318356541972	0.001372196920779751	0.006496591739677181	0.1538740317197469	0.001015411891466201	0.03651872207418051	0.4796930690062114	0.001035979065830676	0.001034951934981535	0.001004090192061897	0.001019080034967808	0.4130685529717643	0.07602288033730363	0.3682833311896597	0.001273505312868717	0.00118930419431324	0.001498602527743013	0.001034663387020108	0.6899322535988173	0.05354465624698871	0.001046773498330137	0.001068820251948623	0.001010215533805695	0.1800021843053253	0.07801979223004817	0.03596418378564644	0.7012091823407617	0.001033432853050265	0.001007927963618379	0.001002163638639521	0.001004394691055293	0.0712632111517115	0.07706198839678516	0.01877279696021129	0.01589002987412436	0.05166260859951263	0.06746669059095856	0.09784598654259971	0.1328671025035552	0.09459721101911592	0.002236078552407368	0.01054647993883269	0.003191095403489246	0.001582120216757539	0.001183488301239457	0.001034533977546884	0.001116656734165271	0.01994333162342307	0.03237780632821791	0.0346461780564964	0.001069207186381423	0.006905472984190443	0.03402039895591691	0.001548130239347914	0.001197175369471865	0.03767655345501721	0.001095845898815226	0.04505757406720949	0.03284846331357091	0.001149365775471893	0.001146937883317562	0.001269312499433792	0.01204577231412621	0.02935397587818876	0.02034936204593764	0.001039181241036766	0.02052394024607873	0.1045790231911989	0.03023318258201812	0.001118502635511954	0.00116150168442872	0.001055063891355325	0.001101569104965753	0.0389200895595217	-0.001738196152424279	-0.006135163439902155	0.02948905088527285	0.01760359569354162	-0.001760787216324006	-0.006456526504007579	0.00239744151203965	-0.9036821889336594	-1.463361530211665	0.05690117382050239	0.9663321024348425	0.01255343005508067	-0.2087742986083707	0.4350245686258187	-0.09704152885092998	-0.231058493480469	-0.003978031202296284	-0.05109163694429133	0.7918496937670744	0.3478827405211136	1.606350124201581	-1.73559760300923	0.0226069040449557	0.007035839475266134	0.03363827384255486	-0.9983470707025861	-0.4449193004256288	-0.004971743608352532	-0.02510941007047553	0.1833539597699272	0.07159668145108887	-0.05970039687484754	0.100847277115135	3.169568180326332	0.08570039425465391	0.01313305985718375	0.009867534393398164	0.01098465313415608	-0.3169488215477202	-0.1970230792277736	-0.09246887955930962	-0.5403470529940311	-0.3594125687898078	0.3291511804301461	0.5610557351809371	1.782538919045921	1.038860353973757	-0.06231109227613296	0.03099441994250054	0.01767237025553571	0.043028682449802	0.2763458493513425	0.002462169142831744	-0.0367858616911966	-1.289029930680872	-0.1800102721618341	-0.1500147920440038	-0.03537138837537628	0.3443934937238839	-0.0838244065670093	0.09015260181423554	0.02200839682562843	0.2700571461520705	0.1070587260720441	0.9756643184472957	0.4769742459520141	0.1121206505060816	-0.02508583966500429	-0.4396583854985309	0.1263684742087425	-0.2957852088885055	-0.4677476661761534	-0.005153308339053239	-0.1747980337793234	0.4732275561252869	0.2834648708955653	0.2440153502428686	-0.1079049023384447	-0.1415167456769103	-0.1360095360681136	4.919086128333042e-14	-5.081617753089082e-14	nan	nan	nan	nan	nan	nan
0.34	-0.00429996052487533	-0.04371244284443371	0.008232923684442265	0.6724344183869677	0.9357821419359323	0.006905006679384513	0.4507822253093551	-0.0257575539873152	0.0365879442987849	-0.06560052324870451	0.08172968232744705	-0.02309478929180531	-0.05509191717115419	0.08536343115860592	-0.02410672578614901	0.6684508097631154	0.1532300631645141	-0.668450809763114	-0.1532300631645167	-0.04612413614708011	-0.1376617838797047	-0.01089376478855599	-0.2964367918597757	-0.03464680823881306	-0.01735131350839314	0.1377068123060073	0.1729992649555168	0.7614518108501459	0.6045055960550069	0.07191545359112769	-0.01255464371425194	0.0228102307515173	0.03382441673785298	0.7585691707231618	-0.4474138811650345	-0.4935868736002846	1.252797406796308	-0.1934728229865708	-0.06643608928529642	-0.1877879891062583	0.1021648618271407	1.815206965332191	-1.560439451242106	0.3635861317653526	1.048794953865234	-1.403328010519114	0.8424582469644456	0.6049344454639003	-6.512922134019348	1.566538991424484	6.512922134019348	-1.566538991424483	1.73231858932683	-0.6779841463015757	-0.1023460448728317	-0.7410536466904495	0.6069521936348664	0.3222073928903372	-0.01655101559461905	1.632023662825221	1.156842074832283	-0.6988742432023936	0.2487255737244323	-0.05650813872614158	-0.5927123543163419	0.3153134657495821	0.005646510607268903	0.02454324683067059	0.144182044803851	0.1762687175878809	0.001015295660272407	0.003480572884652319	0.03725917534390563	0.0298416345823547	0.4639486640081104	0.4204693905936827	0.001955747142892045	0.008476097539363674	0.001039734942388236	0.02825132656313981	0.001004404173515172	0.005471447318535156	0.001233645581493126	0.01799969318142345	0.3995205618536298	0.4246324882025446	0.07207272726889173	0.08598346716599228	0.3433611412421791	0.3545330032045533	0.02192667771334495	0.02377539694643884	0.001205197361786994	0.007976776042709865	0.001500135445287301	0.01178087093171284	0.001042684402908104	0.009240019028764803	0.6856240253120718	0.553222187682864	0.05624766266782875	0.07035106547435166	0.001049916258024455	0.003739494160624271	0.001074330037267074	0.01698513907853324	0.001011932136228754	0.04858984681298723	0.1777921902662589	0.1998286291349445	0.07706254930646919	0.03678131935226524	0.03430076192781013	0.03302304538129125	0.6461523398433822	0.7091187608994871	0.001036826385370429	0.03045599427345473	0.001008570312722918	0.004263162102347564	0.001002912373697805	0.005512998308816771	0.001005092782108634	0.006175096950532757	0.07344049435465955	0.07894470340890108	0.07865713814176345	0.07982447504676181	0.01966431227417265	0.0188875945295395	0.01809951980787655	0.03075619525593262	0.05479539923400141	0.08627635481578319	0.06564226160126677	0.0837768929788634	0.09368988872810018	0.1094068063167141	0.1187819151443752	0.127009015447461	0.08316366490002045	0.1086296925636568	0.002362317398588757	0.08172816294377899	0.01035819279049657	0.04590233948942067	0.003147745265915738	0.02876289055760732	0.001547413769637207	0.007058234089923434	0.001176412602805922	0.0252726863707924	0.001033941537662128	0.01164939102081802	0.001147369397927661	0.02825770597943386	0.02749497743500432	0.04709958086724753	0.03361355606944266	0.05184123906318709	0.03569579976000992	0.03709567959794099	0.001067439006847529	0.02728215056170974	0.006227839057809209	0.02064115698468359	0.03458527831711775	0.03960180914692712	0.001596370172207146	0.07073130810278284	0.001206592502859024	0.04398509955539062	0.03639424288016838	0.04020311887724781	0.001092396363723933	0.02133893259205487	0.04062694043875843	0.04356299202790499	0.02978980867893367	0.0423454205323715	0.001143080456822148	0.01728107782101532	0.001144620914993587	0.01792376479272295	0.001266977243019291	0.04553296578064475	0.01166604223135997	0.03836237642370956	0.03203459410862738	0.03451696288256123	0.02263126779797423	0.0334916886940976	0.001038315693366922	0.008827879266570278	0.0214652396011364	0.03443079964765521	0.1018046253552047	0.1136747614489843	0.02814947202269279	0.03842105142146521	0.001114295217509988	0.04676396306878172	0.00116062136100951	0.007048127488932457	0.001054682560272333	0.01021839847805573	0.001101338041063431	0.01135309627318031	0.03915099582656169	-0.001674361798190711	-0.006112185006702864	0.02960339487824516	0.01728461017971976	-0.00177551268800913	-0.006415538683196872	0.002374317732712401	0.003841480620302405	0.1464472687628614	0.001014625049891524	0.02566370259800341	0.4786890853084428	0.001028785771734423	0.001026843570247493	0.001003833098653362	0.001017166221451641	0.4349358988605921	0.07260779340825439	0.3840126486311609	0.001029854676320087	0.001150715282007318	0.001400876853533185	0.001027818968970524	0.6730749001613461	0.04598564076951554	0.001039093995395843	0.001062256960268803	0.001011399134493965	0.1800848619912424	0.07406740499778577	0.03426511436967775	0.735034391100418	0.001027760197195407	0.001007894736510536	0.001002296255439757	0.001004570922526532	0.06838770088134494	0.07472110778112406	0.01899626694184875	0.00343035493538967	0.04119716011236182	0.07093439601681813	0.104340414751902	0.1558830258884968	0.1019720868059804	0.002113786173308149	0.01253534194334937	0.004123512113666522	0.001369290403437696	0.001117725099000886	0.001037071752587594	0.001083158947936609	0.001909440250030134	0.02831062440811867	0.03195500099186546	0.001101770654691686	0.01080721708721448	0.03318197674639732	0.001420974694867571	0.001147827498512088	0.04205708158315345	0.001111533422489628	0.0511958696262516	0.03765572031823301	0.001208907955719665	0.001123253263390572	0.001301916992412084	0.01218522237905941	0.008607643103180825	0.01154187110351968	0.001041560816105641	0.01835836047145846	0.1074333609262024	0.03544720044177448	0.001147348772548436	0.001179972373841729	0.001061273499490313	0.001109374643857832	0.05073153359220248	0.0008814842095679146	-0.005730745720279707	0.03589675469361255	0.02004650225545329	-0.001810446777587354	-0.006734265099446446	0.00336487665498128	-0.9174416710079978	-1.157478636645966	-0.1329827420752935	0.05641676316330246	-0.02171698002308981	-0.4832976983166299	0.1471921112376025	-0.05000225059589901	-0.1883442392477121	-0.01178693600019091	0.02255345257888123	1.172921539257023	-0.01309934846734751	1.351309658068353	-0.8008941085337592	0.01281709010575263	-0.01039356076043251	0.03526350379554481	-1.507383028478988	-0.5874216178173913	0.0545546673273468	-0.05910443870514302	0.1969569901048202	-0.03337968306589403	-0.127759940348931	-0.01680390885680211	2.789210389692062	0.1009567219529536	0.02352973826938811	0.03393049900740443	0.03207761179449878	-0.3947152748433935	-0.3110587997178751	-0.04924359134853555	-1.013071133486003	-0.7152625032361356	0.4187287000014535	0.6810855693654168	1.879673782640689	0.8352619741198711	-0.04759043982393258	0.07190587991241545	0.03826503076433508	0.06277715651853501	0.3144059071491294	0.008359705131192861	-0.01390412044732381	-1.503648788589818	-0.274038818134506	-0.2150533175668605	0.003638610663062564	0.4666280728323526	-0.1052782673098429	-0.05428248451038808	0.01844493311949083	0.4073464151826597	0.1471064530859679	1.060200284440367	0.4574907887774856	0.1420065221822599	-0.03717461958716231	-0.4367058941671975	0.1091047195025739	-1.135583834148836	-0.6943825050710685	-0.01447101542915571	-0.2288356641922698	0.5426897794913332	0.3150571254343254	0.2948792068753672	-0.1060018203859374	-0.1402396775396508	-0.1338377502671183	-7.825830069882092e-15	-1.188718855576699e-14	nan	nan	nan	nan	nan	nan
0.35	0.0021792724833231	-0.04766541969246743	0.003459483669166277	0.6849400559772132	0.9336145172814941	0.006243543171189277	0.4492720627079034	-0.02431389086025543	0.05614243571015481	-0.07966235586461873	0.08482195510403918	-0.01301611401979401	-0.06791236305459455	0.09298116379768091	-0.0184378423526483	0.6019452334232995	0.1697147358297897	-0.6019452334232965	-0.1697147358297916	-0.02869117671707449	-0.1441716114009589	-0.01160010606000794	-0.3036803835190575	-0.02888520673913001	-0.0141704664049492	0.1360864697899958	0.1900749661099709	0.773170025313446	0.5976320702125234	0.07493103606278481	-0.01318766691973603	0.0173150194323573	0.03704399351414236	0.5292068337655788	-0.3397590984592244	-0.4614257288480779	1.249112924611585	-0.2398041665213551	-0.06529832861762991	-0.1062985189567054	0.1821477332634794	2.0804216869968	-1.248860694117149	0.2529150738286581	0.963530211271155	-1.148707819487184	0.6762035345910892	0.5259307080904313	-6.790417625253532	1.720231505516913	6.790417625253538	-1.720231505516886	1.755243450721135	-0.6205290429734897	-0.03850071315825046	-0.7110079808249943	0.5436941338473507	0.3129721180450555	-0.3047335268994903	1.777769024196155	1.182123746611661	-0.675972085241716	0.3427654853051487	-0.07018742308568118	-0.5053560824051958	0.3274908943984692	0.004434077285616299	0.02345217741639086	0.1413932753839704	0.1732626415222483	0.0010146431783911	0.003498038641088848	0.02883141193740319	0.02436178496616278	0.4676757775600507	0.4210641703769951	0.001502297017374551	0.008093904010028401	0.001032180260723522	0.0266740731545314	0.001004058967686823	0.005452828219478475	0.001127809723688842	0.0179005242657864	0.4157659660244998	0.4383968586330405	0.06998645463616782	0.08405947401999916	0.3589792285378713	0.3668977737876598	0.01199683737889661	0.01706999812842825	0.001174318871962496	0.008138239235938328	0.001428598672063992	0.01175698275538992	0.001034736193132356	0.009559412064108725	0.6782825537144894	0.5365979168573179	0.04957767934251501	0.064140960436363	0.001043355124610463	0.003881030695318003	0.001064644112185925	0.01672478064983764	0.001012122338561863	0.05046637005497229	0.1788759351644777	0.1995716127066458	0.07326541397714936	0.03503885134665403	0.03201787928410182	0.03143375579347658	0.675737241056424	0.7348086809080103	0.001031702970457702	0.03134276249669545	0.00100825228667592	0.00443671488802989	0.001002628670905299	0.005712150955953648	0.001004868080692301	0.006374798304892684	0.06930491553054456	0.07384132291074912	0.07528077650352018	0.07566126092516198	0.01836520034775906	0.01782678543718798	0.01078710938143355	0.023096152754541	0.04478052142643692	0.07659820162550612	0.07194299721931935	0.08967002994852069	0.100299093713411	0.1170997860626673	0.1387303000412581	0.1452869556592252	0.08801144074948258	0.1141702883872515	0.002231942894783394	0.08126930986501781	0.01051620826381996	0.04594860230575017	0.003354003225672807	0.02877269436254277	0.001420526936430101	0.007522540122990564	0.001138240106515922	0.02858282316792134	0.001035558738612653	0.01174632638211602	0.00111209854100592	0.0280598427883981	0.01532849694345994	0.03540371941985456	0.02927190612712737	0.04793716393663143	0.03338346034554315	0.03484645431582992	0.007191787961459184	0.03254353178670442	0.008348071849974759	0.02445326798918553	0.03330063101498781	0.03816576111130755	0.00154132211261375	0.07118319435118083	0.001190160025996282	0.04419775926090495	0.04128542420133638	0.04554029420877164	0.001105046872202025	0.02301367283004422	0.04372075273213014	0.05141105235387101	0.03350200199307764	0.04583553181471173	0.001220884176417078	0.0189032222508917	0.001125821479466423	0.01770414138231556	0.003011927713696297	0.04163207494795656	0.01170569031804482	0.03908308666055026	0.02012185354382731	0.02474670363132404	0.01605000117763713	0.02710895184323164	0.001041797608917778	0.008612189146004484	0.02092024809782228	0.03270515734860424	0.104995230384023	0.1196845615988762	0.02875520675087146	0.03995766379114529	0.001191511849721068	0.05016464117168417	0.001318317039187947	0.006092271841696475	0.001094607416091368	0.008867236999852765	0.001190638237713121	0.01008515111509895	0.04906715837782144	0.0009060736254250781	-0.005629486775363114	0.03450302261850442	0.01781503428535801	-0.001725460050230946	-0.006629377730863948	0.002752555752683412	0.002570989940648645	0.1289421390199458	0.001013404929780525	0.01340583039209339	0.4737442275988267	0.001029288606585897	0.001022179914015559	0.001003586867999769	0.001017952723384586	0.4652688822629701	0.06268535898317676	0.3974888434650408	0.001021364595425979	0.001134925488492197	0.001314381710630061	0.001025316820442081	0.6483125561855719	0.03738114694484185	0.001034353280927666	0.001048050864252061	0.001013099653668536	0.1811518419161873	0.0633002998667534	0.02518294646040248	0.7605629346204965	0.001025194775771753	0.001007943808283767	0.001002364879851416	0.001004687807374662	0.06010289770749209	0.06747859318219131	0.01516313703297721	0.002241519296494833	0.02513418903589889	0.08793321785554116	0.1138784221265867	0.1792402268036989	0.08801648324379012	0.002080240922785592	0.009114646605544089	0.003101699945576377	0.001219666466042319	0.001082219126368069	0.00103738588555194	0.001068790368559099	0.001477773654122857	0.02080190827110077	0.02960339804968284	0.024267896958167	0.01042941059978369	0.03062980427063493	0.001537169241901217	0.001194384750686792	0.05135370336417538	0.001123871160579606	0.04414287432544537	0.03789583538322525	0.001380596068900278	0.001091859597596313	0.007826875534249454	0.01137770121133929	0.004824530280005616	0.006358216989950417	0.001048688259224363	0.02197067162431649	0.1112582224196756	0.02430343487193578	0.001377312603744517	0.001738616921407523	0.001199535125169215	0.001431053465290238	0.0576518207575766	0.003506180581726509	-0.005065781388090115	0.03828766469867693	0.0165602840149204	-0.001607418030567943	-0.006759306883665048	0.002640937050816426	-0.9300218779793881	-0.9393899794469286	-0.09828147625353907	-0.6424088399139186	0.01376348500661377	-0.6183685590245643	-0.0145601541612505	-0.02782906312441272	-0.1289301356877743	0.003793936877145452	-0.02483235829895187	1.553573105764224	-0.3666531959235402	1.132507113879532	-0.5275350087339774	0.01788290181961431	0.001441336647094644	0.02944337718259295	-1.784634616372338	-0.6585917200102683	-0.006126307701145971	-0.00705785111863602	0.1810834686027828	-0.01940012332974077	-0.2260432574271927	-0.2944302149556191	2.346448168580043	0.08151438368367099	0.0139522056980293	0.01264402228591427	0.01380572723035436	-0.6076671142467391	-0.5084312070203183	-0.1558643611643173	-0.5524636667741563	-1.203971715448384	0.7683799770227219	0.8504668427597812	1.781063087651117	0.2587709192012439	-0.04281344261699715	-0.06020149726546405	-0.03162038792845528	0.03889044059482311	0.3504901185229113	0.01118482378726531	-0.02101817850566217	-0.8751129297466479	-0.4953455751789074	-0.2317878402476093	0.9755166188269969	0.3053776288299619	-0.1765198844891842	0.0973464104487772	0.02190328266556716	0.6476856816577294	0.1862894907667859	0.5181221650790111	0.2546449735202397	0.1804372818897898	-0.01252715566825962	-0.3480195427566783	0.041577424575613	-0.8326651959757044	-0.595855461294471	-0.02695939443381865	-0.1118536130524162	0.6505437583180748	-0.03320953573514342	0.3790404767926108	-0.08675754986342142	-0.1304690732587798	-0.1204485799325295	-6.283122295349653e-14	2.856092001241301e-14	nan	nan	nan	nan	nan	nan
0.36	0.006122764206975508	-0.0504391770141536	-0.001002082880182072	0.6974323331463184	0.9309910174342977	0.005610205782005652	0.4488151751747241	-0.02220299992854414	0.07789098543978243	-0.09051640957508701	0.08674891680945736	-0.003892382851742047	-0.07782500662297639	0.0987898069242031	-0.01364634228715554	0.5325979674318712	0.1874314125527048	-0.5325979674318699	-0.1874314125527057	-0.01099986405172704	-0.1500033184397419	-0.01165534912656696	-0.3107238173895027	-0.02380640501112031	-0.01111166934259362	0.1316678209821782	0.208447694562021	0.7850007443580271	0.5909833311511905	0.07853825459110758	-0.01396021059020602	0.01272258564561402	0.04035201472359967	0.2514209138149672	-0.2115699758969141	-0.4312121804148085	1.250125322568259	-0.2846478615168057	-0.06081086548297895	0.02286702454844246	0.2356104227585278	2.254018628980132	-0.9188836701500209	0.1305239175413936	0.8578061330622234	-0.8217675470770373	0.4806403443505389	0.4294577718627072	-7.0812600643418	1.812939802952308	7.0812600643418	-1.812939802952307	1.783989236395437	-0.5423600498074587	0.02787359610568878	-0.7010220889239059	0.470392239299591	0.2977973846725398	-0.5762122739578488	1.891429122351983	1.179342991088121	-0.6539168869721844	0.3670527850467138	-0.08441223171864348	-0.4121568478330659	0.3330023523817603	0.003189909356909044	0.02231661059704597	0.1326543990871666	0.1637250035171804	0.001013706739015326	0.003526909658952492	0.01843207237510616	0.01736033671987626	0.4687171619922287	0.4204517075187416	0.00127539256731672	0.007891664121835828	0.001026071643373896	0.02563624998290486	0.001003763274028729	0.005461942469216967	0.001075281332344887	0.0178541435638504	0.4363141770791471	0.4551763614962565	0.06439949416927913	0.07875132494377814	0.3737411753745166	0.3774003985886888	0.006777303205109476	0.01347770969944454	0.001150984433859974	0.00830258114486624	0.0013495743420078	0.01172620588768306	0.001029512123480354	0.009845452050778372	0.6658766374477287	0.5181862257605823	0.04193815216990467	0.05709938446935388	0.001037704514779077	0.004019389061692226	0.001052696982005491	0.01656216983602326	0.001013068067245479	0.05226623239125982	0.1799519340008671	0.1994130962536298	0.06634949509917125	0.03215426227064225	0.0264940402537749	0.02726691695714359	0.7039799769085868	0.7560012154024337	0.001027859085274962	0.032188631167691	0.001008117900404146	0.004597633952885666	0.001002521220883703	0.005900758591817964	0.001004814258140226	0.006570072858147171	0.06328902506642137	0.06715723533496892	0.070177825471406	0.06991890725802731	0.01583259549127758	0.01591138462497832	0.006398292787805767	0.01903639592068354	0.03175452692968068	0.06252484889421837	0.0828615257631235	0.09931411818117099	0.1080784165095304	0.1262752724306032	0.1595311363692799	0.162733253759755	0.08469273656871754	0.1135233855198741	0.002149864545800182	0.0808992287576956	0.00891304861497569	0.04474734593173612	0.002948351322114226	0.02822416043594984	0.001282241626616724	0.008012170711772831	0.001101398417380621	0.03233986206616163	0.001036524112131767	0.01187623662975538	0.001087279862443832	0.02793034919447827	0.008652049501162795	0.02880553369562037	0.02338259805745804	0.0421629401994881	0.03104313758642835	0.03252000076529211	0.0215310859621951	0.04533006262850031	0.009229221696273347	0.02694037957665066	0.03141447361365474	0.03617964056347789	0.001571840591284196	0.07173196983743721	0.001205225947417248	0.04437949070239626	0.04816797892477746	0.05290877312111687	0.001117540637474457	0.02503368033227587	0.04209578087127897	0.05409964301602321	0.03555869185501864	0.04772059012058417	0.00134561468215958	0.02085012182138648	0.001100722353901683	0.01755767976309024	0.007121034234843304	0.03848162951774253	0.01132995320283889	0.0393247268494737	0.01191313153831323	0.01757971536559925	0.01007241358267892	0.02130076754442306	0.001047103040070961	0.008322843662944286	0.02237459216532377	0.03228251103791521	0.108437599089659	0.1265111067719742	0.02374838268281438	0.03724736302203363	0.001345086418805425	0.05422045386661749	0.001676328109680121	0.005281211675639053	0.001183708297486075	0.007599487909697392	0.001396098988246297	0.008930178702856192	0.05698607067182428	0.003516016348069594	-0.005025277810123381	0.03773017186863353	0.01566769682688234	-0.001573423339625426	-0.006717351936232031	0.002396008689897464	0.001300499260997238	0.1114370092770302	0.001012184809668245	0.00114795818617956	0.4687993698892106	0.001029791441447944	0.001017516257800931	0.001003340637341762	0.001018739225316192	0.4956018656653458	0.05276292455809611	0.4109650382989209	0.001012874514513756	0.001119135694971811	0.00122788656772444	0.001022814671915191	0.623550212209798	0.02877665312017283	0.001029612566455806	0.001033844768525764	0.001014800172843586	0.182218821841132	0.05253319473572088	0.01610077855112536	0.7860914781405748	0.001022629354346631	0.001007992880056954	0.001002433504264109	0.00100480469222277	0.05181809453363808	0.06023607858325807	0.01133000712410069	0.001052683657597633	0.00907121795943693	0.1049320396942645	0.1234164295012715	0.2025974277189066	0.0740608796815911	0.002046695672262733	0.005693951267738248	0.002079887777485265	0.001070042528649957	0.00104671315373647	0.001037700018508343	0.001054421789184859	0.001046107058234836	0.01329319213408235	0.02725179510750001	0.04743402326166042	0.01005160411235204	0.0280776317948735	0.001653363788936769	0.001240942002861592	0.06065032514519807	0.001136208898665669	0.0370898790246396	0.03813595044820115	0.00155228418206954	0.001060465931886299	0.01435183407608704	0.01057018004361748	0.001041417456831208	0.001174562876378775	0.001055815702342461	0.02558298277717411	0.1150830839131498	0.01315966930209935	0.001607276434938349	0.002297261468975343	0.001337796750850358	0.001752732286725042	0.06457210792295057	0.006130876953885155	-0.004400817055900486	0.04067857470374128	0.01307406577438763	-0.001404389283548562	-0.006784348667883622	0.001916997446651565	-0.9393515406341016	-0.805635483897776	-0.1418822229964463	-1.249895624712822	-0.01943592771291953	-0.7876174243293549	-0.09425641707436326	-0.01401152216404163	-0.08045819207176973	-0.006240266303632093	0.03311109534468988	1.775948025798884	-0.6899305345027568	0.9788805016594077	-0.1782720306270692	0.01339283326216483	-0.01177129903803079	0.028592894080831	-1.864867082716081	-0.7537158036397099	0.05391903379903045	-0.03955492957515189	0.1816248089657155	-0.0136796880091422	-0.3561841544326697	-0.5323137585677572	1.889733286872137	0.09277681158495642	0.0210029940998114	0.03182149674925642	0.03119225156833283	-0.7108566903479223	-0.6268867088199186	-0.2201619353666361	-0.2930139999967771	-1.594302411440058	1.168918952600016	0.977586893761948	1.713345360451054	-0.4022377640627471	-0.02983604553375232	-0.1775979581553905	-0.07340251554936464	0.06784206765580808	0.4037863273695614	0.01495468239612532	-0.0002302010161629777	-0.4841136439152616	-0.6480685402604054	-0.2304989712353157	1.508668534075516	0.2016281894377759	-0.2152927697683324	-0.03490463688789402	0.01225928032090978	0.8136071313471539	0.2161599059082878	0.02830635167891067	0.1364801936039115	0.2069575503661057	-0.02254226663082418	-0.2866168136778359	0.01329070992362577	-0.6149296370417972	-0.5794719946536946	-0.02920208792300181	0.03176353348073427	0.7060387841316776	-0.5343255023251697	0.4259061253002279	-0.07704272414790275	-0.1235571999325729	-0.1112432010998109	-1.132776726393563e-13	7.245236632485441e-14	nan	nan	nan	nan	nan	nan
0.37	0.007267626821400885	-0.05184075538902438	-0.005324048640716829	0.7099646987593077	0.9279472600071023	0.005049007068208641	0.4495409174379323	-0.01977857591101621	0.1007517176374992	-0.09825067101622897	0.08738743927813684	0.004267108109755568	-0.08436901954444394	0.1025095592573048	-0.009718156019393322	0.4600571593624201	0.2057193070469203	-0.4600571593624188	-0.2057193070469233	0.006998520421579801	-0.1549632771095527	-0.01107067368236574	-0.3177586505958259	-0.01949808143909828	-0.008232658107013466	0.1247890296589013	0.2277280583475927	0.7966750837059285	0.5845792464468528	0.08122596342746284	-0.01490670234368733	0.009188776294006145	0.04371465313458008	-0.01458492876303704	-0.06513209323616123	-0.4446892923433383	1.257050422857501	-0.3220120150863701	-0.05021351626914757	0.121573234707317	0.242571727731487	2.263496115489394	-0.6409884713571535	-0.007558681323601355	0.7834545199713857	-0.4951524871471888	0.2579096257629588	0.3687262095813291	-7.361311438819931	1.83577941845767	7.361311438819939	-1.835779418457647	1.811790168247164	-0.4481723031992022	0.08507964563776269	-0.7083506049794556	0.3902417299043192	0.2771602341297829	-0.8821068040341296	1.955480976411632	1.160822711246372	-0.6223283083534786	0.1450206947424091	-0.1032997951291725	-0.2736308027916341	0.3392601782799675	0.002235750810067437	0.02148790136393891	0.1189058066632846	0.1492544614928054	0.001012650783205466	0.003567525042984583	0.0101647897236788	0.01113658897780746	0.4677808859640097	0.419531219046002	0.001159135506633737	0.007782313198496583	0.001021420922012905	0.02508286216189646	0.00100353033158315	0.005482385447448071	0.001049248619445907	0.01783403353473406	0.4602367389179873	0.4730760472439899	0.05621634325371576	0.07093753101506438	0.3870720198053875	0.3865108061785369	0.003976338957992718	0.01165937383660438	0.001133533273291191	0.008512291499991531	0.001282205399203046	0.0117180425370595	0.001026266473443899	0.01011668382011827	0.6504843658810451	0.5000778112156634	0.03446299508512763	0.05014820759779252	0.001033029611306224	0.004205009618028118	0.001042197063983279	0.01649034985144074	0.001014750776455186	0.05397614973609122	0.1810456639313755	0.1995054854429829	0.05696785317826063	0.02804256750736441	0.01972001264752676	0.02188496354981599	0.7293541019239633	0.7726218835636182	0.001025121818394827	0.03303376364344681	0.00100811803750323	0.004745984706417476	0.001002500579042873	0.00608780304810902	0.001004860364665672	0.006764188505420965	0.05328410900641627	0.05776522860782726	0.0600241602998882	0.06118835062185405	0.01235497362347791	0.01335454321661139	0.003796977373099515	0.01723648233846208	0.02013800957540245	0.04984984476316504	0.09862019162936864	0.112772288627532	0.1164776530359678	0.1364678236339019	0.1786696095666332	0.177368014704304	0.07446238676681095	0.1065283343542519	0.002095410690892714	0.08063255869819638	0.006851710819665755	0.04311619481235593	0.002397415496779206	0.02756602331162873	0.00117228018542704	0.008630446943549102	0.001070511244391599	0.03663210815067804	0.001047449441569861	0.01202291529391073	0.001101313854840804	0.02786170153466692	0.006024753530956164	0.02588220290625389	0.01706430437254071	0.03576594604735738	0.02772076384884862	0.02960776227599439	0.04356246688723148	0.06450866092151014	0.009647860094336502	0.02880622349826472	0.02814936287483924	0.03314595863580425	0.001818144691808218	0.07193194852842749	0.001290923756957641	0.04435187416162342	0.05617307686382018	0.06128670859599635	0.0019989959457341	0.02817226388849	0.03826708113660046	0.05352443203234602	0.03479422189586558	0.04704536766630726	0.001860413336472466	0.02345038870759751	0.001077887640061975	0.01748325741554508	0.0146463679219764	0.03635898306268061	0.01028462968580037	0.03884777393098073	0.006669230780461335	0.01284962156665932	0.005756396260986326	0.0171923312614108	0.001046851877350198	0.007965098644562369	0.02612234679277206	0.03338457345019594	0.1178926866107126	0.1365995522262288	0.01721373933858368	0.03141477571645233	0.002294304121477242	0.05939789582366643	0.004814081439613906	0.005679568871969714	0.004448931659628523	0.007773361350510105	0.004691470235845888	0.009237608819806006	0.06075631045338663	0.005821689075847291	-0.004175295643785471	0.04047999350519343	0.01054188331576127	-0.001109478613071094	-0.006785836040657963	0.001873504170024481	0.001181818923481945	0.08731508381506775	0.001011016284741057	0.001092459344564773	0.4628315458215672	0.001045033852532199	0.00101578905934786	0.001003243304378054	0.001025037209154032	0.5296373681076156	0.04002631897360473	0.4191181063604211	0.001010363312420256	0.001112170922109388	0.001198585236402742	0.001022950953146088	0.6026058392502776	0.02295720576923111	0.001026938337805376	0.001029088202492093	0.001017941892527938	0.1833969447709599	0.03872813388067235	0.00870265890509531	0.7984424260287294	0.001021971429489165	0.001008224194565473	0.001002517673315145	0.001004996047376238	0.03126286445542474	0.03573823416858605	0.006215013241432738	0.001041196246175868	0.005098082490378473	0.1332508111869221	0.1329656794988129	0.2154185733157123	0.04952225715758445	0.002031581583985673	0.003769301525340488	0.001600999753671396	0.001047345178780787	0.001031288240688104	0.001076690933381332	0.001167959635919892	0.005059009413028737	0.007250570125902145	0.02105986893342814	0.08767448940925664	0.01013525199437412	0.02126222483250324	0.002432057393859263	0.001498012379872938	0.07061840017410614	0.004426303081849182	0.03084469910861948	0.03027567503325681	0.003112549017340942	0.001048744243902975	0.02991438071051763	0.007959727445339905	0.001030853540670765	0.001117799617147888	0.001038784982010827	0.0344164589185191	0.1457628683466591	0.007182006298224479	0.004705349109431489	0.0130282289812192	0.01340225140726384	0.01356321877508804	0.06147391225929781	0.007880011501194311	-0.003144896347755714	0.04307095018291522	0.0033903238377397	-0.0004096053501349484	-0.006855510043303433	0.001316205028849767	-0.9478066197571269	-0.8207880399419482	-0.0412581599630112	-1.64226906344788	0.01648528950695707	-0.4667373897569428	-0.09094306630766492	-0.007658283310574715	-0.03305479680845854	0.006273538186921042	-0.02048699565586978	1.776031617753292	-0.8767357052583419	0.8463700857628885	-0.1570362151400386	0.02718930458384368	0.00591576065607979	0.02626492090598061	-1.747356306513116	-0.6497063736117147	0.002663113943616252	0.01084455853699136	0.1628549951340036	0.02844346705097791	-0.4668666091439846	-0.5509538600074751	1.429745085861147	0.08208340974353784	0.01128578625600884	0.01167168939292169	0.01317115354760103	-1.152478120534077	-1.130043573943568	-0.2878785037437022	-0.08323130877763642	-0.9893678464416779	1.588085344928143	1.126154157311464	1.246784559564556	-1.010955950494107	-0.02070042690965424	-0.1537311188593909	-0.06315255888922187	0.05046708315557698	0.4322877111200253	0.01449959584606659	-0.008173901150265606	-0.118142188614226	-0.6381107542723544	-0.3461303345765484	2.257052030946591	0.1627298678799572	-0.3827908083166388	0.02872247729212424	-0.02350273986276357	0.918146424816612	0.3913867524992448	-0.1594190694651471	-0.250541142579332	0.2980588823867573	0.001501281656819014	-0.1322163019298311	-0.101044004983382	-0.3426863824268958	-0.2697946072026728	-0.04916804441006738	0.1912959883963935	1.464068372873954	-0.6172707454823859	0.5799650356520584	0.1403495683179662	0.1385223522184002	0.1519799870838138	-1.337476415961915e-13	9.764285670944867e-14	nan	nan	nan	nan	nan	nan
0.38	0.005988334874512874	-0.05166954676228511	-0.01012603513985601	0.7225873940599693	0.9245926093107713	0.004630242677019599	0.4512324760010742	-0.01748561843434965	0.1220682738480239	-0.1035965760683742	0.08650295803252998	0.0119639567623058	-0.087890405360316	0.103839989508357	-0.006020883537624267	0.3866835408700602	0.2239698073733243	-0.3866835408700617	-0.223969807373321	0.02515798951283484	-0.1589375768846978	-0.01003339315577885	-0.3249389505419081	-0.01602218531720376	-0.005585357226304163	0.112374468634762	0.2473740609232176	0.808323155238009	0.5786281998949271	0.08092930273624899	-0.01599448001592702	0.007669453983708648	0.04713191525851042	-0.2334099984529699	0.1029874244189821	-0.5272163281354907	1.268191260102705	-0.346826515331007	-0.03232400096138987	0.2160302845310584	0.2093171145814064	1.945183431535993	-0.4412123923543135	-0.1740768253064818	0.7652776712604273	-0.2172421255334294	0.00277592784224796	0.3832750146639256	-7.247822148923677	1.805460969389927	7.247822148923677	-1.805460969389926	1.816206159985382	-0.3452282708745369	0.1183946125827284	-0.7301154368764209	0.3039067492734513	0.2514553136982329	-1.683366214131748	1.96455688036918	1.174089427923531	-0.5633092564897124	-0.2298211204761547	-0.1126694154781576	-0.009259439571090324	0.3439270949726074	0.001697094823200026	0.02114347667187752	0.1005391614098536	0.1309184965825758	0.00101153851322607	0.003635141149110109	0.00582942727210104	0.00783348361147033	0.4652886127299073	0.4186108104159069	0.001108620116517517	0.007742506041396654	0.001018232614148749	0.0249184455509247	0.001003365227882455	0.00550630675710793	0.001039386906500653	0.01777732576129272	0.4870169964840187	0.4901378437314421	0.04583364530305313	0.06113846175842138	0.3986353472927427	0.3943911816930024	0.002554982642506391	0.01090416393370657	0.001121326141993817	0.008819168573228302	0.001233861993990117	0.01176006373572878	0.001024712552574341	0.01038297969136468	0.6334226176750526	0.483428290025407	0.02767419335247022	0.04384152093807089	0.001029355456775261	0.004461812071401923	0.001034569823510468	0.01649213338592616	0.001017163335921607	0.05557325899661162	0.1821702939601859	0.199907684418071	0.04541104053965126	0.02280269386936512	0.0125567199254849	0.01611030101481356	0.7508936858883312	0.7845030119295827	0.001023424692756165	0.0339469738869104	0.001008233820647294	0.004875722270958455	0.001002532369213419	0.006255878277323575	0.001004979131976238	0.00694430144227786	0.03822131740538173	0.04440900361543298	0.04311482945058108	0.04710165666859326	0.008048561576587036	0.01022037140107458	0.002473628770621189	0.01704651789849285	0.01200055494850688	0.04176410333192492	0.1192703393715106	0.1323832292448498	0.1252543608363803	0.1501029717851058	0.1950026610411393	0.188332499573494	0.05765284936692598	0.09302059688173746	0.002060590149311041	0.08054117100866828	0.004850017195102516	0.04157074649177939	0.001881860079465676	0.02686255626658604	0.001105939046446214	0.008914590464015461	0.001047356485796016	0.04053811272029637	0.001072412796200201	0.01216859945510824	0.001165111297585515	0.02787337976744966	0.006672584640555511	0.02609089643121252	0.01080629211418835	0.02926511583184022	0.02300508396193374	0.02571376191485134	0.07298676932437527	0.08907112137596818	0.009901402787646308	0.03001876239428879	0.02316664647895007	0.02869688054594671	0.002330069172012355	0.07138286142783257	0.001462270561677862	0.04379503287744167	0.06495602059829171	0.0723950308412027	0.004078470867848652	0.03245801432541125	0.03327732402424177	0.05058985120571173	0.03067856566605016	0.04312943810811366	0.002896151565212861	0.02651056058010688	0.001060610551275422	0.01746457503415207	0.02593422629395429	0.03595122698720074	0.008466361692479156	0.03745659252265095	0.003972261533804491	0.01049404252357147	0.003522622164902933	0.01535328849536569	0.00103820731170486	0.007203060201678914	0.03225542722157081	0.03616137159426017	0.1358763543566705	0.1588408355525446	0.01087178660087906	0.02520037237852453	0.004311387472734254	0.06522740997080159	0.01167271752839964	0.00776091114007531	0.01202687373691806	0.009973744236511263	0.01215787508730575	0.01155479369639213	0.0599475932714723	0.007756336349979285	-0.003054687782909701	0.04299151770349617	0.002377450854289328	-0.000291641081943984	-0.006856104992413175	0.001298807718198948	0.001063138585971589	0.06319315835310281	0.001009847759811951	0.001036960502943281	0.4568637217539238	0.001060276263640296	0.001014061860913867	0.001003145971408374	0.001031335192987444	0.5636728705498883	0.02728971338910823	0.4272711744219218	0.001007852110310818	0.001105206149241796	0.001169283905077994	0.001023087234377538	0.5816614662907569	0.01713775841829205	0.001024264109149118	0.001024331636751889	0.001021083612212518	0.184575067700788	0.02492307302562213	0.001304539259061343	0.8107933739168842	0.001021313504628451	0.001008455509073735	0.00100260184236594	0.001005187402529258	0.0107076343772116	0.01124038975391716	0.001100019358762167	0.001029708834748015	0.001124947021320903	0.1615695826795799	0.1425149294963544	0.2282397189125257	0.02498363463356225	0.002016467495708598	0.001844651782943197	0.001122111729862624	0.00102464782891113	0.001015863327641447	0.001115681848246321	0.001281497482665101	0.009071911767852355	0.001207948117721582	0.01486794275935718	0.1279149555568641	0.01021889987639492	0.01444681787013488	0.003210750998786773	0.00175508275688536	0.0805864752030135	0.007716397265027168	0.02459951919259903	0.02241539961829796	0.00467281385260315	0.001037022556001635	0.04547692734494739	0.0053492748470617	0.001020289624509093	0.00106103635791756	0.001021754261682275	0.04324993505986414	0.1764426527801669	0.001204343294349985	0.007803421783921675	0.02375919649346237	0.0254667060636761	0.02537370526344987	0.05837571659564504	0.00962914604850355	-0.001888975639610913	0.04546332566208902	-0.006293418098907989	0.0005851785832785419	-0.006926671418723301	0.0007154126110480148	-0.955107408041813	-0.9814747665771888	-0.04502531470193313	-2.022980201872199	-0.01403578326727795	-0.203488949163593	-0.09424044854462371	-0.0001027687183491356	-0.002663950288795265	-0.005544600076565128	0.02579154650956462	1.608370173741808	-1.086985600070404	0.7328740865875822	0.03435316146788871	0.03282617691127537	-0.001734389173602792	0.02760571447268865	-1.573088411783518	-0.6248177612986253	0.06815541334059946	-0.02483423960332905	0.1590631921037144	0.04828226913795756	-0.5818199293765938	-0.6108555841034262	0.9418253278281925	0.1063923652080447	0.01728035629787034	0.02802765133067827	0.02839170948039636	-1.50370034337517	-1.698114172234865	-0.3356280168338078	0.02897582844586511	-0.6764498714811464	2.399472986790942	1.666106283342624	0.9792901454211286	-1.704775025400013	0.005220428463505908	-0.160457398393732	-0.0824684997057919	0.001015525394303945	0.3265380243907823	0.01475578182047786	0.01583497751101405	0.1422912190564138	-0.6688357529451573	-0.4268513455887206	2.585440966386557	0.07096718433380782	-0.4983720022247232	-0.1847177951621065	-0.09358566835537813	1.35968448541238	0.4455932820301046	-0.4435676169116847	-0.5116612270269357	0.2989385476986982	-0.01139427867852117	0.05636126223371086	-0.1695549880374852	-0.1400266858635055	-0.1255932912536195	-0.1100607728155651	0.3667106798377974	3.136606358542574	-0.610688708799097	0.5563205633417748	0.2595542902065961	0.2817446891017999	0.2907077508244713	-7.120581776495743e-14	7.104608452461933e-14	nan	nan	nan	nan	nan	nan
0.39	0.002861991692721819	-0.04972690120383835	-0.01619450753502279	0.7353380239864988	0.9210678911190014	0.0044319724908457	0.4538877483708891	-0.01572311848661632	0.1380037636291104	-0.1074032869461056	0.08380647643722662	0.0198654825541418	-0.08901876812933122	0.1024729212642522	-0.001657828225266087	0.317406873168815	0.2417099873550527	-0.317406873168823	-0.2417099873550496	0.04318294852826057	-0.16187463147931	-0.008806786937164777	-0.3323931997092016	-0.01343225500843575	-0.00321245951371409	0.09202277280039989	0.2667686467386173	0.820383151005576	0.5734453251551277	0.07903598083541573	-0.01713880296968209	0.007784558769462377	0.05062942720977824	-0.3828050497143003	0.2796536993440646	-0.6966652909016098	1.282599646431078	-0.3560914954942658	-0.006540575055448546	0.308384321119399	0.1352824939720868	1.211487445517071	-0.3316629976652777	-0.3608534183787205	0.823902636018952	-0.01763964701164363	-0.2697649909514587	0.5034027523083321	-6.579113968681913	1.737341271646503	6.579113968681916	-1.737341271646476	1.77949861384636	-0.2456343234322718	0.1232543866811027	-0.7633931681762561	0.21518833379472	0.2234417834200326	-2.158291280524788	1.901890637405824	1.251505767886991	-0.4651732485594545	-0.02385504960760884	-0.1153454655486477	0.01651324490745188	0.3561717746557249	0.001387148338998856	0.02111229334952879	0.08175603190956525	0.1117711178075063	0.00101054498715337	0.003725454060723404	0.003496329819859728	0.006081124503650791	0.4623336263961678	0.4179702060965121	0.001091153755065683	0.007752368540484565	0.001016041220541953	0.0250366915849886	0.001003255639514263	0.005526185094284132	0.001047012933166774	0.01768756658098897	0.5123801429372715	0.5030717751261536	0.03522672777705967	0.05095737019595649	0.4092639473841627	0.4018194316936422	0.00179840527526482	0.01083929848181351	0.001112714119519136	0.009257277860387169	0.001201830958117598	0.01185722130734232	0.001024227868073588	0.01068106370173592	0.6165907828664964	0.4687662668484202	0.02196248734404579	0.03847677218698742	0.001026501048302408	0.004827338193926715	0.001029037313286519	0.01654396950025339	0.001020395833039191	0.05707600980937556	0.1833754423727433	0.2006279750458167	0.03317987824003134	0.0168897058879272	0.00710890485946812	0.01155593370739954	0.7680786907556389	0.7915411959674779	0.001022487153212268	0.03503001495847383	0.00100842158775568	0.004994989109441635	0.001002592239417701	0.006420119225326788	0.001005138821021061	0.007119653901683478	0.02428575989432293	0.03211252201392408	0.02723628207470577	0.03291262623290698	0.004672839509446639	0.007769595158482017	0.001768594466273637	0.01755630875781287	0.006802633264534069	0.03750322590746315	0.1375492157485566	0.1580612327999443	0.135856405868103	0.1672197680662253	0.2081052652825676	0.1961862169786993	0.04010041254887714	0.07725325186996185	0.002045549235693088	0.08055032920877613	0.003404865225247079	0.04006835818625985	0.001505955647360417	0.02605627641964249	0.001066241890982009	0.008943199392437035	0.001031994057498477	0.04334767960396379	0.001100868081734913	0.01227693998025732	0.003835950992350002	0.03029034118398755	0.01243887872039901	0.03135925017379042	0.006203591185187114	0.02448953323403732	0.01947072016556821	0.02277463367960953	0.098848511451403	0.1096799270352785	0.009221724900450052	0.02928294706065212	0.01827603965423947	0.02437693149681222	0.003209367376259671	0.07063048167700409	0.00161553480687329	0.04303306259716993	0.07337910844778359	0.08511721505285239	0.00948811008041108	0.03876732655220233	0.03117570626597741	0.04949234968598461	0.02598466910328388	0.03855293549374248	0.003531400391646396	0.02828631345268656	0.001048483271762904	0.01748036867738662	0.03312802452447462	0.03625098068019391	0.007753278596817527	0.03705882839556319	0.002532839447669342	0.009328223589620968	0.002322624441468196	0.01458065865224028	0.00102898896699742	0.006352658813631607	0.03975874792211502	0.04043966279973992	0.1542367661290514	0.190135927825105	0.006184532465496008	0.01988146481920102	0.006752184277851537	0.0699617883754538	0.01497444517103358	0.00889183784904234	0.01546006904601151	0.01113306465156481	0.01557340614519837	0.01265617523939632	0.05619705974161337	0.009476736127838146	-0.001915212145729968	0.04547512586911696	-0.004786855881433297	0.000685532055228285	-0.006943076433407538	0.00181809438868782	0.001064573397089508	0.04986263149267694	0.00100922610663763	0.001030612729423135	0.454581719217338	0.001083710333664544	0.001013505653847106	0.001003137889007702	0.001074930825852739	0.5769764845615197	0.01861343974926804	0.4366291754757934	0.001007057656644648	0.00110251438450471	0.001167782505334596	0.001024261704777812	0.5699768865407798	0.01410565828920949	0.00102290936524168	0.001022388565759288	0.001026024470895216	0.1860632755883062	0.0133649346782247	0.001194476983305862	0.8116512276870747	0.001021678850394504	0.001008753627905311	0.001002699135369162	0.001005404509742586	0.005978317124959595	0.006380263817050575	0.001074637011649011	0.001033314098794023	0.001293218533502123	0.167278316518005	0.1596921782032341	0.2322924524578546	0.01326475530855668	0.002041152517969866	0.001915102781944308	0.001106605523937562	0.001025144402287823	0.001016123964349693	0.001143018874665139	0.01116067619771734	0.02674673852743854	0.00132902644862328	0.01606780683645386	0.1382834902770638	0.007027339473385137	0.01143363274030054	0.004909093017619256	0.001792479577447849	0.08737072570210866	0.02162352419390867	0.03225673084124114	0.0190802301709488	0.003794698288620014	0.001034876856669999	0.03779239474987248	0.008381059431618531	0.001022787848490686	0.00106727844253816	0.001017398066930331	0.05307542600208571	0.1876263426324011	0.001129240474993782	0.0106314518026077	0.01409933797938743	0.01380578580698325	0.01406426700637281	0.05070360072852879	0.01107520796916424	-0.0007967257134455044	0.04796817420036056	-0.0107459128431756	0.001742987969960097	-0.007043171886149378	0.003219526481287995	-0.9633704618872672	-1.045759404011443	0.02364710140438769	-1.809381179077989	0.02080798158114536	-0.1409523179729317	-0.0282041638204138	0.002034517116346924	0.02349819374196496	0.005690247409393569	-0.02716441833845041	1.042371584877747	-0.9661397754932033	0.7565993510802173	-0.01661638757808604	0.05195552058832073	0.01651712284819785	0.03275132167632445	-1.351649371122952	-0.4633725399797799	0.02223788327923582	0.02108557212477517	0.1434716030437736	0.09270987616119297	-0.5970884352984472	-0.3240326179613033	0.4889756388479759	0.1148236287651453	0.008816552162056335	0.01011254403936466	0.01167525781822638	-0.9979188612634753	-1.163420898437979	-0.1689019563054371	0.07157438637337467	-0.2165596992519213	2.503865615994127	1.576497171095296	0.6180672642680748	-1.458909722755618	-0.001939975665510962	-0.137359179499305	-0.07475690251985918	0.01771916644518041	0.2679785652746199	0.007483430581759282	0.4373741731086079	0.8713774763928122	-0.3158059260051057	-0.1779030294948775	1.578000156432775	-0.1972507245986329	-0.3769323660258136	0.0343245327237647	-0.04127147726475159	1.119130037994522	0.7565963405249286	0.1866725365596649	-0.4141157912903858	0.06953955415118397	0.008765479858051485	-0.007021661175867562	0.06926411410572107	-0.08705421262281929	-0.03738501287722386	-0.05240509987027549	0.4852635942443326	2.741672683259551	-0.4395262357162137	0.3792448183247186	-0.02286618230929399	-0.04145470318218509	-0.05706722357222935	1.167251319860376e-14	3.002854797873877e-14	nan	nan	nan	nan	nan	nan
0.4	-0.001486694356521316	-0.04619423253413589	-0.0242630837577278	0.7482526854130913	0.9175112919532301	0.004515220400520909	0.4572673650571125	-0.01493797617485419	0.1456894811749287	-0.1104605003116977	0.07937321117238409	0.02861951246084874	-0.08842738267125136	0.09857318140264365	0.004328505598575549	0.255669209949308	0.2586119577002043	-0.2556692099493108	-0.2586119577002	0.0605622212046872	-0.1639192968611098	-0.007641750311366729	-0.3402599893373521	-0.01169623821517191	-0.001110170465929013	0.07378227646858461	0.28516248076522	0.8336251914416627	0.5694865837819225	0.08295196594569666	-0.01828439513246309	0.007684375845558595	0.0542672803391223	-0.47787857194731	0.4209920466636921	-0.9272370936403767	1.30099756011528	-0.3532027101727413	0.02397961820842722	0.3608991478008017	0.01384558738690315	0.2952289844681034	-0.2913128899274917	-0.5214335592040563	0.9357784942213272	0.1267075203035702	-0.5037583957520517	0.7079307169577305	-5.740021252576041	1.637819042074547	5.740021252576041	-1.637819042074546	1.687068892185934	-0.1667504283123569	0.1060806940193774	-0.8126235290484999	0.1331240461716919	0.1973335807370363	-1.261126313623011	1.764406522615379	1.410498361627103	-0.3184825831707884	0.932040281739048	-0.1129232572849149	-0.05231698150276704	0.3719953305898125	0.001232702970633692	0.0213135877243165	0.06484576106294448	0.09467316048243417	0.001009737487317108	0.003825493100852367	0.002313040993997526	0.005135048340851351	0.459583245125684	0.4181602521697811	0.001094143865317758	0.007782381356854303	0.00101466780497866	0.02533211015628077	0.001003196829623504	0.005543511302695551	0.001072630658096172	0.01756561667957735	0.5338479187914491	0.5122643850224852	0.02533833512405749	0.04147752498743061	0.4194275749333947	0.4095996374653995	0.001418421986077329	0.01118603346854378	0.001107062980942875	0.009801475786688687	0.001185064977277096	0.01199743057985771	0.001024573146167128	0.01105281080645175	0.6012042065973872	0.4565486396527671	0.01748709030827922	0.03426925911696391	0.001024396804411477	0.005252331180612723	0.001025300239125631	0.01663152688314677	0.001024482890014443	0.05848238370938211	0.1846868189659474	0.2017005623362869	0.02100284876147571	0.01093470979577466	0.004254114540704424	0.009149353844023213	0.7805586373516603	0.7947458078884807	0.001022201360482108	0.03633560205627346	0.001008664557981088	0.005096924129430782	0.001002670830489495	0.006563969273468255	0.00100532723349447	0.007277736106950798	0.01446205698975997	0.023604168703627	0.01622675699385014	0.02335865902906385	0.002943472275879057	0.006554837782403272	0.001416746684362353	0.01844984648514982	0.004217533155826801	0.03661622763001888	0.1503917316343595	0.1778152994000593	0.1489433204643969	0.1780177991712926	0.2176898727154422	0.2012261234319425	0.02477625717412687	0.06363808751137519	0.00205034069951832	0.08053134775091902	0.00271109995426135	0.03887678456600627	0.001309941249012165	0.02544802955943207	0.001046646827196564	0.009529231915969976	0.0010244463063734	0.04654974828440979	0.001128762503485114	0.01232969021456618	0.01005259290839582	0.03601720057577396	0.0238953414494622	0.04271840489830157	0.003907525024543604	0.02235849412388956	0.01820471784678908	0.02181712676436504	0.1172901620001557	0.1214647243237239	0.007301401225183405	0.02649133843172921	0.01425482629676475	0.02093194205672541	0.004494491416342839	0.07207100583724786	0.001710866906884873	0.04332034154089476	0.08097566652516772	0.09346518522265171	0.01897852438912357	0.0463964846797997	0.03367082703443599	0.053575406408781	0.02190291064551965	0.03463759237521789	0.00341246251097535	0.02816790221072244	0.001041348613825052	0.01752413402920263	0.03322328762433098	0.03559857101286931	0.008886136675239945	0.03842711383456499	0.001809339246591411	0.008874616037471318	0.00172223719280374	0.01443654152782838	0.001022202664772545	0.00630724630276198	0.04823810208629638	0.04579296413886837	0.1693913244118314	0.2060595009635428	0.003747422438463934	0.01668117901111068	0.009372579005318748	0.07258610035238747	0.01192244078803913	0.00751364281600019	0.0114949868089068	0.00931316823109429	0.0117741714769486	0.01068073359800277	0.04983213798691603	0.01101424400089808	-0.0008072203158930948	0.04797289428317195	-0.01014328795618559	0.001783129358739919	-0.007049733892023073	0.003660599192343693	0.001066008208208535	0.03653210463224676	0.001008604453460385	0.001024264955900137	0.4522997166807524	0.001107144403702114	0.001012949446791057	0.001003129806600792	0.001118526458714258	0.5902800985731507	0.009937166109421882	0.4459871765296654	0.001006263202961207	0.001099822619763266	0.001166281105589218	0.001025436175176021	0.5582923067908028	0.0110735581601274	0.00102155462132448	0.001020445494936046	0.001030965329578266	0.1875514834758247	0.00180679633082266	0.001084414707547669	0.8125090814572651	0.001022044196153864	0.001009051746736633	0.001002796428371599	0.001005621616955399	0.001248999872708401	0.001520137880185352	0.001049254664532094	0.001036919362836215	0.001461490045684016	0.1729870503564296	0.1768694269101131	0.2363451860031907	0.0015458759835276	0.002065837540231431	0.001985553780946258	0.001091099318009945	0.001025640975666569	0.001016384601059457	0.001170355901076957	0.02103985491277193	0.04442156528702435	0.001450104779526124	0.0172676709135509	0.1486520249972676	0.003835779070375208	0.008420447610467466	0.006607435036447291	0.001829876398007139	0.09415497620120197	0.03553065112278115	0.0399139424898836	0.01574506072358704	0.002916582724638872	0.001032731157376973	0.03010786215479769	0.01141284401617362	0.00102528607247244	0.001073520527159158	0.001013041872182107	0.06290091694430736	0.1988100324846362	0.001054137655641107	0.01345948182129447	0.004439479465311777	0.002144865550288728	0.002754828749294677	0.04303148486141244	0.01252126988982491	0.0002955242127199303	0.05047302273863222	-0.01519840758744292	0.002900797356641456	-0.007159672353575527	0.005723640351527988	-0.9713829817779954	-0.9544839868867404	0.001470224816794584	-1.613095911853843	-0.01209055753436308	-0.04223236012876448	0.07188962998914333	0.00392729489972298	0.03277055692697955	-0.006055025884536293	0.01935340232803118	0.8601058740593444	-0.9467363292532353	0.8032652408140621	0.1166732492964581	0.05404390477406763	0.00687595101902228	0.042338333348471	-1.084209215516338	-0.393370625115603	0.08004878630633218	-0.01768999973067293	0.1397878095522565	0.1187416016822915	-0.5902215515061964	-0.1812980952904462	0.175110904449237	0.1509015705406934	0.01381399259551062	0.02394947135522469	0.02493765864852629	-0.7460746851116551	-0.7711015258706939	-0.08842424354917101	0.1057252020546486	-0.001674042082729617	1.214685595795557	0.4023532481320672	0.4165279550487857	-1.274338894678893	-0.0004075031269432786	-0.09829446134094563	-0.04286190236220318	0.1125002444111528	0.4050383837444997	0.003637723686688327	0.6778145725548745	1.360451415509806	-0.1399270554202306	-0.03052708157605661	0.820639292215	-0.3401914747069942	-0.3233800804385688	0.2538629870927659	0.1162641764511843	0.4848416770446954	0.7095624621825393	0.5925440315937853	-0.3794293276777909	-0.07989427512262598	-0.005799942238354665	-0.1340714098309767	0.1836549251883909	0.002415590523042703	0.0001092525005891211	0.05093700262178921	0.5817127065675937	0.06230253171747226	-0.1869643585626266	0.134307277830581	-0.2422700581920928	-0.3140986779988271	-0.324656886052795	1.648042324374758e-13	-6.080617454168166e-14	nan	nan	nan	nan	nan	nan
0.41	-0.006627694049238384	-0.04148616510260304	-0.03471629763792233	0.7613667239427258	0.9140295449666742	0.00490327658282949	0.4610611113381606	-0.0154378894802388	0.1443263501448688	-0.1133123786119236	0.07352269312560337	0.03847936701380911	-0.08651340229666239	0.09262910146764441	0.01254843012379442	0.2023851224429717	0.2743960690380836	-0.2023851224429749	-0.2743960690380908	0.07676522341872419	-0.1652958045470596	-0.00672494909730983	-0.3486716576046572	-0.01072929450323263	0.0007593509661505941	0.06831764172466272	0.3018420889853219	0.8487366762171101	0.5671680715437952	0.09666655342423579	-0.01926629679230908	0.007620297603765172	0.05808291946556503	-0.5536057528269268	0.5150257852062059	-1.149133658909225	1.321869666675577	-0.3426141154013252	0.0521280423894904	0.4079599826531999	-0.1044335455520943	-0.5193053600443043	-0.2745270734338537	-0.6426184050232793	1.019945719965625	0.2626628704923166	-0.6759267221459717	0.9237989946213468	-4.921748310275178	1.518537895167865	4.921748310275175	-1.518537895167831	1.553850173353175	-0.10942088329975	0.07748933416220699	-0.8652675436204712	0.06190155317901517	0.1789146287768382	0.05972539822178172	1.564750099931045	1.595067381797423	-0.1533913776498506	1.665585183726491	-0.08160299785040097	0.03544579825140564	0.3910953810672786	0.001155297081057574	0.02164559583477479	0.05275104087334269	0.08194874704704194	0.001009145947217378	0.003921535486229328	0.001682186332499266	0.004635221870800966	0.4578454343282477	0.4195757878251825	0.001175831354297081	0.00786629705266974	0.001013753143834045	0.02575428578343459	0.001003141174666856	0.005557609942654779	0.001090405741557801	0.01741517757132371	0.5488670063977703	0.5183269381021732	0.01706765747682831	0.03340091879807504	0.4309202728776712	0.4186729354999037	0.001216600183840301	0.01183755904627463	0.001103100587360789	0.01039660813894356	0.001179829270508753	0.01216209490561632	0.001024712336995454	0.01146001834059769	0.5878400477761807	0.4470228181607886	0.01501538694301586	0.03196289209076954	0.001022760035726806	0.005685046256030138	0.001023204578831894	0.01675174109856429	0.001029057905216218	0.05979888682256446	0.1861579665091679	0.203037407718223	0.0117828520182979	0.006237668133788937	0.002706754254989364	0.007822809523040691	0.7892103630259919	0.7954444524193466	0.00102209262994266	0.03784980808597167	0.001008890054438058	0.005188492249146169	0.001002744261984967	0.006700759767277482	0.001005499526685736	0.007427210261648633	0.008542514535116843	0.0183971749268972	0.01155346645853245	0.01917275316498245	0.002016392287844709	0.005935659951327253	0.001242840619700072	0.01951188502566454	0.009137046175092584	0.0437601047016799	0.1560443698189743	0.1824842058539296	0.1580956131485212	0.1762541128582666	0.2238118207780438	0.2036239675376484	0.01379339533227939	0.05390771573241301	0.002056416566934326	0.08054491066098793	0.002328497756126432	0.0380125505470468	0.00122261626109635	0.0251611942205789	0.001039155630804869	0.01064673585448906	0.001022197626612124	0.05134391032928373	0.001130088237163011	0.01232440101095393	0.01378578862989861	0.03977705238573653	0.03532093648068523	0.05504552294833225	0.002888124544989329	0.02163170795135693	0.02101165986815021	0.02401090695263055	0.1260219699355942	0.1254690376858487	0.005690868000474343	0.02379472937129315	0.01162238605635775	0.01867881531376721	0.004823469161449139	0.07529408688600708	0.001674050812142163	0.04484440294696758	0.08623722928851137	0.09535394668643435	0.02470014866888721	0.04967582068596475	0.04138847725678994	0.06323927622620062	0.01978629795166737	0.0325615041853169	0.002965682073986036	0.02693359384381992	0.001037374276301316	0.01759705054374456	0.02813792973656993	0.03343539832258405	0.01288532804493842	0.04245321722392426	0.001433497933140695	0.008849626345447314	0.001431674538692311	0.01460145705701537	0.001017560188683714	0.006885007500930624	0.05595568328615937	0.05147146624953505	0.1784088621246849	0.1976002282451589	0.002492443130481363	0.0151063318112821	0.01031237683897039	0.07189237785493881	0.007875236029815309	0.005567294795078536	0.006837804504813311	0.006919865147608864	0.007200735334356972	0.008170596884149605	0.04305162938733906	0.01241155503966769	0.00012262990603393	0.04737659168850229	-0.01088253778374819	0.002914727843521474	-0.007197948262101406	0.00573910106807718	0.001082023155410801	0.03838558729826889	0.001008467617734123	0.001022128502019566	0.4554108989906644	0.001390964944787598	0.001012675841325942	0.001003043869875237	0.001100771259934393	0.5786356578489451	0.006011731266017941	0.4652625275209255	0.0010063483558622	0.001098258730045462	0.001181227275942198	0.001024367337210001	0.5531508864649853	0.01333368736199937	0.001020635161124684	0.001021512461329976	0.001036234240818351	0.1895228274482539	0.00145947055639315	0.001077799229077316	0.8096824036958382	0.001021924704330855	0.00100918647644111	0.001002841199402121	0.001005727236287009	0.002873135323893257	0.01059325845181092	0.001043275997605482	0.001082533432531071	0.02529285732466876	0.1576983840494178	0.168415006441191	0.2329715743858846	0.001569677811827122	0.002060163586191407	0.001879425932697234	0.001165952365223293	0.001036196076908117	0.001022795492888643	0.001098564313291168	0.01505857999770293	0.05181371040352577	0.002127904756903626	0.02996761376508224	0.1300585898158969	0.004102022051968006	0.00904876033783948	0.003951005617831494	0.001471253087336584	0.09250486913835645	0.02725491639633012	0.05951701170594696	0.01884530744921314	0.00214181715148647	0.001033666292862699	0.01560279475759797	0.02211249784231963	0.00105506568174349	0.001175219234344689	0.001012463492816033	0.06760289514783709	0.18791354000892	0.001278207581911597	0.009501512471975228	0.00274538063580977	0.001579708959714349	0.001890366687646129	0.03628723640850302	0.01372109419831115	0.0009141646826121238	0.04430314425372892	-0.008169091768354449	0.004057470717806719	-0.007376783359000634	0.007829971517049642	-0.9793235416036129	-0.8227638868980722	0.0510564339384845	-0.9406391693606145	0.0204069663432723	-0.04820483980293422	0.2108125577876593	0.01212722884663744	0.05132194681164254	0.005204599818983136	-0.03370620513330274	0.3483188659154408	-0.6893468069523845	1.01270747698184	0.04436924299508923	0.06197582425461549	0.02157814760070673	0.03823926697268733	-0.8280252178325269	-0.09151087632958228	0.0232673221205008	0.02806760594118661	0.1244596562642797	0.145022484003436	-0.3543859833712424	-0.0922533175188027	-0.03372713421242789	0.1533501330380816	0.006540908780124251	0.008131923462574391	0.009567230412561889	-0.3281501296845313	-0.09754500766543819	-0.04033676056050252	0.1085150430394521	1.288845806205456	-0.1717752093446862	-0.6063483540045497	0.06550071133864101	-0.6994808054306241	0.003418872970936849	-0.07113728613654818	-0.01507886588455326	0.1091269776146231	0.5392128912163909	-0.003051904533617561	0.1157681291033174	1.125886893059829	-0.01724018421522013	0.4364143805475597	0.008218953333316438	-0.2091208786189437	-0.1429022103634841	0.3439952786181938	0.1728002608553246	-0.0636819801823993	-0.00673320671425573	1.294573544822971	-0.06174689279450239	-0.1538797480365214	0.01492872288963631	-0.3139730401530218	0.5849731937759043	0.0007460487488471671	0.02941774769115671	0.05883118925770674	0.5424329274562285	-1.464801092886885	-0.1203281799236438	-0.2355944107145749	-0.1565923157335466	-0.1775031037271009	-0.1909619327705472	3.039778852191101e-13	-1.155988165427172e-13	nan	nan	nan	nan	nan	nan
0.42	-0.01262449713827681	-0.03600562991891022	-0.04696031646590796	0.7746912691638245	0.9106696610831355	0.005527709731286263	0.4656287621950881	-0.01683875302776144	0.136274370582579	-0.1158603278473051	0.06664187597443347	0.04869349293194414	-0.08304263893979234	0.08523726434086801	0.02255938162165934	0.1571352025121427	0.2889734089970282	-0.1571352025121418	-0.2889734089970311	0.09164559712637615	-0.1661251100156238	-0.006087767920746889	-0.357476488593957	-0.0104254700124793	0.002515000571538581	0.07280730510065467	0.3163221823343574	0.8651919148442845	0.5662553259649952	0.1133578290153149	-0.01987937355287967	0.008312181112722403	0.06208844568783942	-0.6490392512097271	0.5754855970908378	-1.285398083195754	1.343098898408104	-0.3288300895212725	0.0712550114380619	0.5156800629768519	-0.1663444610406699	-1.042540721995494	-0.2305270769642109	-0.7274933800705145	1.006632767240513	0.4380641171710863	-0.7933098341963255	1.066136111479908	-4.133187737474616	1.396464766287586	4.133187737474616	-1.396464766287585	1.422543190909294	-0.057309984835554	0.05015668652043592	-0.8912560734479688	0.0005002019332208912	0.1745592153984562	0.7297333103552975	1.324503548408848	1.679249131972168	-0.037329251305187	1.527377904240066	-0.03915827743406005	0.09887536864724061	0.4099727497581173	0.001124601937452581	0.02205721713720086	0.0468195776068347	0.07568332921273427	0.001008781871212118	0.004015791062713507	0.001364805579652699	0.004361513426668187	0.4576113421795125	0.4223684044594651	0.001358566571116358	0.008010353626679501	0.001013159163870568	0.02635169665632742	0.001003070371014376	0.005574200217412678	0.00109040912748273	0.01720619295428892	0.5558291259605741	0.5191490448214833	0.01079559885367941	0.02727535088208462	0.4447857383870113	0.4298800492229324	0.001115676470627935	0.01268816586442135	0.001100337795445703	0.01098085744371826	0.001184686056967875	0.01233941820138124	0.001024247232733031	0.01180031801583403	0.576862799559147	0.4398467325970511	0.01483827533889383	0.0319668796659731	0.001021482085010134	0.006053139491239923	0.001022690910139094	0.0169195741261318	0.001033979983969159	0.06099051369826939	0.1878166691599648	0.2045289122023106	0.006781330342909308	0.003743006079004578	0.001923841364914937	0.00713943652157517	0.7945762631860351	0.7941043624855059	0.0010219785165866	0.0394308146707605	0.001009070144964844	0.005268567853650836	0.001002803355968924	0.006821073663808941	0.001005638466170298	0.007561281877593257	0.006288524930984363	0.01638464492114788	0.01356674870929053	0.02077845166127744	0.001547832294611107	0.005649593813233029	0.001178650943761173	0.02065679808590655	0.02317631978199139	0.05956107074988804	0.1534008424363497	0.1765623771267157	0.1602461854560439	0.1688656752258638	0.2264315265286359	0.2025853345636056	0.008002139684778734	0.04909356451758943	0.002056626530295359	0.08060570096696926	0.002083608284846349	0.03752233996953888	0.001216373498237912	0.02513497823221769	0.001040691405249704	0.0116743001546844	0.001024280745220839	0.05704238342848947	0.001094844292566661	0.01230152532185059	0.01274674025352842	0.03916480995098864	0.04464703375009994	0.06565443673123901	0.0027129289105566	0.02177749033693368	0.02852956438862585	0.02988803960180561	0.1234613050581288	0.122189014852745	0.005006695985136647	0.02210911003474446	0.01057773678298042	0.01776075900499473	0.003667823786032543	0.07801575252918735	0.001476418584128823	0.04646138987993424	0.08847573927647248	0.09305969370115014	0.02366121614206682	0.04720106163025791	0.05445264787898007	0.07855374956389885	0.02017972889543808	0.03288348287149395	0.002354935548947807	0.02535206025542543	0.001035855709376879	0.01771361798906439	0.01847392390657024	0.02901091197125425	0.02010373146108559	0.04939472653205313	0.001260176820620913	0.009052728566245406	0.001337043551770077	0.01495577436885883	0.001014950698280777	0.007368189132879708	0.06221817685992955	0.05641052692579832	0.1797060469677057	0.1825505987559593	0.001972748497081074	0.01442815344232802	0.008839924837455475	0.0686233594706258	0.004963008269523811	0.004189941106530848	0.004170853862516265	0.005504282856016996	0.004427778864148938	0.006589665421552936	0.03629529421887355	0.01367720825824822	0.0008450069599377364	0.04306457183367705	-0.006442743846876505	0.004063042912558574	-0.00739209372241102	0.00783615580366916	0.001098038102617335	0.04023906996428626	0.001008330782004955	0.001019992048138326	0.4585220813005765	0.001674785485895113	0.001012402235867216	0.001002957933142149	0.001083016061152978	0.5669912171247401	0.002086296422608395	0.4845378785121859	0.001006433508747254	0.00109669484032408	0.001196173446294397	0.001023298499240889	0.5480094661391679	0.01559381656387172	0.001019715700915745	0.001022579427867029	0.001041503152058694	0.1914941714206835	0.001112144781959915	0.001071183750603276	0.8068557259344116	0.001021805212501466	0.001009321206145276	0.001002885970431748	0.001005832855618046	0.004497270775079748	0.01966637902343575	0.001037297330677165	0.001128147502230604	0.04912422460364977	0.1424097177424065	0.1599605859722691	0.2295979627685823	0.001593479640110758	0.002054489632151037	0.001773298084448792	0.001240805412441025	0.001046751178151932	0.001029206384722043	0.001026772725505163	0.009077305082642867	0.05920585552003724	0.002805704734280992	0.04266755661661244	0.1114651546345304	0.004368265033565043	0.009677073065212292	0.001294576199216582	0.001112629776667091	0.09085476207551342	0.01897918166988194	0.07912008092201084	0.02194555417482744	0.001367051578347958	0.001034601428392449	0.001097727360398814	0.03281215166846346	0.001084845291024204	0.001276917941535199	0.001011885113457824	0.07230487335136701	0.1770170475332026	0.001502277508198518	0.005543543122656496	0.001051281806308899	0.00101455236914198	0.001025904625999429	0.02954298795559349	0.01492091850679734	0.001532805152504345	0.03813326576882562	-0.001139775949265578	0.005214144078971686	-0.007593894364425854	0.009936302682571055	-0.9870592608631745	-0.7204979458590279	0.0173928632962756	-0.32129679160919	-0.01244791928019329	0.002991245087573658	0.3473058257659084	0.01595547067164612	0.06781760583904262	-0.00555669897609348	0.007644300618233806	-0.187983398023276	-0.5565286745399981	1.230028378520526	0.1564894974856119	0.051867295317263	0.009407745035390795	0.02895676157523995	-0.6142620298680125	0.06870029513508233	0.06712441840005251	-0.00816625113974268	0.1148125620565774	0.1496734221110262	-0.1497456300373717	-0.05266383137022005	-0.2326359884927773	0.1642616816527429	0.01151548954991811	0.02065415189664099	0.02185715089391275	-0.1071819308932411	0.3872193461967864	-0.02180190496293504	0.122300106014106	1.729743753221518	-0.9034614404189812	-0.7225970157426493	-0.2707674608989805	-0.2910947817256379	0.009037976057717379	-0.0234897730534636	0.009261967736015522	0.09451231674414133	0.5859005946142628	0.0001204266333818322	-0.1966042764026191	1.01681056213966	0.0345866561938155	0.7061434106188794	-0.6362279468405067	-0.1379935299130366	-0.05636599362694721	0.1535799060172583	0.134849281839785	-0.3517612127655519	-0.4412565501924738	1.722664735649587	0.1001840477417429	-0.1493393193244927	0.002930238639035803	-0.5863341420423074	0.7667361089539929	0.04803397311592848	0.03798960904432884	0.03202108938325586	0.4338244196863	-1.255768822445403	-0.007630592378584127	-0.3807518995037102	-0.1284711917147418	-0.1185545196159207	-0.1388158358003022	3.81115687079688e-13	-1.020443401315592e-14	nan	nan	nan	nan	nan	nan
0.43	-0.01975745273814277	-0.03009850811134193	-0.05995841622804015	0.7882272992218048	0.9074495090519704	0.006285263112201863	0.4717328610160121	-0.01856445541209223	0.1248235384136879	-0.1177303099416482	0.0591578826063283	0.0581769122382835	-0.07752741566104374	0.07697801768142681	0.03343480051373836	0.1196410990176424	0.3023673071628269	-0.1196410990176446	-0.302367307162854	0.1052836401072775	-0.166427165306927	-0.005710600728261898	-0.3663556823304908	-0.01068813776023585	0.004298941099798329	0.08041193813966677	0.3282225173149915	0.8817859926023131	0.566152294000374	0.1246727479999044	-0.02013676138484237	0.009345804996957566	0.06629199754181458	-0.7780701020011372	0.6013185315814656	-1.295059970971841	1.36432663818961	-0.3149904319281123	0.07842581521831665	0.7148158346335494	-0.1724621096424627	-1.209189873398107	-0.1431526341549355	-0.7627248724247477	0.8710442401700957	0.6671358943948156	-0.850311376205077	1.091772859300925	-3.358797668224932	1.282968980341904	3.35879766822493	-1.282968980341872	1.304477453452422	-0.002920072769193105	0.02361585135757066	-0.8782158250809695	-0.05183910087685175	0.1838178654206952	0.760572649875045	1.051896842222046	1.623825358505708	0.007647123793843734	0.7410105269432617	-0.01204072803862743	0.1010648735141273	0.4299315406380929	0.001112149427317496	0.02247431229666829	0.04099036037488075	0.07030418863831839	0.001008443111405578	0.004093600781273773	0.001195592525964898	0.004235310581068174	0.4588109718329189	0.4263222844980977	0.003287038374623107	0.00959028892910537	0.001012843629645355	0.02717305305435101	0.001002949845454873	0.005592685004095677	0.001078094239415398	0.01697305505336019	0.5566151728713326	0.5167112911533811	0.006461641290599854	0.02300145484940373	0.4627240026524684	0.4440502939145892	0.00106241816290458	0.01371883952564484	0.001094656299047246	0.01148258314902239	0.001185870233227733	0.01249669916555976	0.001022613854582856	0.01200220333118062	0.5678109624299057	0.4344105023422806	0.01718506280342999	0.03448388349649006	0.001019965999034059	0.006317366008787368	0.001022872053055324	0.01714356834834159	0.001038277863894304	0.0620420594788922	0.18971493282875	0.2061510050673824	0.004024643776980429	0.002463297968619084	0.001505813342365428	0.006767358062161246	0.797170022360886	0.7909569687798854	0.001021005700698281	0.04091121219327302	0.001009177992870485	0.005345832444915957	0.001002839754132033	0.006939961292705541	0.001005727800249645	0.007691163589316535	0.006924034449282201	0.01689973740970405	0.01869126814812289	0.02493114006922608	0.00129901849541048	0.00552520899591352	0.003153731078376626	0.02401796484003751	0.03950957727785403	0.07627088566298737	0.1475081397088014	0.1669095891989859	0.1592028606876069	0.1638249104750603	0.2258199436042008	0.1981979746488771	0.004859458136851217	0.04689291601091215	0.002037752613432034	0.08067467178241435	0.002589477048068931	0.03785139351954667	0.001260641035090948	0.02531471288983684	0.001157882128484254	0.01256105266937875	0.00105282157821469	0.06266169061335514	0.001061105756879755	0.01233379081353587	0.01001379623791557	0.03695132179632064	0.04903979723481237	0.07135039189544513	0.00404646434083138	0.02342238371941402	0.03567209185777268	0.03539450604584949	0.1127585871161196	0.1146240803148836	0.005159661286140701	0.02143961720995517	0.01077134762524897	0.01783937050999737	0.00250813145032007	0.07948822267190601	0.001299878473596857	0.0474147014276334	0.088596592330509	0.08907276369390509	0.01928645647111024	0.04266053802185653	0.06900702480373115	0.09498003813908398	0.02080363744211703	0.03344717416176516	0.001837424661231304	0.02410147585894634	0.001035457367542405	0.01788453660739414	0.0101690667064489	0.02377724590510753	0.02691694640980233	0.05571148007283762	0.004461781732518486	0.01263594857411071	0.001990593542653439	0.01607836118120317	0.001014081621944474	0.007588900319528427	0.06426457710313314	0.05916154593114038	0.1784474217693351	0.1752599578512358	0.004545448187927317	0.01628416712602909	0.006828144730910177	0.06496844518100231	0.003055330381478184	0.00330664860211789	0.002630846673689041	0.004664120046197264	0.002768105177922931	0.005599845929658219	0.02769303482969749	0.01437409274568416	0.001305328181130402	0.03709420572379259	-0.0001571441175810171	0.005447705201291688	-0.007550031673130496	0.009706059261450595	0.001100155096066686	0.02864996647973062	0.001007887321670693	0.001018724330104278	0.4641987182464388	0.008376489130101299	0.001012610865740017	0.001002711451935918	0.001050263615781171	0.5507663422119674	0.001592448915204509	0.5193536081683331	0.001007432758080259	0.001082012456472924	0.001179428957983437	0.001018896341582323	0.5445047769778426	0.02330387014438456	0.001017264915613316	0.001023467583627856	0.0010438069744355	0.1941078141674518	0.00110167421171878	0.001068208331738016	0.800871293037174	0.001018460166592537	0.001009264021778258	0.001002870578480826	0.001005810542696691	0.01022530030305553	0.02827560080027739	0.001041655016578375	0.008680326075078093	0.06620900424264306	0.1347607919927906	0.1554340754824759	0.2204255728081844	0.001457966964120417	0.001987183751377624	0.004257016235517762	0.001362547372960864	0.001477140430676768	0.001127641712116069	0.001025318150670767	0.005352406002928817	0.05014238640674377	0.007682640791073705	0.0449902692295741	0.08474308295610837	0.006128257569224466	0.01208506299405597	0.001288863131959296	0.001118638101250383	0.0869446158796567	0.01049871443504967	0.09447739588481882	0.02111752116462241	0.00123701441025726	0.001035416159562141	0.001065283220911134	0.03607232360319183	0.01351735106952817	0.003853352730982192	0.001014270333760452	0.06214166345505628	0.1758210152006921	0.01210785974596872	0.003951358914774472	0.001042772850084975	0.001011904860574313	0.00102117844553633	0.01761081293980449	0.01463351662422931	0.001583667825223907	0.03029259157788201	0.006914561077062891	0.007019216387880413	-0.007672879470813907	0.01139176798233551	-0.9957390551387783	-0.6379305414337825	0.05374793003884774	-0.7253940751587536	0.01767791453186609	-0.01922416312237588	0.4464038251090103	0.2766460316270695	0.09538020907496833	0.00533163647398006	-0.0401745618412908	-0.3353537820641369	-0.3162569089835883	1.627842000043366	0.07874605717106647	0.04629793238434977	0.01829902434884846	0.01005781495535329	-0.4760915523686072	0.4094381103745044	0.002514963383920084	0.03896559973353329	0.09666621587984002	0.175002213042199	-0.1014486274142399	-0.02501674939124555	-0.386597623908498	0.1324298052979766	0.005609786359669858	0.007154542313659818	0.008211561524319826	0.1843496530360704	0.4501514943533239	-0.005340253907785138	0.5178646110066839	1.600214042765473	-0.991510371535223	-0.3116230464277102	-0.592311686355998	-0.1475499942289645	0.004967389809625655	0.08513599665980855	0.0250225368375575	0.08440185290114317	0.5316081612550206	0.006668127752190489	-0.2444176849511595	0.1733457514082236	0.2723307818310063	0.4148982930935079	-0.9125352267976292	-0.006444037951455197	0.06182183303937626	0.116780454838676	0.05820412935276387	-0.4328386356830788	-0.4770691195431273	1.556109096872127	0.01692003977586262	-0.09976243211589868	0.02541225070388237	-0.4448449208354626	0.5148564904807691	0.6276198873331783	0.1739730142273882	0.01429669484562035	0.09915350909046458	-0.2712948330892788	0.3668197368199584	-0.3470079015109828	-0.05534993561238126	-0.05526049677165712	-0.06643988646120869	4.411624530175779e-13	7.392394720750193e-14	nan	nan	nan	nan	nan	nan
0.44	-0.02819626384383602	-0.02407166394426066	-0.07247827791996637	0.8019821924275933	0.9043740501433793	0.007059629045369349	0.4801186015561952	-0.02016131709703562	0.1128592898821363	-0.1187170463760162	0.05151898694842972	0.06573424065804445	-0.06965681393155809	0.06839559924566949	0.04405134265486909	0.09009595501166474	0.3146458708733815	-0.09009595501166609	-0.314645870873396	0.1177233871590428	-0.1661798914579618	-0.005648668906001547	-0.3749134681200553	-0.01143835901799413	0.00622313738327173	0.08740634514671987	0.3372867870688748	0.8973536007918153	0.5662267537491044	0.1282861322393917	-0.02011461689526791	0.01019778788928052	0.0706709548926234	-0.9102103523858707	0.5994300689860942	-1.189750469150694	1.386871527969762	-0.2998914649394228	0.07461752188843576	0.9720084068255632	-0.1405763211608257	-1.145223994545367	-0.05387794497975451	-0.7584738380151717	0.621414589906212	0.9091398077272764	-0.8579441895408921	1.014360761280153	-2.543395839770126	1.173397875238735	2.543395839770126	-1.173397875238734	1.182884005082359	0.05255584321784884	-0.0128903875245883	-0.8269744840545349	-0.09701050006872575	0.2026103664409894	0.607688103960333	0.7572905030670217	1.473955218266473	-0.001830908634753769	-0.01292904478951075	0.01674818687738248	0.06254717026470032	0.4450538491256911	0.001106983560689468	0.02288661096758252	0.03239692365728193	0.06175819267221563	0.001008051975231995	0.004162710384503564	0.001110317791678769	0.004157183186222961	0.4613981728831263	0.431355153824612	0.007573240188976069	0.01307556309633307	0.001012790304025535	0.02823783154163238	0.001002766310018077	0.00560239254964227	0.001055556299860539	0.01668464809719167	0.5523155946762467	0.5117262402508127	0.003999194326719404	0.02059008516311386	0.4857205698308969	0.4629133180284374	0.001036294733935991	0.01484510345724704	0.001084472758999279	0.01186321782463856	0.001178088642399358	0.01263041021948208	0.001019595428033725	0.01197422458428816	0.5603870889143966	0.4302627509240272	0.02210866272883092	0.03965039466130951	0.001017982336999964	0.006439320325794217	0.001023406813753969	0.01741889606548873	0.001041578246937111	0.06294723045211179	0.1918797740544597	0.2080340977059087	0.002621841122550189	0.001808980823620561	0.001294937165906627	0.006573803756423358	0.7973141002697413	0.7865773125817961	0.001018846206056907	0.04209165042674107	0.001009203283827219	0.005414210733943371	0.001002850244112591	0.007044787878672717	0.001005761282842523	0.007807360509514544	0.01006804265434808	0.01955462247070128	0.02544037319316746	0.02991814472750252	0.001176683632393072	0.005497484827008409	0.007883745024369795	0.03037271763002516	0.05573635449566602	0.09132524787254805	0.1408696510145905	0.1574438851678343	0.1567898586064462	0.1621118720571129	0.2220783338755946	0.191026957550188	0.003194483654859803	0.04617226314199621	0.001994697175290506	0.08070927281876179	0.004079439597449573	0.03914177017480809	0.001343638099398355	0.02560218042991882	0.001431624127293851	0.01339361054680603	0.001116319624059953	0.0675474930314981	0.001043513755127174	0.01244159699824012	0.006776899011953488	0.03430996964325635	0.04721938592924047	0.07014065737382356	0.007132139235926032	0.02678288120405886	0.04047715089719618	0.03858097376192816	0.09511469206175927	0.1032227849952493	0.006109162328000411	0.02176944921771064	0.0120504610321813	0.01879186643375481	0.001921916141902966	0.07986868827256068	0.001214556742814049	0.04767329450018481	0.08697781091881034	0.08465864404749332	0.01287626663278078	0.03745526027826396	0.08358495280225718	0.1095462538510339	0.02072712725172011	0.03330920025852158	0.001513001555727416	0.02337711417118528	0.00103566581060991	0.01810503826386026	0.0058249709213849	0.02042509656155314	0.03196435056656632	0.06005669416739404	0.01218861347089033	0.02078532349055533	0.003601498062143517	0.01818413986952334	0.00101484047999698	0.007697633967780059	0.06082447073529473	0.05804907966177161	0.177211025843996	0.175745992602385	0.01106543989254554	0.02152427633266738	0.005016664727830881	0.06174766257905236	0.002088220445542956	0.002939689865440227	0.001853747025712249	0.004283423832143938	0.001929157063996247	0.005115031214710281	0.01687083168944605	0.01441478631978398	0.001492677036674332	0.02987696755986893	0.007307613809736937	0.007112640836808221	-0.007655334394295873	0.01129967061388729	0.001102272089520741	0.01706086299516718	0.00100744386133398	0.001017456612071756	0.4698753551923011	0.01507819277432532	0.001012819495620337	0.001002464970720245	0.001017511170406865	0.5345414672991936	0.001098601407801076	0.5541693378244816	0.001008432007400107	0.001067330072619979	0.001162684469671755	0.001014494183920506	0.5410000878165173	0.03101392372489837	0.001014814130307233	0.001024355739585692	0.001046110796811967	0.1967214569142202	0.001091203641476355	0.001065232912870961	0.7948868601399363	0.001015115120680252	0.001009206837410807	0.0010028551865285	0.001005788229774553	0.01595332983103145	0.0368848225771178	0.001046012702480284	0.01623250464792517	0.08329378388163443	0.1271118662431743	0.1509075649926826	0.21125318284779	0.001322454288127358	0.001919877870604288	0.006740734386586476	0.001484289333480385	0.001907529683208788	0.001226077039520919	0.001023863575841346	0.001627506923219856	0.04107891729345761	0.01255957684786593	0.04731298184253252	0.05802101127769416	0.007888250104883089	0.01449305292289987	0.00128315006470868	0.001124646425835764	0.08303446968379828	0.002018247200216711	0.1098347108476264	0.02028948815440461	0.001106977242158104	0.00103623089080141	0.001032839081423017	0.03933249553791823	0.02594985684803738	0.006429787520429968	0.00101665555406766	0.05197845355874572	0.1746249828681825	0.02271344198373459	0.002359174706889312	0.001034263893861769	0.00100925735200852	0.001016452265074388	0.005678637924015329	0.01434611474166121	0.001634530497943493	0.02245191738693841	0.01496889810339158	0.00882428869678877	-0.007751864577202098	0.01284723328210009	-1.00458522471907	-0.6021458013087397	0.01643356566474466	-0.9546678699062763	-0.01418794231006158	0.01260633527003859	0.5631036833424972	0.3970232437249423	0.1165020234506202	-0.007312147250792649	-0.00340951038024566	-0.6974428449231176	-0.1840234052164688	2.168584262957952	0.1756075516753557	0.02764908942268312	0.004693762999862837	-0.01701605086004073	-0.3565662625644148	0.5986017619662446	0.03866997843079362	0.002100434011295725	0.08553760057625558	0.2018733767994122	-0.02466743691830781	-0.01695900061120536	-0.4790884869877043	0.1042698239492422	0.009738229099072375	0.01784194330780527	0.01912019258514212	0.3207765836151816	0.5540825962565888	-0.002469775274479568	0.7210173131946641	1.398653212514143	-0.8660446611019035	-0.0570517491713016	-0.8274988977007575	0.004904345971268553	0.002164020240755215	0.1687748479941885	0.03080854422369794	0.08367338928737543	0.4391996412697231	0.01522856527789011	-0.2821770761116199	-0.3643273749905199	0.3777074766188208	0.242143665044158	-1.403500103221467	0.06187143660900873	0.1184108900970609	-0.06482100235929812	-0.004094413174343775	-0.437199140597709	-0.574207377235059	1.350650163002398	-0.04014899073315831	-0.04409477748566342	0.01284684098481769	-0.2100307975264921	0.3724282197247106	0.9612649548470584	0.2346279842458183	0.009625581704720819	-0.3388726352568202	0.2995663087310194	0.66918851220022	-0.2939255619254474	-0.0252044381632022	-0.02666120045923364	-0.03781488040790543	3.986630034193383e-13	3.045632057473728e-14	nan	nan	nan	nan	nan	nan
0.45	-0.03785052149122768	-0.01816187914819742	-0.08342756914232737	0.8159732144477405	0.9014634280481535	0.007744903010883913	0.4912126092640484	-0.02126902708221438	0.1021853047612752	-0.1189585390432637	0.04406060453242381	0.07029054031054585	-0.05946004430197294	0.05991897908303023	0.05343771984175202	0.06906955893470924	0.3258288387322437	-0.06906955893471256	-0.3258288387322966	0.1288902948851566	-0.165377870387563	-0.006019331146975586	-0.3827776837424606	-0.01261167026541844	0.008363956365361774	0.0928073205026731	0.3433069781818663	0.9110769799421802	0.5660115993942659	0.1263649780110936	-0.01979671630124189	0.01070568092969311	0.07516167306260672	-1.002392097776854	0.579470082181034	-0.9925264494677984	1.412040277124513	-0.2806252353650419	0.06146063501092407	1.22722945776293	-0.07755298613772181	-0.9977131400022358	-0.016140161285726	-0.7310488465550329	0.2866442900870857	1.109257494553678	-0.8344226698410349	0.8569482685008349	-1.655164799398954	1.062244585518814	1.655164799398955	-1.062244585518792	1.048005691703876	0.1063995806797387	-0.06314966346984331	-0.7418371639549335	-0.1365571359316112	0.2247761011051159	0.4643706539567587	0.4419379417619088	1.267774855131796	-0.03882489338333252	-0.2870789303134607	0.04227079759652728	0.04067231939020399	0.4507107060587301	0.00110335519808657	0.02329925768856647	0.02324171460171477	0.05257235276856032	0.001007606790227752	0.004224404700765602	0.001064541770492146	0.004114248996640544	0.4639589843775567	0.4369273471872039	0.01316864091372609	0.01753769975412045	0.001013088796737636	0.02953791256325576	0.001002541730732506	0.005586793272478734	0.00103554776616557	0.01634575121169601	0.5387016028139346	0.4997005639049543	0.002576969456263028	0.01921166024246902	0.5135833369360054	0.4875444870425821	0.001023265111455209	0.01606340969047175	0.001072772967198799	0.01210069407585558	0.001163866775435441	0.01274786344253357	0.001016358981266374	0.0116391867677138	0.5530194599543523	0.4269587972165607	0.02928286763194051	0.04712294257278117	0.001015797077348311	0.006418810136801006	0.001023890156135573	0.01772957122994644	0.00104323415914669	0.06372930179176153	0.1935816529835199	0.2097146251207172	0.001873719581450418	0.001483500325305042	0.001181999623515528	0.006459717209502409	0.7941811729883402	0.7814396467910436	0.001016214509562438	0.04279475942606903	0.001009198626721527	0.005476234277303677	0.001002851176774949	0.007143909586272296	0.001005772387366708	0.007916125025657798	0.01358051779981408	0.02231595680443985	0.02940132965474422	0.03262793291444716	0.001121371043917814	0.005515235552958515	0.01930862685229212	0.04288637011962027	0.06676417479405773	0.1006263246538564	0.1336199848789948	0.1495429307228422	0.1536442842615748	0.1616422311901196	0.2160121934319434	0.182351369954701	0.002272262628627416	0.04626729401697675	0.001943790897868071	0.08071741606581938	0.006433813309597095	0.04108274163661514	0.0016212939146714	0.02600531428245995	0.002545943393018696	0.01477079810645475	0.001214811596672715	0.07128479687470722	0.001035133130717015	0.01261135251102577	0.004206959525375976	0.03234548897253801	0.04077355389396515	0.06399920306780112	0.01117489827337596	0.03096107019456387	0.03991210350776278	0.03772151403132305	0.07407143543540914	0.08781589261668805	0.0095714149095528	0.02447417770116359	0.01360616147373238	0.01990325731309748	0.001599019330456151	0.07938869155744244	0.001165020898262087	0.04752315106628283	0.08279574799998683	0.08042357007763543	0.00772559807433511	0.03290039114444941	0.09454968902210593	0.1189489747837857	0.01851530419976529	0.03117685607296745	0.001416708166352927	0.02321163126087446	0.00103606206490949	0.01835944477164096	0.003491868468537347	0.01851953812319351	0.03360687496356158	0.06110576029678991	0.02657056969583023	0.03422859824171379	0.008304866180746343	0.02333220795883488	0.001015489494065772	0.007767883961321467	0.05102272359120322	0.05223363337548634	0.1748689114840922	0.1785285962122397	0.02025493049623001	0.02892255489711612	0.004070852560870883	0.0595189374240552	0.001572832459701332	0.002862052174830892	0.001440457738412525	0.004166664730157719	0.001482565601781381	0.004920329272605541	0.004427763343419652	0.01364667295133713	0.001459091502564277	0.02255734107160995	0.01332331965625516	0.009051243404744945	-0.007823360047062695	0.01282455854473202	0.001097298200288394	0.009138595997118694	0.001006889348829856	0.001016407151821365	0.4695995640722768	0.02268257424384531	0.001013890124325311	0.001002175220687069	0.001012362139750887	0.4811431748771529	0.00107102176591908	0.5988063479975861	0.001010780359504017	0.001054894466329776	0.001137527189606425	0.001011718632302601	0.5305742336599857	0.04287793421853759	0.001012430253253367	0.001024424795495747	0.001043982019432283	0.1961935510217727	0.001091522840391018	0.001063623972388058	0.7784278736670125	0.001012088465664769	0.001009182732529923	0.001002849576004338	0.001005780317338857	0.01858783347078831	0.03134800543303264	0.001078804821696265	0.04497262207715264	0.07828805088484411	0.1187060607030407	0.1467682008239811	0.2001602672756031	0.001292249527731946	0.001865870820522269	0.01077147581450848	0.002271659912386716	0.005235607374334759	0.001394619322256784	0.001028565263807978	0.00136632723180378	0.026151372754457	0.01800882433846765	0.0323037254601112	0.03516330638872715	0.01782783158632413	0.01597533830340041	0.001244132983007535	0.001103947464146096	0.07210560190154328	0.002302641848883269	0.1089963469261721	0.01245802517537034	0.00149341590727205	0.001036680555130116	0.001025927843486045	0.03222779336851714	0.05671368489691755	0.01910945741689563	0.001015749832984379	0.02755101648389159	0.1678940135723233	0.03681039102278076	0.003677030483495949	0.001035142020701843	0.001009278026955622	0.001016587411205616	-0.009016004667083129	0.01231900615063082	0.001285154772150845	0.01532205353108814	0.01802256274506487	0.01117140973904612	-0.00804858207571804	0.01433130668568245	-1.014890507324978	-0.5952745060434655	0.05522256622605908	-0.8807983540311295	0.01646367540900808	-0.01363324296898991	0.5434597508577157	0.4894811700743977	0.1400920846596584	0.0001748246856819185	-0.05146182023683853	-1.734877158059457	-0.09729343724250968	2.788592682174683	0.09444770641937161	0.01887861654146606	0.01540199389111462	-0.04949377939700289	-0.3140162862837772	0.8772466615549531	-0.02571991454061743	0.04544449570286229	0.07323192990151847	0.1396223666512133	-0.03343528629212839	-0.00784399427815346	-0.5305473521977355	0.0395447226346403	0.004118770712352464	0.005495244775616165	0.006322112268478145	0.2402482355341805	0.03262390423613699	0.004206992654054202	1.690959153970536	0.5030660151883234	-0.7027544737465619	-0.03763339538225408	-0.8875421398956516	0.02125577699292783	-0.0001718124062431663	0.213440545041284	0.04657913204423986	0.1795797005607932	0.3033563899724157	0.01829931773848586	-0.1237552985172461	-0.8443877588295742	0.4491572470773088	-0.3777800034303175	-1.69702107694265	0.4451495098422898	0.1057122192012702	-0.03433016268663675	-0.01812064933828119	-0.4099727255139448	-0.3377179602660911	0.5401484599784468	-0.3653138443170206	0.005926221339255428	0.03158163226146594	-0.1594878951019941	-0.1257704592697296	1.669301778561977	0.746636777064671	0.00363963273195083	-0.8418909775187798	0.2291555520332617	0.7938847420221672	-0.160578154874012	0.005788307757793315	0.0003598896143616003	-0.005215634078394379	3.59098199585555e-13	-1.299657583081587e-14	nan	nan	nan	nan	nan	nan
0.46	-0.04787912421387262	-0.01254339846165655	-0.09217718039207994	0.830237145991323	0.8987936998137007	0.008269309021768404	0.5042719171716932	-0.02164412302511924	0.09274222487439567	-0.1194742410585729	0.03694108598995637	0.07140310544945358	-0.04789079650916717	0.05176628931102853	0.06107097987281183	0.05712703054813689	0.3358717403635413	-0.057127030548138	-0.3358717403635651	0.1386336640243781	-0.1640808756480791	-0.006949814231415746	-0.3896695818697582	-0.01414760946705008	0.01070311282791384	0.09653103196043326	0.3460293503486941	0.9226501827609311	0.5654977572604059	0.1242290110441825	-0.0193604236299704	0.01104405190852085	0.07963758743757196	-0.9850793674667165	0.5411692470687253	-0.7498144746250366	1.441453432656834	-0.2517126926942978	0.04244393096241855	1.365068446775179	0.005946487298876193	-0.8990429477690067	-0.1087198146114506	-0.6907010632928192	-0.06733231283231111	1.183635440782307	-0.7931581114857	0.6637373301027309	-0.7266223016935049	0.9453846297258324	0.7266223016935049	-0.9453846297258319	0.8981762877041489	0.1515505770346254	-0.1248545562178803	-0.6325109850334181	-0.169536090911997	0.2422778625332357	0.272235324322994	0.09772671384247442	1.04391995194324	-0.06156846443898127	-0.05589159251872858	0.04042660233043097	0.02864275794759244	0.4420930901233212	0.001099053830953599	0.02377359804668409	0.01453063770217702	0.04417626072795457	0.001007106913971586	0.004290721290005947	0.001041134344298716	0.004035716931499543	0.4656390680480515	0.4420668440754004	0.01968016134678504	0.02274672814317102	0.001013773543845923	0.03097123130812561	0.001002284549327892	0.00552553970027163	0.001022971633796325	0.01591357262244094	0.5130176756772236	0.476485002413416	0.001847102311943824	0.01853157925221067	0.5462162283509244	0.519304034517967	0.001017927796447141	0.01726193781596068	0.001060704861205326	0.0122214392703346	0.001144175607737322	0.01287055234308594	0.001013353073494778	0.010994303657629	0.5447186638580911	0.4237865890512519	0.03856914508586904	0.05682210471664381	0.001013512452143637	0.006265964070169587	0.001024166204255126	0.01803598377768807	0.001042996910117	0.06445897430113573	0.1944400618507397	0.2109343502486914	0.001498490553158792	0.001280142627234627	0.001124714939775607	0.006377210161061161	0.7872412336188649	0.7763243119171536	0.001013385225180335	0.04294639981495619	0.001009184240912732	0.005525631970945818	0.00100284883617967	0.00722494970542659	0.001005773978638519	0.00800759078734851	0.01664287336827261	0.02453474622963586	0.02882687064775079	0.03146560007429525	0.001110117919161659	0.005545366123938836	0.03869024366272486	0.06237682009441812	0.07048599625111084	0.1022166456051785	0.1258304806572383	0.1436166307758826	0.1500931748952081	0.1613440647263654	0.2080477065990154	0.1736776443821272	0.00179383275818837	0.04674045764255001	0.001891331125123947	0.08071310773912946	0.00960422470270449	0.0432910030891075	0.00215331033500636	0.02646898118597778	0.00475896968379982	0.01674151611636528	0.001348307135055198	0.07351652608288738	0.001033296452752025	0.0127991189623897	0.002774432193614427	0.03157413886280695	0.03026135806869739	0.05364441674508606	0.01587310908577838	0.03559056465744376	0.03256424824631803	0.03175048584833183	0.0514990793857432	0.06889950936693873	0.01617358465866211	0.02999394440990588	0.01512155958472957	0.02094300948610214	0.001417803394227385	0.07911904857862606	0.001129902167753949	0.04746715399887561	0.07563328383842732	0.07645604809443886	0.005217992739295734	0.03068187085816149	0.100326502656959	0.1205543117792187	0.01355862395097052	0.02642304341587964	0.001561652235276603	0.02339419911739765	0.001036485015770096	0.01860761429005144	0.002308306362212271	0.01746719856038503	0.03111461868866226	0.0582781756737315	0.0482252554593103	0.05300959472537293	0.01686129486687643	0.0321498982798149	0.001015360765093381	0.007754730937007537	0.03424064990816722	0.04085777300102227	0.1708258249576129	0.1797731264188956	0.03162872569990392	0.03707032199978483	0.004248912548912942	0.05836092576603127	0.001315002078849507	0.002977684174992494	0.00123348188579357	0.004231631815509756	0.001258926608062659	0.004928916011870534	-0.009516354499321294	0.01203922943450109	0.001214979173999116	0.01536422300495669	0.01736433136621045	0.01126219162222837	-0.008077180263662302	0.01432223679073537	0.001092324311060677	0.001216328999065296	0.001006334836323084	0.001015357691574347	0.4693237729522529	0.03028695571338214	0.001014960753033133	0.001001885470642384	0.001007213109095908	0.4277448824551107	0.001043442124033618	0.6434433581706918	0.001013128711599517	0.00104245886003915	0.001112369909540194	0.001008943080682639	0.5201483795034543	0.054741944712179	0.001010046376201894	0.001024493851494775	0.001041853242051586	0.1956656451293247	0.001091842039306791	0.001062015031904622	0.7619688871940886	0.001009061810648088	0.001009158627648721	0.00100284396547916	0.001005772404902576	0.02122233711054475	0.0258111882889458	0.001111596940915914	0.07371273950638607	0.07328231788805224	0.1103002551629067	0.142628836655279	0.189067351703418	0.001262044767342526	0.001811863770440242	0.01480221724242996	0.003059030491291214	0.008563685065457034	0.001563161604991331	0.00103326695178221	0.001105147540394816	0.01122382821546311	0.02345807182906913	0.01729446907768291	0.01230560149977527	0.02776741306776479	0.01745762368390096	0.001205115901308796	0.001083248502458501	0.06117673411928792	0.002587036497545778	0.1081579830047173	0.004626562196325434	0.001879854572384512	0.001037130219489478	0.001019016605548724	0.02512309119911368	0.0874775129458025	0.03178912731336474	0.001014844111899069	0.003123579409037968	0.161163044276462	0.05090734006182435	0.004994886260101124	0.001036020147543506	0.001009298701906322	0.001016722557339623	-0.02371064725818173	0.01029189755960032	0.0009357790463582173	0.008192189675238068	0.02107622738673866	0.01351853078130306	-0.00834529957423407	0.01581538008926431	-1.026584850676933	-0.6023870548092904	0.0287722931635301	-0.796718297242761	-0.01326348767500505	0.00548676019004647	0.4765643884632038	0.5464015900360341	0.1431495678563136	-0.0164430063029718	-0.0220658510930929	-2.935419874060272	-0.04435461908296991	3.594259955201029	0.1716519302578751	0.004302878122115382	0.005740898517264122	-0.07898510954827227	-0.3302171541328653	1.043924608412457	0.01220280304497174	0.001247896835480469	0.07505783452434031	0.1097129194302746	-0.0002428768264309168	-0.01064310088506761	-0.474622303616435	-0.006023898022847643	0.007213059152152298	0.0142256256158349	0.01566044169107423	0.2122676019284766	-0.2203416091644079	6.193738642222785e-06	2.116376810240586	-0.1434979534786549	-0.4711137614944074	-0.02275686852318679	-0.8271264931361528	0.08053089623103922	-0.0003262945063646581	0.2222328461294359	0.042915154415921	0.2023794793360096	0.1380847142572987	0.01883075301751178	-0.04355096395588837	-1.206993778307293	0.4679685710864406	-0.7801700254011602	-2.105398277509989	0.6248790816806872	0.1040831488015683	-0.02275025507348861	0.01473486013623517	-0.3836887432616396	-0.106937607731499	-0.2088266244606792	-0.5644426847871824	0.02551537599210541	0.01159943782700314	-0.03938702241641136	-0.4029019307448141	2.028809301353011	0.9685524305826076	-0.007055021864652249	-1.450955452893961	-0.008048371908500076	0.819086219845373	-0.07978286248542281	0.0134494999977566	0.009684037011614709	0.002842855869556138	3.453582784789867e-13	-5.631984623690772e-14	nan	nan	nan	nan	nan	nan
0.47	-0.05697789042441898	-0.007394344503669704	-0.09843175422008296	0.8448221725326891	0.8964771487753999	0.008585650244500117	0.5177517468327199	-0.02109823618818231	0.08366091473462306	-0.1217944424811341	0.03023431307143881	0.0690578216212694	-0.03645315149240147	0.04406329571678503	0.06673849031697313	0.05451147874366295	0.3447154511037996	-0.05451147874365945	-0.3447154511038716	0.1468127256490107	-0.1623963234445932	-0.008539283640780266	-0.3953465282880174	-0.01597055649819927	0.01318238442494366	0.09780804979342732	0.3451689731383208	0.9319797859985642	0.5648580417472889	0.1265728711478172	-0.01907718071523336	0.01138602132508977	0.08388422347830188	-0.8143598483453321	0.4908502029217302	-0.5054823989638215	1.476467453237832	-0.2101199709737027	0.0206930117691005	1.299344233761628	0.110063983812763	-0.9325395996399931	-0.3754565169004528	-0.6567853756521105	-0.396166655714483	1.081121716037294	-0.7520320568708679	0.474285504820916	0.1939431001946955	0.8280907098780704	-0.1939431001946898	-0.8280907098780609	0.7350260185937711	0.1835515177070518	-0.1929650182757843	-0.4980773838638808	-0.1932415640164589	0.2522553301841134	-0.04398495331408828	-0.2686130920459996	0.8218927270035802	-0.07265719308344536	0.4535621869052949	0.01868812629295444	0.04300179962816082	0.400896099950898	0.001089838633862274	0.02437402260880986	0.008113243625842408	0.03834461209770643	0.001006555879326039	0.004367231408785473	0.001028361275926514	0.003921015392282911	0.4653587827885715	0.4459276995279493	0.02543576343341659	0.02756126421889244	0.001014800035523756	0.03238870454840887	0.00100205834914375	0.005399008131008545	0.001015012632037803	0.01536586313046456	0.4805598687908936	0.443957525160046	0.001451740446253384	0.01821071906647288	0.5789875624010042	0.5574237936605825	0.001016189841060403	0.01839618295959669	0.001050381356178643	0.01226650423134607	0.001124007465759341	0.01302261650757547	0.001011069237723673	0.0100645143504901	0.5346998899373357	0.4200943173554526	0.04721499886046258	0.06608577509561363	0.001011562325133129	0.006024393877192696	0.00102468641329931	0.01829444116601962	0.001042336628614982	0.06524301722757095	0.1945620538284765	0.2118692890351195	0.001300197448298726	0.00113186058717486	0.001092809255089507	0.006287168939624368	0.7760044455322592	0.7722462357291102	0.001010974599718118	0.04255539751730024	0.001009186677164477	0.005567026800962349	0.001002851491442513	0.007297346593640678	0.001005784381198941	0.008089059979803078	0.01986346248106622	0.02689751562046585	0.02622543473800544	0.02891893803952765	0.005504571374422332	0.008904809677107587	0.05782666518545133	0.08084656954196132	0.06720363027873187	0.09737197471567947	0.1232347441173169	0.141772200421913	0.1466608027757674	0.1616754380630843	0.1993713401002151	0.1664889722272181	0.001554678793920998	0.04724244021046951	0.001851831594130059	0.08071966610177173	0.01046272916391142	0.04395367739018274	0.002386969881446727	0.02647616406041067	0.006575137335382395	0.01772960724507615	0.001660366227550972	0.07393111505098544	0.001991092415803462	0.01384311200252345	0.001974760032576288	0.03150216978690906	0.02006390286869952	0.04355474965841836	0.02100648654556069	0.04034629425310987	0.02340583902030665	0.02455617657412914	0.03229204457628066	0.05021798872584159	0.02256689710774953	0.0348649461065149	0.01649784008529923	0.02189117240712181	0.00134943012820867	0.07981682238857929	0.001121572390474822	0.04787205636099257	0.07061491013428797	0.07540122720803606	0.003807472107649284	0.02959767640316464	0.09837062724948828	0.1136769471472842	0.00880513970757856	0.02182527893422674	0.005863168974418648	0.02733180817761678	0.001037213581793446	0.01880603885599207	0.001677174147988118	0.01717308630175236	0.02535650160654396	0.05260664592704048	0.06796744378978091	0.07047204935783978	0.02678275013424985	0.04173176210204848	0.001021641135229969	0.007599967685886434	0.01946239930119262	0.02759519683768981	0.1597209078567459	0.1773674345263634	0.03439717520758804	0.04171872830165307	0.00431284129703395	0.05721196522060566	0.001180680451810701	0.003202340405289746	0.001124290622387164	0.004405694646737474	0.001141415655951626	0.005062250819166883	-0.02285075796684843	0.009639190870238326	0.0009189457958022044	0.008524229874139861	0.01976750806515287	0.01356130123811898	-0.008335476327841318	0.01419745210826928	0.001070025403646722	0.001125458895250909	0.001005684252054447	0.001014821117539236	0.4605757829571714	0.03324548231798841	0.001016636205629535	0.001001770049934457	0.001006320111787785	0.3855542239217362	0.001035714136916146	0.6686289007164062	0.001015440718677981	0.001037247335948985	0.001095088457236202	0.001008480346361666	0.5029008268496158	0.05994042759722665	0.001009098278842773	0.001025848733487027	0.001041476914928272	0.1939755230237853	0.001094942723242454	0.00105754286361716	0.7346421635528128	0.001007961589612919	0.001009215090017081	0.001002862960237962	0.00100581449948456	0.02529823608201702	0.02108387405351364	0.01774632976937645	0.08727866002385087	0.05406811058349655	0.1272856969572637	0.1402085020000048	0.1804715566825505	0.001341629011376449	0.001809520548524179	0.008474133231189467	0.002268860223499033	0.00843828026848693	0.002343327373793605	0.004645483925695562	0.001165956577040624	0.006187492746026829	0.02943171695408736	0.009226753926185126	0.006702455033665743	0.03125944914118685	0.01847367375530492	0.001339984560920231	0.001137987444793802	0.0665334078192568	0.002094189605593449	0.08474097653054731	0.002856606306273573	0.0175915126544195	0.001038683953911837	0.001016802340733789	0.01336786814900432	0.09690892444179047	0.04307013956613338	0.001039458393654699	0.002101460992940145	0.1250094820545579	0.02608908121893946	0.003859218900535219	0.001044773066166347	0.00101166293383285	0.001020982819092224	-0.03549725000130858	0.00671698695448586	0.0006094458171605801	0.001949868902444186	0.02112370930682761	0.01589462721946181	-0.008585913794906305	0.01277832504100749	-1.039330598319622	-0.6143188506383472	0.08071359989864831	-0.3886749899659338	0.01886024743183872	-0.0214560301157628	0.2718419860984774	0.4287949196661552	0.1379720410108992	-0.01228194858903436	-0.07526317914684992	-3.578414303676583	-0.02019159403223694	3.982518194377474	0.08127224455570942	0.00413136527756976	0.02124074018014355	-0.1062138863077583	-0.4325233827575453	0.8259488557360943	-0.04356709211752958	0.0364436773032555	0.08365957654238411	0.07350175523938671	-0.02231817648066926	-0.008580036728885153	-0.3688191567001668	-0.06738332094101386	0.002572555018821976	0.003576957158643879	0.004189201289456022	0.2566085755509245	-0.2857728623201438	0.6118175466044884	1.565905451278725	-0.8053147748385078	0.1219992692642327	0.1021438725799721	-0.6290976468870149	0.02897788060709947	0.001906271784795923	-0.07766823757823613	-0.033351819569504	0.004081595638630132	-0.06065387041550678	0.1759845981502571	0.0238842500172096	-0.8450887672208738	0.4777292233719804	-0.6748882105504702	-1.624572729997892	0.3579794437360751	0.0866280753525324	0.123923811017389	0.0539716643356246	0.1298251465964403	-0.1000276148018296	-1.147541884988802	-0.3728134119268498	0.6820183290007472	0.02211756037207331	-0.01129566489988865	-0.7147424345713547	1.439047642179008	0.9388673620478738	-0.02414159409643737	-1.132929242253194	-0.5121296583041353	0.04928091301010677	-0.1461314221927154	0.02883626926941891	0.02329000265476217	0.02092550622682664	3.195704443586581e-13	-9.305940181427693e-14	nan	nan	nan	nan	nan	nan
0.48	-0.06376004065540318	-0.002682221235338212	-0.1023744705309854	0.8597848066084516	0.8946208512764116	0.008680543221105607	0.5296277368135299	-0.01930618127448273	0.0737850224923267	-0.1273860923369242	0.02368274137213309	0.06359092827673457	-0.02672379911498097	0.03663381918282552	0.07064710489083866	0.06081451573996172	0.3525282183921585	-0.06081451573996018	-0.352528218392191	0.1532819840236688	-0.1604460122131139	-0.01080762844937047	-0.3995351112519815	-0.01797620572144606	0.0157217968978036	0.09510826898238674	0.3406808697851478	0.9390858779293829	0.5639189623007346	0.1318782262554134	-0.01893733819060357	0.01196910138631272	0.08752874907519635	-0.5217561715891319	0.4537831091239513	-0.2874429712000889	1.516974939536107	-0.1596619846954042	-0.001845718262827271	1.044300510731173	0.2551801026549224	-1.057959368293425	-0.763009501286217	-0.6596608194365372	-0.691654216121003	0.8419769133303335	-0.7384546994917759	0.3119581560272557	1.05709545846101	0.7391959393459305	-1.05709545846101	-0.7391959393459306	0.556215637709419	0.204702382633074	-0.2606296360630719	-0.3348382941746843	-0.2060765293333934	0.2543060376990848	-0.5231244044845073	-0.6278185147089879	0.5992176905798934	-0.1214412511262984	0.5364074082665041	0.01174652431783125	0.07686488687824672	0.3216710013589988	0.001074079071849176	0.02517588965801141	0.00475420582264789	0.03602148970595365	0.001005955044496433	0.004473820959082193	0.001021708990157846	0.003746017087865696	0.4624573209374928	0.4470283894784031	0.02980245337107297	0.03156841242783988	0.001016151160903935	0.03368321134211056	0.001001887566642994	0.00521152790730438	0.001010588238347249	0.01465256640270916	0.444637562250725	0.4047499417986903	0.001249876907634357	0.01812026385272788	0.6091947058500743	0.5980109248265771	0.001016477834724689	0.01940888563033481	0.001042614723247218	0.01229249160030303	0.001105282308725496	0.01322674326286703	0.001009696391053345	0.008885203242997724	0.5224669113849619	0.4146503974414882	0.05416214329665684	0.07368386959811665	0.001010113452332152	0.005733617219688673	0.001025624097227931	0.01848485911493708	0.00104181838477841	0.06617034234764901	0.1940011721742235	0.2123289237011526	0.001202531738199909	0.0009756861921109066	0.0010746232429975	0.00618131156028264	0.7601511567661	0.7683914043290118	0.001009219488727197	0.0416945982087104	0.001009216139816756	0.005607216034644927	0.001002862320579791	0.007362952951204722	0.001005810637695216	0.008162490902897286	0.02347622134362504	0.0295933637271627	0.02259287381230412	0.0258145015373099	0.01585881818657489	0.01658041765019246	0.07389919627846939	0.09346157656017524	0.05673282624707598	0.08651277910015347	0.1286328749989356	0.1464520477324303	0.1436177217073211	0.1636491889122318	0.1906448371037362	0.1607258972633978	0.001474712443754196	0.04750226052097969	0.001830886518542533	0.08075659926985897	0.007778734819938593	0.04197823330428335	0.002109572262367279	0.02596447999380578	0.007425276841432528	0.01700000501378888	0.002205948369061473	0.07219370967894805	0.004268739873624409	0.01603914578822765	0.001603726414803292	0.03194636588766384	0.01219071093563795	0.03605965883683933	0.02649421791423468	0.04503618663132104	0.01462237756244927	0.01792879401559947	0.01896167496290703	0.03653471718056199	0.02750108833039705	0.03732669700667283	0.01769590135944843	0.02269714379187188	0.001382648667661185	0.08082990067824396	0.001144784721239156	0.04830110832668638	0.0701565471178638	0.07819456263868818	0.002850289991890979	0.02887879193149467	0.08719854988256699	0.09798556241819699	0.005485553466105431	0.01861271117232776	0.01571870796677365	0.03543480355746372	0.001038354892107571	0.01893060714486145	0.001359618127035355	0.01740408055058949	0.01664079405120778	0.04431655866301332	0.08258286782394136	0.08129786790968549	0.03717050598847847	0.05074818608442738	0.001037092519394036	0.007267019740366844	0.01100504703163681	0.01957179890638549	0.1384814161834663	0.1687497402187245	0.0240341292077596	0.03682965770966625	0.003780125633010145	0.05551585381076363	0.001117879036754902	0.003501500024606992	0.001070873290558424	0.004660661337056522	0.001084782870064887	0.005289454149182663	-0.035153294284775	0.006455904278740937	0.0006027125169381649	0.002082684982004777	0.02060022157819356	0.01591173540218799	-0.008581984496349223	0.01213115384860966	0.001047726496238256	0.00103458879144312	0.001005033667784682	0.001014284543505973	0.4518277929620896	0.03620400892260688	0.001018311658220836	0.001001654629210256	0.001005427114478313	0.3433635653883606	0.001027986149801875	0.6938144432621204	0.001017752725752371	0.001032035811858832	0.001077807004931511	0.001008017612039067	0.485653274195777	0.0651389104822765	0.001008150181488363	0.001027203615313816	0.001041100587803463	0.1922854009182455	0.001098043407180801	0.001053070695329668	0.7073154399115367	0.001006861368576102	0.001009271552384884	0.001002881954994658	0.001005856594065474	0.02937413505348831	0.0163565598180795	0.03438106259784064	0.1008445805413166	0.03485390327893881	0.1442711387516218	0.1377881673447311	0.1718757616616818	0.0014212132554222	0.001807177326608194	0.002146049219946796	0.001478689955704186	0.008312875471514606	0.00312349314259113	0.008257700899624505	0.001226765613689716	0.001151157276596668	0.03540536207910596	0.001159038774680586	0.001099308567566336	0.03475148521460756	0.01948972382670945	0.001474853220528565	0.001192726387124746	0.07189008151922811	0.001601342713637559	0.06132397005637825	0.001086650416217819	0.03330317073645751	0.001040237688266254	0.00101458807591957	0.0016126450988924	0.1063403359377792	0.05435115181890407	0.001064072675406469	0.001079342576834898	0.0888559198326542	0.001270822376056756	0.002723551540968992	0.001053525984792354	0.001014027165763471	0.001025243080849259	-0.04728385274443547	0.003142076349371266	0.0002831125879629654	-0.004292451870349846	0.02117119122691664	0.01827072365762016	-0.008826528015578657	0.009741269992751222	-1.05285641419758	-0.6258290794077689	0.06906079064205459	-0.09501304949103381	-0.007247601329120818	-0.006572592816119245	-0.07546871195637091	0.3849240167071823	0.1185562782929847	-0.02863273723089419	-0.05518329823602566	-4.271441095653483	0.001726375369096967	4.087734359869407	0.1473434358306171	0.000487359760714896	0.01615341669713013	-0.1288894696084037	-0.6805467977657833	0.7108094330829352	0.002361510281844489	-0.01236000487537137	0.1037142732598696	0.01465209535004768	-0.00182134778527495	-0.01380633243249315	-0.4299733460281425	-0.09998330008596848	0.006971939882235278	0.01286751948296968	0.01405278781569861	0.2788833451260528	-0.3318965026512265	0.8632390777206858	0.9454283243716515	-1.346402898674772	0.8337417714039593	0.3057186339637742	-0.5420070549370755	0.0320984448776896	0.005748666585050714	-0.3053908312640178	-0.06085823379014973	-0.1411591926644054	-0.2923141537776803	0.2492389021385451	0.05968207134266897	-0.6880785252790985	0.454801127587759	-0.6667846822160813	-1.10574845842326	0.1430289224058352	0.07564484151863168	0.04031064089098046	0.01956478086724684	0.3859425201510165	-0.03387561106143153	-1.971630643890768	-0.2874033405665849	0.8585926400258069	-0.003171822872163127	0.06563427907665119	-0.9266134341851876	0.7014820852270901	0.8554644626091262	-0.04269196074072051	-0.403119806483854	-1.250448854923397	-1.088409158921558	-0.1892130353240075	0.02835017780989693	0.02586480883363102	0.02161656041732448	1.090479440273216e-13	-2.884866335122783e-14	nan	nan	nan	nan	nan	nan
0.49	-0.06717055647210812	0.001787106800470487	-0.1043781995313057	0.8751786436420192	0.8932948766737676	0.008554741960636684	0.5381105943737364	-0.0158321086984213	0.06248200863016909	-0.1372115731059785	0.01687148706424769	0.05542052540118161	-0.01986936872257583	0.02915166273658332	0.07316925823430386	0.07523272842156112	0.359696878212981	-0.07523272842155032	-0.3596968782130656	0.1578460550893409	-0.158340320640014	-0.0137338623745098	-0.4020104180352981	-0.0200593787916163	0.01822872997101821	0.08681273707792643	0.33268045363062	0.944011017592967	0.5623154749806019	0.1328147001651747	-0.01879189653085964	0.01295177573846733	0.09024044018228844	-0.1675925690612876	0.4372311435450269	-0.1243129219070858	1.561995977133939	-0.1065091330080138	-0.02259847378934483	0.6495512140385971	0.4322899961860684	-1.203666722032315	-1.184926742790048	-0.6981178297327943	-0.9260016354167839	0.5369913770519622	-0.7532895377065862	0.2036532571517502	1.811821203588869	0.7119784036938941	-1.811821203588873	-0.7119784036939023	0.3477087008539099	0.2128622164126359	-0.323373704704172	-0.1684206301757069	-0.2094247308343982	0.2446818424719486	-1.129096614434479	-0.9692493094346594	0.3957859673500739	-0.1871911697861963	-0.4763876385454758	0.01094339399639542	0.1187746024460779	0.2122413904349003	0.00106364540544087	0.02622837711280411	0.002943000899347655	0.03568235249684107	0.001005548334188099	0.004607947937181169	0.001018275351894167	0.00354639835517027	0.4557324129560473	0.443550374222441	0.03554595238230673	0.03702289787802095	0.001017926136828177	0.03477312735817736	0.001001770197265484	0.004980090343521078	0.001007922590185676	0.01379375561483571	0.3933552260919045	0.3529022881258383	0.001141391406378379	0.01816676257571968	0.6330076922300946	0.6363666030671652	0.001019126471495884	0.02033885327214093	0.00103716984059412	0.01235024048508509	0.001091866190156659	0.01348831378622221	0.001008848870730813	0.007559089773009652	0.5074675472799283	0.4058778781326721	0.05997790471920024	0.08017634823087909	0.001009107538785534	0.005470303632868619	0.001028409667097476	0.01860039216603451	0.001041098643670182	0.06731613445550461	0.1916588048459543	0.211163250912709	0.001160696797752995	0.0008323575885867744	0.00106498495273528	0.00605749707917584	0.737086260952965	0.7622196015136853	0.001007970856613913	0.04049922433815303	0.001009312001730647	0.005663737456727786	0.001002893789157038	0.007444864492662105	0.001005880659989441	0.008247656744576806	0.02688466600769226	0.03210638482020546	0.01869842773678443	0.0226011623138508	0.02816738234879063	0.02515214062543537	0.08158974033171075	0.09724711328933811	0.04284023316136552	0.0729776043181547	0.1424050294905953	0.1574708159507299	0.1444530211443115	0.168894058010985	0.1810976370248642	0.1549944582853309	0.00141379196719319	0.04730802607921021	0.00180822980864711	0.08082456346447359	0.004903403718116492	0.0398332235600346	0.001742202688615503	0.02559365720941844	0.006902678079214109	0.01482403262664757	0.002377950143663211	0.06790397543056043	0.009379895215386493	0.02065318373750658	0.001509049559854393	0.03274436271016667	0.006870641370165177	0.03129606734082704	0.03016312664404448	0.04771090388385901	0.00814756652501103	0.01299249968904732	0.01043009394951756	0.02752088190090024	0.02876688364836618	0.03606832216365381	0.01844325078114718	0.02314140434675616	0.009696734168427498	0.08396402195610853	0.009111572528938851	0.05183764618445875	0.0772383230837853	0.08454463942627612	0.002167400475731766	0.0284871506902911	0.07008029188299929	0.07701916698168869	0.003338467572316446	0.01651243197358685	0.02190845414665129	0.03868762714498181	0.001041412554447226	0.01897361496950758	0.001191126598796795	0.01810907611815142	0.009378199441682226	0.03734928064586929	0.08877170766281609	0.08358701469135725	0.04468166002484397	0.05630198385862752	0.001045948757661362	0.006755385115905051	0.006211813961839683	0.01598910607940272	0.1224062492007144	0.1590408516120526	0.01322104763686232	0.02655230736664047	0.003048058063225583	0.05349848129420862	0.002583610234797945	0.004690086269599691	0.002663646213245051	0.006139110372010564	0.002447891498881801	0.006579808011473214	-0.04579993541730829	0.00273983058178163	0.0004214473746761368	-0.002403755994691704	0.01865269572810294	0.01796930886194932	-0.008799721203008645	0.01091170042650235	0.001057064338057405	0.001039210897766649	0.001005202415569206	0.001015054869443832	0.4304605661736946	0.04733430858203359	0.001021010168508942	0.001001642491206741	0.001004912674186913	0.2237048249518118	0.00102876553691966	0.6880422570735131	0.001025377551910475	0.001031051662894602	0.001077977649235805	0.001007923912825457	0.4606899707297825	0.06901656157555072	0.001007984960986969	0.001034782056351231	0.001039714051810356	0.1836938271899606	0.001133279814471439	0.001056543979101157	0.6535194748358062	0.001006510686785684	0.001009530396986217	0.001002964258391233	0.001006035548165581	0.03190352689124604	0.01265371138466666	0.04838496841048659	0.08369346091110044	0.0181556406781525	0.1797184666077845	0.1526740800165906	0.1593563065586931	0.00129027805515842	0.001765458692085701	0.00159909836522158	0.001256918696966978	0.004678862516426883	0.002078582027153427	0.02037828261014944	0.001565597105331337	0.001149561963738938	0.0334455098995026	0.001119249948264608	0.001064311119282541	0.02631955944810564	0.01908073556502668	0.03293721180235726	0.03138926380669908	0.09907459745357611	0.001326875878912948	0.03542037994285707	0.00106373694082269	0.02481659106845631	0.001048281689353851	0.001016445204803711	0.001347787736302105	0.08897408061139669	0.05292802615030535	0.001047630848563851	0.001072520402529673	0.1063574470338989	0.001146032062864282	0.001903494648488218	0.006703979089066689	0.007130335957824108	0.006278608296723645	-0.05525944268813926	-0.001298039729249281	0.0003508500617846777	-0.00537924027086223	0.01469037347896229	0.01978575048517335	-0.008996012459612318	0.01062859135139663	-1.068397900192696	-0.7280247026674034	0.1277476406858702	0.02683319332538872	0.02372800751032644	-0.02731420058405484	-0.6493122833111128	0.6804530179343433	0.09879565317275411	-0.02029266040749307	-0.1022880924001345	-6.032290342920288	0.0076555172112591	3.479965009400064	0.06307895191890039	0.009042301597725851	0.03168320864374882	-0.132367459478536	-1.10421921534565	0.5916567395005425	-0.03941074170436647	0.02228566024918064	0.1264153794246239	-0.2475798436806672	-0.02070834021345625	-0.01195917382737799	-0.8533708418812304	-0.1329530595175424	0.005867884993496057	0.006684701183409516	0.006439144937667848	0.2318130467302202	-0.3116975515026132	0.8498016173773321	-0.1712793889562409	-1.373954745534439	1.341276745037193	0.7546325495735418	-0.6169054052512436	-0.05440795969772975	0.007895880533876192	-0.1303563444126842	-0.01448756504629249	-0.279807160895865	-0.5506547539668919	0.6370704161699003	0.09584267748763721	-0.2975327912524485	0.1044718826308805	-0.3465492335426774	-0.6964964695947058	-0.3531846568642653	0.01861056245218671	0.4374116186896412	0.5721956778886235	0.8510431377916492	-0.03985169109926012	-2.201833176652764	-0.1459776574784647	-0.1139581014885464	0.006849903271656406	0.08053761470331632	-0.5028565263850218	-0.2336219047117237	0.2891563962102914	-0.05735338970962225	-0.2900602161797017	-0.5478545703278712	-0.8811770558382843	-0.214176989375688	0.2019190520319596	0.2571561408359356	0.2234706854259017	-9.936679412862553e-14	2.625245369878912e-14	nan	nan	nan	nan	nan	nan
0.5	-0.06725680358299527	0.006005374545901699	-0.1050809308298896	0.8910287963502034	0.8924711446741305	0.008242894946402653	0.5425643653489189	-0.01080726967830236	0.04969122169362829	-0.1507414289980477	0.009809829025730092	0.04539939003956015	-0.01582232733171428	0.02166176946916282	0.07494378492331799	0.09675642232635016	0.3671166340434741	-0.09675642232634958	-0.3671166340435041	0.1600583605493128	-0.1562602421964093	-0.01725023365826454	-0.4030674752092753	-0.02214203326088303	0.02056745905778674	0.07266404393316662	0.3213561917315961	0.9472011117806252	0.5604164397672713	0.1198049732398207	-0.01884643858341978	0.01432668581309162	0.09160506029144988	0.1430975695432785	0.4035710510379742	-0.02724343084679393	1.608238074459392	-0.05921346392561868	-0.03905486901584897	0.2384831937358774	0.5653333914708547	-1.355513983188263	-1.503884525921054	-0.7097415655516959	-1.061800713352957	0.2804991134458211	-0.7400020637817203	0.1624328251166769	2.478191703098849	0.7894151412800493	-2.478191703098849	-0.78941514128005	0.08586251656949548	0.1995797567338956	-0.3786571077862049	-0.05118837230704879	-0.2059728091546357	0.220665240409692	-1.693756652546832	-1.292587663605189	0.2522085953942341	-0.1805508297656556	-2.252832758761917	-0.02825021814174395	0.1553120313718737	0.05225680177733703	0.001063101149220237	0.02745706127965796	0.002031597484554842	0.03655110528611893	0.001005429497005457	0.004741481320961532	0.001016944678642627	0.00332047213931758	0.4444249405865256	0.4334585849306767	0.04373812563356711	0.04466707167857045	0.001020163091965242	0.03564649896812507	0.001001705470218925	0.004752917001157004	0.001006333068797938	0.01289261989348607	0.3178983884230483	0.2854201208603824	0.001087532646562282	0.01827501715709831	0.648035721599322	0.6655414994375574	0.001024264356861312	0.02115904185808157	0.001033956259802381	0.01243293532075319	0.001085245443331855	0.01377085784933154	0.001008378446351501	0.006317169351680046	0.4893430006930762	0.3919607701076102	0.06487071283155996	0.08559641330838005	0.001008522178349183	0.005257672105846391	0.001033592680997098	0.01866695308478546	0.001040045359504817	0.06871807455850949	0.1869415269827054	0.2073814630146991	0.001157402181161057	0.0006842400423208241	0.001061904831673306	0.00592207588331089	0.7051128722409359	0.7503443149945257	0.001007171420462567	0.03915830530981413	0.001009489395197767	0.005755284543663416	0.001002950688005276	0.007560045222341396	0.00100600517542585	0.008360449089965876	0.02985487212370476	0.03439146812698485	0.01486904457241887	0.01956202631809065	0.04100451029425058	0.03355037199860465	0.07834610681147168	0.09037682057267585	0.02728481278164946	0.05876723043344146	0.1644817406435881	0.1727028800887773	0.1508708608614375	0.178969387179423	0.1703017818891345	0.1481352958667791	0.001317862864861177	0.04674484879874292	0.001776050865180145	0.08091555104448792	0.003170980765060197	0.03923620187951686	0.001447330969018803	0.0256511038537598	0.004836829919334562	0.0116884242732347	0.001942454001666573	0.06148017343821181	0.01785797217069477	0.02805058868044514	0.001630977055566087	0.03378172712367553	0.004137405508227027	0.02945114266515439	0.03114485565987811	0.04761221547808785	0.004783344117837032	0.01047630833643531	0.005961679176663854	0.02261523034626938	0.02540681861004949	0.03109338855248226	0.01863007380426463	0.02317742090048962	0.02902535196388832	0.08659609313239217	0.02768095285482034	0.05743407962859796	0.09292989563582806	0.09455483140297265	0.001687592826522181	0.02817377703115601	0.048496721470248	0.05434520422033198	0.002241961559085995	0.0154266548595239	0.0209672905233583	0.03503703794947816	0.001046964402954168	0.0189691354668469	0.001107776368079351	0.01911828845001148	0.00547931621108249	0.03353914099276557	0.08472300086846465	0.07682604629902938	0.04798599602007392	0.05720854008817715	0.001042150418361902	0.006165583435006669	0.003753382671283507	0.01423776543766496	0.1198280760369484	0.160662134733827	0.007454812944809108	0.02092379366995476	0.002271065224799946	0.05123400359588662	0.006123200113436943	0.007390920682121655	0.006496635681789305	0.009550407007386521	0.005740275007617413	0.009499197325399628	-0.05466587575728808	-0.001458938036285198	0.0004061839764698872	-0.004623761920599287	0.01368297527943707	0.01966518456690484	-0.008985289734584399	0.01109676352489749	0.001066402179882847	0.001043833004090875	0.001005371163352141	0.001015825195381232	0.4090933393853005	0.05846460824147003	0.001023708678789947	0.001001630353190789	0.001004398233892171	0.1040460845152568	0.001029544924040765	0.6822700708849092	0.001033002378085986	0.001030067513930702	0.001078148293541052	0.001007830213609941	0.4357266672637885	0.07289421266882665	0.001007819740486171	0.001042360497176358	0.001038327515816067	0.1751022534616759	0.001168516221765213	0.001060017262873458	0.5997235097600768	0.001006160004990268	0.001009789241587854	0.00100304656178867	0.001006214502266066	0.03443291872900255	0.008950862951252084	0.0623888742231363	0.06654234128088217	0.001457378077361983	0.215165794463947	0.1675599926884518	0.1468368514557029	0.001159342854902884	0.001723740057563214	0.001052147510498936	0.001035147438229179	0.001044849561341131	0.001033670911720473	0.03249886432068354	0.001904428596971235	0.001147966650886759	0.03148565771989844	0.001079461121842507	0.001029313670989717	0.0178876336816035	0.01867174730334502	0.06439957038419596	0.0615858012262866	0.1262591133879281	0.001052409044196786	0.009516789829331067	0.00104082346542684	0.01633001140046434	0.001056325690357339	0.001018302333688034	0.001082930373712406	0.07160782528501353	0.05150490048170567	0.001031189021728915	0.001065698228222132	0.1238589742351488	0.001021241749642992	0.00108343775601214	0.01235443219334355	0.01324664474989171	0.01153197351260225	-0.06323503263184319	-0.005738155807869947	0.0004185875356063837	-0.006466028671374168	0.008209555731008771	0.02130077731272616	-0.009165496903646046	0.01151591271004097	-1.08758785506355	-0.9641694814338413	0.1043001331112783	0.1465649502423535	-0.007366320148106864	-0.01183408941113925	-1.398223519117811	0.8228616867819577	0.07524739681778037	-0.02777989298313228	-0.06364828492908788	-7.39834381415631	0.01407754709916168	2.251577985818049	0.1253876248249368	0.005476549985987619	0.02034812466826142	-0.1120508598707214	-1.709464541015106	0.4963267219911814	0.01249792238386958	-0.02215444516813844	0.154943872299974	-0.508570926564065	-0.002779136294546154	-0.0161276753482938	-1.570670086796022	-0.1290923315113069	0.01397707284926673	0.01952135712437286	0.0195780885541741	0.2332957879000486	-0.297055857104332	0.8285407572936189	-1.185737564796749	-1.481442719200237	1.676400955352507	1.27181064789978	-0.7675517430470741	-0.04169012274912114	0.01035334366703046	0.00420678148433204	0.02479565196180006	-0.3330863859189829	-0.7191277025784998	0.8059123008516964	0.1075555895085291	-0.1043451612134834	-0.09988000408212354	-0.1827640873618931	-0.2841117134964048	-0.6002828312051733	-0.006003958742766345	-0.06009937940959071	0.4315438981469099	1.117965557967113	-0.01822209464564414	-2.313144108856369	-0.08450292335600484	-0.5220899164664464	-0.01266929361893113	0.1264776319357876	-0.2951857613492789	-1.108540949576197	-0.07398384632593505	-0.058325372030794	-0.03684936941448564	1.015585490769347	-0.158641829628966	-0.2386340716370751	0.330799811317862	0.4124343289233434	0.3474236507452177	-2.066089478658838e-13	-3.559082570767322e-13	nan	nan	nan	nan	nan	nan
[truncated: 371,854 more chars]
