# Supplementary material for: Transtibial limb loss does not increase metabolic cost in three-dimensional computer simulations of human walking
Source: PeerJ. 2021 Aug 4;9:e11960. doi: 10.7717/peerj.11960 (PMC8349165; doi:10.7717/peerj.11960)
Supplement: Supplemental Information 1 — Each subject’s simulation output and Matlab code for generating plots presenting the data. [file peerj-09-11960-s001.zip › TTA3D_solns_rev/Post/soln_walk_N50_wm100_TTA_S35.sto]

num_controls=79
num_derivatives=71
num_iterations=476
num_multipliers=2
num_parameters=6
num_slacks=2
num_states=216
objective=0.964291
objective_auxiliary_derivatives=0.001058
objective_contactAP=0.017071
objective_contactML=0.013978
objective_contactVE=0.032879
objective_control_effort=0.563100
objective_state_tracking=0.273067
objective_torsoGoal=0.063138
solver_duration=13884.005698
status=Solve_Succeeded
success=true
DataType=double
version=3
OpenSimVersion=4.2
endheader
time	/jointset/groundPelvis/pelvis_tilt/value	/jointset/groundPelvis/pelvis_list/value	/jointset/groundPelvis/pelvis_rotation/value	/jointset/groundPelvis/pelvis_tx/value	/jointset/groundPelvis/pelvis_ty/value	/jointset/groundPelvis/pelvis_tz/value	/jointset/hip_l/hip_flexion_l/value	/jointset/hip_l/hip_adduction_l/value	/jointset/hip_l/hip_rotation_l/value	/jointset/hip_r/hip_flexion_r/value	/jointset/hip_r/hip_adduction_r/value	/jointset/hip_r/hip_rotation_r/value	/jointset/lumbar/lumbar_ext/value	/jointset/lumbar/lumbar_bend/value	/jointset/lumbar/lumbar_rota/value	/jointset/patellofemoral_l/knee_angle_l_beta/value	/jointset/patellofemoral_r/knee_angle_r_beta/value	/jointset/knee_l/knee_angle_l/value	/jointset/knee_r/knee_angle_r/value	/jointset/shoulder_r/shoulder_flexion_r/value	/jointset/shoulder_r/shoulder_adduction_r/value	/jointset/shoulder_r/shoulder_rotation_r/value	/jointset/shoulder_l/shoulder_flexion_l/value	/jointset/shoulder_l/shoulder_adduction_l/value	/jointset/shoulder_l/shoulder_rotation_l/value	/jointset/ankle_l/ankle_angle_l/value	/jointset/ankle_r/ankle_angle_r/value	/jointset/elbow_r/elbow_flexion_r/value	/jointset/elbow_l/elbow_flexion_l/value	/jointset/subtalar_l/subtalar_angle_l/value	/jointset/subtalar_r/subtalar_angle_r/value	/jointset/mtp_l/mtp_angle_l/value	/jointset/mtp_r/mtp_angle_r/value	/jointset/groundPelvis/pelvis_tilt/speed	/jointset/groundPelvis/pelvis_list/speed	/jointset/groundPelvis/pelvis_rotation/speed	/jointset/groundPelvis/pelvis_tx/speed	/jointset/groundPelvis/pelvis_ty/speed	/jointset/groundPelvis/pelvis_tz/speed	/jointset/hip_l/hip_flexion_l/speed	/jointset/hip_l/hip_adduction_l/speed	/jointset/hip_l/hip_rotation_l/speed	/jointset/hip_r/hip_flexion_r/speed	/jointset/hip_r/hip_adduction_r/speed	/jointset/hip_r/hip_rotation_r/speed	/jointset/lumbar/lumbar_ext/speed	/jointset/lumbar/lumbar_bend/speed	/jointset/lumbar/lumbar_rota/speed	/jointset/patellofemoral_l/knee_angle_l_beta/speed	/jointset/patellofemoral_r/knee_angle_r_beta/speed	/jointset/knee_l/knee_angle_l/speed	/jointset/knee_r/knee_angle_r/speed	/jointset/shoulder_r/shoulder_flexion_r/speed	/jointset/shoulder_r/shoulder_adduction_r/speed	/jointset/shoulder_r/shoulder_rotation_r/speed	/jointset/shoulder_l/shoulder_flexion_l/speed	/jointset/shoulder_l/shoulder_adduction_l/speed	/jointset/shoulder_l/shoulder_rotation_l/speed	/jointset/ankle_l/ankle_angle_l/speed	/jointset/ankle_r/ankle_angle_r/speed	/jointset/elbow_r/elbow_flexion_r/speed	/jointset/elbow_l/elbow_flexion_l/speed	/jointset/subtalar_l/subtalar_angle_l/speed	/jointset/subtalar_r/subtalar_angle_r/speed	/jointset/mtp_l/mtp_angle_l/speed	/jointset/mtp_r/mtp_angle_r/speed	/forceset/addbrev_r/activation	/forceset/addbrev_r/normalized_tendon_force	/forceset/addlong_r/activation	/forceset/addlong_r/normalized_tendon_force	/forceset/addmagMid_r/activation	/forceset/addmagMid_r/normalized_tendon_force	/forceset/bflh_r/activation	/forceset/bflh_r/normalized_tendon_force	/forceset/bfsh_r/activation	/forceset/bfsh_r/normalized_tendon_force	/forceset/ercspn_r/activation	/forceset/ercspn_r/normalized_tendon_force	/forceset/extobl_r/activation	/forceset/extobl_r/normalized_tendon_force	/forceset/glmax2_r/activation	/forceset/glmax2_r/normalized_tendon_force	/forceset/glmed2_r/activation	/forceset/glmed2_r/normalized_tendon_force	/forceset/glmin2_r/activation	/forceset/glmin2_r/normalized_tendon_force	/forceset/grac_r/activation	/forceset/grac_r/normalized_tendon_force	/forceset/iliacus_r/activation	/forceset/iliacus_r/normalized_tendon_force	/forceset/intobl_r/activation	/forceset/intobl_r/normalized_tendon_force	/forceset/obtext_r/activation	/forceset/obtext_r/normalized_tendon_force	/forceset/pect_r/activation	/forceset/pect_r/normalized_tendon_force	/forceset/piri_r/activation	/forceset/piri_r/normalized_tendon_force	/forceset/popli_r/activation	/forceset/popli_r/normalized_tendon_force	/forceset/psoas_r/activation	/forceset/psoas_r/normalized_tendon_force	/forceset/quadfem_r/activation	/forceset/quadfem_r/normalized_tendon_force	/forceset/recabd_r/activation	/forceset/recabd_r/normalized_tendon_force	/forceset/recfem_r/activation	/forceset/recfem_r/normalized_tendon_force	/forceset/sart_r/activation	/forceset/sart_r/normalized_tendon_force	/forceset/semimem_r/activation	/forceset/semimem_r/normalized_tendon_force	/forceset/semiten_r/activation	/forceset/semiten_r/normalized_tendon_force	/forceset/tfl_r/activation	/forceset/tfl_r/normalized_tendon_force	/forceset/tricox_r/activation	/forceset/tricox_r/normalized_tendon_force	/forceset/vasint_r/activation	/forceset/vasint_r/normalized_tendon_force	/forceset/vaslat_r/activation	/forceset/vaslat_r/normalized_tendon_force	/forceset/vasmed_r/activation	/forceset/vasmed_r/normalized_tendon_force	/forceset/addbrev_l/activation	/forceset/addbrev_l/normalized_tendon_force	/forceset/addlong_l/activation	/forceset/addlong_l/normalized_tendon_force	/forceset/addmagMid_l/activation	/forceset/addmagMid_l/normalized_tendon_force	/forceset/bflh_l/activation	/forceset/bflh_l/normalized_tendon_force	/forceset/bfsh_l/activation	/forceset/bfsh_l/normalized_tendon_force	/forceset/edl_l/activation	/forceset/edl_l/normalized_tendon_force	/forceset/ehl_l/activation	/forceset/ehl_l/normalized_tendon_force	/forceset/ercspn_l/activation	/forceset/ercspn_l/normalized_tendon_force	/forceset/extobl_l/activation	/forceset/extobl_l/normalized_tendon_force	/forceset/fdb_l/activation	/forceset/fdb_l/normalized_tendon_force	/forceset/fdl_l/activation	/forceset/fdl_l/normalized_tendon_force	/forceset/fhl_l/activation	/forceset/fhl_l/normalized_tendon_force	/forceset/gaslat_l/activation	/forceset/gaslat_l/normalized_tendon_force	/forceset/gasmed_l/activation	/forceset/gasmed_l/normalized_tendon_force	/forceset/glmax2_l/activation	/forceset/glmax2_l/normalized_tendon_force	/forceset/glmed2_l/activation	/forceset/glmed2_l/normalized_tendon_force	/forceset/glmin2_l/activation	/forceset/glmin2_l/normalized_tendon_force	/forceset/grac_l/activation	/forceset/grac_l/normalized_tendon_force	/forceset/iliacus_l/activation	/forceset/iliacus_l/normalized_tendon_force	/forceset/intobl_l/activation	/forceset/intobl_l/normalized_tendon_force	/forceset/obtext_l/activation	/forceset/obtext_l/normalized_tendon_force	/forceset/pect_l/activation	/forceset/pect_l/normalized_tendon_force	/forceset/perbrev_l/activation	/forceset/perbrev_l/normalized_tendon_force	/forceset/perlong_l/activation	/forceset/perlong_l/normalized_tendon_force	/forceset/pertert_l/activation	/forceset/pertert_l/normalized_tendon_force	/forceset/piri_l/activation	/forceset/piri_l/normalized_tendon_force	/forceset/popli_l/activation	/forceset/popli_l/normalized_tendon_force	/forceset/psoas_l/activation	/forceset/psoas_l/normalized_tendon_force	/forceset/quadfem_l/activation	/forceset/quadfem_l/normalized_tendon_force	/forceset/recabd_l/activation	/forceset/recabd_l/normalized_tendon_force	/forceset/recfem_l/activation	/forceset/recfem_l/normalized_tendon_force	/forceset/sart_l/activation	/forceset/sart_l/normalized_tendon_force	/forceset/semimem_l/activation	/forceset/semimem_l/normalized_tendon_force	/forceset/semiten_l/activation	/forceset/semiten_l/normalized_tendon_force	/forceset/soleus_l/activation	/forceset/soleus_l/normalized_tendon_force	/forceset/tfl_l/activation	/forceset/tfl_l/normalized_tendon_force	/forceset/tibant_l/activation	/forceset/tibant_l/normalized_tendon_force	/forceset/tibpost_l/activation	/forceset/tibpost_l/normalized_tendon_force	/forceset/tricox_l/activation	/forceset/tricox_l/normalized_tendon_force	/forceset/vasint_l/activation	/forceset/vasint_l/normalized_tendon_force	/forceset/vaslat_l/activation	/forceset/vaslat_l/normalized_tendon_force	/forceset/vasmed_l/activation	/forceset/vasmed_l/normalized_tendon_force	/forceset/shoulder_flexionAct_r/activation	/forceset/shoulder_adductionAct_r/activation	/forceset/shoulder_rotationAct_r/activation	/forceset/elbow_flexionAct_r/activation	/forceset/shoulder_flexionAct_l/activation	/forceset/shoulder_adductionAct_l/activation	/forceset/shoulder_rotationAct_l/activation	/forceset/elbow_flexionAct_l/activation	/forceset/addbrev_r	/forceset/addlong_r	/forceset/addmagMid_r	/forceset/bflh_r	/forceset/bfsh_r	/forceset/ercspn_r	/forceset/extobl_r	/forceset/glmax2_r	/forceset/glmed2_r	/forceset/glmin2_r	/forceset/grac_r	/forceset/iliacus_r	/forceset/intobl_r	/forceset/obtext_r	/forceset/pect_r	/forceset/piri_r	/forceset/popli_r	/forceset/psoas_r	/forceset/quadfem_r	/forceset/recabd_r	/forceset/recfem_r	/forceset/sart_r	/forceset/semimem_r	/forceset/semiten_r	/forceset/tfl_r	/forceset/tricox_r	/forceset/vasint_r	/forceset/vaslat_r	/forceset/vasmed_r	/forceset/addbrev_l	/forceset/addlong_l	/forceset/addmagMid_l	/forceset/bflh_l	/forceset/bfsh_l	/forceset/edl_l	/forceset/ehl_l	/forceset/ercspn_l	/forceset/extobl_l	/forceset/fdb_l	/forceset/fdl_l	/forceset/fhl_l	/forceset/gaslat_l	/forceset/gasmed_l	/forceset/glmax2_l	/forceset/glmed2_l	/forceset/glmin2_l	/forceset/grac_l	/forceset/iliacus_l	/forceset/intobl_l	/forceset/obtext_l	/forceset/pect_l	/forceset/perbrev_l	/forceset/perlong_l	/forceset/pertert_l	/forceset/piri_l	/forceset/popli_l	/forceset/psoas_l	/forceset/quadfem_l	/forceset/recabd_l	/forceset/recfem_l	/forceset/sart_l	/forceset/semimem_l	/forceset/semiten_l	/forceset/soleus_l	/forceset/tfl_l	/forceset/tibant_l	/forceset/tibpost_l	/forceset/tricox_l	/forceset/vasint_l	/forceset/vaslat_l	/forceset/vasmed_l	/forceset/shoulder_flexionAct_r	/forceset/shoulder_adductionAct_r	/forceset/shoulder_rotationAct_r	/forceset/elbow_flexionAct_r	/forceset/shoulder_flexionAct_l	/forceset/shoulder_adductionAct_l	/forceset/shoulder_rotationAct_l	/forceset/elbow_flexionAct_l	lambda_cid33_p0	lambda_cid34_p0	/forceset/addbrev_r/implicitderiv_normalized_tendon_force	/forceset/addlong_r/implicitderiv_normalized_tendon_force	/forceset/addmagMid_r/implicitderiv_normalized_tendon_force	/forceset/bflh_r/implicitderiv_normalized_tendon_force	/forceset/bfsh_r/implicitderiv_normalized_tendon_force	/forceset/ercspn_r/implicitderiv_normalized_tendon_force	/forceset/extobl_r/implicitderiv_normalized_tendon_force	/forceset/glmax2_r/implicitderiv_normalized_tendon_force	/forceset/glmed2_r/implicitderiv_normalized_tendon_force	/forceset/glmin2_r/implicitderiv_normalized_tendon_force	/forceset/grac_r/implicitderiv_normalized_tendon_force	/forceset/iliacus_r/implicitderiv_normalized_tendon_force	/forceset/intobl_r/implicitderiv_normalized_tendon_force	/forceset/obtext_r/implicitderiv_normalized_tendon_force	/forceset/pect_r/implicitderiv_normalized_tendon_force	/forceset/piri_r/implicitderiv_normalized_tendon_force	/forceset/popli_r/implicitderiv_normalized_tendon_force	/forceset/psoas_r/implicitderiv_normalized_tendon_force	/forceset/quadfem_r/implicitderiv_normalized_tendon_force	/forceset/recabd_r/implicitderiv_normalized_tendon_force	/forceset/recfem_r/implicitderiv_normalized_tendon_force	/forceset/sart_r/implicitderiv_normalized_tendon_force	/forceset/semimem_r/implicitderiv_normalized_tendon_force	/forceset/semiten_r/implicitderiv_normalized_tendon_force	/forceset/tfl_r/implicitderiv_normalized_tendon_force	/forceset/tricox_r/implicitderiv_normalized_tendon_force	/forceset/vasint_r/implicitderiv_normalized_tendon_force	/forceset/vaslat_r/implicitderiv_normalized_tendon_force	/forceset/vasmed_r/implicitderiv_normalized_tendon_force	/forceset/addbrev_l/implicitderiv_normalized_tendon_force	/forceset/addlong_l/implicitderiv_normalized_tendon_force	/forceset/addmagMid_l/implicitderiv_normalized_tendon_force	/forceset/bflh_l/implicitderiv_normalized_tendon_force	/forceset/bfsh_l/implicitderiv_normalized_tendon_force	/forceset/edl_l/implicitderiv_normalized_tendon_force	/forceset/ehl_l/implicitderiv_normalized_tendon_force	/forceset/ercspn_l/implicitderiv_normalized_tendon_force	/forceset/extobl_l/implicitderiv_normalized_tendon_force	/forceset/fdb_l/implicitderiv_normalized_tendon_force	/forceset/fdl_l/implicitderiv_normalized_tendon_force	/forceset/fhl_l/implicitderiv_normalized_tendon_force	/forceset/gaslat_l/implicitderiv_normalized_tendon_force	/forceset/gasmed_l/implicitderiv_normalized_tendon_force	/forceset/glmax2_l/implicitderiv_normalized_tendon_force	/forceset/glmed2_l/implicitderiv_normalized_tendon_force	/forceset/glmin2_l/implicitderiv_normalized_tendon_force	/forceset/grac_l/implicitderiv_normalized_tendon_force	/forceset/iliacus_l/implicitderiv_normalized_tendon_force	/forceset/intobl_l/implicitderiv_normalized_tendon_force	/forceset/obtext_l/implicitderiv_normalized_tendon_force	/forceset/pect_l/implicitderiv_normalized_tendon_force	/forceset/perbrev_l/implicitderiv_normalized_tendon_force	/forceset/perlong_l/implicitderiv_normalized_tendon_force	/forceset/pertert_l/implicitderiv_normalized_tendon_force	/forceset/piri_l/implicitderiv_normalized_tendon_force	/forceset/popli_l/implicitderiv_normalized_tendon_force	/forceset/psoas_l/implicitderiv_normalized_tendon_force	/forceset/quadfem_l/implicitderiv_normalized_tendon_force	/forceset/recabd_l/implicitderiv_normalized_tendon_force	/forceset/recfem_l/implicitderiv_normalized_tendon_force	/forceset/sart_l/implicitderiv_normalized_tendon_force	/forceset/semimem_l/implicitderiv_normalized_tendon_force	/forceset/semiten_l/implicitderiv_normalized_tendon_force	/forceset/soleus_l/implicitderiv_normalized_tendon_force	/forceset/tfl_l/implicitderiv_normalized_tendon_force	/forceset/tibant_l/implicitderiv_normalized_tendon_force	/forceset/tibpost_l/implicitderiv_normalized_tendon_force	/forceset/tricox_l/implicitderiv_normalized_tendon_force	/forceset/vasint_l/implicitderiv_normalized_tendon_force	/forceset/vaslat_l/implicitderiv_normalized_tendon_force	/forceset/vasmed_l/implicitderiv_normalized_tendon_force	gamma_cid33_p0	gamma_cid34_p0	prosthetic_ankle_stiffness	prosthetic_subtalar_stiffness	prosthetic_mtp_stiffness	prosthetic_ankle_damping	prosthetic_subtalar_damping	prosthetic_mtp_damping
0	-0.07180491168744446	0.02192448663540799	0.1206760564178674	0.1612368174627655	0.8955107876402688	-0.006966296596692406	-0.2390789459705386	0.007272494301484299	0.003935570462519464	0.5208732712779095	-0.03430084121077789	0.1652513769399994	-0.01128717363714317	-0.06016654384913184	-0.09740049105310078	0.1825740832900463	0.03839475442458271	-0.1825740832902338	-0.03839475442454998	-0.3932874619702997	-0.01612284494054401	0.02324499722046611	0.1541037529270771	-0.1737819871428514	-0.01900600984476994	0.2160036957691177	-0.01259483981401894	0.550501055832287	0.9346967549993204	0.09883907098538272	0.002513761647094678	0.559158109192192	-0.002365673255789372	-0.1112180502248618	-0.5635653449930946	0.3799025929225465	1.707789034040335	-0.03070908826266595	0.02731368224275182	-0.7691394690741542	-1.157560250567491	-0.8988700539723912	-0.2025543206033995	0.4010838774914569	-2.265525840796018	0.5957253537327006	0.8533688326475641	-0.6752223448943544	1.577768219003847	1.34275216867903	-1.577768219003838	-1.342752168679029	-0.3319040625905573	-0.2081631916119326	0.02755174114524453	-0.154683392906056	0.06560509608569232	-0.3373489823332845	-2.507948232670901	0.2765664935255349	-0.1088172063450889	0.4696246518035987	1.197664671453857	0.1215715969875763	6.072110959114762	-0.04429998665793331	0.06535332259252787	0.0669283807052454	0.07725470073094587	0.07246296844911769	0.02095109520000155	0.02011305621613831	0.05820761319669768	0.07455170540962316	0.08052759110763849	0.1075935953476632	0.2024822249994954	0.1741428060001052	0.01640770591979826	0.04773840156194229	0.001807040411509825	0.01237679949999998	0.001139903197488524	0.02295370325469912	0.003403133012518938	0.02297681571298523	0.03897428814055481	0.05746199641701082	0.0219380286579876	0.02521234961399676	0.08030876203554273	0.08926660416123158	0.09673480730768588	0.07920478456805387	0.0421776412002455	0.04429722406283189	0.04458268666776154	0.06580629357596925	0.1820105481244149	0.1921419136859003	0.02425232717332185	0.03607849099153441	0.1188307489408306	0.09919488544171201	0.001150150060682918	0.01923028212169072	0.001140657309208747	0.01815370775284858	0.03982427561156564	0.06953890816949872	0.04537906376106923	0.04304999493802988	0.02432912088439141	0.03829465166029269	0.01248015904152769	0.01904155037474291	0.0935224153203012	0.1160194639791844	0.001167689905707715	0.004669944542117998	0.001069244119667133	0.004198219845892088	0.001105950659405994	0.006340850485573839	0.001177762470777063	0.0283840228960382	0.001183747959342041	0.03494658734730043	0.001024286279333404	0.005296975284618068	0.001052899711120172	0.004137680890041275	0.1394896843249167	0.1476905119288379	0.001396186278290861	0.01279540011417423	0.001895993567251383	0.01912286070219411	0.01248827194260879	0.01678986394796561	0.001050188722893388	0.02066130859509192	0.0092119322214797	0.1850150146513518	0.1037860304690848	0.0948782632589999	0.2252795663148354	0.1549059144508478	0.4505044509586715	0.3148975384013779	0.6130467786840703	0.3937911393715102	0.001011797085735285	0.00380458569373484	0.001077632773567825	0.008308874115269663	0.3484770250811241	0.2807457121409551	0.001206162752545561	0.02160454043030386	0.4302904413180957	0.4438205093667056	0.001051452096290375	0.01748717555188148	0.001287178804881388	0.01044047729558261	0.001408830126650421	0.0142668685147488	0.3504026095579761	0.3230192047594422	0.3461507006720396	0.2678571876309478	0.001511545452452142	0.009588828037840608	0.001091998046194265	0.003498669153204671	0.2167388583317011	0.191023464687636	0.003090830226640127	0.02109637809220071	0.001064227565058742	0.005209735341561322	0.001083448369669181	0.01845214252317898	0.1842145934004857	0.2049666750306545	0.1080465726506397	0.1349421445078293	0.001096037099109511	0.0008783723534294193	0.001121190115354195	0.007144570888025883	0.4391169402008233	0.2494252012298883	0.5746725522812685	0.6005177551324921	0.001071570271201419	0.01732572923873371	0.1118597354220517	0.10750703840354	0.001057250628395885	0.03340044611751606	0.001090336210413573	0.005936140945736619	0.001031809256607217	0.005357097600980862	0.001058078187756863	0.00795627537602321	-0.01610323488232828	0.01735037998775846	-0.01099487929345367	0.003016397710154033	-0.04038957768776571	0.0003980400069679235	0.002757536469503403	0.00827908494562225	0.05877737185748035	0.05005595778173907	0.0375903004816564	0.05940552415931326	0.04603150497261944	0.1982053934399368	0.03370381559185782	0.002697946858823328	0.001152168001717973	0.001140543597140512	0.03755850075460524	0.005048852665128814	0.04408887080901538	0.08744926801331267	0.04170720489761588	0.02728980140162729	0.1463628005475481	0.01607306417620492	0.0965064361697863	0.001208374753924733	0.00119454115427115	0.02130738917061322	0.05278741833657946	0.03501240499091841	0.001976812441796997	0.05200356781471212	0.001269010484505119	0.001113493125296068	0.001173517397604565	0.001256623712885057	0.001262249590358642	0.001032450208699814	0.001071430616657195	0.1508521238698733	0.001080020181228441	0.00112599659774576	0.008654016002227236	0.001063002298068884	0.01797166670338416	0.1287946226680056	0.2903672974128507	0.483469590080952	0.5941056795266425	0.001014846449158658	0.001065928825934461	0.2047833575655498	0.001275329493444578	0.4294378936202859	0.001070059857641799	0.001361490578094455	0.001543091775054694	0.5282438512956391	0.4549707135942763	0.001486036265387031	0.00111657718208143	0.2245614346486947	0.001664898387135296	0.001080681017289007	0.001113394905243015	0.1362511014563053	0.1093109627563862	0.001136312950491858	0.001166124591018436	0.4528598039805648	0.4501355918092102	0.001028130296947514	0.07275886814731281	0.001070192185067081	0.001107330056043962	0.001036467341192431	0.001068706274318985	-0.01876673364710109	0.01712427783889391	-0.0115254052064972	0.004556278435058954	-0.0516954835288039	-0.001979355011775553	0.002496940736457883	0.004996069762368697	-0.6614986907368653	-2.476470836165352	-0.5458681640344769	-1.429781056622919	0.6808693464523278	-0.4728294513406114	-1.856812645746003	-0.4638456886845844	0.966260208347179	0.03131917419838954	0.08481883060044709	0.01473537192147833	-0.2420559482824751	-0.8299383201015575	-1.985410092966768	-1.933388909230157	-0.1196963751018491	-1.063603559405507	-3.188943415574224	-0.5052809908357477	-2.105687550669271	0.01779784627500702	0.1059504637834329	-1.079069865094	-0.03416452962741056	0.4731189891945373	-0.4094311636625971	-2.051757968445285	0.03581985198759162	0.02361340674336157	0.02182566672261896	0.1055521301952529	0.1693196466497497	0.02572440492852122	-0.01328155678601616	0.3136554949086696	0.04323250761370702	0.02694518974178256	-0.1999992961735522	0.07872918117267462	0.8496786210663571	1.288911806595687	2.164390047377226	-1.200257586982048	-2.131816673602227	-0.007324823110621445	-0.03489228607185876	-5.074444408105037	0.01907836580967864	0.1058103202086269	0.1284001484062185	0.03281169969496787	0.03310974325749787	5.245373675862191	2.455968790850841	0.09609891122410101	-0.06754562588415497	-0.1826819401648715	-0.07397829884739102	0.007388579103341219	0.03236143873561029	-1.624895972436849	0.01520751901652245	-0.007268155246098177	-0.006761465541919918	-1.200790925521347	-3.555290934764054	0.1706428213073207	-1.162009943874119	-0.05827505123883128	0.02644982997354758	0.02306450545774519	0.02974119760534196	2.079711113315672e-12	-9.079671898110006e-12	411.3083189483983	545.3831811243487	261.9146215834889	0.02136971158244672	1.482017886509538	0.5309054457333267
0.01	-0.07241996022253307	0.01578609094942461	0.1233048768333948	0.1785904181547011	0.8953770339020722	-0.006591388980493156	-0.2467490729172261	-0.004634479652729676	-0.005675464363501678	0.518143666469414	-0.02845550216741161	0.1380233883389185	-0.005137368829972019	-0.05086910681022445	-0.1031325025121783	0.1994713144716762	0.05690681511623254	-0.1994713144715592	-0.05690681511607762	-0.3970363414874644	-0.01849714457670119	0.02330562037215024	0.1508270469518183	-0.1728996475213944	-0.02251400724520598	0.1883809002148561	-0.00643197551784693	0.5502141146704391	0.9392346424625549	0.1087706570517278	0.0009108994032734693	0.6217332086732344	0.0006343037395383527	-0.009937122298759796	-0.6614306075285841	0.138368382789299	1.761203777481701	0.004626963041851581	0.04706802146751813	-0.7502359189410892	-1.213979195010801	-1.024229289717984	-0.35886115744983	0.742076711431893	-3.111626972801611	0.6279185812094855	1.006436869313208	-0.463260819120704	1.832000661290751	2.242663879651951	-1.832000661290772	-2.242663879651909	-0.4064404669390437	-0.2682850330274869	-0.01225164792839489	-0.491661856019965	0.1163487348685876	-0.3626034507139143	-3.017644871085072	0.531128986784368	0.03386904480898844	0.4172544274470213	0.7618160416936437	-0.3076556697760324	6.426958070726141	0.4287808435858721	0.06305531982114666	0.06284002401003684	0.06351123850538758	0.05929210007887487	0.03550511392220732	0.0292480469523593	0.06060640222434671	0.06987640863295598	0.06030335355039106	0.08847282232315096	0.1979804057316475	0.1674308828656746	0.02676489075728036	0.05645380207341567	0.007073974183279052	0.01656736896352943	0.001130972488784668	0.02400556576203368	0.002285146609805228	0.02367735585532454	0.0384169505240665	0.05518825503752953	0.01341593359697173	0.01834568448208144	0.0594903341827439	0.06951519114504981	0.09437651011700311	0.06250496275448429	0.04193672479379764	0.04311220013156906	0.03717965181516435	0.05668988137717788	0.1561601285048727	0.1569702745262668	0.01853975081333118	0.03058876017416307	0.1196646072209789	0.08246643909570474	0.001168485198409566	0.01934171064930432	0.001158342744642105	0.01938372864438554	0.02878692753797069	0.05900629740940114	0.04981605582364354	0.04201045700299284	0.02975028859451315	0.04161159976097081	0.007306818232674882	0.01526281454844766	0.07996533461355428	0.09939307961916791	0.003759511501206513	0.007072825481610217	0.002914556744848696	0.005843888147980248	0.003179649920246489	0.008369202920950863	0.00122770285032147	0.0297090491685626	0.009109574749417804	0.04459482118839335	0.001026874805784761	0.005482537764220698	0.001058473336874911	0.003971951540491117	0.1460141098416793	0.1507931054561962	0.001235403149338949	0.0131131468228728	0.001509151532476335	0.01926553561684669	0.01170246282949016	0.01625988244010227	0.001052455339531936	0.02154536532311936	0.0179132759099754	0.1943268076713494	0.1184798324298346	0.1076381310139424	0.2522504979906371	0.1758767701296807	0.4581253052251824	0.300752920071576	0.6011079637844585	0.3690013620984678	0.001012273655521944	0.003725665073186418	0.001065916218503123	0.007698125986453195	0.2830146779418627	0.2266256627458094	0.001221211341982101	0.02178116722992727	0.4275205883886146	0.4428786779532224	0.001057515077982329	0.01877027585861554	0.00130016620622532	0.01068677372160302	0.001451106310316637	0.01461659408101327	0.4093780104022405	0.3692128194377362	0.3792782280882777	0.2890812376514488	0.001461599446706489	0.01032000139381378	0.001096079926194813	0.002779816311051832	0.2191224955574642	0.1878244827592075	0.00299457132816541	0.02128188412053866	0.001067059578824376	0.005231830352531015	0.001093705196197786	0.01865937073495405	0.1541849119686634	0.1838343791108167	0.1078422969472938	0.1343824804392884	0.00111097663524908	0.0007861989311796436	0.001135258084634851	0.007043063383589144	0.4393486532592651	0.2348645557747671	0.529018027166426	0.5624283327063264	0.001048276245611829	0.01895557851801373	0.0915660368021942	0.09431374037011876	0.001058711490360012	0.03270139727947532	0.00108975905674259	0.006181299954035314	0.001031078927139397	0.005581840707668506	0.001057659239116575	0.008234051720616165	-0.0163371763123272	0.01720641684981758	-0.0114634196710796	0.00324497284773879	-0.05124291124166171	-0.002526213874835396	0.002222760473634428	0.003218925596224321	0.0612889354734975	0.04192642465947824	0.06459052208065276	0.06724156791314188	0.02380545160882242	0.1833485363555913	0.04227309645309911	0.0210421632098566	0.001095872313978115	0.001090296141226154	0.03792954414079011	0.003087211410263835	0.02259372114964518	0.09428755491458385	0.04159957530197082	0.02925581564525756	0.08622990926998049	0.008821859332251778	0.1419048747681544	0.001169978436993909	0.001161709231383166	0.01131035478954991	0.05726443173061951	0.03668014755267201	0.001536359231060388	0.06969876391561314	0.01087655873155804	0.007998265078304971	0.008879981094446711	0.001299248623833904	0.0312476603372195	0.001027130934391282	0.001058220154256428	0.1605160324226143	0.001057605115531579	0.001088126536045673	0.01271159342662746	0.001047886899358981	0.03539871357762717	0.1487948517023404	0.309906206272811	0.4677025650940009	0.5522872780306491	0.001011012455456319	0.001043390174482517	0.1040470125532073	0.001204351904172626	0.4141915268071032	0.001058551147493686	0.001273251959309851	0.001454613962689294	0.5370394697895605	0.4414694898586473	0.001344789874463761	0.001086581486419267	0.2221683969034977	0.00393286253906159	0.001060976445142035	0.001096756977874653	0.07866737155993388	0.1060217440428784	0.001118251275029188	0.001136180620574692	0.4281280476736776	0.3935761988357511	0.001020559831374032	0.05467636941369358	0.001051804777662481	0.001073782768354635	0.001025116587981035	0.001047507262212132	-0.01462747187451077	0.01712816492061995	-0.01188237162036946	0.002424503515468192	-0.06173418696584183	-0.005887954847088986	0.001468640267504762	-0.003262949086091818	-0.8046927070104695	-2.232017789353734	-0.2670293666256451	-1.182942630256028	1.104464726615193	-0.4014637411929291	-1.917941450595876	-0.8501394117496761	0.7804278403616424	0.7375012028431432	0.1162983398441539	0.118254674058857	-0.1972405703199846	-0.5523992095138015	-1.980952419297374	-1.349352100992263	-0.1064825344150596	-0.7479882886276401	-3.749700375164277	-0.5889071783970276	-1.13706610979793	0.006477362633464647	0.1297812463798901	-1.028585351080175	-0.1319194273013818	0.2224336162151069	-0.3198071607912784	-1.251426436129906	0.4111047665666004	0.2804271961126921	0.3494922115266519	0.1457092208980559	1.617903189023331	0.0142259593090183	-0.01984718373223483	0.2912902733619679	0.02784281513922948	0.01433228637725859	0.07297059402041836	0.0967587166870206	0.9991304006556897	1.283720141903209	2.031937139657103	-1.64345775866291	-2.833032550608326	-0.00763181559002072	-0.07274161411529577	-5.76870446968609	0.0139583607503998	-0.3168034331361357	0.1304589739769801	0.01688808565856728	0.03353635046026468	3.858503453652325	1.734783702193608	0.06154985572110062	-0.0728804837504422	-0.4922246810393211	0.09548759605640868	-0.002512920083671475	0.01451336599652646	-2.631462735351127	-0.1246271844969707	-0.01138740166391401	-0.01326296096742201	-1.699572016082	-4.031390081863879	0.1702388427700443	-1.446930195740428	-0.07923212187591271	0.02551909070493046	0.02428815692304884	0.02894435073884613	4.058515250327817e-13	-4.98303428381467e-12	nan	nan	nan	nan	nan	nan
0.02	-0.07196656344118781	0.008749538174661496	0.1232935619250006	0.1964263464759018	0.8956166993504532	-0.006036932554049875	-0.2537906643212888	-0.01680998269147547	-0.01656686290038643	0.5133861578016728	-0.01997745137879135	0.1043877356156179	0.00114485745422089	-0.04003144057994614	-0.1065073248800413	0.2198205493953374	0.08090811021795304	-0.2198205493952831	-0.08090811021797521	-0.4011876438311885	-0.02152031154931891	0.02306347351958242	0.1444504347292382	-0.1713452943117233	-0.02622513791807767	0.1556301184890084	-0.01046980765587917	0.5508272381450923	0.9426278752804372	0.1135386618169244	-0.0009495842300265315	0.6873782532795079	0.0018996527734243	0.1024710133402503	-0.7431967628150145	-0.1481244718755016	1.804254559893372	0.04397474918744543	0.06322344429156564	-0.64343236041805	-1.211266067432026	-1.154942796080938	-0.6081350923380356	0.927626226524308	-3.54705866529895	0.6222096488329077	1.1614146708697	-0.2037845266911899	2.268168967409729	2.440599050692871	-2.268168967409728	-2.440599050692868	-0.4123886279024176	-0.3379366588933753	-0.03300225970291951	-0.7746646423711551	0.2000078137279576	-0.3779756368208247	-3.533545467010791	-1.763572793256341	0.07119572095550628	0.2406937227332003	0.1649484112313467	0.07004731896816212	6.686099984165839	-0.3912255789143769	0.06290553671162404	0.06168326953999268	0.05200926701112234	0.04923311558679231	0.05542025033548197	0.04136906926412259	0.06543083570293624	0.06773775384159947	0.03847084160360291	0.07022277650705328	0.1895485753112364	0.1577080082922648	0.03608872032939391	0.06341911729672245	0.0186672255472646	0.02574095324272427	0.001098352103398444	0.02509456343201646	0.001697995475592089	0.02519954954320355	0.03829274744802832	0.05382622015568097	0.007986309175718962	0.01398427535950325	0.03763304635797556	0.04932595759315379	0.09593494455576376	0.053362209598346	0.04175759612382343	0.04238409090734525	0.03408488539110865	0.05108033963799578	0.1154798574527272	0.1190615870059372	0.01201568890795953	0.02437550730423315	0.1386020358947821	0.07851227542404532	0.001158448477160662	0.01939961946810567	0.001150763578287708	0.02054388331734459	0.01802979273632382	0.04894453986275243	0.05423859059432248	0.04124807899358083	0.03334740554085295	0.04338658369011846	0.004430901732335845	0.01317558397633816	0.07979327007306532	0.0914327846057692	0.009804024138650213	0.0122190084866013	0.007251755169779701	0.009304902617259131	0.008034523089797631	0.01264364253972815	0.001273980616151603	0.03102332924397813	0.02755851429000407	0.06445617247541698	0.001025507595936282	0.005638251836077973	0.001054651083591473	0.003741079803953845	0.1537296328994165	0.1532048586523509	0.001143766444856441	0.01350277603776562	0.001296473871863736	0.01966435629363281	0.01328520853077422	0.01782862781946639	0.001046027314701126	0.02257001397806259	0.03064363273896117	0.2047266310189695	0.1350485502273878	0.1209658340472501	0.2759552544745593	0.1955877782693313	0.4584588584694612	0.2817325496344672	0.5802989521664623	0.3369926129673452	0.001010593887292236	0.003668499091194341	0.001048786151396981	0.007144356342806871	0.2008838024077395	0.164988842768644	0.00119324155875689	0.02183793497782737	0.4208093010337775	0.4370319040994754	0.001054788609831559	0.02014113624412322	0.001262541749604075	0.01078704901089552	0.001428024499702493	0.01487161513200548	0.4505666556497605	0.397492357709664	0.3967023540041623	0.3014717114537285	0.00136601054733642	0.01104810706755272	0.001083117196162903	0.002107948653797643	0.2197471008243221	0.1804767663565146	0.004074955112086003	0.02269429184736592	0.001058618874101015	0.005168610064413758	0.001090510025812426	0.01885099321288644	0.1117069010849925	0.1517394298464897	0.1063432580464457	0.1324998637824939	0.001109410250741811	0.0006462068713237072	0.001127314061212362	0.006884853157368886	0.4317470204810732	0.2156690838969814	0.4793090895468133	0.5205140228672082	0.001032846397210337	0.0210287422579402	0.07162035123577426	0.07916282383000829	0.001050244168915476	0.03186185556889191	0.001072690941167094	0.006505265139836138	0.001025035948882432	0.005890941560392277	0.001046845971512515	0.008597767979208758	-0.01365564894060255	0.01716102052499074	-0.01185757740620181	0.001899981280540655	-0.06155315805098409	-0.006106698392313837	0.001358968162374638	-0.003973806752550878	0.06380049908948898	0.03379689153720673	0.09159074367968852	0.07507761166695176	0.001579398244995476	0.1684916792712084	0.05084237731431382	0.03938637956093671	0.001039576626218607	0.001040048685282345	0.03830058752696303	0.001125570155383248	0.001098571490286315	0.1011258418158114	0.04149194570632065	0.03122182988886018	0.02609701799240704	0.001570654488371742	0.1873033133665154	0.001131582120084129	0.001128877308504825	0.001313320408485336	0.06174144512465673	0.03834789011442209	0.001095906020341252	0.0873939600164506	0.0204841069786273	0.01488303703133596	0.01658644479130851	0.001341873534726465	0.06123307108398516	0.001021811660026905	0.001045009691840275	0.1701799409753606	0.001035190049848455	0.001050256474360552	0.01676917085101221	0.001032771500632612	0.05282576045187062	0.1687950807366748	0.3294451151327699	0.4519355401070507	0.5104688765346569	0.001007178461778523	0.001020851523058986	0.003310667540899007	0.001133374314893829	0.3989451599939174	0.001047042437215096	0.001185013340510809	0.001366136150309172	0.5458350882834917	0.427968266123022	0.001203543483544751	0.001056585790769288	0.219775359158303	0.006200826691038107	0.001041271872952454	0.001080119050478301	0.02108364166358669	0.1027325253293766	0.001100189599557797	0.001106236650125	0.4033962913667892	0.3370168058622892	0.001012989365824529	0.03659387068007158	0.001033417370261381	0.001040235480667167	0.001013765834773804	0.001026308250106571	-0.01048821010192205	0.01713205200234921	-0.01223933803424003	0.0002927285958764835	-0.07177289040287731	-0.009796554682405013	0.0004403397985503116	-0.01152196793455342	-1.112274418965846	-1.895957764825628	0.04045228095028094	-0.8074042810749188	1.27807566147884	0.0344989457113395	-1.682667204045009	-1.066035976690719	0.6162431506483917	1.027922137251716	0.09224586322324485	0.1790660809119782	-0.0597146488416033	-0.3288871181925623	-2.072974200326647	-0.4219751776945992	-0.02831343388772048	-0.3622294674599488	-3.736353087756241	-0.6499854017494835	0.4491689845850569	0.007093907119766499	0.0919772200434508	-0.9848992226071469	0.02126745550919043	0.1647261548931517	-0.07113011269538771	-0.3185400990223747	0.5844802650938029	0.3866826402234073	0.4710431034221464	0.1034028905926169	2.211943135693616	0.01975472326925024	-0.02631003411218592	0.175487428711936	0.05760900891180003	0.07817434218010333	0.2197460815405433	0.1068475669772781	1.067284686598476	1.402478862261468	1.91242053952815	-2.175408008423564	-3.575611045179703	-0.002973895290724649	-0.02349658921398123	-6.577798524885023	-0.004893444551558775	-0.8751781678191377	0.1459521633151722	0.003607472265325473	0.01416884008081072	1.662558394613715	0.6892535472420548	0.09548537480589001	-0.05814858893108968	-1.012428835008549	0.1714020411949992	-0.00967448191312561	0.02924030419226724	-3.817426641464327	-0.2493829986251453	-0.01683188273230008	-0.01810200978462105	-2.127756210022317	-4.320268417364876	0.2593057133708551	-1.553533645249791	-0.08637362584213568	0.04221106543616557	0.03993605467506972	0.04692918039607942	-1.268008063250108e-12	-8.863966695193335e-13	nan	nan	nan	nan	nan	nan
0.03	-0.0702453992279324	0.001027929417742982	0.120487049734768	0.2146318586725182	0.8962701276631452	-0.005353191894191843	-0.2592705391482159	-0.02867968619421762	-0.02845234391342054	0.5057055364566321	-0.01042196414384458	0.0692354768557152	0.007029267623807125	-0.02771037591620428	-0.1073553744063921	0.2456818816185681	0.1034138649732414	-0.2456818816184039	-0.1034138649729577	-0.4049572499440645	-0.02522035582715088	0.02269474068558702	0.1355649334950844	-0.1688656340308703	-0.03000950229339188	0.1177751742656895	-0.02936957787338663	0.5511336037526798	0.9436506909589955	0.1113524560708593	0.001202585836370844	0.754789530343031	-0.001017864841770449	0.2373356083780462	-0.7974258608769601	-0.4062591455949666	1.833268570258273	0.08736828384983929	0.07352920433459402	-0.4214290183107033	-1.1597364883455	-1.212794521679796	-0.9119494914171452	0.9841951566754988	-3.462883002587415	0.550486935974554	1.296250448842521	0.02683529986912828	2.942754126239327	2.108329327474251	-2.94275412623929	-2.108329327474114	-0.3235555069462926	-0.3975137838004966	-0.03809828926351902	-0.9903530363319969	0.2941467968942516	-0.3764417997720308	-4.037685686035876	-1.835012754982639	-0.03326760825178935	-0.05178373802590418	-0.6149812929662258	0.2786450285700412	6.737271398296083	-0.1639799501296388	0.05586129666569026	0.05621865276888814	0.03977116818602667	0.03995661763291142	0.06507324864525017	0.04700349713889346	0.06854380353454684	0.06793930375665945	0.02132309908772775	0.05630566818346308	0.1758437420709333	0.1450088238021325	0.03932175082513881	0.06519891060052456	0.03233877200321835	0.03625995007460159	0.01274064523822093	0.03782357631817555	0.00553350194011669	0.03230071562420898	0.03447922329706208	0.05023402620838634	0.00465953047052079	0.01135422455517224	0.02065402869161385	0.03296581797379218	0.08821027388624116	0.04652611539802085	0.03685829805478205	0.03842497853381169	0.03271601725914897	0.04829188146084162	0.07632857761247913	0.08537880668832856	0.006918128427712117	0.01949745250993989	0.1402439291484065	0.07439390637283139	0.00115670256575405	0.01942591700571039	0.001138614820374167	0.02151048960728943	0.01002881373214386	0.04151168931703587	0.05895526194954585	0.04217873904052705	0.03751447422094009	0.04587710911175646	0.00282451650359482	0.01238215885287109	0.07313108777314056	0.08494713195885377	0.02414480217771435	0.02304534606168473	0.02021611423544777	0.01830950937448206	0.02206279640226493	0.02343128842620424	0.01348696608233902	0.0450399528531226	0.06506389650183657	0.09927388818520833	0.001028955952653015	0.005762188284026404	0.001060393936319361	0.003438393436757321	0.1624629569402711	0.1538634026908317	0.00109119651627262	0.01398474048930107	0.001176294331281281	0.02034519474133136	0.01818208905206002	0.02236710121308394	0.001044264830184214	0.02369033939099399	0.04777461827495828	0.2159119976504658	0.1523664028472451	0.1358406110118879	0.2948458885185803	0.2140914023348262	0.4479157892728003	0.2569337481655415	0.5484672839737471	0.2975094670516308	0.001009174180236853	0.003653873215142201	0.001035054350283079	0.006725107447247095	0.1251341258115167	0.1075178742700907	0.002497828265265656	0.02303620493191771	0.4092688335683767	0.4247496984160235	0.008058642786310041	0.02985056774506228	0.001242026804168031	0.01081899473600539	0.001409488328564261	0.01508459427845458	0.4647466719925222	0.3998165120328256	0.3963094477165167	0.3019486705674975	0.001300329827096259	0.01183392824067	0.001073870557246313	0.001612824865316204	0.2194422843733305	0.1676911612060186	0.0103326060599989	0.02929748835170023	0.001053193653661144	0.005080566888795159	0.001095394449752861	0.01902981733051528	0.07132270931820152	0.1175867393487423	0.104664732664336	0.1300759145515937	0.001164920477576092	0.0004685528951427199	0.001152610662692002	0.006696484768067363	0.4130221202586646	0.192454211862681	0.4301891562698046	0.477219312754922	0.001023494023846992	0.02372652094553682	0.05725908611389656	0.06519396375363712	0.001043859928386167	0.03095244997191231	0.001055856609629837	0.006967793362319607	0.001019147399477624	0.006333563888545458	0.001036181460156365	0.009106394890026667	-0.009775290562496437	0.01708479154109165	-0.01224901265642008	-0.0002155466396802037	-0.06917989948830149	-0.01015232723116548	0.000287746217275567	-0.01097982968222191	0.03254882933028424	0.01745118432065825	0.06448706798891249	0.07032242297075515	0.001454278086613479	0.1396807554429931	0.03645309915791174	0.05500261153286252	0.04558676432221499	0.01678275790313754	0.02291204023923444	0.001125394069600385	0.001073464176079105	0.0571790165643602	0.02212838988086607	0.03104233582871628	0.01814699136286655	0.001327856280626609	0.1028539910649744	0.001174601044736418	0.001123501397444911	0.001255925896844873	0.06748155601724082	0.04584163352571913	0.001169156881264774	0.04436536867923085	0.05655829270579534	0.05093153745523718	0.05519026336820763	0.04788054268930809	0.1530082100182461	0.001041626143746203	0.00108444571880208	0.1815617540825915	0.001037541983584777	0.001051837839395848	0.02932390182749326	0.001050602596689387	0.08108645150248386	0.1877379477085258	0.3323544607376206	0.3992689947831089	0.4380205733404	0.001008135148176621	0.00102068603722359	0.002218164078352746	0.006167286692264272	0.3706939325147617	0.02765217639080973	0.00125081623933366	0.00141050380054047	0.4515258881540926	0.3660689452185648	0.001255877858086828	0.001070725517671551	0.2181392074476954	0.02615728875087351	0.001052855630506516	0.001117706097177696	0.01108420083263304	0.1019094635384245	0.001326389961664837	0.001240472628314047	0.3434703830096986	0.3033979090195925	0.00101441256167999	0.0408371346157759	0.001040427940957838	0.001036724231888214	0.001012386905270929	0.001024043658182431	-0.00532459655285528	0.01697075418818882	-0.01264818760438106	-0.002737694748343629	-0.07473224819396126	-0.01448257410902703	-0.000905550592844592	-0.01755214201002871	-1.842396369711692	-1.560723177443242	-1.092570002675499	-1.04987942744523	-0.07075281079988564	-0.03810862224305051	-1.106632642815484	-1.469869272108004	-0.22380458047198	1.070848763332249	2.232817418220576	1.155103738725658	-0.6380757625775743	-0.195774651191624	-1.232268643449672	-0.9479868838027157	-0.7294158931923794	-0.2070838458832937	-2.994756255492061	-0.350461253504707	-1.169799693170369	5.997620260217876e-05	0.1034290957868493	-0.5332186693284025	0.136531359531128	0.3171539927150888	-0.06313938270692891	-1.00192441041184	1.523564251287869	1.347243098938117	1.601017066704384	2.435263520005462	4.522050349245283	0.00785266257444329	-0.03368108769741781	-0.05135173128124178	0.04538831866135929	0.06906632652521949	0.6546767375004851	0.1163517244092877	1.153762936423889	1.57033457857562	1.770335309041513	-2.786170967555996	-4.303327701225617	0.000980516854056801	-0.04734527942087301	-4.864361197179213	0.218812546957977	-1.60515305104282	1.661695071599632	0.001313237721465928	0.02415814531739476	-1.19502191920024	-0.5994467253214346	0.07227129724109627	-0.04082104300819813	-1.525462276986776	1.067384114402357	-0.008918493499784439	0.01202140259493309	-2.908625910984997	-0.2424041461163587	-0.01874151285265275	-0.01964164254098117	-2.514882748691186	-4.308372914819162	0.2938828001998764	-1.186975669782744	-0.09405516060058913	0.05244256586549167	0.05044194355116047	0.05743665201600818	-8.706601271672846e-14	-8.300755924337476e-14	nan	nan	nan	nan	nan	nan
0.04	-0.06730837569010799	-0.007124996492849138	0.115306755423922	0.2330201316984383	0.8973772124485515	-0.004566258130383287	-0.2615969729537888	-0.03994594956131313	-0.04063557563579404	0.4954679616795801	-0.0002790695224360535	0.03554027724503461	0.01207088718852652	-0.01423738786418302	-0.1061174053141936	0.2794487649001274	0.1240302453100078	-0.2794487649000534	-0.1240302453099925	-0.407299212215752	-0.02937941896807566	0.02235442809101383	0.1248850253651962	-0.1654979072842975	-0.03370486514394089	0.0748715586003999	-0.04354269285230984	0.5496949858037342	0.9412791374999361	0.1009832013071679	0.002988483025715751	0.8209460006405911	-0.0008139863484073765	0.3456428786148795	-0.8294601936395679	-0.622880896024263	1.840806725754122	0.1347060448501946	0.08386206508167515	-0.0127441560565802	-1.090578040263943	-1.214492937880582	-1.119525778444965	1.045107703818735	-3.255646835509009	0.4536515275557177	1.391799348500861	0.213419196979244	3.849279179074685	2.062724166987	-3.849279179074682	-2.062724166986995	-0.1268598596651822	-0.4297404315036885	-0.02731821181773857	-1.133546021518815	0.3776211068720641	-0.3601753318678994	-4.543279755416513	-0.8182417456977921	-0.2778009903505221	-0.4381801047900584	-1.471661392295482	-0.003207256527565698	6.435138630973668	0.2330536428937349	0.03753087629465042	0.0406479821366104	0.02532102641079132	0.0281958446826212	0.05805411138730207	0.04156275856116969	0.06814483366475096	0.06609718820615434	0.01193965620874674	0.04797256000871768	0.1560225748382209	0.1283892558339825	0.0342779440614313	0.05967262387500679	0.04659045438117491	0.04705735919268211	0.03976588394920117	0.06533612588098027	0.01517882931764651	0.04658035638439151	0.02513773463546625	0.04147767246422017	0.002967875766130283	0.01009575016584644	0.0114239823361305	0.02401628632562286	0.06440058772807933	0.03434760749464016	0.02504985580794912	0.02847763599399217	0.03190546494630522	0.04670622916246268	0.04891280309129534	0.05927539630156024	0.004181285315668668	0.01686956830090231	0.1063588463105133	0.05717714359775689	0.001177343160314886	0.01943870653401284	0.001129853058684756	0.02265416638962564	0.005835482240759372	0.03764921081833286	0.06409534392678912	0.04341204229737517	0.0431979389579944	0.04940516481015694	0.00205135520754286	0.01240110690860493	0.04996200368170389	0.07092761679828494	0.04827097918126754	0.04154583353950583	0.04373894637474053	0.03490985235033404	0.04724689112956926	0.04295460373032994	0.04169353963030304	0.07443543341833823	0.123584508780525	0.15030618631956	0.001040590960444605	0.005851707011480902	0.001082989489862707	0.003078381083330638	0.1721339874740457	0.1520263618215881	0.001066092328372815	0.01454263115650888	0.0011169826489051	0.02126714240736851	0.02670708046869943	0.03025672537842887	0.001052303211519679	0.02487973264641847	0.06943128656897128	0.2274813756819577	0.169957496496452	0.1523296865770132	0.3079980216467695	0.2306351051597035	0.4241028426501939	0.2259727566393415	0.504046775606508	0.2512798676772586	0.001008943253923579	0.003706745364797193	0.001028108419388125	0.006457608962712704	0.07380766675600761	0.06874229837211607	0.005652164366390538	0.02569948814853582	0.3923130485438988	0.4044510414352934	0.02446397545342607	0.05069025636364675	0.001264670675282625	0.01078394506398732	0.00142239403195246	0.01526940115946636	0.445085555931901	0.3736460315410299	0.376080870173634	0.289371076930263	0.001293644947849003	0.01270538176101988	0.00107632121935	0.001292630308169752	0.218648419550696	0.1503521191788372	0.02314963708530726	0.04240491123201941	0.001056276309437157	0.00497055337707386	0.001116635095381434	0.01920135905211977	0.04224505080026272	0.09565662256719908	0.103342843491866	0.1275118348888541	0.00130577116853295	0.0002705246076413381	0.001232382063397275	0.006490620818373525	0.380898005535678	0.1653781378860827	0.3847794843871681	0.4349525783763153	0.001019531808284271	0.02717905378228154	0.05104594916022728	0.05648856443932632	0.001044175873685387	0.03000979901482845	0.001045686048639528	0.007597076192774744	0.001015514674345963	0.006936851083257932	0.001029718579461656	0.009799310024239062	-0.005039428737087218	0.01695185000368606	-0.01265205745325279	-0.002941004842564779	-0.07369505182813264	-0.01462488312853149	-0.0009665880253547418	-0.01733528670909662	0.001297159571054896	0.001105477104098728	0.03738339229813755	0.06556723427456977	0.001329157928207624	0.1108698316147538	0.02206382100154815	0.07061884350478734	0.0901339520182102	0.03252546712090907	0.007523492951518425	0.001125217983811009	0.001048356861894739	0.01323219131297109	0.002764834055438763	0.03086284176862616	0.01019696473328939	0.001085058072898688	0.01840466876348273	0.001217619969415261	0.001118125486381462	0.001198531385201121	0.07322166690982755	0.05333537693701787	0.001242407742210786	0.001336777342090682	0.0926324784329559	0.08698003787913819	0.09379408194510322	0.09441921184384386	0.244783348952484	0.001061440627431026	0.001123881745753211	0.1929435671898238	0.001039893917335969	0.001053419204445226	0.04187863280398297	0.001068433692746494	0.1093471425530966	0.2066808146803763	0.335263806342472	0.3466024494591665	0.3655722701461416	0.001009091834575338	0.001020520551379587	0.001125660615971723	0.01120119906963357	0.3424427050356116	0.05425731034404621	0.001316619138148052	0.001454871450762726	0.3572166880246873	0.3041696243141044	0.001308212232636192	0.001084865244576794	0.2165030557370878	0.04611375081079641	0.001064439388017411	0.001155293143925555	0.001084760001736086	0.1010864017474773	0.001552590323771849	0.001374708606507251	0.2835444746526055	0.2697790121769007	0.001015835757540075	0.04508039855148945	0.00104743851165283	0.001033212983108042	0.001011007975756064	0.001021779066253903	-0.0001609830037883619	0.01680945637402933	-0.01305703717452161	-0.00576811809256419	-0.07769160598504511	-0.01916859353565009	-0.002251440984240327	-0.02358231608550324	-3.130524037002791	-1.358496350558164	-1.980758491277645	-1.304259280424578	-0.9369576291787199	-0.3742341473756992	-0.5658671741860029	-1.850112672402456	-0.8449728552799629	1.083604594411739	3.048953198600103	1.614761016540097	-1.09254660829732	-0.05457183513780672	-0.5908526062293635	-1.49045791824228	-1.225959467359342	-0.1216682916725022	-2.220479101579364	-0.1999512852057636	-2.170509759822517	0.004392307846966667	0.1273913184902794	-0.2708248134016413	0.08179609751691702	0.3722322102575774	0.09134452320334566	-1.825312601612608	2.11931024562868	1.905829883950653	2.218176986943612	3.179174281697953	5.454859620573346	0.01287117904268522	-0.03777523128725033	-0.3236295527982447	0.07279425207083544	0.1263961858383704	0.8899762361501508	0.120661135904459	1.144086966605463	1.725338582356134	1.520436291399299	-3.40784601986312	-4.924901736883056	0.01052570995566772	0.006853492861438191	-2.83872000545363	0.288109207936285	-2.478468427251269	2.372003586073052	-0.009791607223614326	0.008534386890393051	-4.036368568369586	-1.92165700294109	0.1126118442725286	-0.02316274272586017	-1.923116210340501	1.472247316619179	-0.01406855029510834	0.02778383720034917	-1.372911898470421	-0.2774090849979941	-0.02090674495970966	-0.02160112174547826	-2.899996598454534	-4.114673270636403	0.4102565431258076	-0.5008414928683114	-0.09302269797640705	0.07556198698241123	0.07206902798128924	0.08378682504974645	1.215356958617343e-12	5.802433168189944e-13	nan	nan	nan	nan	nan	nan
0.05	-0.06345497132157098	-0.01544275733532685	0.1084184005480544	0.2513648772543507	0.8989820362805921	-0.003697081889250913	-0.2589040557652081	-0.05048141758160399	-0.05219587139845861	0.4832561864868524	0.01021192669415517	0.004239388793245612	0.01602836486115399	-8.878686383986665e-05	-0.1034834917311249	0.3232375348047763	0.1436862923478679	-0.3232375348046768	-0.1436862923479337	-0.4072211400513744	-0.03372484976464368	0.02216582239055753	0.1130960985089815	-0.1613797573135836	-0.03719806762535146	0.02692530770415672	-0.05048250171958295	0.5454135151108709	0.9347860671532553	0.08168647378063319	0.002881306346659347	0.881226290709851	-0.0004157624340667616	0.4276339491357868	-0.8269340980590979	-0.7399100840413458	1.826176168391764	0.1857221385029906	0.08938397909235352	0.5544289108431163	-1.01520497828126	-1.074897260291478	-1.336725046661138	1.044413758030442	-2.998732430462292	0.328562830512735	1.425946801920024	0.3005781133848559	4.909209192560073	1.844847100063185	-4.909209192560001	-1.844847100063118	0.1340898482165975	-0.4373511978948246	-0.01364561294965388	-1.226887519849092	0.4396946161875416	-0.3383093745134967	-5.023047994161684	-0.5751064274102432	-0.5424938004863208	-0.828506819704821	-2.359051455087579	-0.00990505351008633	5.414410652694398	-0.07670849388479423	0.02071340983190047	0.02607256341323926	0.01387709675677642	0.01839332526570413	0.05137049281760547	0.03616667734795538	0.06534215819403866	0.06237726082297815	0.00681070269318252	0.04314026464171505	0.1379211966315756	0.1136177366615939	0.02617953542595795	0.05132714872926613	0.05842663655088944	0.05573703516803705	0.06400632169597335	0.08990458033142461	0.0280404831926652	0.06402740548292919	0.0171303173787598	0.03366714106374521	0.002066563473520646	0.009562811027284462	0.006417754588325521	0.01899278847010702	0.04471534922732511	0.02405872559522895	0.01625891452183999	0.02087753278979818	0.03848796454787076	0.04821000785941466	0.03013566909626172	0.0417685820816741	0.002670754944230895	0.015424972879123	0.07499523321171107	0.04075731437652959	0.001192268981491402	0.01941048839617329	0.001140266923103135	0.02384290151482395	0.003578749120170581	0.03568069193495044	0.06483994137395128	0.04331649148414974	0.04576042101071274	0.05104074185595427	0.001651714368857665	0.01298173503272312	0.02876566843795749	0.05602132359064182	0.07170147539756454	0.06054566426067288	0.06630879740254027	0.05185871123461135	0.07145044001275205	0.0625885855818618	0.07298323585974287	0.104414370937184	0.1743000700840935	0.1948909215458893	0.001052073172673946	0.005898762590146755	0.001123579979932741	0.002674655573027637	0.1772516253507946	0.1451572681342474	0.001052743595087417	0.01524311500556211	0.001086651069150355	0.0225290231315809	0.03610904862019956	0.03910847191407386	0.001061037560790665	0.02605263544177934	0.08785008103619239	0.2372795986855792	0.1759462420601069	0.1688966591943575	0.310130647496831	0.2434687791217219	0.3931920626819487	0.1902322222879511	0.4534994752438588	0.2006222908413291	0.001009173137866598	0.003839350523506033	0.001025552307043025	0.00639691929838371	0.04166601381703981	0.04503469083882983	0.01484742457664143	0.03302447901949571	0.3709729658079368	0.3764892577963424	0.05450848793225442	0.08576829289704541	0.001316566862371203	0.01071803864716179	0.003703630908443913	0.01765270965544531	0.4151431654966767	0.3255077301027636	0.3507296601257896	0.2653731555464965	0.001277829521519988	0.01358257262482148	0.001087839923769636	0.001243386309923271	0.2115242375415718	0.1287802391050717	0.03503498326150378	0.05436910471802972	0.001064810436683888	0.004918118310510563	0.001136113307387415	0.01933761379602227	0.02324878189447771	0.08541521360993694	0.1026225284505076	0.1249530532183317	0.002394921738819388	0.0002644531423613241	0.001392792015014184	0.006279282508550672	0.3445995410066601	0.1356838044008554	0.3473573695087396	0.3961202308004435	0.001019155317112281	0.03165760652236903	0.04387999233503877	0.05219316805072485	0.001049455581262822	0.02915633535544533	0.001038696504516779	0.008402439246976668	0.001013025343618983	0.007713624236863141	0.001025284004471577	0.01070427390928954	-0.002516428604534375	0.01644932628665766	-0.01306395577203436	-0.00284612388013171	-0.07702272435679187	-0.0191398919972071	-0.002170762912846787	-0.01899679032768504	0.001362072824974392	0.001120410751353957	0.04789549178776761	0.05846365405867746	0.00127412562365194	0.1089234684958111	0.0124256544311543	0.07495654532779182	0.09652243688191829	0.05086227526669413	0.008701547174797351	0.00112119694851008	0.001045873156389101	0.02598357053790216	0.009490270406064342	0.05926802002843709	0.005753291160580292	0.001082856060337809	0.04304023116714285	0.001199513181534506	0.001179017958960389	0.001194307952460785	0.0593503798849472	0.04495668012294678	0.001227731798299547	0.005314130257931459	0.1082654215666866	0.1003350262521543	0.1084668118249498	0.1269351288419199	0.2581508087176876	0.001066210326039485	0.001201336347424013	0.1790471426119215	0.00103796481110096	0.001056473857536006	0.0512910302170312	0.001071563309679847	0.11445701832313	0.1669039028812159	0.295528530377124	0.3072341618292341	0.3125344312749797	0.00100968358481356	0.001024898419399423	0.001182746816179405	0.03626472116927675	0.3104408014622522	0.1209960072113798	0.001416334347390472	0.01001721993324662	0.3413307203894215	0.2917508007205321	0.001221703719165324	0.001112492959760386	0.1836764614171986	0.05074666009499493	0.001081523532694301	0.001157323363669834	0.001095896007085104	0.1020651580844539	0.005207406414264679	0.001716641942970405	0.2550271907598755	0.2675190185180856	0.00102124059417325	0.02671175697821995	0.001061307149452194	0.001029905920803018	0.001009949564697807	0.001019729102358372	-0.001877784952582869	0.0156586984997339	-0.01348138896882532	-0.0004136475477490868	-0.07981529158284741	-0.02363193963512984	-0.003310395343225739	-0.01698987334002057	-4.36749241983004	-1.285958836978653	-1.022987670897937	-0.6968955061119192	-0.2094827904169053	-0.3887372111357541	-0.3911522271433945	-1.140500288713453	-0.8379840469181656	0.6746664486403692	1.897108596924992	1.841197064083048	-0.5214770782764081	-0.04170290733933147	-0.4072624534963223	-0.6254052350900579	-0.3652738715810062	0.4127511637405333	-1.353692101351552	-0.09827603502757293	-1.127629096702201	-0.007955321887691573	0.1152354027455638	-0.131107999178173	-0.1292942570248301	-0.04208352577394541	0.04695579977604617	-1.172370682862427	1.691495197859071	1.49202069836435	1.721736284629396	2.810036626417765	3.478394098346465	-0.0002560867039163997	-0.04248317193364159	-1.017267706724762	0.07270941904278036	0.1347132741105765	0.8836733116340179	0.1121891495649654	0.8034029396210134	1.470410472312188	0.9695091081181554	-3.656427182950853	-5.103356144374597	0.01595346417834958	-0.008414699243155983	-1.898049942241363	1.082256276085729	-3.066039444611485	4.455624012068884	-0.004105995660467032	0.4271109422568105	-5.280611843762905	-2.746628508254416	0.0736818641318519	0.01097235687875614	-2.346250819001386	0.9548157113942292	0.001815079949719401	0.004973730737579926	-0.6585281266793962	-0.2374394593605904	0.01384493630382798	-0.02100049374138765	-2.974742905787763	-3.601178740599942	0.4950469215834669	-0.4625033774606465	-0.07594876019865224	0.08672122050316736	0.08411481573631673	0.09887837248565995	1.67822256548791e-13	2.443714730951924e-12	nan	nan	nan	nan	nan	nan
0.06	-0.05870377762863988	-0.02352052092083697	0.1008061536445961	0.2695043307263451	0.9010809235538293	-0.002790362625701572	-0.2504463683958714	-0.06022383741491032	-0.06168014175325347	0.4684555450124921	0.0204356500075126	-0.02431840287663259	0.01845652026649938	0.0140420671806804	-0.1003615511719063	0.3776476365655348	0.1604544245011744	-0.3776476365654767	-0.1604544245011934	-0.404785104138058	-0.03808655232797084	0.02201666213853769	0.1002943115657598	-0.1568303003817006	-0.04046793683601611	-0.02513095268964515	-0.05515254939312358	0.5395650967486713	0.9253475440027674	0.05437482536394838	0.002956842470733114	0.9251040390907656	-0.000814148902685156	0.5252007435317507	-0.7814607422341876	-0.7676593015803497	1.799748308970518	0.2335187327813775	0.09137066956507021	1.140209880136556	-0.9319684028212589	-0.7992878562535611	-1.637299034810616	0.9916531231803154	-2.707027479142194	0.1477870737779861	1.388249957293729	0.3110245921768409	5.97354555029496	1.485141190073784	-5.973545550294957	-1.485141190073779	0.3447328901213961	-0.4329947848490396	-0.01942912212966176	-1.336118038921145	0.4638824991064453	-0.3155086777188329	-5.365281654935838	-0.3642895068782415	-0.591190524217301	-1.027270665551268	-3.074645570326909	0.03333530410600678	3.154630293305349	0.07373156635461452	0.01161776597417398	0.01841498036955213	0.007829203332139155	0.01344491649779564	0.05246617173955932	0.03602861921249657	0.06059647242152978	0.05794272634587207	0.004150960171107713	0.04033830890849574	0.1259730523935516	0.1048530675276529	0.01721840163507398	0.04263570547428771	0.06668025666191152	0.06099740512374157	0.07945258325382543	0.1039257159283576	0.04317349110972794	0.08273526288318261	0.01348400962014083	0.03000978276825046	0.00161191457686416	0.009467953724491168	0.00384978146142917	0.01600272748428871	0.0394814502786243	0.02067776732266382	0.01488579298473819	0.01974790459789412	0.05501350260560282	0.05476779509037795	0.01763163760847126	0.03074538709598408	0.001908738705080963	0.01471788287640269	0.06703551508996719	0.03434110142021213	0.001190675802919416	0.01932121239248334	0.001175924804244208	0.02505646836832082	0.002435238071201033	0.03486247011472647	0.05901359983507647	0.04025839721960419	0.04325382825616446	0.04862415980124305	0.001444157586920564	0.01378371686737409	0.01889253091645394	0.04715171028185883	0.09090560029831597	0.07559252348175138	0.08404553675053303	0.06491184242680446	0.09061587686973185	0.07765166744821067	0.1033244413787161	0.1305046340330924	0.2079992767394284	0.2202002017595355	0.001060197530756218	0.005910664809011599	0.001182602930149765	0.002238451622518337	0.1750285985888798	0.1323394372460868	0.001045106726886424	0.01610495756338662	0.001073016880421481	0.02413607419142833	0.04536363404901871	0.0479961964265863	0.001066968319001282	0.02708891016972552	0.1000940623034696	0.2433063405845407	0.1641542813675786	0.1793849866473143	0.2979836114415107	0.2484894994644865	0.3589772593373572	0.1545208863294728	0.400959091857898	0.1512778945079191	0.001009584044485484	0.004024977497298892	0.001026464772122125	0.006500849506457191	0.02306723960762353	0.03087633069810058	0.03147645194440829	0.04545195986669857	0.3458475846331932	0.3440872296615755	0.09917089449559342	0.1360431424319284	0.0013923625180149	0.01068749875992604	0.009080360609873678	0.02299129260276797	0.3892106042444674	0.2742473921761007	0.3292470975392846	0.2370644820759346	0.001226665861922776	0.01439612975656101	0.001107415422502292	0.001465245721132825	0.1947330700891984	0.1043272825069844	0.04330090894289506	0.06218571207667704	0.001077621006955861	0.004971525824467939	0.001146864811007583	0.01941096617202814	0.01284655636969827	0.08282289535790267	0.10261893127189	0.1227012014963407	0.004758073119574499	0.0004304730219819121	0.001643861819307454	0.006063931874124807	0.3100097725962801	0.1071658236263587	0.3207342033579413	0.3639413536430834	0.001021670852858779	0.03727185054715074	0.03136621454623951	0.04515318503794275	0.001059031432473559	0.02852524928400089	0.001033548922855447	0.009355712535241641	0.001011251810564983	0.00863573165785793	0.001022042253670501	0.01181032588418677	-0.002819963192882965	0.01551464646478549	-0.0134841564078303	0.0007551501372257945	-0.07954773893154571	-0.0236204590197528	-0.003278124114668747	-0.01515566303689412	0.001426986078865025	0.00113534439857951	0.05840759127738943	0.05136007384278227	0.001219093319093152	0.1069771053767993	0.00278748786077029	0.07929424715081237	0.102910921745638	0.06919908341246164	0.00987960139807343	0.001117175913203659	0.001043389450860447	0.03873494976283304	0.01621570675668853	0.08767319828821182	0.001309617587880083	0.001080654047808795	0.06767579357079931	0.001181406393684184	0.00123991043154258	0.00119008451971976	0.04547909286006339	0.03657798330887246	0.001213055854430888	0.009291483173737597	0.1238983647004248	0.1136900146251795	0.1231395417048048	0.1594510458399758	0.2715182684828826	0.001070980024626963	0.001278790949091578	0.1651507180340245	0.001036035704885889	0.001059528510641789	0.06070342763008256	0.00107469292663141	0.1195668940931619	0.1271269910820586	0.2557932544117763	0.2678658741993018	0.2594965924038188	0.001010275335025328	0.001029276287414042	0.00123983301647301	0.0613282432689059	0.2784388978888928	0.1877347040784642	0.001516049556620873	0.01857956841570988	0.3254447527541537	0.2793319771269601	0.001135195205705164	0.001140120674938417	0.1508498670973113	0.05537956937923998	0.001098607677342594	0.001159353583530076	0.001107032012399044	0.1030439144214358	0.008862222504758658	0.002058575279442066	0.2265099068671477	0.2652590248592681	0.001026645430775444	0.008343115404963228	0.001075175787227762	0.001026598858494773	0.001008891153622785	0.001017679138456175	-0.003594586901379609	0.01450794062543925	-0.01390574076312847	0.004940822997065991	-0.08193897718065064	-0.02809528573461074	-0.004369349702212134	-0.01039743059453846	-5.262727096423025	-1.325390448807329	-0.5971913552643602	-0.3334371506018098	0.1146469862254617	-0.5171555661619712	-0.1597992473030735	-0.6487426646694353	-0.9141664772577189	0.3997433903498813	0.9394894279289434	1.866922676754452	-0.2619119873962749	0.03304453208890442	-0.1841652322472071	-0.1088731929967435	0.06813553484856395	0.8891334151037055	-0.9237552546877815	-0.05245020201373939	-0.1697865066321023	-0.007819262751150247	0.1323576641337878	-0.04076540096419569	-0.5107125927311775	-0.4381996098344622	0.135615265319499	-0.6179766218543267	1.328715945605364	1.126684345532905	1.303996989900157	2.401439397062978	1.599768618042841	0.005840507020617209	-0.04427091922108171	-1.513376992937276	0.1050659938242944	0.1954302529350613	0.8971718317713803	0.09333552284226532	0.3897907456902062	0.5096095494750292	-0.04215443245538527	-3.402006341265055	-4.662265636355263	0.02113007308053275	0.03977746722758813	-0.9288705278517224	1.308607203177747	-3.366517326404195	5.411366186085166	-0.002718301351535211	0.5995892770777552	-4.660775866022305	-2.783807420280377	0.09988509786603329	0.03105793908874746	-2.499331515203746	0.6427300912332046	0.007099964704444586	0.01520337582414217	0.1569062423373475	-0.2160230953116869	0.01351152405403406	-0.02240358655614568	-2.664726056274163	-2.78397918694581	0.6373947999923567	-1.049758817752769	-0.04854718048559652	0.1051440337414604	0.1011358814532645	0.1240044429905944	-1.088597572044437e-12	4.413872415135568e-12	nan	nan	nan	nan	nan	nan
0.07000000000000001	-0.05285320390523099	-0.03096513890739643	0.09316354918938928	0.2873453323703476	0.9036266956739116	-0.001863983857314013	-0.2363562824493232	-0.06910278261901653	-0.06814491611143578	0.4502910709943294	0.03003670249643225	-0.0496319901975323	0.01881197326239052	0.02747377525602148	-0.09727385802537157	0.4422193497883466	0.1735480225242963	-0.442219349788421	-0.1735480225242994	-0.4006349486442362	-0.04236934167653063	0.0217271006423611	0.08626307373902388	-0.1522188432693903	-0.04348526123824873	-0.0803558222326433	-0.05587882613922023	0.5344830897355441	0.9150352880087628	0.02138143374717932	0.003123021480002578	0.9409231815720276	-0.0006713182423514159	0.6408125024905866	-0.7045368815495139	-0.7565601622746265	1.767614297322909	0.2739173773616184	0.09389770139007377	1.664318112151723	-0.8405650189872148	-0.4936614861882883	-1.991939853515277	0.9279231860316262	-2.349447334019952	-0.07352905557026489	1.29101384879046	0.3060846424119929	6.880353837966241	1.121091828234207	-6.880353837966132	-1.121091828234103	0.4875378516120363	-0.4205431011562582	-0.03626081482025083	-1.459266167591164	0.4573089947468167	-0.2838482332829409	-5.721706203469461	0.1625322680136681	-0.4315350489705046	-1.046363516270662	-3.501672900933878	-0.0008410881120341654	0.009484497579659327	-0.01578326729213089	0.006671885536687488	0.01430113437874756	0.004575630731832372	0.01093508888725593	0.04878561642419667	0.03334240062499697	0.05358090543600897	0.0519074258934651	0.002724974192536472	0.03866805540011502	0.1159105649618826	0.09841420432839364	0.01013529256388844	0.03541879677336	0.07196506153711321	0.0635101919958819	0.09502707571165635	0.1147949765798729	0.0639821591562646	0.1055698170015117	0.01066075184047064	0.02720311905525918	0.001374919697841718	0.009624972594928772	0.002480327943134021	0.01407303273669868	0.0390365406801399	0.0200642012392833	0.0136489712932235	0.01892947892035684	0.07404121157693612	0.06363782251213149	0.009850873522650835	0.02367621432933486	0.001503906135866886	0.01437535498632096	0.06321277303899406	0.03065905812286735	0.001185569599812459	0.01918076440222654	0.003951461011275278	0.02916712777755951	0.00183887440788584	0.03467149473680418	0.05094334204591055	0.03455321726460579	0.03836860510727878	0.04389948347643337	0.001350781086849307	0.01489700840553225	0.01392099239631873	0.04149529544889381	0.1035713194013611	0.08584568953812145	0.09582856007385243	0.07375052599896663	0.1033409384238057	0.08774020257526145	0.1312838086846871	0.1520687598521597	0.232420946867178	0.2321951857123073	0.001149555007857003	0.00596855267304666	0.001208182866915815	0.001783235398487221	0.1616997075563577	0.1144457586009836	0.001041391390041789	0.0172580476830127	0.001064597287758661	0.02622221115329918	0.05354216548676326	0.05611050254885477	0.001073412245360983	0.02790422275248877	0.1023637316116843	0.2443042582452641	0.1434531443568406	0.1773513310476914	0.2680306336206932	0.2406624284177189	0.308958989175159	0.1211587784588052	0.3360768092983476	0.1072879404645384	0.001010213767853391	0.004237967041482675	0.001028356007328424	0.006722691783464747	0.01270179476356524	0.02271932905620868	0.0457877811150089	0.05485066722819307	0.3180264368481325	0.3101849240873406	0.1419160836800274	0.183688739919714	0.001499379490044444	0.01069921022100442	0.01617061621321889	0.02977997507912746	0.3428718482495069	0.230268216911767	0.2880244201847929	0.2091242351686805	0.004909360421558811	0.01946647464293976	0.001133979013302635	0.001820335562189686	0.1695821743869995	0.08043644977212212	0.04936191735008943	0.06740430786464129	0.001103301547853755	0.005099573510603177	0.001153432259863667	0.01941633879650856	0.01676466208300167	0.0897541540145104	0.09936222239330549	0.1180654487228848	0.006742134081245227	0.0003718458297391478	0.001734664184005629	0.005690746941193762	0.2669159560111325	0.08076891005255149	0.2988737900426525	0.3389379978857452	0.001022595676926582	0.04431030919253718	0.0196635867601266	0.03418765568216124	0.001079390910631572	0.02813923019749176	0.001036937389223416	0.01045962833021914	0.00101233570380577	0.00969186722996376	0.00102443203149784	0.01312512823963981	-0.0001800626487978991	0.01404310989362146	-0.01390506707753324	0.002606076547476242	-0.07779926070426255	-0.02743592153072734	-0.004519398169368396	-0.01435780068334314	0.001307065450561093	0.001108783093822569	0.03210685068145636	0.03921994718050203	0.001233470524910826	0.09610766420667559	0.002082204030653271	0.07831745338170398	0.1274628181650455	0.1073049488264142	0.005673565764949619	0.001136817961833912	0.001042831127444508	0.03831774133933756	0.008970336255372363	0.1073135277816697	0.001391048175735769	0.001082123311632431	0.05028257815039471	0.001179275407720377	0.01161286492793336	0.001237025651199033	0.03702748755371595	0.02912338939776481	0.001287646319298013	0.007736601878587553	0.1185349051405514	0.1101442270132706	0.1189047270191882	0.1823421392990495	0.2782615197672879	0.001387778118182074	0.001197614802314213	0.1182516884702969	0.00103878387539001	0.00105270641475725	0.06590989919682641	0.00108471173388486	0.09323028766995201	0.09679237874014543	0.169921569597163	0.1520062612634117	0.1442757667829159	0.001011371516814953	0.001031211096309028	0.001187848151826191	0.06370308618207021	0.2463748804480679	0.2179764254590746	0.001691221017355482	0.02835061538744188	0.172845949077451	0.140345444552081	0.0152389736414528	0.001179838740233396	0.1078008491247108	0.05779060083231765	0.001156626525226537	0.00116104642410334	0.03789366829704815	0.0876505056866434	0.008822855526312278	0.001635377153012424	0.1448594307448407	0.2468621287067123	0.001020946096942741	0.004690075413535341	0.001122081445037636	0.001052195312300546	0.001017332495091623	0.001034737083240735	0.005191457297351122	0.01219970873700494	-0.01432543879875894	0.002589205798056512	-0.07273900929586555	-0.03072389267859742	-0.005880710997794278	-0.016728234400836	-5.867347392058526	-1.422425907123526	-0.2677059836422657	-0.1756838327298138	-0.618953954852121	-0.6814043676522454	-0.1518167182974104	-0.6509522259420283	-0.5571468492960445	0.1191262822063864	1.202313121817	2.612429518820576	-0.3047396561642785	0.01050985542206883	-0.1822437412898643	-0.02398161681929962	-0.2211237869491669	0.8729252474378789	-0.5122151894906436	-0.01965965683596938	-0.5106137187177869	-0.01790225556573337	0.651113935699191	0.002077203169677729	-0.6044042873522033	-0.5092936130074519	0.1021893338930837	-0.5073574493534404	0.7102860385997551	0.6312360694619782	0.7057431439522429	1.920671730660971	0.824134004524657	0.007490209451804453	-0.04468033603920753	-2.033644866078502	0.1292468483699243	0.2298755952874511	0.73511378408995	0.06978184801852151	-0.1802337581872142	-0.9130904005836052	-1.599450846082202	-3.315576858057301	-4.158098824538189	0.02181815375413504	0.01535426707631637	-0.6678227004710228	0.6178114030086087	-3.399985527528114	4.152155471524015	0.004278262118335801	0.7408050217902639	-4.349904376791183	-2.940562606626635	0.8675223294235931	0.0399227016512672	-2.25867101185982	0.4127212469592872	0.01731643547062463	-0.008138509217321557	1.167288289868313	-0.683106644913832	-0.01983659370145152	-0.04855132285658442	-2.666715112347932	-2.276424030952497	0.7892949346960566	-1.06938167559911	-0.02788030943289186	0.1156025048592109	0.1097133173473301	0.1392456210789507	-7.738742497143235e-13	2.504572433788136e-12	nan	nan	nan	nan	nan	nan
0.08	-0.04596955755461378	-0.03755273908428385	0.08576097894235003	0.3048398622234648	0.9065249048273887	-0.000912556248463918	-0.2174297900946011	-0.07697002541263959	-0.07155326089165243	0.4286898662465468	0.03898142995537827	-0.0711824965368371	0.01704928753237226	0.03972078797614928	-0.09424844621837497	0.5140458481989585	0.1826265293399457	-0.5140458481990231	-0.1826265293399302	-0.3949895542465653	-0.04643701467734384	0.02133589308787147	0.07132625539067973	-0.1477061190584364	-0.04606274211259718	-0.140405355755379	-0.0530319418263823	0.5308079123579568	0.9041966140170344	-0.0152114356127818	0.002925188990815464	0.9252994549348952	-0.0005421709088875567	0.7318152689921898	-0.6100571803007538	-0.719652459992114	1.730453950793444	0.3040061395945414	0.09638043765757584	2.10749116173427	-0.7296279206808289	-0.188001940558761	-2.324645180705793	0.8603881171978085	-1.954411282840692	-0.2758406717423236	1.151310886212035	0.2985683242392316	7.424502587853821	0.6821229485765193	-7.424502587853819	-0.6821229485765145	0.6437806708906491	-0.3899715152950677	-0.03975833379028586	-1.517234143244103	0.4441359188358094	-0.2275399721423607	-6.330214450891342	0.3503427048958522	-0.3098245971090526	-1.132554265096176	-3.794541118964744	-0.03946699558137812	-3.13394353036734	0.07099490095112355	0.004075991794952692	0.01221829788337178	0.002908711393128077	0.009788130619884908	0.03453914101406096	0.02430827509200706	0.04412510598004529	0.04448464212626356	0.002013929743682829	0.03775066926526693	0.1053703069758708	0.09159557799615525	0.006109940174949475	0.03093413675982921	0.07444653476722579	0.06370617672850101	0.1140255410261688	0.1273309867535109	0.09166671233513138	0.133232680696813	0.007140255668226594	0.02380861162492683	0.00126612664202159	0.00992116310222195	0.001790751685656038	0.01274845218030457	0.03860421911487899	0.0199953031221153	0.009460417897907735	0.01553936652459575	0.09278435398586472	0.07198736360309635	0.005844386174811773	0.02005836548959873	0.001301870123700349	0.01425260411598414	0.05322079413244984	0.02524899573049276	0.001181951195119299	0.01901052890141145	0.01046173056264454	0.03730554144179776	0.001563242659133973	0.03489415173195034	0.04258730988528962	0.02868869369104252	0.03223288693243934	0.03838712838367137	0.00134135872247013	0.01613042937608553	0.01057823679153524	0.03712353920296555	0.1084440661351573	0.08956561971221072	0.1009078934308574	0.07734023782707083	0.1087203219821083	0.0916071924959002	0.1562250629940915	0.1691037879242702	0.2499232485583683	0.2371809984903216	0.001352613610503332	0.006095531871128595	0.001180376208505896	0.001386684693842583	0.1347417833582941	0.09230081732458872	0.001040909177280789	0.01876379089585271	0.001056976621788929	0.02889515521362505	0.06026794199885358	0.06288695993873253	0.001081644174353616	0.0284856442202396	0.09243898188440994	0.239901134528206	0.1182588446317581	0.1611881840120537	0.2170519994018354	0.2149766611593127	0.2336334398154959	0.08730611666445887	0.2505689180660277	0.06766844497245322	0.001011076834487017	0.004468346933511553	0.00103026903218664	0.007023200425234155	0.007218999049135898	0.0182140186807724	0.05430331049243119	0.05874173060463445	0.28817544730094	0.2763666843292264	0.1775212182542443	0.2197742950640484	0.001640429616231374	0.01075741737303176	0.02445889998034323	0.03746054910993174	0.2583138754910094	0.1829524008411583	0.2100148463037716	0.1755268170338448	0.01368642308848244	0.03081334534510086	0.001167119836454387	0.002262953204597181	0.1365443601991765	0.05955714266792304	0.05369674561852203	0.07067478062750079	0.001145154122429693	0.005293991782790897	0.001157561862344928	0.01936800294378648	0.03627453870283144	0.1049275171718687	0.09090112208580464	0.1095994848870221	0.007718976668592902	0.0001417485240527942	0.001568638215025042	0.005166546961307203	0.2080873752082099	0.05279035230227071	0.2778323805865765	0.3172182316955033	0.001020206861271434	0.05343770935292259	0.01163718617352862	0.02524485908215435	0.001113026849057103	0.02798316964272562	0.0010514345162634	0.01166703022407396	0.001017100092497839	0.01082243969225205	0.00103415920018924	0.01460103016504815	0.006557266998383582	0.01201377644427817	-0.01432516932452056	0.001655307218221505	-0.07108312270530882	-0.03046014699704443	-0.005940730384656942	-0.01831238243635794	0.001187144822221334	0.001082221789027025	0.005806110085511993	0.02707982051821232	0.001247847730729122	0.08523822303650692	0.001376920200475058	0.07734065961261055	0.1520147145844532	0.145410814240347	0.001467530131823046	0.001156460010461182	0.001042272804035976	0.03790053291585591	0.001724965754067994	0.1269538572751396	0.001472478763587601	0.001083592575470824	0.03288936272999258	0.001177144421789862	0.02198581942432019	0.001283966782679411	0.02857588224736011	0.02166879548665232	0.001362236784258479	0.006181720583440489	0.1131714455806769	0.1065984394013612	0.1146699123335708	0.2052332327581171	0.2850047710516973	0.001704576211710208	0.001116438655538613	0.07135265890656935	0.001041532045923005	0.001045884318900728	0.07111637076357347	0.001094730541168202	0.06689368124674121	0.06645776639822258	0.08404988478254646	0.03614664832752233	0.02905494116201266	0.001012467698568082	0.001033145905189233	0.001135863287212695	0.06607792909523866	0.2143108630072486	0.2482181468396568	0.001866392478084708	0.03812166235916187	0.02024714540075932	0.00135891197720427	0.02934275207723068	0.001219556805516559	0.06475183115210614	0.06020163228544177	0.001214645373107554	0.001162739264854479	0.07468030458167781	0.07225709695185513	0.008783488547868481	0.001212179026592093	0.06320895462253091	0.2284652325541591	0.001015246763106438	0.00103703542207832	0.00116898710282732	0.001077791766064855	0.001025773836505261	0.001051795027972166	0.01397750149608112	0.009891476848571197	-0.01474513683438899	0.0002375885990474822	-0.06353904141107947	-0.03335249962258526	-0.007392072293377194	-0.02305903820713354	-6.124792218390597	-1.57041328517615	-0.1909894560354534	-0.06086328187183394	-1.154934402980918	-0.7946522291031285	-0.009225772471173285	-0.7246952910373198	-0.3677167398664927	-0.0636170377443059	1.272839332362183	2.832584592039024	-0.3794807309511916	0.0608788595435364	-0.0631423938159786	6.040009843354195e-05	-0.4462018090483535	0.7850361489669697	-0.2334904692624721	-0.008494798756869823	-0.5153903254152903	-0.01377676230387254	0.9379085151114467	0.04196107345522022	-0.542581316406275	-0.5957353634044497	0.1596411517090678	-0.361044904399609	0.02206876913012733	0.07688999669711011	0.05968794859424593	1.495619847650567	0.1979343830997699	0.01965877379930031	-0.03253781521843307	-2.363629519183465	0.1755966124351995	0.3127916725694759	0.6296020855239369	0.04655730025301699	-0.6904175298333093	-2.316288737722486	-3.613893674776503	-3.500117125994552	-3.788173926092908	0.02460814276490133	0.05551074009275894	-0.1985322755085378	0.2070784061735784	-3.349704163182031	3.099357717405483	0.006580836811452777	0.7779675879144506	-5.328104027273564	-3.915241665793207	1.355190261003792	0.04856349933052278	-1.897026389066853	0.2531054861976249	0.02037408090315494	0.004461692575036372	1.805327142338794	-0.982065307828325	-0.02078249861520633	-0.05260659585326503	-2.98105489154825	-2.12726127353524	1.055183102950475	-0.6452122666211594	-0.002555474174309562	0.1258412534612071	0.1160232594662505	0.156224356941809	-2.399216505111867e-13	5.395277818055769e-14	nan	nan	nan	nan	nan	nan
0.09	-0.03850450252237533	-0.0432176575361497	0.07885585141445245	0.3219389494294831	0.9096437750816238	6.220468169295018e-05	-0.1944846026893015	-0.08376267141929264	-0.07204392371672322	0.4043047854003705	0.0473115312516047	-0.08861030832445692	0.01362611362247105	0.05047896902393991	-0.09132865059291792	0.5891461550307922	0.187478241230521	-0.589146155031106	-0.1874782412305064	-0.3876432425935485	-0.05011026145478846	0.02098052053389948	0.05623515481164106	-0.1433066684122638	-0.04796480246710817	-0.2072379177079335	-0.04908726024363484	0.5278390003011537	0.8917866352203782	-0.05461552332229201	0.002381963495538308	0.8764539885817046	-0.0004186973094534434	0.7440083287528346	-0.5330812011397491	-0.6564874172486991	1.688890641831911	0.3163806742661199	0.09837518061661824	2.472133971224804	-0.6431649781796752	0.09875349835298385	-2.522427352686465	0.8147063589179271	-1.530551049896207	-0.3880628165630996	1.009265234098297	0.2814729863005621	7.542305430859	0.3060312281516917	-7.542305430859012	-0.3060312281515797	0.8210188191771257	-0.3458376545225332	-0.03158880069096795	-1.497662423079299	0.4372368270929682	-0.1536664694642201	-6.788329761595294	0.4509133477829728	-0.2812767052736287	-1.349022571638546	-3.61040962762157	-0.06993377650060381	-6.517487134495489	-0.02311877702779023	0.002660453338926925	0.01111796442291377	0.00201495319714328	0.00929004641225238	0.02054999647409261	0.01545541522849145	0.03348565400749818	0.03638036870850583	0.001654833497250434	0.03732066028224378	0.0967618467860434	0.0855743035012768	0.00380920178831035	0.02798756705211316	0.07384314405122519	0.06202059734044497	0.1336671571239239	0.140175597074493	0.1275508762440241	0.1661026714248547	0.004373735464584481	0.02104921595424124	0.00122499975455785	0.01028335787565313	0.001425713304559978	0.01181723542540029	0.03415656265387884	0.01869050859959077	0.005739987250990126	0.01238124292221588	0.1037265186874291	0.0784769463513765	0.003737860881181301	0.01818709486300368	0.001198346676562361	0.01424109979595369	0.04024176399397158	0.01961801397087243	0.001178940582210694	0.01883696241851656	0.02057673424224651	0.04853312965514218	0.001448970390637109	0.03534979066946091	0.03416203164160632	0.0233726304580898	0.02568636242208391	0.03263618750483096	0.01716346724747801	0.03186790760960365	0.007827866559023329	0.03357204657449343	0.1083149713929356	0.08840579820012028	0.1012025995371441	0.07678637814549298	0.1090050414215224	0.09080968373676948	0.1714314938453733	0.1779924853067392	0.2562211606163602	0.2352440027192361	0.001710817330883397	0.006345053308444711	0.001155351332391424	0.001142231608609971	0.1109859520968212	0.07377281933298419	0.01864416498530988	0.03874791906993291	0.02669638212415063	0.05972266932767416	0.06511926549678	0.06776876124188842	0.001088564349405665	0.0288841654470841	0.07678364006201535	0.2309745713303135	0.1024040061486798	0.1377304029842856	0.1632116186320057	0.1714071815705846	0.1572974512021306	0.05485754900229704	0.1672871341766882	0.03441064802881091	0.001011949346764774	0.004711467991249613	0.001032242894039728	0.007377726248630432	0.004266853471015904	0.01577596557118743	0.06077105016186717	0.06091414347864451	0.2591102652151279	0.2444638359063419	0.1987664708264716	0.2412151079604755	0.003075258588706511	0.01199096098430174	0.03268877908924447	0.04489456822077759	0.1703951099717431	0.1299250072322653	0.1309209612835451	0.1331870303655285	0.03136749412464757	0.05268415203682995	0.001195959764496054	0.002745941972840264	0.1079212768538554	0.04436144760867535	0.05565761430028274	0.07172778468061135	0.001190748528557178	0.005573765021950781	0.001161924135082596	0.01929769335938485	0.05210676409896798	0.1183931287949611	0.08378964698058666	0.1022705977304685	0.008559124132387672	1.203098795172326e-05	0.001415219639158928	0.004731066901448365	0.1472221130696373	0.02578061929365557	0.261762831782462	0.2968466154314469	0.05727099426327589	0.1126052254655388	0.01317351479107955	0.02400514781381264	0.001145544962285631	0.02804189221716388	0.00106483795133427	0.01291681023666713	0.001021641403153639	0.01197380645476469	0.001043540521957019	0.01617214849460471	0.01279630372203959	0.009654166897753195	-0.01463294258430938	0.001248006610506093	-0.06287800483435223	-0.032950619303213	-0.007261864090681696	-0.02038078497053017	0.001162393916731112	0.001077250672405427	0.003454600925956315	0.01562937703746392	0.001307074157156707	0.08422903368894162	0.001378891053570085	0.0693487704187549	0.1716793252099446	0.2075830686277762	0.001419418658395463	0.001203906099248821	0.00104717065530668	0.02127751742327988	0.001806380513713265	0.1117301625464996	0.001547909740325489	0.001096362166996772	0.01735929440301808	0.001174672563330733	0.039902269134991	0.001368621382375758	0.02048416513553269	0.01521189291276351	0.06203938638585497	0.003774807725220852	0.1037386313939935	0.09727492199004588	0.1048233768924874	0.1869974874387982	0.2523810313216446	0.002405698860236461	0.001140167929041991	0.07969759569460406	0.06869337502926599	0.1005536882513185	0.07137672989408134	0.001096646084393775	0.0460917941257124	0.09084137143666397	0.06202320097600222	0.01861544810828572	0.01505821714415436	0.001013187079215172	0.001035271403445351	0.001139280816436053	0.07121631608964926	0.1945496261631628	0.2211550976077511	0.00686993215679745	0.04548790889272309	0.01067761714368935	0.001200742654359536	0.06992854438144133	0.001231437387615049	0.06636341798827677	0.05625798492921304	0.001258178386299392	0.001169620220406286	0.06776577777214704	0.07577777517642911	0.01002677603254322	0.001291711761380127	0.03211983803176112	0.2339797996697741	0.2274838569980009	0.02648640069292925	0.001188212825333866	0.001079633373397458	0.001026870183364668	0.001054582009799041	0.01809038222646013	0.007104709390574838	-0.01485096044403398	0.001649040411958383	-0.05414405770201314	-0.03511958735388587	-0.008478831234551733	-0.02030658491542007	-6.135665446985008	-1.786578113037047	-0.05582755440111081	-0.0365744479901346	-0.664645442070339	-0.8258761264288822	-0.05275065294816748	-0.498875762719467	-0.2318634723607743	-0.2641217708086059	1.318799773003209	3.694696590138175	-0.193062407272117	0.02385176454231831	-0.1029234335260346	-0.2669026925479002	-0.2117019551359902	0.5090126239473036	-0.1395669872547781	0.003977108380613384	-0.5920143235324616	-0.01856631601772611	1.285959395709256	0.05050793143695505	-0.5190927810178506	-0.5618889177600086	2.723480596536429	-0.3406570474217445	-0.2500661777436293	-0.185831879865248	-0.219975630785334	0.3338619592704158	-0.5813972399116395	0.03196069085158727	-0.01608373796362808	-1.368916135104644	3.553333722877844	5.302641210177557	0.3621608349279518	0.03554803951342339	-1.078943323598139	-2.354123486002012	-4.91657473960901	-2.84712857109946	-2.734592784534647	0.02465583895642945	0.02577949441617562	-0.2373801861999833	0.228001132273096	-3.0247269565515	1.236345956003023	0.2290867707547995	0.7139184253481589	-4.697715493283166	-4.124574880793767	3.000145827245655	0.05022309385321703	-1.157460399625656	-0.02761126815472873	0.03708265967386567	-0.01236975309778494	0.9522422949950077	-0.5107736898864761	-0.005566880595278982	-0.03464095720728842	-2.280184319581487	-1.934226548639869	9.505667874900876	0.2518252377087694	0.01826364715274216	0.1247074080585024	0.1146032779053814	0.1585016025962727	-2.781848124513839e-13	-1.169542042038918e-12	nan	nan	nan	nan	nan	nan
0.1	-0.03143313915691382	-0.04841745693143219	0.07272894316362156	0.3386082180893401	0.9127847735761337	0.001051016012608408	-0.1681753576336351	-0.09011859892511039	-0.06940050846656559	0.3788401919074527	0.05545704146976441	-0.1017815170390367	0.009702657071227857	0.0600848908726267	-0.08869734278371576	0.6638268898631882	0.189103389875698	-0.6638268898632438	-0.1891033898756769	-0.3786584346738459	-0.05337696405480566	0.0206986646003181	0.04143947791883244	-0.138931730182196	-0.04915195891578009	-0.2712125874273048	-0.04376728014858624	0.5252360004319843	0.8772245410362974	-0.07790229225882547	0.001511399999621462	0.7973029643602195	-0.0005409183689391894	0.6530769355522963	-0.5170333689697797	-0.5640086046352595	1.644490241561201	0.3084317877552136	0.09919051780928938	2.780302691697514	-0.6422842204644089	0.4388136746459051	-2.540547710051435	0.8234699016012226	-1.103090668239227	-0.3758972003579752	0.9208590463701113	0.2408707609555786	7.340588187965318	0.03681029949601124	-7.340588187965319	-0.03681029949600683	0.9714799242274196	-0.3086626798059275	-0.02505500971078916	-1.458149405999413	0.4392334356152471	-0.08455919097474773	-5.758636004293521	0.6254024073377352	-0.2366421595819326	-1.562977342581249	-0.5710773643726013	-0.1049345957165787	-9.195055104027331	0.02185596914287666	0.001935267550817441	0.01056674043062867	0.001563678516077149	0.009100223895189226	0.01187810361484223	0.0100352088031068	0.0222564231971337	0.02797364615837037	0.001504535774499203	0.03717616363108339	0.09129979282182021	0.08123173964981358	0.002645855744382293	0.02609154189868457	0.06997092113125092	0.05861128269105007	0.1528273178817207	0.1541613230368937	0.1722059682330749	0.206192273230458	0.002946279822743198	0.01953408339707761	0.001228159406865661	0.01064403178187734	0.001245373788028491	0.01109353398515553	0.02387611698032614	0.01453958151042964	0.003882600008739844	0.01077974654517408	0.1034722723215178	0.08209026054707982	0.002710146164871214	0.01729095912091802	0.001152960123282898	0.01428780974885574	0.02575731142042531	0.01378454332169261	0.001176199383898637	0.01868660697166355	0.03421152012638212	0.06259173471889702	0.001434103421244977	0.03593113470653592	0.02576930296270942	0.01833760905442435	0.01910506092209675	0.02700062792078039	0.05349674116326489	0.06531256333632747	0.005233180161085331	0.03048232973233403	0.1042753070624688	0.08464363403335223	0.09741433787727001	0.07366020129261024	0.1050357950138951	0.08719196127278069	0.1734651400781358	0.1768158737180226	0.2486288263528886	0.2256317796401106	0.002239967047124035	0.00676904923190885	0.001154707516899339	0.00107039121310059	0.09999970918989652	0.06438357350312288	0.05894233785594283	0.08447255936300911	0.08459082238187841	0.1239465806153955	0.06788836051255125	0.07043822983581154	0.001092981283231058	0.02924462690233074	0.05843788053113344	0.2186413037794496	0.1032006146995012	0.1145285939287371	0.1187293849727998	0.1203137164345038	0.09806993116620531	0.03321290194918423	0.1040717776901515	0.01555244284365506	0.001012745254661319	0.004974259117405644	0.001034292599999367	0.007746491709623433	0.002770289933566658	0.01450037815275667	0.06657728545562294	0.06331369252294777	0.2326263927031922	0.2159949164949038	0.2014449279521068	0.2454520360673032	0.006277257061751776	0.0151183304942367	0.04039671558114644	0.05184056143839209	0.1053466507876973	0.1005912749996434	0.07732918519972196	0.1015981351590318	0.05904171928758187	0.09043975688794643	0.001216317532259088	0.003311191872899185	0.09104069561051743	0.03610097913870068	0.05493206833109704	0.07042042341169046	0.001235308106111727	0.006065686821530494	0.001167546019837543	0.01924368513079363	0.05720868281872887	0.1252613053254335	0.08123069747239252	0.0988427797607849	0.009596434589773752	2.229347212756035e-05	0.001378203903459757	0.00447069699600938	0.09397765853896811	0.01000081372352257	0.2531177584351517	0.2787904093355235	0.1797279520279731	0.2180980219569734	0.02622309416000614	0.02737246833167274	0.001171413535163431	0.02842771574766272	0.001072457955576534	0.01417303156537299	0.001024459389306194	0.01312156894835391	0.001049623121874381	0.01778110808993579	0.0176179031168428	0.007009785410247785	-0.01480608274400205	0.002053207616542336	-0.05387964307132205	-0.0349588352261372	-0.008426747953473949	-0.01923528362077893	0.001137643011213685	0.001072279555755386	0.001103091766388027	0.004178933556711457	0.001366300583591847	0.08321984434132158	0.001380861906643647	0.06135688122491962	0.191343935835445	0.2697553230151652	0.001371307184961473	0.001251352188037448	0.001052068506591194	0.004654501930716925	0.001887795273357048	0.09650646781785702	0.001623340717070229	0.001109131758527531	0.001829226076031917	0.001172200704877851	0.05781871884565355	0.001453275982069172	0.01239244802369939	0.008754990338876974	0.1227165359873302	0.001367894867000258	0.09430581720730798	0.08795140457873089	0.09497684145140253	0.1687617421194815	0.2197572915915923	0.003106821508756592	0.001163897202546634	0.08804253248264235	0.1363452180125511	0.200061492183656	0.07163708902458572	0.001098561627643539	0.02528990700468485	0.1152249764751173	0.03999651716946005	0.001084247889051465	0.00106149312629931	0.001013906459827946	0.001037396901686783	0.001142698345627612	0.07635470308405651	0.1747883893190791	0.1940920483758337	0.01187347183549626	0.05285415542627569	0.00110808888660359	0.001042573331510714	0.1105143366855639	0.0012433179697011	0.0679750048244476	0.05231433757301646	0.001301711399517544	0.001176501175989823	0.06085125096260853	0.07929845340100433	0.0112700635172191	0.001371244496176532	0.001030721440987203	0.2394943667853879	0.4539524672328093	0.0519357659637503	0.001207438547822795	0.00108147498071219	0.001027966530176181	0.001057368991602269	0.0222032629568391	0.004317941932578969	-0.01495678405367856	0.003060492224868718	-0.04474907399294602	-0.03688667508518768	-0.009565590175727034	-0.01755413162370631	-6.012997079461019	-2.123200041718728	-0.08116756219517456	0.0007890564109027069	-0.4684037154139044	-0.8551420555392771	0.04787669401376224	-0.3889531619942355	-0.1576078290015006	-0.4083640902629069	1.501062460641316	4.276506807490839	-0.1306281083204991	0.06057468618732147	-0.02163933062971821	-0.5691661134211453	-0.1348763642386513	0.2097824384456856	-0.03846349232127613	0.003148055100230297	-0.5558881030943064	-0.009134552546310475	1.504111885176176	0.06710209317456738	-0.4863729504810039	-0.5726591044195455	3.701076650225691	-0.2686897471038871	-0.4983997618179451	-0.4375734375815021	-0.5043547923946798	-0.5174419466068502	-1.337111078516774	0.05455367102401783	0.00198472285887204	-0.5358790868312269	5.323699036206839	6.992071107255268	0.1871355438971703	0.03894534633338848	-1.371758400393127	-2.265094343268143	-5.118690784231832	-1.339333004183134	-0.9082555743896462	0.02854215657657109	0.05835866755577459	0.03396086187615752	0.2525056402330969	-2.662918360911507	-0.3414192404582199	0.3853460165358193	0.680362409234901	-0.5893717520191406	-1.765063373437274	4.532149892885099	0.06501572574083213	-0.5099810711930914	-0.2189675783158892	0.06280379202318274	0.007721975920178845	0.4858401237165125	-0.2018514704991061	0.007213505424796807	-0.01758456489877067	-0.7350694037097293	-1.664179239917272	10.32023917865076	0.2761940906151361	0.06286471704322324	0.1271295166885032	0.1153024057376845	0.1637926101341482	-4.280998302244262e-13	-2.153597869987547e-12	nan	nan	nan	nan	nan	nan
0.11	-0.02573805501752081	-0.05363861585786404	0.0677232983407223	0.3548257774414345	0.9157631178659544	0.002026477260470701	-0.1389147420258898	-0.09661915409175124	-0.06281162381999196	0.3539742159218478	0.06376342966560024	-0.1110207090766923	0.00647257847235943	0.06898310348032846	-0.08666980006952318	0.7360483252225097	0.1884529469935324	-0.7360483252225669	-0.1884529469934322	-0.3683498439957903	-0.05632758664778402	0.02046017247758071	0.02703268401275616	-0.1345092125189374	-0.04970489224763237	-0.3068174218318472	-0.03700627578034257	0.5233105740757096	0.8607688549655345	-0.05495662039668636	0.0002653120169658918	0.709100013372264	-0.0002861875326342618	0.4870476667515438	-0.5180006001164142	-0.4344060304925559	1.599520898145164	0.2876215203088971	0.09490295231667091	3.065908732507466	-0.6386635832347867	0.8619290717254006	-2.43339241832065	0.8248749386264279	-0.764178069344516	-0.2700610257621472	0.8503481228151269	0.1616677697588412	7.091722844146132	-0.1664727620676283	-7.091722844146226	0.1664727620677354	1.085140262354769	-0.2822379159472104	-0.02392650477911513	-1.422638390404006	0.4449184842329066	-0.02816292909373396	-1.44684472572069	0.712953572498453	-0.1376657682970083	-1.72386321319555	4.702515812400683	-0.136490071459191	-8.336871307077951	0.02438915821478286	0.00154625817334099	0.01028067936612806	0.001324705762025051	0.009063755870638283	0.006678630747225777	0.006810033977678303	0.01331917803425318	0.0208118907413422	0.001448744766382589	0.03722294496469591	0.0878866460013774	0.07806009809141466	0.002030472099237809	0.02481488869739663	0.06397114931459025	0.05406334194042427	0.1683684456091667	0.16779730936238	0.2168428216729103	0.2463917824956785	0.002173728712540957	0.0186444165192123	0.001265351877492362	0.01100787889842333	0.001153829961999706	0.01055486996403298	0.0143995135976663	0.01003392838625481	0.002902225443839934	0.009921078032381696	0.09480839107367463	0.08232822788768801	0.00213299009160108	0.01686999665268098	0.001135283862145785	0.01436476676062518	0.01439336277837183	0.008974887533719455	0.001173862872957044	0.01857798528312649	0.04661968408165301	0.07612497586006678	0.00145609089031265	0.0365414735121141	0.01873836541976367	0.01407700680342532	0.01354658176277862	0.02217456143783678	0.09478330953401118	0.1039757085308858	0.003327540449999991	0.02807556973835544	0.09847842760767268	0.07936089028081116	0.09194536912752428	0.06906237084516405	0.09924090715692199	0.08194923165944143	0.1659533503010825	0.1676317200980565	0.2329064844495609	0.2094994241859607	0.002398475599841299	0.006918263848397452	0.001161628715570236	0.001081310030931125	0.09594554824362339	0.05977755351253881	0.08673295061288873	0.1236974079355127	0.120178699944892	0.1614342488392489	0.06903985726145818	0.07127141793929935	0.001094849132314082	0.02964834034605674	0.04428019272823402	0.2066572997834677	0.09648620530891541	0.08951509768955805	0.08175600897993039	0.07560598107627728	0.05657828633823496	0.02797150761371107	0.06031631691603254	0.01479238323378258	0.001013809671910274	0.005268322902602396	0.001041118923714646	0.008188934646159232	0.003403791255305508	0.01531089175475107	0.0704008588294522	0.06474199639612915	0.2079771949533557	0.1903399446514229	0.1936177096569834	0.2389023801972182	0.01048351147231152	0.01970333008198222	0.0450375043401354	0.05599267103616896	0.06114515943415749	0.09987636372139641	0.04377907424155052	0.09204425589724792	0.07756977359653446	0.1200769625123046	0.001281103850160747	0.004084408894474254	0.08012514053438398	0.03126705769564898	0.05214634990628171	0.06730718772283366	0.001298677100897448	0.006789269660743045	0.001167347835762054	0.01921871717523896	0.05678597653302488	0.1291142688136996	0.08127233539923361	0.09756324131707184	0.01000820662073669	2.829771880515379e-05	0.001382675194320628	0.004293502313251117	0.05390390000062584	0.007466234298642821	0.2461055835370078	0.2629338812759624	0.2391189230602502	0.2535483508698066	0.03189392963155552	0.0251393508533861	0.002449697706482127	0.03054339164152375	0.001075919001402315	0.01547082467688174	0.001025940263657855	0.01429650238802125	0.001052996250226804	0.01943174028367885	0.0199313049576286	0.004264779308097075	-0.01491652305679797	0.00403849707389587	-0.04621287286073619	-0.03641366798233076	-0.009562450063545719	-0.01762315571227831	0.001142483815031717	0.001078382186709512	0.00108479874160026	0.002784810358243686	0.001411127237329629	0.08325849143947719	0.001391751619940768	0.05190282307380246	0.1943387013166888	0.3107488222415472	0.00135950837430941	0.001348717837121599	0.001063922882384912	0.003183021450528636	0.001859832241426899	0.07079605379715588	0.001449404447491912	0.001123433762570759	0.001590920868292926	0.001170777508184413	0.06430613192753283	0.001500785963281269	0.009531296272809664	0.006309564867260813	0.1707896317153041	0.001277857125562992	0.08693920049127846	0.08134185248772133	0.08775812199910837	0.1406739337034315	0.1907439966671153	0.002104606750267247	0.001173013974728844	0.09226801085106087	0.1100642337584734	0.1412168792696037	0.06955757118324753	0.00109529764509298	0.02813253923962013	0.06252489690934347	0.02108576512777551	0.001557499360010927	0.001518010302685341	0.001015772791979966	0.001057384398910801	0.006542680733126771	0.07441636735062741	0.1554159065458614	0.1682065860665677	0.01761373396865254	0.04860879036595964	0.001595345422799146	0.001234597379056124	0.0929984663553691	0.001437660310712513	0.06317156637481114	0.04560987280277558	0.001417976108086528	0.001159221932153889	0.05230264602769501	0.08308051353704037	0.009753981262262177	0.001400950124075977	0.001048243282278991	0.227684268951333	0.2292366590641537	0.02658638499649643	0.005964778449586558	0.001077869127474383	0.001027071117999215	0.001055778037044456	0.02042714039904295	0.001477243106361441	-0.0149947545720888	0.006806190410471508	-0.03971714174438312	-0.03749009505624108	-0.01069564008387346	-0.01606624707463612	-5.797245808294367	-2.615277729747257	0.00376655715457287	-0.001922969495279914	-0.2096812485880634	-0.5807072772071181	-0.01371357089587419	-0.2444204336758066	-0.1011650819773191	-0.5083886266566372	1.180101215523953	3.755758505890407	-0.05791822390984232	0.02469082959213495	-0.06596369951302973	-0.3499527829815157	-0.04994954182593157	-0.2216386961915994	-0.03793732360451339	0.01089516374540054	-0.3950755095254392	-0.01085468580134762	1.194697888152719	0.05804910256642642	-0.3670481929845245	-0.4065976593042062	3.986056517174974	-0.2076356539813364	-0.5571648762788026	-0.481022659492469	-0.5456819675643446	-1.315716151435245	-1.879761210974835	-0.01754294854243232	0.001672863725440169	-0.3677285767688891	2.394336920781073	0.7814709932327015	-0.008342088440879527	0.04029730459249756	-1.043513775214705	-2.614449081852095	-3.773471054417751	0.06810459116751136	0.5061050593320223	0.03029359083972687	0.03936517000974676	0.1674856674453523	0.04010589495323463	-2.458911871595518	-1.019562314018062	0.5159619026875818	0.1739455878881593	-0.303134288909554	-0.5499622941804946	1.469331162036486	0.08642992969397471	-0.4507906631438846	-0.4012305867222598	0.07751147897387782	-0.007385344660451224	0.2993836495675695	-0.05376601195623969	-0.003314420087839035	-0.01652751294218036	0.07012252638593747	-1.514323979969873	-2.299072157393167	-0.5863295015076613	0.3413315293509466	0.1325753610433176	0.1196553699621265	0.1669242693959161	1.693476182349528e-13	-1.48388222390256e-12	nan	nan	nan	nan	nan	nan
0.12	-0.02167003033505469	-0.05859351261315176	0.0640951091429227	0.3706086214387962	0.9185448929895236	0.002929099473895467	-0.1069754169303795	-0.1025086059957347	-0.05250261069092576	0.3301574449143554	0.07169588426194455	-0.1174536850269052	0.004302586425794238	0.07692314628136673	-0.08552338763128974	0.8054218259510975	0.1857824569121205	-0.8054218259510915	-0.1857824569120857	-0.3570575884074249	-0.05903724391738041	0.02019447270587238	0.01299812980704696	-0.1300403927531211	-0.04975792657142274	-0.3018397589238974	-0.0297851065747194	0.5226982319335018	0.8428332099400088	0.00699410550123016	-0.001062542843172026	0.6327388139480655	-0.0001471560028168234	0.3276650442192148	-0.4637809347521663	-0.2885174796193147	1.5575471706147	0.2691179548859852	0.08462271092177698	3.316044589251348	-0.5200635678935067	1.182839371165054	-2.330706714353003	0.7486831817123387	-0.5418474507501053	-0.1638798902372408	0.7292250850253206	0.06464470573186826	6.771001261816521	-0.3671991403519813	-6.771001261816521	0.3671991403519851	1.168212906289217	-0.2604696151265246	-0.03049653950343939	-1.38370146592748	0.4484938561264561	0.0154206106372814	2.357863458196965	0.7174353748348127	0.02597468323181307	-1.858969133534177	7.22993344277288	-0.1212879712427666	-6.826704791282034	-0.00128389216607249	0.001353826217159231	0.01023829573352103	0.00120816567528737	0.009184958343949477	0.004000949774295249	0.005180583852469678	0.007945131863999673	0.01628953562780621	0.001443239056896479	0.037398029341924	0.08594827115192959	0.07636242530141135	0.00172716102040686	0.02399939484462892	0.05635421132825763	0.04830021881933519	0.1787982516449557	0.1768426755685743	0.2582028716193816	0.2811547125550627	0.001779938985907478	0.01816345978516801	0.001332625559325662	0.01138777022384512	0.001113982975810579	0.01017685547920925	0.008689220642870095	0.007180760417439258	0.002395029451189568	0.009518911636050289	0.0786373425539553	0.0764684921058431	0.001756561977233844	0.01668804620349008	0.001133600165781405	0.0144787493461173	0.00826027828607743	0.006102384033360667	0.001171983097174561	0.01850421526819212	0.05607233028649832	0.0863289233838805	0.001490833321024524	0.03715378544848127	0.01364665818133556	0.01097063132990138	0.009458841930614909	0.0185878053921406	0.1364904217034821	0.1441237762498343	0.002320357578884539	0.0264301486073798	0.09196180339342407	0.07352001875600578	0.08594013579383927	0.06405914795110153	0.09278950672817453	0.07624850517565508	0.1502739454072517	0.1505750032081049	0.2120653152709434	0.1882285314473419	0.00197757493071157	0.006561546244879862	0.001169647814067954	0.00113332494918798	0.09540008847636103	0.05738092865800255	0.09009951898657531	0.1298206226287252	0.1149949176619207	0.1450961695947041	0.06875442628257922	0.07051450476440688	0.001094150219511921	0.0300205722416153	0.03771008830113733	0.1974016007470877	0.06959948034085767	0.06470272874584486	0.0507884145985599	0.04583200000591722	0.03185625438481908	0.03011600285386067	0.03400435676921235	0.02067177216825179	0.001015275238458449	0.005580590743056552	0.001054528474409958	0.008718500114396413	0.006401383384619302	0.01863696767264957	0.07165251993767283	0.06425482563304569	0.1846795167908359	0.1669999617866591	0.1788444011051274	0.22403978217825	0.01540560061481648	0.0251237285815028	0.04554239852764951	0.05579719474722433	0.03453102431930947	0.07953811351696825	0.02431712180969612	0.08251389297050242	0.07982763982379799	0.1213071787304405	0.001410647223264739	0.004975835489754905	0.07171868260481981	0.02720541696148052	0.04755053456603744	0.06244479113046204	0.00138848126689925	0.007527890454797892	0.001158607445133827	0.01920258280674698	0.05266788144052032	0.1315415998286224	0.08294112413798899	0.09777326364699716	0.009471228253587012	9.969790093279534e-06	0.001399760415337524	0.004166683911837998	0.02996097382075978	0.008242644404765624	0.2373225425752733	0.2483599775767393	0.1896301085140495	0.19073860358338	0.02271530078274941	0.01837563999684335	0.005453974062189699	0.03487556768724567	0.001075845289089891	0.01682746389489777	0.001026232443020806	0.01551409810349485	0.001053886304274305	0.02113140229382642	0.01951835719935768	0.001455978056568518	-0.01497865017333649	0.007197392350082638	-0.04030266129149972	-0.03730089221509852	-0.01069438403900099	-0.01609385671006535	0.001147324618828616	0.001084484817647706	0.001066505716808257	0.001390687159766998	0.001455953891079428	0.08329713853757358	0.001402641333237792	0.0424487649226882	0.1973334667979441	0.3517423214679468	0.001347709563651368	0.001446083486212968	0.001075777258182308	0.001711540970343098	0.001831869209490715	0.04508563977646139	0.001275468177921077	0.00113773576661589	0.001352615660541316	0.001169354311475877	0.07079354500941418	0.001548295944486382	0.006670144521918729	0.003864139395648688	0.2188627274432928	0.001187819384110285	0.07957258377524949	0.07473230039670944	0.08053940254681356	0.1125861252873856	0.1617307017426436	0.001102391991777722	0.001182130746912338	0.09649348921948177	0.0837832495044252	0.08237226635557165	0.06747805334190746	0.001092033662548499	0.03097517147455603	0.009824817343560509	0.002175013086088045	0.002030750830974442	0.001974527479057807	0.001017639124110024	0.00107737189612488	0.01194266312061482	0.07247803161720183	0.1360434237726456	0.1423211237573133	0.0233539961018113	0.04436342530564914	0.002082601958886614	0.001426621426638416	0.07548259602520646	0.00163200265172002	0.05836812792517383	0.03890540803254127	0.001534240816721227	0.0011419426882512	0.04375404109277832	0.0868625736730758	0.008237899007305769	0.001430655751980681	0.0010657651235478	0.2158741711172778	0.004520850895519907	0.001237004029239643	0.01072211835135667	0.001074263274248386	0.001026175705843645	0.001054187082504424	0.01865101784124554	-0.001363455719856003	-0.01503272509049878	0.01055188859607488	-0.03468520949582015	-0.03809351502729537	-0.01182568999202046	-0.01457836252556608	-5.535922932056299	-2.970797743956372	-0.03243207556284838	0.03232315619267723	-0.1492587754219129	-0.327261994790541	0.07353730282674496	-0.0941594078082337	-0.06537595927061163	-0.6514005646386889	0.5829384367574498	3.189190966303423	-0.04888607961673696	0.06378352803964084	0.01049057690077892	-0.2386690825565858	-0.04357594119781336	-1.009758186052891	0.009338911512430234	0.01055316909642121	-0.1684576453064757	-0.002164215287537553	0.8382531616993866	0.06749671914478537	-0.2555275949112625	-0.3247970169517753	3.99806115511096	-0.1164219744593248	-0.6100253162771111	-0.5186519269103566	-0.5959541664931168	-2.091954600630383	-2.364818535421656	-0.04663277296116464	0.01020394307652008	-0.09400005962964426	-1.296627739629546	-3.773078386400433	-0.1308847115472368	0.03264903709359458	-0.8260974084498447	-2.224868884180758	-2.131939926658317	0.1378449109092874	0.4196341344366144	0.03218296775999293	0.07578317383513833	0.5370733242911073	-0.1305892870154542	-2.199920565190479	-2.004007670178561	0.552425798896929	-0.1891547681365751	-4.514039537138296	-1.760360106407566	-1.149247988289008	0.08865764054054308	-0.3555249293946827	-0.5687997591685806	0.06581138206774649	0.009488705508646639	0.2007136289454449	0.09606068418287581	0.002347070313490043	-0.0075093085773889	-0.07287149745841523	-1.407654367858387	-9.331776061158388	-0.6299245850177179	0.506164747431735	0.138898737998419	0.1238348609639944	0.1735985734555966	9.584264682923881e-13	-3.901226101166461e-13	nan	nan	nan	nan	nan	nan
0.13	-0.01897860148007869	-0.0627526710336249	0.06187317625091756	0.3859996130546876	0.9211843286080276	0.003712229021568494	-0.07286193637417739	-0.10673139834752	-0.04009613433272938	0.3070834366050112	0.07858734114039412	-0.1220756611880243	0.003004356954933978	0.08344386568261795	-0.08530346738095801	0.8702555838936058	0.1810940884496499	-0.8702555838936232	-0.1810940884496502	-0.3450844313470661	-0.06156202502834181	0.01982804245855701	-0.0006456127522551678	-0.1255367163357496	-0.04945084957784764	-0.2780771291858475	-0.02254113181201745	0.5240447204359396	0.8236579619609253	0.07288563066550319	-0.002182247414777933	0.5683366393286214	8.10888661772114e-05	0.2158639675996992	-0.3687616395756235	-0.1594501948018001	1.521784226458711	0.2592423244807211	0.07213146950285368	3.493784292769043	-0.327127179670448	1.271525585628609	-2.293050759180008	0.6315097186187381	-0.3909886184332604	-0.0992522282812187	0.5770941717242911	-0.01777641257749988	6.179229271828799	-0.5761520862292487	-6.179229271828834	0.5761520862293664	1.224356201496223	-0.245393866253998	-0.04255369481868108	-1.348896630373211	0.4521074449391215	0.04340443434801756	2.320193396594731	0.7267371477113634	0.2408540367102001	-1.965799484864298	5.756859460541377	-0.1046555306490257	-6.079426691408672	0.03875773488835707	0.001251803544695559	0.01034411107624137	0.001147647771559528	0.009436914860340654	0.002567498778457996	0.004310444071542339	0.004754458904960496	0.01346016700450617	0.001458628634256478	0.03770930487969897	0.08269640487163407	0.07407172004739079	0.001546290388763561	0.02346051144319541	0.04893971910395432	0.0424341493981344	0.1853897041449281	0.180724381145992	0.293942517492463	0.3085916107714097	0.00156619078201189	0.01789875917931093	0.001389058969859317	0.01177811398798282	0.001096262091791967	0.009948309704360468	0.005342759617803386	0.005447300183939425	0.002106188787606199	0.009342924392495332	0.06137330143374972	0.06393427777671697	0.004741413539330161	0.01979591066151674	0.001133309032976339	0.01461904823642645	0.004905580891077742	0.00436711538116765	0.001170380320219574	0.01845312993809952	0.06248804099695034	0.09312626676445698	0.001533885486134829	0.03777514175263229	0.009869285638115155	0.008634441753173112	0.00657798012305706	0.01595830716980379	0.1751460467441829	0.1832657961187719	0.001763228708326003	0.02523222677093178	0.08509252288119512	0.06731457802140479	0.0795881738317694	0.05875495522445061	0.08600340737241821	0.0702191214863966	0.1333845129005436	0.131950377224847	0.1909538572290773	0.1653866418385984	0.001555696604462251	0.006170533587888347	0.001187527838883659	0.001286271877883899	0.09797294512087999	0.05809761768822201	0.08692247673554887	0.1192450558436025	0.1017837575135454	0.1188400676436632	0.06884969015061224	0.07001091796224115	0.001097290209506998	0.03031026845106547	0.03420012115708452	0.1897053181866703	0.04603547863957162	0.04687259958770055	0.02864914696146511	0.02873451362821334	0.01894459442942936	0.02589460636670645	0.01990141525694354	0.01862646763954864	0.001016967237926351	0.005891059982788713	0.001069738457462217	0.009306048756865661	0.009839010686936584	0.02274039444272625	0.0728153003840037	0.06396667934209246	0.1635037865816023	0.1467733526889239	0.1634805216706823	0.2048790855181588	0.02156541722581367	0.03133200585342675	0.04508782592310685	0.05426201942187243	0.01946445387731642	0.05823539272943437	0.01372285722612081	0.07653404126959179	0.08313971022843047	0.1189574717873613	0.002827934894545052	0.006660066551731053	0.0648295530933483	0.02407302501396105	0.04336558422969597	0.05781745682512993	0.001519050955457997	0.008175291772907082	0.001154420050312579	0.01919462880331153	0.04589687768391715	0.1329351928440013	0.08480839952137517	0.09878875898993504	0.008205666526630481	2.967261614228649e-05	0.001449470378444524	0.004149285495141222	0.01638767904363371	0.006696419623995142	0.225294430140271	0.2342191277469806	0.1293466549730837	0.1286404490163247	0.01252028160153659	0.01353515773856094	0.01052660270719296	0.04139200579082493	0.001074445110834698	0.01817055618928197	0.001026042391043613	0.01670620498684908	0.00105373265885714	0.02281201056346753	0.01827717352936594	-0.001029415453151742	-0.01489931573307529	0.009191047350871744	-0.03617300047558371	-0.03790527705652459	-0.01160710376280303	-0.01456263905761264	0.001143974619835873	0.001084745993218412	0.001058940048062726	0.001343079436037636	0.001490508619875795	0.07403692500965953	0.001319517817579002	0.03752559736705694	0.1952901904826977	0.3698725950286683	0.001339353031012615	0.001449369713486519	0.00107953606550323	0.001835796716835272	0.001780775429335614	0.03376169917976518	0.01346069927559981	0.001129003888184458	0.001326662640894663	0.001168167286091246	0.0702854340158805	0.001604562426430348	0.005026289352487679	0.0031922877575283	0.2501277625017275	0.001175415629214512	0.07247719872476384	0.06794605884861336	0.07351247895751926	0.1030134709223376	0.1487296568934343	0.001126311990380704	0.00122646821979141	0.1059034172941294	0.08159727051310403	0.08339537550077916	0.07025989606526969	0.001107772383445012	0.02932711705197424	0.02181435963978494	0.002294672276379948	0.006113901993695246	0.005270780191422341	0.001019649552130182	0.001092507401363092	0.01483572203679919	0.07592297356384717	0.1226838017219377	0.1352296569762888	0.03266392950239295	0.04469113115107287	0.002349295442486058	0.002355779848154834	0.09796327950087301	0.006575221966899405	0.0538789661215522	0.0378088018991185	0.001757479482341324	0.001156928060663816	0.03239779625241365	0.08769776349174158	0.005675119031458207	0.001561047189678473	0.00105286131358084	0.1930631228877416	0.05594687115292888	0.001223594356335263	0.02037245243568848	0.001071908238812129	0.001025564440197902	0.001053052936127308	0.01673691440986935	-0.003247576749507563	-0.01471325380687459	0.01009602935549704	-0.03323357244347759	-0.03835907152133657	-0.0123449545032327	-0.01301884263079673	-5.235517201086125	-3.082038412200193	0.03452646720400013	0.02353497910601314	-0.04530411439819921	-0.2320039422437136	0.01283224130278388	-0.3509106264764442	-0.04391035134025215	-0.5358463764006822	0.204280144405167	2.339044247499599	-0.01161999204116132	0.02627665028438134	-0.03793379828827598	-0.1192018398747485	-0.001471410837067611	-1.416655572807712	0.57981686219923	0.01623363651702026	-0.1587758373152609	-0.006157410320242864	0.5187714480552671	0.06001352052485873	-0.2087814761935058	-0.2092623262624936	3.812013377091791	-0.114547434560695	-0.6315897208907555	-0.5428487167812968	-0.6113888095884853	-1.653102387477577	-2.156283279758414	-0.03083897628417072	0.01931435977868783	0.221226004534311	-0.8763588159576173	-1.635377696746872	0.01854776039095001	0.02531567166209635	-0.7207188681499572	-1.290074668741692	-1.294147930696274	-0.7596663388628112	-0.6117407433107349	0.03032015421334498	0.05051570365592615	0.3415447369893239	0.05702802494750531	-1.851917758523347	-1.794125945301782	0.6791863010946591	-0.12602209514873	-0.6074198530453759	0.1616833250897974	0.3371526887773331	0.2468435606809203	-0.2818743688703481	-0.373865332130944	0.06364351940877881	-0.005628704471977554	0.08419755993340772	0.1043617278756458	0.001639655474188327	0.003464088859259132	-0.1942851250524299	-1.448929884736156	-3.499158391701709	-0.3360189278575053	0.774340158586448	0.130907783415419	0.1155905249705205	0.1637580365284267	6.850275379702285e-13	2.865073994765478e-14	nan	nan	nan	nan	nan	nan
0.14	-0.01724788616921368	-0.06598296321244188	0.06083448332664051	0.4010669674466762	0.9237392025907327	0.00437429428563676	-0.03735707565946564	-0.1091037951319038	-0.02761070527520599	0.284117313494432	0.08436410912551161	-0.1254422741346479	0.00224781737007488	0.08850853724543542	-0.08582123102132182	0.9286759902905493	0.1741458645063589	-0.9286759902905405	-0.1741458645063532	-0.3326117104633096	-0.06396326642674129	0.01934811511228266	-0.01405679448915686	-0.1210009235020231	-0.04894164495885928	-0.2569252728484198	-0.01534281222061376	0.5274659330567294	0.8037228397911991	0.1183010521213444	-0.003195705207886198	0.5106363489436014	0.0004644960734516757	0.1355223353644627	-0.2780076863977771	-0.05186948606722315	1.492819725834143	0.2522056275146038	0.06040985420081652	3.594320620950887	-0.1499844543802522	1.198629911054607	-2.309129674640978	0.5257454030529669	-0.2907748078469694	-0.05554191336648643	0.4380155173320209	-0.0828920724377208	5.488330952706183	-0.8191702365136034	-5.488330952706183	0.8191702365136068	1.268125670968749	-0.2357616726114088	-0.05319595929356762	-1.337189301448945	0.454917139396513	0.05584613571942306	1.835708778068073	0.7083043405611701	0.4409195069024662	-2.010943971663228	3.134712701082278	-0.1000386155635103	-5.48632794440173	0.02974857549063076	0.001199101775358425	0.01054745154249248	0.001117520428736919	0.009764994568856749	0.001841950479738629	0.00386380289116701	0.003108832389937488	0.01178161253602239	0.001483596377981934	0.03813696290006309	0.07680103789108504	0.06960563310828377	0.001414211627044691	0.02309099521109451	0.04258388861898414	0.03730263015265228	0.188655148203016	0.1811458277699167	0.3226891172293362	0.3287527089153918	0.001455005476766916	0.01777974093417362	0.001418920247909436	0.01215313174003115	0.001089284042616022	0.009783498187930145	0.00370060430286759	0.004573146103393547	0.001935893498954094	0.009292485350471991	0.04633701159057214	0.04974396278890546	0.01223788936349349	0.02763604108969938	0.00112879643739877	0.01477796262004966	0.003186004486740157	0.003323272246416829	0.001168985461529415	0.01841897589529551	0.06574281420621217	0.09665547101779672	0.00158353730075315	0.0384188354339948	0.007118003014694865	0.006853578691284144	0.004777187385470445	0.01423936489199228	0.2093457303477306	0.2199974549600022	0.001477706667779185	0.02431149908237615	0.07805320285504143	0.06087768653323076	0.07298315676705262	0.05318893164832449	0.07904292016254336	0.0639914042192888	0.1191221451536941	0.1171103196291726	0.1724591718896088	0.1460483879834565	0.00135630962465881	0.005959382362080022	0.001218637386147625	0.001498190488126131	0.103428305495295	0.06148321152583702	0.08415968384667118	0.1111359823383325	0.09438686503455906	0.1092439018010027	0.07013667221843232	0.07065306816008959	0.001106731508012014	0.03052739501608085	0.03154735967638243	0.1828360280938496	0.03811292046958378	0.03992288094516944	0.01638574557914587	0.01981722975574766	0.01400506334361122	0.01937183346587174	0.01390592237210749	0.01277604323920838	0.00101881852234926	0.006195179309180357	0.0010849107379769	0.009904597166972989	0.01298759672965686	0.02662651655088562	0.07498114570774113	0.06507674605443303	0.1448850476610681	0.129831276532924	0.1510945161684533	0.1888373776032464	0.02915932484373471	0.03850658751550395	0.04499415754564737	0.05311391687960844	0.01147054274502554	0.05017141180394234	0.008586494744098812	0.07769343064922306	0.09467606883393245	0.1212071542883753	0.005992166710925545	0.009885806480105808	0.05894399123557779	0.02134951140916431	0.0405857340100251	0.05462351988167502	0.001695888436718022	0.00880025359052552	0.001159821037710506	0.01919902487347091	0.03691093341317792	0.1333494027424398	0.0862238145565839	0.09980696507359021	0.006295506781329638	4.368611086772428e-05	0.001539497079794228	0.004224654961769482	0.009127697417595771	0.005198708577521694	0.2091469797778656	0.2188130941493116	0.1108275615661208	0.1125293649604264	0.007150339607205063	0.01169832021538965	0.01778019872273364	0.04990671656485725	0.00107256732373175	0.01946938081368267	0.001025641635018939	0.01784598878818954	0.001053088562849312	0.0244312621453858	0.01658737668511733	-0.003113960642825737	-0.01465989006390506	0.009551692857415249	-0.03382868883538272	-0.03828377633302877	-0.01225752001154615	-0.01301255324361514	0.001140624620823307	0.001085007168774789	0.001051374379315697	0.001295471712307171	0.001525063348685519	0.06477671148172603	0.00123639430193025	0.0326024298114218	0.1932469141674489	0.3880028685893924	0.001330996498368991	0.00145265594076887	0.001083294872814954	0.001960052463323445	0.00172968164917892	0.02243775858306181	0.02564593037328471	0.001120272009752111	0.001300709621243211	0.001166980260697782	0.06977732302234325	0.001660828908366797	0.003382434183062371	0.002520436119413679	0.2813927975601576	0.001163011874298531	0.06538181367427648	0.06115981730051552	0.06648555536822298	0.09344081655728038	0.1357286120442184	0.001150231988991443	0.001270805692676394	0.1153133453687767	0.07941129152177788	0.08441848464598825	0.07304173878862782	0.001123511104358494	0.02767906262939327	0.0338039019360126	0.002414331466661756	0.01019705315643128	0.00856703290381631	0.001021659980150493	0.001107642906609795	0.01772878095296581	0.0793679155104907	0.1093241796712156	0.1281381901952253	0.04197386290297507	0.04501883699649034	0.002615988926216819	0.003284938269687492	0.1204439629765635	0.01151844128210047	0.04938980431792756	0.03671219576570504	0.00198071814798324	0.001171913433068685	0.02104155141204513	0.08853295331040595	0.003112339055609027	0.001691438627380889	0.001039957503626555	0.1702520746582058	0.1073728914103403	0.001210184683429439	0.03002278652004011	0.001069553203389467	0.001024953174582101	0.001051918789768772	0.01482281097849231	-0.005131697779158974	-0.01439378252325001	0.009640170114918731	-0.03178193539113482	-0.03862462801537866	-0.01286421901444551	-0.01145932273602758	-4.899422143426492	-3.141357257426268	-0.01292705056624209	0.04754779485374315	-0.06455905536882246	-0.09709916376311419	0.09681379940737971	-0.5292357442016115	-0.03150252538966637	-0.504490529779805	-0.109113353988473	1.734030951772966	-0.01974960751972437	0.06071832568414499	0.02323742887236099	-0.0668078521636587	-0.01846630113025605	-1.340978317800867	0.955792105554965	0.01427626701165045	-0.0301725415204904	0.001222044700734859	0.1846253362486728	0.07196419441008249	-0.1444622918782213	-0.1426858280396507	3.515988949559838	-0.06098314480307544	-0.6563154669958334	-0.5710180968010959	-0.6356208820668064	-1.335040923138946	-1.664091384715458	-0.01066048673768737	0.02199827950347035	0.439780901839453	-0.8033290836653172	-0.4410911647274505	0.09826268869680832	0.01813510861155194	-0.6606989149167753	-0.04878678105060706	-0.4958994255938749	-0.3224303718605587	-0.3413898399174934	0.0309129852257246	0.0779831273154348	0.4936123912058195	0.1490533136432526	-1.543013976846169	-1.380209921077757	0.745686676929296	-0.1117402115496894	-1.866291564597228	-0.3325118903356831	-0.2293700994452499	0.3969594138452633	-0.2737492608157663	-0.2821202869606165	0.06132348102654336	0.01195873239654415	0.004837005445327441	0.09660283228625408	0.001209204006498654	0.0110442681247138	-0.06316875050293336	-1.660691121445987	-0.1343619589306521	-0.02919563797841262	0.9058192815136117	0.1300452039782667	0.1133702445676622	0.1613272359026791	6.704121941684852e-14	2.285096261022431e-13	nan	nan	nan	nan	nan	nan
0.15	-0.01619401500514322	-0.06832437235735424	0.06074883193883646	0.4158773954598378	0.926224962591112	0.004929595226160859	-0.001231052453882847	-0.1098394610401459	-0.01630229547722906	0.2607413125860326	0.08913854204481041	-0.1280624582057336	0.001847361015623986	0.09222549846474075	-0.08689004319136594	0.9800842372573415	0.1645691863111171	-0.9800842372573825	-0.1645691863111014	-0.3197234395675075	-0.06626932534866015	0.01877545259921848	-0.02749436403373545	-0.1164674630153338	-0.04836911741965397	-0.2365297908114204	-0.008719229899319825	0.532667533535963	0.78370026381088	0.138822191333846	-0.004109519883176403	0.4573325170446233	0.00085020589960508	0.07442814729581043	-0.1875337673145721	0.02950292919159267	1.469930720920862	0.2444924632784792	0.05118251282361569	3.627917881041095	0.002145289552626039	1.056985209512239	-2.363356020119345	0.4270251578461066	-0.2350435674188802	-0.02288694566391207	0.3023139149909871	-0.1266252885087652	4.790850469081559	-1.090869674422946	-4.790850469081575	1.090869674423038	1.307852224783145	-0.2247707710586821	-0.06124275494751105	-1.353641485367153	0.450024888569037	0.05772909753460423	2.2543287841959	0.62112636768553	0.5950617602656518	-1.98624248250894	1.069845055754322	-0.08080076949301739	-5.15148128110416	0.04209297231166308	0.001168863061003916	0.01081847337824709	0.001100953309734478	0.01017160058644515	0.001454348765022108	0.003618132615034692	0.002217046809640507	0.01076600438716277	0.001492981824138903	0.03870441592384638	0.06905898885976595	0.06358169090781672	0.001319549361096802	0.02286534400456505	0.03555781209303377	0.03174219867512103	0.1890910149935747	0.1786258069228718	0.3452983406453992	0.3430633431066358	0.0013913565377332	0.01774842514921745	0.0020245092600301	0.01312208722750644	0.001086164717164482	0.009709627601461608	0.002852648212249051	0.004108478619834606	0.001825536290970137	0.009310680342888974	0.03290076314760066	0.03686910052150587	0.02408478572394531	0.04003585784745681	0.001124432797704148	0.01496095373254096	0.002267117532356109	0.002651630061041737	0.001169074632014693	0.01840167728936042	0.06632576597241706	0.09709878673693124	0.001621930312787012	0.03908032002662289	0.0051855410007537	0.005584432147236289	0.003622678472090215	0.01307686797181977	0.2414074938652686	0.2540457117824007	0.001322253284244726	0.02353290259862363	0.0697237533255522	0.05370258963397529	0.06495502831343596	0.04685734921466201	0.07067777772646566	0.05694270844868128	0.1078332091926449	0.105660586885685	0.156695361439991	0.1310106791526363	0.001269237388402691	0.005843990096214893	0.001265915145889133	0.001736067155985091	0.1096615783542061	0.06629689465037369	0.0792024438403411	0.1003933484543889	0.08948694769359365	0.103817196871551	0.07148818600738602	0.07138004751736149	0.001123663162912133	0.03067214662961488	0.02932831397884761	0.1764251911493678	0.03692655349634659	0.04241607252272789	0.01082104130485483	0.01682780961747179	0.01172458316286927	0.01827449611672742	0.01049157252208169	0.0109799153599802	0.001020993230491576	0.006495335702217556	0.00109499490486479	0.01052480059880149	0.01315224726565367	0.02754947187678149	0.07751740456893272	0.06692547164673794	0.1286901854342282	0.1156765049524147	0.1398354137609015	0.1749247585263954	0.03570900827450135	0.04449942306218277	0.04499376863037477	0.05212909143180649	0.007063316343304761	0.04483995732479221	0.005769946200517541	0.078376645123944	0.09851950845151614	0.1085097188137215	0.008408462361235932	0.01294819094217624	0.05356583437339279	0.01871938938667252	0.03862465732375055	0.05225182432701996	0.001915423119208222	0.009441250233594446	0.001169219835796577	0.01920955926712386	0.02775120933645634	0.1331889429073602	0.08661556729176907	0.1002638514153604	0.004965690797408147	8.116166611953783e-05	0.002452109966408136	0.004923017655370579	0.005210958872515797	0.004682352171932211	0.1901552693843453	0.2011840943970223	0.1099940688681487	0.1116418490920901	0.004678708627105332	0.01164310879901258	0.02447287591651996	0.05755254447582638	0.001072018950386632	0.02068006581684358	0.001025700524877202	0.01889396163123143	0.001053330910981471	0.02593430863404436	0.01485683831953417	-0.004966501178680104	-0.0144342819915933	0.009889676882653423	-0.032127849928319	-0.03807795446431433	-0.01282008910001834	-0.01172248242687537	0.001134622049773596	0.001082604141574154	0.001048768609469059	0.001272468692497415	0.001483897615612456	0.05395910721826128	0.001207794104210191	0.02267030970033649	0.1867928994895487	0.3935903408209365	0.001319953985482432	0.003675172646613868	0.001082598202514513	0.001964660631842524	0.001693929640826773	0.01227757842208116	0.0470242924782605	0.00111956603182096	0.001307622122535584	0.001171018171126818	0.06473373808887302	0.001662939543398026	0.00292617428722038	0.002310380691188329	0.3124943661417717	0.001157878466123203	0.05319697883696406	0.04895402275519721	0.0538816163469452	0.08990053661415763	0.127641444740102	0.001202446720976555	0.001352689208238881	0.1212400370317781	0.06670052090030534	0.08135954749343892	0.07340792491453858	0.001156334440211044	0.02600090963465847	0.03700156793257614	0.006713631994633021	0.008442663841046086	0.005286636403396378	0.001024607363916633	0.001103673083044482	0.009583572022739529	0.08212985317878972	0.09955526470157076	0.1174942439775659	0.04440049207500616	0.04497141355841013	0.002090326214871042	0.002334579284010816	0.08921965122843227	0.01051621186940036	0.04470519432426953	0.03594898608927766	0.002283223943787278	0.00118500863227997	0.01379970566532411	0.08594024508967096	0.003933835744086452	0.004856083801017405	0.001033932735503358	0.14678627205579	0.1100440231357139	0.002772161287112751	0.03356275658144918	0.001073051418905809	0.001026445996386687	0.001054991381700932	0.01315352182678382	-0.006686884434150789	-0.01424107349395543	0.01042726632207893	-0.03070374265100181	-0.03743479375475061	-0.01334735425694959	-0.01064293936281333	-4.490753765017132	-3.376683589398521	0.04881406830312686	0.03864310121169159	-0.001155902213222684	-0.09496715370628304	0.03881714925498909	-0.6712667461798092	-0.01394525010508935	-0.6038219697846676	-0.3836725241895023	1.127934745602929	0.006989819070818818	0.1354793245864337	-0.02015908864602391	-0.02958145191827993	0.01336507922892737	-1.221843230192699	1.501535743362705	0.02097806824105799	-0.07913836518151077	-0.002569079681334627	-0.09138730962878176	0.06321184271314112	-0.1069720506865412	-0.092564648362012	3.292295740205553	-0.08389013199682878	-0.7743374532778032	-0.6915445920584504	-0.7697804859311759	-0.9811373667615402	-1.35906234418723	-0.01074477038772084	0.02558452945415479	0.5246317253762611	-1.303382738255289	-0.6264375069733451	0.04609990139765693	0.01100722484870801	-0.6180604719304341	0.4825052822988543	-0.1171068339782081	0.02360456771691834	-0.08268440090033373	0.02974279818299227	0.05501419607358387	-0.2199726740530036	0.2145515712921328	-1.318412327475951	-1.398104397154652	0.4666061935321696	-0.09238655244020751	0.2261233889395773	0.2693857029200754	-2.080860414936976	0.22390378973721	-0.2567160067397616	-0.2013639549063241	0.06582909735006379	-0.004168447526283733	-0.04018045356961972	-0.002433167697661913	0.006064126975484264	0.1222608451640387	-0.03483857631515691	-1.858902445925486	-0.07508695340674677	0.02956807987374007	0.6413795702293273	0.1132231948031657	0.09725965114195918	0.1405892641725745	6.537617441876255e-15	1.957855517281878e-13	nan	nan	nan	nan	nan	nan
0.16	-0.01577579822856071	-0.06967883105676267	0.0613198163242344	0.4304788787483498	0.9286199736718618	0.005408588124385151	0.03514195917879307	-0.1090750090030525	-0.006592337865378328	0.2369044828279321	0.09286229182150971	-0.1301787767038992	0.001823326690803598	0.09449355931405527	-0.08826883533050829	1.02444364024071	0.152434385580732	-1.024443640240709	-0.1524343855807221	-0.3064881916358883	-0.06844509503418948	0.01812513578070938	-0.04119596175443314	-0.1120354271175889	-0.04780566849970356	-0.2116198740671622	-0.002825999987179298	0.5392803916884026	0.7641445649789722	0.1417045515234218	-0.00477324959790521	0.4080658664071098	0.001200347171098241	0.008391457857168445	-0.08061759728744326	0.07945766857610571	1.451030780904235	0.2340558435876249	0.04514824574084502	3.643718306368696	0.1500391347185118	0.8789394738609688	-2.401295444590534	0.3156087745393383	-0.1900016932576511	0.0197424922322237	0.148235443322297	-0.1448880662872933	4.078562156019585	-1.330794743539784	-4.078562156019585	1.330794743539787	1.337521078132317	-0.2097038253312411	-0.06872682038114554	-1.389994936674451	0.4346322216063972	0.05403041186771639	2.738595719525513	0.5622338587286644	0.7231710415439773	-1.917568541981563	-0.3930431034899683	-0.05002162345787767	-4.678891692111733	0.02263486455507455	0.001150743168240001	0.01115738592343569	0.001091470031863106	0.01063525044652446	0.001258935642644954	0.003509066798898046	0.001757592142891692	0.01010337570854857	0.001477102364911279	0.03935611276360364	0.05984212933249075	0.05626601718500752	0.00125789989277284	0.0228057395246168	0.02706637000103705	0.02530166667325476	0.1869121279319268	0.1736967431105255	0.3619610043523738	0.3513081810096447	0.001353997750814424	0.0177896046860899	0.003435251398117363	0.01491084928766517	0.001084257122287018	0.009737365568472128	0.002428529487516968	0.003912400915909536	0.001752421031338978	0.009384982525071738	0.02071018097610758	0.02555011629485142	0.04016853554737727	0.05721404590429065	0.001121898449391059	0.01517064623258618	0.00180889709640354	0.002240855553575122	0.001171138538171898	0.01840984805107264	0.06439462543562935	0.09491922248114563	0.001642192453615683	0.03974065465857692	0.003979647882575213	0.004762037002701489	0.002936118769790297	0.01233305007732889	0.2721837529374347	0.2858160362699392	0.001241912907142018	0.02285061684272125	0.05955483293043694	0.04547826665924424	0.05493507558150521	0.03943311576465517	0.06030307596687821	0.04868255022315417	0.0996388580989845	0.09696293746984554	0.1436803394195541	0.1185549018450226	0.001251795268826177	0.005777950874971109	0.001330489907428407	0.002010030585619972	0.1157136384476157	0.0720093660795115	0.07078945369537604	0.08590462667063019	0.08534697618903285	0.0970713979453211	0.07240146237878832	0.07155440056335347	0.001148542000985222	0.03075137973189303	0.02735778060403208	0.1705429786962516	0.03778893478219488	0.04827459030584522	0.01004835090547763	0.01717264843803402	0.009692804057466363	0.0182567581334845	0.007121177652647708	0.009825381921308456	0.001023554448398875	0.006802525370095688	0.001098049615431044	0.01118401382816788	0.009236833772883118	0.02400803610298563	0.08014245466457631	0.06924497280980026	0.1147979481021437	0.1028535902195194	0.1286628053234433	0.1609594796036956	0.04025994122744248	0.04811322660862664	0.04497165845977689	0.05112295234196162	0.004544950922481607	0.04321633398618632	0.003865585433880039	0.0790857630595619	0.08730212578029024	0.08417507760061309	0.009129628124821078	0.01453160849794657	0.04845715644183602	0.01612637401362618	0.03721712701043819	0.05041333816331787	0.002176283286333634	0.01009590052309385	0.00118046701988157	0.01922932416742997	0.01936205473111243	0.1324807640480649	0.08571618479708459	0.09981414964404486	0.004700973123941668	0.0001605330494973551	0.004483722591406188	0.006542523356625644	0.003210809074253652	0.004607216137786235	0.1690416987539023	0.1817591728926653	0.11062345097364	0.1103887111188621	0.004200622815918942	0.01251797631633235	0.0295852585908951	0.06309497335985134	0.001073494619418015	0.02175647267243064	0.001026476711279633	0.01981188835313959	0.001054988955550588	0.02726919147561186	0.01316713276320059	-0.006620805793959228	-0.01425727328129258	0.01052706902917269	-0.03084210846587524	-0.03721612433432561	-0.0133297022911789	-0.01074820323915221	0.001128619478706972	0.001080201114363737	0.001046162839621425	0.001249465672688719	0.001442731882554449	0.04314150295479404	0.001179193906500777	0.01273818958923906	0.1803388848116508	0.3991778130524779	0.001308911472591702	0.005897689352469538	0.001081901532205482	0.001969268800353464	0.001658177632472562	0.002117398261104757	0.06840265458323837	0.001118860053880305	0.001314534623831566	0.001175056081545158	0.05969015315540276	0.001665050178422191	0.002469914391386825	0.002100325262967921	0.343595934723387	0.001152745057924302	0.04101214399964916	0.03674822820987853	0.04127767732566513	0.08636025667103346	0.1195542774359877	0.001254661452968399	0.001434572723810331	0.1271667286947792	0.05398975027883183	0.07830061034088659	0.07377411104044357	0.001189157776087878	0.02432275663992419	0.04019923392914047	0.01101293252260922	0.006688274525656221	0.002006239902969187	0.001027554747698214	0.001099703259490588	0.001438363092494493	0.08489179084708856	0.08978634973191293	0.1068502977599048	0.04682712124703646	0.04492399012032974	0.001564663503560112	0.001384220298336931	0.05799533948029829	0.009513982456707657	0.04002058433061549	0.03518577641284527	0.002585729739605481	0.001198103831478206	0.006557859918597493	0.08334753686893516	0.004755332432562006	0.008020728974657935	0.001027907967372948	0.1233204694533746	0.1127151548610861	0.004334137890797001	0.03710272664287921	0.001076549634418584	0.001027938818171667	0.001058063973622264	0.01148423267507468	-0.008242071089142326	-0.01408836446466048	0.01121436252923889	-0.02962554991086841	-0.03624495949412362	-0.01383048949945414	-0.009826555989598784	-3.981904897417072	-3.739619721651252	0.000651091634986509	0.05895656360115429	-0.03723816345177343	-0.02650326965040833	0.1136625626366058	-0.7875820480263874	0.001706819906890542	-0.6805106349160929	-0.590921947091649	0.5208716940660278	-0.005250543190391085	0.2246796402658046	0.04355913988119442	-0.01308989641299409	-0.007244863407539088	-1.029802709653204	1.911466365373143	0.01961654377666537	0.02200099438957714	0.006315920757724425	-0.3399506587319464	0.07173420211101332	-0.05511201193474851	-0.05895002290917741	3.060402482584268	-0.04172099911048315	-0.866160682089991	-0.7895483000654011	-0.8779133730499676	-0.7846242576150584	-1.14770508007341	-0.000789877841729994	0.02921563194134827	0.6195385627537754	-1.552546663629709	-0.7049099640860006	-0.01226257329749117	0.005031406755403823	-0.5549740166369765	0.6242784600620122	0.1709523661988108	-0.1065104987269368	-0.2130709518608402	0.03231964031996223	0.08578508675082297	-0.3992658293792392	0.2432084277990611	-1.276642607280668	-1.390741890129422	0.2698802768835183	-0.1160029399813335	-1.124725336488467	-0.3273311982437841	-2.556811247136417	0.1011660325664603	-0.2663279308877596	-0.1754784089413565	0.06405420935387468	0.01380484589469062	-0.1047067994980485	-0.08471479036544503	0.009588369666352259	0.1952728696799816	0.02507532384479273	-2.019875471865647	-0.2074863799167892	0.1568201487738931	0.4851394760743843	0.1031895744331986	0.08736102034765761	0.1276945064732013	1.690271020982637e-13	7.002829314267637e-14	nan	nan	nan	nan	nan	nan
0.17	-0.01611944635818357	-0.06984293879610066	0.06220777549324016	0.4449050319405265	0.930889430208978	0.005844908957459668	0.0717049357744191	-0.1067836336137396	0.001227483569651535	0.2129524901587993	0.09536275244140266	-0.1317852859076734	0.002342324942341223	0.09507940320358751	-0.08968257505076788	1.061621518825156	0.1382648795439167	-1.06162151882519	-0.1382648795438984	-0.2930228376698405	-0.07044895243843502	0.01740403286062508	-0.05534917353995253	-0.1078124907973699	-0.0473007607481085	-0.1825149199094401	0.002610891577446178	0.5470988833836972	0.7454536489346054	0.1331435996557819	-0.005155935582847426	0.3626755379013447	0.001533316365230613	-0.07980768362747541	0.05191767492302198	0.09125038272062136	1.434331439279805	0.2190676805246926	0.0426089001092706	3.669262965379833	0.3111651167441274	0.6823933872412709	-2.373958610040433	0.1793957043899145	-0.126221054309536	0.08623346753666578	-0.03528882570199077	-0.1321274129043662	3.356423101594055	-1.477876182364383	-3.356423101594059	1.477876182364471	1.353999586230222	-0.1910468182725874	-0.07501492373328356	-1.443649496762768	0.4084264294040256	0.04643358765599388	3.057726259549182	0.5350300537546555	0.8398866124206543	-1.811937877431351	-1.234820604319563	-0.02751958305104971	-4.380313529722203	0.03999161525400687	0.0011389014302489	0.01154163073479702	0.001085783179208079	0.01114921631569653	0.001154465230238373	0.003477233433238673	0.001505815775688538	0.009684952546644426	0.003789842836214156	0.04217753694723971	0.05036185736014126	0.04859995934546344	0.001217661836508653	0.02292987771198097	0.01884618275466726	0.019230109451781	0.1823924988133687	0.1671495165121419	0.373869999842522	0.3542763144556298	0.001330836620469089	0.01787999327870524	0.008193151573856177	0.01996031840858132	0.001084582432270578	0.009933299091605804	0.002193203705358634	0.003890149536861121	0.001701705084944211	0.00949479812519409	0.01183609449280273	0.01730315764881631	0.06406954559689274	0.08135850147338471	0.00112480980235495	0.01540752498839982	0.001568584922590172	0.002050732165570801	0.001177386883895497	0.01845547148062181	0.05824938476865796	0.08953585386745909	0.002848014380765813	0.041510955642503	0.003128121099387891	0.004201949079671163	0.002476970564706191	0.011808997149108	0.3009204857930355	0.3147470479298858	0.001197506632127629	0.02229234383199241	0.04647696114939256	0.03593633342797055	0.04241241673131605	0.03089437008424809	0.04697272664521289	0.03892980367946217	0.09375422680347927	0.08988211136858915	0.132632531581007	0.1075447148509869	0.001363132344615995	0.005796160613727936	0.002214420237822326	0.002818430557347262	0.1207086794789174	0.07827562308574275	0.06344817827540804	0.07187651898615141	0.0833783651045787	0.09110361150056147	0.0721231870444595	0.07045660798531131	0.001186380677049179	0.03078303680334329	0.02533070614216931	0.1650474676823956	0.03911109203884481	0.05402442562597679	0.01023973663934864	0.0185092342106593	0.008112617186876132	0.01785702838492517	0.004682341772711288	0.00841431363257291	0.001026494642728802	0.007124966760987379	0.001096763568053137	0.01192457017591246	0.005442438774684497	0.02055146188499451	0.08217842373795738	0.07147636621393917	0.1023635460919596	0.09138704285362495	0.1148074401819805	0.1449641470986725	0.04315250415268982	0.0497045942176787	0.04483796370259935	0.04991207373807618	0.003110653165486982	0.04087967756084869	0.002666815419991198	0.07856478114849477	0.07392963169497281	0.0647230238567589	0.008261095514734437	0.01463309606395022	0.04422614181272158	0.01401718286326133	0.03584488748269737	0.04860460196072044	0.002987718423330542	0.01127607819905169	0.001199541997573443	0.01927191977153396	0.01274216672610124	0.1312106923773206	0.08350484348368181	0.09836909973255963	0.004920510124489602	0.0002607388873447502	0.008279582309279821	0.009626418764210861	0.002144283921331097	0.004752161306998604	0.1472030696718725	0.161164259897741	0.1130859085700308	0.1086685157259408	0.005867592299745094	0.01513673259101684	0.03123807445973929	0.06507903855833119	0.001076995568873881	0.02266857741765557	0.001027932848096907	0.02057812904456231	0.001058046713075652	0.02840102341698841	0.01170953666711938	-0.00816249268087703	-0.01397674812145371	0.0113804617878478	-0.0297638665333495	-0.03562885075881778	-0.01355294480792611	-0.009195016915258014	0.001124838807066289	0.001079577179219251	0.001045233681172758	0.001237839977294177	0.01024874353199226	0.03468780783529725	0.001172836896954304	0.006933488498795012	0.1701040948327078	0.398401531716867	0.001304834697593196	0.0194561061009935	0.001087475913275073	0.001928361520092048	0.001640837333390712	0.002007154118450357	0.1150487429095977	0.001135439731949273	0.001320644575651155	0.001191371063465587	0.04257939882546576	0.006177186918347518	0.002033385962347368	0.001907898236242783	0.366912133458244	0.00114999717537405	0.02120345929922396	0.01895201137656039	0.02126109129632943	0.08494078141580975	0.1125769784617346	0.001669065343599051	0.004577783773134102	0.1286624846585187	0.05403030815149848	0.08283232736239646	0.07002327082170477	0.001256771510981342	0.02192449128514294	0.04107496836959229	0.009963678406152154	0.006192595023580256	0.002172340211954423	0.001031246798203402	0.00109180465868127	0.001360903566524799	0.08488256386710999	0.08016046060516609	0.0836916034345478	0.04639881579717443	0.04446541402972738	0.001632986656035774	0.001428701555688307	0.05446349441399005	0.005480813006337897	0.03832416320470795	0.03342186777080625	0.004896558689151426	0.001237431522696517	0.004534973361001156	0.07810182669800329	0.005488326701813163	0.0159455749391939	0.001026383964849954	0.1032186630984084	0.1200110220468697	0.01041905638759905	0.02973668681126486	0.001084100661690148	0.001030725546855341	0.00106390779214159	0.01043218376467283	-0.009640516841181975	-0.01360692988704875	0.01236673395340987	-0.02879627789880833	-0.0335486901950667	-0.0135541515714521	-0.007136599331891195	-3.346161144778895	-4.159876167826328	0.05841857051039101	0.04824339230278109	0.01549047618423036	-0.04660597501659013	0.4373357806222967	-0.7509976047509425	0.02260628070752173	-0.5475336886297263	-0.7116580704212307	0.07888973541650773	0.0171976913935303	0.7486395470351234	0.01150850917897117	0.006745357028031326	0.02096807059051621	-0.6269025555715698	2.87886363719074	0.02626510752946485	-0.03492019128025699	0.004713374310428066	-0.74905758945657	0.2665779183576289	-0.05355228842549137	-0.0458201967068643	2.707991031894056	-0.05914263052898643	-1.044242520314888	-0.9193731277678934	-1.073970247788932	-0.6390501857718519	-1.055886708888954	0.005476779252510142	0.1280791511449612	0.6320109285644918	-1.224027465891474	-0.4841858286466844	-0.1970832968627984	0.001227052786147919	-0.5378224175077181	0.5118537356677988	0.09252251061714219	0.006496965768928925	-0.07905597560695563	0.03259994150261294	0.07054217889773005	-0.2677130424042792	0.2018395020173865	-1.049930006219819	-1.805628771766043	0.05562330876599585	-0.1293752279041999	0.2519233303587701	0.09147749986930019	-1.418965152836727	-0.07664620846273508	-0.165593295926876	-0.1880248873931334	0.162739442368761	0.0001440932121375063	-0.1527336530057738	-0.2020820403056222	0.01074064937420124	0.4101969906449505	0.01207389730422481	-2.0848189887548	-0.1336952992235409	0.3658437795072522	-0.05766581508573303	0.08052070887436515	0.06707622234452759	0.1002325360939066	2.159130376467512e-13	1.855049356989658e-14	nan	nan	nan	nan	nan	nan
0.18	-0.01742568390005272	-0.06855804505183991	0.06300714832857986	0.4591681391697225	0.9329859716182044	0.006270625715158788	0.1085349375388473	-0.102793123194825	0.007002901361656341	0.1897282002087204	0.09634845300657129	-0.132601615926333	0.003591522227508842	0.09370333959379394	-0.09079673429167935	1.091560293087039	0.1233814675631951	-1.091560293087039	-0.12338146756319	-0.2794392024882861	-0.07226561465531062	0.01663441410401451	-0.07012899321627085	-0.1038974707896607	-0.04688734776227588	-0.1509587259254743	0.008072313079067492	0.5560653102348595	0.7280793432196814	0.1186946727517635	-0.005343721449556862	0.3208368053988807	0.00192083229579743	-0.1841264245952963	0.2091826994384218	0.06174040184779677	1.418421588308096	0.1994728180645085	0.04302743066575437	3.697123340135126	0.4898661406633742	0.4700587452995021	-2.255754900782111	0.0126567636010468	-0.03196585623411023	0.165782298630611	-0.2441460565634121	-0.08497197044664744	2.630741291506984	-1.473575932319341	-2.630741291506984	1.473575932319344	1.361177321233905	-0.1722647878553673	-0.07842998768511009	-1.515316514836008	0.3730489591033369	0.03573145871441432	3.228843684783942	0.5671398461288164	0.9527580727178473	-1.65424647609359	-1.570638110742501	-0.01104159982025554	-3.968572491453415	0.03354421183721373	0.001131090970775905	0.01197017133441621	0.00108262860789025	0.01168825393648688	0.001101759082946737	0.003511256038875306	0.001373957535103461	0.009382763963098981	0.009301663342287866	0.04783709850674806	0.04120469281828306	0.04113870339832708	0.001194363208867543	0.02324757440070806	0.01167965757647941	0.0140763353133499	0.175657694422222	0.1596008877451507	0.3815813047527626	0.3530086705233679	0.001317215547973231	0.01801094710729558	0.01720431978499753	0.02915214749094568	0.00108753318245413	0.01028515464385941	0.002054823116541458	0.004009422783539865	0.001667658522270767	0.009639545677852477	0.007136457006798049	0.01286579446343704	0.09697192905512361	0.1140200964229982	0.001134557056233656	0.01566606637899077	0.001451319355780494	0.002044561345758966	0.001188669248468376	0.01854220774576155	0.04702692159050578	0.07969138018303054	0.005693381018095303	0.04475725149791285	0.002482121891611695	0.00375805691925273	0.002150519672414765	0.01141745346360214	0.3271867922469373	0.3396196805577015	0.001173929074311132	0.02188358368398317	0.02994030680221462	0.02455308513000318	0.02712338939419199	0.02102220737422871	0.03019508760122712	0.02717645902539468	0.08973634401279547	0.08403174929169299	0.1230888820869441	0.09740607986416459	0.001625899784950846	0.005908385532806852	0.004221607602259651	0.004483909383717645	0.1242336908331525	0.08461554645224632	0.05934317909630377	0.06200502550032938	0.08422531402040008	0.08747691129680414	0.07030767416104498	0.06781698753771889	0.001239105310172542	0.030774461696074	0.02311830364088436	0.1599126457186248	0.04022226090916301	0.05823496765323821	0.009821040750533324	0.01894625309625637	0.007063589790365599	0.01798534578366793	0.003528111331411595	0.008045997014553477	0.001029810920214293	0.00746315027417054	0.001092170152025338	0.01275917732727203	0.003469119931180514	0.01914049468549628	0.08331935488745927	0.07325714782996058	0.09090617230386432	0.08118972728928216	0.09675426431540485	0.1249008209512112	0.04449500073135854	0.04937029406068645	0.04455412088502197	0.04847139884144447	0.002421749219742971	0.04014538617153166	0.002085719572007088	0.07828216673259669	0.06465897814671194	0.05408846151988564	0.005825327376006687	0.01308313054633193	0.04114097410857193	0.01261284816046679	0.0342852749747477	0.04661771929782416	0.004543633083847316	0.01316585169124483	0.001228743546379217	0.01934080251917053	0.008302002771015218	0.1293575686202659	0.07996391000101923	0.09581677187019748	0.005394723529471765	0.0003811030674030767	0.01407080987230738	0.01452027874580867	0.001607553936294882	0.005011897830459777	0.1254622534348659	0.1403485558849671	0.1175435631466651	0.1077719531232847	0.009708530042383473	0.0198131053733694	0.02860923078061697	0.06255486948297982	0.001082522252126412	0.0233926735349126	0.001030054579454064	0.02117719488851874	0.001062498030684167	0.02930505528340282	0.01052230536149054	-0.009608685477875823	-0.01356228334976592	0.01243317365685345	-0.02885160454780077	-0.03330224670094496	-0.01344313369484134	-0.00688398370215489	0.001121058135412092	0.001078953244070595	0.001044304522722606	0.00122621428190179	0.01905475518144246	0.02623411271581878	0.001166479887426442	0.001128787408339477	0.1598693048537648	0.3976252503812598	0.001300757922591734	0.03301452284952494	0.001093050294338666	0.001887454239823767	0.001623497034306947	0.001896909975751726	0.1616948312359575	0.001152019409992272	0.001326754527470435	0.001207686045363917	0.02546864449552436	0.01068932365826153	0.001596857533309447	0.001715471209520644	0.3902283321931012	0.001147249292800313	0.001394774598796618	0.001155794543242708	0.001244505266992649	0.08352130616058466	0.1055996794874802	0.002083469234231048	0.007720994822468359	0.1301582406222573	0.05407086602416495	0.08736404438390752	0.06627243060296265	0.001324385245899327	0.01952622593036208	0.04195070281004339	0.008914424289702247	0.005696915521502996	0.002338440520932224	0.001034938848727631	0.001083906057880414	0.001283444040521117	0.08487333688713157	0.07053457147843753	0.0605329091092113	0.04597051034731604	0.04400683793912597	0.001701309808519843	0.001473182813042658	0.05093164934768296	0.001447643555985221	0.03662774207880237	0.03165795912875632	0.007207387638703302	0.001276759213867855	0.002512086803399274	0.07285611652707021	0.006221320971062906	0.023870420903732	0.001024859962331937	0.08311685674344241	0.1273068892326544	0.01650397488440497	0.022370646979678	0.001091651688961185	0.001033512275527601	0.001069751610655784	0.009380134854270642	-0.01103896259322142	-0.01312549530943664	0.01351910537758062	-0.02796700588674762	-0.03085242089601072	-0.01327781364345056	-0.004446642674183651	-2.528489688268125	-4.515738197412701	0.009510249618164355	0.0639709141805589	-0.02406696928729131	-0.003256353916909991	0.6812900378185246	-0.7466216689298696	0.04041852012548899	-0.4969540185482542	-0.791202380859001	-0.32628378164547	0.002862503977351828	1.053151632583323	0.07474354603330954	0.01521502858637745	-0.0002584731216755953	-0.2678836174801476	3.614894241477415	0.02394907001102443	0.05879150838499918	0.01453849040629038	-1.232171672874728	0.366933176258064	-0.03187285938658842	-0.03244817438033893	2.248726676152486	-0.01181842639841947	-1.234423695422313	-1.056231705989128	-1.278032995121703	-0.5385314527443958	-0.9733946786320518	0.01801315818210089	0.200631402918469	0.63427183480569	-0.721223823898601	-0.2366927158853031	-0.3206281469281258	-0.003015028626072037	-0.4828362066173234	0.3164198014877892	-0.008961011197315408	-0.000901069297910948	-0.004520617745836296	0.03546806489492601	0.104595247388892	0.009855573737345767	0.1530860701800537	-1.022796246925969	-2.204340618512078	-0.1152532763263695	-0.161962198555258	-0.8042523293408286	-0.2796576993242754	-0.7933129657364346	-0.229124584197644	-0.125356641352841	-0.2111077011550378	0.2059733716229852	0.01906228677608689	-0.2213172168310013	-0.3061703805713923	0.01362003820366102	0.5572657844980181	0.04803359474157204	-2.064033675442273	-0.04275982187020665	0.5683434503128705	-0.4165073787906702	0.06558784881385177	0.05392605088672933	0.08213449148743959	2.067487675671662e-13	3.086977154804667e-15	nan	nan	nan	nan	nan	nan
0.19	-0.01981920714391723	-0.06562770178170337	0.06331370141209935	0.4732713445316171	0.9348647676888582	0.006712772244050406	0.1456234765994681	-0.09699060246504559	0.01057074187853022	0.1682079360879573	0.09554552553202211	-0.1323266774622436	0.005654567411596542	0.0901816641531613	-0.09126987652657845	1.114265718732035	0.1094782679035664	-1.114265718732053	-0.1094782679035481	-0.2658138586584428	-0.07391033177103147	0.01584343154677843	-0.08567688158179271	-0.1003633329390406	-0.04658095825528308	-0.1182713537637495	0.01400910332886107	0.5661608053814582	0.7124911250451886	0.1030284604073584	-0.005451123627704475	0.2826963486840635	0.002402211143496784	-0.2895825776105444	0.3732221466824424	-0.0006281257962526334	1.402399654839834	0.176170387847844	0.04520117885614501	3.713457489540502	0.665350651976559	0.2466505505568369	-2.046592226723237	-0.170606423027885	0.08727171331783692	0.2417790716972009	-0.4543554950389052	-0.009487519610877584	1.911525647723671	-1.294771054286661	-1.911525647723703	1.294771054286745	1.363967932291745	-0.1582150818441907	-0.07983353294185772	-1.588988929768342	0.335240975677523	0.02708835889014102	3.287333291440551	0.6201521891752603	1.065577009215019	-1.47249434771656	-1.526866959515646	-0.0135847345779911	-3.648917717762518	0.06065758132148186	0.00112763955229814	0.01241824542558621	0.001082559045784851	0.01224117929460157	0.00107332034528345	0.003581789733008194	0.001310408569997154	0.009186700542978885	0.02419569835071781	0.06113827251945684	0.03365112822753184	0.03491724363145818	0.001184749492124705	0.02374626028868008	0.006579331564198339	0.01041684246362759	0.1659615537256125	0.1510112684801226	0.3857536148055188	0.3489535578278294	0.001315034857742477	0.01816473778330743	0.0313772238189905	0.04295153842735073	0.00109642762555125	0.01080476383285693	0.001958821494071396	0.004224868953054369	0.001647161707563408	0.009804731719709688	0.004551048099897923	0.01052160231149939	0.1395285608945702	0.1538504330123671	0.001156430454276042	0.01593998491560117	0.001383967135974021	0.002199155153968009	0.001205810147922235	0.01866761520041576	0.03418135868356413	0.06706263620581558	0.01145598401423701	0.05053413710554022	0.002381869216782696	0.003651893912896779	0.001961215341935979	0.01115780191871429	0.3505253543433467	0.3595613705936131	0.001159429753432247	0.02166790859155519	0.0164930853161191	0.01492091000150086	0.01486207429459754	0.01283413743355809	0.01657802941643002	0.01727385852061853	0.0870220458878925	0.07917730677809071	0.1146465995948456	0.0881729101452919	0.002979557551018684	0.006801415218032135	0.008251896312933441	0.007684816950669839	0.1258229304904186	0.09055873242176792	0.05687071188980661	0.0565679294133657	0.0853058554649916	0.08568813491236814	0.06679031209451712	0.06373462155617668	0.001308268199544122	0.03073098056356944	0.02080597141718839	0.1551541644928318	0.04079947954537845	0.06041046398461666	0.009285030078951751	0.01880654851308738	0.006313290337341128	0.01831685214077432	0.002952882041890854	0.008206259102742993	0.001033610258585909	0.007814958326000213	0.001088442850442161	0.01370875371238304	0.002408016708948302	0.01886314020121509	0.08320954568162438	0.07434575243490754	0.08078550461756238	0.07198334250774165	0.07467172901204754	0.1014709833822191	0.04378918510170236	0.04703547839114933	0.04429889454807151	0.04699528703224155	0.002087433136617923	0.03887498426597152	0.001801293205279508	0.07772395129932183	0.05677111878342845	0.0473158035563902	0.003667987842885374	0.01153726425042174	0.03911705087476408	0.01174985901843944	0.0320847878572585	0.04409515776945774	0.005086871759933871	0.01397130922202006	0.001256568144556261	0.01942252938784199	0.005443125812728087	0.1267484436107217	0.07521762264656721	0.09218655158172206	0.006074081796279669	0.0005336009142951027	0.02026574248914485	0.02011515167861476	0.001322871657154655	0.005366585353019278	0.1049753105961103	0.1201773550254216	0.1204874537284108	0.1069809143194578	0.014121966888316	0.02526685387960428	0.02341216242020596	0.05743597617775052	0.001090329306809836	0.02391875741307447	0.001032972934425996	0.02160510872571026	0.001068579787024961	0.02997242462879291	0.009716252633346889	-0.01099758117352321	-0.0131846930127991	0.01351943936514333	-0.02684475378091729	-0.03014187380740854	-0.01324603904758754	-0.005646738957692706	0.001126574202759117	0.001085476239216283	0.001043216813327367	0.001259399922587255	0.05898343610027391	0.02348002523159688	0.001181725060228405	0.001082121715203162	0.1418238629677115	0.3919015700178305	0.001322920934277804	0.05964420306843501	0.001116378786363735	0.001834079471822563	0.001627711694299972	0.001736808121351071	0.2358070057413013	0.00120220830781351	0.001302778207272074	0.001237177994233546	0.01328975434107889	0.02350778953622223	0.002852312869434703	0.001804015327075357	0.4047727937361247	0.001141862785240398	0.001230305225616136	0.001089790104859314	0.001142340442369209	0.08318206392001655	0.09948767821578081	0.006352229388621186	0.01660482037793747	0.1264280018611002	0.05352280349185447	0.0862308505771532	0.05880462751810482	0.001427642470559779	0.0171019337725792	0.04108563570732805	0.008536194203540086	0.005362901897614597	0.00235832092210159	0.001039786138863221	0.001085118267495897	0.001305580929929539	0.08149502221175289	0.06418416581533061	0.0313624496888099	0.04034403268305627	0.0439795170318312	0.001768805023818272	0.001530515176700136	0.0432925728697892	0.001341706508588051	0.03678827869529706	0.02771284670725233	0.004346242765070992	0.001292988033708852	0.002306866911074412	0.06558865211414343	0.007278051212074317	0.02982380427233345	0.001027098446717578	0.06847625835356566	0.1225560556003547	0.02092735507234457	0.01338049472901586	0.001104213919810877	0.001038123880198859	0.001079275208250447	0.00917909412846281	-0.01235337173341148	-0.01285446083852145	0.01460597226348309	-0.02394010132936987	-0.02641306324299136	-0.01302352472364381	-0.005369571240037676	-1.781009189634646	-4.770231236734182	0.06316778237937266	0.05125494309470922	0.02313094833523332	-0.02695899866239796	1.88172372033105	-0.5144377103705643	0.05785407347814465	-0.2575217600146991	-0.9421680506575018	-0.4741195113984874	0.02222023108180157	1.666169771793698	0.04257082425107418	0.02578228615033543	0.02547296861784686	-0.19582899556138	4.343337178384415	0.02944413463889247	-0.004844199377266829	0.01211021742049638	-1.272165420652	0.7548859473861502	0.01075227597024639	-0.01957493265475703	1.753874593146702	-0.02254706316658701	-0.713669277817674	-0.6020425623146528	-0.7296760196977127	-0.4307592553195439	-0.8677139638807463	0.1509367018646592	0.4310606753379997	0.5487840148705984	-0.3882686492360174	-0.1333422972145369	-0.4835235804510534	-0.006086090545651077	-0.4632878874927226	0.1254175353206725	-0.01916649721400566	0.05723594157824435	0.03327204616643814	0.03516969156794832	0.09245421360527788	-0.02932526803270825	0.06595774994223311	-0.8313647474010468	-2.474397127973242	-0.3360298285276916	-0.1355634647965815	0.239935557046353	0.07117002535768896	-0.5826805429644046	-0.08956067563907036	-0.05318373811144191	-0.2899700627435503	-0.0256608683428572	0.002643110956358166	-0.2997043395122605	-0.4181825600314455	0.01725217071885378	0.5648803906407525	0.0293976991635625	-1.95929455056686	-0.1174857887478517	0.5242163490088242	-0.6007508340529937	0.04081154853800818	0.03271996160687752	0.052833155284914	3.18755231741896e-13	-2.713731163679256e-14	nan	nan	nan	nan	nan	nan
0.2	-0.02311742252286517	-0.06116687828008303	0.06299061899959908	0.4872197356827018	0.9365070592135325	0.007170635371037355	0.1826615476807735	-0.08959185722027325	0.01199873622285662	0.1488304696049713	0.09298904125385994	-0.1308498183748127	0.008326150328329292	0.08473290042294823	-0.0909831055457801	1.129814442246091	0.09773190538441973	-1.129814442246091	-0.09773190538441888	-0.2521583140913645	-0.07546064522389972	0.01503640326148646	-0.1018033272415416	-0.09716340398244402	-0.046314742260128	-0.08563800921896927	0.02047403656950531	0.5773615714713495	0.698447512487254	0.08887208153430017	-0.005678334116716651	0.2480704737184396	0.003092504394576748	-0.3650648516113738	0.5152787457400664	-0.06418669734678857	1.387458746146113	0.152171908933275	0.04617075028480853	3.687029744287607	0.8091110436826066	0.04208951084736576	-1.827195373229745	-0.3380545971156491	0.2084182684260102	0.2874898448321981	-0.6295637145078126	0.06701067266483147	1.199400865319711	-1.042208504222035	-1.199400865319711	1.042208504222038	1.367217468681369	-0.1533840552832737	-0.08163913329506042	-1.631027973683216	0.3062071802976579	0.02769675634606316	3.218038161405177	0.6727684443051655	1.173812261376715	-1.345325352782578	-1.268671416446629	-0.03500326200192121	-3.265656141615942	0.07532709250927068	0.001128673032794842	0.01289479126067261	0.001085786909085047	0.01280616851389116	0.001058560886276647	0.003673019809017649	0.00129521586189979	0.009023530619328589	0.0503651722336407	0.0835271520254459	0.02827246185288173	0.03051460067730512	0.001187566910407251	0.02437536418926689	0.003939727962551607	0.008474355938740793	0.1528725348968029	0.1404485951615904	0.3867258644196914	0.3437386652162385	0.001325024636109077	0.01834184372584918	0.05097221245467295	0.06166440726884692	0.001112541132980484	0.01140442178146669	0.001884088756409387	0.00448323012208818	0.001639010740691991	0.009992550790583709	0.00316011291980027	0.009051730900505236	0.1921416092890545	0.2007301220304475	0.001192462958994846	0.0162271390119064	0.001338290307520961	0.002408248309313525	0.001229126510693162	0.01881575645745806	0.02135961661249934	0.05467630580842135	0.02057951133865876	0.05918381048674558	0.002957527883135647	0.003975342795993465	0.001910589026560171	0.01102409884917358	0.3706220384116548	0.3749824376630833	0.00114948741145655	0.02160803300112435	0.009227926196296806	0.009846540623032276	0.008316886773850878	0.008568150524399767	0.009248115221675282	0.01203916035423194	0.08532445954683579	0.07544852007847225	0.107080278191297	0.08016230661183359	0.005777394155107657	0.008733998029752254	0.01462754752375028	0.01293533418793427	0.1252323072988497	0.09547959986513141	0.05526116359235303	0.05379818740079375	0.08542617932515641	0.08456447062826675	0.06148305935245406	0.05839294531003831	0.001394465557767849	0.0306446420348446	0.01842971225713167	0.1507583309897223	0.04070526075625519	0.06087807977029366	0.008826204861577282	0.01855919131639732	0.005768188155364496	0.01893073663217284	0.00267371327449292	0.008645418153461695	0.001037933776103546	0.00817206702853966	0.001087186120921722	0.01475094527798751	0.001885557295066013	0.01927401337118999	0.08167780530089822	0.07460276081150488	0.07216679980394021	0.0643047515810882	0.04859124053528551	0.07555747373797067	0.04079814100605339	0.04296329807108046	0.04414894876709568	0.04571406351500282	0.001953524805295702	0.03873936948810565	0.001687439731841433	0.07776867549225	0.04889409454887448	0.04200561234057373	0.002524261302153634	0.01110167701985387	0.03810636172659856	0.01143032237716096	0.02904888939352693	0.04088700887738252	0.003937721334297084	0.01303705425687202	0.001278593483664518	0.01950086534013956	0.00388760689732638	0.123379550740991	0.06932074062551495	0.08748694301117951	0.006939293722299573	0.0007335992737484481	0.02627528385480703	0.02588131833027581	0.001181504805066841	0.005729727601874304	0.08639047761345428	0.1013809037917175	0.1202499179570246	0.1053814803512805	0.01850407971069111	0.03033363431501931	0.01633033829643143	0.05067026176441292	0.001100514598636391	0.02423255693975336	0.001036738272791067	0.02185285902216485	0.001076383025900047	0.03039159394307473	0.009313541240092938	-0.01233681916553208	-0.01287813991986622	0.01460610585850811	-0.02349120048703804	-0.02612884440755095	-0.01301081488529875	-0.005849609753441257	0.001132090270099286	0.001091999234368749	0.001042129103931992	0.001292585563276579	0.0989121170191022	0.0207259377474119	0.001196970233049958	0.001035456022049287	0.1237784210816583	0.3861778896544034	0.001345083945962515	0.08627388328734897	0.001139707278407584	0.001780704703818248	0.001631926354290988	0.001576706266944457	0.3099191802466437	0.001252397205590757	0.001278801887067545	0.001266669943084414	0.001110864186625988	0.03632625541416628	0.004107768205558366	0.001892559444631527	0.4193172552791471	0.001136476277658311	0.001065835852428818	0.001023785666480809	0.001040175617742135	0.08284282167944507	0.09337567694407808	0.01062098954300772	0.02548864593341544	0.1226977630999416	0.05297474095954344	0.08509765677039842	0.05133682443324763	0.00153089969523727	0.01467764161479652	0.0402205686046135	0.00815796411738153	0.00502888827372633	0.002378201323263362	0.001044633429012022	0.001086330477114568	0.0013277178192949	0.07811670753637295	0.05783376015222191	0.002191990268456802	0.03471755501879985	0.04395219612453542	0.001836300239113223	0.001587847540360125	0.0356534963918963	0.001235769461202239	0.03694881531179277	0.02376773428573298	0.001485097891440084	0.00130921685351424	0.002101647018745773	0.05832118770121632	0.008334781453084816	0.0357771876409348	0.001029336931112567	0.05383565996368894	0.1178052219680547	0.02535073526028737	0.00439034247837998	0.001116776150662777	0.00104273548486518	0.001088798805845094	0.008978053402654201	-0.0136677808736012	-0.01258342636760582	0.01569283914938551	-0.01991319677199217	-0.02197370558997243	-0.01276923580383736	-0.006292499805891705	-1.331194069197815	-4.912475001931205	0.01520459874414133	0.06638368666963201	-0.01992769300800742	0.003322345435997148	2.498831136469218	-0.3828583058448483	0.06650212255976867	-0.153552753780513	-1.185813191603646	-0.5582397649325241	0.007525557262286374	2.035847213617483	0.09075329826810551	0.0237980283733825	0.00426813246892708	-0.09301946915881006	5.024764727220838	0.02659618128533603	0.06969137818926832	0.01908525341939506	-1.18368895689509	0.9414907308465006	0.05404951853599863	-0.007258479329042828	1.344602082858607	0.01934147420514428	-0.3228625453957334	-0.2718150997022217	-0.3444525274346215	-0.3134002899428336	-0.7288814415439369	0.2259237834397875	0.6105533370003043	0.4298081295760722	-0.1877530090201694	-0.1036702958198483	-0.5724901995567906	-0.01158650754100166	-0.410306662080364	-0.02515630765223053	-0.03049153390276322	0.05557455753301916	0.05125877474742131	0.03652819514668824	0.1231182834019016	0.1475011040933352	-0.01323317548462536	-0.7172374759330565	-2.701075033530374	-0.4627262064423685	-0.1229845401888771	-0.5772949038694518	-0.159069774212612	-0.5008196162006506	-0.007068771192291775	-0.01666614119303842	-0.3482251740224918	-0.1419691285608397	0.01838411568514808	-0.373270788909306	-0.520048037012142	0.02312014082618571	0.59152452828102	0.04972454002959516	-1.789083750280404	-0.2044388547478352	0.4909498361484951	-0.7458716005700841	0.02313097848710837	0.01789334278064991	0.03249448527562197	5.011188964513898e-13	-6.593237148571552e-14	nan	nan	nan	nan	nan	nan
0.21	-0.02694755738207487	-0.0554876698035788	0.06212033318372526	0.5010285241218425	0.9379136955936106	0.00762352687821905	0.2191508695742412	-0.08099137143225517	0.01157436926431106	0.1314598938294524	0.08894738571502761	-0.1282357318382129	0.01124671764849902	0.07782000844212801	-0.09001403793769658	1.138288215693627	0.0886067198755725	-1.138288215693634	-0.08860671987556894	-0.2384569348665616	-0.07702272035534069	0.014203925630813	-0.1181469194893294	-0.09418224980180087	-0.04599155542208008	-0.05436399900903229	0.02752984323553295	0.5896001918513476	0.6853047685045238	0.07782982258841774	-0.006142839239321224	0.2169106780395122	0.004012717591156776	-0.3971340853610559	0.6150651660284985	-0.1120223834454455	1.374614526283074	0.1291321395512526	0.04432371353032713	3.603374248636351	0.9043861006541687	-0.1246460707878994	-1.650143988446593	-0.4644768974523876	0.3170159339294913	0.2932493571102542	-0.745064644548892	0.1292992846174192	0.4960769559317837	-0.7811905631389779	-0.4960769559318702	0.7811905631390704	1.372987137021401	-0.160647163285312	-0.08561166137209847	-1.636249341077302	0.2915022287883569	0.03853368576946541	3.026038255988579	0.7433282135667616	1.270130423950977	-1.28077428516008	-0.942277175852163	-0.05781940291654639	-2.962954874942125	0.1077170616955474	0.001135336875218277	0.01338954668162481	0.001096815587000526	0.01340110438536179	0.001050126118981199	0.003760124332373728	0.001319587641177972	0.008903331792313788	0.08524344462028174	0.1122560025700906	0.02505033958268584	0.02790160042015907	0.001195439962849558	0.02506807569693699	0.002520607359769045	0.007373524354738804	0.1365209199056181	0.1273879859476443	0.3860321702468298	0.3389681483544313	0.00136359012212974	0.01854694379333258	0.07441989977348952	0.08372805749755363	0.001177291253362693	0.01209246467023356	0.001824177486204373	0.004748007997541194	0.001646683797276927	0.01019697154427368	0.002362623922074673	0.008121086153979459	0.2514524115829362	0.2529026760152477	0.002921197586715322	0.01821314555378127	0.001301584884639447	0.002628183418382891	0.001256267735777346	0.01896834503631073	0.01172369990870527	0.04522010695319604	0.03346006921874488	0.07096000270807233	0.005539047979180055	0.005478312548725859	0.001988464656139152	0.01099929924851816	0.3886493847470983	0.3872739869497174	0.001142057968314704	0.02168667356333324	0.005272782256057667	0.007186234865592951	0.004780474015438838	0.006342749074448198	0.00527267765121781	0.009253838575005188	0.08528291009501547	0.07339890340154014	0.1015764744088085	0.07409506184718026	0.009578212591984082	0.01138808034699193	0.02027125536789415	0.01831440786078046	0.1224601954132218	0.0989644238772235	0.05493221749542941	0.05290584687067966	0.0858493123656392	0.08419257296335221	0.05602985956011766	0.0532588922299775	0.00147092167287652	0.03048689245782272	0.01619441942197058	0.1467676366014734	0.03980537692580899	0.05994041971522788	0.008368804643054117	0.01817341997142263	0.005233135727978064	0.01955601890942048	0.002424664030038223	0.009115878174308109	0.001041986156524578	0.00852638841916774	0.001087997234542023	0.01587456503271967	0.001600463316369245	0.02005411063161559	0.07919159860974924	0.0743109485205828	0.06537353290820501	0.05816919573477534	0.0272340222064291	0.05414187982938622	0.03583998617567688	0.0378284957863313	0.04426616182002848	0.04481365444739197	0.001898940021210206	0.03826585381608127	0.001650242000996503	0.07793260479260197	0.04378839948407767	0.03872090871907691	0.001884211695859932	0.01127203708167361	0.03779101817844201	0.0115252684834173	0.02568452626132825	0.03745627339338691	0.002728231940964244	0.01205922998356647	0.001302271202382221	0.01957360292448713	0.003008740954245932	0.1192608390520883	0.06256013810649795	0.0819299917373558	0.008025186980784438	0.001004667400611929	0.031049180674548	0.03097178394432872	0.001108945532130243	0.006092437894136081	0.0702501426991578	0.08459363983035824	0.1194971527805388	0.1038157854506683	0.02229049203965665	0.03465182460059921	0.0102018021989662	0.04483770744792882	0.001113917645503784	0.02433142280805875	0.001041583464419688	0.0219202144109335	0.001086499274083894	0.03056168780062585	0.008130421587814705	-0.01358378833095533	-0.01245685100959377	0.01508513883821867	-0.01973380350461344	-0.02168314857341891	-0.01179506197703106	-0.004881055463841566	0.001150892593305022	0.001122085908715506	0.001040684495418661	0.001389312676057327	0.156894086683674	0.02193903599500177	0.001209281544812781	0.001026977676972755	0.1004290045883259	0.3830965491373249	0.001453437565176985	0.1194558900782046	0.001333556953813648	0.00174549488064659	0.001673949566490576	0.001485134018262575	0.3950654456843778	0.0076689103493249	0.001250260241974164	0.001299656617125442	0.001078140841800576	0.05820796404208133	0.01177483411560279	0.002219785393320617	0.4333652825588792	0.001132499723154084	0.001048284919409959	0.001017536742888785	0.00102950557187972	0.08728749727314636	0.0941823012520113	0.01618327561508852	0.02733278609684434	0.1146088346748355	0.05585382681561663	0.08756231582486995	0.04734662186389723	0.001567291776476006	0.01292414678244937	0.03746800549410355	0.007643540398227007	0.004360702615593132	0.001982723628967526	0.001047532737966547	0.001090966278110861	0.001281970649892643	0.07396169405325587	0.0555528168757219	0.001665283359145372	0.02594952857925972	0.04479656627519049	0.001846715701699014	0.001631396749789009	0.03926479355391341	0.001197480292062538	0.03782160149431503	0.02021432209824078	0.001435450775840208	0.001341933061408815	0.002072057803022337	0.05011770198142852	0.009900402194654765	0.03712595969678451	0.001036824780137232	0.04457783416737056	0.1189138001205958	0.02748682772631443	0.002796289641079821	0.001137258870722465	0.001049918488919176	0.001103994526511726	0.006269196483664541	-0.0147635634622614	-0.01193430181291111	0.01507801156899547	-0.01583289190828474	-0.01700500712604465	-0.009799970007318998	-0.002783345700601145	-1.065565164909816	-4.939415196875371	0.06702926452011908	0.05635286446870937	0.02306206628279035	-0.01945025712239164	3.208103976078877	-0.1561295216007007	0.07117250580487577	-0.0758335822442761	-1.425351373435197	-0.4025820316112713	0.02788381126041437	2.3636028909608	0.06021626286850079	0.02851376754844523	0.02901675105921424	-0.08514170079492166	5.391905016340801	0.3431239271775187	-0.001285526468748636	0.01329916612390247	-0.7076051030972104	1.377261752547464	0.2364927409720041	0.002536277734052888	1.130058200610951	0.005725989277619472	-0.2050392326581933	-0.1704640619420502	-0.2116610829255115	-0.1048559156207093	-0.4882204913205942	0.3004048177862517	0.473603187090618	0.2617234390051508	0.001613648155276433	0.02861236271841523	-0.4642236281091353	-0.01929172623233074	-0.3836999275521735	-0.1564255954426948	-0.0449706350852743	0.06636183668288057	0.04354484464068514	0.03468780932434309	0.1085675709516938	0.04839099987784593	-0.04870575334613558	-0.5181893439886889	-1.627566891134054	-0.5664915895624263	-0.06249819175364116	0.2381169994503584	0.1175549381955985	-0.1717165882803987	0.03862567939980931	0.03310660155256819	-0.3407318495604529	-0.0612287105673209	0.001619462043797126	-0.4478218234593669	-0.5925980226672436	0.03175840523678573	0.4362498357316568	0.02877583735266791	-1.561195125270386	-0.1012386234644822	0.3747490733926911	-0.4479507020002979	-0.002321043422855691	-0.003518603688298992	0.002874036912227166	6.615659423934983e-13	-8.056448117092222e-14	nan	nan	nan	nan	nan	nan
0.22	-0.03098354353464864	-0.04897553063404722	0.06070713297826194	0.5147183379011867	0.9390892374569267	0.008055432893104163	0.2545798249382837	-0.07163613547115374	0.009552151442997765	0.1157631057024093	0.08381549556696707	-0.1244571617957775	0.01412365222532652	0.06999060827352718	-0.08834719114049541	1.139750443999547	0.08214085481034861	-1.139750443999547	-0.08214085481036185	-0.2246999961361401	-0.07870591233582992	0.01330906466328169	-0.1344994913670386	-0.09130378794698581	-0.04551220705438291	-0.02533175659097403	0.03543930733417641	0.6026885521368537	0.6728810099562644	0.06997660195518474	-0.006833154983128698	0.188878338604023	0.005226875926259025	-0.4062351102909618	0.6818648843435644	-0.1727695752524181	1.363663814186828	0.1059530057476625	0.04197365182547969	3.474956438425864	0.9600610783197221	-0.2774806616400681	-1.492437843539068	-0.5561015189466083	0.4413149695783311	0.2787632958348927	-0.8128653521016113	0.2065665104627544	-0.202908163002028	-0.5103444154965294	0.2029081630020274	0.5103444154965326	1.378329369805632	-0.1776074250916019	-0.09411580066550718	-1.632823899669145	0.2856687151315054	0.05892906227530376	2.76968460303892	0.8434999308316145	1.343760242478653	-1.20152826588896	-0.630863753891479	-0.08016538623623141	-2.640164892929024	0.1341161202119064	0.001148071283646361	0.0139010321359676	0.001117375863346481	0.01400821334241726	0.001045187764871154	0.003848530505788818	0.001380129234273396	0.008792762551692994	0.1280455613243349	0.1469125316193854	0.02393386402111888	0.02706425472883824	0.001205532288142233	0.02578146084052793	0.001801914899285203	0.00677328390750105	0.1169461730908823	0.1119607132477942	0.3845682285150056	0.3355526560998365	0.001437036738963701	0.01878730705137117	0.1012254144168169	0.1086708662648316	0.001306583303789516	0.01287596670872675	0.001776597296495283	0.005040629888779394	0.001671518486940858	0.01042090046552379	0.001916330013852902	0.007508252473194091	0.3166404052993442	0.3082114012893127	0.006969038715977435	0.02253999355170471	0.001268958601381611	0.00287091438194634	0.001286330186873391	0.01911907388080655	0.006653204243863311	0.04052311796779699	0.05022026808023332	0.08599932631929394	0.01061424133732299	0.008504163794858584	0.002190796942295596	0.01107957877437802	0.4052111460419081	0.3979106101982845	0.001136355282529635	0.02190933980981774	0.003246863391322949	0.005828943438819469	0.002977654479689011	0.005214891852520112	0.003239699951370478	0.007824953605568079	0.08718083099660577	0.07318474436261037	0.09870577003296391	0.07032483718685748	0.01421369945272687	0.01465233714078299	0.02403275468184773	0.02257423372019127	0.1174840122967088	0.1006054039685647	0.05605859087889816	0.05367703526707326	0.08715446210535271	0.08512314988027539	0.05119459408167764	0.04891040851756848	0.001527344045426597	0.03027224114566263	0.0141845948504098	0.1431669781990011	0.03803919107880615	0.05786857001979337	0.007882863972012938	0.01769362061476975	0.004631423821272139	0.02019557214092821	0.002102414974096934	0.009530547350723317	0.001045461724130249	0.0088728577429096	0.001090721335245358	0.01706153476438129	0.001434834214829834	0.02103928640243006	0.07596414137401855	0.07355711633171975	0.06053267569251992	0.05377465168835795	0.01514261094568786	0.0420956730557665	0.02903671559359881	0.03158831949851533	0.0447194086044631	0.04435608131123269	0.00187681051194911	0.03861221407630094	0.001653384708221239	0.07863376033312311	0.04267915216699028	0.03825937097132856	0.001544030105583515	0.01182388852406567	0.03803088297717035	0.0120414791903995	0.0222089843202646	0.03401617334975129	0.002094708742424638	0.0116598203461165	0.001330466618769845	0.01964237592025421	0.002551860127379516	0.114476108779913	0.05507268525872834	0.07560986645930945	0.009345209055442987	0.001382065793214422	0.03416862703206192	0.03479993986906685	0.001076413496628804	0.00642441072768745	0.05679171192105452	0.07030047962079389	0.1195114151866152	0.1035059379202165	0.02526068180467249	0.03786983283134904	0.006242876296961622	0.04116501893693561	0.001130861128859775	0.02420687129896149	0.001047598011412571	0.02180056017559761	0.001099155890212311	0.03047606969490674	0.005930143757728862	-0.01472996644520308	-0.01188367166970623	0.01483493144452868	-0.01576113460133283	-0.01688878431942385	-0.009410300476596817	-0.002218767963780775	0.001169694916510866	0.00115217258308569	0.001039239886903973	0.001486039788843904	0.2148760563482457	0.02315213424264394	0.001221592856586567	0.001018499331878957	0.07707958809498357	0.3800152086202491	0.00156179118439186	0.1526378968690658	0.001527406629260543	0.001710285057468458	0.001715972778687729	0.001393561769568747	0.4802117111221129	0.01408542349299862	0.001221718596869156	0.001332643291162295	0.001045417496964549	0.08008967266998376	0.01944190002566025	0.002547011342010021	0.4474133098386121	0.001128523168627276	0.001030733986386746	0.001011287819283431	0.00101883552601066	0.09173217286684825	0.0949889255599438	0.02174556168716322	0.02917692626027243	0.1065199062497271	0.05873291267168958	0.0900269748793414	0.04335641929455026	0.001603683857730612	0.01117065195010229	0.03471544238359372	0.007129116679074774	0.003692516957460668	0.001587245934661355	0.001050432046929424	0.001095602079104449	0.001236223480439482	0.06980668057013828	0.05327187359921978	0.001138576449792492	0.01718150213972507	0.0456409364258472	0.001857131164274707	0.001674945959218619	0.04287609071592938	0.001159191122925946	0.03869438767683812	0.01666090991073348	0.001385803660237625	0.001374649269312509	0.002042468587297267	0.0419142162616412	0.01146602293622356	0.03847473175263241	0.001044312629167939	0.0353200083710534	0.1200223782731365	0.02962292019234238	0.001202236803791702	0.001157741590784655	0.001057101492971076	0.001119190247180673	0.003560339564674375	-0.01585934605092141	-0.01128517725821605	0.01446318398860517	-0.01175258704457708	-0.01203630866211697	-0.006830704210800896	0.0007258084046892699	-0.9317211869437779	-4.852572341110291	0.01855060576929561	0.06881830402655717	-0.0196673630889635	0.005248262764262992	3.684366837397964	-0.02772739224177227	0.07063684962710162	-0.05343452661231696	-1.659145888814996	-0.2872348435790891	0.0145781953546936	2.611678921338008	0.1098451284658523	0.0293668314383812	0.008169765776140234	-0.02945725585607396	5.651998985075694	0.4947644719177369	0.07425054947716003	0.01871330908875236	-0.2318469828960056	1.594117008726533	0.3586258172369791	0.01375734595386977	1.013616875239374	0.04814661129357029	-0.06225967923203515	-0.05230625409386192	-0.07316516545953751	0.05369123766814354	-0.2694774206635834	0.3479586787182839	0.386703774317834	0.06103934543391389	0.1449527762822601	0.156824620546978	-0.4153763257326349	-0.02296685426610223	-0.3322994649256288	-0.2519942357263931	-0.04929713624479951	0.05842874835943328	0.04010060586600651	0.03495778186590152	0.1357882787051161	0.1885168057620961	-0.105637155065233	-0.3690351159318876	-0.827197606535072	-0.6838010070766275	-0.03441735392627367	-0.4133197174708338	-0.05162452631094309	0.06381355854857709	0.06922950484940014	0.06758677895452062	-0.3500980860416936	-0.02628620239694715	0.01759121017050288	-0.5064745055814718	-0.6726828378825682	0.04438619407014903	0.3390625904309822	0.04357704830373294	-1.290262999928256	0.04673061927824648	0.2709134251787834	-0.3138984396772523	-0.02155249703295602	-0.01950858199595841	-0.01864790737296985	8.068980788408579e-13	-7.853248729494538e-14	nan	nan	nan	nan	nan	nan
0.23	-0.03505498004092603	-0.04194185189502851	0.05853003168067537	0.5283068808457171	0.9400295184316267	0.008468887944190328	0.2885362374332649	-0.06192161391054998	0.005994571712066618	0.101623094031251	0.07792823069915142	-0.1192851350547519	0.01681150090653158	0.06169776731241682	-0.0857372905860963	1.13423120044822	0.07844792575732173	-1.134231200448223	-0.07844792575733968	-0.2109119075440321	-0.08060510153938873	0.01229754199383316	-0.1508703043167603	-0.08845408788495698	-0.04479142806357251	0.001144598439374017	0.04435707588330489	0.6164008263601174	0.6615852427550852	0.06499415500074532	-0.00776517957690225	0.1637502360507093	0.006752624738368462	-0.4044527403785846	0.7166340434247842	-0.263548475392586	1.354213118245586	0.08210645430629562	0.04049108662101838	3.309621716627801	0.9742677795072971	-0.4270948165232439	-1.339475408795429	-0.6130422446872366	0.5909955650579899	0.2552253312329453	-0.8344443643059146	0.3159663610661887	-0.8998839594408964	-0.2296346927333889	0.8998839594407649	0.2296346927334786	1.377256547448525	-0.2046381224062056	-0.1096369079110788	-1.650186800462974	0.2847411527724923	0.08504269622914257	2.528961507411177	0.9401080917657469	1.399466353708921	-1.02748606139345	-0.3795616712667011	-0.1029924115163651	-2.383702018132664	0.1687150244399818	0.00116597182037657	0.01440381217926351	0.001140593646691856	0.0146100185022695	0.001041693964586364	0.003927313443150706	0.001457248831489139	0.008706312314283669	0.1738953756385807	0.1839500259913628	0.02386862844892878	0.02708486284817182	0.001208919771460419	0.02646266546622379	0.001417750189376784	0.006424172301903831	0.09671824663287214	0.09569104970753414	0.3845898000254456	0.3347591630736251	0.001499887411897088	0.01900532534814386	0.1291662254266249	0.1346515329722853	0.009065819732094265	0.02182466818598055	0.001739811552017598	0.005365650270633363	0.001701977590903002	0.01064231328804694	0.001653631574764934	0.007204444554808883	0.3837159167884731	0.3642540125112494	0.0142578369310077	0.03003768983796888	0.001239968904509642	0.003165131872506652	0.001305966158955104	0.01925010187763487	0.00392628894997256	0.0385448114007193	0.06890814676822482	0.1025291760629716	0.01670220917708447	0.01215309140454952	0.002389924400044863	0.01115501414716383	0.4206378763145233	0.4076821584708085	0.001132651021987044	0.02231628173135883	0.002163164520470361	0.005165490626133725	0.002016404294962709	0.004664812180136774	0.002154202442717999	0.007102920367206896	0.09048548088786321	0.07446285683802854	0.09809868162681391	0.06858768015676438	0.01974693451686483	0.01858672137815481	0.0259185480813603	0.0255967973589663	0.1105861680842052	0.100264757560491	0.05814509958095281	0.05553935659885139	0.08927141398144064	0.08712343321611821	0.048085399196593	0.04611972714785522	0.001578777114796671	0.03005112462988664	0.01243308879950185	0.1399522458622738	0.03569729490422365	0.05507809258200787	0.007391735412032726	0.01719950367240085	0.003867501557806581	0.02079499371805983	0.001796234019232551	0.01004389504581328	0.001048108733181518	0.009205935473749165	0.001093203609941437	0.01830045354675421	0.003207526617986714	0.02441054215655222	0.07214115902827642	0.07232087628281682	0.05710264982882574	0.05065773010548395	0.008417091777701346	0.03521032069468212	0.02269421639154733	0.0257934433684281	0.0452900078757829	0.0441699518537496	0.001869065286448221	0.03863682171618584	0.00166774816263226	0.07939980911059419	0.0425390527935938	0.03867696307579552	0.001351746487788925	0.01257845213953282	0.037688609042731	0.01273168233756372	0.01909269323116507	0.0309467487630778	0.001735736758163986	0.01150805863309167	0.001347171460885489	0.0196922877798383	0.002307436204747423	0.1091229407291762	0.04716917241314231	0.06874990715314307	0.01099875177615087	0.001926820014141649	0.03590878391244177	0.03754556335620603	0.001062055616356571	0.006776688601977419	0.04571771020133809	0.0586363447700092	0.1199905804569646	0.1042823834802419	0.02736501104075772	0.04011722182070662	0.003788556232098999	0.03885866679144541	0.001153054353068949	0.02385953621130202	0.00105557693633279	0.02149367481543761	0.001115653935532024	0.03013589142042896	0.002264581299963975	-0.0155024961748089	-0.0113615926277777	0.01433154881504469	-0.01351732728394395	-0.01268469975837104	-0.006341470281295095	0.003100222386779172	0.001197231900323562	0.001175423272509347	0.001037057108725867	0.00158128121335943	0.2712046496445497	0.02434270511971819	0.001204709490757076	0.001015743967651093	0.06006489497024664	0.3887807437611065	0.00156846217180404	0.1839980342403699	0.03061872979002451	0.001693923813026745	0.001748803525806259	0.001367485439687075	0.5567095485127882	0.02893491713124382	0.001199663647792465	0.001321158678248612	0.001036959356315763	0.1029013174963431	0.0266310292298663	0.002641378199943212	0.4601908902879518	0.001129023570242192	0.00102541651965074	0.001009249847253299	0.001015518698685311	0.0977750878888321	0.09921761111265005	0.02932183960348105	0.02708429046484748	0.09552555864947335	0.06247960522621663	0.09397000255127098	0.04507989482127275	0.00165671900181699	0.009982753886243628	0.03143452189479787	0.006647062625520768	0.00253005445445367	0.001382736698127562	0.001051229200660429	0.001095944741463035	0.008299335978571392	0.06484729215294904	0.05239437545936572	0.001113312358417445	0.01405356016845312	0.0462649437594158	0.001864236041211613	0.001689320744168746	0.04193943033285973	0.001144623911575537	0.03607963847212294	0.01472897059480522	0.001339763252571567	0.001356053889496359	0.002059540183387615	0.03366465429429197	0.01388985887038125	0.03748060496752272	0.001049476783310053	0.02935739826544817	0.1212716398155584	0.02986425868178802	0.001187738749447387	0.001191748090002298	0.001069618765164623	0.001144370091895775	-0.002437587769569515	-0.01598954600352388	-0.01090064588149762	0.01372285804671149	-0.01268531215804799	-0.008999328074320766	-0.002881252942388828	0.0103187439230105	-0.8702568291569672	-4.659377534729546	0.06573474207123053	0.05514132635678767	0.02131206668294572	-0.01614467221680371	3.729736436228424	0.0285813998373662	0.0642061786862816	-0.02199959969368382	-1.594535447353735	0.1464908339645235	0.02428537688763558	2.592714141611726	1.56181472397566	0.03389515661348413	0.02883732996602204	-0.02634672918194047	5.534750725205579	0.9635007604485454	0.006617187499635757	0.009363014075314997	-0.1507669467043466	1.706097278236537	0.3713206064905032	0.002955061290343369	0.9585202243274081	0.04051258098710537	-0.05941317946938384	-0.04886214417500497	-0.06209297068936272	0.2028318926701295	-0.07640584716803581	0.4348951577112174	0.2203295111077959	-0.1339358897369353	0.2219797273794213	0.2397128162596197	-0.1588615675560612	-0.02095098109540668	-0.3072105081146407	-0.3012142995445174	-0.04867655230996287	0.05990731294869601	0.06184531539015523	0.03199705009908725	0.118100711182411	0.4889859323918528	-0.1440733371742801	-0.2573846494684811	-0.5480817699958961	-0.4884219277080821	-0.003941285998081552	0.2242139103427713	0.1485377215145334	0.02086157627114794	0.08160785044665246	0.07024116573031625	-0.2711508446459958	-0.005575167062217999	-0.002052383032696765	-0.5612600940814998	-0.7025631995816001	0.06593831779018897	0.2141432618484785	0.03092421811991698	-1.047361785812011	0.1062157331742169	0.1803424643320535	-0.1614293373625149	-0.04691287742518263	-0.04102736537888494	-0.04809174997855411	7.520938516229798e-13	-6.973048139643289e-14	nan	nan	nan	nan	nan	nan
0.24	-0.03900060933237983	-0.03480758617023707	0.05541820764767593	0.5418059671374279	0.9407314318482254	0.008860729193994343	0.3206381723922218	-0.05232228896547624	0.001149064473556774	0.08889537916238935	0.07172083486992399	-0.1126791467663605	0.01915653666314147	0.05352689050309697	-0.08201680870659094	1.121773896567099	0.07752029500366946	-1.121773896567098	-0.07752029500370473	-0.197195501210561	-0.08284682892030702	0.01108736301119276	-0.1676801895799451	-0.08559956778113625	-0.04381503392274415	0.02531497564494949	0.05424255542506597	0.6306933142416489	0.6529340709875955	0.06210664784478972	-0.00882806079364108	0.1412393702332808	0.00855480405968174	-0.3810736673531341	0.7019822814773266	-0.3597141223222698	1.34577248362292	0.05827949461165124	0.03765089156903647	3.104060931249452	0.9370217552345199	-0.5350661630867763	-1.209978483087806	-0.6201277112041662	0.7281072790290547	0.2102007105887234	-0.7884725217883021	0.4286827754589426	-1.590520228959288	0.04271524437910652	1.590520228959287	-0.04271524437910391	1.363992918078934	-0.246115060562431	-0.1338470633028646	-1.720638362363481	0.2866327234900479	0.1100520922783655	2.308489038093067	1.037042129367412	1.459802974132521	-0.6726091791515414	-0.2118757941719186	-0.1063367108230515	-2.116717545752485	0.1894022220534795	0.001188690726919119	0.01489031376435115	0.001163826838533349	0.01518301183959054	0.001038855936246287	0.003992534160936915	0.00154341333999631	0.008597741868264636	0.2213455453053666	0.2216393483285519	0.02440484571079906	0.0275705304027638	0.001202170665184139	0.02703762647609304	0.001223999171365643	0.006221055807926219	0.07728013582488934	0.08007503173867363	0.3874296423837816	0.3388415646911191	0.001534654885122629	0.01917821284664624	0.1574723429758375	0.1606903435261975	0.02700839412341611	0.0417506523292913	0.001713226338780302	0.005683691253997108	0.001733619653436479	0.01085213768761154	0.001509044587594523	0.007080469864013035	0.4511148093316028	0.4184709651113022	0.02509057168202853	0.04098452825844678	0.001214445220354223	0.003443742913107799	0.001310042513382362	0.01934374866373814	0.002539960784686548	0.03776872671038242	0.08885559911603567	0.12000615864784	0.02325264363227222	0.01593379396043334	0.00253671963060843	0.01117118665373001	0.435104401252235	0.4174375635861998	0.001131049605063971	0.02286500759151208	0.001615861384242935	0.004861033926358556	0.001532600099088876	0.004414599693176305	0.00160700033006058	0.006766064422287236	0.09494589684414165	0.07725939492116243	0.09954367769113494	0.06882768300734105	0.02620345554032866	0.02326978007407983	0.02589878433790364	0.02703123509587227	0.1018972459518325	0.09783134092015636	0.06097241929280327	0.05800599456079239	0.09216572214506248	0.08984702159823847	0.04718290954990453	0.04541114478222239	0.001631005537775786	0.02985933088220425	0.01095219579834083	0.1370914979227923	0.03290369832954887	0.05194202307462148	0.006904633148653022	0.01673708356686721	0.002903938551673333	0.02136275331725937	0.001540671557580718	0.01075298130346246	0.001049830416594247	0.009519584461987659	0.001094615714760998	0.01954565365563679	0.007595429370510887	0.03088403679359627	0.06779081770962399	0.07062639993912533	0.05481168888432827	0.04856624972269651	0.004926324250669853	0.03116985956864606	0.01783171926446847	0.02155492676870495	0.0458846910579516	0.0442546006223781	0.001868736264654025	0.03921594558077929	0.001682116877486404	0.08047858355633099	0.04202932121116494	0.03869973677528351	0.001248246962270772	0.01345453817651793	0.03628182523547252	0.01344204880998209	0.01653291681016461	0.02844587618928872	0.001532881415561403	0.01151813645783011	0.001346228602609251	0.01971245748619363	0.002193401010872121	0.1033088871079247	0.038998452560395	0.06149351894280244	0.0130242332933742	0.002728305503337451	0.03636192707070274	0.03916442820322848	0.001057462241100993	0.00712380892149784	0.03681725844604597	0.04925728759290297	0.1207866581023711	0.1055833973926849	0.0285756092521055	0.04151224395075743	0.002538749298095079	0.0376552852287681	0.001181154305832751	0.02328864661146672	0.001065825797301099	0.02099683536163443	0.001136493478977307	0.02954015464618737	-0.002955891075453533	-0.01584680605307865	-0.01093121202932208	0.01367020397728695	-0.01339120825379462	-0.009258684512822697	-0.00268555937058667	0.01126850951584615	0.001224768884143058	0.001198673961966708	0.001034874330549393	0.001676522637886054	0.3275332429408552	0.02553327599685246	0.001187826124941523	0.001012988603412969	0.04305020184548738	0.3975462789019629	0.001575133159218498	0.2153581716116749	0.0597100529508819	0.001677562568581166	0.001781634272922256	0.001341409109801918	0.6332073859034637	0.04378441076943546	0.001177608698699427	0.001309674065339991	0.001028501215665956	0.1257129623226945	0.03382015843407189	0.002735745057876463	0.4729684707372908	0.001129523971843798	0.001020099052912544	0.001007211875215055	0.001012201871355929	0.1038180029108161	0.1034462966653542	0.03689811751978823	0.0249916546694168	0.08453121104921882	0.06622629778074338	0.09791303022320047	0.04680337034800175	0.001709754145918382	0.008794855822384932	0.02815360140600235	0.006165008571968545	0.001367591951452801	0.001178227461586874	0.001052026354384849	0.001096287403815606	0.01536244847665194	0.05988790373575902	0.05151687731951098	0.001088048267066374	0.01092561819718026	0.04688895109298582	0.00187134091813727	0.001703695529117597	0.04100276994979139	0.001130056700216655	0.03346488926740945	0.0127970312788668	0.00129372284489112	0.001337458509695139	0.00207661177947691	0.02541509232694422	0.01631369480453734	0.03648647818241112	0.001054640937457649	0.02339478815984262	0.1225209013579804	0.03010559717123443	0.001173240695100141	0.001225754589220276	0.001082136037356414	0.001169549936613643	-0.0084355151038139	-0.01611974595612626	-0.01051611450477872	0.01298253210481809	-0.01361803727151835	-0.005962347486524413	0.001068198326023333	0.01991167944133251	-0.8432534831356983	-4.371048352075032	0.01529491446804282	0.06305593971496196	-0.02237980709535702	0.0008242210762569217	3.814732430436923	0.06528449511762273	0.04938812632338407	-0.02423550448163179	-1.528416774518391	0.6879440850691587	0.005552035679709189	2.623307690626312	2.305301661822691	0.02797095167136529	0.005852080986377798	0.006509389828686513	5.286867260698501	1.184592898281543	0.07112925987461118	0.0112370694896598	0.008597392495086009	1.783543576887781	0.3849808064768061	0.001904772690009717	1.010388243805799	0.07650339926916712	0.009539543375138631	0.007667182991615661	0.003870293235817698	0.3573763592192617	0.1259545554870102	0.4976935704180548	0.06907859395745117	-0.3575147010065027	0.2658161023162987	0.3014856298019721	0.001043475366257745	-0.01710230037053483	-0.2615025854771048	-0.3211126496471748	-0.04295776888794476	0.05209635274324989	0.07924831839565065	0.03107203345718102	0.1370445439369849	0.8089645820180569	-0.1972844140142842	-0.163946875890097	-0.258219359568061	-0.3725291010327915	0.01973829126348837	-0.3024164725547311	0.01092060721135165	-0.01515012244730112	0.09353398908969979	0.07161944399884151	-0.2363876835267721	0.006081704157124427	0.01164279173993561	-0.5986516196932973	-0.7519686187447081	0.09573244781110261	0.113710862425064	0.0425455373587922	-0.8332474652016845	0.1516442897571247	0.100440053312679	-0.0933043233298723	-0.06626339951567965	-0.05749940067539961	-0.06975960732634783	5.342155503074995e-13	-5.541216940548388e-14	nan	nan	nan	nan	nan	nan
0.25	-0.04255729432662839	-0.02812480554117421	0.05140990467971209	0.5552236158260634	0.9411988778104984	0.009208795080141843	0.3504600164105782	-0.04337164041096676	-0.004425199581305866	0.07726748117850676	0.06574920738221456	-0.1048873376532036	0.02089011365230871	0.04622511886962769	-0.07725338441061629	1.102453530567017	0.07921771481807033	-1.102453530567016	-0.07921771481812942	-0.1836594283973499	-0.08558354289791982	0.009593259370976524	-0.1854034722160921	-0.08269406781348076	-0.04257512953100627	0.04737199657283964	0.06497510745274215	0.6456051652968751	0.6485784642149028	0.06040561172194496	-0.009830775070018406	0.1211701978097908	0.01060339713888441	-0.3208332859654962	0.6220005005646155	-0.4366673162138875	1.337748611103855	0.03565594591767055	0.03117065921400908	2.848938683351533	0.8431155741333116	-0.5630515795332945	-1.129254644394154	-0.5610863810356654	0.8220843767547651	0.1260266179423541	-0.6553642628602879	0.5184082419025842	-2.271094916635882	0.2885046098691461	2.271094916635759	-0.2885046098690837	1.346058703994091	-0.3036018457865721	-0.1654397219216253	-1.80799866172211	0.3000329525219015	0.1400496366172335	2.100267793766959	1.103429269121688	1.514234779923418	-0.2364328821580729	-0.1385547824512231	-0.09203168936330824	-1.896876358801183	0.217811859762963	0.001218796455683933	0.01533771594008912	0.003184832866951598	0.01782199574797214	0.001036779257898659	0.004025850811968271	0.003001305476248296	0.009513818324179212	0.2672266137850505	0.2584958193400392	0.02486427419521891	0.02794854379544904	0.001199109864745106	0.02743038777484396	0.001120472807717345	0.00608204196552715	0.05979218076312144	0.06573724060034704	0.3914127956934055	0.3477535418441401	0.003885913829123925	0.02158716589640465	0.1841320215767155	0.1858207757301736	0.05226592848728907	0.06837400561169119	0.001701451536124505	0.005956661446811532	0.00178143898706835	0.01104925535759544	0.00142824201784191	0.007105382218305907	0.514357941010867	0.4688498449175723	0.0369438268955227	0.05278936697161204	0.001195139503290425	0.003669882219367208	0.001314689771231443	0.01940056672652364	0.001800191438283885	0.03777673219270906	0.1082772783911557	0.1370635084832432	0.03061732897923676	0.01992826772773256	0.003456496220256047	0.01181927501941663	0.4484849231218294	0.4283451222986964	0.001132622170663764	0.02352021326445242	0.001323715211088422	0.004762819969761754	0.001275143358064469	0.004335176202371263	0.001315484358376538	0.006642046072345711	0.09802171247656101	0.08024617937315028	0.1002295323163773	0.07004173255768925	0.03123044108114207	0.02711797299507386	0.0252913120475208	0.02776485410635102	0.09236646588230352	0.09381279189129194	0.06371937877692951	0.06066001169525165	0.09530215618625043	0.09307422532114804	0.04662737650691638	0.04537739083537533	0.001648235322797568	0.02968824892726896	0.009746819023762704	0.1345804991909463	0.03023659872750459	0.04888100708266539	0.006290490016249446	0.01622065612731956	0.002139920147900522	0.02235278358395534	0.001355832626873601	0.01169557403064696	0.001052520331990691	0.009808166423394816	0.001103349570533897	0.02076133768506718	0.01512614173143208	0.04078639834542798	0.06275293045230074	0.0682493121702869	0.05268145870713314	0.04687028226043285	0.003053464061005295	0.02866045239717279	0.01332600988081677	0.01797078821810372	0.04593140846011021	0.04425765309459	0.001880264209221672	0.03941952027208901	0.001699478345401332	0.08144875724852224	0.04163161507930898	0.03856979698498074	0.001192035457242578	0.01438833790109609	0.03397076275829751	0.01416437762214283	0.01407572775855982	0.02610677715841945	0.001410350483711009	0.01165120860318177	0.001344045161670773	0.01971303660540615	0.002124632908114583	0.09715504786187461	0.03106349858068942	0.05428941803148483	0.01553072981329995	0.00392859108179191	0.03618953845877677	0.04017076464480702	0.00105654538165473	0.007480523633708784	0.03019012864893194	0.04201342933484135	0.1220902646467963	0.1074113195635065	0.02946386600432581	0.0424445772257003	0.001869592604494987	0.03700155638733836	0.001221286616626813	0.02250682719246266	0.001080195302132741	0.02031534789081563	0.001165058452209403	0.02869862783932315	-0.00761410822258091	-0.01588392362580195	-0.01047880865550191	0.01204394850713155	-0.01288489714632128	-0.006589658376103398	-0.0007363877562290724	0.01362250615047081	0.001271625716945062	0.008766967067482312	0.001034400809627518	0.006937639828701038	0.3701058946653373	0.02525498860633136	0.001202772608292169	0.001012389275252238	0.03219535184131733	0.40204045918955	0.01039004723860563	0.2373454635084893	0.1014751692527182	0.001698985635662247	0.001873407783303416	0.001346204086168071	0.6794320863601085	0.05642125794212526	0.001172854606821021	0.001327872635062123	0.001025369828101548	0.1434362315011346	0.04341444131153305	0.005847444289529975	0.4828715317202668	0.001138266264969802	0.001018308048911585	0.00100643686987045	0.001011025370759951	0.1009240633358592	0.0992194520208477	0.03703758543264643	0.02427170780098542	0.07448572528675462	0.06802856579585428	0.1010804052031222	0.04522709742196476	0.001629353556305965	0.008156276049796496	0.02630195182642687	0.005191956881957939	0.001316957353960167	0.001150389769390191	0.001058107030898936	0.001126110341528438	0.02997831731258995	0.05325233233035163	0.04878964596710154	0.001076206837512519	0.006231406954146011	0.04521479519945745	0.001910036946359335	0.001729351308471081	0.04128952596851999	0.001136393970475765	0.02939684601518458	0.0101860215679001	0.001273208662058198	0.00134541844794493	0.002032579382630924	0.01869298331031214	0.01992357933434513	0.03556072102684672	0.001056394915064149	0.02168960037161314	0.1252891611148409	0.03080211121109538	0.001167187981003152	0.001294665890340926	0.001106166969025306	0.001216167464534392	-0.01161519986472253	-0.01573238333426525	-0.00999656060225944	0.009666826158825925	-0.01179207393868956	-0.004422480951045758	-0.0002308850076735892	0.0109451641524057	-0.8361905088599624	-4.004160796539256	0.05841406055393612	0.4358818925922388	0.01526983255372993	0.1716655631100765	3.563337864031654	0.01553085406228903	0.02671299026248354	-0.008131431149791911	-1.339108068319784	1.098694060574367	0.4354798400262768	2.413932078383714	2.931395373584955	0.02522178599267519	0.02637060055682031	0.002247147281695764	4.775105717596811	1.174265817441986	-0.004347862380938566	0.001541863249301823	0.006880151314996764	1.642602714882306	0.4112011179051308	0.1185143894693644	1.195644962113584	0.0609965275861683	-0.01741434321577024	-0.01399636020083826	-0.01799748026653314	0.253769471924186	0.118310496819415	0.2891488756399149	0.07270036055452445	-0.449561676633565	0.2626721973723508	0.3432137287580888	-0.004290047385005582	-0.01677108618331769	-0.2379572460011917	-0.287703724003574	-0.05992419667439221	0.1407086467172666	0.108479718534629	0.02682305084694847	0.1109767477706862	1.1567716092151	-0.2800653981706365	-0.1725839405818501	-0.223989860429072	-0.3483619325311812	-0.01569500677756038	0.1895593763090477	0.1409747810215287	-0.006879028589075061	0.09275159916488286	0.07072794452662644	-0.2331388034605072	0.01997663357962219	-0.006406378002334593	-0.6286504274279711	-0.6961192581861309	0.1468936076886955	0.08499095184098718	0.03140258633019786	-0.6171179991757784	0.2193967106120106	0.08764695696115039	-0.04176687126315398	-0.08915245597743159	-0.07798605499498165	-0.09727391519019354	3.901476958742614e-14	-4.034625498887325e-14	nan	nan	nan	nan	nan	nan
0.26	-0.04522867414258028	-0.02261904303816337	0.0467904444242315	0.5685607665003004	0.9414534757263702	0.009468309853230146	0.3773895622781153	-0.03565982511208431	-0.00977726574951459	0.06603721565850983	0.06076133535314465	-0.09640086256863364	0.02146730763263183	0.04074995608653281	-0.07176052070539525	1.076401159322705	0.08312510502879758	-1.076401159322704	-0.08312510502884342	-0.1702175859421024	-0.0889663480532128	0.007769247428990278	-0.2035197727516763	-0.07948759508214967	-0.04097162417969175	0.067267384446018	0.07619036066685986	0.660811360700248	0.6474469992087972	0.05913108515499655	-0.01062520547940668	0.1033066546600418	0.01286095057450778	-0.2040126317473419	0.4665786562299499	-0.481945579815492	1.329672880743188	0.01570988605017542	0.01994066895718395	2.525601301116688	0.6892551041281098	-0.4906265856892782	-1.130451990332339	-0.4233766194486443	0.8670404732840437	-0.02107589149359984	-0.4231507517542089	0.5745706572780001	-2.936921277804199	0.4847093236448046	2.936921277804198	-0.4847093236448031	1.34514684648687	-0.3753332960978685	-0.1998287236559659	-1.799241942252691	0.3468272762254757	0.1827722841931457	1.876162427158965	1.133582366668406	1.51867184376214	-0.0277808258345664	-0.1265738829726609	-0.06467993742045536	-1.6755916910046	0.2311942933403631	0.001257276279024902	0.01574316577613687	0.007945382112457768	0.02332347070527055	0.001035504504036734	0.004022464716108721	0.006342585189308856	0.01181654299061171	0.3101775839738989	0.293041627452572	0.02497048611614168	0.02798540089821029	0.001205053745920471	0.02752286341609192	0.001068407251907392	0.00596714383987368	0.04484179371219874	0.05329353806971564	0.3955507452020107	0.3609003002029141	0.009420593145506013	0.02707263496201426	0.2082603924025904	0.2091920516581334	0.08381503571362256	0.09861908737948301	0.001706261187391074	0.00616010095534865	0.00185120687903266	0.01123553264774941	0.00139021415257619	0.007200894136209358	0.5709184914028491	0.5136970198040623	0.04891870326709509	0.06442766406542842	0.001183109957196416	0.003787856394058802	0.001326111874797931	0.01940289235779777	0.001427491975005342	0.03818385868378143	0.1264805424218711	0.1531517394387127	0.03893263827207767	0.02410355973694251	0.005463263290490849	0.01335750422335342	0.4606981033623029	0.4418408920970315	0.001137780483071916	0.02421411399112342	0.001176594340568079	0.00474810689171347	0.001145919497341412	0.004325782908170817	0.001168988756125453	0.006619644476076356	0.09854827559449214	0.0826105631745961	0.09883084043792277	0.07122299578858336	0.03390908550967903	0.02939683482433542	0.0246293682949484	0.02838634535550265	0.082478013355753	0.0887727759502053	0.06603233652171664	0.06321313596418039	0.0984375058420589	0.09669646845297179	0.04560071262068573	0.04539542818410478	0.001616684172522287	0.02953076924942117	0.008817852472688525	0.132387151300572	0.02794427163200987	0.0462556850893527	0.005497722890557036	0.01554667008020133	0.001731061964781941	0.02407290517364285	0.001249425493273535	0.01290676550426808	0.00105690629960134	0.01005961932074452	0.001122630840994344	0.02186287832693409	0.0259599801429069	0.05372474659266446	0.05695290584935935	0.06498644680742795	0.05027078759920572	0.04516782443085243	0.002102372382252006	0.02708350664369901	0.008689356770104854	0.01450642164892685	0.04518406486901004	0.04400935628731029	0.001905359226574522	0.03993569241676174	0.00172098275265686	0.08245529217145176	0.04155158272563388	0.03864133234396822	0.001167097664340108	0.01530008302629971	0.03082026486467577	0.01481424022218978	0.01153191809366174	0.02374896650350011	0.00133878925448423	0.01190654729303019	0.001346932626789624	0.01968674184628608	0.002068203741453671	0.09080519460120956	0.02359501537867584	0.04742577988544161	0.0185605411219504	0.005717556453880297	0.03566367767491105	0.04081293775922736	0.0010569644752279	0.007803964273124451	0.02582996571512973	0.03688305135406222	0.1239926627633281	0.1100804629290508	0.03025983833827229	0.04329759019565903	0.001530889682568359	0.03673343927539116	0.001275805448674396	0.02152455805756937	0.001099396717963121	0.01945335503210241	0.001202649398024941	0.02762011311939246	-0.01128663711222944	-0.0156380544021352	-0.009981638262548487	0.009291392719750895	-0.01149881788861057	-0.004673405306876759	-0.0009527194405746252	0.008429494836060824	0.001318482549757059	0.01633526017303794	0.001033927288706674	0.01219875701952521	0.4126785463898199	0.02497670121586708	0.001217719091656646	0.001011789947088958	0.02134050183711115	0.4065346394771354	0.01920496131798859	0.2593327554053044	0.1432402855545965	0.001720408702737775	0.001965181293680664	0.001350999062533439	0.7256567868167536	0.06905810511478754	0.001168100514930196	0.001346071204811241	0.001022238440538432	0.1611595006795697	0.0530087241889975	0.008959143521184034	0.4927745927032428	0.001147008558091823	0.001016517044910283	0.001005661864519924	0.001009848870161021	0.09803012376090292	0.09499260737634144	0.03717705334549297	0.02355176093255036	0.06444023952429241	0.06983083381096514	0.1042477801830437	0.04365082449592855	0.001548952966710882	0.007517696277208019	0.02445030224685162	0.004218905191951312	0.001266322756475343	0.00112255207718609	0.001064187707404613	0.001155933279235265	0.0445941861484782	0.0466167609249457	0.04606241461469453	0.001064365407994712	0.001537195711111478	0.0435406393059321	0.001948732974572329	0.001755007087821227	0.04157628198724798	0.001142731240720825	0.02532880276296313	0.007575011856924566	0.001252694479225383	0.001353378386252909	0.001988546985783617	0.01197087429368206	0.02353346386415194	0.034634963871282	0.001058148892671003	0.01998441258338696	0.1280574208717008	0.0314986252509574	0.001161135266902254	0.001363577191460287	0.001130197900693583	0.00126278499245786	-0.01479488462563135	-0.01534502071240361	-0.00947700669973963	0.006351120212833091	-0.009966110605860425	-0.002882614415566698	-0.001529968341370735	0.00197864886347785	-0.8363959548237725	-3.578112844943072	0.006904446859481016	0.6355541496371463	-0.02972035656536868	0.2781538631902328	3.352599850639296	-0.002946762691149233	-0.01066900534948671	-0.0194123613322888	-1.149599052890737	1.534900326136111	0.6208552388288089	2.271476435418251	3.029647358914118	0.01406481476242784	0.003684004828139416	0.0206293027057114	4.18052627674119	1.151284574009465	0.04949623393626425	0.0003385857323230947	0.08842159426880564	1.589719800839722	0.4211444548564371	0.1799329403189374	1.528030460968293	0.08424241027422351	0.02623971909718003	0.02167322231067303	0.02419364396890465	0.2328962291167956	0.1193972916146648	0.1838273520911274	0.04665304171647405	-0.5618080834412199	0.2456375292122215	0.3804935115844345	0.01140173475190638	-0.01438184470911856	-0.1979724171830926	-0.2339738499198425	-0.0744694904178002	0.1981146173014844	0.132968067710423	0.02364622077738669	0.1142158663644717	1.41616192083955	-0.3744399328103652	-0.1652449493326801	-0.07172707616863667	-0.3485747047748206	-0.03053156467274635	-0.239896981884739	0.01819285323513877	0.02514490740915934	0.08912306917572108	0.0571262015565301	-0.2401300083773428	0.03053501208165486	0.006268028296808052	-0.637854422613605	-0.6838760657197867	0.2134684066053194	0.04087819701310153	0.03589072280679539	-0.4105514097581172	0.3198885286969026	0.0845759923083422	-0.016181977636536	-0.1063533427459353	-0.09360047820162147	-0.1171571899490588	-7.224155913610564e-13	-2.456264224362746e-14	nan	nan	nan	nan	nan	nan
0.27	-0.04640254523356797	-0.01903661816272949	0.04190238022428407	0.5818159261447192	0.9415234862653377	0.009590171606072929	0.4006941201831964	-0.02975035191093937	-0.01385798645265783	0.05429649934123308	0.05753801953366187	-0.08770515715751184	0.02019262619508719	0.03807857812170468	-0.0659033942656148	1.043778412277315	0.08869444064727063	-1.043778412277308	-0.08869444064731076	-0.1566562950613667	-0.09313029626508683	0.005606688898926601	-0.2208985000229447	-0.0756177852210594	-0.038899670465161	0.08481483305880308	0.08747320704745706	0.6757544330172878	0.6468046872923133	0.0578400060810344	-0.01111036084002642	0.08745047154881799	0.01528847844363555	-0.02295665680176675	0.2447060608762849	-0.4922408352890566	1.321241571029173	-0.001585163801058286	0.004063520212714057	2.125489460230904	0.4907097815270188	-0.3110482921077276	-1.229926644790129	-0.2156671777101704	0.8708792698084021	-0.2440993210374018	-0.1047410522021013	0.5930961101346235	-3.581936578816377	0.6223901627530081	3.581936578816326	-0.6223901627529912	1.371002274866553	-0.4580518449265079	-0.2310280907769038	-1.66620866597112	0.4293326244563449	0.2308604673718339	1.630988012190181	1.121210629851618	1.464193574721472	-0.1217659958443373	-0.1224796622625803	-0.03364577414840775	-1.498558462268623	0.2523043054631187	0.001299883004436745	0.01608978673058924	0.01967889503269703	0.03550036805824138	0.001034909168475384	0.003972624688182144	0.01287917805007313	0.01610434734317891	0.3487371237271457	0.3249228798222298	0.02365380916440796	0.02683064197986734	0.001216516823373152	0.02719213733892842	0.001040898155392109	0.005843600667635502	0.03229122853501149	0.0426350557663245	0.3987510166416361	0.377243080057239	0.01740150081653409	0.03474907050248274	0.2297397587669713	0.2312441123131245	0.1124912976135721	0.1220099651466954	0.001744600308649964	0.006298793360344727	0.001889529675294674	0.01135219298970347	0.001413763016575604	0.007387670947161123	0.6191293428901451	0.552544853549638	0.05922577587958009	0.07422188442220085	0.001180713975296914	0.003797817565021016	0.001351116270116424	0.01933455089602263	0.001228904636551739	0.03896361065874712	0.1423276077657421	0.1675738482285827	0.0473674766084138	0.02799765369107789	0.008633580067940237	0.01576598095435129	0.4730787519258592	0.4595029017960489	0.001153082420427103	0.02491435665823804	0.001098199261446097	0.004792062989936685	0.001077167940988719	0.004365028381525565	0.001091016242638891	0.006660882530857927	0.09725524813174036	0.08478366672883807	0.09638158935579283	0.07278871570803558	0.03497398014728185	0.03059544962176165	0.02457271440668976	0.02941765342983186	0.0736346384500603	0.08390543846140538	0.06851092803941658	0.06582845404146201	0.1023500261967281	0.1009634336432899	0.04468640733528106	0.04592559548275805	0.003835209188948438	0.03145244925708409	0.008076101969528569	0.1304747694614251	0.02628442456494543	0.04422415775311836	0.005104899039184459	0.01512338440461747	0.001501854056566522	0.02632391943239524	0.001185849127871835	0.01436039778193667	0.001062732339135385	0.01026191314071183	0.001169597925965428	0.02278798895623971	0.0387822680280174	0.0674926013348628	0.05135237310764715	0.06155345960751771	0.04795355606220966	0.04372853577018013	0.001594041469664364	0.02615134590957986	0.005246670653580169	0.01199216013013246	0.04393000716098508	0.0436929524623027	0.001905070070986304	0.04004475999243269	0.001729307229417668	0.08320394600134891	0.0418711710794419	0.03913516614982165	0.001157318005282699	0.01611494409601203	0.02912936536750598	0.01611283842089883	0.009644058321135138	0.02199877165432115	0.00129246641922543	0.01227336184923509	0.001358453524280043	0.01962281182236126	0.001996681517937562	0.08441506455903951	0.01732003309229388	0.04161704564497057	0.02263775329615404	0.008438807105901131	0.03532594832834865	0.0415340038637157	0.00105780729279513	0.008093883199887445	0.02308303789974618	0.03346780757527001	0.1273730064682876	0.1140457521031289	0.03148440224987603	0.04431248518444716	0.001350971243491952	0.03675636084322757	0.001337570000835597	0.0203547272741422	0.001120387912661978	0.01842066123645853	0.001243419084011985	0.02631857156050772	-0.01249996399853902	-0.01523501256922679	-0.009463349379042351	0.007129907288410992	-0.008570517061658119	-0.002990280661680277	-0.001674232385510093	0.003367615279689756	0.00136608572276892	0.04621353022375958	0.00103459604374462	0.02643999380629418	0.4380157078190282	0.01977477128975833	0.0012375395746925	0.001012665719304697	0.01411252014022398	0.404806659097335	0.03193380601642	0.2742772781639535	0.1597411168817711	0.00183893261159703	0.001899367852686292	0.001512182140439367	0.7429279080582444	0.07442164104709569	0.001186780279845342	0.001403484758789445	0.001021754344172695	0.1704662221023679	0.06127067713625673	0.01459084180511176	0.50846904426363	0.001187635375027598	0.001016619475151826	0.001005527967110976	0.001009817193582158	0.09323098927316094	0.09124229977935761	0.03539024761361544	0.02532372241425558	0.05977859435260937	0.07329380116914551	0.1109051917005393	0.04352835283890539	0.01006185601182169	0.007084191082855468	0.02434479972868531	0.005087979502146072	0.001259754085192182	0.001117163278610462	0.001072696217316104	0.001271441898150105	0.06134537177546635	0.04253452234136353	0.0443275247874023	0.001062369847735909	0.001617729414550741	0.04146387886786144	0.001867558240984193	0.001723594190361463	0.04283086754581295	0.001150860257299425	0.02876281438130721	0.00763830899355986	0.001237018832197704	0.001384911286007924	0.001865622113499174	0.008917623530309435	0.0302901658010631	0.03518379267385413	0.001059137800540708	0.01997459131292897	0.1361330208336868	0.03408882828738476	0.001165352704045596	0.001434361420764956	0.001152431709043152	0.00130542401771987	-0.01187735438317461	-0.01474396422177671	-0.008934134638977565	0.005591451517532906	-0.00452574139934354	-0.001393289013374631	-0.002511156565756835	-0.0005830911437101849	-0.8412708510796976	-3.115695717910731	0.04746321578448005	1.714481312443707	0.006671081282713287	0.557771360522934	3.014297946013725	-0.211172885370686	-0.05615538686757404	-0.009186437581390663	-0.981034180938844	1.692407582012786	0.8889394436429185	2.134591991400075	1.673042180207015	0.01316341358391604	0.01371785770908449	0.01984597565732813	3.573318360797928	0.8268398129419705	-0.02526921385573107	-0.01243802580643333	0.07861820901122725	1.309183527950438	0.3571538201035694	0.2925304028491613	2.009828471356654	0.06274258568570025	-0.006297119862752171	-0.004744368750416159	-0.005389123244186179	0.1950220028671475	0.1855537261551721	0.06254274823679061	0.1532423000764466	-0.417466221603376	0.2829509626867704	0.4775518480485703	0.08881736641593017	0.3685623689882088	-0.1823418181614223	-0.172364572048378	-0.01255898561721955	0.2502982749683232	0.1576372477946679	0.01714767813312046	0.07569721996654881	1.347699463111451	-0.3188880153595798	-0.1238212437136192	-0.09318914751974219	-0.1669241115261655	-0.03532696520329218	0.1423827542037837	0.1030354191663787	0.07622496299042421	0.07414112578868529	0.2014184439215485	-0.1199264079249831	0.04220083829087754	-0.01393332604897085	-0.6368739659929393	-0.4928276443375177	0.3342819559786441	0.09712302464335507	0.02404228538421974	-0.2756647244953624	0.476650798322867	0.1182863420822796	0.01874670531440487	-0.1262227936281098	-0.1117836465728289	-0.1414763608576162	-1.204108082311615e-12	-3.63522574017535e-15	nan	nan	nan	nan	nan	nan
0.28	-0.04553170868633449	-0.01782892698367771	0.03701415621573518	0.5949832483794583	0.9414242247297309	0.00954221703339616	0.4197029350896441	-0.02588422457167014	-0.01570884633450777	0.04119397532786332	0.05656037913125466	-0.07900770395553114	0.01638054270833687	0.03878281082253866	-0.05997376891385711	1.004876258795408	0.09543755553822479	-1.004876258795407	-0.09543755553824036	-0.1427197215406782	-0.09813929492535887	0.003181783444899164	-0.236638049150654	-0.07085698402482186	-0.03636957465932245	0.09984035902575704	0.09857904767238861	0.6899802512961124	0.6445899905240593	0.05686473730117309	-0.01132401375179892	0.07327721479400295	0.01786689718341872	0.2049288958529653	-0.00836808308214922	-0.4819775415322309	1.312105398807213	-0.01814452826714238	-0.01402259614673998	1.666452701421036	0.2805859317664984	-0.04465442136511117	-1.402813529570722	0.02575846398148813	0.8673900314262258	-0.5285563016349285	0.2519713813499984	0.5890704396355851	-4.19280256510674	0.7194651781411623	4.19280256510674	-0.7194651781411616	1.420203374477955	-0.5443433857771475	-0.2522981084480256	-1.471406313542261	0.525025543254699	0.27440070245428	1.371777898001031	1.098181215558732	1.375221036119352	-0.3422577961891443	-0.06341182413530791	-0.01037944765503991	-1.33900641972317	0.2613724674765608	0.001344984097945432	0.01639329953001547	0.03973774416225175	0.05590621678452877	0.00103494615793769	0.003894260946895256	0.02305991800764432	0.02253925726499067	0.381983317449844	0.3531405328272573	0.02046437622596822	0.02409858590308604	0.001232158641661727	0.0263861721407073	0.001027586430377176	0.00570561179692068	0.0220050154670763	0.03369411898955605	0.4003692229185927	0.3939234905884184	0.02754171388317259	0.04434157532227524	0.2484252355380813	0.2517970174025368	0.1350750088655118	0.1325702106968052	0.001822987528666744	0.006413164173601943	0.001875844273801698	0.01139128568299765	0.001506099978055502	0.007660211974226723	0.6576783002235543	0.5848489447885117	0.06715098906770642	0.08135006663294042	0.001188857444793206	0.003727167838340302	0.001392320415900521	0.01918550891266539	0.001129313032489266	0.03997801102979227	0.1552685324671831	0.1796250414136036	0.05560499728822262	0.03123622582155629	0.01299181901157978	0.01902347221948875	0.4864112897652368	0.4821466013747618	0.001181048605052919	0.02560769495815099	0.001059055788432905	0.004845192086288217	0.001042730132716714	0.004412490710914402	0.001052017558576906	0.006723000206500548	0.09446409766621172	0.08637695365465596	0.09336771452437401	0.07477021098940927	0.0346967942846472	0.03078063260651362	0.02539047212450878	0.03132386589579873	0.06652672478153576	0.08030731537240017	0.07141599582374375	0.06898265274676918	0.1073950848938514	0.1063405518453358	0.04413679046346501	0.04705548834361352	0.009155767307255524	0.03629890708586875	0.007485537413586066	0.1287835575870259	0.02536216249231703	0.04280773455394737	0.005337917987653971	0.01524806354933556	0.001383830838244352	0.02904307148285859	0.001151364479863178	0.01605708765987159	0.001069900058700815	0.01040927558332504	0.001250834196995665	0.02347464193520444	0.05313139642519131	0.08088454456317007	0.04639706311697531	0.05847407633647797	0.04589550343610828	0.04266723033844468	0.001338306688655749	0.02565004215229398	0.003533628635403239	0.010915009167297	0.04229194700699818	0.04325126168528014	0.001864386608814897	0.04039679264464597	0.001717780639430399	0.08394595068209698	0.0426243179394046	0.04021789378835306	0.001156494359734041	0.01678874516244127	0.02986478323160804	0.01881910921498619	0.008710724387236579	0.02115008941547252	0.001261462778392687	0.01273802283197328	0.001379978090466537	0.01951048958818747	0.001899481458210897	0.0781336676780998	0.01254427542247204	0.03727008975909597	0.02796390732804082	0.01247320021735583	0.03540428797868716	0.04263115826740996	0.001058723183305519	0.008323794437694355	0.02163851422141297	0.03130640929416093	0.1326465403114338	0.1196831087396063	0.03335052811576779	0.04566098376992719	0.001263053790431232	0.03706798166202126	0.001403835927033639	0.01902790259072555	0.001141999711397881	0.01724077478826137	0.001285120189951094	0.02482408112144279	-0.01095938613233745	-0.01469996096450618	-0.008928671710698515	0.005902966347763834	-0.003967503981662551	-0.001436355511819928	-0.002568862183412467	-2.750457722461641e-05	0.001413688895790841	0.07609180027451366	0.00103526479878359	0.040681230593064	0.463352869248236	0.01457284136370681	0.001257360057732355	0.001013541491517167	0.00688453844329922	0.4030786787175381	0.04466265071484649	0.2892218009226006	0.1762419482089229	0.001957456520446431	0.001833554411685887	0.001673365218340991	0.7601990292997343	0.07978517697939437	0.001205460044759783	0.001460898312820697	0.001021270247808821	0.1797729435251632	0.06953263008351729	0.02022254008903953	0.5241634958240171	0.001228262191961432	0.001016721905394258	0.001005394069702187	0.001009785517003211	0.08843185478541962	0.08749199218236911	0.03360344188172544	0.02709568389596077	0.0551169491809341	0.0767567685273253	0.1175626032180353	0.04340588118188143	0.01857475905696426	0.006650685888503079	0.02423929721052014	0.005957053812339221	0.00125318541391965	0.001111774480030966	0.001081204727218155	0.001386950517053467	0.07809655740241625	0.03845228375778523	0.0425926349601117	0.001060374287515834	0.00169826311799108	0.03938711842979694	0.001786383507391433	0.001692181292898984	0.04408545310437714	0.001158989273866874	0.03219682599965846	0.007701606130192835	0.001221343185188887	0.001416444185901288	0.001742697241213454	0.005864372766939469	0.03704686773797406	0.03573262147642826	0.001060126708406482	0.01996477004247137	0.1442086207956754	0.03667903132381457	0.001169570141192023	0.001505145650067869	0.001174665517396105	0.001348063042985902	-0.008959824140718553	-0.01414290773114949	-0.008391262578214933	0.00483178282223328	0.0009146278071734176	9.603638881788699e-05	-0.003492344790142686	-0.003144831150897869	-0.8470767530386739	-2.685861992570543	-0.001717183826648037	2.281344424380591	-0.03542509932827399	0.707574977032792	2.619879977707027	-0.3184061943281556	-0.1057168297738991	-0.02230150122671132	-0.80608994739624	1.602426461428875	1.00406909468005	1.971645322301051	0.4635209154679107	0.009200496377729241	-0.01182952508949786	0.03778214607526681	2.871777775400535	0.6180769444355938	0.03337405477246656	-0.01580151604508136	0.1353512734912952	1.115536679819641	0.2900400901104186	0.3497358471230699	2.524368436903689	0.08286153709667102	0.02807431872758646	0.02331659351435605	0.02836956813592606	0.1169329034357962	0.2025523640217569	-0.01885901039106567	0.2216339200703681	-0.3079652034831912	0.3534136548202397	0.6025241139290664	0.1313468474546141	0.5705737197138032	-0.1537384242341069	-0.110953022510173	0.03512347362233018	0.2917421755890668	0.1815795877970889	0.01265994545970288	0.06652433624249526	1.340979617859794	-0.3037191470337	-0.08964830353170797	0.01444431883464326	-0.06115259360826947	-0.05558895512284644	-0.191303966561793	0.01686302329213206	0.1429236739451522	0.06091106850564575	0.3386607205952958	-0.05982748633761895	0.05010429643768448	-0.003410401529543626	-0.6161077903499302	-0.3915203948338014	0.4760968985336079	0.1160958568710769	0.0238891850259341	-0.1597823102408518	0.6543020211678972	0.1512967116338661	0.04155787236496375	-0.1377521227966124	-0.1230390086535421	-0.1557469660015882	-1.369575155003651e-12	2.310692544646652e-14	nan	nan	nan	nan	nan	nan
0.29	-0.04222591019745416	-0.01918142821387683	0.03227372914593771	0.6080545362805529	0.9411565283125446	0.00931133565269777	0.4339114979801231	-0.02407027933240245	-0.01455192161758787	0.02611329368101122	0.05803158104060559	-0.0702733751010317	0.009493861622567393	0.04307460880933676	-0.05412633022469781	0.9600945018448798	0.1030365480101885	-0.9600945018448641	-0.1030365480101406	-0.1281928749385659	-0.1039999758454232	0.0006047308365721091	-0.2502885885324789	-0.065142397831466	-0.03344438538569382	0.112192325448191	0.1094539565079403	0.7032214771134428	0.6399932692847937	0.05690675293006135	-0.01137043442491145	0.06047067993327798	0.02057963643976329	0.452629201387876	-0.2537059634772804	-0.4677219449918681	1.302034237199598	-0.03595437134590928	-0.03166522316737956	1.178704401853969	0.09107719793904533	0.279258910477271	-1.609253248039495	0.2596543793292761	0.8843469435216366	-0.8461372250975469	0.594332650798054	0.5826716287625301	-4.75082547812427	0.8029105851006815	4.750825478124313	-0.8029105851006769	1.485883333672186	-0.6250190865063655	-0.2609125597993201	-1.26279474383469	0.6138789789196545	0.3084517229082996	1.092504948221125	1.083422251532568	1.274946212143825	-0.5643070742791573	0.07092297562573353	-0.0006446738224211061	-1.223821406652495	0.2795512876842632	0.001417423743866735	0.01668455085885304	0.06370596069348965	0.08024234186792263	0.001036027877331343	0.003797302214143367	0.03301687141289436	0.02868374461073665	0.4099129863064195	0.3772526203266751	0.01598019802721733	0.02030230041052426	0.001235512655215705	0.02510262131128506	0.001020747777079316	0.005551663378636207	0.01408702972934816	0.02665463237678266	0.4005171443796005	0.4085151043022314	0.03884977850948678	0.05487404835325201	0.2664197441951576	0.2718593685884022	0.1429058736400452	0.1277009510195224	0.00188063445770601	0.006491530853166625	0.001954738266678806	0.01149421480281764	0.001526139836227155	0.007943499130723571	0.6878325334474307	0.6100170434195115	0.07231144126568749	0.08568180242659432	0.001194723123582592	0.003636031085116091	0.001419886706267068	0.01892317999165935	0.001076752302743382	0.04126782445608754	0.1651781012043231	0.189140798082276	0.06304563314473299	0.03366062253949787	0.01830465591746601	0.02287092825712993	0.5017300440702948	0.5097503118840756	0.001196130274871558	0.02629135101944341	0.0010385526718421	0.004928952507659276	0.001024517077383992	0.004485568525929663	0.001031504619715605	0.006815517432585753	0.09123021936464387	0.08744028113587372	0.09030440792348249	0.07679554736072258	0.03328673624548941	0.03002529438078104	0.02646755283567629	0.03354565046486108	0.06117152589090925	0.07811821097006412	0.07485801984114737	0.07300753183330201	0.1128001081334247	0.1128802552448612	0.04677172848859582	0.05116536535716551	0.01941996791529689	0.04535832217668348	0.007014319328280286	0.1272807099744176	0.0245166391809252	0.04164497222434826	0.005318331419556713	0.01523221378521413	0.001323659334390331	0.03215409961314156	0.001133300633160357	0.01797864611457601	0.001076689166696251	0.01049971707414124	0.001395437822260128	0.02392100893865256	0.06262532486224191	0.08794996165669973	0.04252235944482136	0.05613798891372711	0.04404895327913962	0.04188068153181768	0.001205131071904916	0.0254629148741114	0.002605211805509973	0.01055095196517158	0.04069299199923335	0.04283919139726182	0.001834241975991654	0.04059447956723779	0.0017088523112019	0.08464560065187343	0.04457714542636802	0.04248591854739673	0.00116228861814651	0.01731862524914062	0.0327580123991044	0.02317964534401875	0.009314142604832203	0.02172351231880549	0.001243074523430471	0.01329570255095114	0.00140870058155577	0.01933931156665271	0.001809107538803871	0.07211741751768334	0.00937683154211142	0.03453905139712618	0.03332219926522667	0.01761487424471639	0.0354023133700856	0.0436056216332241	0.001059558893874918	0.008488522481202354	0.02083413004294519	0.02998889211397541	0.1380130585109738	0.1266721111643463	0.03472526759184194	0.0467904002994993	0.00122136630582899	0.03767446387992945	0.001449214610199839	0.01758253984797201	0.001156358660938449	0.01595387251265134	0.001311929829132129	0.02318300298213559	-0.006902712864908132	-0.01360037782118132	-0.008513961388718162	0.006319590188688043	0.0007650690983524633	-0.0003443523372168457	-0.003521421869219103	-0.001438155289393389	0.001559955613522927	0.1077278153432864	0.001038751938954558	0.04751756641403736	0.4752291270637064	0.008004209456075094	0.001223475562794705	0.001013705590248953	0.003992886427880827	0.3988190092110714	0.05822013309602617	0.3089656729137881	0.1356807030625361	0.001926722108450257	0.002209393752857398	0.001440115368981022	0.7638817495200353	0.07825300172244087	0.00119691525568505	0.001438222663926009	0.001022677125127338	0.1818072171149457	0.07481753620427788	0.02744874374714388	0.5483539081565305	0.001197936618434285	0.001017626292239322	0.001005702078563597	0.00101046590807813	0.08537716791426041	0.08491971938868166	0.02997287898437005	0.02819518361850445	0.05370076356437569	0.08157680382017023	0.1230820963661145	0.05555358331220504	0.04088587868641588	0.006395740974804351	0.02298234081042164	0.004738679719860315	0.001267534692834485	0.00111679179098173	0.001085915081055652	0.001680774325997398	0.07126621846074083	0.0373534974975946	0.04116806991905686	0.001071486706769235	0.001574805134726466	0.03827465834345661	0.00181664380066149	0.001705761085488339	0.04934617127263365	0.001176218690803463	0.0394297153599977	0.0118755175048709	0.001226101560493658	0.001457411338541369	0.001691121783110497	0.006034761082481402	0.04157484664890306	0.03511560579446279	0.001060684355459513	0.01991055240452582	0.1477618390414721	0.036021294106252	0.001185029584176613	0.00148920446051113	0.001168469962908761	0.001332918190388026	-0.001200350576830034	-0.0120667707498806	-0.008197410115139308	0.007926459922776045	0.005377995211311803	0.0003953398565583496	-0.004497243218287011	-0.001483465312358859	-0.8560073680614796	-2.349406646937804	0.04520774055345986	2.575317029953729	0.003431828675391374	0.529996760647426	2.189168939273397	-0.4326732115782464	-0.1484520220724178	-0.01198285892244988	-0.6028686969430443	1.280004253894706	1.095494412223413	2.033998918750325	-1.330732947064172	0.006899193285289646	0.02473259031433841	0.0217769719657332	2.146362142303607	0.2664527427343615	-0.02979676339153422	-0.0340674524646118	0.1304900122710226	0.7939865834288449	0.1975563895080419	0.4158706355560032	2.967058884325778	0.06121323594214532	-0.001269740790244905	-0.0004998732219891975	3.090031151121367e-05	0.08329970076224259	0.1909233720210525	-0.1279134102160356	0.2230631798744143	-0.1344637460418071	0.4526296178219313	0.7040147346981984	0.6574692070643495	1.192597387638018	-0.1448461709280731	-0.1232369797424788	-0.0350051051534783	0.3287080708288439	0.2018957960326255	0.006070456296039291	0.02849239912587863	0.1810527487407605	-0.1716237854975768	-0.06965902859899653	-0.0318671678849865	-0.01408321732020974	-0.03274944730864681	0.1331936666237853	0.09939078058819739	0.3075566232082749	0.04693897872206477	0.5435175565440415	0.1577217787398871	0.06085120017182966	-0.02534818493998088	-0.5850389141761405	-0.1708051017919307	0.551095786672857	0.07883034470790042	0.01031340847202149	-0.1058650076445988	0.7407910467002411	0.07117066124263768	0.07818517687146354	-0.1493801728605841	-0.1328318833253112	-0.1702984089118422	-1.283629179933547e-12	4.235650081584163e-14	nan	nan	nan	nan	nan	nan
0.3	-0.03655115666903619	-0.02273452226651172	0.02762743586420415	0.62102157424001	0.9406939449607933	0.008918681710444834	0.4433459136306029	-0.02388519897458509	-0.01005927720983184	0.009090301401238985	0.06157691594400863	-0.0612233410045635	-0.0004893479881366613	0.05042835253434968	-0.04827524972770204	0.9101142161702821	0.1115473126174873	-0.9101142161702821	-0.1115473126174637	-0.1129877071127117	-0.1105842024215845	-0.001992470682906748	-0.2619758076477333	-0.05865965877743937	-0.03024424878865689	0.1215682492249986	0.120379926703215	0.7155176172348389	0.633559436585971	0.05826535732822144	-0.01137170696573147	0.04877036957624478	0.02342544101501894	0.678719903788408	-0.4484866475671527	-0.4631507839152155	1.291255410479698	-0.05712191527228263	-0.04637710845766255	0.7116232534509778	-0.04518704451798699	0.6224895168718082	-1.791275656140826	0.4405850627896976	0.9305310797899156	-1.147862006912595	0.8643605289886389	0.5897988011562053	-5.232508309920773	0.9018196052080997	5.232508309920773	-0.9018196052080986	1.555867619226625	-0.6890525169961556	-0.2563278906777037	-1.078742260229645	0.6786561153880494	0.3293901671355418	0.7765693688854742	1.108393487531578	1.18620389693264	-0.7096800881012186	0.1999059297365504	-0.001349821201544772	-1.117761518985915	0.2879855312634354	0.001526750503454967	0.01700226016333577	0.09013236892074176	0.1072012861369617	0.001038312832573508	0.003710867037539319	0.04134392857915709	0.03331267784850446	0.4323348381411712	0.3966565399546623	0.01043773724003519	0.0156086755226177	0.001220246067229202	0.02346795797732573	0.001017412076386252	0.00539606108668131	0.008522278825124397	0.02161551861721562	0.3992556359214273	0.4188057351171304	0.05097635380450091	0.06611284158086979	0.2847462296878919	0.2923404758552077	0.1311294607318887	0.1080883498328517	0.001894138311702353	0.006559675114159656	0.002181851995563352	0.01173228231273968	0.001419583155195853	0.008153785149755373	0.7101652048612164	0.6274665914646839	0.07448133288414639	0.0870427720532425	0.001193382539181693	0.003567325414649661	0.001422338385498913	0.01855609620255977	0.001051180784536932	0.04274538328518943	0.1719211921909023	0.1956322116720716	0.06943828231021709	0.03524169633222167	0.02448543060189149	0.02726319043342959	0.5196511443621452	0.5409014834487688	0.001188504766278665	0.02697883089523174	0.001028757318001818	0.00502084714375326	0.00101556832768258	0.004566516392225603	0.001021592454673874	0.006921558677273065	0.08805805323038084	0.08779428982887101	0.08743887712217242	0.07835684766560745	0.03082381420599948	0.02830826889380372	0.02755323209631589	0.03579193321611354	0.05754832642832836	0.07752587907016058	0.07888568555644873	0.07805659420990047	0.1182125153804653	0.1203928099137488	0.05374303264002842	0.05954168552316693	0.03521291914178273	0.0591766166235235	0.006649673203942158	0.1259263327156201	0.02347263556312723	0.04031024423244157	0.004703599031877897	0.01461372787202459	0.001300738086678858	0.03558212530588534	0.001126779759479415	0.02007827743855816	0.001082438439620514	0.01054352678286911	0.001614570882589847	0.02415935661111768	0.06467220969902988	0.08668457849439898	0.03991338053786522	0.05487909166679739	0.04239215712768602	0.04123409835038666	0.001144079574588098	0.02541275092160832	0.002076856687482612	0.01058485741054323	0.03931632614102726	0.04247778584192764	0.001834264641719232	0.0411077122880909	0.001711168122225891	0.08546024249116072	0.04804647002388127	0.04630653315939712	0.001173801428658655	0.01776500533470626	0.03767225400044454	0.02989088137198707	0.011669830860598	0.02396871922473928	0.001236259491615456	0.01394343788221561	0.001443541838721652	0.01911306636832323	0.00173809826325631	0.06647495594599062	0.007837088301112122	0.0335316312382394	0.03824131980364603	0.02347227354562559	0.03511149184189825	0.04420843572996935	0.001060255516412711	0.008555202303214436	0.02039026605133946	0.02914623150419333	0.1426156890624369	0.1344447813320525	0.03514190425558822	0.04701607833405667	0.001208251816635258	0.03860061731061427	0.001463941171964733	0.01607910419083237	0.001160437893863973	0.01461432838497064	0.001317763039936351	0.02146151800176168	-0.000377506066505536	-0.01184975878589312	-0.00824648963934033	0.008521582869358011	0.005318171727783825	0.000219184366144126	-0.004508874049917704	-0.0008007949677572176	0.00170622233125984	0.1393638304120663	0.001042239079117738	0.05435390223501172	0.4871053848791776	0.001435577548499034	0.001189591067851654	0.001013869688984936	0.001101234412439002	0.3945593397045972	0.07177761547719921	0.3287095449049696	0.09511945791616412	0.001895987696442426	0.002585233094021353	0.001206865519619244	0.7675644697403375	0.07672082646548646	0.001188370466613399	0.001415547015091459	0.001024084002451402	0.1838414907047285	0.0801024423250388	0.03467494740524652	0.5725443204890441	0.001167611044906697	0.00101853067908744	0.00100601008743264	0.001011146299157104	0.08232248104311313	0.08234744659499556	0.02634231608700645	0.02929468334104877	0.05228457794783183	0.08639683911301593	0.1286015895141929	0.06770128544254722	0.06319699831589924	0.00614079606110636	0.02172538441032165	0.003520305627381387	0.001281883971771859	0.001121809101941283	0.001090625434886859	0.001974598134919416	0.06443587951904924	0.03625471123741083	0.03974350487800741	0.001082599126029507	0.001451347151465771	0.03716219825712614	0.001846904093938647	0.001719340878083966	0.05460688944089251	0.001193448107734852	0.04666260472034558	0.0160494288795558	0.0012308599358279	0.001498378491372905	0.001639546325006876	0.006205149398026704	0.04610282555983211	0.03449859011250044	0.001061242002516994	0.01985633476658224	0.1513150572872644	0.03536355688868407	0.001200489027173992	0.001473263270954011	0.001162274408432904	0.001317773337797798	0.006559122987058666	-0.009990633768611161	-0.008003557652063231	0.01102113702331757	0.009841362615450263	0.0006946433242983866	-0.005502141646431508	0.0001779005261805668	-0.8658806710971606	-2.123816906870558	0.003574411616220036	2.805908261551534	-0.03332038817960517	0.4044641554281931	1.678246403415727	-0.497874073467294	-0.1759393309306293	-0.02263227615481062	-0.4060153765261589	0.7422298815764847	1.145333134006408	2.055396538499531	-2.485147386412229	0.00715601264876193	0.01519815275547567	0.0231819187263166	1.328067658234399	0.02392371067515605	0.03786027168781839	-0.03675248712764986	0.1729003540435645	0.510668063998674	0.1213755050482247	0.4586970748316069	3.233860647976139	0.08362630026432992	0.02970116167325447	0.02489060376714572	0.0310743718499791	-0.02493085421916137	0.1097451507620479	-0.2111964625635767	0.226533556529754	0.01138929698162209	0.5582503128345797	0.7970943678006842	0.9846354781745688	1.522349591054454	-0.1240443534750781	-0.1453461549740345	-0.08540375620813546	0.3551416880018257	0.2171941616853516	0.003333589214862271	0.02492047001691736	-0.325180433467217	-0.08828111187744059	-0.06165517848725697	0.0418369834828146	0.01843993586418037	-0.04545600864868114	-0.1281948068967543	0.0398613970739624	0.4534416445349074	0.04421106828397249	0.8088007003285168	0.2745293141529332	0.06811541795166462	-0.01442382466844489	-0.54135007257747	-0.04679675425480596	0.6192419532650592	0.04176600306721914	0.004279540741956043	-0.06481099618151531	0.8110355697535784	-0.02945098737604708	0.105492114728146	-0.1493667057313922	-0.1335673790282548	-0.1718283342527635	-8.62465807847263e-13	5.161597509552788e-14	nan	nan	nan	nan	nan	nan
0.31	-0.02885959954938896	-0.02783378372993435	0.0229146735582712	0.6338784141300138	0.9399976690431228	0.008402302390979973	0.4483627813844914	-0.02469397147286069	-0.002185557390983652	-0.009427762881614617	0.0665049538480645	-0.05152383204476971	-0.01324805759141334	0.0599237386875501	-0.04221936707689342	0.8557564285985807	0.1212511527627042	-0.8557564285985625	-0.1212511527626182	-0.09709552928786289	-0.1176891241248517	-0.004475942400053779	-0.2720241389494042	-0.05169637580764876	-0.02689782901693654	0.1277258149421219	0.1318217255596146	0.7270353997608419	0.6261783182224553	0.06062466861563389	-0.01142042606558768	0.03810430271606711	0.02638471967254069	0.8448581637873905	-0.5576353407235077	-0.4812538855634768	1.280173953000123	-0.0831116000625715	-0.05614255069073731	0.3093621226137871	-0.1051254416271133	0.9488724817025045	-1.894383579181498	0.530912716438903	1.009475048296162	-1.387002631250125	1.015096451247451	0.6225700851480653	-5.627336150712214	1.045142480061856	5.627336150712187	-1.045142480061812	1.620318823749755	-0.7275804253586858	-0.23817366964567	-0.9363233571114354	0.7085850800750763	0.3388899212455669	0.4741638388494148	1.188236393170327	1.123798384956393	-0.758242858559295	0.2651185612708854	-0.009969114842848011	-1.005925133694863	0.3025146896765695	0.003547034890408446	0.01926720606698913	0.1130684720313929	0.1325498853030261	0.001040503814278985	0.003648237293757481	0.04670621837800713	0.0361979560174896	0.4499765147918311	0.4109579614816982	0.006049203717235423	0.01188473108641599	0.001195549206955014	0.02166463038057657	0.001015494579337676	0.005253265119459263	0.004922040245260348	0.01830598659254304	0.3996975602134468	0.4255060881467205	0.0614788675305614	0.07610670679885245	0.3028783395781418	0.3128689929045961	0.1063012515269643	0.082954153819294	0.001868361762372255	0.006664886874934273	0.002375124912463118	0.01194546039950172	0.001303421328211383	0.008402781592957239	0.726055061581676	0.6362750175080643	0.07407474164032991	0.08605769736901896	0.001184749201515958	0.003592608105817342	0.001397809749578096	0.0181131609499575	0.001038471921769835	0.04443310016020368	0.1764207722275601	0.1996713492622168	0.07407977372726347	0.03599984976726905	0.02998582012062431	0.03115149642306749	0.5409619355518333	0.5736124352201927	0.001170742633436736	0.02774086760693969	0.001023812282585306	0.005154525799022125	0.001010962669053934	0.004683702686561909	0.001016591266128219	0.007066467826980347	0.08503286278772786	0.08709200479742128	0.08487059979650176	0.07896254276519016	0.02836978418325417	0.02640523468714806	0.02755478070705033	0.03705137265691448	0.05434740629004382	0.07722919290690106	0.08350647317155105	0.08400288109695377	0.1245521267739009	0.1289101305228522	0.06501798383871231	0.07211825457553371	0.05346887265944757	0.0748896271342228	0.006314170117299784	0.1247034286616241	0.02260364360918608	0.03899995431374677	0.003980170431987813	0.01382960115534653	0.001297665277589588	0.03926392437236855	0.00112583705742432	0.02240311354087778	0.001087335541296921	0.01055618854257929	0.001719872855551163	0.02409644357280319	0.06065920685001858	0.08042106788793661	0.03792367236259029	0.05405940390830143	0.04067218415770772	0.04045462313161225	0.00112090380713318	0.02538759435947921	0.002779840774374046	0.01186277603012068	0.03807252179100192	0.04196836185409025	0.001843315523754165	0.04143752371959362	0.001719055678623361	0.08618761342994015	0.05182394738732241	0.05067202685196941	0.001188746558357242	0.01823113139199708	0.04215896359942194	0.03754630148379336	0.01546445554179717	0.02757207697615072	0.001245763253924435	0.01468576217853094	0.001468463956950637	0.01883017216115836	0.001700329618677386	0.06128395727130885	0.007259901621536474	0.03358879598670157	0.04113342019788032	0.02895049595994515	0.03378017238356303	0.04370710944076235	0.001061167735800519	0.008547667365879436	0.01975984179534867	0.02845333917752578	0.1477570273677861	0.1430908253489901	0.0354740848966578	0.04669422888894517	0.001214183593178177	0.03987334935565296	0.001473354023411473	0.01459963240195655	0.001162962829531188	0.01328417762138327	0.001319740175024154	0.0197421881543877	0.007989943651492795	-0.009708384686336417	-0.007945587175575357	0.01236625015472106	0.009758405139401191	0.0004987955422341443	-0.005340668660646173	0.0001769575746138567	0.009010455500913159	0.1499266908675617	0.001043245457790786	0.05207246121312756	0.4908452749468912	0.001284389403130677	0.001153106722113681	0.001013185340312319	0.001083560324727939	0.4061169477599872	0.07686972516440498	0.3462021423897724	0.04826813957989873	0.00179529442419867	0.002570364105321136	0.001161646676824431	0.7639490142743099	0.07079668881969572	0.00116508726026054	0.00133560392932615	0.001026225470804859	0.1836402039351354	0.08009512925766357	0.03758307739336351	0.6072804082021275	0.001139245331856746	0.001018779852360905	0.001006304340481488	0.001011589417572521	0.07975973891777922	0.08059252670348921	0.02487734314351353	0.0260722750439652	0.04871983813382657	0.09247432312825053	0.138395684072238	0.08904869984312015	0.08583402982337415	0.005803126886188033	0.02154324070142632	0.002962077573713169	0.001305108615138845	0.001127433219163711	0.001093963058819221	0.001707075470862752	0.04794083457038232	0.03498654734621781	0.03766339284205954	0.001108766275882544	0.005261821326068993	0.03612507151088538	0.001857722170246317	0.001734008775717346	0.05800747436135822	0.001213500140235969	0.04816486009848127	0.02260766595246439	0.001276648550860389	0.001491111797881008	0.001679008346048804	0.007016937417724874	0.04322456348738238	0.03028848301869244	0.001062857816029275	0.01837949924489882	0.1594837889699594	0.03628870185676854	0.001237176053643802	0.001491546653137927	0.001168399095540278	0.001325207438980242	0.01750204990103785	-0.007341211320959106	-0.007598308330619212	0.01728700794520886	0.01413227257018063	0.0006217284926732909	-0.006043284882746253	0.001153955755730467	-0.8792464401780711	-1.999033994246141	0.4052898941807632	2.258382604165682	0.008088459128405032	0.1772243306699622	1.185934045870161	-0.2651439561796577	-0.1818912632581473	-0.009417049556278872	-0.2538598840673614	0.6276252192200527	0.8658456598546825	2.013509042218277	-2.560593260503276	0.01284537847408046	0.02226281579933914	0.02746382027833003	0.4439130305228434	-0.2130810446137106	-0.01332313996681181	-0.0489679929537975	0.1699313741853868	0.298684747359538	0.03223343594159682	0.3292046780813407	3.286477299456437	0.07458731988209814	0.005652974914766711	0.005577862792268348	0.006782348313215445	-0.1175664990507931	0.01113310523499435	-0.1735444815814161	0.03330784889271236	-0.06373970527282737	0.6180571565077069	0.8930091830843319	1.497035221643123	1.617617229396506	-0.117552503121052	-0.1135019801796106	-0.07158032580869254	0.3827518757745168	0.2521370049234195	6.745325269423826e-06	-0.02867379067580935	-0.8832792594861544	-0.07483803902496866	-0.09488186398328095	-0.02668393948402349	0.2259106986354602	-0.05858709183167097	0.1175469630886877	0.08881067567927635	0.4154472297226271	0.05132858553223644	0.7322885993884699	0.4340269736727256	0.08075825823546116	-0.03610602178260023	-0.4985478874205545	0.05144382415264195	0.4719844543084587	-0.1339730548719447	-0.003448749712411334	-0.07775626168320184	0.8992410472579841	-0.02809608940103907	0.1481510592815785	-0.1463454674309516	-0.1323488475345284	-0.171434224896912	-7.179257172774532e-13	5.000233831057628e-14	nan	nan	nan	nan	nan	nan
0.32	-0.01994866052058639	-0.0336126229962721	0.01796531398659916	0.6466262810103964	0.9390121463099393	0.007810954795406829	0.4498853925889401	-0.02575886753574445	0.008850533120978266	-0.02843829775871291	0.07191297423854567	-0.04103175331654414	-0.02789185496612924	0.07033787655142432	-0.03580000090241098	0.7978017542300475	0.1325740433435578	-0.7978017542300494	-0.1325740433435176	-0.08062631307760892	-0.1250487829634751	-0.006712088413890467	-0.2808102619302388	-0.04459626514690481	-0.02348652768323699	0.1314359272883905	0.1443100567557286	0.7381225004676432	0.6185605939354447	0.06343097322446184	-0.01160259158517284	0.02884240128937067	0.02944862459736458	0.9225962856574834	-0.5844022081435997	-0.5104702370696073	1.269460808555475	-0.1149712784678363	-0.06137076367933199	0.01277194359570922	-0.09641175744152757	1.254963655573851	-1.889769774976363	0.5365815600685749	1.089045033444624	-1.524879561485877	1.048110871135891	0.6624955058370056	-5.951885669286317	1.225629692335278	5.951885669286316	-1.225629692335276	1.671275296307791	-0.7399999440666525	-0.2068627500147712	-0.8263005960641568	0.7060216535773407	0.3423664795307212	0.2870786947325282	1.317699955516982	1.100067533092558	-0.7570012728009523	0.2893045940399688	-0.02803910519658921	-0.8369284322907338	0.3089107847299043	0.008175037469885708	0.02422556055126285	0.1302143140109598	0.152260358870489	0.001042102229759227	0.003618516613499817	0.04850862556933357	0.03694982150790765	0.4631485947752277	0.4204531437496428	0.003729883238133437	0.009941213548655597	0.001164956409730939	0.01988683121236146	0.001014193947027058	0.005137917448360944	0.003080229166148502	0.01657894382512802	0.4036898235071488	0.4319539293986515	0.0693940195194674	0.08367786978334103	0.320541430860444	0.331874700116535	0.07096683730653772	0.05649845573930921	0.001805166676344351	0.006795763463082092	0.002464492550431508	0.01207404565112425	0.001222705890978733	0.008719990563997014	0.7362979483734374	0.6365507616767719	0.07123057517440343	0.0829383032157758	0.001168789522959927	0.003690474488701795	0.001345578184722674	0.01763406777763777	0.001033191214001065	0.04624977783321761	0.1790941019717188	0.2016364124854573	0.07664570572590852	0.03592593013061033	0.03421024202575992	0.03405209509462859	0.5661370467177792	0.606193981301003	0.001147676988334517	0.0285867028516329	0.001021465522014948	0.005306274752739803	0.001008808134704213	0.004818697801883949	0.001014313497195588	0.007234703447918615	0.08219482434918444	0.08540215290785948	0.08264565589432021	0.07857429449208513	0.02637630136391112	0.0247546972070726	0.02601895801824907	0.03661716053946705	0.05096349230721956	0.07639082145142743	0.08872463560510428	0.09015873917865588	0.1322450145566589	0.13798578215674	0.08052747323940253	0.0888095277444112	0.07314331931274602	0.0914762555782256	0.005977378423341298	0.1236349617372164	0.02206342174076672	0.03810440160058524	0.003337968255610304	0.01317894658213842	0.001307740135679334	0.04326783782990598	0.001128178631023981	0.02520829645995874	0.001091452595952909	0.01055982134335217	0.001638891083284121	0.02376246653789407	0.05094496271384095	0.06990384187027004	0.03626503675623963	0.05339869890201013	0.03877919916916366	0.03932362109627582	0.001122405308700167	0.02528275925573874	0.005026826790318463	0.01487840959461923	0.03692274829358187	0.04126287794621646	0.00185324883555381	0.04192644894764296	0.001730330226502654	0.0869004137032979	0.05540645121753873	0.05453128046864492	0.001206245015035291	0.01883786589257549	0.0452314480387483	0.04473675890631452	0.02056927398294069	0.03240695344867596	0.001273409252944586	0.01556677937578764	0.001477297133580497	0.01851192595448483	0.001701140867777301	0.05647003369648522	0.007368550398346206	0.03442479012494774	0.04133012206820529	0.03282360112619517	0.0310861415017201	0.04169013875333	0.001062431888336303	0.008532982878947356	0.01871950601161664	0.0275113304197622	0.1540638528323715	0.1520509585498223	0.03608423886766757	0.04659061279107743	0.001235493985050876	0.04154557379410538	0.001487200075596388	0.01315583853393052	0.001167287969145216	0.01196962995773105	0.0013244454686581	0.01804490170981521	0.0180743781668114	-0.007228311688049135	-0.00757512014002386	0.01782505319777126	0.01409908957976153	0.0005433893798477003	-0.005978695688432097	0.001153578575103246	0.01631468867057022	0.1604895513230506	0.001044251836463006	0.04979102019124211	0.4945851650146027	0.001133201257804607	0.00111662237637956	0.001012500991628135	0.00106588623700226	0.4176745558154016	0.08196183485160562	0.3636947398745776	0.00141682124357783	0.001694601151946175	0.002555495116615571	0.001116427834023961	0.7603335588082806	0.06487255117391033	0.001141804053902603	0.001255660843595439	0.001028366939163768	0.1834389171655406	0.08008781619028849	0.04049120738147764	0.6420164959152114	0.00111087961880559	0.00101902902563608	0.001006598593535247	0.001012032535990067	0.07719699679245827	0.07883760681197949	0.02341237020000912	0.022849866746874	0.04515509831983376	0.09855180714348473	0.1481897786302837	0.1103961142437218	0.1084710613308771	0.005465457711269126	0.02136109699253088	0.002403849520043697	0.00132833325849216	0.001133057336397362	0.001097300682746827	0.001439552806785231	0.03144578962168867	0.03371838345503162	0.03558328080611763	0.001134933425691477	0.009072295500673117	0.03508794476465506	0.001868540246558039	0.001748676673350435	0.06140805928182562	0.001233552172742279	0.04966711547661506	0.02916590302538279	0.001322437165931768	0.001483845104531473	0.00171847036709328	0.007828725437426218	0.04034630141492501	0.02607837592488405	0.001064473629530746	0.01690266372321265	0.167652520652658	0.03721384682485148	0.001273863080134221	0.001509830035320501	0.001174523782644123	0.001332641540162973	0.02844497681501674	-0.004691788873306097	-0.00719305900917459	0.02355287886710083	0.01842318252491139	0.0005488136610478304	-0.006584428119061082	0.002130010985280152	-0.8936859551110266	-1.8180137075598	0.5422561280461289	1.678283141863294	-0.02673857554684485	-0.02221838029245812	0.7169985515940271	-0.1417886939709851	-0.170833645507789	-0.0171426171159896	-0.0895175248224	0.6917275259618652	0.6607926873174257	1.750834571025146	-2.749447799646843	0.0122889781315798	-0.001720414436978878	0.03682442444098481	-0.3784687167003138	-0.4029401835027428	0.05237701039597575	-0.04398406853362759	0.1986925136220972	0.09585319057310886	-0.04503910931023896	0.2611556111983338	3.20797950984999	0.1003860071332181	0.03331522136353805	0.02845236796128832	0.03573966609070119	-0.2224442258797864	-0.08904352374850531	-0.1606971171317768	-0.1121967550918713	-0.09694776150791298	0.6001645517636386	0.9087605727584501	1.807576301650395	1.697073177793949	-0.09315692756225416	-0.0623987138657126	-0.05870932752693775	0.4195645661058169	0.313263525040442	0.001527797627995691	-0.02929232929464468	-1.175923515838965	-0.05648456145635651	-0.1319605418113862	0.02590127465271285	0.3659829248186989	-0.08466799273855677	-0.09637204759304334	0.03694726384334351	0.3521936293481391	0.07233275694941951	0.7158081624183593	0.5208330583329954	0.09585399718554724	-0.02149421235009624	-0.4659350525907627	0.1089691236569849	0.2982185036783944	-0.2613628765699784	0.002849630824368074	-0.114634282424873	0.8738534065372352	0.01419568208356075	0.185390593197118	-0.1422311216200177	-0.1304467590065433	-0.1674196537452541	-1.010159229102082e-12	3.122063142356473e-14	nan	nan	nan	nan	nan	nan
0.33	-0.01076483411060724	-0.03929061790908543	0.01273967174289492	0.6592716851245566	0.9376770569917662	0.007186289463549021	0.4490763660566037	-0.02643849885933863	0.0228698011489708	-0.04682906527148721	0.07701176036564715	-0.02989339043818902	-0.04331250985244724	0.08053889334537209	-0.02904790434378503	0.7368402442783794	0.1458178665885187	-0.7368402442783758	-0.145817866588367	-0.06372409484927434	-0.1324022033139322	-0.008567951581427397	-0.2886382498935732	-0.03767246628234178	-0.02006473850481107	0.133920331935352	0.1582594558523146	0.7491739812691532	0.6110934769527371	0.06625903932863826	-0.01199530790425279	0.02141263174547219	0.03260896097033213	0.895696293670371	-0.5440489556580589	-0.5294503313287573	1.259970862474372	-0.1529869527254767	-0.06334374706799363	-0.1503590710574761	-0.03505486309507777	1.547296586645037	-1.770236706823486	0.4770714699917924	1.127079876212269	-1.53577707675993	0.981379739428153	0.6789642646158522	-6.23614575106471	1.420699162999486	6.23614575106461	-1.42069916299942	1.707874368403337	-0.7268132858894161	-0.1621101970413504	-0.7439385557236678	0.6752250409164201	0.3411613250882963	0.1944150030122791	1.473342767382204	1.113392931167139	-0.734570064932735	0.2715407314462874	-0.04924543591529108	-0.6569131450125925	0.3225590585344403	0.01193641227237774	0.02833386043625449	0.1408149559143449	0.165335419275135	0.001042546544894603	0.003610986449148579	0.04615950962388404	0.03547890753889265	0.4723969005147188	0.4257669239571424	0.002456747271928307	0.008892128830138174	0.001135462385078904	0.01830015041656462	0.001013149633900253	0.005055373115506702	0.002094656347399701	0.01566135027982984	0.4118660061876113	0.4398878842618945	0.07389835452801126	0.08823366859500216	0.3376409452900953	0.3485984046579863	0.04004300932424495	0.03440508780065214	0.001725442471774133	0.006933682518427461	0.00240761493349133	0.01207150754039811	0.001165608090588223	0.009074957450997416	0.740447043925451	0.629120079060883	0.0663923726717621	0.07816443033920256	0.001150368000946597	0.003840670865319481	0.001286605580022779	0.01717764305325849	0.001031497010343403	0.04818412215084716	0.1806418110979999	0.2021638846289665	0.07700377480346521	0.03512736977898657	0.03633226797239368	0.03555867843893708	0.5935919837947612	0.6372644109698639	0.001125364372823202	0.02951281608842252	0.001020286925128091	0.005492788820892629	0.001007743192572529	0.004985484589544697	0.00101323343639552	0.00744058948856284	0.07919005731830943	0.08251639739263902	0.08024595929693042	0.0769140855795015	0.02519352541896198	0.02365537529609307	0.02193667391433321	0.03350938509139683	0.04585070666070681	0.0732681201378112	0.09439205348025533	0.09590949248372206	0.140082190657652	0.146683495868822	0.09900355128377811	0.1080094564147611	0.08933265011442361	0.1060804035027333	0.005698193813046311	0.1227870376811533	0.02189052368956193	0.03772802786194508	0.0037466512455239	0.01333292027779757	0.001310473694888364	0.04798503994529224	0.001127116266253985	0.02858541640079673	0.001096687587785451	0.01057917536289287	0.001514246486593066	0.02338662097258923	0.03866472094761681	0.05787836226643404	0.03399919520872931	0.05197989094164286	0.03647447820401108	0.03760863749477499	0.001200958353107361	0.02516244002282056	0.01081977785234886	0.0218301898969995	0.03574152591244813	0.04025774030147832	0.001833152553456992	0.04220260274811087	0.001716683732360626	0.08749412730745525	0.05952688026809505	0.05825934477261403	0.001230087027048596	0.01971380072781093	0.04590858454180055	0.0501636365174303	0.02587949011366392	0.03741571294489805	0.001291160554518091	0.01661424656664245	0.001469183574962375	0.01818945548421885	0.001817741938281359	0.05190819160218486	0.007592277920705691	0.03541858486764403	0.03619600047642096	0.03277859735996312	0.02707536862543716	0.03825791143099291	0.001064011216565896	0.008546749613833336	0.01750307113311578	0.02626760244966565	0.1605313131963482	0.1601848989476984	0.03717271467466111	0.04703399187292343	0.001278754169294224	0.04369782495537845	0.001526476661392794	0.01174937503294755	0.001180391181629844	0.01066549341577622	0.001343642205019948	0.01637113944042535	0.02907315141636532	-0.004503604466784833	-0.007169946118011437	0.02383216559704004	0.01762364698384997	0.0004487628436569074	-0.006497354771429062	0.002143269210553023	0.01568192627310778	0.1534779855002542	0.001041957441946672	0.03774951231018991	0.4921122512399401	0.001110679529110419	0.001094708226585361	0.001011692051366358	0.001059870399413654	0.4402684577752402	0.07780385415734979	0.3795244267325225	0.001247735308340701	0.001597934697266877	0.002172561359262582	0.001097444824923106	0.7422059509393889	0.05609490646066777	0.001122202109305799	0.001199357969814318	0.001030890102230101	0.1829615427768481	0.07521384370200601	0.03736635955527059	0.6747571383048359	0.001094731867049209	0.00101908677320552	0.001006665638456126	0.001012174429981982	0.07346312464880529	0.0755023898566351	0.02422586653020861	0.01264131504015525	0.03489811003406437	0.1052359041891664	0.1551752525512632	0.1359898601563923	0.1128032716750172	0.005349157160877365	0.02198277439869048	0.00567569218440956	0.001300619089149791	0.001120047454980826	0.001106229667882538	0.001337465387303268	0.01739937875213564	0.0293309318694774	0.03220313047208648	0.001407830776286439	0.02373740596234239	0.0337310730471315	0.001764471137958173	0.001663319096499207	0.0674765557067802	0.001272997352573731	0.04419569993133426	0.03413106515223258	0.001298834439111835	0.001441161456826906	0.00212641489303733	0.0078321639669485	0.02138688102502308	0.01941026912501138	0.001066654829369417	0.015525709882771	0.1734119220546514	0.03950752257916974	0.001366084248551921	0.001616166023816135	0.001210545761504722	0.001389877603648201	0.04057446434699773	-0.001628349720301668	-0.006746281783067506	0.03006270738025985	0.02050857595509022	0.0002740956535526787	-0.006946355176320563	0.003143566426220868	-0.9096416154617434	-1.550524737274319	0.2879005065300682	0.9212680615059416	0.01269053453291853	-0.2762087700983911	0.3594279668352528	-0.073482230830677	-0.1448260366902523	-0.002878392015058969	-0.08158880662823798	0.917640370816369	0.2588332314549947	1.58190100694084	-1.692152680164456	0.01387433777187114	-0.003376991057548339	0.03468675788742308	-1.077876845057304	-0.5514492705222781	-0.003789576266016568	-0.04480278346688091	0.1914709413667075	0.008363339345163447	-0.1137716892635159	0.05024546658041384	2.991347555514684	0.0890871251002852	0.01142736966432552	0.01096225964792304	0.01337833634126138	-0.3502994132404987	-0.239962412675414	-0.06622782644478833	-0.5021354010524377	-0.5082159950213962	0.5694521449715131	0.8525064490000394	2.014425374218202	1.237250882974449	-0.07607136625959855	-0.01580228258672167	0.08210685463686816	0.5161638333814406	0.362586359909857	0.003079601110239605	-0.0402826019998928	-1.22963632125704	-0.2167167075209298	-0.209246656646284	-0.02988437885680348	0.9886146838898886	-0.1160007410857279	0.08977865903507298	0.06724805614054673	0.4099172507800547	0.1043207634461497	0.3744790151987672	0.4840499983676252	0.114957532487487	-0.03686853282156693	-0.448464478597291	0.09162322490394841	-0.3243138085166108	-0.4204568873384478	-0.001473578990123602	-0.1358587904073195	0.7891045726752918	0.07141408894480809	0.2444674286189947	-0.1388439611160055	-0.1300832440254558	-0.1667270496488199	-1.172219448366268e-12	-5.888206775292888e-15	nan	nan	nan	nan	nan	nan
0.34	-0.002404188701029846	-0.04435064573741943	0.007480464966500691	0.6718327152246426	0.9359335998924833	0.006548450970417163	0.4473625747481704	-0.02637077191290505	0.03976459758714629	-0.06348009148143811	0.08133231972875939	-0.01872110911298591	-0.0581379097238505	0.08975121637583101	-0.02239990643614836	0.6731642506082455	0.1609393107308453	-0.6731642506082491	-0.1609393107307721	-0.046494705328675	-0.1395076318792489	-0.00991029862589461	-0.2957818642272589	-0.03116202589801123	-0.01667990180301813	0.1350164827158513	0.1738001701757283	0.7604536451700454	0.6039062338127638	0.06876642994674935	-0.0125623258496559	0.01554638501859973	0.03588785714149485	0.7579600856800091	-0.4608087911951015	-0.5171831436071334	1.25258600574063	-0.1966448353279765	-0.06400539593415384	-0.1681810115949248	0.05305989655296649	1.830069337707718	-1.541821514362642	0.3809362072708982	1.09582872278527	-1.405828558788512	0.8503721184607885	0.6416757755825609	-6.494782412979946	1.601153871808218	6.494782412979945	-1.601153871808215	1.736709554760593	-0.6904015870367769	-0.1041595253995895	-0.6894258701364196	0.6233499575278963	0.3349759842032849	0.009427921453279248	1.635963000934945	1.145704152969199	-0.7010265042549367	0.2251694968471035	-0.06289943043868418	-0.5242238688858151	0.3326227443699136	0.0135233835551039	0.0301535038364466	0.144229470763602	0.1703765025496811	0.001041620915689078	0.003621487140793687	0.03930020485176466	0.0313407589742878	0.4779961590002838	0.4279151126249645	0.001804914613299847	0.008362489306776808	0.001109757674691304	0.01702384001444984	0.001012223062041159	0.005010106755070742	0.00159653815752777	0.01519541524704508	0.4245707170108812	0.4507582752967951	0.07455795021137025	0.0890238575414468	0.3541190134036742	0.3632726136489168	0.02212797104588383	0.0221968642969588	0.001637241431487273	0.007044840315461791	0.002188021395600391	0.01191471016144759	0.00112756595616898	0.009424081821614002	0.7381954361581387	0.615589044004067	0.05974768727984926	0.07191702022767626	0.001131355463975796	0.003985646143101169	0.001228961124233506	0.01678797399120839	0.001031912433999904	0.05014508848948202	0.1814126523394237	0.2017781212963196	0.07506306391785085	0.03366852178034916	0.03598672402175888	0.03525869260454446	0.6223962662567367	0.6657257550432626	0.001106134126306262	0.03045345505375147	0.001019726790337532	0.005683617693976246	0.001007244523418725	0.005159088396364518	0.001012764648197832	0.007661086060767442	0.07585168348354621	0.07848431392079042	0.07742806664114449	0.07383576316062859	0.02496297707237533	0.0232889294518131	0.01485199183209585	0.02671891118823671	0.03830051721555403	0.0666140316742329	0.1004449367796611	0.1019371027925074	0.1475019655783442	0.1554703967235688	0.1199675005764534	0.1287383540654689	0.1000853691841302	0.1164911627549901	0.005499628578796155	0.1221206647598433	0.02209964086685762	0.03772983097436301	0.005576589207851133	0.01467313943435061	0.001297984560638072	0.05343687402497316	0.00112007851054038	0.0324685415939465	0.001103770104650476	0.01063614526417182	0.001400846465807845	0.02306869813400005	0.02528008248019998	0.04530183711801912	0.03072194370207916	0.04927557121315385	0.03365484065684297	0.03517447839992161	0.001376661995866744	0.02508668652224136	0.02085479464089101	0.03393553423677398	0.03447532374596642	0.03895003902592455	0.001771112381568309	0.04248553915532224	0.001667210775089949	0.0879544268080598	0.06449360961385532	0.06305958587087014	0.001261729699386679	0.02095361222841295	0.04374373057670535	0.05232457231777841	0.03097554481156435	0.04215057656452138	0.001288235330977482	0.01789229184564691	0.00144379130589115	0.01789718239777892	0.002079783980671555	0.04746012187792704	0.007707117653355646	0.03629392262299232	0.02444421396233138	0.02599543392451776	0.02176120376586574	0.0333735150178253	0.001065891591622758	0.008475965396677835	0.01620594446447645	0.02475920503532935	0.1666731408932538	0.1685564479960341	0.03882217758319262	0.04795757366315451	0.001346488349896671	0.04642307815517375	0.001599259708132294	0.01038331166029803	0.001204954931097445	0.009373911184973788	0.001381853992734782	0.01472247572604565	0.04082573418753723	-0.001553075957692828	-0.006737036626601993	0.03017442207223541	0.02018876173866599	0.000234075326596036	-0.00691152583726781	0.00314886971632992	0.01504916387563947	0.1464664196774619	0.001039663047422864	0.02570800442913094	0.4896393374652788	0.001088157800454453	0.001072794076806177	0.001010883111090992	0.001053854561815907	0.4628623597350549	0.07364587346309127	0.3953541135904729	0.001078649373071073	0.001501268242580833	0.001789627601905142	0.001078461815821188	0.7240783430704987	0.04731726174743354	0.001102600164702138	0.00114305509602228	0.001033413265302556	0.1824841683881555	0.07033987121372316	0.03424151172905895	0.7074977806944597	0.0010785841152993	0.001019144520775165	0.001006732683377421	0.001012316323973783	0.06972925250516726	0.07216717290129035	0.02503936286040301	0.002432763333416487	0.0246411217483093	0.1119200012348499	0.1621607264722426	0.1615836060690948	0.1171354820191735	0.005232856610485263	0.02260445180484981	0.008947534848769152	0.001272904919788342	0.001107037573558862	0.001115158653019222	0.001235377967793618	0.003352967882553756	0.0249434802839338	0.02882298013806649	0.001680728126814437	0.03840251642400693	0.03237420132961833	0.001660402029355076	0.001577961519637749	0.07354505213173301	0.001312442532414495	0.03872428438605032	0.03909622727909306	0.001275231712349899	0.001398477809104642	0.002534359418984749	0.007835602496471432	0.002427460635099502	0.01274216232513686	0.001068836029198199	0.01414875604232576	0.1791713234566414	0.04180119833348656	0.001458305416990972	0.001722502012308318	0.001246567740360822	0.001447113667129297	0.0527039518789781	0.001435089432704011	-0.006299504556959903	0.03657253589341885	0.02259396938526933	-6.223539430215033e-07	-0.007308282233580216	0.004157121867161417	-0.9244496505532416	-1.237940587838452	0.08452483139662241	0.07148771588713622	-0.02313240439705627	-0.5556652994028689	0.08388024365705597	-0.03789965524445888	-0.1087595670877767	-0.009687022810523187	0.0008141779170406892	1.279014760192719	-0.09232928570473969	1.340935460924196	-0.7724189124292452	0.006936726495143481	-0.03257226823542147	0.03565592130738663	-1.598539204883997	-0.69764763087927	0.0513327909901067	-0.0306329335267825	0.2040169177885489	-0.08679390470092996	-0.177096638726279	-0.1001582245492136	2.686162390751149	0.1032911531098518	0.03417818234986748	0.02981577179121172	0.0386617723987618	-0.4517098172769673	-0.3726662249755561	-0.0141219036619328	-0.8487364460650122	-0.8032251915648856	0.6555359525055594	0.9265980012895377	2.113370097818108	0.8583954433637226	-0.05684670061284601	0.01323665634620841	0.1785397646430068	0.5664909588874417	0.4144645755137691	0.009050974178350648	-0.01770778388848345	-1.286132624819944	-0.3135869151152929	-0.2757956405101328	0.03481442066872406	1.396695732270692	-0.1451807190068355	-0.09501552624688467	0.0102644430124373	0.5666289881980661	0.145108090019066	0.06261980022741129	0.4660538829462197	0.1419696138308764	-0.01545472337068496	-0.4431805785853659	0.08527772613973311	-1.049413430110128	-0.5517966947270145	-0.01406055954534947	-0.1675681712863876	0.9213751366216788	0.11023622376601	0.2999910006518236	-0.134151096010136	-0.1279358967182012	-0.1623999427934078	-1.089247587516684e-12	-7.749517450233077e-14	nan	nan	nan	nan	nan	nan
0.35	0.004026915010738786	-0.04845894531066009	0.002554822293817793	0.6843335430951308	0.9337286284634314	0.005905673521739736	0.4462043439545506	-0.02540783102327059	0.05942428001070441	-0.07734718312013364	0.08462932247056661	-0.008261005607965008	-0.0709416604266654	0.09747284994858203	-0.01647201385735146	0.6070273077062321	0.1776982950412457	-0.6070273077062298	-0.1776982950410477	-0.02899199556287656	-0.1461410550614149	-0.01061526383996541	-0.3025159726517155	-0.02524965811958503	-0.01338052375191223	0.1334721046586756	0.1908981477152617	0.7720871840179437	0.5970762932386876	0.07098903362376803	-0.01325661224500522	0.01076899710382075	0.03927546005597916	0.5225629732824379	-0.356570841380104	-0.4690617837146845	1.248359423735614	-0.2438960996394908	-0.06392543397021494	-0.05734608017907958	0.1355975553403517	2.08405953592547	-1.230955752240178	0.2755683651334982	0.9934602234359967	-1.145705521065718	0.6880943938256173	0.5419358733714925	-6.731165323287393	1.740762099170414	6.731165323287375	-1.740762099170305	1.765218046180457	-0.6326124012760798	-0.03660748778549051	-0.6603041321665866	0.5572035229347089	0.3241278354357042	-0.3128939727167184	1.778506583360805	1.176742740957369	-0.6652933875549044	0.2282642669718322	-0.07596556674023691	-0.4310796031948379	0.3438917566648387	0.01247562217807027	0.02919699069363787	0.1416078817743038	0.1677347294990391	0.001039820067108102	0.003633856954440893	0.02998723230889398	0.02523486287453318	0.4804288345010075	0.4278818771617761	0.001456484131971795	0.008069154025939579	0.001088327211827728	0.01612595273763928	0.001011389651248909	0.004999036813513964	0.001332182281295157	0.01497880350369374	0.4413812520904126	0.4652495105274201	0.07189911665040069	0.08649680340973789	0.369699338759059	0.3755398102070147	0.0121254503471397	0.01566925028520091	0.00155741211334997	0.007115700877519045	0.001990336879419905	0.01176226699141926	0.001102144730961433	0.009744441119633679	0.7297886140140095	0.5979358017452956	0.05202511757717538	0.06476331162421418	0.001114348408030513	0.004109100181497054	0.001179130886994465	0.01649932361449636	0.001033971720415233	0.05209159301167806	0.1818710424783398	0.2009768559910845	0.07041959882695628	0.03147539739627396	0.03314066934910191	0.03316406388170164	0.6508658707401141	0.6907499444876447	0.001091042398115006	0.03135119148582336	0.00101954459021763	0.005888111608357588	0.001007015969974802	0.005346457727763895	0.001012617083855686	0.007903119510160631	0.07120259909558291	0.07290127184215654	0.07331994662864244	0.06912351431724291	0.02410041443539706	0.0225424157421342	0.008719999349918404	0.02046471910355597	0.03012361692177098	0.05867032970419074	0.1097921776627701	0.1102384809886978	0.1561374483581539	0.1661314524786335	0.1420589695043113	0.1491620567311132	0.1032122026165749	0.1218115561813323	0.005379365916998783	0.1215930578987486	0.02202934763598311	0.03762433026509514	0.006461475051886381	0.01552417738409499	0.001275628061643657	0.05945903109245301	0.001110239083561066	0.03677374156993839	0.001109817810575976	0.01074141475222191	0.001312610469660927	0.02285304022342937	0.014645216940788	0.03511521342147918	0.02700227947876659	0.04595572232503792	0.0307077453767997	0.03237532619915603	0.009640080500064581	0.03232115581418705	0.02931545194445903	0.04535956012051003	0.03311323632167319	0.03741431780982422	0.001695018629996247	0.04254600857698863	0.001629985839907437	0.08818061200906396	0.07076364623329467	0.07001372523621525	0.001287780461799766	0.02259531775727674	0.04053668734532371	0.05250512575918923	0.03462054157586705	0.04553435094064082	0.002692874577881867	0.02124257891502001	0.001386957838782918	0.01765096171123868	0.00540362366019053	0.04380860664732685	0.007941792770474233	0.03726237641916052	0.01385236010675356	0.01757247293640148	0.01601212451084209	0.02790597791999609	0.001069442886351404	0.008252129454792647	0.01604177595047441	0.02358402390790588	0.1743146389831138	0.1796747570243622	0.03766000457975092	0.04789519375391454	0.001503712392212205	0.04985658995480056	0.002878473685044338	0.009692450584386591	0.00214336719394786	0.008574308768210305	0.002582710066960235	0.01374250838016138	0.05096915320057965	0.001381786062936664	-0.006122235070223974	0.03523059353134012	0.0202982242478551	0.0001239873139256491	-0.007163392380341142	0.003473094852237377	0.00818284284527019	0.1298073773726868	0.001036492681490397	0.0134992577524252	0.4826516864395651	0.001097084691516745	0.001060283074512986	0.001010217045821299	0.001058881603630639	0.4924796629200908	0.06393193457694747	0.4081323854532323	0.001057461811790572	0.001451208461989323	0.001778826097088683	0.001073323342178982	0.6947883399652572	0.03821696226926612	0.001091600265965047	0.001113849291101972	0.001038400922748127	0.1827525598696919	0.05922531653684225	0.02604645234276312	0.731915172333731	0.0010725789617537	0.001019533023301272	0.001006816556252593	0.001012588044962731	0.06117221228422063	0.0642775961164937	0.02149618414798169	0.001770253187537972	0.01713515806160238	0.1326030776938501	0.1761221639359715	0.1867366222241031	0.09922093159406907	0.005268543084515968	0.02139363483646965	0.006082748788952028	0.001234935241640031	0.001094036608376891	0.001116922133390873	0.001208213657886627	0.002288357359574592	0.02086413549100004	0.02599252985563326	0.03255755505969023	0.03924390306194329	0.03080638414188915	0.00157771805800701	0.001602318389322901	0.08335823155753959	0.001317011885607776	0.03498183718237471	0.0386222523121392	0.006601835053201762	0.001267852409502125	0.01428931742839459	0.008494389693491994	0.001753768644701232	0.007000341786681404	0.001076780686883089	0.01731549571792567	0.1932391266386638	0.03156545649751561	0.001844686210770582	0.006326527807373093	0.004709974415386292	0.005859846753677516	0.05972473327090249	0.004274005387754635	-0.005365617924456348	0.0392132111007825	0.01857109064711366	0.0001135870355493101	-0.007299347040823478	0.003250098376204707	-0.9379027846806001	-1.047731010655284	-0.2590897611185208	-0.5829272731903097	0.01378435507607683	-0.6696709044444746	-0.07895771468342989	-0.02143329671042681	-0.0713516010714005	0.003707700730755118	-0.03011751820449887	1.583298079054745	-0.4081908271715422	1.123224505459914	-0.5170874694154152	0.007498279562819474	-0.00424140469220331	0.02921971881693189	-1.903276514391726	-0.739183338724523	-0.007131399503910488	-0.02541888645682923	0.1880389299509022	-0.07486372677820076	-0.2658455357029337	-0.3153534897366925	2.31185902888664	0.08171453691680426	0.01322529291703429	0.01293721550653106	0.01689903888573027	-0.6469755009870289	-0.5562646718666456	-0.1277836420483271	-0.4323416375047192	-0.7870177285843832	1.012495004800477	1.19654594843702	1.979935227175896	0.1755849857488604	-0.04762189036712491	-0.03598077842063203	-0.002998140292008884	0.6353794700558639	0.4501269379777919	0.01197121599775408	-0.02140667905615251	-0.781895492554594	-0.3487124961076498	-0.2813895094582879	1.312632882516282	0.9152004688837688	-0.1601760517037109	0.05900591652776175	0.02698369997255734	0.8077009880731443	0.1812946799137086	-0.02467469214759694	0.2272837560398309	0.5019635267006823	-0.02827771671273295	-0.2944351122983431	0.1072861380345475	-0.6513517393440933	-0.5485338072733014	-0.0284396705280406	-0.06589191978660358	1.283041163535025	-0.1467297009743341	0.381040570773291	-0.01498626139293001	-0.04025473999052235	-0.04394722549495394	-8.599634764882683e-13	-9.777442079056692e-14	nan	nan	nan	nan	nan	nan
0.36	0.007933117094942772	-0.05139645692756747	-0.001923098563829799	0.696815500807729	0.9310647449158335	0.005282435491520877	0.4463380344839095	-0.02373743532579838	0.0810896360851991	-0.08808638530553717	0.08678576751003168	0.001093460259583905	-0.08086769893401549	0.1033959002073834	-0.01160052630546671	0.5385697610250422	0.1955569348928811	-0.5385697610250427	-0.195556934892779	-0.01116263144944531	-0.1520864669430717	-0.01063792778924142	-0.3090461132189392	-0.02005635694480285	-0.01021278090616094	0.1288667944650986	0.209267783371461	0.7839032824760349	0.5905937305216015	0.07350997585477187	-0.01408179154751868	0.006928275172166229	0.04274557063759133	0.2529797602732521	-0.2266511998785479	-0.4276387806035047	1.248811974162592	-0.2884272595684834	-0.0600975122424514	0.09020325303648014	0.1945508580963584	2.231204068016266	-0.9162436236534867	0.1528246668086364	0.8747011952546113	-0.8302861199905347	0.4906554556844334	0.4303947701453014	-6.958903168815606	1.821084980054926	6.958903168815605	-1.821084980054921	1.802040424286668	-0.5527993269320091	0.0323007275608971	-0.6486322986920738	0.4795366367942684	0.3086489431313778	-0.6027585058161636	1.890294624335437	1.182216075008037	-0.631550932857872	0.2848372076586279	-0.08907801190439779	-0.3368906722608071	0.3491242778001242	0.008564847005638167	0.02530646259399042	0.1333150230282544	0.1590562581426054	0.00103733415380449	0.003660734000913881	0.01912623345358728	0.01786420120780531	0.4799635532336702	0.4265673507635062	0.001286473219022918	0.007920505452593768	0.001071357202383039	0.01558613373330929	0.001010639952477333	0.005008954092611385	0.001202389197300573	0.01487344505284937	0.4620426929179897	0.4817055527400215	0.06609224112030777	0.08095785526759425	0.3842200700941851	0.3859515168533294	0.006859294867085084	0.01217544332330571	0.001492447959815742	0.007200063780048598	0.001885899988900957	0.01170338128772739	0.001086867016314004	0.01002455180945394	0.7153629963183539	0.5781001683658007	0.04356744745477202	0.05701156847136309	0.001100345294033398	0.004233229832580425	0.001139610275858911	0.01631316139462872	0.001037495830163609	0.05396096595404252	0.1822566411035335	0.2002527553517519	0.06285225871334374	0.02826526511400879	0.02774312957334081	0.02901990341554048	0.6779814414693716	0.711826606236364	0.001080495101195907	0.03219691386672929	0.001019647876557407	0.006078217400136946	0.001006943707444165	0.00552341512684629	0.001012679264294858	0.008142149266574382	0.06477843909131556	0.06590326584915041	0.06750752386331117	0.06298084716017399	0.02194920626146335	0.02088120053658361	0.005225517944253729	0.01746728510613736	0.02214770801436528	0.05084362657892208	0.1237029273899359	0.1223421092498786	0.1667637581343368	0.179219971666588	0.1647531293528439	0.1685083544463561	0.09740506527641747	0.1194008973468069	0.005336437235482949	0.121189282577306	0.02141026551290111	0.03697733580152653	0.005486823746173584	0.01471985731644784	0.001245463890139862	0.0660932437344938	0.001098818205676804	0.04154211071947302	0.001113722706173816	0.01087493543746448	0.001254894669434163	0.02272090693757134	0.008503482051156709	0.02904985970565793	0.02308543013786181	0.04233472861846869	0.02780060204698982	0.02959959401393245	0.02866663038474127	0.04935041306597512	0.03405467746372153	0.05278136410231689	0.03165073157225893	0.03578226744076445	0.00161562094266238	0.04270358760490291	0.001623527542009897	0.0883343228624457	0.07852956409205572	0.0788836476963727	0.001303089949477361	0.02454073910976311	0.0370617141685719	0.0518677668704899	0.03631004413837108	0.04702790695973279	0.006041269648332236	0.0274090769025719	0.001293226648321333	0.0174418621299049	0.01285131692245469	0.04142516673643504	0.008385596206449934	0.03841710748204039	0.007931968660675914	0.01264493970186685	0.01020469296224534	0.02226637722377844	0.001075191649640434	0.00795251115247567	0.01749425505506555	0.02347288932781608	0.1843488062401834	0.1938323611565785	0.03222674286795	0.04454262973640466	0.00177537392533932	0.05393047379779683	0.005805801520557	0.00986428358749844	0.004337018329912597	0.008403413318645742	0.005377132161369229	0.01363645723346814	0.05903081379954294	0.004252684039848129	-0.005294710129761809	0.03867643415595139	0.01765279259214824	0.0001634309026963969	-0.007241391099527947	0.002976487570234637	0.001316521814896137	0.1131483350679049	0.001033322315549252	0.001290511075705186	0.4756640354138515	0.001106011582581144	0.001047772072256572	0.001009550980544071	0.001063908645440474	0.5220969661051321	0.05421799569079774	0.4209106573159934	0.001036274250416611	0.001401148681388092	0.001768024592264525	0.001068184868546527	0.6654983368600157	0.02911666279109928	0.001080600367226308	0.001084643486134656	0.001043388580198623	0.1830209513512266	0.04811076185996065	0.01785139295646233	0.7563325639730026	0.001066573808223709	0.001019921525828707	0.001006900429130948	0.001012859765953183	0.05261517206329203	0.05638801933169758	0.01795300543557167	0.001107743041656394	0.009629194374904837	0.1532861541528472	0.190083601399699	0.211889638379139	0.08130638116892887	0.005304229558546176	0.0201828178680902	0.003217962729149516	0.001196965563479122	0.001081035643199738	0.001118685613766263	0.001181049347949734	0.001223746836568271	0.01678479069807762	0.0231620795732051	0.06343438199245691	0.04008528969989167	0.02923856695416848	0.001495034086657834	0.001626675259001652	0.09317141098334354	0.001321581238799106	0.0312393899786987	0.03814827734519351	0.01192843839412271	0.001137227009716471	0.02604427543780501	0.009153176890509802	0.001080076654286097	0.001258521248227595	0.001084725344574639	0.020482235393531	0.2073069298206909	0.02132971466155058	0.002231067004559095	0.0109305536024374	0.008173381090418631	0.01027257984022631	0.06674551466282706	0.007112921342806968	-0.004431731291952235	0.04185388630814545	0.01454821190895846	0.0002277964250404814	-0.00729041184806702	0.002343074885248566	-0.948644814432989	-0.9882974635073719	-0.5022781596512726	-1.135851945229647	-0.02023095786998072	-0.8086184127608578	-0.1723779433647297	-0.008962314156538075	-0.03714591295563809	-0.005489578849785166	0.02306483664447569	1.671976156523557	-0.6947080877623484	0.9698374785565186	-0.1656575020232733	0.009637194632075333	-0.01386077511053739	0.02760619979338398	-2.035017429030386	-0.817254541153148	0.05146791387445732	-0.0101352996165452	0.1885906017729874	-0.07136097156226828	-0.3804982183728889	-0.5100645732078662	1.896656851612871	0.09288834312894086	0.03130055782996404	0.02773338532719755	0.03806103380030041	-0.7347026002644002	-0.6587498876810648	-0.1970622027029858	-0.1973848285456086	-0.7798254226919176	1.415985965504603	1.412090687867339	1.897889107761863	-0.687815008776174	-0.0320803926813863	-0.0950620945150976	-0.1525318388507847	0.6889020737424305	0.5070984102293479	0.0147012138209892	-0.001002858829480721	-0.4618786286807079	-0.3738158788583098	-0.2711116374529656	1.993772012337296	0.5962513518563172	-0.164446549726905	-0.07559360499223748	-0.004230426594351456	0.9497856071591255	0.2058512547318982	-0.1009626658232363	0.08801021145322079	0.7052117964507494	-0.00803049013614447	-0.1895655146677898	0.1225331794342918	-0.3503278793031361	-0.5862094143929251	-0.02921703160186102	0.04524113816512273	1.529234157392077	-0.5478005978915221	0.4280654090440456	0.03838771973827788	-0.002194503212268936	0.01238329699727523	-2.990382650544938e-13	-1.710831817519359e-15	nan	nan	nan	nan	nan	nan
0.37	0.009180084412227946	-0.0529094090354977	-0.006195662178981564	0.7093313567773287	0.9279891510056706	0.004728468214332123	0.4477881820284609	-0.02168520503316959	0.1034650851294931	-0.0959065323877298	0.08760983198011742	0.00940117194469098	-0.0876124437775298	0.1071665486805806	-0.007689608160348057	0.4676231295695138	0.2138887819126393	-0.4676231295695025	-0.213888781912429	0.007061660635148265	-0.1571377341956258	-0.01000198757402825	-0.3155346783038136	-0.01568409489154908	-0.00722263218810751	0.1219248763673067	0.2285437197368591	0.7956575228405888	0.5844540293925452	0.07636900731467371	-0.01507901736765567	0.004157070765288613	0.04626392097386021	0.001852212490035153	-0.0728809791042372	-0.4367345089889161	1.255056559283912	-0.3248003073211091	-0.04966928234025999	0.2014609414693394	0.2103607698834834	2.191938432730898	-0.6576509602401044	0.007944951111346375	0.7945407803386572	-0.5237027688586001	0.2589339715826771	0.3625290138595858	-7.169114605372755	1.837434671912308	7.169114605372738	-1.83743467191213	1.838841868722087	-0.4560535712775624	0.09092927847689353	-0.6516466676485706	0.3941704463992337	0.2885324889947333	-0.8683374454549161	1.956017883058118	1.17277340330039	-0.5932066730497139	0.2607208791454601	-0.1090235425708432	-0.194234406848505	0.354490531992388	0.005043929768529443	0.02182907553193146	0.1197703993315058	0.1454684891248227	0.001034588951928777	0.003702949800440209	0.01059491537521552	0.01143728117673581	0.4775229465853416	0.4248368942925294	0.00121098394966907	0.007857278635535724	0.001058436058426476	0.01534848146294743	0.001010034787747255	0.005026193924650871	0.00114054161179964	0.01481774086332583	0.4861458954700338	0.4985084877229734	0.05778390587078961	0.07306028730657221	0.3971293063492077	0.3949184400018421	0.004029226438739782	0.0104226683506615	0.001439910464479352	0.007346938498764007	0.001802685064089077	0.01168228388175446	0.00107791739445524	0.01028624676822174	0.6975810207008362	0.5581041249505178	0.03521023184743182	0.04928799507970798	0.001088905211123973	0.004414747382692512	0.001109932030754873	0.01621905179404579	0.001042983035113421	0.05574396782335696	0.1826725100330671	0.1997887375279511	0.05290895748839004	0.02398966128425532	0.02102672425112665	0.02364352108188059	0.7023758942015299	0.7286106953044276	0.001073227417753194	0.03304034477342933	0.001020014809627818	0.006264154163029173	0.001006987265819514	0.005697038815240842	0.001012917926669715	0.008383732267350745	0.05599529633187218	0.05761192080777909	0.05813150406822967	0.05495268669545585	0.01802578260993931	0.01796900427676756	0.003215537382808748	0.01638109857870206	0.01512721138027871	0.0443098614691974	0.1422642791011539	0.1381463894382852	0.1790737547073815	0.1939029197869175	0.1855582233364458	0.1848093832498158	0.08531472137817195	0.1097421208824652	0.005326859715782575	0.1209216624390828	0.01847772780918203	0.03505027261940109	0.004148249550528183	0.01338136639959447	0.001207719389777874	0.07347409355762143	0.001084723234181325	0.0469051421441032	0.00113749138305814	0.01102902647658857	0.001253791524673888	0.02266932740198779	0.006349383507947243	0.02657548632038418	0.01814740537774129	0.03753901617913995	0.02424200460765446	0.02650347637255265	0.05320552767704677	0.0710521715047378	0.03701586007540541	0.05772903599302177	0.02935899408029338	0.03358022208030132	0.00203061992321385	0.04307794654969532	0.001714414813916013	0.08840315284465455	0.08832357342923472	0.08943943248084427	0.002450007753648238	0.02782159124056298	0.03065080037593442	0.04773351272187283	0.03516056025717205	0.04595566234441852	0.009081832381032769	0.03330468299592985	0.001211594022058627	0.01730530090096039	0.02362000253358091	0.04015002347107353	0.007941495700953484	0.03862965748042597	0.004604785100691952	0.009943356517814507	0.005869580375279343	0.01812631111731275	0.0010753471150679	0.007613485648623404	0.02007662958033346	0.02422105431069419	0.1989474718564194	0.2107376586920169	0.02461669750739167	0.03801207408192244	0.002734878689963987	0.05892293274131506	0.01225976262713155	0.01156993982231335	0.01050347880404158	0.009878780322616024	0.01198391028856233	0.01530742285209676	0.06297649196179023	0.006863086139707107	-0.004312838732366048	0.04148456725921146	0.0120995388073119	0.0004987175288664442	-0.00730494703914437	0.002264779594070178	0.001280455441944967	0.08794431074306668	0.001030385970477609	0.001197933051079256	0.4686227195262797	0.001154634086610276	0.001042629156492309	0.001009281469510679	0.001086482249205704	0.5575413197127346	0.04130586082207215	0.4280467902889055	0.001029936120275569	0.001371598336015155	0.001671636146000936	0.001068953074484455	0.6421429564365314	0.02205364088436252	0.001073945901638568	0.001074285117680888	0.001053183282338598	0.1836571274529754	0.0339146354962177	0.00969305162669889	0.7686464354819507	0.001064890612092988	0.001020798723061379	0.001007144421300499	0.001013425664449868	0.03833357206163156	0.03752181570591224	0.01001373036663856	0.001088775903348529	0.005403400254824768	0.1847974745245542	0.2069012047686196	0.225907823432013	0.05795529450856989	0.005327330128361658	0.01099164203109417	0.002326879264592309	0.001144243353511269	0.001060755316107979	0.001199088506713663	0.001313217863501449	0.006437239245665652	0.009121570905718787	0.01768392902001914	0.09861131663896611	0.0408105549194079	0.02457259833927267	0.003283656092393151	0.001963720770055071	0.1085787337089642	0.005616079695416282	0.01632335128478314	0.03010692499257257	0.01264958342171161	0.001117536393062337	0.04361241971495877	0.006036965846972234	0.00106333056689191	0.001214228876024051	0.001067710882337746	0.02502725644011505	0.2376048208550983	0.0112960786999615	0.005013860016119959	0.02618088263110568	0.02463119058707724	0.0265161255060369	0.06390695196320466	0.009273620077088754	-0.003235853287300282	0.04399724512332619	0.004587346541158623	0.001050741038096125	-0.007380131131623008	0.001490435384959783	-0.9588875280483159	-1.092584408365453	-0.2249557254801181	-1.587355305579887	0.01708496118314017	-0.4847109086141839	-0.1740739061518541	-0.003435783182471457	-0.0110070491314277	0.005454328791312021	-0.02015451182459129	1.67613507771425	-0.8883857589895057	0.8220579913184018	-0.1546534315602702	0.01937280072065667	0.004380202043415487	0.02515760909838083	-1.95199618599038	-0.7391740425008166	0.003093843950209471	-0.007040063195030925	0.1702614352558869	-0.026080565497661	-0.4745140461890184	-0.5696061279922668	1.453452817008171	0.08134730012080989	0.01176115546901872	0.01176998993101393	0.01688110120464313	-0.9209244687517231	-0.9554233640167844	-0.374810967488841	-0.03275037342882385	-0.5463798993980556	1.818181922797096	1.624854177564878	1.393913476139883	-1.249758584073687	-0.01788555880946718	-0.3126635715138623	-0.1209127936636693	0.7529235857886503	0.5396584477187139	0.01616013377871015	-0.004455152123493293	-0.05317368092353398	-0.5765175907279798	-0.3449139634824143	2.312428738420408	0.3826589789022904	-0.2709596012903875	0.09905708024883896	-0.0005245769063224515	1.233481046229457	0.427183206257269	-0.725652244081881	-0.2825296663640215	0.482046790403297	-0.01446957974445272	-0.05638073747056774	-0.06614155436181857	-0.1946345005633021	-0.2697452197815429	-0.04599340652715984	0.1061831953553408	2.042385282578472	-0.7523682109268809	0.5456036178009398	0.2881138772115992	0.2784485937163554	0.3029112483941009	4.235733140625632e-13	1.50847326660506e-13	nan	nan	nan	nan	nan	nan
0.38	0.008078931527232392	-0.05279291166258135	-0.01085500007508998	0.7219305787847414	0.9246065630821951	0.00430958306570231	0.4503999470255045	-0.01964090853824727	0.1238894585790104	-0.1014367078624124	0.08686380100812348	0.01713826863730314	-0.09144255271737202	0.1084837742917732	-0.004135142929291569	0.3964136392557608	0.2321486332923552	-0.3964136392557633	-0.2321486332922536	0.02553468344680687	-0.1611795273233361	-0.008898502960038922	-0.322130365559324	-0.01218785456694897	-0.004459097356158451	0.1098457989218731	0.2482106457195054	0.8074415786498976	0.5787932494585202	0.07819942933439658	-0.01623539020892152	0.003505903080479406	0.04983427612825373	-0.2166442800927924	0.09923869631844796	-0.5049936367977056	1.265485181725208	-0.3498260627488874	-0.03308108653067347	0.3225267435627976	0.1929640985149675	1.840988949210762	-0.4582493021030051	-0.1611944216008157	0.760578196721226	-0.2473589395630172	-2.911671618456167e-05	0.3591041872819164	-7.011474940460505	1.806685852046108	7.011474940460505	-1.806685852046101	1.851786569699189	-0.3509045019594038	0.1258096073177976	-0.6700567328215961	0.3043322910566864	0.2633261659093986	-1.630190375335416	1.968492547860131	1.188179163959332	-0.5357666938527071	0.07911531963517583	-0.1209074161746005	0.08711667215309928	0.3595252414316847	0.003233403803358401	0.02017221863319809	0.1010805469782174	0.1271960830864527	0.001031748120871134	0.003770650092407895	0.006097067805473835	0.008011076732977495	0.473663103600822	0.4230786615340332	0.001197547356683613	0.007856735106087925	0.001049405299145095	0.01535354258616119	0.001009597531412944	0.005048376337458964	0.001120908559783406	0.01475137807308629	0.5134674806328948	0.5149787390467409	0.0472552062876869	0.06311853499724732	0.4080997585567001	0.4023628934830695	0.002590940098575345	0.009687255917184917	0.001398857862379369	0.007580220827220484	0.001712876060610887	0.01168576348984325	0.001073828310058654	0.0105362003349111	0.6781363333706458	0.5393041460067156	0.02734331105832397	0.04199380951136582	0.001079858522903215	0.004660271670770227	0.001089915163535312	0.0162052913020212	0.001050624831121052	0.05741122792189016	0.1831722349279273	0.1996383845954852	0.04083376654949337	0.01877715421795275	0.0135256713230269	0.01753989616650698	0.723186327005277	0.740761499676848	0.001068752924625267	0.03393484910937688	0.001020636994985236	0.006430927723930975	0.001007131090997233	0.005854387677051632	0.001013320286547389	0.008612281987643019	0.04455799152079134	0.0475376152575001	0.04425405831412621	0.04370155670472049	0.01211422927524416	0.0135963028230199	0.002190952506665567	0.01655431970861195	0.009385626065961473	0.0395269825871581	0.1654992546152973	0.1601719847182425	0.1929262208245682	0.2137241600452255	0.2033367271318517	0.1970185604329421	0.06803521417450815	0.09428935966614108	0.005333493116373433	0.1209027329242314	0.01247811156127339	0.0302778037791147	0.003029048504470591	0.01218667245995048	0.001162482018474546	0.08046482934815032	0.001067534056346304	0.05181829113454685	0.001189581144045297	0.01119900091049398	0.001319320218159216	0.02272896182018742	0.007828930908522972	0.02758283343677484	0.01183372583121175	0.0309805571687566	0.01973597493899252	0.02276527329036438	0.08149849087902974	0.09491596909366688	0.03891745437410316	0.06022206273233391	0.02592664663956306	0.03046313383492324	0.003130146355998714	0.04365656293592368	0.001928224592425739	0.0879534113249144	0.1003704558052225	0.1049954625508783	0.005159343322805065	0.03262168393139538	0.02008763865319509	0.03735944038494415	0.03075579579669425	0.04177590299461139	0.01096535844878821	0.03721276006366078	0.001160924780145309	0.01724871417491269	0.03739235555103065	0.04047920000551207	0.006175225025373639	0.03737190890232563	0.002904857762886923	0.008659334830524718	0.003631654661096348	0.01631264457060864	0.00106691439515584	0.006884536275184346	0.02358996346759488	0.02563237997371859	0.219138729945994	0.2384912654657851	0.01572762695524034	0.02961411195931051	0.004599549405737489	0.06434609091363681	0.02289011373526696	0.01533396813096227	0.02158938306494665	0.0135959989875762	0.02316928781396724	0.01931671063415822	0.06239934288278857	0.009173685995849171	-0.003188296263465627	0.04384951750375359	0.003607877300499946	0.001159109479626224	-0.007385945208053988	0.001459117268486806	0.001244389068994809	0.0627402864182014	0.001027449625400014	0.00110535502643508	0.461581403638707	0.001203256590622217	0.001037486240771171	0.001009011958472939	0.001109055852971985	0.5929856733203454	0.0283937259533387	0.4351829232618161	0.001023597990040594	0.001342047990635031	0.001575247699731412	0.001069721280437192	0.6187875760130468	0.01499061897761534	0.001067291436049372	0.001063926749187561	0.001062977984480651	0.1842933035547225	0.01971850913247825	0.001534710296931246	0.7809603069908987	0.001063207415982567	0.001021675920296092	0.001007388413474294	0.001013991562948773	0.02405197206000579	0.01865561208014953	0.002074455297728177	0.00106980876503863	0.001177606134746366	0.2163087948962641	0.2237188081375414	0.2399260084848983	0.03460420784822399	0.005350430698177208	0.001800466194105664	0.001435795800041055	0.001091521143522722	0.001040474989004215	0.0012794913996701	0.001445386379022744	0.01165073165474568	0.001458351113375234	0.01220577846684706	0.1337882512854547	0.04153582013892154	0.0199066297243928	0.005072278098128519	0.002300766281105355	0.1239860564345853	0.009910578152045107	0.001407312590871706	0.02206557263994574	0.0133707284493097	0.001097845776243659	0.06118056399210949	0.002920754803428903	0.001046584479495452	0.001169936503825203	0.001050696420092659	0.02957227748669581	0.2679027118894982	0.001262442738372815	0.007796653027670707	0.0414312116597671	0.04108900008374262	0.04275967117184757	0.06106838926358197	0.01143431881137232	-0.002039975282647712	0.04614060393850705	-0.005373518826640731	0.00187368565115036	-0.00746985041517942	0.0006377958846713464	-0.9681975785769685	-1.357166193318788	-0.1381721266579792	-2.072779349272388	-0.01513405941210513	-0.2084752952207691	-0.1779332008732597	0.003574342932302513	0.01139676534623984	-0.0045010628603903	0.02093311672499928	1.605439424599294	-1.103544957379541	0.6653435450862311	0.03781500642051284	0.0269187166404972	-0.008945372426535541	0.02525792146549869	-1.795804534734915	-0.7313769768718122	0.06426926178803673	0.005934524621362821	0.1654422475525141	-0.008627993333202025	-0.5678788656937703	-0.6555130895341408	0.969999912477736	0.1031030291956255	0.027467917432061	0.02447842001039537	0.03545437770173011	-1.091294702223993	-1.303343792879808	-0.4891632413965614	0.05449670300473298	-0.4296481772465826	2.660248983816706	2.439749115462427	1.079518783662671	-1.846611959104113	0.01765773199530704	-0.6641432261563295	-0.1237724434500376	0.610879267196986	0.4171219234165597	0.01787789297795826	0.02123993209703414	0.2344654717017356	-0.7263651931428675	-0.3995287256895563	2.426179842225622	0.1053223215401104	-0.3474551268660174	-0.03474211669546193	-0.1079447270390464	1.949834664273647	0.5096993667243449	-1.348926303513647	-0.533492735539133	0.30770599026763	0.007964422622422815	0.1312984452703064	-0.1715265359048184	-0.06681557983929623	-0.1209295024298631	-0.1072018054740597	0.1778732741721112	3.698896005044507	-0.9212818915327482	0.5142052545025863	0.4500621344521394	0.4461758290313889	0.4800477296285604	1.593931757533332e-12	4.598519853061644e-13	nan	nan	nan	nan	nan	nan
0.39	0.005012737296941764	-0.05089121821180168	-0.01652984082145606	0.7346509936348692	0.9210416919897561	0.004086633841657542	0.4543646845041122	-0.01790013928289769	0.1388178140032397	-0.1052917338003909	0.08431310592977397	0.02480408343588254	-0.09273961029886527	0.1071103686647461	-0.0002141816601909663	0.3296370629144628	0.2499133762928608	-0.3296370629145148	-0.2499133762927356	0.04395095480526183	-0.164163316580341	-0.007588808681966435	-0.3289828199673991	-0.009600265468336483	-0.001967749496527907	0.08984375708176114	0.2676748413550578	0.8196095662135015	0.5738404518356394	0.07956909119272583	-0.01745219416951174	0.004762916144282681	0.0534874746110463	-0.3870935685416032	0.2764653509729665	-0.6409023944843288	1.279513902277791	-0.3609526521928622	-0.01072140567079411	0.4559521275847794	0.1480061418588592	1.117840394294066	-0.3252705242775137	-0.3460203796919496	0.7823898004867913	-0.02134445244011028	-0.2695718384478786	0.4398286873639631	-6.331060757062944	1.74068468081385	6.331060757062946	-1.740684680813586	1.82154925779481	-0.2490621181436654	0.1321429239834924	-0.7037654234306308	0.214370300011318	0.2349842033499741	-2.150557717396615	1.911439721992157	1.258311606495101	-0.4475141945042248	0.2895944280153686	-0.1216566136726725	0.1459037797033412	0.3720096172260794	0.002254410527997837	0.01942329829258028	0.0812424127432599	0.1069493155377999	0.001029147990768214	0.003858433190031321	0.003664744266180069	0.006199109095926653	0.4696278233658394	0.4216979904595249	0.001226753176693444	0.00790552545378537	0.001043028925163975	0.0155403087427434	0.001009301937132327	0.005070029500443231	0.00116829750421227	0.01470373418042264	0.5396767210851232	0.5281167499918181	0.0367325243392734	0.05296396327199843	0.4182622123239556	0.4090616507299275	0.001824169953833414	0.009607722686524371	0.001367284833955795	0.007916127451048872	0.001636147994381228	0.01173411301102104	0.0010730938180332	0.01079477231090499	0.6591871015713948	0.5224554994195834	0.02053294633018887	0.03559147185734444	0.001072772004875922	0.004994951513750623	0.001076483592838652	0.01625474260785592	0.001061124841891249	0.05896914268211135	0.1838710351872829	0.1998456534878973	0.02886109293708505	0.01333741142208425	0.007723650901803313	0.01263711567988452	0.7399106581969822	0.7480142255748423	0.001066385163270111	0.0349535384530875	0.001021400023082033	0.006593184282797892	0.001007331104136967	0.006007041734747054	0.001013811667897517	0.008837718503695318	0.03237200408028579	0.03707464214470757	0.03040654872595086	0.03202753944730578	0.007173409899827023	0.009923222575670408	0.001644852030493104	0.01726535771300383	0.005418293092134333	0.03701436583131691	0.1879256473696512	0.1897134534731741	0.2094058413529765	0.2404027434903239	0.2178244688642809	0.2056759512511805	0.05006806164703986	0.07645936131758116	0.005388786097583883	0.1210685867123098	0.007339509218526603	0.02433330313129854	0.002236959818050371	0.01111937731957022	0.001125913486703952	0.08563105524710025	0.001053672150701733	0.05526161190764395	0.001312525040073333	0.01140415688807968	0.004132389872140074	0.02541131303657344	0.01320519521105725	0.0326519210532725	0.006831431999433315	0.02573397487341304	0.01586908744324711	0.01956790015416985	0.1061880739340485	0.1148671988271385	0.03992948072293524	0.05957623411635969	0.02229872412162741	0.02722850222028989	0.005994824038187948	0.04535753836216653	0.002481873705872864	0.08717137625225491	0.1136393697585781	0.1245903893006445	0.007866281587776304	0.03659013425490088	0.01118471794139308	0.02734827808107944	0.02550338741808999	0.03671423227970996	0.01065455748503455	0.03734614445593599	0.001129227893431823	0.01724887114059968	0.04834967589733635	0.04204506023855557	0.004516871660914273	0.03609581145716024	0.001998095821766131	0.008057867250051346	0.002435477644334223	0.01559550632039433	0.0010561958643723	0.006035610424224356	0.027772703176843	0.02776156744144704	0.2410711204617418	0.2775942419663255	0.00878403974399611	0.02162489992699458	0.006143097646404484	0.06814178459958162	0.03160235004566649	0.0191463673230631	0.03072093675530193	0.01737680197223283	0.03247023127851357	0.02332769862336575	0.05850976213225556	0.01122287997746057	-0.001965817502283498	0.04611852002984548	-0.004396186607536164	0.00199633918075154	-0.007501339134352021	0.001577261605880071	0.001215424736943773	0.04660872433316803	0.001025589135354862	0.001086407433828321	0.4594728804448319	0.00130278902153683	0.001035466396360557	0.00100897938077819	0.001309514560912144	0.6078246391448281	0.02053995061380135	0.4450051622189053	0.001021454867709472	0.001327894382737247	0.0015398983638874	0.001074535855623167	0.6065375598854654	0.01102605876217468	0.001063790875278481	0.001061295628833746	0.001079733333226528	0.1856732933266776	0.01072590180273163	0.001397385879157172	0.7824038054895536	0.001064523849272727	0.001022632599905573	0.001007666881781036	0.001014603528133391	0.01277894985604515	0.01018174727912111	0.001678812588898105	0.001078474843979066	0.001194031315328417	0.2315925928014697	0.2495622563779402	0.2453846155125525	0.02136664215594882	0.005529272845046443	0.001813098839759299	0.001383515316238398	0.00108472040999975	0.001038201144648076	0.001576902389059856	0.01184916031898173	0.02523741969743878	0.001456130390170207	0.0110762871855055	0.1452476983733585	0.04077648245435955	0.01675835324079623	0.01235776093575996	0.003703817133912352	0.1397710155726239	0.01144032773391598	0.001385299019328296	0.01731247256065746	0.007725960315678914	0.001094852141098517	0.06159821524505462	0.002628832812864483	0.001051208139647585	0.001189933153979279	0.001040252175425123	0.03502064088115811	0.2908127967061678	0.00122545774106282	0.007754766825655456	0.04154602746647292	0.04101370035666411	0.04329443424372229	0.05257327967665899	0.01310292289194574	-0.0006840125168088947	0.04836985542900825	-0.01161838474028801	0.002931691705555819	-0.007641924035988837	0.002446978520238689	-0.9784875949626491	-1.587333378363478	-0.02955881921298593	-1.973693576694978	0.02108036998328269	-0.1468157327664111	-0.08962713600951232	0.006367694839052762	0.02488568293852781	0.005405450292782205	-0.01712219265074774	1.066566124466371	-0.9443122341672188	0.6857866919972759	-0.02116734063748878	0.03935348338931077	0.01296704751532214	0.02747451250586724	-1.560200612151878	-0.5646938819576289	0.01970411165362583	0.005542566613707565	0.1481972806317166	0.04749057857778688	-0.5180125128192509	-0.3501957276287878	0.5003618298423201	0.1058669970925355	0.01006585053882234	0.01017528530464009	0.01559061340188501	-1.014182564167458	-1.042874468452438	-0.264616063464435	0.08695979384276903	-0.1000680204372714	3.007602008805808	2.619773430860379	0.6837755017881674	-1.712767999204755	0.01604612789933652	-0.4995128798470371	-0.08659578152365792	0.4660277413638602	0.3123360227561942	0.02234327421069004	0.4819830077407478	0.7547465201622631	-0.3533527477739831	-0.2498416044255024	1.584133874355438	-0.2199781562260713	-0.3030806875811591	0.3600670268628905	-0.02592740303129198	1.854537012409502	0.2864038800446063	-0.6958088746111776	-0.4855864809218398	-0.2340305476492096	-0.002937396923709777	0.1717982887835262	-0.09031159012869212	-0.04625513580767176	-0.03098298005482073	-0.05468881696931614	0.2482824506720411	3.634268093381009	-0.6527999306010873	0.248355414070436	0.3121267143545406	0.3098442681907472	0.324618836116931	2.644991576587543e-12	5.480718779149173e-13	nan	nan	nan	nan	nan	nan
0.4	0.0005270800994928514	-0.04735629750603304	-0.02389160560509335	0.747539179110649	0.9174314201322905	0.004110902008322148	0.4592296170864472	-0.01682445791432909	0.1457094316397964	-0.108192411127784	0.08000187769972888	0.03298216539641024	-0.09205527928361239	0.1031939409278439	0.004956243233860671	0.2700480155290142	0.2668507655649319	-0.2700480155290354	-0.2668507655648935	0.0617672997187905	-0.1662249450610312	-0.00633537096689269	-0.3362722995207604	-0.007876753140728533	0.0002414026573183485	0.07122785007964132	0.2861813030145479	0.832865675934372	0.5699885382926735	0.08588686541460737	-0.01865258723789725	0.006056335456422562	0.05729237171476111	-0.5005368734968151	0.4258841473167941	-0.8423784442498673	1.299039306855624	-0.3589062160592975	0.01636239161119183	0.5025657643191753	0.05994652110701587	0.233641391851629	-0.2673795799559091	-0.5133010519237665	0.8630316290810908	0.1489187794819442	-0.5086335386881344	0.608996912224015	-5.573969149290689	1.641215106358792	5.573969149290688	-1.641215106358783	1.731801280713887	-0.166472346692182	0.1145582947200012	-0.7574617618810326	0.1315169368466773	0.2068870247511076	-1.352963407744532	1.776945752727092	1.405803595412988	-0.3155898778706869	1.068737792356413	-0.1176252377622011	0.09439792182048562	0.3898649656205151	0.001748004123734499	0.01922210469711332	0.06244151055879788	0.08777982322891689	0.001026917836914586	0.00396005131271044	0.002424226271255258	0.005216812067064572	0.466180600144752	0.4214575963742365	0.001291120290035567	0.00798776836355267	0.001038831680563426	0.01582984057969562	0.001009137915509428	0.005087960438417507	0.001292219321810501	0.01467572827443386	0.5622406955979921	0.5371981287363636	0.02727959775606295	0.04389343338448902	0.428262409983614	0.4163062030772327	0.001438367720220584	0.009914995349754275	0.001344418083152738	0.008349108000939539	0.001580084429945955	0.01183213985602543	0.001075134877687606	0.0111060513608816	0.6421187957639676	0.5083746171744864	0.01501907030790134	0.03038786530845737	0.001067479045345886	0.00539510200357863	0.001068453926721212	0.01634787926050495	0.00107475348084627	0.0604163050566757	0.1848287448664651	0.2005363723020221	0.01806402960740853	0.008458047574412176	0.004666947415990233	0.01003292721740817	0.7522109594335047	0.7511650675282888	0.001065860195591024	0.03615683220376256	0.001022259921224694	0.006733893858642643	0.001007570364295433	0.006140351258658251	0.001014363369891911	0.009043248013522579	0.02035692513847129	0.02699631109495129	0.01879717814294443	0.0226157711382098	0.004441468671032768	0.007920716446077119	0.001375457806847031	0.01827849350577893	0.003402408803192803	0.03698176524715187	0.2071281353415679	0.215515169727063	0.2290435105132691	0.2605957458085201	0.228803527250844	0.2113303929042005	0.03375917019752112	0.0601663939097641	0.005505348349349142	0.12123431752784	0.004705733739922176	0.02079242665333643	0.001813082725222253	0.0105165728912361	0.001104230675673476	0.09065862075098348	0.001045606328373061	0.05888088742103997	0.001522641544574427	0.01162966582995014	0.01067504666652234	0.03170367590856439	0.02249729683573573	0.04218565321215812	0.004263727588807725	0.02330547257537401	0.0133101421240784	0.01757052714332823	0.1245608931636501	0.1270000019779902	0.04011485690013344	0.0561126973776466	0.01887823752591746	0.02432933025103221	0.01102082359067712	0.05056049997148165	0.00345810901996695	0.08788556095272367	0.1277036114937997	0.1397939293336661	0.009979745311040173	0.03839802517351799	0.006518016351136547	0.02259320854542675	0.02044099649818115	0.03192927190583097	0.007715093292383153	0.03347212038296036	0.001111884815358005	0.01728987900905657	0.05429994464926986	0.0437136595301195	0.003533081203217984	0.03543330435947608	0.001545078625423388	0.007878688124537122	0.001843751293868898	0.01552328832068252	0.001045614310290695	0.005948650891006845	0.03252329018810659	0.03060439361309243	0.2629068051181627	0.3014280033000002	0.005170098830026125	0.01703332503405416	0.00689764187754584	0.06938163781963294	0.03614040218065401	0.02157068262540114	0.03537228892661285	0.01979007435753031	0.03750806689244465	0.02585846671405978	0.05154982882412762	0.01301834735838154	-0.0006543494046631036	0.04836102186554374	-0.01122745185264612	0.002980753117395928	-0.00765451952365799	0.002822764808721405	0.001186460404901403	0.03047716224810384	0.001023728645312701	0.001067459841220377	0.4573643572509567	0.001402321452444196	0.001033446551983304	0.001008946803071808	0.001509973268837771	0.6226636049693089	0.01268617527425826	0.4548274011759959	0.001019311745297154	0.001313740774835442	0.001504549028040395	0.001079350430816849	0.5942875437578844	0.007061498546716634	0.001060290314504531	0.001058664508458498	0.001096488681970913	0.1870532830986306	0.001733294472996498	0.001260061461381056	0.7838473039882087	0.001065840282582032	0.00102358927951748	0.001007945350093094	0.001015215493320947	0.001505927652109971	0.001707882478097331	0.001283169880083379	0.001087140922930758	0.00121045649590769	0.2468763907066736	0.2754057046183393	0.2508432225402139	0.008129076463762571	0.005708114991915196	0.001825731485398789	0.001331234832416561	0.001077919676468999	0.001035927300305766	0.001874313378453743	0.0222529342589108	0.03882410774011734	0.001453909666965071	0.009946795904168934	0.1567071454612582	0.04001714476979454	0.01361007675720878	0.01964324377339951	0.005106867986726387	0.1555559747106651	0.01297007731577571	0.001363285447777757	0.01255937248136326	0.002081192181942618	0.001091858505856215	0.06201586649800046	0.002336910822292845	0.001055831799805755	0.001209929804139776	0.001029807930770812	0.0404690042756205	0.3137228815228481	0.001188472743728374	0.007712880623618845	0.04166084327318508	0.04093840062957951	0.04382919731560035	0.04407817008973452	0.01477152697252076	0.000671950249030645	0.05059910691950991	-0.01786325065393496	0.003989697759959793	-0.007813997656798723	0.004256161155804749	-0.9887883915905196	-1.78006263610875	-0.02862677730609596	-1.857324301180281	-0.01236705442781803	-0.04254117347726424	0.05012219696898309	0.01026485494475844	0.03194990096591645	-0.005245508022261191	0.02486071428058295	0.7941129843858269	-0.8867365897735718	0.774502565165412	0.1151761858977079	0.04633350192251282	0.0009900922222772764	0.03579933631358954	-1.242251666327647	-0.4916307561896167	0.07736339144591788	0.0146715964773841	0.1432917703476009	0.08806199097705354	-0.455803076096659	-0.195794684680198	0.1496231235612973	0.140023910762265	0.02315852082600517	0.02060951325319178	0.03147297645461878	-1.014366289869631	-0.8508940032541088	-0.1550484178156789	0.114916260779941	0.06635505699138629	1.912298483607361	1.142632890082288	0.4789289505578388	-1.539205770986059	0.0176331374885747	-0.1834183921888725	-0.03087430107081281	0.5831471881967455	0.4523128715087153	0.02194848602678042	0.7432422634496051	1.127394380259102	-0.1627491937745444	-0.1595287007195236	0.8624945255853158	-0.4582193030424868	-0.2803631979777634	0.6656551199112463	0.1912992275065255	1.071557320922949	0.0775874857322532	-0.2977077498965243	-0.4781506674198633	-0.4937757038760583	0.01613461532336416	0.1518462569699612	-0.04880846643913139	0.01764211128590469	0.008054547674199119	0.0451914581032152	0.3206010149397702	0.6450529716779905	-0.2417544636384075	0.003037161010506183	0.172445356452837	0.172669709198263	0.1840037498654662	3.283928874930014e-12	-1.264192394219925e-13	nan	nan	nan	nan	nan	nan
0.41	-0.004850701013907911	-0.04251029611109044	-0.033467174535936	0.7606495458607829	0.913900410575645	0.004414721924967186	0.4640001193418206	-0.01674117494116431	0.1438819943149038	-0.1108219853827674	0.07413889558006917	0.04209436713145834	-0.08987390458635915	0.09711267794016283	0.01213129135027512	0.2172804458821783	0.2826537180494707	-0.2172804458822497	-0.2826537180495131	0.0784060239437724	-0.1675749106601722	-0.005346563902041359	-0.3441737834292416	-0.00693085488382919	0.002189045395472639	0.06402345198912811	0.3029710204717854	0.8478775349915979	0.5676171314100004	0.0994178616774249	-0.01970530103209162	0.007574147864437094	0.06130343673250847	-0.5774132278305028	0.5364115444091682	-1.060478397743191	1.3231857267115	-0.3467103665065853	0.04308845760629097	0.4611078201929403	-0.03663496440226674	-0.5528191604108528	-0.2551933002180338	-0.6521940738209768	0.9448907788456715	0.2929607488505621	-0.6971882396011093	0.8163142805304265	-4.98146367831078	1.518420932955821	4.981463678310748	-1.51842093295553	1.594924855294817	-0.105006757690245	0.08311179326443061	-0.8194109603754439	0.05950154827248847	0.1848301277174291	-0.1941991382745658	1.573449988329333	1.582260367892558	-0.165511943096615	1.504705254228857	-0.09051425432995276	0.2030983909143345	0.4121532566986884	0.001479330070573523	0.01932090329643525	0.04728693196499861	0.07184887280621263	0.001025192506687238	0.004064299242604223	0.001759817543588663	0.004696648257722328	0.4639232587450114	0.4227507904250133	0.001382459693461697	0.008085312956964635	0.001035950211808196	0.01618966113954972	0.001008985957943777	0.005099288405805762	0.001376664141568979	0.0145835400951379	0.5788756036712103	0.5424671738576644	0.01917977324102263	0.03603528142627577	0.439546608487613	0.4251435856657783	0.00123332447542904	0.01051643072723388	0.001325636784003055	0.008842471237190593	0.001543368301301295	0.01196818182183034	0.001075957835777542	0.01145079104944263	0.6270701750494967	0.4974590536385662	0.01135676572120041	0.02692477072037837	0.001063139699673281	0.005829762714637145	0.001063343589725567	0.01647535528938639	0.001090337521955801	0.06176606436141939	0.1860793969747112	0.2016445319951697	0.0102123917535441	0.004856798244162143	0.003000244154585577	0.008587789727754312	0.7605873449396041	0.7513732164911716	0.001065460958591922	0.03756365366458139	0.001023062595455505	0.00686539344223156	0.001007796848605442	0.006264230130745098	0.001014877260165878	0.00923771843852737	0.0126705701553994	0.0204393572455829	0.01197460749073204	0.01697542124695652	0.002899722396061826	0.006801623859833325	0.001240920445071716	0.01943108721164873	0.003253075867883369	0.03902739879520959	0.2190814400280739	0.2268974192209639	0.2446183127242197	0.2643476356527742	0.2360815566216645	0.2142265772230268	0.02120100658987709	0.04744586958491821	0.005600335195614282	0.1214493367962497	0.003328235034464189	0.0193079355740023	0.001589597544444012	0.01035033455309221	0.001093358384655313	0.09765945252385133	0.00104153364553202	0.06430037780277548	0.001600572482300934	0.0116830243702018	0.01584594179093456	0.03695451293397831	0.03217320323615468	0.05292833244357781	0.003055020686157889	0.02240085377084146	0.01293111094130279	0.0173340352349267	0.134716286000072	0.1316757327722513	0.03529963846523437	0.04768211701350131	0.01622960762632011	0.02213704656438962	0.01280432055233267	0.05480706320905331	0.00377846561142965	0.09023369623521249	0.1407696778902684	0.1472519976291974	0.01065082263862113	0.03769022077029338	0.009048123909582586	0.02676905623956529	0.01712028749655467	0.02877959704529386	0.004961110890617512	0.02946373980706976	0.001100909731153043	0.01736192567327028	0.05221839195199951	0.04391251111092671	0.004021036536580986	0.03615373886694628	0.001311625216278474	0.007985753737539736	0.001547634084350002	0.01575385931220487	0.001036808724300664	0.006415877079595693	0.03683730588446052	0.03379336666636727	0.2799430073920787	0.2972401931127035	0.003240301364614158	0.01502210805440733	0.006764296081698032	0.06814393494962495	0.0339718017665995	0.02101550224188569	0.03310652046957796	0.01934029201453922	0.03533631580770858	0.02512201000867922	0.04399589702217097	0.01467406196423448	0.0004527093224319918	0.04768691116123443	-0.01355821498009957	0.00397371086623807	-0.007837077819414976	0.004398664074190524	0.001209736332377587	0.02668961597074599	0.001023116111605707	0.001063722847835889	0.4601398400109957	0.001541356877687388	0.001032532003572543	0.00100872714206271	0.001426285976615175	0.6147135420221181	0.007826786168713976	0.473133783961095	0.001019958982602817	0.001299575017475533	0.001505529230273259	0.001074668829959287	0.5865984506518248	0.007631984249064386	0.001057211944698348	0.001057482361104911	0.001115081731168641	0.1891259570609468	0.001536464322119992	0.001235226150929035	0.7796065327221056	0.001064372827429331	0.001024159166339944	0.001008106327360649	0.001015578402004419	0.006448894468779925	0.006810250085146625	0.001274713492201809	0.001112255362413278	0.004690579186233639	0.2334472888968147	0.2700050549681691	0.2475109686569112	0.005732346115469997	0.005694645764499102	0.001922305851232967	0.001377696711030736	0.001085525841923233	0.001038451573004891	0.001518907873341545	0.0207701835516941	0.04690691210824281	0.002063334031794627	0.01469872083895834	0.1437101791883867	0.02073826553760293	0.0130464699033074	0.01053501205790545	0.003273955433977714	0.1646323784556557	0.01001389036861569	0.02052842054176989	0.01417914503486735	0.001997978718104261	0.001087474741613941	0.0389807828858719	0.006393360154582538	0.001078796792219556	0.001262944150855255	0.00102581249061346	0.04305925093197638	0.3103971300139619	0.001222433677304024	0.005697880296369074	0.02267246728102911	0.02148812735485306	0.02331224142557968	0.03637614676616375	0.01625180456346213	0.001384375308249583	0.04468304385030336	-0.0124449495684832	0.004953879100099709	-0.008038100245265944	0.006088565674370636	-0.9991446875510219	-1.82074525321816	0.0336828291249034	-1.333332498249008	0.02176792975487729	-0.05091929663549766	0.2066021278086409	0.009285044903137337	0.04074163901187729	0.004341979903242752	-0.02912293489695386	0.2867387148175936	-0.7006363014526329	0.9905528522151024	0.03694182433388491	0.05032948519549275	0.02045032256262418	0.03220275443956178	-0.9519965974599565	-0.2225383887927342	0.02505139679621007	0.01294497992815846	0.1275694754639026	0.1293208912345199	-0.2691466037139584	-0.1015867219676667	-0.1023731271790974	0.1427652792228347	0.007700222935802099	0.007873151204923474	0.01292399754288885	-0.3455021734389256	-0.3029616662413593	-0.07609427852566758	0.1169914658706258	0.3161652861653881	0.4662673696641673	-0.1956975586664594	0.1040583859789384	-1.014970355815963	0.02511640151571655	-0.1086976446370029	-0.003849310812780272	0.7936382881508222	0.6136896900169765	-0.007584010276781152	0.3391570863459855	1.03228194264554	-0.03064773932532806	0.09333957116643904	0.117218360514503	-1.152619035928354	-0.1688276523252597	0.1602971587390626	0.2501155896333886	0.4795100402847145	-0.1897323065866628	1.023082252384691	-0.1769436823999693	-0.3183425991890017	0.003826528432403818	-0.1406684520666292	0.172706849617962	0.01084218068071144	0.03469720709412236	0.04407854330950802	0.307845920366852	-1.117400878309758	-0.1536990970126498	-0.2275056465644845	-0.2771099209931395	-0.2587080241878507	-0.3235258582478722	3.760175020139569e-12	-6.404874662083119e-13	nan	nan	nan	nan	nan	nan
0.42	-0.01106906203647389	-0.03676615836890491	-0.044856034676503	0.7740059273164882	0.9105089194092565	0.004946408482103612	0.4686432361604845	-0.01742405796032723	0.1355792423620518	-0.1132294377206401	0.06710002218516684	0.05158962219126022	-0.08608397253227316	0.08945879252108381	0.02108856023330139	0.1703803639978951	0.2972000950733704	-0.1703803639978986	-0.2972000950734295	0.09364542264497162	-0.1683547999067505	-0.004674961601606312	-0.3525920375395364	-0.00664994550131713	0.003981777308249472	0.06521820875559724	0.3174993477734315	0.8642247263293262	0.5665418905419544	0.1133258463799032	-0.02041480698950885	0.009996979897303153	0.06553154122408485	-0.6686528553686553	0.6055114167572543	-1.205036686181994	1.348242247969866	-0.3310025378446685	0.06193571970946193	0.4770886770199035	-0.09328667741575343	-1.06142153352923	-0.2229551965412011	-0.7484793069297024	0.9396422940109209	0.4706302505554769	-0.8231580249523738	0.965441065504426	-4.400471596779125	1.389900014230606	4.400471596779124	-1.389900014230598	1.451936175957478	-0.05245707617551797	0.05111734183866888	-0.8608158022456893	-0.001480838042238885	0.175904859673858	0.3268675636307521	1.324667721690288	1.672870051513802	-0.05635667494608422	1.144135480303808	-0.04898367035519049	0.2754018467906454	0.4332728603871031	0.001356455647402707	0.01960168792162574	0.03703822200183086	0.0610238389678545	0.001024023827291708	0.004166435694521244	0.001424728118266243	0.004409871970313458	0.4632215903044092	0.4255513492228611	0.00149762180364749	0.008174288881142347	0.001034052622396727	0.01665922191513259	0.0010088001314882	0.005111417602992233	0.001377048579316655	0.01437677788365932	0.588137978582251	0.5434737565310631	0.01253827365862774	0.02956585736436335	0.4529604672170637	0.4360688381149542	0.001131065845414767	0.01129045053894236	0.00130916233963357	0.009315504502846551	0.001525487934713386	0.01212578673864027	0.00107402750537777	0.01173118951066751	0.614127778415377	0.4891119740932236	0.009749915415611283	0.02550609298239037	0.001059431054558808	0.006205782862628221	0.00106019807789573	0.01664920629617712	0.001107426066341985	0.06298588226264495	0.1876405235553447	0.2030378089981485	0.006028659889898771	0.002981119223932541	0.002147341833019114	0.007834114603992526	0.7653413571192872	0.7492300090609977	0.001064527406797935	0.03904063574585688	0.001023748820468192	0.006979074858217396	0.001007990563044131	0.006371952083569458	0.00101531562271341	0.009411785744294044	0.01106980793077283	0.01911671375460099	0.01091861426374321	0.01604082398801957	0.002118450196576866	0.006252347293527747	0.001186183780747538	0.02064610253346933	0.004907952367810099	0.04277294364038856	0.2215844905632678	0.2268828362101781	0.2524830215874106	0.2606129418864939	0.2394841676708508	0.2134865700787034	0.01329903755684587	0.03966556155448595	0.005641532474780984	0.1217315592646552	0.00268185239727557	0.01871411734151261	0.001500921243635997	0.01041006778978328	0.00109172817304589	0.1060637689499604	0.001040760834996923	0.07079677092534509	0.001461932089370208	0.01155184097976873	0.0177401342366358	0.03913145653258671	0.04094107142999453	0.06305410159863852	0.002749868570449301	0.02244305434402918	0.0150547884733675	0.01905950360813935	0.1353874198893513	0.130235703732891	0.02355826372512408	0.03456587133571135	0.01458347053009417	0.02073809494298388	0.009233921991650474	0.05329923576889185	0.00302631634418884	0.09232362795753053	0.1520349749106065	0.1505732041813324	0.009537612330853606	0.0351917002374452	0.01966048795660653	0.04085895286616988	0.016179770826209	0.02788721070308804	0.00352113732689771	0.02689642462970923	0.001093231192366574	0.01747744591699924	0.04044916321931458	0.04032844026365861	0.006278479530544325	0.03848367098540614	0.001206282794723691	0.008236955126545856	0.001425847553939777	0.0161499835917297	0.001030409140287019	0.006746717031460491	0.04031511125168451	0.03657435851346305	0.2896944253581141	0.286384268350343	0.002282780067006372	0.01409513979973106	0.005698838929313089	0.06529296665379666	0.02378672545635584	0.01615591444813604	0.02263433211085752	0.0146942769465095	0.02443607990879837	0.01954333420231881	0.0363432375391389	0.01621281856014841	0.001296678937610323	0.04351816554699256	-0.01072293529894854	0.004947484342610302	-0.008047332310312631	0.006145566841726132	0.001233012259868462	0.02290206969336137	0.001022503577898506	0.001059985854458653	0.462915322771035	0.001680392302932713	0.001031617455185245	0.001008507481054416	0.001342598684392408	0.6067634790749101	0.002967397063168835	0.491440166746193	0.001020606219846112	0.001285409260117508	0.001506509432504779	0.001069987229113535	0.5789093575457656	0.008202469951383061	0.001054133574895694	0.001056300213738924	0.001133674780360199	0.1911986310232615	0.001339634171261511	0.001210390840477794	0.7753657614560017	0.001062905372298412	0.001024729053164471	0.001008267304632999	0.001015941310690595	0.01139186128546222	0.01191261769219496	0.001266257104330926	0.001137369801918011	0.00817070187655545	0.2200181870869568	0.2646044053179984	0.2441787147736015	0.003335615767307952	0.005681176537083148	0.002018880217074388	0.001424158589652196	0.001093132007372404	0.001040975845711225	0.001163502368256348	0.01928743284444603	0.05498971647633907	0.002672758396624848	0.01945064577375403	0.13071321291548	0.001459386305436755	0.01248286304941935	0.001426780342407526	0.001441042881226167	0.1737087822006493	0.007057703421474199	0.03969355563575679	0.01579891758835574	0.001914765254172557	0.001083090977288227	0.01594569927374614	0.01044980948686468	0.001101761784660477	0.001315958497577409	0.001021817050461596	0.04564949758833051	0.3070713785050656	0.001256394610890493	0.00368287996912689	0.003684091288884264	0.002037854080113682	0.002795285535566941	0.02867412344259213	0.01773208215440513	0.002096800367469343	0.03876698078109662	-0.007026648483031138	0.005918060440237892	-0.008262202833733688	0.007920970192936357	-1.009140271077217	-1.537889773116401	0.0077704281726346	-0.836140984111805	-0.01278935004588552	0.004136331004800275	0.351595146381091	0.00855112071839299	0.05389794362076385	-0.005085262217490978	0.001945908071085851	-0.05837950527870135	-0.6089910104475785	1.192076537282999	0.1496930735216104	0.04226750787259529	0.005302682314590957	0.02293109087144771	-0.7285548682124585	-0.08274738646775454	0.06563527908912026	0.02394659451904416	0.1173034895755294	0.1450854529166889	-0.1106890141976096	-0.05750221147275196	-0.3206481550567906	0.1540560349854342	0.01959488730289298	0.01737812940060306	0.02739235260518086	0.03249578152136336	0.09025652316812474	-0.0410852138395158	0.1274005840545745	0.4063373163146716	-0.3670680173299099	-0.3546838320254068	-0.2483093421349417	-0.5511625123457737	0.03107377749173509	-0.005283822812169332	0.0143200138819078	0.8638441188940312	0.6676934197165428	-0.01495989995875181	0.1284635783797063	1.004012365104602	0.02661468167212969	0.232863355495307	-0.3606574412214973	-1.395352365831531	-0.1216967851381647	-0.4852230156465138	0.1396585153952444	0.2441849722353472	-0.2805557402131248	1.685102036580327	-0.02669296382175409	-0.2055626253509189	0.02482934333648354	-0.604738228649398	0.27309105574197	0.04646926661263003	0.04116520526622826	0.01791421079806164	0.239004773693619	-0.6885699433413119	-0.02490471860776973	-0.3196159245144761	-0.6884361256704131	-0.6665768357443911	-0.7844400704078386	3.513349373647285e-12	-4.415650683253512e-13	nan	nan	nan	nan	nan	nan
0.43	-0.0183871244240571	-0.03058989342730661	-0.05708227917275035	0.7876084707676347	0.9072712053253335	0.005609731670413732	0.4741823074243287	-0.01845335313021902	0.1239367938806969	-0.1150759639081096	0.05942074905092001	0.06040712649279725	-0.08022868922975879	0.0809393358802621	0.03099925751598544	0.1298967634295464	0.3104816445415881	-0.1298967634295943	-0.3104816445418882	0.1074958255848166	-0.1686299383522765	-0.004313644181602341	-0.3612669712104276	-0.006924036346806608	0.00575478754315814	0.06888551036359482	0.3293604157458885	0.8808585277858767	0.5662691957702441	0.1208892295551067	-0.02072402529049145	0.01274267142726132	0.06996408778440057	-0.7947851575978084	0.6246317802637541	-1.223290365030548	1.372222490475443	-0.3163466277143461	0.06918883823776772	0.6462791312705242	-0.1079288698194745	-1.234243382125203	-0.1461015291336822	-0.7803804993614151	0.807430124365683	0.7011028752901438	-0.8725567851174296	1.00200718526906	-3.671552948163101	1.267758861647676	3.671552948163063	-1.267758861647433	1.318608878271601	-0.002425864376311862	0.01990048618857789	-0.8676652261205952	-0.05239246269370069	0.1803665485203285	0.3878245760507387	1.044167675041005	1.637414249322211	-0.005946944423452769	0.3924049175107446	-0.01329820557183062	0.2684515972705185	0.4523722485207335	0.001298007259139398	0.01992938115770065	0.02837347310656637	0.05214989173693389	0.001022978236447888	0.004246850181984897	0.001245663832563557	0.004277467654338331	0.4640660391482702	0.4296278359145044	0.001859399330677286	0.008425341138375331	0.001032989357663258	0.01726976397446903	0.001008472080115783	0.005124566242690943	0.001321831608922235	0.01411847800967297	0.5902770413022087	0.5424582772194829	0.007707116900222201	0.02479043738340942	0.4702989994907348	0.449835612335212	0.00107783622840857	0.01221076788557433	0.00128682663276615	0.00968445408324616	0.001505785497671892	0.01225937105554633	0.001068266901245772	0.01187136924853404	0.6029624867372311	0.4825688034949714	0.01079266491096275	0.02670150891429056	0.001054988824161988	0.006464023968038187	0.001058854222762809	0.01687904272771283	0.001121476323856577	0.06405783505063055	0.189382009779122	0.2045419859337581	0.003745692053839033	0.002031195177945782	0.001688728716802973	0.007420404631821727	0.7673422655766088	0.745305963193274	0.001061046734317501	0.04041015117440807	0.001024216304797167	0.007089468382522485	0.001008117250902462	0.006475896870735068	0.001015613711348782	0.009577980134152796	0.01131383083328097	0.01927796994729095	0.0114960952100745	0.01640377706354852	0.001717470636856168	0.006001841178599033	0.001872011132499884	0.02266170477908269	0.007571891809572916	0.04706116466454536	0.2191049958757166	0.2215164117623081	0.2554782428405975	0.2585833863873031	0.2393412544428992	0.2092842677329419	0.009004461496706279	0.03574346378847594	0.005631876091526222	0.1220161898005745	0.00449293158795052	0.02017148461643294	0.001491696394416418	0.01059172482671668	0.001100116784070096	0.1144771592779996	0.001043905968487301	0.07722458543492583	0.001312425091124178	0.01146950453892966	0.01771793874445288	0.03956944369262041	0.0448211153565187	0.06823199850160445	0.003985257702929888	0.02401589002055272	0.01723718990355902	0.0206847519681486	0.128452641634935	0.1258319473261781	0.01695016449082971	0.02731762862037516	0.01337787553302781	0.01959942127843357	0.005452612627149476	0.05013000251063813	0.002241229271032404	0.09328163672784028	0.1600865817643563	0.1513293205064313	0.007653423099020693	0.03257934935341332	0.03116600500875283	0.0556679847779596	0.01573969412136998	0.02746254577879899	0.002662697518929932	0.02523410405913739	0.001089367227270272	0.01765087777842572	0.0272998627376656	0.03384239316970083	0.008208472140028017	0.04033528902828712	0.002116411109807894	0.009535898358348602	0.002539517643254783	0.01782366193263872	0.001026734337222271	0.006881704366944747	0.04063873052211623	0.03756545617353785	0.2942376737284091	0.2841872355322702	0.002616723647239357	0.01448326421947436	0.004519941933302416	0.06218287097221083	0.0139585658886751	0.0108200257292278	0.01274093861597203	0.009601047738844508	0.01398683298409129	0.01351268478054843	0.02738987242974272	0.01716929072646825	0.001824427717505626	0.03765261393368106	-0.005337090390259119	0.006153464383577642	-0.008216414076582872	0.007932647149123468	0.001240572737269242	0.01441320127288945	0.001021370920963311	0.001058304901378869	0.4687260524252849	0.00270776688722886	0.001032107152997635	0.001007811870325635	0.001198038789552803	0.5851262322102941	0.002111783384036396	0.5253803279386154	0.001023953791328405	0.001245067104559472	0.00146724727834875	0.001055741351247646	0.57315576284505	0.01506203283755121	0.001047176395992464	0.00105843284021472	0.001138159391399521	0.1932472307686435	0.00132906741918446	0.001209246034292855	0.7696601798963347	0.001052785650263481	0.001024680664667005	0.001008233686943897	0.00101590924135417	0.01173452494592512	0.01229480706865684	0.001326158702054356	0.00381399083870909	0.01228545444553242	0.2100813288537619	0.2577863521407889	0.2345570934894797	0.005226077004328846	0.005571221694816146	0.01010122258046472	0.001531089285256743	0.00112214835795961	0.001052428378710894	0.001150775949470965	0.01633631006954412	0.04466933422037211	0.007491596911930231	0.01978514150828261	0.1069944814568142	0.01636514701732967	0.01170783938387374	0.001415026592931473	0.00140048804646055	0.1718575800569635	0.004434866889511203	0.04798945584847106	0.0147961167722912	0.001633224360897334	0.001087251806136445	0.008571580246379263	0.01010040797495448	0.004728074068179433	0.005722791285855766	0.001023834160213478	0.03704892948273518	0.2994007834187249	0.00441246842088501	0.002928458382597196	0.002482421710318271	0.001569964445182223	0.001981115374092575	0.01740910651006735	0.01767552975044206	0.002134278377431392	0.03089556884243543	0.001400400992650098	0.007547767579213386	-0.008348864837133568	0.009729069021472822	-1.019844009888397	-1.158110395115367	0.04580096147357143	-0.9180354579541323	0.01819946304755881	-0.02072620384926221	0.463940294819506	0.03935901139116453	0.06812134416120116	0.004319206269238812	-0.04147474732019831	-0.2046014455732303	-0.3637798683428261	1.583760822672954	0.06506967653031757	0.03131811912703737	0.01675587922491342	0.004361172139655491	-0.5866321338220658	0.2928164557306292	0.002585698516435868	0.02370136855302619	0.09839894616842229	0.1561040244114738	-0.07545365285331533	-0.02836634564125532	-0.4526338739223424	0.1213482236102323	0.006428138665769179	0.006605083635545901	0.0108013153323352	0.004511331275671189	0.0006159111496179	-0.01236160632475748	0.2650409766283333	0.4403711980895711	-0.669892252919438	-0.07893417228808296	-0.5778065828556722	-0.2341066227501051	0.02592357875332241	0.2889786543442185	0.02103687762201593	0.8051380964705559	0.6095546750588446	-0.001867770567676715	-0.03122574548182864	0.0907389783922725	0.265848481489199	0.1031875133567589	-0.5654510675838057	-0.1495961062413368	-0.107385819208067	-0.199143542604972	0.05013231203243743	-0.06308095923754339	-0.2460594655976747	1.288366032479725	-0.0577550823599171	-0.1313222215460788	0.01484864702864917	-0.6637740066635724	0.1096908527028769	0.2064920364610684	0.2726403197102815	0.0098208390295258	-0.05011593993635487	0.1556733129468349	0.1034992695818711	-0.2987645767607708	-0.3982538368918428	-0.3714333619460735	-0.4461605249388514	3.198524040201372e-12	-2.562294992982901e-13	nan	nan	nan	nan	nan	nan
0.44	-0.02696127590448648	-0.02437571859560971	-0.06898340501648806	0.80144949809112	0.9041858599150567	0.006299383656449349	0.4818798898981085	-0.01948976562121928	0.1115508703341708	-0.1161464980724695	0.05163230860709694	0.06740965583957574	-0.07204838572289166	0.07217118718094347	0.04083487982288396	0.09744321640892101	0.3225822519520463	-0.09744321640891787	-0.3225822519521902	0.1200268895356516	-0.1684004222240894	-0.004301864997618976	-0.3698152279457556	-0.007678897388655247	0.007622495502756881	0.07259933663792745	0.3383151373188072	0.8966434915061801	0.5662676583528131	0.1216512199858594	-0.02068953541623081	0.01526031460406286	0.07456170213144013	-0.9198706741133683	0.6130933947320485	-1.140012955663247	1.395939022437583	-0.3005288021700281	0.06720147925455497	0.9087909190895169	-0.094710141693349	-1.210116546338148	-0.06775679203744422	-0.7703127688104399	0.5766473030405701	0.9356342911348526	-0.8728964366346131	0.9504260703110494	-2.79446088723337	1.153711602678497	2.794460887233369	-1.15371160267849	1.18806837815536	0.04847383857042516	-0.01879030536414768	-0.8354804151343012	-0.09763487732689673	0.1948444046104129	0.3361724968575585	0.7433984418594572	1.503102504264432	-0.002125204091139237	-0.2161430685739977	0.01975796467451967	0.2297921761595469	0.4662864177374538	0.001272555659629592	0.02027836200228204	0.01965742339675783	0.04307538989326268	0.00102188908995766	0.004316969265417864	0.001155243410132837	0.004193167700945906	0.4664464962883903	0.4348349171766773	0.002553047806602989	0.008915462718240745	0.001032702917883928	0.01801986631143978	0.001007960157307022	0.005129886049126104	0.001221936731908477	0.01378990565073448	0.5853774286348515	0.5381840258488376	0.004802611396700351	0.02193652234609186	0.4926079917865698	0.4681937048864802	0.001052900923255662	0.01320582969262881	0.00125548678742506	0.009937781104363422	0.001476306696157393	0.01236773828523199	0.001058261934094587	0.01180353926223286	0.5933614008345991	0.4772482737691009	0.01467616045648067	0.0307821397522484	0.00104928856354349	0.006588951965668426	0.001059249304618965	0.01715684722681808	0.001130742118448737	0.06498009874863253	0.1912363783497546	0.2061669712903572	0.002585299484611266	0.001548889008152448	0.001458327993184828	0.007204256437833641	0.7671364252170552	0.7404078744740665	0.001054245180704788	0.04149762367665471	0.001024425732469038	0.007186524053664867	0.001008163746198416	0.006567938868347239	0.001015746641360079	0.009726907850248307	0.01160610416261892	0.01930205786228003	0.01197725649199173	0.01641877859482821	0.001546474506051118	0.005938203223145668	0.003549095026860972	0.02573334429769425	0.01093601975225053	0.0513616537926765	0.21387215520468	0.2142114835382869	0.2549829093436772	0.2584801203512307	0.2357784982566054	0.2022173293047383	0.007727994925061368	0.03496643745729011	0.005572488282290095	0.1222514558209886	0.009395492338852044	0.02433811795934683	0.001540520029299698	0.01081131502432025	0.001118822158221247	0.1218926138752356	0.001051206516386146	0.08282156828421448	0.001231266246920506	0.01150727792199143	0.01627392146209118	0.03869974964401255	0.0420998059870384	0.06605232042617348	0.006993498374100595	0.0273179445299831	0.01851593585493258	0.02134327781107618	0.1145300075475972	0.1180195378326633	0.02066786362001559	0.02966795062980228	0.01238019427737762	0.0185634211278226	0.003518617409929724	0.04830596678476206	0.001826726673532687	0.09329005566504421	0.1641938387974934	0.1499091999560552	0.005396576251772929	0.03018761034491352	0.0409388003714027	0.06685950724971967	0.01502529645943212	0.02674180782943863	0.002090723687261503	0.02418156553076691	0.001089517034211381	0.0178742513399473	0.01662562799926624	0.02762690380017111	0.009008119361429106	0.04092665403686679	0.004377022422988501	0.01223024899068725	0.005287783279789408	0.02118418712162098	0.001025906777468899	0.006957885467053094	0.03679336915396468	0.03538542574961988	0.2945709963613231	0.2876279332737671	0.004354874692720387	0.01618451853191455	0.003549543764668243	0.05939044781531589	0.008193225751857399	0.007800593333889694	0.00730941995830451	0.006878322585324957	0.008074050495341482	0.01013070948299903	0.01689540610492814	0.01745041317926808	0.002025329317446084	0.03044982210346841	0.00207622422975971	0.007641929156548564	-0.008330549334273456	0.009733739803948817	0.001248133214696706	0.005924332852389186	0.001020238264032066	0.001056623948310421	0.4745367820795345	0.003735141471525508	0.001032596850839356	0.001007116259596131	0.001053478894705079	0.5634889853456777	0.00125616970490561	0.5593204891310406	0.001027301362777548	0.001204724949003361	0.001427985124188912	0.001041495473386147	0.5674021681443343	0.02192159572368393	0.001040219217101195	0.001060565466669896	0.001142644002427929	0.1952958305140224	0.001318500667120218	0.001208101228111166	0.7639545983366683	0.001042665928242728	0.001024632276171514	0.00100820006925897	0.0010158771720203	0.01207718860639327	0.01267699644512443	0.001386060299785573	0.006490611875525299	0.01640020701450337	0.2001444706205659	0.2509682989635798	0.2249354722053454	0.007116538241435909	0.005461266852549472	0.01818356494385254	0.001638019980866885	0.001151164708537518	0.001063880911705177	0.001138049530715743	0.01338518729461631	0.03434895196437617	0.01231043542723107	0.02011963724281968	0.0832757499981016	0.03127090772921483	0.0109328157183341	0.001403272843457428	0.001359933211684786	0.1700063779132746	0.001812030357545332	0.05628535606118183	0.01379331595619358	0.001351683467678649	0.001091412634840036	0.001197461218991012	0.009751006463035408	0.008354386351726523	0.01012962407414112	0.001025851269954815	0.02844836137713884	0.2917301883323898	0.007568542230893665	0.002174036796078434	0.001280752131745392	0.001102074810247562	0.001166945212610627	0.006144089577542165	0.01761897734648053	0.002171756387394341	0.02302415690377438	0.009827450468331953	0.009177474718187115	-0.00843552684053402	0.01153716785000959	-1.03078183243094	-0.9241239877705564	0.01202795014455027	-0.87625190641707	-0.01484843087309245	0.01375720359062221	0.5777140604836418	0.05636498485177019	0.08180999862637645	-0.006651029018745558	-0.01210858866715965	-0.7101339171336819	-0.2246900216563474	2.110340203474954	0.1646419664661881	0.01914299608061992	0.000259264766972006	-0.01867085395407757	-0.484026693736893	0.4942955945025492	0.03897265776205718	0.03354021046654587	0.08736567153426977	0.1692471370946044	-0.01716543912614807	-0.01798985580826166	-0.5154567253579107	0.09764744982307581	0.01692731666787315	0.01499757149056014	0.02393901785160376	0.005062125679232416	0.02066621427748506	-0.003711581972408233	0.338608038709614	0.4087909370081393	-0.7547687725578025	0.03057406059845837	-0.8212365586485139	0.0778517741740052	0.02120087439365275	0.5365693907856008	0.02190664598644934	0.6642569728088823	0.5015270877106079	0.009062064909675031	-0.133072663008084	-0.4675026304046443	0.3724584481561951	0.03951885195628951	-1.042388058542273	0.5243605790230776	-0.1011620825801324	-0.2161835091766092	-0.05025945127690738	-0.1910624028691561	-0.2364333651583904	0.9616001485643871	-0.08590756885566438	-0.08360621814990223	0.03481769543774293	-0.5506266837410295	0.02104044887954806	0.3255507468054413	0.378534574862007	0.006152963764644358	-0.3952208431101387	0.4389761685765359	0.2377212599344733	-0.2560814199943417	-0.2251448610403812	-0.1924760248220297	-0.2547052456394674	2.475700585033701e-12	-1.524149034066316e-13	nan	nan	nan	nan	nan	nan
0.45	-0.03663693305060042	-0.0183489692021996	-0.07965012673549446	0.8155299411546649	0.9012759760085859	0.006931615249710282	0.4923820914905364	-0.02026570248699844	0.09986708742728634	-0.1165924949949094	0.04405267567541216	0.07174380343801215	-0.06168707080489051	0.06352748061892435	0.04981454170688009	0.07437543805887183	0.3335813939350079	-0.07437543805894054	-0.333581393935438	0.1312469748483651	-0.1676494784769165	-0.00473060807010975	-0.3778383671365315	-0.008871662959965448	0.009668163536849754	0.07550665956766694	0.3441775997644041	0.9106809960899785	0.5661259860975313	0.1181909195563492	-0.02036977938578173	0.01740380117898247	0.07925617189258098	-0.9977600734168373	0.5901164369435836	-0.9861717437505156	1.420630521812214	-0.2799386212113515	0.05837825388144739	1.175528838429651	-0.05682136884525804	-1.133037455281655	-0.04135667202491213	-0.7442534010389167	0.2870767893565733	1.11636027105093	-0.8540207973685533	0.8399041417558393	-1.80628820989729	1.046299367843224	1.806288209897254	-1.046299367843074	1.054272051225911	0.1007153813779239	-0.06875613172340016	-0.76402641329818	-0.1401360857526217	0.2138555578569794	0.2386324273208598	0.4253296684465774	1.300131313751491	-0.02544547859948166	-0.4067927272862224	0.04005636721478483	0.199148589989574	0.4700423201968743	0.001257893427209663	0.0206416945362259	0.01251832011557609	0.03572470801275177	0.001020696406993077	0.004381566286150929	0.001105773519244236	0.004145422300215686	0.4689764011778088	0.4405045205809759	0.004819492819173748	0.01068247131456314	0.001033260075520146	0.01889161461152342	0.001007329677721258	0.005113055602035486	0.00113520355207479	0.01343527598005442	0.5713878002718926	0.5263844850346671	0.003059154394331719	0.02024112674001871	0.5195380907481583	0.4920504588031022	0.001041651383596739	0.0142942350704897	0.001220535924343941	0.01008889559809137	0.001437779251468518	0.01246016027072078	0.001047988640107481	0.01148161870279282	0.5838427918178796	0.4725066830726187	0.02133184346712709	0.0376549137744884	0.001043175857470744	0.006601247910664423	0.001061209998682154	0.01746590445396859	0.00113468505713444	0.06578469425472447	0.1927138860121891	0.2076239033287301	0.001970249803575923	0.001308567449808219	0.001332525215434377	0.007073543760642642	0.763875862389357	0.7349771817074798	0.00104639438647239	0.04217648053429423	0.001024500068159271	0.007280244868685105	0.001008169706166317	0.006656251280538423	0.00101579272621158	0.009868285060369608	0.01218388327577732	0.01945611833339319	0.0117606882340665	0.0158278543159544	0.003136520527699791	0.0072450734278671	0.01134670484001073	0.03474484485390091	0.01358638592184596	0.05428540832272825	0.2078207612353566	0.207250661621839	0.2524485458736871	0.2588223004161742	0.2295408133080364	0.1935043488866081	0.007201210865713037	0.03509579828659979	0.005475588310654373	0.1224361504448883	0.0145399853368524	0.02934385254076594	0.001880090434111478	0.01117121584349455	0.001143969477879991	0.127494522710884	0.001060774686897604	0.08698918383016435	0.001352477992472468	0.01177222939930984	0.01447963020802717	0.03752178613390799	0.03656313712887849	0.06073884138382991	0.01024679591177412	0.03073428688994691	0.01699767257464195	0.01984431446301198	0.0953839819089404	0.1050197085089926	0.02697778442002184	0.03477165688468233	0.01188812793732824	0.01791484049654907	0.002476991378368319	0.04696908634531377	0.001589236933555822	0.0926853157137061	0.1633984451266298	0.1482763636758713	0.003769477524484357	0.02847997292847077	0.0475241440459128	0.07301706564232027	0.01298004445857524	0.02477371775371086	0.003818240225965826	0.02549331401345524	0.001093653332189345	0.0181296523590348	0.009224369404026328	0.02289854763640584	0.008876733730312447	0.0405092590128532	0.0151685376911372	0.0221680510032708	0.0101260116304573	0.02654961830011041	0.001026509508782064	0.006985417782582629	0.02959065936910021	0.03021917665219293	0.2917193339729449	0.2914342204316138	0.008733085044048235	0.01978648667123876	0.002982603496848163	0.05718248246053294	0.004840499455130531	0.006135111200668731	0.004296096779739128	0.005443175119398891	0.004724564460902228	0.00823567835610817	0.00481201999332854	0.01683348200369827	0.002026008071079093	0.02306981564129474	0.008446027164383902	0.009434447608108172	-0.008435865993075447	0.01138398486288041	0.001237955161457178	0.00360052608541323	0.001018792525472883	0.001052271608441142	0.4748408944924226	0.0101385991655111	0.001034891738274533	0.001006298964709106	0.001037607446244036	0.5146029207031436	0.001196932558246498	0.601847664617977	0.001032176729621303	0.001166707515739976	0.001371921391133008	0.001033741910912199	0.5550822787348532	0.03444918748079552	0.001033931950041769	0.001065523008005714	0.001135529612120246	0.1951028490454614	0.001334242572835015	0.001195749783116231	0.7481394555243355	0.001034463558696787	0.00102453103195145	0.001008155466809152	0.001015809819119685	0.01343042415932259	0.01054913092130348	0.007688904714287534	0.03083860617855308	0.01650070651492303	0.1948506536800038	0.2449376290206416	0.2125498966651183	0.006236172309672281	0.005298362863874649	0.02173293755386313	0.002739121465146915	0.001186217543344297	0.001076532354433837	0.001767033742541826	0.01177473779269986	0.02629962175614881	0.01492525270593261	0.01123719504209502	0.05534488515221876	0.03647490080666798	0.0117134047375038	0.001368850188574243	0.00132576834341215	0.1551945072956389	0.002256234680554862	0.05466108743118601	0.008167727327246419	0.009249485516507842	0.001103498515669103	0.001138971924819687	0.007874724139169242	0.04242735612008088	0.01966211222386523	0.001028224490997113	0.01506737573297721	0.2812479909306233	0.01831642045030454	0.002568154157563155	0.001272702104664554	0.001100750235942836	0.001164073610195888	-0.008337021785644185	0.0155881545539059	0.00191008817166161	0.01572633616913748	0.01371069145584958	0.011432544371601	-0.00854145397391174	0.01291168353211104	-1.043310496615457	-0.7846484551258079	0.05006858588007939	-0.5978423078473458	0.01726686418621374	-0.01493218287675969	0.5493121775353027	0.2791473030521009	0.09105464202674785	-0.0002152883108955138	-0.04837595363681445	-1.669962760106423	-0.1208837800171157	2.688577488577076	0.08071343406353587	0.01108720693545657	0.01384455864432334	-0.04569115497281662	-0.473660931079575	0.8541516642675783	-0.02055233528177152	0.02944929634658234	0.07584911780939498	0.1263458748924629	-0.02530543799043133	-0.009789863552397974	-0.5577513214108666	0.04120987984747983	0.005224783228447489	0.005412451988990487	0.008776689287382443	0.02773685260874106	-0.1175910080072498	0.2435715231388415	1.361365522900807	0.1882037223871683	-0.6125988377791232	0.03381611303754263	-0.9040062435267512	-0.02788254582674692	0.01601599844151099	0.4571336378442853	0.04794445273622206	0.4463804969880934	0.3267093870802583	0.04139996373164164	-0.1066790230311177	-0.5918571105148085	0.3129420028084717	-0.3124351236287489	-1.579925181070688	0.4875836936375174	-0.03338480504612966	-0.07507690719656746	-0.06257195177748143	-0.1484686863343962	-0.1113079924641147	0.2911293954256267	-0.2940900645326279	0.3149825369863845	0.02075691281311902	-0.3821306037294462	-0.09485172694721539	1.543612417012985	0.6657724198657209	-0.0005431414135692318	-0.6347814064528461	0.291573241948386	0.4680206779511671	-0.1896050016470482	-0.1131223634205447	-0.09853468111622787	-0.131410918613126	1.789100590729937e-12	-7.615078068941154e-14	nan	nan	nan	nan	nan	nan
0.46	-0.04656646374490842	-0.01261619080256332	-0.08856364700398006	0.8298717271589833	0.8986172746776299	0.007449617027640982	0.5050680554490435	-0.02055307574519052	0.08876217282592207	-0.1173719131091301	0.03677444891405395	0.07308908308058118	-0.05012654873345728	0.05512725280168417	0.05752091936287936	0.06157358366828582	0.343511890788154	-0.0615735836682816	-0.3435118907883446	0.1410787978969976	-0.1664061051871789	-0.005712944084207855	-0.384993336017303	-0.01046597608061859	0.01189093377274308	0.07723879194847975	0.3467464431108872	0.9225607758062238	0.5657740241480284	0.1148978512411837	-0.01997114555606527	0.01924815542712018	0.08391124424965879	-0.9706453840156116	0.5542991959131494	-0.7893726655378978	1.448207610592218	-0.250292285886412	0.0443555161885032	1.345543392388353	0.003002579766664284	-1.094342885017415	-0.1344410305681949	-0.7100315347211562	-0.0211262881430648	1.175475721517923	-0.8242006876794814	0.6957692246785596	-0.741276095339342	0.9399825767154101	0.7412760953393412	-0.9399825767154066	0.9104159253387136	0.1469597470855769	-0.1295088936847042	-0.6618463531339749	-0.1779443872085772	0.2302648449691724	0.1011343870121283	0.08467462210771692	1.071557530753491	-0.04418314293619642	-0.1826966456975875	0.03553352456037287	0.1699657108038102	0.4584069369366548	0.001245472925422238	0.02106833430671567	0.007655160511859578	0.03103938697549516	0.001019377133510887	0.004452287132299068	0.001078865409537601	0.004062006061041298	0.4708162790753813	0.4456832718705555	0.009119679572641218	0.01414062014786573	0.001034686482120545	0.01981125875927937	0.001006605742787823	0.005055575723256657	0.001083897969142125	0.01303121441696422	0.5469270967221923	0.5043810003585238	0.002150091868260322	0.01938895313712818	0.5508992413140883	0.5225165928325766	0.001038467573980655	0.01537358488217822	0.001184049199758492	0.01015967132903607	0.001390483219440314	0.01255701798339093	0.001038975548741769	0.01089015822176875	0.5734675682388108	0.4675876654371127	0.03070436825815886	0.04734302212222082	0.001036975760797578	0.006497127931641077	0.001064669700451115	0.0177693944055208	0.001133097913363086	0.06654299486732372	0.1935588719883316	0.2087780208744141	0.001669565950461158	0.001154648937346462	0.001263415229229354	0.00697571548856856	0.7570178224199456	0.7295114581770125	0.001038367608812198	0.04238354043707318	0.001024486573114997	0.007359178456056003	0.001008150372381	0.00673113872896459	0.00101578206488436	0.009991246938289622	0.01314030942181916	0.01989653259256089	0.01060611166739586	0.01449215967498637	0.007058378550522268	0.01037935168990797	0.02700517728071776	0.05091412376319884	0.01498068101932155	0.05537060330720198	0.2020137717134975	0.2024554422417204	0.2486620146905863	0.2590755258249213	0.2210192473279446	0.1844842700637217	0.006498961761624549	0.03489072778518851	0.005345930484423628	0.122577334750942	0.01886196088791962	0.03333191296320662	0.002599406216852341	0.01172762277651911	0.001174069279690051	0.1306253378694703	0.00107188490041179	0.08925002333863363	0.001727386323100066	0.01228471186052798	0.01276914961632184	0.03648298950644539	0.02978572079981481	0.05428189956882403	0.01316754312384895	0.03361942416467074	0.01187956693069246	0.01563210329574279	0.07184638038161519	0.08597408671619379	0.03269336888369592	0.03924368493529034	0.01201907505632217	0.01779910979704497	0.00193606866239948	0.0463267420710422	0.001453255063916801	0.09220094837358464	0.1571082035372784	0.1466805495660371	0.003168853145077281	0.02783717300855442	0.05027442612614063	0.07310645246762207	0.009168115872077153	0.02113241417477434	0.008592317375582324	0.02986174870396817	0.001101765704715756	0.01837927780545727	0.005354736143711668	0.02024257063223271	0.007884533647542109	0.0392229740328526	0.03681837393349564	0.04073455255718945	0.01720842253640848	0.03392405069923476	0.00102799789023558	0.006949089824254412	0.01932665510425281	0.02275474901908318	0.2862291127374499	0.2928452376918386	0.01618680782665583	0.02525189829133967	0.002894054944082125	0.05551648076459486	0.003131033937334242	0.00543473010852892	0.002765755751252319	0.00482800470898346	0.003019701246601204	0.007360292332701415	-0.008869849619330418	0.01527395641679379	0.001851788845135809	0.01574459966414577	0.01315812213427001	0.01153533352756858	-0.008541589634928574	0.01285041033726058	0.0012277771082461	0.001276719318450867	0.001017346786915672	0.001047919268582025	0.4751450069053107	0.01654205685949605	0.001037186625735723	0.001005481669805237	0.001021735997769156	0.4657168560606103	0.001137695411589769	0.6443748401049048	0.001037052096472164	0.001128690082479284	0.001315857658072967	0.001025988348433567	0.5427623893253718	0.04697677923787385	0.001027644682994714	0.001070480549339706	0.001128415221799028	0.1949098675768952	0.001349984478559926	0.001183398338125072	0.7323243127120007	0.001026261189152301	0.00102442978773132	0.001008110864355454	0.001015742466217915	0.01478365971225083	0.008421265397488461	0.01399174912879636	0.0551866004816185	0.01660120601533583	0.1895568367394435	0.2389069590777027	0.2001643211248652	0.005355806377921719	0.005135458875200588	0.0252823101638725	0.003840222949428344	0.001221270378154117	0.001089183797178524	0.002396017954401848	0.01016428829077994	0.01825029154790907	0.0175400699846339	0.002354752841389472	0.02741402030619781	0.04167889388413906	0.012493993756675	0.001334427533697187	0.001291603475139391	0.1403826366779978	0.002700439003573712	0.05303681880118298	0.002542138698249124	0.01714728756540926	0.001115584396451665	0.001080482630604033	0.005998441815291462	0.07650032588848006	0.02919460037359407	0.001030597712081452	0.001686390088810836	0.2707657935288496	0.0290642986697025	0.002962271519060609	0.001264652077583622	0.001099425661641115	0.001161202007779978	-0.02281813314883014	0.01355733176133266	0.001648419955929821	0.008428515434499236	0.01759393244336889	0.01368761402501316	-0.008647381107289865	0.01428619921421207	-1.057301031780343	-0.7174007584124857	0.02468939768119044	-0.3431797374993906	-0.01362366580509227	0.00662303595022955	0.4795436375361987	0.3945930318383683	0.0913891676157768	-0.01478091549811222	-0.02199496690244498	-2.750922689568256	-0.05604562095849423	3.432216226042655	0.1628308541606307	0.003075243586636228	0.00114641010747662	-0.07257883828975202	-0.519512081542112	1.057362459422418	0.01568947316155181	0.03242675776125522	0.07810669282538453	0.1086842385482505	0.0001151698432260401	-0.01141297476020336	-0.5224628781363976	0.003288058920244676	0.01396987113553477	0.01231257873873097	0.02025595141129125	0.06233288296965032	-0.1282878582005654	0.361770029445362	1.770163709337627	0.04107902779346637	-0.3216482652935156	0.01278312935851568	-0.8826562395606324	0.01096550749032083	0.01249881082490526	0.333034558994238	0.06120786872292203	0.1700382375112662	0.1201718802947896	0.05856826173138803	-0.1052392861108235	-0.6961951847252377	0.266217431012888	-0.5031307120435925	-2.251546552106498	0.3980249380658782	0.005407903529261578	-0.07727627615651378	-0.02618492905438169	-0.1836579687982889	-0.0234658659029358	-0.2520341648976954	-0.4205502694376101	0.5277310221569947	0.0336625929644864	-0.1361508517124518	-0.1527375423006884	2.051290655102238	0.7803348189587469	-0.006619090949277024	-0.8548565502446981	-0.0400778109502005	0.6104099560898828	-0.1476886886474149	-0.0321246528886673	-0.02848061361195073	-0.0507762250027233	1.421267052028562e-12	-2.423308219072466e-13	nan	nan	nan	nan	nan	nan
0.47	-0.05554513722851143	-0.007316158288054314	-0.09538782646880273	0.8445105834709283	0.896310961297443	0.00780633008200838	0.5186696828076369	-0.02013441378673588	0.07761819021019893	-0.1198547334640645	0.02984856510984789	0.07135580342274903	-0.03876120974626135	0.04706079562008659	0.0636977036520643	0.05964680639423618	0.3523800421457721	-0.05964680639432145	-0.3523800421462937	0.1494099251949347	-0.1647552735910687	-0.007344416742016599	-0.3909806178844774	-0.0123999472749379	0.01425197750740922	0.07738577185256133	0.3458021004272971	0.9321283052421562	0.5652778707893158	0.115481161207488	-0.01971589035480317	0.02089411077316635	0.08830804788595202	-0.8041874883276773	0.5068803533763224	-0.5766887560063523	1.480480159394898	-0.2094890344349355	0.02662704250155214	1.34406742391477	0.08760125163182245	-1.147351719300223	-0.3839588793776382	-0.6799523046148944	-0.3231590538971871	1.074189098457802	-0.7924336517626174	0.5407820161628949	0.3499651457856429	0.8367262430924634	-0.3499651457856525	-0.8367262430924067	0.7531939193965467	0.1813622305449732	-0.1966887245456019	-0.5307115810203464	-0.2070126302445454	0.2405789226694597	-0.08399537828084731	-0.2730772827016548	0.8426877700683287	-0.06083122561596017	0.2375907261034564	0.01756196516884238	0.1625799885418952	0.4148942545015125	0.001222758479938621	0.02159875613390944	0.004536994382355914	0.02843943107753947	0.001017913644433047	0.004531897491268413	0.001062879000547254	0.003947272340344984	0.4709291441309266	0.4496175511707228	0.01390626515433277	0.0181199362062063	0.001036821408464525	0.02068882239698991	0.001005978676965603	0.00493990647608551	0.001052853256073936	0.01254877960501273	0.5145698331059992	0.4727270423877213	0.001648173587770545	0.01896735064478344	0.5820160804022466	0.5586316056640379	0.001038688044786586	0.01641208237584707	0.001152905927105851	0.01018011631945966	0.001341063058969296	0.01267911509634702	0.001032367637885366	0.01003005100804833	0.5614618062733848	0.4618834445017811	0.03989672875891529	0.05704250025231328	0.001031796315988857	0.006299591315216025	0.001069431245262074	0.01802932396366539	0.00113097251387289	0.06735838427122041	0.1938178757112623	0.2097414405981099	0.00150899038126908	0.001032115390578277	0.001219118212484151	0.006871221739290203	0.7458849792187997	0.7247401664667126	0.001031682331159367	0.04210629992210932	0.001024484121254499	0.007432359311974565	0.001008138267018944	0.006800003241497518	0.00101578034569657	0.0101045371492969	0.01637623655949507	0.02222672264295261	0.01020911918429153	0.01382078956470352	0.01626563646677277	0.01749800420631554	0.0444832184617719	0.06741848767911857	0.01533870119051155	0.05495935133229297	0.2006937688478698	0.2016259788538821	0.244547008106506	0.2592738565424686	0.2115983906134206	0.1766831211637648	0.006099697582741223	0.034797463677022	0.005216037789259275	0.1227010960478571	0.01888101563309489	0.03447737626487216	0.002887335763714587	0.01187302921083318	0.001212098505975353	0.1307616728066218	0.001088471270510101	0.08924694730010829	0.004978175817115753	0.01538175580254005	0.0113335704958336	0.03573733354831044	0.02370579672227066	0.04868894724765983	0.0171045054343268	0.03718805410869491	0.00716596670605842	0.01182891417149703	0.04913274428820424	0.06431013335911431	0.03862696080578588	0.04295818934117327	0.01333813041499789	0.01868075464518395	0.001693578142312212	0.04638869831837882	0.00140697166718508	0.09238780203142333	0.1512663897938109	0.1467643382200539	0.002777147522187785	0.02752547162869	0.04984611978138928	0.06844945617207698	0.005793985755521486	0.01787697251245923	0.01720920999443089	0.03742480318706677	0.001111840999752225	0.01858316275190682	0.003269963271387947	0.01914521262794298	0.006374748037380087	0.03745202157400543	0.05785133971222883	0.05875226179072881	0.0259407556159647	0.04229036693221068	0.001031825661564573	0.00683857694991418	0.01086545505392435	0.01569553392419776	0.2742110368899863	0.2898056079046959	0.01875015607369494	0.02853138364619956	0.002767825626543394	0.05388934821726258	0.002375472832052257	0.005359953083640492	0.001988599059700102	0.004679750484142987	0.002178894056015366	0.007090762151622477	-0.02218121735544518	0.01282992255363952	0.001636873632034475	0.008870608303963043	0.01610138856712697	0.01377518074035589	-0.008666018258504184	0.01279588834950024	0.001174835363181515	0.001186037346042692	0.001015581471191508	0.001044815671616132	0.467609960592057	0.02122841430350223	0.001040614473638547	0.001005194468308117	0.001019523721236166	0.4138422573322316	0.001112449868638717	0.6663454147699175	0.001040495786226566	0.001113525877124522	0.001267315296497087	0.001025068545296257	0.5238027888603612	0.05374498658623778	0.001025357161992192	0.001077693435413454	0.001129051003389899	0.1936752339795028	0.00133434654150966	0.001164162114286465	0.7048226414367107	0.001023423945931244	0.001024525381343302	0.001008138195047859	0.001015809091971786	0.02427370114684806	0.01093435485770628	0.03663439526584898	0.07322284161401407	0.01498936458813979	0.2062509682492856	0.2353625987993989	0.1906698186350526	0.005947264861170592	0.005030698532115804	0.01345004861416871	0.002636848666947642	0.001277451758681858	0.001119743140453256	0.01346959873638253	0.009452051098350107	0.01553113821154129	0.02470609175853275	0.001883967655368556	0.01443514479916494	0.04889347158849773	0.01670176645726702	0.001530124013528276	0.001415523369225257	0.1435870173156269	0.002083942383594043	0.04613012005106459	0.001902132517971398	0.03458583303767436	0.001128037802959529	0.001065348480690658	0.003726044221081819	0.08902357669534321	0.04125189441943176	0.001040219189105042	0.001491526311369733	0.2338392650883829	0.01514099961936215	0.002359007599248128	0.001853684868814396	0.001239790828085493	0.001414458896590706	-0.03498305245685487	0.009803961324333628	0.001412721359818724	0.00235029123934886	0.01785061989898752	0.01608508132541395	-0.008805356603052242	0.01154911766997333	-1.072482795792778	-0.6911430744533839	0.07144966579998505	-0.1729791578990255	0.01944640310207279	-0.02209795939876466	0.2906544179185068	0.4039817283124485	0.08324903016520975	-0.01146514225228197	-0.06461619814467129	-3.598812581387187	-0.02837021233686439	3.754791386302005	0.07152092841121897	0.001314850228583194	0.01896476530733612	-0.09910218616330894	-0.6387885383096795	0.8963303166489206	-0.03919671356825868	0.02105276045997218	0.08696217410044001	0.08221117805686305	-0.01895685577544685	-0.01043315478523391	-0.4510816378385145	-0.05451183836546701	0.003793574611489691	0.003997741358118869	0.006551763874123106	0.3799645291671869	-0.007026209245345784	0.999028203837569	1.50921314259839	-0.1147375234384945	0.156894545205562	0.04163582280653502	-0.6913954277053739	-0.01586211109163513	0.01259310901021554	-0.1216927502064852	-0.02436352221485205	-0.1429888196906464	-0.1212388557267483	0.5202093972724876	-0.04882750090663079	-0.4427435976241041	0.4295617668476343	-0.2753475370371035	-2.061381814684048	0.3338883806833805	0.1588980049783224	0.05402518920317968	0.04644324369604494	0.1490696149790334	-0.03686605002107828	-0.6585738279006259	-0.2464363143148755	0.9264613104916852	0.01187907771483986	-0.07411993463548334	-0.197341136006642	1.524975070987396	0.8741172394978608	-0.01532639593294898	-0.5453693816966481	-0.5677561833249494	0.02642449917408995	-0.1768273596192571	0.01745641120186014	-7.232388783065798e-05	-0.003921317980334781	1.004062282342806e-12	-2.896958711796816e-13	nan	nan	nan	nan	nan	nan
0.48	-0.06223217702754246	-0.002455122812403437	-0.100121932696081	0.8594996604996463	0.8944571211211109	0.007974956837889978	0.5313351108207829	-0.01866362191784811	0.0655571768187708	-0.1254878074789054	0.02307926124988379	0.06667331379283228	-0.02911082631695134	0.03921172170360948	0.0683604473458263	0.06845377668886382	0.360307986615803	-0.06845377668884911	-0.3603079866160215	0.1560903639879554	-0.1628157474090635	-0.009644780308838493	-0.3955095988521364	-0.01456948425770482	0.01667521264012771	0.07531374494052478	0.3412942149783412	0.9394293194801895	0.5644417256994192	0.1184143075063674	-0.01957901726342478	0.02256684780066442	0.09208793862350952	-0.5123186473898185	0.4664997880706674	-0.3713580179959283	1.518251753946802	-0.1597976437732815	0.00673825649133943	1.158303523419703	0.2134285617945393	-1.27774903994004	-0.764491762769358	-0.6787155458654078	-0.6109682825600726	0.8324846096159072	-0.780724034695581	0.3929611055646159	1.405473418397643	0.7519411991981872	-1.405473418397644	-0.7519411991981878	0.5802782243547719	0.2046986642655144	-0.2632870754865956	-0.3701861732307576	-0.2250575449100761	0.2427031245783205	-0.3426669763032273	-0.6280339309114724	0.6182544911731853	-0.1121814891736099	0.2872706208209884	0.01185710265176582	0.175322047096325	0.3350243572105018	0.001184927471047385	0.02229842158512488	0.002907793828160754	0.02765644950352128	0.001016299165485204	0.004639228504262138	0.001053336095558426	0.003769483287227198	0.4686808623148472	0.451163204137338	0.01860168208138109	0.02227448567917829	0.001039603066537882	0.02145874876168656	0.001005521627384322	0.004764028710532377	0.001036229125531577	0.01193640640224172	0.4758594185933103	0.4320258751950783	0.001384013955744594	0.01881964219436153	0.6101437251386531	0.5968925214795944	0.001040520839428528	0.01733704913627718	0.001129752264843048	0.01019199024872466	0.001292077008541959	0.01285014834508547	0.001028604987743646	0.00891492286387993	0.5473331394931338	0.4544627660152133	0.04782570163778831	0.06554557145483557	0.001028063439540414	0.006033195319575635	0.00107541887826754	0.01822032177056636	0.001130228052216574	0.06832205807256778	0.1935136031926955	0.2103864738729579	0.001420807946934665	0.00088881228795422	0.001187349388278039	0.006748104799284698	0.7300369727178004	0.7201041019421286	0.001026921862746382	0.04137779014115497	0.001024530714877924	0.00749759543950439	0.001008145889491444	0.006861841907942019	0.001015812815430477	0.01020527567744088	0.02260942468668823	0.02702101121370669	0.01124048410137624	0.01433083458148313	0.03173464815982954	0.02910127036631765	0.06170676497824466	0.08066846799001377	0.01473696281509232	0.0532476908243049	0.206091098367787	0.2056161122954237	0.240621218772109	0.2602032984541975	0.2020586106991723	0.1703799237653267	0.006190858036057658	0.03484860991877026	0.005098585110723482	0.1228359901401712	0.01313100736030462	0.03054304092810504	0.002431425731915811	0.01139561352478739	0.001259201344392918	0.127761210084965	0.001112045755005336	0.08681621087065337	0.01205934903303005	0.02187627721827772	0.01024937712475042	0.0354077275835035	0.01917905949631235	0.04502006125581282	0.02256960165818617	0.04185172368183693	0.004515150833805915	0.009768344068295978	0.03010613022897888	0.04514369652092243	0.04509392401657453	0.04570170129895775	0.01606081793799123	0.02073660867167604	0.001669896579400831	0.04669439912651269	0.001445758512147862	0.0927875649089195	0.1489716336843704	0.1486350201731992	0.002273006214179201	0.02714001920873534	0.04643952001196345	0.06035080123593361	0.003757003685683471	0.01588572286457655	0.02990878279078926	0.04722260362105554	0.001123105538524313	0.01871215310802166	0.002209162859828329	0.0189441882313754	0.00448210530285325	0.03535838758242865	0.07439291730857316	0.07068853156434608	0.03610696055532015	0.05103017172612354	0.001038551536542787	0.006645703666071353	0.006352786927946474	0.01207970312584155	0.2532796039734848	0.2814919532885438	0.01327917125991774	0.02539913596046791	0.002403637240983484	0.05199814279224159	0.002289785157562131	0.005789601597873979	0.001668604881402419	0.004848516381703629	0.001883026508455918	0.007266035837410848	-0.03472828613950191	0.00951299764125726	0.001408102830260985	0.002527128387133107	0.01725360234848903	0.01612010801155009	-0.008812811463538191	0.01095299332409004	0.001121893618156924	0.001095355373670187	0.00101381615549638	0.001041712074658244	0.4600749142788045	0.0259147717475462	0.001044042321552287	0.001004907266761811	0.001017311444673411	0.36196765860383	0.001087204325693776	0.6883159894349516	0.001043939476067099	0.001098361671772503	0.001218772934919558	0.001024148742134513	0.5048431883953515	0.06051319393460623	0.001023069640998152	0.001084906321521427	0.001129686784966424	0.1924406003821071	0.001318708604463794	0.001144925890452618	0.6773209701614233	0.001020586702696274	0.001024620974956688	0.001008165525740181	0.001015875717726691	0.0337637425814509	0.01344744431792877	0.0592770414028854	0.09125908274640437	0.01337752316093868	0.2229450997591193	0.2318182385210922	0.1811753161452265	0.006538723344383402	0.00492593818903193	0.001617787064487974	0.001433474384472925	0.001333633139189323	0.001150302483685169	0.02454317951836702	0.00873981390595811	0.01281198487519109	0.03187211353242567	0.001413182469355352	0.001456269291921364	0.05610804929288746	0.02090953915786311	0.001725820493355608	0.001539443263306257	0.1467913979532639	0.00146744576361288	0.03922342130094376	0.00126212633764287	0.05202437850998994	0.001140491209620095	0.00105021433073502	0.001453646626861272	0.1015468275021958	0.05330918846526326	0.001049840666011815	0.001296662533946757	0.1969127366479153	0.001217700569081659	0.001755743679435239	0.002442717660045023	0.001380155994519594	0.001667715785391292	-0.04714797176488143	0.006050590887335856	0.001177022763708807	-0.003727932955798515	0.01810730735460635	0.0184825486258131	-0.008963332098815249	0.008812036125734907	-1.086852998732999	-0.6892139851764666	0.05853812265611951	0.02021512751990322	-0.008079535012352791	-0.005988030496741712	0.001818370820988876	0.4296397143143332	0.06986171244144183	-0.02682261930980786	-0.04798264492318982	-4.56036453393287	-0.001266812518868484	3.861396822841644	0.1401247084625628	0.001361031414210758	0.01093363717573487	-0.1235830244273079	-0.8628035917903381	0.8180810737640467	0.001917597494778182	0.01864040991343624	0.1077635723397823	0.04500694878336065	-0.004038741565049191	-0.01513761288313968	-0.4954174409942126	-0.08696579423355282	0.01238092545303222	0.01090740952220101	0.01774561483771764	0.55515258670274	0.1079951671305945	1.258692758122239	1.119286988307458	-0.219002678918577	0.6422711005897745	0.1590053682003797	-0.5830659391442798	0.03984757693233499	0.0147253699014765	-0.6829251687042955	-0.0633565553901778	-0.4573212940976609	-0.3653601977785734	0.7380637565015955	-0.02202928710865382	-0.3113819186597119	0.4852253567418893	-0.1546069080380672	-1.752043247686963	0.2038264482871476	0.2402497389436366	-0.02852736401732315	0.01639691487176614	0.1737206910281191	-0.03821607397055084	-0.9403658930093435	-0.1677118663914039	0.9746802109724578	0.01868368694370743	0.0431158700069831	-0.2172738488065551	0.8350027631013628	0.8550325311138043	-0.02309117276745929	-0.166179690947354	-1.094882776733096	-0.6719366520617034	-0.2005032646012003	0.06876045488389494	0.03492341098698724	0.03818454833395832	-1.701680291035561e-13	1.484768956044156e-12	nan	nan	nan	nan	nan	nan
0.49	-0.06548409642718757	0.002080467337377899	-0.1029371696307138	0.8748958159443964	0.8931307911360317	0.007941862624895352	0.5412313561313193	-0.01572157922644608	0.05196614342198526	-0.1354201032914942	0.01614532909805748	0.05926595357738249	-0.02244062973622432	0.03133986096567591	0.07166594447084602	0.087338183381429	0.3675433202522602	-0.08733818338153808	-0.3675433202527263	0.1609265973241596	-0.1607015701562055	-0.01259283744216312	-0.3983543577122986	-0.01686687324933781	0.01906495437850413	0.0702131461009578	0.3332778969418291	0.9445680407082339	0.5629541959693727	0.1176704929837429	-0.01944862946988885	0.02445445143652783	0.09491769476915898	-0.1455780745037237	0.4391315881226105	-0.2026585566779442	1.56152070914899	-0.106336530349795	-0.01265281382087742	0.8070233045205937	0.3681712110599262	-1.4388980484418	-1.205384677558866	-0.7053418542571507	-0.8546876852175944	0.510780133881928	-0.7904007762154855	0.2791861362839823	2.324208986854231	0.7112742696331145	-2.324208986854217	-0.7112742696331723	0.3768587994499865	0.2149854220447606	-0.3255633787679719	-0.2074850246307579	-0.2335477040290534	0.2330845692083891	-0.7034266464139868	-0.9724988523186507	0.4194267481908135	-0.1729151750707981	-0.5534092410695621	0.008923152747084839	0.2018892186953241	0.2219041444807975	0.001168120028552436	0.02324007045905361	0.002036158143922813	0.02800822958369109	0.001015345484648825	0.004772642738099133	0.001048236400636034	0.003564112368993624	0.4629889186397493	0.4488873948670058	0.02570789149388102	0.02875043758849317	0.00104366273752902	0.02207205869453815	0.001005204310433714	0.004539608862108943	0.001026401672380456	0.01120359072056497	0.4209396660799837	0.3773276060638478	0.0012403988640619	0.01883876273409532	0.6321777289635067	0.633606244499477	0.00104855840403532	0.0181773250995977	0.001113733287463853	0.01023387702000278	0.001258016006893733	0.01308572693909556	0.001026277393176007	0.007628116192328716	0.531102610404055	0.4442852510766051	0.05516649987117181	0.07351025157772985	0.001025485893132364	0.00576597992925749	0.00108197909552311	0.01832990867183583	0.001127389450875613	0.06951240339881952	0.1914900153984527	0.2095971409900124	0.00141130152683092	0.0007574418888329695	0.001170746552941859	0.006609421826692012	0.7070421165045799	0.7137167403819887	0.001023514883629952	0.04029520275023322	0.001024742794795233	0.007573634380895197	0.001008208088362833	0.006933475662442339	0.001015956564874793	0.01031169211399461	0.02899908807433413	0.03197722812431662	0.01282175401791545	0.01541353726768275	0.04610947438909378	0.03928435249714289	0.0715634591671868	0.08623256760232348	0.01255747566719143	0.05001500863608591	0.2154538705631254	0.2129200113175715	0.23859772829482	0.2631966258188885	0.1912698175118989	0.1639999710217142	0.005672736836990207	0.03403351556421837	0.004982484195525726	0.1229969908398321	0.007539668018217747	0.02483509653058551	0.001904827000910173	0.01102153537309852	0.0012820044164273	0.1218209449504286	0.001127959699410725	0.08201614816823384	0.01889263862512702	0.02795137667210967	0.008967883196061318	0.03491470091226539	0.01467335729582896	0.04148125995011273	0.02648639989669634	0.04474841894587785	0.002991208191187894	0.008656237131042015	0.01660951869412354	0.0311004132527024	0.04593389088429028	0.04355570292590315	0.01843792946310727	0.02254645166445926	0.01511118218020362	0.05402036865841488	0.009282916260789847	0.09486353439067098	0.1551984252253377	0.1517167554082705	0.001855810960448783	0.02682752489580923	0.03857934271499835	0.04936729121837374	0.002523072482324982	0.01464857288479491	0.03390159328234119	0.04789015665754229	0.001131386988237299	0.01874952751660497	0.001643437203090008	0.01945436242278975	0.002994251924401891	0.03366959456558891	0.08216378914530469	0.07412030841594161	0.04377042211243218	0.056581403449779	0.001044761386984186	0.006362512227339081	0.003887863413651445	0.01062513246532082	0.234360387538942	0.2724367309242813	0.007456023828102201	0.01992326078429894	0.002024939936467639	0.04991837346278053	0.008394663773116297	0.01097091859017032	0.007512611889895698	0.009354443420738462	0.007858113942825254	0.01238487415136443	-0.04559809056651166	0.005638360336530849	0.00119814041520775	-0.00188262414496767	0.01597270158673917	0.01821520020942463	-0.009064029714647039	0.01017093123169983	0.001174920668038837	0.001147947908975469	0.001014807150395992	0.00104395738724368	0.4411403367689095	0.04028592884650863	0.001051142054225115	0.001004846006946123	0.001015210486014457	0.2391157353357894	0.001093774873147105	0.6832378930591202	0.001067910336262115	0.001095950105453654	0.001225715718119577	0.001023606288791451	0.4819874242974174	0.0673070337519598	0.001022577891044295	0.001092109326604245	0.00111998957739232	0.1842517595581216	0.001471355293196314	0.001160675373787987	0.6243544072024331	0.001019446425835743	0.001025253340924992	0.001008363597038691	0.001016301149613367	0.03834580895960753	0.01545549281067736	0.06626812212088617	0.07789915626316524	0.007474684451804938	0.2393355337854953	0.2376974224916553	0.1657746394660927	0.003924642662571151	0.004803912970781562	0.001419634217943754	0.001287446626794122	0.001282169793119471	0.001139641830916712	0.02791623458238972	0.006619338656204303	0.007079569228439777	0.03006896919300072	0.001367337043844263	0.001276893883974318	0.03903757934403844	0.02117931596663889	0.05309212476793135	0.03117217790146577	0.1807631061626367	0.001379659788488339	0.02059907723789528	0.001199640019185217	0.02678747839029326	0.0011396014086262	0.00105456237519401	0.001408991455853698	0.08437816017058233	0.05241523334424915	0.001052395785227416	0.001268682257673745	0.2023547623179758	0.001139539779696742	0.001521847832037119	0.02537180569434055	0.02409755862251266	0.0247608275128647	-0.05522799003482518	0.001433938591163622	0.001005072121355553	-0.004816129628410621	0.01298411621069477	0.02009641367418489	-0.009395806058422548	0.01047598522408424	-1.102495585413412	-1.050082856407876	0.1166866737921476	0.06039687643548187	0.02417235705128617	-0.0283961363257119	-0.4908163815975469	0.833148031965521	0.05364675749085396	-0.02017320421238794	-0.08673196028809101	-6.320669207912047	0.005695456899185936	3.371730885568003	0.05386217939094215	0.006448175335923478	0.03079331427739245	-0.1297202968191838	-1.204935887953695	0.7755617478502612	-0.03978374959806819	0.005825189804101831	0.1310701208214197	-0.2037437545822671	-0.0173945446064884	-0.01331852435865351	-0.83649950187777	-0.1231117463359511	0.005963788214187045	0.006017686516760829	0.007692244187719784	0.4522888383582374	0.1168181273101827	0.813538603992259	0.02187662973306961	-0.4115350242933039	0.8010369571307073	0.4770820217992957	-0.711350947214768	-0.1700498157812715	0.01743512668467404	-0.440020891830233	-0.01481783183526748	-0.7211805670830694	-0.5876653684232513	0.4952283854140994	-0.0754740659830711	-0.396689299459012	0.1219867066647371	-0.07404531673979788	-1.069631988559216	-0.5748501949460473	0.1322134743536766	1.234007544913102	0.3109146108254515	0.471743464049462	-0.02702858981601634	-1.234392588096945	-0.0874611286221464	-0.6864694672603348	-0.005135831875083926	0.06475880878405976	-0.1270416742381126	-0.133046224673953	0.2931052264859052	-0.03441412241666914	-0.112349036898152	-0.5857984628114796	-0.4082470644403231	-0.2155737096478498	0.9195642117922923	0.8212797937788163	0.9274872684303653	-1.338867220481077e-12	3.118247584822372e-12	nan	nan	nan	nan	nan	nan
0.5	-0.06529399535622092	0.006297775870835284	-0.104394487585091	0.8907409021663454	0.8923130269796098	0.007735986270746689	0.5471971322309477	-0.01143637300475855	0.03681040767189898	-0.149263846586838	0.009027004767845551	0.04989588159417659	-0.01871071509568479	0.02346865291190156	0.07416512640813783	0.1139939777603506	0.374856446838819	-0.1139939777604217	-0.3748564468390031	0.1634253471083212	-0.1585790662543632	-0.01614082843635043	-0.3998336878613801	-0.01922298735081085	0.02129369094642731	0.0607257349146572	0.3218988544122647	0.9480165943190061	0.561231607833214	0.1049986083707989	-0.01950650027371485	0.02659844294690494	0.09634556696466907	0.1760854466032712	0.4028434647811132	-0.09977422187869765	1.608037909386577	-0.05808447645849862	-0.02781817173946902	0.3722096815280437	0.4820612677714074	-1.590689510377936	-1.546781259538149	-0.7155939815527231	-1.003510636111566	0.2444282212398371	-0.7805934979512744	0.2316980679986168	2.959750955670222	0.7674997892189418	-2.959750955670225	-0.7674997892189465	0.1127815139454071	0.2063639940624079	-0.3832738476584769	-0.09710043101411969	-0.2368025668889639	0.2105020904864266	-1.220029445836546	-1.300578829508923	0.280220967718161	-0.1591931703964963	-2.098343397223444	-0.02579461670950941	0.226599621998451	0.0546475672212451	0.00118623505568633	0.02437005549535112	0.001624745980679416	0.0290695067929362	0.001015364608703354	0.00491087515065231	0.001046810702782184	0.003335360897524326	0.4531723601562234	0.4406701533711712	0.03615384785149719	0.03828939360165382	0.00104924304284859	0.02254861357283238	0.001005015085827685	0.004318327548273473	0.001020439090436042	0.01043873781985031	0.3423088461514033	0.3067848927265064	0.001171847280053177	0.0189456420614653	0.6461673882335612	0.6621348012794835	0.001064565680321043	0.0189329266361881	0.001104519581199286	0.01030959080572991	0.001244455260059304	0.01335823928279604	0.001024842771684693	0.006401677188483545	0.5127775138250713	0.429719318415696	0.06217303386916718	0.08107094235116595	0.001023951716866919	0.005549058848416745	0.001088860742718652	0.01838778997992445	0.001121120598230005	0.07095875304775646	0.1871249982365577	0.2062941941973207	0.001482841282091319	0.0006377372665081533	0.001170322287703553	0.006467343457891439	0.6753037777374603	0.7022852192878031	0.001021241765119781	0.03904435396734108	0.001025165114972429	0.007679609711508247	0.001008338257103265	0.007034162541079709	0.001016241223164364	0.01044221199548301	0.03446374266067843	0.03639074883601936	0.01460661380215873	0.0168326522706426	0.05677530776287139	0.04608434116504229	0.07100269086046437	0.08167287449625435	0.008538030153167224	0.04533696502632991	0.2273012197173791	0.221287416504089	0.239416731882178	0.2704933772314577	0.1785936964995675	0.1557843780701488	0.004113028748799444	0.03210394623939104	0.004863415985585305	0.1231838998068618	0.004564137604081786	0.022115479470647	0.001567827058551532	0.0110320817498364	0.001267674116782315	0.1135286220599244	0.001130582432428525	0.07520264298960157	0.02397775624590926	0.03214628994993623	0.00726904903905178	0.0339202858890691	0.009527659497171583	0.03708005612829416	0.02765206234397473	0.04484891802622912	0.002200182598130334	0.00816282098461891	0.009308420082791088	0.0234906851076941	0.03845033046354601	0.03536821595696452	0.01978650939008795	0.0235907704508879	0.04609768387383917	0.06618027551504285	0.02751752188354752	0.09724820971258184	0.1721805115289249	0.15865223161449	0.001602850959157465	0.02654453138822798	0.02550588216512198	0.03610181992251264	0.001871027374473018	0.01398164031394969	0.02396334526578408	0.03658721698848443	0.001135081567239963	0.01873089605811577	0.001362031854875857	0.0203561612189989	0.002222091376761114	0.03268641570486958	0.07896604148925504	0.06833963043307217	0.04739159528557597	0.05765010451297253	0.001049143032589971	0.005940081070127516	0.002625706993322542	0.0100804304727625	0.2239696669038221	0.2723832486985484	0.004418903215012464	0.01753402104545737	0.001718287681067481	0.04768420642840056	0.0225924307403289	0.02322211119759426	0.0214944154757545	0.02037446819726921	0.02207955864799252	0.02465386428523929	-0.0546080375554767	0.001269046370842639	0.001013519181955508	-0.004078006104081578	0.01213027390354723	0.01998947430762847	-0.009436085104755635	0.01101954326647156	0.001227947717947145	0.001200540444271668	0.001015798145303629	0.001046202699833021	0.4222057592590124	0.05465708594550639	0.001058241786890717	0.001004784747107469	0.001013109527350565	0.1162638120676716	0.001100345420605877	0.6781597966832545	0.001091881196664028	0.001093538539140856	0.001232658501320416	0.001023063835433603	0.4591316601994822	0.07410087356930835	0.001022086141095356	0.001099312331723332	0.001110292369811516	0.176062918734128	0.001624001981927784	0.001176424857126763	0.5713878442434372	0.001018306148958414	0.001025885706897975	0.001008561668343065	0.001016726581504742	0.04292787533777932	0.01746354130345007	0.07325920283888178	0.06453922977992058	0.001571845742662592	0.2557259678118906	0.2435766064622343	0.150373962786908	0.001310561980743968	0.004681887752532068	0.001221481371364151	0.001141418869092214	0.001230706447039296	0.001128981178139396	0.0312892896463678	0.004498863406514991	0.001347153581741597	0.02826582485357937	0.00132149161836252	0.00109751847585694	0.02196710939517676	0.02144909277542132	0.1044584290425022	0.06080491253961941	0.2147348143721181	0.001291873813335788	0.001974733174818626	0.001137153700680989	0.001550578270586118	0.001138711607830202	0.001058910419605432	0.001364336284831029	0.06720949283897694	0.05152127822324312	0.001054950904400937	0.001240701981406075	0.2077967879880842	0.001061378990231499	0.001287951984613653	0.04830089372861431	0.04681496125050644	0.04785393924031876	-0.06330800830476889	-0.003182713705007112	0.0008331214790033597	-0.005904326301024933	0.007860925066783811	0.021710278722555	-0.009828280018030218	0.01213993432243345	-1.121208479346388	-1.892347454701669	0.09620535525935285	0.1621145535850422	-0.007115899273272202	-0.01066414111033653	-1.186468074284404	1.042240534575471	0.04251070093196804	-0.02619491251831324	-0.05439008863647146	-7.729253374964285	0.01628494505876585	2.224363574855297	0.1231898240206531	0.008126434352368112	0.01832038703208801	-0.1115094909245019	-1.740487136251087	0.7372832037277	0.01197645955056788	0.008299293674515524	0.1589644369317157	-0.4577158331466106	-0.00170558645095895	-0.01581669209889648	-1.504249347801398	-0.120618072573377	0.01836820329193798	0.01671803435238964	0.0225663038245809	0.446613346556018	0.1752776303759546	0.5820740655158529	-0.9054715553854311	-0.5080749633117667	0.8549723334942545	1.019690177776944	-0.9501939805313625	-0.1830474176517488	0.01990702336531406	-0.08525970121515188	0.0135683502321758	-0.92773284508136	-0.7680486928369021	0.3620265213208496	-0.1223069572430344	-0.4838624217300092	-0.07401388009061191	-0.0308687500995866	-0.465332221952062	-1.004471271107895	0.08714489740177236	0.9382601009363281	0.07813808296000263	0.9444688851367672	-0.03231591293296349	-1.396758148626586	-0.05366838433886442	-1.419418331742593	0.007482525579461042	0.1214407911586397	-0.07615101751571375	-1.007488203797779	-0.0414736010116709	-0.05093911633891946	0.01579404261894462	0.7054652509583137	-0.0546095646969728	-0.2313828059849167	1.482735577870956	1.337742958580922	1.468214912297711	-2.24207264855421e-12	-2.015611311789239e-12	nan	nan	nan	nan	nan	nan
[truncated: 371,449 more chars]
