# Supplementary material for: Transtibial limb loss does not increase metabolic cost in three-dimensional computer simulations of human walking
Source: PeerJ. 2021 Aug 4;9:e11960. doi: 10.7717/peerj.11960 (PMC8349165; doi:10.7717/peerj.11960)
Supplement: Supplemental Information 1 — Each subject’s simulation output and Matlab code for generating plots presenting the data. [file peerj-09-11960-s001.zip › TTA3D_solns_rev/Post/soln_walk_N50_wm100_TTA_S09.sto]

num_controls=79
num_derivatives=71
num_iterations=682
num_multipliers=2
num_parameters=6
num_slacks=2
num_states=216
objective=0.952942
objective_auxiliary_derivatives=0.001144
objective_contactAP=0.018374
objective_contactML=0.014435
objective_contactVE=0.031589
objective_control_effort=0.555788
objective_state_tracking=0.271223
objective_torsoGoal=0.060390
solver_duration=19899.924063
status=Solve_Succeeded
success=true
DataType=double
version=3
OpenSimVersion=4.2
endheader
time	/jointset/groundPelvis/pelvis_tilt/value	/jointset/groundPelvis/pelvis_list/value	/jointset/groundPelvis/pelvis_rotation/value	/jointset/groundPelvis/pelvis_tx/value	/jointset/groundPelvis/pelvis_ty/value	/jointset/groundPelvis/pelvis_tz/value	/jointset/hip_l/hip_flexion_l/value	/jointset/hip_l/hip_adduction_l/value	/jointset/hip_l/hip_rotation_l/value	/jointset/hip_r/hip_flexion_r/value	/jointset/hip_r/hip_adduction_r/value	/jointset/hip_r/hip_rotation_r/value	/jointset/lumbar/lumbar_ext/value	/jointset/lumbar/lumbar_bend/value	/jointset/lumbar/lumbar_rota/value	/jointset/patellofemoral_l/knee_angle_l_beta/value	/jointset/patellofemoral_r/knee_angle_r_beta/value	/jointset/knee_l/knee_angle_l/value	/jointset/knee_r/knee_angle_r/value	/jointset/shoulder_r/shoulder_flexion_r/value	/jointset/shoulder_r/shoulder_adduction_r/value	/jointset/shoulder_r/shoulder_rotation_r/value	/jointset/shoulder_l/shoulder_flexion_l/value	/jointset/shoulder_l/shoulder_adduction_l/value	/jointset/shoulder_l/shoulder_rotation_l/value	/jointset/ankle_l/ankle_angle_l/value	/jointset/ankle_r/ankle_angle_r/value	/jointset/elbow_r/elbow_flexion_r/value	/jointset/elbow_l/elbow_flexion_l/value	/jointset/subtalar_l/subtalar_angle_l/value	/jointset/subtalar_r/subtalar_angle_r/value	/jointset/mtp_l/mtp_angle_l/value	/jointset/mtp_r/mtp_angle_r/value	/jointset/groundPelvis/pelvis_tilt/speed	/jointset/groundPelvis/pelvis_list/speed	/jointset/groundPelvis/pelvis_rotation/speed	/jointset/groundPelvis/pelvis_tx/speed	/jointset/groundPelvis/pelvis_ty/speed	/jointset/groundPelvis/pelvis_tz/speed	/jointset/hip_l/hip_flexion_l/speed	/jointset/hip_l/hip_adduction_l/speed	/jointset/hip_l/hip_rotation_l/speed	/jointset/hip_r/hip_flexion_r/speed	/jointset/hip_r/hip_adduction_r/speed	/jointset/hip_r/hip_rotation_r/speed	/jointset/lumbar/lumbar_ext/speed	/jointset/lumbar/lumbar_bend/speed	/jointset/lumbar/lumbar_rota/speed	/jointset/patellofemoral_l/knee_angle_l_beta/speed	/jointset/patellofemoral_r/knee_angle_r_beta/speed	/jointset/knee_l/knee_angle_l/speed	/jointset/knee_r/knee_angle_r/speed	/jointset/shoulder_r/shoulder_flexion_r/speed	/jointset/shoulder_r/shoulder_adduction_r/speed	/jointset/shoulder_r/shoulder_rotation_r/speed	/jointset/shoulder_l/shoulder_flexion_l/speed	/jointset/shoulder_l/shoulder_adduction_l/speed	/jointset/shoulder_l/shoulder_rotation_l/speed	/jointset/ankle_l/ankle_angle_l/speed	/jointset/ankle_r/ankle_angle_r/speed	/jointset/elbow_r/elbow_flexion_r/speed	/jointset/elbow_l/elbow_flexion_l/speed	/jointset/subtalar_l/subtalar_angle_l/speed	/jointset/subtalar_r/subtalar_angle_r/speed	/jointset/mtp_l/mtp_angle_l/speed	/jointset/mtp_r/mtp_angle_r/speed	/forceset/addbrev_r/activation	/forceset/addbrev_r/normalized_tendon_force	/forceset/addlong_r/activation	/forceset/addlong_r/normalized_tendon_force	/forceset/addmagMid_r/activation	/forceset/addmagMid_r/normalized_tendon_force	/forceset/bflh_r/activation	/forceset/bflh_r/normalized_tendon_force	/forceset/bfsh_r/activation	/forceset/bfsh_r/normalized_tendon_force	/forceset/ercspn_r/activation	/forceset/ercspn_r/normalized_tendon_force	/forceset/extobl_r/activation	/forceset/extobl_r/normalized_tendon_force	/forceset/glmax2_r/activation	/forceset/glmax2_r/normalized_tendon_force	/forceset/glmed2_r/activation	/forceset/glmed2_r/normalized_tendon_force	/forceset/glmin2_r/activation	/forceset/glmin2_r/normalized_tendon_force	/forceset/grac_r/activation	/forceset/grac_r/normalized_tendon_force	/forceset/iliacus_r/activation	/forceset/iliacus_r/normalized_tendon_force	/forceset/intobl_r/activation	/forceset/intobl_r/normalized_tendon_force	/forceset/obtext_r/activation	/forceset/obtext_r/normalized_tendon_force	/forceset/pect_r/activation	/forceset/pect_r/normalized_tendon_force	/forceset/piri_r/activation	/forceset/piri_r/normalized_tendon_force	/forceset/popli_r/activation	/forceset/popli_r/normalized_tendon_force	/forceset/psoas_r/activation	/forceset/psoas_r/normalized_tendon_force	/forceset/quadfem_r/activation	/forceset/quadfem_r/normalized_tendon_force	/forceset/recabd_r/activation	/forceset/recabd_r/normalized_tendon_force	/forceset/recfem_r/activation	/forceset/recfem_r/normalized_tendon_force	/forceset/sart_r/activation	/forceset/sart_r/normalized_tendon_force	/forceset/semimem_r/activation	/forceset/semimem_r/normalized_tendon_force	/forceset/semiten_r/activation	/forceset/semiten_r/normalized_tendon_force	/forceset/tfl_r/activation	/forceset/tfl_r/normalized_tendon_force	/forceset/tricox_r/activation	/forceset/tricox_r/normalized_tendon_force	/forceset/vasint_r/activation	/forceset/vasint_r/normalized_tendon_force	/forceset/vaslat_r/activation	/forceset/vaslat_r/normalized_tendon_force	/forceset/vasmed_r/activation	/forceset/vasmed_r/normalized_tendon_force	/forceset/addbrev_l/activation	/forceset/addbrev_l/normalized_tendon_force	/forceset/addlong_l/activation	/forceset/addlong_l/normalized_tendon_force	/forceset/addmagMid_l/activation	/forceset/addmagMid_l/normalized_tendon_force	/forceset/bflh_l/activation	/forceset/bflh_l/normalized_tendon_force	/forceset/bfsh_l/activation	/forceset/bfsh_l/normalized_tendon_force	/forceset/edl_l/activation	/forceset/edl_l/normalized_tendon_force	/forceset/ehl_l/activation	/forceset/ehl_l/normalized_tendon_force	/forceset/ercspn_l/activation	/forceset/ercspn_l/normalized_tendon_force	/forceset/extobl_l/activation	/forceset/extobl_l/normalized_tendon_force	/forceset/fdb_l/activation	/forceset/fdb_l/normalized_tendon_force	/forceset/fdl_l/activation	/forceset/fdl_l/normalized_tendon_force	/forceset/fhl_l/activation	/forceset/fhl_l/normalized_tendon_force	/forceset/gaslat_l/activation	/forceset/gaslat_l/normalized_tendon_force	/forceset/gasmed_l/activation	/forceset/gasmed_l/normalized_tendon_force	/forceset/glmax2_l/activation	/forceset/glmax2_l/normalized_tendon_force	/forceset/glmed2_l/activation	/forceset/glmed2_l/normalized_tendon_force	/forceset/glmin2_l/activation	/forceset/glmin2_l/normalized_tendon_force	/forceset/grac_l/activation	/forceset/grac_l/normalized_tendon_force	/forceset/iliacus_l/activation	/forceset/iliacus_l/normalized_tendon_force	/forceset/intobl_l/activation	/forceset/intobl_l/normalized_tendon_force	/forceset/obtext_l/activation	/forceset/obtext_l/normalized_tendon_force	/forceset/pect_l/activation	/forceset/pect_l/normalized_tendon_force	/forceset/perbrev_l/activation	/forceset/perbrev_l/normalized_tendon_force	/forceset/perlong_l/activation	/forceset/perlong_l/normalized_tendon_force	/forceset/pertert_l/activation	/forceset/pertert_l/normalized_tendon_force	/forceset/piri_l/activation	/forceset/piri_l/normalized_tendon_force	/forceset/popli_l/activation	/forceset/popli_l/normalized_tendon_force	/forceset/psoas_l/activation	/forceset/psoas_l/normalized_tendon_force	/forceset/quadfem_l/activation	/forceset/quadfem_l/normalized_tendon_force	/forceset/recabd_l/activation	/forceset/recabd_l/normalized_tendon_force	/forceset/recfem_l/activation	/forceset/recfem_l/normalized_tendon_force	/forceset/sart_l/activation	/forceset/sart_l/normalized_tendon_force	/forceset/semimem_l/activation	/forceset/semimem_l/normalized_tendon_force	/forceset/semiten_l/activation	/forceset/semiten_l/normalized_tendon_force	/forceset/soleus_l/activation	/forceset/soleus_l/normalized_tendon_force	/forceset/tfl_l/activation	/forceset/tfl_l/normalized_tendon_force	/forceset/tibant_l/activation	/forceset/tibant_l/normalized_tendon_force	/forceset/tibpost_l/activation	/forceset/tibpost_l/normalized_tendon_force	/forceset/tricox_l/activation	/forceset/tricox_l/normalized_tendon_force	/forceset/vasint_l/activation	/forceset/vasint_l/normalized_tendon_force	/forceset/vaslat_l/activation	/forceset/vaslat_l/normalized_tendon_force	/forceset/vasmed_l/activation	/forceset/vasmed_l/normalized_tendon_force	/forceset/shoulder_flexionAct_r/activation	/forceset/shoulder_adductionAct_r/activation	/forceset/shoulder_rotationAct_r/activation	/forceset/elbow_flexionAct_r/activation	/forceset/shoulder_flexionAct_l/activation	/forceset/shoulder_adductionAct_l/activation	/forceset/shoulder_rotationAct_l/activation	/forceset/elbow_flexionAct_l/activation	/forceset/addbrev_r	/forceset/addlong_r	/forceset/addmagMid_r	/forceset/bflh_r	/forceset/bfsh_r	/forceset/ercspn_r	/forceset/extobl_r	/forceset/glmax2_r	/forceset/glmed2_r	/forceset/glmin2_r	/forceset/grac_r	/forceset/iliacus_r	/forceset/intobl_r	/forceset/obtext_r	/forceset/pect_r	/forceset/piri_r	/forceset/popli_r	/forceset/psoas_r	/forceset/quadfem_r	/forceset/recabd_r	/forceset/recfem_r	/forceset/sart_r	/forceset/semimem_r	/forceset/semiten_r	/forceset/tfl_r	/forceset/tricox_r	/forceset/vasint_r	/forceset/vaslat_r	/forceset/vasmed_r	/forceset/addbrev_l	/forceset/addlong_l	/forceset/addmagMid_l	/forceset/bflh_l	/forceset/bfsh_l	/forceset/edl_l	/forceset/ehl_l	/forceset/ercspn_l	/forceset/extobl_l	/forceset/fdb_l	/forceset/fdl_l	/forceset/fhl_l	/forceset/gaslat_l	/forceset/gasmed_l	/forceset/glmax2_l	/forceset/glmed2_l	/forceset/glmin2_l	/forceset/grac_l	/forceset/iliacus_l	/forceset/intobl_l	/forceset/obtext_l	/forceset/pect_l	/forceset/perbrev_l	/forceset/perlong_l	/forceset/pertert_l	/forceset/piri_l	/forceset/popli_l	/forceset/psoas_l	/forceset/quadfem_l	/forceset/recabd_l	/forceset/recfem_l	/forceset/sart_l	/forceset/semimem_l	/forceset/semiten_l	/forceset/soleus_l	/forceset/tfl_l	/forceset/tibant_l	/forceset/tibpost_l	/forceset/tricox_l	/forceset/vasint_l	/forceset/vaslat_l	/forceset/vasmed_l	/forceset/shoulder_flexionAct_r	/forceset/shoulder_adductionAct_r	/forceset/shoulder_rotationAct_r	/forceset/elbow_flexionAct_r	/forceset/shoulder_flexionAct_l	/forceset/shoulder_adductionAct_l	/forceset/shoulder_rotationAct_l	/forceset/elbow_flexionAct_l	lambda_cid33_p0	lambda_cid34_p0	/forceset/addbrev_r/implicitderiv_normalized_tendon_force	/forceset/addlong_r/implicitderiv_normalized_tendon_force	/forceset/addmagMid_r/implicitderiv_normalized_tendon_force	/forceset/bflh_r/implicitderiv_normalized_tendon_force	/forceset/bfsh_r/implicitderiv_normalized_tendon_force	/forceset/ercspn_r/implicitderiv_normalized_tendon_force	/forceset/extobl_r/implicitderiv_normalized_tendon_force	/forceset/glmax2_r/implicitderiv_normalized_tendon_force	/forceset/glmed2_r/implicitderiv_normalized_tendon_force	/forceset/glmin2_r/implicitderiv_normalized_tendon_force	/forceset/grac_r/implicitderiv_normalized_tendon_force	/forceset/iliacus_r/implicitderiv_normalized_tendon_force	/forceset/intobl_r/implicitderiv_normalized_tendon_force	/forceset/obtext_r/implicitderiv_normalized_tendon_force	/forceset/pect_r/implicitderiv_normalized_tendon_force	/forceset/piri_r/implicitderiv_normalized_tendon_force	/forceset/popli_r/implicitderiv_normalized_tendon_force	/forceset/psoas_r/implicitderiv_normalized_tendon_force	/forceset/quadfem_r/implicitderiv_normalized_tendon_force	/forceset/recabd_r/implicitderiv_normalized_tendon_force	/forceset/recfem_r/implicitderiv_normalized_tendon_force	/forceset/sart_r/implicitderiv_normalized_tendon_force	/forceset/semimem_r/implicitderiv_normalized_tendon_force	/forceset/semiten_r/implicitderiv_normalized_tendon_force	/forceset/tfl_r/implicitderiv_normalized_tendon_force	/forceset/tricox_r/implicitderiv_normalized_tendon_force	/forceset/vasint_r/implicitderiv_normalized_tendon_force	/forceset/vaslat_r/implicitderiv_normalized_tendon_force	/forceset/vasmed_r/implicitderiv_normalized_tendon_force	/forceset/addbrev_l/implicitderiv_normalized_tendon_force	/forceset/addlong_l/implicitderiv_normalized_tendon_force	/forceset/addmagMid_l/implicitderiv_normalized_tendon_force	/forceset/bflh_l/implicitderiv_normalized_tendon_force	/forceset/bfsh_l/implicitderiv_normalized_tendon_force	/forceset/edl_l/implicitderiv_normalized_tendon_force	/forceset/ehl_l/implicitderiv_normalized_tendon_force	/forceset/ercspn_l/implicitderiv_normalized_tendon_force	/forceset/extobl_l/implicitderiv_normalized_tendon_force	/forceset/fdb_l/implicitderiv_normalized_tendon_force	/forceset/fdl_l/implicitderiv_normalized_tendon_force	/forceset/fhl_l/implicitderiv_normalized_tendon_force	/forceset/gaslat_l/implicitderiv_normalized_tendon_force	/forceset/gasmed_l/implicitderiv_normalized_tendon_force	/forceset/glmax2_l/implicitderiv_normalized_tendon_force	/forceset/glmed2_l/implicitderiv_normalized_tendon_force	/forceset/glmin2_l/implicitderiv_normalized_tendon_force	/forceset/grac_l/implicitderiv_normalized_tendon_force	/forceset/iliacus_l/implicitderiv_normalized_tendon_force	/forceset/intobl_l/implicitderiv_normalized_tendon_force	/forceset/obtext_l/implicitderiv_normalized_tendon_force	/forceset/pect_l/implicitderiv_normalized_tendon_force	/forceset/perbrev_l/implicitderiv_normalized_tendon_force	/forceset/perlong_l/implicitderiv_normalized_tendon_force	/forceset/pertert_l/implicitderiv_normalized_tendon_force	/forceset/piri_l/implicitderiv_normalized_tendon_force	/forceset/popli_l/implicitderiv_normalized_tendon_force	/forceset/psoas_l/implicitderiv_normalized_tendon_force	/forceset/quadfem_l/implicitderiv_normalized_tendon_force	/forceset/recabd_l/implicitderiv_normalized_tendon_force	/forceset/recfem_l/implicitderiv_normalized_tendon_force	/forceset/sart_l/implicitderiv_normalized_tendon_force	/forceset/semimem_l/implicitderiv_normalized_tendon_force	/forceset/semiten_l/implicitderiv_normalized_tendon_force	/forceset/soleus_l/implicitderiv_normalized_tendon_force	/forceset/tfl_l/implicitderiv_normalized_tendon_force	/forceset/tibant_l/implicitderiv_normalized_tendon_force	/forceset/tibpost_l/implicitderiv_normalized_tendon_force	/forceset/tricox_l/implicitderiv_normalized_tendon_force	/forceset/vasint_l/implicitderiv_normalized_tendon_force	/forceset/vaslat_l/implicitderiv_normalized_tendon_force	/forceset/vasmed_l/implicitderiv_normalized_tendon_force	gamma_cid33_p0	gamma_cid34_p0	prosthetic_ankle_stiffness	prosthetic_subtalar_stiffness	prosthetic_mtp_stiffness	prosthetic_ankle_damping	prosthetic_subtalar_damping	prosthetic_mtp_damping
0	-0.07336171264178855	0.02245110220096662	0.1194387291295237	0.1618605228669124	0.8957672104599048	-0.006962448776570956	-0.2410599732643094	0.008208656188739123	-0.01140288634817262	0.5186993193330403	-0.03317391486988601	0.1613115465591371	-0.0077400381988572	-0.06310673158972721	-0.09711192942476994	0.1673395413018713	0.03412364506095175	-0.16733954130182	-0.03412364506093513	-0.3962819627126342	-0.01627996996658651	0.02134846941942637	0.1523823799407467	-0.1747527501404561	-0.01898884214643898	0.2155332368302248	-0.01265260569314018	0.5503913774380403	0.9348730295139862	0.07589754424707794	0.002386953828949637	0.5397207636450642	-0.001700941061562512	0.05984622538429455	-0.5202628047794495	0.4000208328627311	1.719316002728978	-0.02258986256195153	0.02672965007394706	-0.7927235597650629	-1.14152852893913	-0.8844369480639097	-0.3613069081909365	0.3636848205916752	-2.300871457166104	0.4225199836349041	0.8163899074496431	-0.7195825853118095	1.963007376148103	1.271707688425115	-1.963007376148103	-1.271707688425115	-0.3459826934320825	-0.194629754967718	0.02459559094068142	-0.1687419042520084	0.05959750867504898	-0.3650772823574974	-2.334762556771086	0.2514918852505216	-0.1416896497588519	0.456103161888849	1.191276208745667	0.123867749477502	6.154904106580708	-0.03435551876518129	0.07255453608435301	0.07405884149881102	0.08142969625271994	0.07293372999857864	0.01979075610009536	0.01927054962746931	0.05781123306687122	0.06551002592479348	0.08886583552166979	0.1117401318889113	0.20370862317616	0.1796088592673946	0.0144574770454053	0.05830859104972914	0.001218560302230654	0.01363457350789758	0.001104261249918209	0.02436126445583253	0.003149792930493971	0.02136858749051584	0.0425061449786814	0.06093442629394347	0.02422519331740284	0.02784157379626629	0.07506154132999567	0.08368553788456398	0.1151932431458242	0.08951357485749932	0.04743338605983544	0.04821996477239697	0.02603029387872782	0.07929557911871189	0.186090780006806	0.1997913159999089	0.0252416085558936	0.0379417968601862	0.09940658298258113	0.08524356673773399	0.001092990520246734	0.01917240742989192	0.001093922107991629	0.02736777406321378	0.03891759834799851	0.06845685378034365	0.05107694783445466	0.05591879170148433	0.02484512230436514	0.03415669020866812	0.01298126440959327	0.0212183323332479	0.07662769836090615	0.1146594658783508	0.001086668340806132	0.006839869274128474	0.001036872222631888	0.005020190513809406	0.001083162903106361	0.00349432558537096	0.001129982852814294	0.02838504377250895	0.00114940065775099	0.02974655028682515	0.001017717883217346	0.00532738602252917	0.001043257667069902	0.002595847901100793	0.1408902681897353	0.1442743686072762	0.001438848273864168	0.02378952479064538	0.001746506378002093	0.02358521190329257	0.01372168659401917	0.01830572574020155	0.001040907561315836	0.0282096834157819	0.007124001754376005	0.1924867229890112	0.1145174383086441	0.09290017452937337	0.266951473550565	0.2036332232690804	0.4965926852606976	0.3098413203242198	0.6025668481714425	0.3977488759111882	0.00100850800934756	0.004361306541596342	0.00105276683330573	0.008608674388203718	0.3319839088689907	0.2661751991594525	0.001161946460633225	0.02177803505138759	0.4326773970997458	0.4477071072432204	0.001035853157565473	0.01636052531541482	0.001215235933653756	0.009966593389984015	0.001315677283119791	0.01345659361525885	0.2720976243338389	0.2458021011467477	0.3457616801790335	0.2782318975750656	0.001389039218234901	0.01016234145267985	0.00105614431505901	0.009045820105911005	0.2145239570499946	0.1816676682683871	0.002905856442274851	0.02179210847401125	0.001051643557938096	0.004751867444355499	0.00106942227595653	0.01840445332615523	0.123875244247896	0.146049756244401	0.1074543208593386	0.133924843833611	0.001052986631439107	0.001736109546106619	0.00109648314197288	0.005495773052665655	0.4194749461691403	0.2410698685902067	0.5859866375317335	0.6263266587962616	0.001041620627539972	0.01489769371268809	0.1072646048464272	0.08385481499451461	0.001043493177346461	0.03736673252979848	0.001058869233149668	0.008730538462990559	0.001022830692330477	0.006407044352729379	0.001050781409617905	0.004464089590524693	-0.01685519814096251	0.015953694935753	-0.01079829660794066	0.002704456951154417	-0.04472925325106557	0.0002582575320874787	0.002449027438048882	0.00683320407510432	0.06553964137893684	0.05375995806693573	0.03512979083214463	0.05539430709635621	0.05218569544337713	0.2000531916512188	0.03039186207865374	0.001409295523838806	0.001125067996678556	0.00112463462114931	0.041585449320481	0.002798976198403113	0.02964828298976438	0.1207384560947462	0.04658845076483637	0.003093319789799637	0.1390745862094875	0.0173912191300809	0.08000239163195043	0.001129445736986496	0.00112162437034008	0.015548239438593	0.05872399956846201	0.03594215471559714	0.001479654273212745	0.02285889163835661	0.001132220090232246	0.001055201901345388	0.001125046206931296	0.001193220220629546	0.001227702239736269	0.001023574074687083	0.001059449053699806	0.1613712005560985	0.00105855795392456	0.001106314544080204	0.007373465540694496	0.001051402377562601	0.01310164086782747	0.1433120516879847	0.3395217705108708	0.4954870447905178	0.5850944421752804	0.001010644003938151	0.001047000010907812	0.1830548958068314	0.001226925095048367	0.4340052732218392	0.001048259899904452	0.001276174700123926	0.001419836732016511	0.446554438629746	0.4486721289249098	0.001403432977225729	0.00106884841854269	0.2347775146234593	0.001615300917194039	0.001063912621565173	0.001092361648595358	0.08359884904286903	0.110521729199686	0.001075797652270223	0.001134017758099098	0.4440850962286536	0.4550824454591532	0.001025745002074733	0.08174754995165678	0.001052721236892557	0.001063940938765409	0.001023370284320779	0.00105472096580757	-0.01814300714727376	0.0155653830896358	-0.01157669496098619	0.00480084536903831	-0.05408554934800237	-0.002203337843740834	0.001941702915796374	0.004000934654480069	-0.7814865782610781	-1.988574557315977	-0.5528358184774663	-1.352144246427066	0.6252901180897714	-0.661106098975159	-2.091033724844181	-0.3624862171712388	0.7576752937585121	-0.01467352207871615	0.08641793556493539	0.01482531648531847	-0.2232817495830723	-1.080071867574018	-2.514275956799568	-1.751344307525447	-0.1364307265924306	-1.119544879800337	-3.718062696507148	-0.4880793498421764	-1.828029367467473	-0.01604063215350379	0.1278397370242348	-1.367763254152039	-0.1053518208903536	0.4812864181130073	-0.4855240772001053	-2.238764839929721	0.02913293295140269	0.02068613303274111	0.002514223465399774	0.1029038511132988	0.1462684947981166	0.02411350329117927	-0.01374380001451547	0.6075819096687747	0.06334210994699202	0.03487910189122	-0.3349463408379452	0.08262395143613388	0.8450792083992017	1.420018894750066	2.698942943605367	-1.956505293925898	-2.500936431263047	-0.006780427621139757	-0.03729165055966856	-5.35447940487495	0.01493595084812744	0.2086351751859422	0.1137110046505198	0.02224124862578646	0.02826263865833005	4.926964287354889	2.965392794210982	0.08132739386732889	-0.1284722770670614	0.07148295134601454	-0.06643443925293629	0.003798626638295494	0.008720449760868795	-0.9543738819961078	0.08559920421893938	-0.01478292621479902	-0.007488773128906868	-0.8943365291169355	-3.744470988739678	0.1354067160481912	-0.7098501849495285	-0.06604804225246258	0.04013753227703316	0.03055401613630687	0.02202725103950335	-4.251467310961185e-14	2.269031319644677e-12	407.2466733402201	545.3890800206225	329.4695758859773	0.03772791402528104	1.621103206818136	0.7300122129330229
0.01	-0.07212854913162814	0.0167896722622779	0.1222358320816529	0.1793160692178578	0.8957272079645691	-0.006588481553635667	-0.2488744287375854	-0.003535119383264842	-0.02092661157746679	0.5142318724188276	-0.02770935783426094	0.1337066959827391	-0.003502741079896353	-0.05419554960714478	-0.1032342496467794	0.1885413931282337	0.05194614985643458	-0.1885413931282666	-0.05194614985634761	-0.4001220559063576	-0.01851114787180092	0.02139523000651151	0.1490112871094336	-0.1739436597235554	-0.02274128175319792	0.1896882955603167	-0.007346448269455687	0.5498113367421346	0.9392332216893924	0.08571548517611763	0.0009692639985229456	0.6030027419548107	0.0005157121578638471	0.1813752745705986	-0.6093494718588087	0.1494745624888467	1.769931644392707	0.01464128969507618	0.04769245902996955	-0.7501282357248695	-1.196219588237992	-1.023121363954842	-0.5341604671709449	0.7041612187482515	-3.151246060489992	0.4269328063814541	0.9649161238430813	-0.494069455605146	2.302632917974479	2.197206241670803	-2.30263291797448	-2.197206241670795	-0.410914293108352	-0.2530870870718256	-0.01193921715263561	-0.4967105157303499	0.1076971066202739	-0.3832945341231447	-2.836953892717439	0.406495316908103	0.006943131926040147	0.3952200807145287	0.7455548910217907	-0.2817722607911164	6.483594555617544	0.317516079531217	0.06862463679953223	0.06861176704370582	0.06613217968949267	0.05937905457647404	0.0337081430835243	0.0279755874226915	0.0585827248268873	0.05937132895141106	0.06721956575669551	0.08983429092686475	0.1989674920883326	0.1731549479420438	0.02533245036847194	0.0660761585668151	0.005850577926804632	0.01732053059775338	0.001101742225575344	0.02539665482336049	0.00214802184547413	0.02208834482672621	0.04205537731233825	0.05865445087737303	0.01386710495872934	0.01925401154187354	0.05171149333006101	0.06118741621673096	0.117140608408934	0.07308146228063572	0.04569860526469672	0.04582904190715087	0.01632865723495926	0.07014022177529368	0.1550343774048946	0.1593987722461279	0.01951661431208327	0.03240230650747606	0.1026166377610679	0.07155669811497282	0.001105893367828948	0.01923335308285717	0.001106462909951937	0.02891561723786556	0.02632151636830446	0.05632883444206873	0.05517529858301306	0.05390284278848256	0.03020862247619636	0.03734911896593576	0.007392121927615101	0.01687717824346667	0.05958909660864361	0.09738717570368038	0.003145942455943103	0.009190703899829199	0.002499631808841008	0.006537339467302198	0.002129828790258095	0.00440997128951939	0.001168742942741427	0.02968417231890709	0.01168397194671681	0.04202136372226863	0.001019561266782977	0.005508951302647896	0.001048714107211995	0.002429142353964217	0.1523926123174257	0.1504114932139143	0.001248305769055348	0.02428657081929205	0.001424818509769942	0.02383347173985209	0.0112714127034553	0.01637560771634873	0.001042980173330365	0.02917187681282302	0.01546719534718258	0.2020748753510101	0.1302406311427355	0.1067657675309034	0.2951293889950298	0.2299824053657881	0.4918238484876862	0.2872760721362296	0.5913493319334483	0.3689085743891941	0.001008820940367605	0.004277612940357693	0.001045712634822058	0.007986912033631709	0.2657066678143984	0.2112415360822562	0.001180332064259874	0.0219109421738933	0.4306797196201785	0.4473502739547386	0.00103984923952223	0.01744527462858986	0.001225733090444016	0.01018170764366732	0.00134545961348764	0.01377000397351902	0.3328637837132305	0.2896878666158433	0.3775881619887114	0.3041324993993476	0.001361598093295189	0.01090901569784964	0.001057406664464312	0.00772709520040807	0.2228536105204269	0.1809421589936101	0.003294379254105865	0.02244443774786842	0.001053670089184643	0.004756524724776243	0.001075915682313469	0.01855806481407562	0.09833460054607925	0.1348955999496087	0.1084684238915634	0.134244383560872	0.001061483911488593	0.001571604571928742	0.001108612596882616	0.005383489553317376	0.4240959960032863	0.2296453099853809	0.53825022483648	0.5861584548665515	0.001031839799097934	0.01627372833264773	0.09358545546596365	0.07599398627081311	0.001044435525351445	0.0365897356651471	0.001056018792583221	0.009142484969490555	0.001021128857149177	0.006728043553535715	0.001048102293714991	0.004685755746751491	-0.01565548342137205	0.01573772262377276	-0.01151739315488226	0.003357444941402634	-0.05336525182577365	-0.002839885067128493	0.001706907055666391	0.002347156715762993	0.06180589044532115	0.03954292837977719	0.06186683604837484	0.06311517239278185	0.0268576557166243	0.1827773827412387	0.04340522761373761	0.01860279968524443	0.001077164441208833	0.001076951071277839	0.04145847620208007	0.001956895355796579	0.01537022136575739	0.1192779191583557	0.04103837404481982	0.007432370963546277	0.07438768199608209	0.009444019812062835	0.1304259291093628	0.00111076271441394	0.001117736466736353	0.008404411435776839	0.06151540333694731	0.03662914268147554	0.00127431275975315	0.04983809490744265	0.008824406551293877	0.006540950691126497	0.004995839893380208	0.001222538226392411	0.04124691614364332	0.001019707743342123	0.001050115732407412	0.1778132580665152	0.00104229891449994	0.001074885279639295	0.009658524071111257	0.001039836595922567	0.03415840832952757	0.1619778394521469	0.3568502618760521	0.4676326957512001	0.5453825710211788	0.001007879681809483	0.001031068686429814	0.09242338870519369	0.001176251350152099	0.4192982737174176	0.00104041118149825	0.001203234163239985	0.0013398081365233	0.4536817785610295	0.4387476713816564	0.001273403817652687	0.001050151436875232	0.2397787398214709	0.005467055466628433	0.001048897912503033	0.001074478760039461	0.0426692858463175	0.1093757894859736	0.00106570106428148	0.001110428192002573	0.4252987017620245	0.39623494980827	0.001018203453024706	0.06813308715077547	0.001039235692426923	0.001043838537379806	0.001015962657302377	0.001037354297145656	-0.01246574972105953	0.01565962193910314	-0.01218904825694018	0.002855712589541	-0.0614250123826988	-0.006447265445053145	0.0007769499851806835	-0.003461912994552194	-0.89263107470157	-1.836982973914143	-0.5163294926973191	-1.335016485744293	1.07398958200484	-0.5092221673599873	-2.235669295049036	-0.895217815708812	0.7834350267741506	0.684242515855926	0.1136638466775445	0.1184733887595105	-0.2146941837359356	-0.6552620356736987	-2.01494317521673	-1.451808161784808	-0.3190155446647689	-0.7169410189487635	-4.291744412457075	-0.613481475256168	-0.8268918887657132	0.01645840456224227	0.1715165965895683	-1.075519621048607	-0.251049412435126	0.1917016552078575	-0.3561780461609663	-1.223752463983551	0.4041771046253128	0.2583026205890551	0.1581186117532448	0.1422837624124008	2.11134767957075	0.01426586152717446	-0.01926562020790641	0.6051332111286656	0.04612623235769171	0.02629678777360545	-0.07180187610507338	0.1084400765630458	1.052988717122736	1.370883195544861	2.568414932248006	-2.553350330472494	-3.263868965723178	-0.008359274352995478	-0.07280760961830596	-5.669758420673467	0.009188585226802985	-0.2972508370627804	0.1074657926074302	0.01702506499405632	0.0305570451146971	3.712493838502606	2.157779899295731	0.07149915511475438	-0.1318091094446518	-0.2406677145446893	0.175530220909144	-0.003848716424463336	0.0185972377497696	-1.266080790867267	-0.02016030057189023	-0.01831894364076327	-0.01421169167875214	-1.383753735430022	-4.260226996949279	0.1481984735444789	-0.8453417931283749	-0.08836432336674487	0.04447009827912589	0.03530390370208501	0.02379061487371759	-8.760973295374397e-14	1.17278952995206e-12	nan	nan	nan	nan	nan	nan
0.02	-0.06984243119239859	0.01031758698669799	0.1222297164781261	0.1972219232932832	0.8960610747818794	-0.00601602630634266	-0.255661751995774	-0.01549559563155337	-0.03192157895075792	0.507976550139478	-0.01959199785019426	0.0996636773020252	0.0008384852574104212	-0.04382701641759926	-0.1067770784673463	0.2138975982382657	0.07615602931441916	-0.2138975982382749	-0.07615602931440131	-0.404277815530862	-0.02137133692806632	0.0211757702037809	0.1426234925516736	-0.1724892773701234	-0.02661241073160699	0.1587395950658066	-0.01258758500688994	0.5501554725034595	0.9423631272786565	0.09027350034667846	-0.0007358222914223831	0.6690347147623645	0.001445978866767276	0.270437111206101	-0.6823938721600291	-0.1606228782623335	1.809377547624989	0.05218400026381165	0.06642725494548803	-0.5872971167741767	-1.184868664186045	-1.178685376875168	-0.7188819811546479	0.8942454102583556	-3.588505078004928	0.4433058277217152	1.107860148811453	-0.20368430504405	2.79387803288227	2.549182620925802	-2.79387803288227	-2.549182620925802	-0.4091159795894508	-0.3204319851760958	-0.02864848702203854	-0.7720822495411673	0.1886558959824615	-0.3888151566870102	-3.35551440168406	-1.857966947013286	0.04314564168724892	0.2100458446618257	0.1392910570488972	0.06638845757793711	6.704903006143187	-0.291632820860794	0.06475777613275085	0.06413724324087883	0.05094545671921461	0.04670888732872405	0.05320747517973984	0.03991578408863534	0.06247864594283735	0.05647380514434489	0.04311825944794551	0.06811604943800734	0.1894730836162368	0.1623660675975003	0.03700616142460513	0.07372922792749965	0.01658903384014751	0.02596697534129502	0.001076523112100705	0.02649461556389626	0.00162088789149235	0.02352500002561247	0.04175459666177182	0.05700092561911217	0.007991166264287048	0.01437990403523869	0.03167894879252042	0.04279477841169182	0.1176734134129718	0.06214281254218055	0.04219208033524672	0.04229441991438487	0.01330738308343971	0.06484847013864029	0.1089226974624004	0.1153304605865261	0.01264800600047276	0.02579891226345622	0.1253744076369435	0.07035477832743491	0.001102998045241684	0.01926614823003914	0.001110786606223434	0.03059385996885271	0.01607287024629873	0.04659288120864125	0.05865504782784569	0.0518335744382318	0.03331403309388236	0.03868076975008299	0.004414912666069127	0.01462534530170807	0.06191681296124964	0.09002323121913543	0.007986806343010765	0.01418627361541976	0.005956469434306373	0.009697422184183334	0.004579824698872788	0.006206771708298208	0.00120277841688669	0.03093795710569635	0.03608354467219498	0.06802657362400255	0.00101854843071352	0.005654029429003397	0.001046772512433023	0.002217169280922528	0.1656694075280897	0.1560828368192642	0.001144849716958487	0.02491323216924648	0.001248049568693307	0.02434162610595066	0.01113364837290971	0.01645519597450572	0.001038230622972165	0.03035099191866862	0.02977083818815931	0.213155246393903	0.1468268796105078	0.1206735082400482	0.3189937933672351	0.2549519510442762	0.4799682815474623	0.2588381939787315	0.5716519299928032	0.3325365947449095	0.001007594481179917	0.004226101420309675	0.001034217834289985	0.007437586410523288	0.1862887745176858	0.1520299265434676	0.001164181199833851	0.02191266898747823	0.4246763304628995	0.4414171104183769	0.001037920307655277	0.01859437986073649	0.001194506670197845	0.01023196394753961	0.0013203421355315	0.01399048675987296	0.3733068454943289	0.3172980785575425	0.3953221365925915	0.3202485421339692	0.001282866342970511	0.011662158553875	0.001048685249768326	0.006478909808697784	0.229902157555422	0.1763726558126332	0.005403067679632298	0.02487531142992415	0.00104717245853961	0.00465526220394483	0.00107021632310194	0.01870830581471144	0.06503447499670577	0.1209356721490441	0.1085766610224904	0.1335522569861538	0.001060680471775817	0.001365713172752022	0.001102876794881959	0.005226663920152258	0.4213118152759224	0.2135312230098682	0.4863688803447095	0.541700974862371	0.001023178940807319	0.01802962849555327	0.07965612256520457	0.06728745446522726	0.001038160803473363	0.03561918620888146	0.001044538759620128	0.009664307013703004	0.001016572761110301	0.007146284020322299	0.001038076225499211	0.004969594581344138	-0.01147074023069846	0.01572855775275838	-0.0121653275344984	0.00227835241848624	-0.06113689337380727	-0.006701884334407817	0.0006830316411289336	-0.004123424170039048	0.05807213951172559	0.02532589869262928	0.08860388126459139	0.07083603768919929	0.001529615989870429	0.1655015738312612	0.0564185931488289	0.03579630384661345	0.001029260885757478	0.001029267521434269	0.04133150308367919	0.001114814513194953	0.00109215974174647	0.1178173822219742	0.03548829732481093	0.01177142213730309	0.009700777782670811	0.001496820494039141	0.1808494665867565	0.001092079691790795	0.001113848563129864	0.0012605834329581	0.06430680710542989	0.03731613064735034	0.001068971246291964	0.07681729817652466	0.01651659301235673	0.0120266994809094	0.00886663357982974	0.00125185623216905	0.08126613004757403	0.001015841412019337	0.001040782411117819	0.1942553155769315	0.001026039875075075	0.001043456015198303	0.01194358260152392	0.001028270814282977	0.05521517579122756	0.1806436272163097	0.3741787532412342	0.4397783467118824	0.5056706998670772	0.001005115359671593	0.001015137361939536	0.001791881603588289	0.001125577605259471	0.4045912742129965	0.001032562463123857	0.001130293626358554	0.001259779541030187	0.4608091184923089	0.4288232138384011	0.001143374658082097	0.001031454455202345	0.2447799650194823	0.009318810016068527	0.001033883203458841	0.001056595871493821	0.001739722649765916	0.108229849772261	0.001055604476295544	0.001086838625906682	0.4065123072953962	0.3373874541573894	0.001010661903966293	0.05451862434989684	0.001025750147958057	0.001023736135994546	0.001008555030286374	0.001019987628484965	-0.006788492294844975	0.01575386078857134	-0.01280140155289382	0.000910579810042317	-0.0687644754173958	-0.01069119304636452	-0.0003878029454344518	-0.01092476064358459	-1.133799778115856	-1.663938541748192	-0.3583256881122974	-1.175242611545571	1.272321892243822	-0.0128714657197975	-2.053513830232691	-1.22948002095871	0.734775662472558	0.977424008666244	0.09893201014202491	0.158204889004212	-0.09799171792110688	-0.3373809180393202	-1.693179184177408	-0.6526517399398708	-0.3651705521537993	-0.3468237384346984	-4.453216277678707	-0.7008601281556898	0.6689603994404731	-0.02167074605250028	0.1539196483088333	-0.8893500331648829	-0.116015708346468	0.1091308234796526	-0.06765984761848078	-0.2570957019043955	0.5580799509344911	0.3492728857238876	0.1787451663995085	0.09383509919508926	2.892347788077315	0.01681607254255068	-0.02279730520711928	0.5144257094137131	0.08926517420233807	0.08685800781349128	0.06699491554499082	0.1260082931774478	1.143522944577325	1.42844843627593	2.42301565996581	-3.131031287829225	-4.007272055727723	-0.0003440113528327699	-0.02280430427134437	-6.210068697230801	-0.01130011092765813	-0.9066308743884384	0.1265821885211727	-0.01073034133541569	0.009677124266920153	1.671853581868683	1.008480976267771	0.082621116033046	-0.1143643743202021	-0.6973158298923585	0.2892744423909124	-0.01738533306316186	0.008046345806568491	-1.515528183139494	-0.1167340561680318	-0.02306021122895721	-0.01639719991071942	-1.832242203264136	-4.602326203631217	0.2113798246325964	-0.87899080131267	-0.1047585605561999	0.06211263982022646	0.05000226933327425	0.03446178671144298	-1.327047927978761e-13	7.654774025944304e-14	nan	nan	nan	nan	nan	nan
0.03	-0.06667703082249966	0.003191407140320863	0.1191984393551623	0.2154599043608154	0.8967773386694431	-0.005289452077471859	-0.2602915528567946	-0.02712710916749433	-0.04419004034540438	0.4996753932063429	-0.01035848275636757	0.06407101132588394	0.005183304594893783	-0.0320584201214088	-0.1074882753756469	0.2450262675163277	0.100475246331035	-0.2450262675163521	-0.1004752463310221	-0.4079840340628199	-0.02489681499658776	0.02087206068535197	0.1337922803457127	-0.1701247373351616	-0.03045873865368009	0.122580392786389	-0.03116204667007109	0.5501638311535582	0.9430498303113292	0.08789641397889571	0.001321449190763938	0.7364205942092747	-0.0008090454064724531	0.3568350442047653	-0.7431463638375477	-0.434154413020355	1.834863777401986	0.09166058668462264	0.07847814907034045	-0.3110149077761752	-1.144323409095107	-1.261574136328188	-0.9299831726541102	0.9534083358281117	-3.51396773323155	0.4239058382542416	1.243660345108544	0.04884124521363716	3.459559822056574	2.338855307965709	-3.459559822056579	-2.338855307965684	-0.3156398418232302	-0.3811831393611892	-0.02950888843711085	-0.9834384647396754	0.2830742060049145	-0.378611938812739	-3.877613151400739	-1.724119990039355	-0.06192560073614688	-0.08669024527476905	-0.6239917454605061	0.2637475239606807	6.710114970949892	-0.1307197758583432	0.05502710945901838	0.0559728491024763	0.03633754922655896	0.03517880777583753	0.06273495490353821	0.04563011844246568	0.06515396109955088	0.05646622734529953	0.02391180363328398	0.05143871203504222	0.1744147666256073	0.1478122482634947	0.04181171060457899	0.0763434539799472	0.03028211010410115	0.03681430133209228	0.01298433521609578	0.0393814154229403	0.006083699402689751	0.03124397666701297	0.03716749985882925	0.05271460633757639	0.004654186611244617	0.01167381645672035	0.01734353635685669	0.02932302397355711	0.1052869088229541	0.05314606107235813	0.03509638338925222	0.03634648544839095	0.01176943366410006	0.0611199520659135	0.06603385464434751	0.07612478077574185	0.007221986278125222	0.02055213211964813	0.1288516825212253	0.06756635777883632	0.001110492219929625	0.01928475861315279	0.001109115812814305	0.03215217632918466	0.008960683357026683	0.03990884419406299	0.06298102144494146	0.05187520291540066	0.03701665292882888	0.04076078239526829	0.002798260665038118	0.0138473939978871	0.05957368381383216	0.08410048038951728	0.02358620085156533	0.02785119290352858	0.01934881535875826	0.019977923343246	0.01479893888203861	0.01255309307991992	0.01492009123813793	0.04636660431616847	0.07953268809260922	0.1088309524122408	0.001020999917941342	0.005771589018347578	0.00105377950052269	0.001962683241672492	0.1794126381319159	0.1597452904405234	0.001087225075050897	0.02569767699924087	0.001148049145604374	0.02514716112725189	0.01467104688501502	0.0198064139381113	0.001037553187335892	0.03172286166984793	0.04616402637992634	0.2244769219450371	0.1637024106590366	0.1354881730571451	0.3371902631069073	0.2782851445670625	0.4588250316628447	0.2248945943831096	0.541627292184058	0.2890889145700253	0.001006547432550113	0.004222251962634357	0.001024809529934727	0.007019676603931724	0.1146193325276687	0.09779527737776668	0.001823251687529835	0.02241087361801378	0.4136859178730001	0.4287618510599439	0.005193331032611326	0.02468920626922284	0.001173436225035468	0.01020166207746684	0.001364166756496595	0.01423666221060755	0.3881667171455842	0.3217230192328909	0.3961085383115087	0.3233278496348576	0.001225111269711016	0.01247744059150962	0.001041026368666576	0.005447561848601019	0.2342963267530526	0.1666366760791383	0.01282984289191285	0.03260167142592405	0.001043016482005764	0.004533037421375678	0.001072504065142084	0.01886161693637797	0.03662998202382552	0.1100876713637144	0.1085444950070382	0.1323811280927158	0.001113445047180277	0.001134518298544646	0.001140775379621698	0.005062337645409931	0.4073649985987919	0.1929944602968874	0.434935897014839	0.4950923294630886	0.00101717841034201	0.02030416172870726	0.07045076855850209	0.05968939999518013	0.001033377985205912	0.03452339281587857	0.001033845452441476	0.01034726796769626	0.001012437647991988	0.00769997201879542	0.001028751296414364	0.005343361021072082	-0.00649622040480034	0.01566476941010519	-0.01266432218279145	0.0006837266274795173	-0.06672418055649965	-0.01102344424875719	-0.0004330909174493031	-0.01032255515886889	0.02964832562532799	0.01320599656934335	0.06229027095560882	0.06657288538823547	0.001390358746075083	0.1354722697980465	0.03974333811701969	0.05411807689395394	0.04658069363361986	0.01903489815933296	0.0235216717093618	0.001104625468718734	0.001068242935184614	0.0610374201864486	0.01922015775717134	0.008684590533671788	0.005565748606636612	0.001280448790637632	0.09198301539557981	0.001140474367742794	0.001101900177579587	0.001201434674276423	0.07198506154780898	0.04478623717015268	0.001123794630376613	0.0390838636647405	0.06135678992775685	0.05251845130519281	0.04016088521754446	0.05365707726970977	0.1794683690367158	0.001030074485348082	0.001078240294394426	0.208185128367238	0.001028237252137679	0.001044279999393507	0.02409348821567929	0.001044105226722325	0.0742361042166723	0.1984874519490494	0.3733214318926147	0.3846981863351731	0.4380460323148035	0.001005747490817411	0.001014916169390796	0.0014431661234924	0.003682262219841742	0.3761414271076018	0.01676848356035936	0.001169431266739172	0.001536796465426244	0.3819908834553246	0.3697314470876618	0.001183204055855302	0.001034408648094758	0.2398033621391159	0.03054011285269152	0.001042758399172893	0.001090360121900686	0.001409234328107767	0.1087324682873556	0.001263786941570271	0.001259254464988536	0.3502568768397674	0.301255393631803	0.001011163094587466	0.06162242429674973	0.001030642015523525	0.001021852260017914	0.001007778045296958	0.001018249214772847	-0.001287883066866054	0.01552970796467943	-0.01305365333500253	-0.001092381709576572	-0.07067923185047367	-0.01561080512501941	-0.001585443853638958	-0.01603992175992758	-1.875693718979223	-1.52804262381581	-1.243087088078478	-1.133372309284718	-0.0519573874206507	-0.02942018376408408	-1.300679788055877	-1.674266521850446	-0.1732918568697017	1.172644135302311	2.259192568439691	1.284864748707907	-0.7390718452578094	-0.2019913117658526	-1.024479722862389	-1.185878434346749	-0.8046869475587529	-0.3896766741377102	-3.353182120891148	-0.3756277514169811	-1.120441954849373	0.01362308275216688	0.1603480281791522	-0.4772493927135083	0.09708504697409116	0.2904631538583411	-0.06156877311855759	-0.9265181971519235	2.059756997692016	1.607986836207421	1.020755954467416	2.697349248693668	5.072809453235756	0.008764040137410558	-0.02737674600498658	0.2093418986187212	0.07633763703211788	0.0844013997309305	0.5643136370869988	0.1471123727191256	1.112035868040508	1.532223535436508	2.217447337356567	-3.635146069672407	-4.652819644233972	0.001365974927400558	-0.04781692908237709	-4.580767345751625	0.09688206608547442	-1.646835499721328	1.023274668139973	-1.943968815260077e-05	0.03397787236928525	-0.7699616655127607	-0.4012408667938931	0.08350241403798826	-0.09087005821310062	-1.24054597783015	1.175959825504091	-0.00903243731725693	0.01924506217035072	-0.6745328580385175	-0.123624719411954	-0.02325369383802831	-0.01618026207914292	-2.276042605751671	-4.692896909033286	0.2514350135387616	-0.6066878388101274	-0.1126476303598129	0.07636594085652662	0.06214951820014897	0.04151279768404546	4.853491941235326e-13	-1.556435573942162e-13	nan	nan	nan	nan	nan	nan
0.04	-0.06282188868041021	-0.004551425623531484	0.1137761908842199	0.233852101071598	0.897906122705034	-0.004454652160810717	-0.2613290871981299	-0.0384398511350763	-0.05688440636312117	0.4896042113422205	-0.000504816586783655	0.02970553031723938	0.009281557996300704	-0.01899778482227025	-0.1060523271266231	0.2836428746658872	0.1234170259852167	-0.2836428746658974	-0.123417025985195	-0.4102608546678812	-0.02892538993208328	0.02063728299955159	0.1231691577950309	-0.1668513513505155	-0.03414787972970056	0.08116159009378077	-0.04441387689608799	0.5485079267073002	0.9403496222301418	0.07760799714033859	0.002912761889904763	0.8019938559355508	-0.0005953714917345968	0.4083854656249929	-0.8057244556530261	-0.6388171478487656	1.840220676275065	0.1346880298528248	0.08807239250355427	0.131156187165087	-1.121114350487069	-1.263866301501115	-1.072886967367919	1.018275625388422	-3.343068084502392	0.3939926409307855	1.366267949346947	0.2257447264056732	4.291465607181993	2.273695148439024	-4.291465607181993	-2.273695148439023	-0.1232363942112257	-0.4210513585696851	-0.0148621204960848	-1.130464318485195	0.370425085920421	-0.3573777874761703	-4.407434484320452	-0.7934406595816544	-0.2897069775840241	-0.4673363781088563	-1.44297503710798	-0.02680329901723426	6.342379462017037	0.2021068167441187	0.03646716417670976	0.03990482250780968	0.02253715655758508	0.02398946093789736	0.05594725055174511	0.04042658902159624	0.06471753811796063	0.05506987967555346	0.01330615584127169	0.04172793092278203	0.1532291907418859	0.1290210836407267	0.0365532591652097	0.07103616269221398	0.04580504343514772	0.04903191696384035	0.04059880641123062	0.0672937590681152	0.0171310359307994	0.0472077811884398	0.02627625242303229	0.04262349457650243	0.002952332481818911	0.01037698351777662	0.009643390281280194	0.02183902356569029	0.07341173488909455	0.03764164624779565	0.02354259248176291	0.02659526883224613	0.009465807436039812	0.05723900069542481	0.03806366439207076	0.04896156944045571	0.004325422945346136	0.01774372021848909	0.09356316181681598	0.0500699903162029	0.001138441860258906	0.0193032149593198	0.001102304636266367	0.0338529086210535	0.005245543002670469	0.03645205289537126	0.0687711445847273	0.05323014824154769	0.04244883299585442	0.04416186179323173	0.002010753252501033	0.01392120263978885	0.04095360600682812	0.0715115926137968	0.05236444917917625	0.05307847538932883	0.04515913080824997	0.03988034871063179	0.03487130516277647	0.02522662772845155	0.04652416702680527	0.07899404019540442	0.143077242753823	0.165568392362041	0.001029344901148776	0.005870674128008571	0.001076017624140758	0.001684097493419939	0.193016010089859	0.1600952124672739	0.001059516420382456	0.02661426181453034	0.001098456366268138	0.02623270216628656	0.02234572605684637	0.02696276791461863	0.00104513522394081	0.03326817368605637	0.06330260009915657	0.2352204378025262	0.180619305010547	0.151272759114597	0.3488435528429631	0.2987773836466418	0.4268615790223519	0.1865861238177413	0.4999297087187998	0.2400690885605746	0.001006340391233281	0.004289258021373025	0.001019996770966644	0.006740462388138926	0.06691460142313835	0.06153645543041492	0.003427382979311255	0.02356913089026503	0.3970631353976744	0.4080321103755089	0.01499603746522906	0.03767770472341588	0.001182473962153085	0.01013778701351796	0.001524537992937653	0.01455844233696735	0.3725681081607836	0.3022369208731134	0.3775922608782455	0.3120512969841712	0.001216146422043547	0.01339354928539914	0.001038676223217098	0.004682211834072207	0.2352835976754342	0.1517484190355652	0.0267945075800413	0.04679375331396059	0.001045378834467756	0.004435157185570522	0.001090535519192871	0.01902579066604728	0.0202551717592556	0.107035797306118	0.1087362226945877	0.1309571026601511	0.001243923194036033	0.0008991406913143099	0.001245937058825247	0.004908814537563708	0.3797228022078575	0.1679917255664753	0.3870437339339603	0.4483731560255029	0.001014430239049252	0.02321649259711094	0.06835935339199063	0.05583234276663805	0.001033434630143423	0.03340128335557358	0.001027558642036755	0.01122935362838125	0.001009982390420957	0.008417558141107314	0.001023221214891336	0.005824276464001077	-0.001170974310847919	0.01549407141329302	-0.01299882158696162	-0.001183122982601153	-0.06986311390611444	-0.01574370560597609	-0.001603559042444809	-0.01579903956604195	0.001224511738935041	0.001086094446051521	0.03597666064662071	0.06230973308727188	0.001251101502278165	0.1054429657648286	0.0230680830852041	0.07243984994129406	0.09213212638148853	0.03704052879725673	0.005711840335042943	0.001094436424241154	0.001044326128641696	0.004257458150896819	0.002952018189530708	0.005597758930020787	0.001430719430605051	0.001064077087235566	0.003116564204372545	0.00118886904362952	0.001089951792032172	0.001142285915592695	0.07966331599018744	0.05225634369295249	0.001178618014459161	0.001350429152935683	0.1061969868431569	0.09301020312948112	0.07145513685526136	0.1060622983072505	0.2776706080258572	0.00104430755867377	0.001115698177671771	0.2221149411575448	0.001030434629199647	0.001045103983589291	0.03624339382982328	0.001059939639158708	0.09325703264211714	0.2163312766817887	0.3724641105439946	0.3296180259584638	0.3704213647625301	0.001006379621965797	0.001014694976843791	0.001094450643385703	0.006238946834426595	0.3476915800022072	0.03250440465763834	0.00120856890712126	0.001813813389821803	0.3031726484183441	0.3106396803369245	0.001223033453630307	0.001037362840986597	0.23482675925875	0.05176141568931137	0.001051633594903146	0.001124124372303691	0.001078746006446489	0.1092350868024494	0.001471969406842253	0.001431670304068148	0.2940014463841389	0.2651233331062128	0.001011664285208608	0.06872622424359925	0.001035533883087874	0.001019968384042886	0.001007001060309487	0.001016510801062092	0.004212726161112725	0.01530555514078777	-0.01330590511711121	-0.00309534322919491	-0.07259398828355179	-0.02053041720367376	-0.002783084761843221	-0.02115508287627002	-3.252430812235323	-1.474174604978525	-1.939052179490162	-1.107096068554028	-0.9112508626688112	-0.2906254398619365	-0.6602025721132474	-2.076949078662575	-0.8495278055811443	1.251481936885622	3.104040767363575	1.807170465012547	-1.258950213828532	-0.05552999013718508	-0.495628378152155	-1.954184410974049	-1.125826982252186	-0.3773103979735529	-2.044722582579448	-0.2131864796720368	-2.272628983392968	-0.02170156617456592	0.182402834636789	-0.243900889962548	0.1466476614416987	0.3733441740308494	0.1026921415152042	-1.590323091080437	2.87055259047056	2.273657727380058	1.444187821776422	3.533592832945303	6.078960020396122	0.01312117660985552	-0.02761724702417467	-0.1480806094849595	0.1156931712537565	0.1428592113645918	0.8280221181367959	0.1606967461611093	1.027891005847499	1.622432684346948	1.854824771324132	-4.004005481778743	-5.121701222641804	0.01382709196231929	0.004934813885622226	-2.614903253660409	0.1207104174228014	-2.521527139586849	1.505316597734183	-0.01744498011949894	0.02479805938405582	-3.1103542251559	-1.862691054047205	0.1027864472726807	-0.0611647852161604	-1.727771291906587	1.582418820804186	-0.01251642317917646	0.01021886091124878	0.04369716242216061	-0.1673133639837343	-0.02389675785189488	-0.01423656655027841	-2.72543660675614	-4.624431811292413	0.3389393516788397	-0.1307913530077876	-0.1100217739977222	0.10193758115739	0.08278189410177314	0.05589158734958361	1.131622289417943e-12	-3.510667490036649e-13	nan	nan	nan	nan	nan	nan
0.05	-0.05860206844912343	-0.01281165738175239	0.1069697469558574	0.2521908579410946	0.8994890357014861	-0.003562877291195673	-0.2571618599764617	-0.04957735258734314	-0.06868809257499338	0.4779635591202374	0.009684976471658216	-0.002835661149077488	0.01297596154513364	-0.004938004018347374	-0.1035508246860321	0.3312483463835194	0.1448005682592096	-0.3312483463835358	-0.144800568259168	-0.4102110680295635	-0.03323094399742041	0.02058919817625527	0.1113459640005079	-0.1627988206109225	-0.03759572793141295	0.03441553547692493	-0.05163909140313951	0.5442698446723152	0.9336690709612594	0.05872316997970717	0.002795086857142443	0.8610244506600698	-0.000338689802025461	0.4399324256515006	-0.8369920491503132	-0.7105315966106531	1.82579868789213	0.1814634631762738	0.08997285011903837	0.6993754713922712	-1.101665818279192	-1.075933909792206	-1.270808913536037	1.011997273985446	-3.154024402142941	0.3336093145377814	1.431510979929183	0.264582817172947	5.224519744734044	1.984195049510386	-5.224519744734053	-1.984195049510355	0.1262833100716369	-0.4371582970849708	0.001981934412904417	-1.236204006369517	0.4334125471427412	-0.3318428176764263	-4.915779815774468	-0.6255157412587148	-0.5262900024249647	-0.837544980006477	-2.302174426931908	0.003804648578014318	5.253359994031519	-0.0785624658979247	0.0200901961578153	0.02567057002376494	0.01235983313581039	0.01565487180404367	0.0499359514991275	0.0355021404383403	0.06236329104844611	0.05226279976768173	0.007494409177510267	0.03627571556313335	0.1342731485582613	0.1126665035710218	0.02800127233397566	0.06288743012485898	0.05832079571419878	0.05857270570157545	0.06432103912930137	0.09137111572091479	0.02917023532723965	0.06382065553062932	0.01630218698708674	0.03308147430105297	0.002043944478661132	0.009834806516680804	0.005482915134069755	0.01753971093880477	0.04777193061551048	0.02447248009016122	0.01388114275047354	0.01841234815827655	0.01464785457836368	0.05667440133675637	0.02105439726036644	0.03347618502283602	0.002735135729109739	0.01621346164291221	0.06212385727953796	0.03361257012066705	0.001155445541925904	0.01928796194267814	0.001111492024326521	0.03559288689319831	0.003247032506968165	0.03469196575945277	0.07018856984802432	0.05376604986709212	0.04506809830970628	0.04599777591123275	0.001599960801105148	0.01460772068552773	0.02280599692785894	0.05796807680106286	0.07930496553955005	0.07816992226174732	0.06942033319681483	0.0597587982190719	0.05403870021093548	0.03778620868802458	0.07962538715619838	0.1108818232963482	0.195598817459515	0.2150815382397327	0.001037775611351826	0.005940649023066124	0.001127995959188238	0.001397172873122004	0.2011923140735979	0.1548050473710209	0.001045161518017518	0.02774583856962699	0.001073088745661609	0.02770704375890153	0.03102190427924504	0.03515311266122597	0.001053152208442228	0.03488045508393262	0.07793448336962322	0.2441926234933036	0.1864160042026145	0.1666775554467294	0.3481826580124139	0.3141752872567701	0.3886336086969165	0.1462686261721522	0.451547100242836	0.1881857302494921	0.001006469330075506	0.004439395718298426	0.001018157100447188	0.006668549139662368	0.03753902839916835	0.03988534571121893	0.01560918158178049	0.03334439313876184	0.3757121662570069	0.3796192696537073	0.04237577584074607	0.06975891674685492	0.001227082704232277	0.01011605761821616	0.001733050998635904	0.01487384319331657	0.3515148372045608	0.2655946757386141	0.3540262553406958	0.287770251802232	0.001202775924544087	0.01432961247866084	0.001039551181228542	0.004356738587750537	0.2294492147898812	0.1323380379873658	0.03900226256283604	0.05910271614455653	0.001051731301474905	0.004457464619859066	0.001106027013148995	0.0191692138455154	0.01112434093499352	0.1089349593463207	0.1095492471274872	0.1295592113501889	0.002831170088831715	0.001171454121177982	0.001641194799627199	0.00491281049360151	0.3470374310844458	0.1396949881916466	0.3471211978310508	0.4042239326883859	0.00101395350733009	0.02698047152250414	0.06247210239525479	0.05469889344770225	0.001036993518673188	0.03245572444189899	0.001023548902834239	0.01233690350208761	0.001008414296506205	0.009315933350462496	0.001019676450257902	0.006417508901421543	0.001787182056890202	0.01495219226411502	-0.01333941317551555	-0.0009161163825586992	-0.07248085284376705	-0.02041427304763819	-0.002798942113381331	-0.01710015504710259	0.001308326151977063	0.001103060421406805	0.04805221362027636	0.05684563867915761	0.001203457452007395	0.104679251593161	0.01385253057294818	0.07468395302948073	0.09424647740185316	0.04749269572862988	0.004626274097813418	0.00109192571987456	0.001040536351733355	0.02428955097357802	0.003304394633200168	0.03269113552166149	0.001418772958420464	0.001063514212047215	0.03438250330788515	0.001159849210691274	0.001147374841006669	0.001139641167963734	0.06538169003572968	0.04471352199539975	0.001164797149808483	0.001990606213067492	0.1198333742833998	0.1051284834081002	0.08171726478313046	0.1346002135002236	0.2801779496299727	0.001048447706149278	0.001238299371378463	0.2086776577433781	0.001030038271642386	0.001048015227507859	0.04483594745146349	0.001062814091496968	0.09988732977947352	0.1778438144685868	0.3237228719328384	0.2835454805683848	0.3143229623502157	0.001006792947797276	0.001017551804887978	0.001130225210751254	0.04778923942894913	0.3143221227096039	0.1092207263557762	0.001328515779678181	0.002066252489169191	0.3112911239735549	0.2991116028042011	0.001159927918194845	0.001043083893856132	0.204956868317329	0.05425748248245964	0.001064020294634413	0.001120487047297616	0.001084211732889327	0.1119884403955676	0.007043730950909123	0.002579191729278685	0.2646378516803326	0.26106810584292	0.001014974457131523	0.04307397849835936	0.001045066589209356	0.001018874262607725	0.001006597359990251	0.001015544272203221	0.00280490314125051	0.01412762281359926	-0.01370681121079263	0.001094271694792378	-0.07500808342959173	-0.02499192516447084	-0.004007011065547759	-0.01515732826483019	-4.532693250700457	-1.490963325596382	-0.9963168928450693	-0.5928085613291505	-0.1452511471886357	-0.2882565588354095	-0.4282398537449467	-1.240733199452175	-0.8002945712373374	0.6917119262718189	1.75728117758065	1.527167858067595	-0.7028563078374124	-0.04241033900123437	-0.3544875688888998	-0.76171805147006	-0.5616248785615729	0.228246682554944	-1.118318879411591	-0.1033804852106471	-1.046734368068859	0.007109854294481162	0.170690023774427	-0.1162996870998451	-0.07664023093905337	-0.004257017725509504	0.05789987418018645	-1.128662138121019	2.157738222551799	1.710983534586104	1.082020902491702	2.861853217636793	3.808499301910234	0.003162248561935099	-0.02944416274830466	-0.880970092911552	0.1181095395324265	0.1600249397190974	0.8136386058528158	0.1589896404214937	0.7499612545629075	1.351256369546612	1.12685531346564	-3.974802683774359	-5.15622047556118	0.01679967619253733	-0.009271154827048328	-1.715532228865405	1.65506109171879	-3.107401645634269	4.630023345530812	0.007324117693609078	0.03411798129344223	-3.928566025498232	-2.850602475816724	0.08814749513521748	-0.008219204226111262	-2.109722741573892	0.924104592641218	0.01221471428087129	0.01507045709277592	0.3408250827922906	-0.1149348585645988	0.06661156050403257	0.01257512110370563	-2.866339190982388	-4.139661879966781	0.4180653449724027	-0.2062552397557564	-0.07948188597017082	0.1205451748831745	0.09738026130997325	0.06332679733607197	5.190571268830845e-13	-4.020265177308792e-13	nan	nan	nan	nan	nan	nan
0.06	-0.05393616326769213	-0.02110466966873428	0.09980435977658611	0.2703334346346625	0.901526769843309	-0.002661389785146475	-0.2473998534856504	-0.0603787650667397	-0.07798434393766616	0.4638767243405727	0.01958141464714087	-0.0331520415935732	0.01572816920530552	0.009348890145579311	-0.1009601296740369	0.3880310897283024	0.1627245618385708	-0.388031089728303	-0.1627245618385802	-0.4078733967026322	-0.03761053272567497	0.02061165725930798	0.09840448634855971	-0.158316470705174	-0.04077775537957239	-0.01663407375618194	-0.05640246170970192	0.5386145151985	0.924223300543161	0.03220082796340935	0.002999581983642165	0.9028534660390427	-0.0007224605515796411	0.4976024556633958	-0.8122805614111361	-0.7106057980145697	1.800984641089315	0.225652259002177	0.09001491979038405	1.250112041000776	-1.053896555888179	-0.7623793316737119	-1.562123478905251	0.9596046487854045	-2.898105880159054	0.2055534636245614	1.411690621282199	0.2435832406790676	6.126919932612044	1.581785409512949	-6.126919932612045	-1.581785409512948	0.3343405435104613	-0.4358582911519595	-0.0007533392260260607	-1.354121089970037	0.4563889191524716	-0.3042136367652092	-5.268145407571913	-0.3010718194740534	-0.5731564653500826	-1.020380207950641	-2.970478008241496	0.03763073282076123	2.902063592907771	0.07401632889331006	0.01126153615609833	0.01820811313896846	0.007015794135386015	0.01147355364899613	0.052134630509155	0.03608932021416521	0.05859898278456888	0.04895542815641285	0.004478152167447859	0.0332031467691738	0.1222905440877436	0.1032710943686208	0.01899748964990066	0.05462875400055625	0.06598235599691601	0.06356687780196936	0.07761795293883134	0.1033563949072927	0.04021100352868021	0.07798640744238124	0.01049679858665931	0.02749831908824461	0.001586505848536684	0.009738678159247898	0.003356965631255563	0.01494420375350488	0.04221864935838335	0.02076590060000545	0.008967047934855352	0.01434541673994232	0.03027483376426341	0.06108105747318479	0.01180805688696776	0.02527590028288718	0.001933462762967456	0.01546580551875099	0.05750062926738655	0.02857771670852264	0.001149431926717258	0.01921458974705551	0.001144803206544094	0.0373686531763229	0.002236349365873965	0.03396239615606719	0.06460815641515281	0.0509538857306563	0.04297444681897736	0.04411480809285361	0.001387256854749279	0.01554496825429172	0.01320054026716887	0.04873270851923391	0.09945097788309733	0.09643326861115517	0.08747637121306064	0.07427904660794683	0.06861967658163849	0.04715289642536978	0.1091614516466104	0.1365888931559291	0.2266650449971658	0.2414349813355771	0.001044059979658124	0.005979688022419231	0.001215285843127025	0.0011016845240199	0.2012146264607257	0.1430554569461396	0.00103778852034319	0.02912619980045385	0.001061864766127683	0.02959351761192788	0.03952709507203941	0.04330737552529338	0.001058596770774693	0.03639256863449911	0.08877483657433241	0.2498879653388598	0.1752215030569855	0.176152482254841	0.3315483579001653	0.3193564771711886	0.3469741688213513	0.1087838974135456	0.3996121954021865	0.1389196783296471	0.001006740533428087	0.004637236120961159	0.001018666790953566	0.00675596546667713	0.02072554281689878	0.02722154007760384	0.04141861425492453	0.05308473391350049	0.3501463120647247	0.3469568646456135	0.09044382279410586	0.1246601224056599	0.001309355373666166	0.01016876969999	0.001963415981921604	0.01515751935091439	0.3398186041148959	0.2294561758880659	0.3340823244591761	0.2578975575984229	0.001164533474049182	0.01523092526308609	0.001042850229254914	0.004432040945936579	0.2147676760286242	0.1104456077272714	0.04646256275338358	0.06617046211339024	0.001061102012242151	0.004584187561221064	0.001111950770434723	0.01925929338528653	0.006349305100396966	0.1139460957052834	0.1111715414501559	0.1286050062778384	0.006391133336529618	0.001996414234844017	0.002411642980782232	0.005111104226405652	0.3147372931029244	0.1120163752914001	0.3181165191741032	0.3668949379494676	0.001015371141844104	0.03166197772802295	0.04751705824418669	0.04950010339196723	0.001043540580760891	0.03180380809173153	0.001020997625883732	0.01365971275200844	0.001007428683938234	0.01037490563812103	0.001017421393681885	0.0071022503547225	0.001834685499561646	0.01398627766293018	-0.01372021443415431	0.00196596243344684	-0.07496282925367773	-0.02494546750205629	-0.004013354006162827	-0.01353535713316354	0.001392140565027527	0.001120026396764852	0.06012776659392876	0.05138154427104221	0.001155813401731979	0.1039155374214956	0.00463697806068969	0.0769280561176659	0.09636082842222125	0.05794486266000566	0.00354070786058295	0.001089415015506641	0.001036746574821009	0.04432164379625714	0.003656771076869902	0.05978451211332088	0.001406826486232763	0.001062951336852822	0.06564844241139542	0.001130829377669746	0.001204797889981655	0.001136996420333381	0.05110006408127218	0.03717070029784627	0.001150976285152623	0.002630783273196717	0.1334697617236462	0.1172467636867196	0.09197939271099946	0.1631381286931981	0.2826852912340908	0.0010525878536319	0.001360900565084035	0.1952403743292111	0.001029641914083544	0.001050926471425246	0.05342850107309827	0.001065688543831819	0.1065176269168302	0.1393563522553848	0.2749816333216825	0.2374729351783056	0.2582245599379009	0.00100720627362836	0.001020408632929672	0.001165999778134938	0.08933953202347304	0.2809526654170005	0.1859370480539395	0.001448462652234902	0.002318691588516166	0.3194095995287641	0.2875835252714762	0.001096822382758687	0.001048804946725971	0.1750869773759077	0.05675354927560833	0.001076406994362116	0.001116849722251123	0.00108967745933284	0.1147417939886858	0.01261549249497702	0.003726713154489076	0.2352742569765262	0.2570128785796292	0.001018284629053005	0.01742173275311847	0.001054599295331259	0.001017780141173827	0.001006193659671567	0.001014577743345201	0.001397080121388603	0.01294969048641106	-0.01410771730447382	0.005283886618779047	-0.07742217857563116	-0.02945343312526739	-0.005230937369251936	-0.009159573653391756	-5.402941897801353	-1.581376620661004	-0.5846930597785233	-0.2764418727932398	0.1910748091966036	-0.390683780538739	-0.1842732589900689	-0.685114905152251	-0.871516516972546	0.3421586094659269	0.6856252740654802	1.317745978901449	-0.4671772012973321	0.03367973858223159	-0.1548672899448446	-0.06166707748048168	-0.3026291311924171	0.6169407010777693	-0.5877026470450238	-0.0566659894115739	0.01188437336973512	-0.03332541468412159	0.1895604368490565	-0.03779738342941145	-0.5229654909568738	-0.3704322132436184	0.1528380461144953	-0.7286935848014477	1.504932485868875	1.202017503467434	0.8056091773310354	2.297450184666558	1.447019464027114	0.006933997466908025	-0.02932999280423356	-1.439965675207914	0.1654500663928417	0.2252856634513024	0.8208057416519207	0.1406631766838868	0.3725222368004897	0.4364587795439592	-0.1885179678166252	-3.43745170438302	-4.598239944396664	0.02336763314411406	0.03680072898391242	-0.8174424367116239	2.113726122673652	-3.371439996844287	6.069315324821649	-0.002556684715033866	0.01845311962621507	-3.009605168373149	-2.981020858425204	0.09583636549293297	0.01899033567918271	-2.224181134284762	0.5341754484603627	0.008366678752050844	-0.0004498735117397256	0.6660920261606093	-0.07857611645029644	0.08663257889300596	0.0246229887870343	-2.601811711848502	-3.260386091648207	0.5224448077041158	-0.9438595003554906	-0.05129326127466503	0.1449894563983979	0.1149013097626202	0.07419339052273417	-2.054047696810415e-13	-4.401450933130061e-13	nan	nan	nan	nan	nan	nan
0.07000000000000001	-0.04849731402143542	-0.02890414912081911	0.09261439900194945	0.2881955257888316	0.903984020057374	-0.001736121148534511	-0.2325566426045518	-0.07051766658964698	-0.08412728279621631	0.4465486721754423	0.02897499485975669	-0.06023400757082759	0.01683375558911019	0.02305513832937926	-0.09843357814341279	0.4532026958086845	0.1766875643730076	-0.4532026958086747	-0.1766875643730314	-0.4037734608754017	-0.04191515010058015	0.02052035851534953	0.08420479533705881	-0.1537745557956351	-0.04365493565497884	-0.07101083753035094	-0.05650867908914038	0.5335728373064466	0.9139848105269723	0.0003665584860377255	0.003150838596001996	0.9162652874415209	-0.0005274219111863341	0.5905669959311522	-0.7426486004722959	-0.7262899954582778	1.770534029135182	0.2645221452462564	0.09524826468140342	1.702128164772123	-0.9663622880789141	-0.4658590307916805	-1.903731144359299	0.9187737738185793	-2.505504162551934	0.01263343215672494	1.320849671032911	0.2651131936682866	6.852845425067675	1.198853800492008	-6.852845425067684	-1.198853800491992	0.4876512712475375	-0.4219525319544836	-0.01591362284899164	-1.473587788797357	0.4509099598322531	-0.2673035537156663	-5.646122315186253	0.22173673016129	-0.4384339324246631	-1.038550543164835	-3.382365876006722	-0.005732404177013457	-0.2066869751839432	-0.01040345140009919	0.006467324455566231	0.01416863230932233	0.004146479119543705	0.009340787629881971	0.04966418722507449	0.03408929874884838	0.05259472637833019	0.04416869181451576	0.002859905829514025	0.03141133770848926	0.1128427318378231	0.09687667014742053	0.01176966075363545	0.04749593746009771	0.07087902512222828	0.06593758427625085	0.09052066879694941	0.1119145748150814	0.0565906546570283	0.09635454139795446	0.006901154100838525	0.02390932259276895	0.001345630110280334	0.009888465446107563	0.0022237800925268	0.01325968915045412	0.03834779149984564	0.01897963966895632	0.00625131057968244	0.0121267296933263	0.05121218315121352	0.06824833009361532	0.006806981913901207	0.02075668561255293	0.001507969271888569	0.01509876223961227	0.05634599121519672	0.02625417500617199	0.001140007558621095	0.01909181682259476	0.001602305527560638	0.03962070916002425	0.001706521812051678	0.03379581487250715	0.05646791004666629	0.04482524505858457	0.03861259550193345	0.04003689026447897	0.001286645864235009	0.01681241536619664	0.008095137853607489	0.04236465833958086	0.1127588604600716	0.1083142215458577	0.0996280012422003	0.08391464968131214	0.07868571676891033	0.05358973126843974	0.1360221767043374	0.1576970954216413	0.2486521434828025	0.2523399073577786	0.001102888386518736	0.006038569744353387	0.001258313250387153	0.0007880327471454613	0.1934678786995215	0.1274329080757992	0.001034508644408295	0.03092271842974312	0.001055078876461773	0.03203977154392949	0.04672803137119159	0.05047636874431076	0.001064191474039594	0.03767262005076009	0.09143135805137562	0.2508787206384254	0.1533156367288719	0.1737734695202197	0.2968901374821399	0.3083941822247475	0.2970655074620566	0.07715582376368556	0.3390012271229442	0.09625318360968495	0.001007176341372922	0.004850900341966949	0.001019924188552819	0.006946438911212363	0.01140925364989103	0.02002252024345626	0.06499905978010605	0.06979832666067914	0.3223661713990107	0.3137200158386249	0.1354200883147239	0.176726984473821	0.001445122318745963	0.01026033070073569	0.006282211581123394	0.01933172927874081	0.3055937348482385	0.2007077797100302	0.293430252787387	0.2274167531133778	0.003207422834117347	0.01858173227674389	0.001048640081264296	0.004688049851693214	0.194057672960864	0.08954060116687992	0.05162670184711581	0.07057714294913137	0.00107819978699591	0.004731237437300678	0.001117466137607465	0.01928873118036234	0.004037009777182256	0.1212834619904398	0.1103215460323462	0.1259480878742342	0.007911785640955122	0.001984864760875135	0.002747370463536858	0.004976207439545441	0.2717356997223481	0.08582595602462137	0.2934685434560403	0.3374451203428379	0.001015791185306986	0.03751464143486691	0.03174031705135782	0.03790510547584355	0.001056174917253702	0.03140139621219416	0.001021468900389863	0.01520575809038166	0.001007542742084293	0.01158558559691935	0.001017604399275917	0.00786954338684091	0.004266434051375394	0.01243832347959512	-0.01409802639571203	0.003489552926759978	-0.07343977513046007	-0.02874139769458336	-0.005293410259836938	-0.01293808776640829	0.001269425886032993	0.001096021717769623	0.035001057391299	0.03977520067414315	0.001160371526741573	0.09491401681114885	0.003159616131857119	0.07738260024736858	0.1177321409974051	0.09248810451544415	0.002634304208802479	0.001098812077651885	0.001035796251576898	0.02469249142809632	0.003098307248281789	0.09006395458723941	0.001457711798507836	0.001064749704192597	0.04562768569461193	0.0011296576458195	0.002818912050588376	0.001166651497091226	0.04200453620466751	0.03022431903570822	0.001207894732874499	0.002545709425652746	0.1297813498582067	0.1153724197517671	0.09160636685966429	0.1859123350716733	0.2929432655712558	0.001258498641881178	0.00125423835807848	0.1671716052533603	0.001032324317651593	0.00104555258065328	0.05696959393673729	0.001073675597247977	0.08501087981597465	0.09969232465724374	0.1854432652505021	0.1597421050698206	0.1682021697930558	0.001007988291610774	0.001021930135436924	0.001134515314304766	0.09781058515844972	0.2520214101408285	0.2111441819968239	0.001703505285533011	0.01804078003637805	0.1618053930215811	0.1444065119162069	0.00893717878940058	0.001059625720797571	0.1438205174624681	0.05890548207967746	0.001112572909955817	0.001128588150197251	0.002014620585232588	0.1041939327857866	0.006898524605900871	0.002566519410823155	0.145543276126275	0.2339240522861491	0.001014488529644382	0.009225023411107515	0.001081785186252653	0.001025495367267774	0.001008903306261829	0.001020516810111992	0.008993665747178258	0.01048127569080792	-0.01446808563026007	0.003577676466458002	-0.06873079825110615	-0.03196769954256242	-0.006623444825978694	-0.01536362969006603	-5.957538979719869	-1.658025465294617	-0.2637730255008158	-0.1526594762623888	-0.5553730938393007	-0.5609451532202751	-0.1560451916507838	-0.6078071984172374	-0.5801604000522504	0.1398272726284111	0.9858484093421473	2.250493500766753	-0.2736156016095667	0.009120722180312324	-0.162402063253471	-0.3038595083772881	-0.1589581191321089	0.8141090915204054	-0.328483271323486	-0.02096648618093081	-0.4169588352886574	-0.002588393832826643	0.2562493966046986	0.003409555519893854	-0.6731361320211456	-0.4469346697095706	0.1170259357177136	-0.5440387795207506	0.8541874798257664	0.7125252384004647	0.4785470010382773	1.91917177410818	0.770544082189955	0.006125302154033418	-0.031513019950791	-1.655251953532518	0.1994598857756326	0.27156388295224	0.6257800364998682	0.1140982940117432	-0.1640072395681755	-0.9381626306782115	-2.072712675580816	-2.913214539305837	-3.946167278176528	0.02065847602626128	0.0122014593342554	-0.588897374145779	1.271598729589659	-3.267782658160071	4.379380434842389	0.0166028326912614	0.7457689301546079	-3.008247765215432	-3.259913163712459	0.5459757380855256	0.03301315290966303	-1.936684514096637	0.3536974798838461	0.01889189872402857	0.003289213006898938	0.8063750637220408	-0.4314605662502183	-0.07133904081444391	-0.04406487926531128	-2.689645827687248	-2.690862638094369	0.6607109339157333	-1.277266475563785	-0.02874204677658575	0.1639271284061489	0.1266439136556439	0.07912460980336634	-2.576059866202635e-13	-1.405445768173404e-13	nan	nan	nan	nan	nan	nan
0.08	-0.04211683130291188	-0.03585830710650969	0.08530048709682096	0.3057261240050445	0.906791699976515	-0.0007522353492386978	-0.2136853295989347	-0.07955558161588924	-0.08729453636908492	0.4257972176478324	0.03795013772576309	-0.08300646179012118	0.01592223023302139	0.03559169667671237	-0.09559014323627982	0.5239968810616656	0.1864624119109181	-0.5239968810616544	-0.1864624119109194	-0.3980802782915541	-0.04598733032743428	0.0203252405366349	0.06917731704318546	-0.1493199535674072	-0.04604544916202383	-0.13033481941837	-0.05312955937523603	0.529780740162669	0.9032276347222291	-0.03516628933222809	0.002917874023606877	0.8989799732799062	-0.0004384265913040924	0.6859291501052426	-0.6432162681272162	-0.73539602409283	1.734686053498087	0.2957381999280609	0.1017383523271536	2.055732465919256	-0.8336992565325312	-0.1672422745657534	-2.246803951432359	0.8759171794647104	-2.036203528587698	-0.1978688839297075	1.177752653916079	0.3069599159767459	7.251435767131706	0.7441544102074996	-7.251435767131706	-0.7441544102074986	0.6529898948328238	-0.3893708615404859	-0.02151718617681625	-1.519678546444378	0.4389263828909163	-0.2068802830923852	-6.257589030342078	0.3959955991734643	-0.3232403156948542	-1.124117365660148	-3.710193676421103	-0.03921350413298588	-3.23736351991201	0.05280766479009458	0.003949835529079148	0.01212125424041638	0.002679009737592316	0.008369401218976258	0.03665592527867547	0.02569597850631551	0.04395076078723957	0.03785089178447333	0.002046432308168706	0.03044311016605564	0.1034579728750115	0.09083420521398815	0.007278726037990952	0.04252327382093003	0.07377776999065525	0.06652031499975881	0.1067689196171974	0.1222701171309927	0.08058356692523311	0.120888531228502	0.004615051225022591	0.02156613697984517	0.00122977893971044	0.01017795267059676	0.001653631481787409	0.01208883383582094	0.02699440467457426	0.0145232224395579	0.004592200890739605	0.01080925753660453	0.07561035339119448	0.07731514467376878	0.00426631692796163	0.01845937517044815	0.001295733635120313	0.01496199939978854	0.04655267936993678	0.02143121757479759	0.001134710307636635	0.01893563727082327	0.002636585632828561	0.04240161384278313	0.001455751553094204	0.03400915584281076	0.04778077438972608	0.03808369331897309	0.03300293234928853	0.03514044835314979	0.001264779350629465	0.01821297815774298	0.005426873103997773	0.03786948636195289	0.1187872017918963	0.1131756057827106	0.1056553926920838	0.08827799391980838	0.08405684851503832	0.05665962064121829	0.1603543809138761	0.1748719587506736	0.2660484500546264	0.2575774298148888	0.001235262033756029	0.006127853170062007	0.001226489148289743	0.0005091709772652758	0.1779085247098606	0.1105362607820522	0.001034211215467968	0.03322752204212721	0.001048999188079178	0.03517677047111809	0.05216719553610261	0.05607871894262254	0.001070982743743238	0.03864955826352243	0.08363693664584118	0.2468150992938273	0.1236085052461659	0.1568712035570364	0.2418787702758655	0.2765267905773285	0.235233544062723	0.05001857635308635	0.2656048312811671	0.05977416719452795	0.001007785340139017	0.005076270941225924	0.001021313697778378	0.007218144641603991	0.006514075334531308	0.01611287571213019	0.08106119745146462	0.07936883456184826	0.2936251446459412	0.28176415361029	0.1700536355318223	0.2129541980230047	0.001640455296271321	0.01041550531027332	0.01614697688651669	0.02866049923824995	0.226598009456104	0.1639277466241974	0.2145131072169676	0.1898038318217363	0.008112983181924435	0.02558345404156073	0.001056946351814033	0.00510833815279842	0.1688201529044069	0.0721146307192797	0.05537687716627267	0.07337514693506919	0.001104834170456181	0.004918997585887949	0.001126093798949295	0.01926411319022911	0.00332619213360722	0.1301734736366169	0.1054024961786638	0.1204027349133249	0.005847298667371816	0.000921702075826556	0.00233674027276212	0.004380555978833557	0.2101005874151008	0.05715598501408315	0.2688726513124683	0.3118519810192151	0.00101410213843399	0.04512865641140248	0.01915757770702175	0.0259122460267019	0.001076087465002905	0.03123790851351732	0.001025563835266912	0.01693240566268682	0.001008955237601238	0.01289596854440151	0.001020666799612653	0.008681930428794662	0.01014140731917287	0.01027672888808161	-0.01446420926675534	0.002859942989650575	-0.06713783687303795	-0.03168288537028854	-0.006648433982212625	-0.0168750353352725	0.001146711207046463	0.001072017038779392	0.009874348188671611	0.02816885707724339	0.001164929651746927	0.08591249620080853	0.001682254203028596	0.07783714437706954	0.1391034535725817	0.1270313463708817	0.00172790055702208	0.001108209139794776	0.001034845928323718	0.005063339059933287	0.002539843419693895	0.1203433970611524	0.001508597110782513	0.001066548071531034	0.02560692897782221	0.001128485913827783	0.00443302621119966	0.001196306573846687	0.03290900832806331	0.02327793777356909	0.00126481318058673	0.002460635578101771	0.1260929379927632	0.1134980758168121	0.09123334100832799	0.2086865414501456	0.3032012399084177	0.001464409430129967	0.001147576151071097	0.1391028361775101	0.001035006721216824	0.001040178689879535	0.06051068680036925	0.001081662650659722	0.06350413271511934	0.06002829705910362	0.09590489717932199	0.08201127496133555	0.07817977964821075	0.001008770309595446	0.001023451637946178	0.00110303085049046	0.1062816382934261	0.2230901548646559	0.2363513159397081	0.001958547918831322	0.03376286848423941	0.004201186514397316	0.001229498560939327	0.01677753519603423	0.001070446494873117	0.1125540575490287	0.06105741488374497	0.001148738825543857	0.001140326578050263	0.002939563711129725	0.09364607158288854	0.001181556716823536	0.00140632566715597	0.05581229527602376	0.2108352259926686	0.001010692430237367	0.001028314069102614	0.001108971077172111	0.00103321059336341	0.001011612952853829	0.001026455876880447	0.01659025137296781	0.008012860895205094	-0.01482845395604623	0.001871466314137107	-0.06003941792658172	-0.03448196595985697	-0.008015952282705243	-0.0215676857267393	-6.186075975625204	-1.756319325661445	-0.186272507779549	-0.04416595115717872	-1.087584946191401	-0.696896518161685	-0.01955695534269999	-0.6147230475609472	-0.4394859367152096	-0.01543654064054259	1.045097755675512	2.550917153869313	-0.2180150247824714	0.06161972609966268	-0.05213543235052927	-0.5956983371424009	-0.122386153280078	0.9968490930196842	-0.1433218013931968	-0.0106099015559065	-0.4879987723257903	-0.04000675285515534	0.2953301766732991	0.03818706737255807	-0.6455477044668574	-0.5341370298302432	0.1794611820512396	-0.3541179442962894	0.1010187462959181	0.1475657364894814	0.1322200832707805	1.510782397325808	0.313538751010326	0.01301433821015402	-0.02237199142010925	-1.694785359887307	0.2671070630054774	0.3634346624970618	0.5074771375456458	0.08004053597447942	-0.6383530920386884	-2.468191866169271	-4.369537308013574	-2.539286456530903	-3.360744283435711	0.0257089088305006	0.05304718615717193	-0.1595673763397691	0.6851091534728689	-3.11524268111136	2.901385621014339	0.01016603703337884	1.049365125955893	-4.615932549932475	-4.407444219745043	0.8260193157061857	0.0518462147405539	-1.528373911725312	0.2124400785090254	0.01650873375178301	-0.01126103703383471	0.9766210983495794	-0.6562630279015748	-0.1236900633429619	-0.0675279459987957	-3.097722060605333	-2.48905043504572	0.874715061645843	-1.023431806957051	-0.003508425084203224	0.1811099031809094	0.1348419074992748	0.08321219248575708	-2.160033877978709e-13	2.061795339217376e-13	nan	nan	nan	nan	nan	nan
0.09	-0.03499095687979301	-0.04181102010471378	0.07805168595070476	0.3228695840889227	0.9098437484614845	0.0002910762776952353	-0.1916327301139438	-0.0872406714486141	-0.08751884308054177	0.4020273180266374	0.04653125294863156	-0.1008569595483491	0.01310709386445016	0.04658439548629987	-0.09237186408688841	0.5970409287561675	0.191886589749859	-0.5970409287561158	-0.1918865897498231	-0.3906178822932396	-0.04965115648504824	0.02013083222714637	0.0541410920356047	-0.1449677266461192	-0.04773225176676311	-0.1962785767488024	-0.04869141772161573	0.5267698229947622	0.890921517657366	-0.07409939562489593	0.002337261300458897	0.8495804919783715	-0.0003475323381646371	0.7203288133950996	-0.5567563383432323	-0.7059841400588878	1.693381173356601	0.3111911529140413	0.1063820270877278	2.353215424171473	-0.716847707242895	0.1345021759047017	-2.475483411660215	0.8463474422902052	-1.536763707238527	-0.3425493120122887	1.028678565798082	0.3291126611843615	7.310724815164848	0.3577375149461181	-7.310724815164837	-0.3577375149461003	0.8352717255057325	-0.344331756892449	-0.01749419962278583	-1.48457828954573	0.4329594570674749	-0.1318454613803895	-6.678674775171687	0.502472848851821	-0.2778155896686242	-1.337627277398199	-3.571263721800082	-0.07642029753623693	-6.532719459972995	-0.01674170476848224	0.002576722605818569	0.01104415769901699	0.001892202819616384	0.007955208548705512	0.02311166580383267	0.0170406039188153	0.03358516547762041	0.03049800077042324	0.001627726935201177	0.02997289482790413	0.0961151591279667	0.08592897691639294	0.004528828948517136	0.03893284487048401	0.07347475682957239	0.06499992100223714	0.1243983874612919	0.1333282856732753	0.1169092555404309	0.1547680100778666	0.00315697268542903	0.01999148860189653	0.001181152657698684	0.01054046686134603	0.001351561123550642	0.01125237909212533	0.01633980544532003	0.01006161761362737	0.003529175636079507	0.00997053346517948	0.09074619253321241	0.0857708087740342	0.002943310514634713	0.01729497918558005	0.00118629103411432	0.01494201548451643	0.03403614865924875	0.01629253926893609	0.00113650156949097	0.01877106500203964	0.0083025413056192	0.04873300767098851	0.001346849547573407	0.03444629806754744	0.03879940536582403	0.03165738571383465	0.02663799746723979	0.02974824526005809	0.01501767600519532	0.03272217347134396	0.003843425235746155	0.03463654647928662	0.1193751218233366	0.1123348791095146	0.1066576246902733	0.08815077594443264	0.08528774004742734	0.05688875730847917	0.175963705772117	0.1843666647892572	0.2729846885292059	0.2564302321563189	0.00148593185984749	0.00630338850625263	0.001346374021745745	0.0004055716726512833	0.1672760853049882	0.0979534818016079	0.01443701183911249	0.04896492593344914	0.02940905008867669	0.06690413506588735	0.05631679984828136	0.06037215346692252	0.001076478476692188	0.03933498179312547	0.06999552193125134	0.2382180377744797	0.1024928099913078	0.1311393361538848	0.1828160393081005	0.2237892682047733	0.1711501637581519	0.02790846401015268	0.1913253739609999	0.0309295941968667	0.001008362786553719	0.00531924525618999	0.00102260478814826	0.007558155321932213	0.003886816134021104	0.01402685218546765	0.09518947051423475	0.08670485762744265	0.2658906509342895	0.2518762823638634	0.1894870942717146	0.232059050494797	0.001839341671190379	0.01062829199567141	0.02660214028276121	0.03834668386813326	0.1433805927593189	0.1164446310677199	0.1340309540465709	0.1416983571539933	0.025102962267771	0.04636666899106432	0.00106452481303183	0.005657484145443393	0.1486782227077986	0.06008406160303399	0.0571322989212473	0.07426388522956	0.001132730665277734	0.005188501285014387	0.001130963782954967	0.01920203781926217	0.002931196519964925	0.1397585871084656	0.102580445999294	0.1165087180630333	0.005157742890690121	0.0004150144009317128	0.004479517297670587	0.005390377067859079	0.1465005667333246	0.02879163272018756	0.249172003953557	0.2882026409334313	0.05258381758394273	0.1021065787763365	0.01713176947908735	0.0210759826128638	0.001103599002570853	0.03133364278285507	0.001028187014276498	0.0187868954162765	0.001009867644025619	0.01426346482465669	0.001022519495283361	0.009506132924166726	0.01551414593819084	0.007829368181154041	-0.01475330605403185	0.002450584473005389	-0.05949045576402558	-0.03405681059456086	-0.007952462440504703	-0.01915411760335287	0.001125343578216456	0.001066963988852012	0.005480517487148569	0.01549179202916996	0.001212275472907743	0.08581021928266691	0.001553935835859666	0.06896348730444922	0.159192953622882	0.2024931700294629	0.001533805473689221	0.001149377264095291	0.001038062694616808	0.003804908640850529	0.002300355638070634	0.1025070235745378	0.001589819920821224	0.001077151536683073	0.01365569113849066	0.001146726724989643	0.02266496925073733	0.001264683278366111	0.02386107149812211	0.01595290184534108	0.05390511326569032	0.001929349554894789	0.1151071153304462	0.1033439890490215	0.08321099690581729	0.1940862371980922	0.2705923312521702	0.001986402609611124	0.001745149480498764	0.1594034426644577	0.05229013515098887	0.1114592157713077	0.06224837151539388	0.001082653220878094	0.04212628402783503	0.08204526776909875	0.06482748560865145	0.04161728954653644	0.03969603148068289	0.001009127384228736	0.001024368866491213	0.0011118277464882	0.1212490804045146	0.2035823951348653	0.2076566397970454	0.002121620409825787	0.04210639697482795	0.002629260745474469	0.001128636777619545	0.06688950423799518	0.001074077207496173	0.1202130458172902	0.05781189787761497	0.001172803478469068	0.001132402220834421	0.002159165254991595	0.1028845772452768	0.007169107539332401	0.01123530632411226	0.02841769158304519	0.213848063168394	0.2074658349756547	0.02653366717656839	0.001151925738643865	0.001028976642200479	0.001010143897914444	0.001022748563478786	0.02002600020938706	0.005235213302986235	-0.01498228451969649	0.00250452048345425	-0.05140390492496846	-0.03609061152659557	-0.00920569902503581	-0.01950234537272497	-6.189033117810847	-1.96675004073777	-0.05486450420106028	-0.03380207985054823	-0.6856315688976844	-0.772505671362394	-0.05352223375029647	-0.38837945780238	-0.2906218781979443	-0.2751146027244339	1.183513320690583	4.111370582284623	-0.1121121354915391	0.02355094344782938	-0.09472025069428255	-0.326421777348839	-0.05696235150620598	0.6758798981652177	-0.08682653841072553	0.003895722305083929	-0.520531997869173	-0.003947613103736974	0.9159635138525345	0.04950135853923911	-0.6350762817016568	-0.5480879791574897	2.490492672786486	-0.2851839258853908	-0.2668852398634958	-0.1728453004303039	-0.08903164713673516	0.4275660818746149	-0.5537085721525373	0.0231945864353137	0.001479340630863024	-0.826944615873393	2.684240319656606	5.39999407554256	0.3570246406385588	0.06001777902525848	-1.065210266313512	-2.621712312024726	-5.995536086367076	-1.835751572662274	-2.32557200370841	0.02441063212310393	0.0254561421147136	-0.207692580441302	0.7788529871469065	-2.862354049415265	0.9750959879869489	0.03143334532590842	0.8974185267783676	-4.260042335884909	-4.745270651336886	3.239884402902955	0.06071313999614797	-0.8846407055785076	-0.02336280758629305	0.03742633847449219	-0.003547376427753312	0.9441966829076484	-0.1474853165339614	0.009447462766191149	0.2459164851690607	-2.421301466645958	-2.225139331301236	9.273623584343778	-0.07389758741977111	0.02621890305902581	0.1892800548128692	0.138114639871694	0.08157455334815386	6.882175684993774e-14	2.094952424982288e-13	nan	nan	nan	nan	nan	nan
0.1	-0.0280885934577486	-0.04718203400910979	0.07134840559738019	0.3395812516736221	0.912945916152912	0.001364566272369573	-0.1666524612533993	-0.09416311570526555	-0.0843620679789958	0.3769214006372292	0.05499791811574541	-0.1137990896187907	0.009523425552354182	0.05632309714790057	-0.0891595550669715	0.669278398232835	0.1939582893573018	-0.6692783982328306	-0.1939582893572973	-0.3814591953680256	-0.05289271320366266	0.0199727620661083	0.03954551456270563	-0.1406319553124676	-0.04870966286028441	-0.2588585617102851	-0.04286330005194967	0.5242469789336005	0.8764646645724637	-0.09648828656198349	0.001399242932163239	0.770521849688891	-0.0004155184987981086	0.6412269499361989	-0.5268764493757394	-0.6262918655110232	1.648327553662331	0.3057620413544069	0.1077740258752351	2.641266341059244	-0.6811701413001967	0.5089740879842868	-2.514007505051192	0.8530271683103736	-1.054529991048992	-0.3515752722125911	0.9269532242380889	0.3057658900808881	7.090120123564717	0.0736587639080216	-7.090120123564717	-0.07365876390802048	0.992248080211803	-0.3049169737394303	-0.01424955648634302	-1.431549039507903	0.4356352653642646	-0.06500198084838348	-5.584834556547283	0.6739908024035811	-0.225625694345771	-1.554264569666606	-0.4013506053036774	-0.1106946331633249	-9.169195717500982	0.02103158203508341	0.001874789244751358	0.01050961008074988	0.001494817212456408	0.007790769682618944	0.01367814391612605	0.01114051517703564	0.02192282410914606	0.02242429862305369	0.001441605408966586	0.02979194306186517	0.09179376536536019	0.08262547914115119	0.003069611104185197	0.03647039576054972	0.06937752256263674	0.06128857606861237	0.1426151496963461	0.1462799309029844	0.1671563940873758	0.2008437821995269	0.002325195593066063	0.01901994457635276	0.0011774266094148	0.01090232816748622	0.001201963673797681	0.01060313413518834	0.01007895603027903	0.007398803906598641	0.00287430467908996	0.009437936695802545	0.09140081882970048	0.09046466605976446	0.002317385316781388	0.0167774615456968	0.00113686149497212	0.01498556592194179	0.02150983776173167	0.01140467543823184	0.001146519478233649	0.01863588663767919	0.02002245333637319	0.05962118261757889	0.001326552761048981	0.03500438263322206	0.0296452999228911	0.02547491838211848	0.01973778546062594	0.02410300096269741	0.04674442156357311	0.06338512745595042	0.002779359424728691	0.03231152997228348	0.1151714405637782	0.1078834778068994	0.1029600159461774	0.08482436853394444	0.08249927928446923	0.05482620975215111	0.1797104256150981	0.1842114258178089	0.266014096967966	0.2462886525832975	0.001872016024756539	0.006613782046808151	0.001704931146846105	0.0005353019923951397	0.1685222701502136	0.0938938848711474	0.04537401972406011	0.08298966052319619	0.09317488128557185	0.1315357683637488	0.05934897376641023	0.06333550922236025	0.001079720762033034	0.03990938602560049	0.05255759935558596	0.2258278728778297	0.0990524663398827	0.1055663433652312	0.1308371344172188	0.1602646904525428	0.1116869679828447	0.01424323368772263	0.124992751590149	0.01491469336814012	0.001008829992005574	0.005594977143268801	0.001023708857189458	0.007937291328043905	0.002560091948835861	0.0129579190721303	0.1093855689773696	0.09488104485480725	0.2404130391485869	0.2245166229971686	0.190288203132248	0.2335663400755135	0.002020268646714022	0.01102501312229874	0.03586719808661588	0.0467998043089098	0.08576124219542815	0.09113986441613257	0.07933442281990129	0.104266020044506	0.05691961005543261	0.08856635667368125	0.001070128540743258	0.006377204076726767	0.1391717951288707	0.05428380072661838	0.05661863667809511	0.0731344830239376	0.001158709306900153	0.005668211008334896	0.001129434874392969	0.01914529881154665	0.002343676299349926	0.1491333090324698	0.1048310092399377	0.1169541290951608	0.007770959557631639	0.0008525500190419531	0.01040573600212672	0.008827372109430211	0.09279563212460538	0.01180689431168985	0.2372773650937172	0.267662759409356	0.1653275324085486	0.2056562115584696	0.02829436720381564	0.02183276004608746	0.001138832673872528	0.03183355905708399	0.001027380045549534	0.02070784690439973	0.001009588731155268	0.01564740716821042	0.001021590875959389	0.01031234643088193	0.01959555803547622	0.005161816217365832	-0.01495222535889069	0.002736167747001415	-0.05118432005994606	-0.03592054938047689	-0.009180303088155461	-0.01853691812337074	0.001103975949390386	0.001061910938928443	0.001086686785625413	0.002814726981091269	0.001259621294064255	0.08570794236453096	0.001425617468688875	0.06008983023183004	0.1792824536731842	0.2779549936880433	0.001339710390356219	0.001190545388392741	0.001041279460903703	0.002546478221767606	0.002060867856446557	0.08467065008792674	0.001671042730859289	0.00108775500183408	0.001704453299156822	0.001164967536125899	0.04089691229027857	0.001333059982884417	0.01481313466817951	0.008627865917110311	0.1065454133508061	0.001398063531682696	0.1041212926681322	0.09318990228123265	0.07518865280330754	0.1794859329460413	0.2379834225959256	0.002508395789095708	0.002342722809923944	0.1797040491514046	0.1035452635807577	0.2218782528527428	0.0639860562304152	0.001083643791093765	0.02074843534055068	0.1040622384790922	0.03375007403798082	0.001223304131736726	0.00121228331315437	0.001009484458862159	0.001025286095037308	0.001120624642486709	0.1362165225156042	0.1840746354050752	0.1789619636543863	0.002284692900820123	0.05044992546541623	0.001057334976552439	0.001027774994294613	0.1170014732799618	0.001077707920120179	0.1278720340855512	0.05456638087148612	0.001196868131372652	0.001124477863587347	0.001378766798852485	0.1121230829076652	0.01315665836183954	0.02106428698106734	0.001023087890066242	0.2168609003441193	0.4139209775210921	0.05203902028404497	0.00119488040011222	0.001024742691039306	0.001008674842976605	0.001019041250078289	0.02346174904580643	0.00245756571076765	-0.01513611508334659	0.003137574652771087	-0.04276839192335481	-0.03769925709333372	-0.01039544576736598	-0.01743700501871174	-6.050934654057476	-2.359988196426021	-0.0777627233114991	0.005784809657116191	-0.5365277769986977	-0.8410587448126982	0.03829575908697225	-0.2943769430740026	-0.213889968616808	-0.4536267278024736	1.423793093158418	4.990175808301402	-0.09739415429734638	0.06148914917438277	-0.01469347506475094	-0.2359401133488877	-0.06116069293521019	0.2444877301189501	-0.01394613238927944	0.002096968979928484	-0.4378358771637518	-0.03412798467665223	1.206686400358184	0.0623755355938142	-0.5967796497851082	-0.584745270675983	3.410212916265262	-0.1725332690604404	-0.6211161795855382	-0.4922721505276958	-0.3261167614439689	-0.4192066046828001	-1.485337631874746	0.03998597907361904	0.0242939334337325	0.009851050111162538	3.924573202686092	6.944288403121552	0.2414613838209878	0.0578366765471279	-1.396973767507819	-2.43641694327084	-6.526948383951547	-0.8503100524270824	-0.7948098496465716	0.03226042329023278	0.06087225131619193	0.0438507061097374	0.8531419858276499	-2.609600305162375	-0.6181269572131586	0.04695292526911005	0.8027522881284332	-0.1802627689527082	-2.272816708084027	5.109313862315358	0.08596100245200226	-0.2823122637577206	-0.1911880215014868	0.05854993908375018	-0.01019377086205213	0.9345427887732656	0.2116225485898391	0.06515459524007869	0.4179068445004777	-0.8217992835356356	-1.867158722702911	10.18905714510387	0.09517636246144026	0.07732797591650981	0.1944022500819233	0.1381311201568443	0.07961439474801016	4.011049592197789e-13	1.458044335795812e-13	nan	nan	nan	nan	nan	nan
0.11	-0.0225641427826641	-0.05241912056303746	0.06574296202625868	0.3558314381948268	0.915900653521971	0.002420401776647642	-0.1386632824229431	-0.100870410231019	-0.07685257545486146	0.3523567979740904	0.0635127167888927	-0.122441997005311	0.006564967405967798	0.06519186680300115	-0.08649759957224147	0.7389362033851177	0.1936416378336246	-0.7389362033851163	-0.1936416378336485	-0.3709067115839831	-0.05578687958793373	0.01982987974846774	0.02544540148675821	-0.136242857848527	-0.0490923336910055	-0.2923045931001373	-0.03573809183686866	0.5223893582930151	0.8600545623575026	-0.07058094880410862	8.086072752124305e-05	0.6826114150052467	-0.0002127424644952437	0.4633924766492219	-0.5128593608510802	-0.4895095820233406	1.602200568915856	0.2854269378883434	0.1021963938243119	2.954482848426407	-0.6433750981874313	0.9761552690606859	-2.397946067761998	0.8374266032980953	-0.697451768025685	-0.2379752100866018	0.8400134723757831	0.2207128132346569	6.83116860673395	-0.1362686745374859	-6.831168606733942	0.1362686745375237	1.112361584417873	-0.2749559040567806	-0.01573939717017378	-1.389227360520302	0.4419204479668899	-0.01400160606514589	-1.221472843347672	0.7418551040608798	-0.1347070210224839	-1.722155833112053	5.098559105886344	-0.1444993854901965	-8.294831758395583	0.01746552425989996	0.001497933445692921	0.01023404849927886	0.001283655872671717	0.007751648852428759	0.007618958045558152	0.007403766132972272	0.01266887607051291	0.01555088048627135	0.001362741366093256	0.02979669694676959	0.08920841757871649	0.08014874774542285	0.002260097275958856	0.03474871382444034	0.06325179588856676	0.05650472719199239	0.1576167719277437	0.1592377185953551	0.2168607805291813	0.2467509528652461	0.001833656249508405	0.01839028204173503	0.001212144365610811	0.01126581483261237	0.001125388860122668	0.01014141834104483	0.006385401234347173	0.005703372980719241	0.002443731511152397	0.009073654192273099	0.08188852195868013	0.09039383230786084	0.002002327519522593	0.01660106007810987	0.001115886983329077	0.01506338015648912	0.01203985924492735	0.007500788517973775	0.001150510673107972	0.01854273326115172	0.0308090576642546	0.06981871337897003	0.001341360776943748	0.03558655742200944	0.02189878678866742	0.0202266285165729	0.01386170354506535	0.0192465405043641	0.086907752878173	0.1002399872974342	0.002069732938545615	0.03065148197357255	0.1090569123857322	0.1014072184426983	0.09751835655772779	0.07973320063190167	0.07825493192151677	0.05162108265405951	0.1729016358144314	0.1747634073863495	0.2494988325455494	0.2274036560473224	0.001994344926257958	0.006717963871534074	0.002217872155374664	0.0007956507577443232	0.1720967503429073	0.09316022393719463	0.07107727354840615	0.1109329233259088	0.1291292392367917	0.1656825970376944	0.06103193531568615	0.06463448489373305	0.001081145060396374	0.04051496180190427	0.03889931444977486	0.2135217351385107	0.08973044718397241	0.07895496003250668	0.08740573211751451	0.1024754130397324	0.06813214862266938	0.011349327433665	0.079660721379802	0.01539595021786176	0.00100955490091044	0.005919208110726407	0.001027797561203982	0.008416427297365048	0.001930007439558123	0.01258218203442063	0.1186972163153273	0.1005255916407988	0.2156978757661351	0.1986170190390852	0.1807771434440568	0.2247745287204889	0.002633165705796093	0.01204132688444176	0.04131663831093618	0.0516845681846189	0.04889527780327778	0.09114385802805862	0.04498050630998024	0.08950016363553841	0.0774370956339748	0.1213456127254474	0.001099576191224146	0.007401103421549904	0.1315971113316714	0.0508403614621946	0.053648399810881	0.06983348103273851	0.00120439955250318	0.006378108433784038	0.001126490738380464	0.01912631084250942	0.001947810454633672	0.1578926747780776	0.1079540462310965	0.1183933061903539	0.01062666052043702	0.001320865832906905	0.01647874567696909	0.01255629871362167	0.0531668355201332	0.009003022385494514	0.2277790703237218	0.2501699953343453	0.2237681630069981	0.2422703209736231	0.033006544370605	0.01849784095761376	0.001209254820367308	0.03291367709392427	0.001026742426604634	0.02270431443099067	0.001009364698375333	0.01706503798817884	0.001020703925886071	0.01112756927161377	0.02103439546629545	0.002424166185787686	-0.01508197165047047	0.00426791660131587	-0.04436375090603396	-0.03724046021960915	-0.01033594761022325	-0.01721870423769434	0.001105322181347087	0.001064982531324101	0.001068079253999712	0.002117206630818383	0.001298250653818064	0.0856597835409231	0.001400948367346742	0.05138030541698345	0.1822429118315652	0.3186043335670385	0.001303337783004338	0.001297168039716091	0.001049347125326059	0.002340193625020882	0.001935314459124442	0.05551061603193936	0.001674697768756306	0.001099374680516855	0.001484448712002827	0.001145950204131445	0.04477121793446667	0.001376869399641587	0.01164372686465203	0.006333005330384527	0.1656653832009018	0.001267262289512665	0.09693581854630645	0.08708191373879635	0.07038969047049443	0.1461526837277848	0.2017872236510845	0.00179494995753722	0.003101297230667607	0.176246850507863	0.1023647487732601	0.1410191384099697	0.06242506277005897	0.001081768002507707	0.0236889822553706	0.05320781174457274	0.01753834857484597	0.01400559721652582	0.02705170702642624	0.001011007209592649	0.001037778279495453	0.001398364842218056	0.128428214676328	0.1605708944696967	0.1526432221347644	0.004111695916367526	0.04539199079955732	0.001210799468125857	0.001207711226199485	0.09151940624604385	0.001174671017596119	0.1134176900642234	0.04601106528193109	0.00129861153262602	0.001122534931733996	0.001665364131121107	0.1125894837922837	0.01413309029680552	0.02478776410292457	0.001029295940440169	0.2053560591564633	0.2305071589276383	0.02659849850833682	0.001356800722836692	0.001027209288411044	0.001009517957056177	0.001020406589528425	0.02053135003350582	-0.0003402034657736977	-0.01516840319574905	0.006703939014465864	-0.03881946893826561	-0.03819333355976109	-0.01144399360657634	-0.01572584972720349	-5.813554696614713	-2.934763244336449	0.003360976189824152	-0.005463459068389815	-0.2461659056519621	-0.5383925123688023	-0.01541841937989918	-0.1973146558140709	-0.136363244243353	-0.5144915430348643	1.124892055296643	4.196576967780122	-0.03898298220342471	0.02421263494500953	-0.05826014192133415	-0.117858171994093	-0.01993440907862888	-0.3275392566247683	-0.01430772630668943	0.01160812727052462	-0.3275289490026104	0.003835897621058328	0.8392976857082609	0.05612233326415445	-0.4540710226045374	-0.4014647422122834	3.92767492373912	-0.1526517940586248	-0.6715030507870196	-0.5240769732020557	-0.3210763611374514	-1.453171657006912	-2.271883296007172	-0.01381783761079913	0.02896405516174666	-0.1342113166824316	1.713137146070898	0.2318779800143825	0.03296223231816017	0.06137146907728574	-1.079215935041222	-2.759670328563999	-4.950132757278868	0.1283121914947696	0.7091545988911624	0.03329946628632534	0.04394366871687373	-0.06529651166817471	0.2854564053954336	-2.558503268848974	-1.191902808946341	0.1446515318396304	0.2044197800936536	-0.3153419153067404	-1.0613117014831	1.52380601332208	0.11533946495603	-0.4101000063686563	-0.4616868065244532	0.0779576643574412	0.002846012123010538	0.8268233226838211	0.09262208939621358	0.03194136290572867	0.33554393944531	0.07549489550444095	-1.643673570753658	-1.952737687641566	-0.6262436470695749	0.1345690715692822	0.204438142448651	0.144754438277455	0.08312921557931457	1.969686937924279e-13	7.784987909046846e-14	nan	nan	nan	nan	nan	nan
0.12	-0.01882615809435898	-0.05728559121392823	0.06166395929078444	0.3716350794185483	0.9186592850180497	0.003384560525026286	-0.1076045358170704	-0.1066923443556488	-0.06517434555351517	0.3289818184773909	0.07149633092181638	-0.1282161306149595	0.004806744294242925	0.07298762190655801	-0.08486354671490204	0.805696324364322	0.1912473237488081	-0.8056963243643211	-0.1912473237488155	-0.359329705523334	-0.05841262330382777	0.01962972432009871	0.01174589165543587	-0.1317988219427028	-0.04903908339713411	-0.2856300410157082	-0.02821011270191996	0.5217766667680768	0.8421335487144016	-0.004202285464089278	-0.001321096332024111	0.6069864037376538	-0.000107370024935081	0.2839337525686513	-0.4527532687600685	-0.3210036983760183	1.559018494165668	0.2665408666806605	0.08943867469535105	3.25517989614393	-0.5040980610555977	1.342721563413914	-2.276082871787874	0.7467902602626751	-0.4807752356903054	-0.1115282648649759	0.7123503138463392	0.1001853626041668	6.510583288948935	-0.3418737483200889	-6.510583288948935	0.3418737483200902	1.19715253553222	-0.2512324400628694	-0.02570417863159011	-1.351428390582753	0.4466229537417118	0.02218224407057517	2.439282138310262	0.7545449863705813	0.02336012878370348	-1.856446855293129	7.692914511129731	-0.1274096041385087	-6.712111034289178	0.001550863084536385	0.001309867654191582	0.01019104098628979	0.001179536137177439	0.00784441083345115	0.004486657126430291	0.005510319587614628	0.007470427754033802	0.01156109577945572	0.001342602535833081	0.02992210592894583	0.08770724269968087	0.07875227963000275	0.001841211321214432	0.03362479436310806	0.05589812217296085	0.05077177529809521	0.1676529660306336	0.1679203242084702	0.2608670871404995	0.2848816944136136	0.001569064646904628	0.01803139234077427	0.001282812602878888	0.01164666988831412	0.001091137349678336	0.009825722133110316	0.004397076898662563	0.004747398463494559	0.002165018294927341	0.008874476487445881	0.06351984885408218	0.08253618540473881	0.001846240646362238	0.01663183571606492	0.001111213511194035	0.01518057345421096	0.006964229054172022	0.005162347617116385	0.001142994912015135	0.01847937622832989	0.038147922196657	0.07653669500748593	0.001370666325122868	0.03616808752086916	0.01625993441403317	0.01636964394448346	0.009678748711139976	0.01577534769417581	0.1326743904490318	0.141276943364858	0.001648259578083301	0.02939498482450617	0.1024389391327458	0.09450606964048171	0.09174862661506893	0.07438051820344935	0.07373894993993181	0.04828132847012069	0.1556721961107528	0.1554925011696321	0.2256112441222281	0.2012465542493767	0.001699211295468549	0.006444060824718891	0.002852792501237475	0.001138347806055503	0.1729424179368059	0.09165709694189721	0.0840105854074636	0.1182335592088853	0.1153098296973848	0.1431093409309551	0.06125202499628075	0.0642873235065336	0.001080918727217589	0.04109867521442044	0.03272881430455606	0.2039443110832138	0.06190032895398398	0.05289672468817785	0.05328839686183762	0.06287752213362578	0.04730101504170071	0.01394514531523334	0.06297923455233205	0.02545965293204183	0.001010678926066439	0.006275240391070045	0.001036089852922039	0.008995939225784323	0.001752609123763972	0.01272602087639062	0.1208460773040891	0.1007839536431878	0.1908064647249497	0.1735829019722736	0.1646588066387955	0.2086949339933851	0.003849862414700413	0.01368487785261338	0.04183751218527253	0.05149258577232926	0.02719989436312681	0.07490495797671151	0.02498068097421335	0.07542064345898092	0.07716609009590471	0.1205878502456506	0.00116278794794934	0.008614405344642879	0.1211289050733913	0.04600731225443192	0.048106009435889	0.06404725829776867	0.001278112891445781	0.007117926667349095	0.001124047297817476	0.01913121569075628	0.001892458090595866	0.1658596347329011	0.1099522249510465	0.1191347552620802	0.01254641512229001	0.001560033184501673	0.02134942192821783	0.01569156016041874	0.02952498504120292	0.009606192165934833	0.2174570106670753	0.2345436984251739	0.1883183128736805	0.1848714092942155	0.02331973666656717	0.01202621776640659	0.001325414458145459	0.03444240929112437	0.001027657627214709	0.02478754749753208	0.001009674502175414	0.01852968382254532	0.001020943649963346	0.01196891158601089	0.01956040860170145	-0.0003535632757656251	-0.01514674582259858	0.007156075793883778	-0.03945761253133746	-0.03800981481027108	-0.01142019434371913	-0.01563852941479622	0.001106668413305574	0.001068054123720751	0.001049471722376369	0.001419686280536964	0.001336880013568922	0.08561162471732162	0.001376279265997288	0.04267078060213943	0.1852033699899428	0.3592536734460297	0.001266965175652489	0.00140379069103824	0.001057414789745361	0.002133909028273524	0.001809761061801037	0.02635058197594928	0.001678352806653982	0.001110994359197505	0.001264444124847592	0.001126932872255247	0.04864552357865506	0.001420678816399248	0.008474319061121328	0.004038144743655768	0.2247853530509967	0.001136461047341535	0.08975034442447896	0.08097392519635885	0.06559072813768074	0.1128194345095267	0.1655910247062414	0.001081504125979392	0.003859871651410488	0.1727896518643216	0.1011842339657618	0.06016002396719554	0.06086406930969937	0.001079892213920084	0.02662952917019093	0.002353385010055649	0.001326623111712192	0.02678789030131768	0.05289113073970218	0.001012529960318533	0.001050270463951969	0.001676105041936635	0.1206399068370512	0.1370671535343188	0.1263244806151431	0.005938698931915821	0.04033405613369854	0.001364263959748287	0.001387647458124098	0.06603733921212115	0.001271634115066554	0.0989633460428959	0.03745574969237812	0.001400354933845749	0.001120591999921792	0.001951961463388637	0.1130558846769034	0.01510952223177091	0.02851124122478117	0.001035503990815105	0.1938512179688078	0.0470933403341823	0.001157976732629554	0.001518721045558782	0.001029675885782912	0.001010361071133046	0.001021771928977936	0.0176009510212051	-0.003137972642314745	-0.01520069130815138	0.01027030337616047	-0.03487054595317693	-0.03868741002618801	-0.01249254144578641	-0.01401469443569461	-5.543326655977125	-3.362679032469937	-0.03125190978231696	0.03216137186865337	-0.1678672772178363	-0.264332058788281	0.06242677855775007	-0.07832428700947409	-0.09433747365167212	-0.6434473312086184	0.5687566773016811	3.434889984806999	-0.04323958756061905	0.0649628272931661	0.01451044212601799	-0.0880488316046265	-0.02813973325674033	-1.312874900124379	0.02748928872658096	0.009972781617376428	-0.1247466731572465	-0.02816872861410567	0.5107765737838736	0.06224659764411556	-0.3185185910882226	-0.3076917410315892	4.246632161452675	-0.0918230990358108	-0.7060940671904111	-0.544575055810813	-0.3530421786141635	-2.383784161740789	-2.939758684268743	-0.03563099525615121	0.04076359001535706	-0.1440421621551228	-0.2039521812639866	-4.399728553017026	-0.08776602784061793	0.05346420378955617	-0.8512310307138289	-2.325787345590311	-2.888671082610749	0.2476347747009224	1.121679323253118	0.03862068590517152	0.08094744313833592	0.1477658818414257	-0.2240949708944506	-2.436502926908521	-2.075683631645768	0.172400366465006	-0.2125969694775045	-3.428841501649072	-2.135549461641359	-1.598089844012799	0.1238415180956148	-0.5602342524227356	-0.6882321702492258	0.06453410118933781	-0.005415213868035979	0.7760616306180859	0.07207694390244856	0.01932490277278875	0.2991738130138859	-0.1403909422089717	-1.493865289533232	-8.613547073812923	-0.5321644580892596	0.1670508080168703	0.2117553580633852	0.147534123033874	0.08483828947345592	-1.447110249162544e-13	8.802056506364545e-15	nan	nan	nan	nan	nan	nan
0.13	-0.01666959946928461	-0.0613629676387303	0.05928767700082241	0.3870348248251227	0.9212708358468339	0.004200120875673567	-0.07378715377904932	-0.1107313820528672	-0.0509439684464596	0.3065391182258828	0.07834838712589909	-0.132332969307119	0.004144146601780708	0.07937162798894387	-0.08446832226481499	0.867936204186201	0.1867650973371048	-0.8679362041861923	-0.1867650973371109	-0.3470816720489962	-0.06084554776803315	0.01929076866267489	-0.00160886762925033	-0.1273062728340436	-0.04870243531300546	-0.2634233714532464	-0.02061707210458714	0.5231072198512233	0.823033333552788	0.06589129169777737	-0.002564012087821524	0.5442650858583561	0.0001179709298220636	0.1537136018427907	-0.3639067917214532	-0.1578054983767213	1.522091377682518	0.2562235959409648	0.07381200214237779	3.49389676642926	-0.3068934681606975	1.47490035228381	-2.222920691102437	0.6261954854543189	-0.3525684434589909	-0.02556555009421877	0.5671713749398717	-0.01812607724011294	5.922652303936901	-0.5616056513269433	-5.922652303936903	0.5616056513269733	1.249786703679983	-0.2364339172232633	-0.04183748205117521	-1.323078245035257	0.4517489970683284	0.04297826616256425	1.950383300668366	0.7574780815956417	0.2413588198861874	-1.95407720555778	6.137148117505224	-0.1209505501216094	-5.869297147524977	0.03556360542841606	0.001209892547841595	0.01028805340562935	0.001124818146890938	0.008052259664427623	0.002809473703321597	0.004495457610517378	0.00451280140479318	0.009237858309334089	0.001351355093670488	0.03017573103424267	0.08453684062926371	0.07642353073769051	0.001590108724395179	0.03289282156107395	0.04869936774953884	0.04488877463101872	0.1744356831244807	0.1721053173358929	0.2980673340676611	0.314679202224399	0.00141913583127814	0.01782758508590895	0.001356937383494472	0.01205096235490612	0.00107525749408664	0.009632638897408145	0.0032506834765953	0.004165170020752696	0.001953412948505804	0.008762558265202575	0.0439832005957224	0.06687797950692521	0.001725971041188383	0.01679040422799105	0.001108782191212332	0.01532613503232804	0.004191679702003409	0.0037288826807754	0.001134467563043795	0.01844058772682979	0.0426728584061725	0.08046887103442775	0.001413185935063794	0.03676021005850915	0.01231467964824131	0.01359002514272823	0.006802672045160757	0.01330612334927122	0.1748950426289111	0.1832667294657063	0.001395322797835155	0.02837725925728734	0.0952855078310659	0.08717455400579487	0.08544623327059589	0.06867426952497357	0.0688666588131856	0.04465391072124713	0.1371336970508326	0.1346773395038932	0.200638492726566	0.1727001752685857	0.001402111594919103	0.006141421061020811	0.005514142730929961	0.002354351188543196	0.1735689048777871	0.09208601742451956	0.09263722827598457	0.12005120246394	0.09678796895898562	0.1146759706380261	0.06201783024849463	0.06435457469078695	0.00108364791593019	0.04159845599737924	0.02956852688480036	0.1961112667164934	0.0352991635524432	0.03369798199932306	0.02969089950222276	0.03979436580770742	0.03726373404266844	0.01268843571420202	0.05618728447327467	0.03059034276242673	0.001012081385404298	0.00664158425454394	0.001045773321541693	0.009641311785728933	0.002200101540977284	0.01360930937924606	0.1209457565424945	0.09960392997841383	0.1674670438015606	0.150957684497721	0.1491919117345047	0.1899647486068604	0.007197253122052319	0.0172563178932583	0.04158246119107498	0.05011643068556416	0.01526669948020708	0.06144795642749157	0.01387193319096921	0.06524847587347564	0.07854678957776209	0.118022203383409	0.001293685793131624	0.009886170255203218	0.1102904146652407	0.04097004725250183	0.0428000162495093	0.05832588536017708	0.00136884303968706	0.007767692821454676	0.001123347518578131	0.01914617169432599	0.001886392912388602	0.1727032075351164	0.1108144160981317	0.1196637687058041	0.01445571871943277	0.001880758470330911	0.02674852208487763	0.01946644404423406	0.01613533755794864	0.007224222920138955	0.2043578166950925	0.2195085896693076	0.1453571777239307	0.1311175622866314	0.01281646545593603	0.007996682955288699	0.003635444637914154	0.03839286315716416	0.001029062483843761	0.02686010482951938	0.001010147012093511	0.01996011535019636	0.001021506797702683	0.01277769282509356	0.01742253766390352	-0.002791100773170903	-0.01506843281142986	0.008968768277646855	-0.03612300397841165	-0.03847753746372742	-0.01231001836456782	-0.01426791638714492	0.00110497046135713	0.001067662585575129	0.001043015775637821	0.001337467085544271	0.001380440738002629	0.07563246362598168	0.001287314770049324	0.03740163175711182	0.1855581709457573	0.3767038537246821	0.001259309858165111	0.001459868878535056	0.001059836759643127	0.001969476113355339	0.001666817801696594	0.01414638847134144	0.001534522703774335	0.001102237560257839	0.001246764068328105	0.001124451703020843	0.04751110441229679	0.00148865452063873	0.007607656802659149	0.003464703815828893	0.2542527118797812	0.001127432368681668	0.08149185572578548	0.0733594070908405	0.05991722989183172	0.1045712470272534	0.1495489086067243	0.001101372085103236	0.01209286384725949	0.1761661789968229	0.1070248883196048	0.07915724229832864	0.06481034476589087	0.001092070457289751	0.02531533799578181	0.002949861368988069	0.001425747449215599	0.02393192438115922	0.04315158821348673	0.001014396306996688	0.001060574631039385	0.003506495816170809	0.1214852633270828	0.1219188777357932	0.123346269659107	0.01480981984188197	0.04208625887153966	0.002314958458728231	0.001576807745067606	0.09268084241000828	0.001564044569757415	0.09078009395893885	0.0354873306692781	0.001516700544183546	0.001124333944178395	0.001819206463015338	0.1111666816709681	0.01774239568414588	0.03652190945287205	0.001028587084272528	0.1708534792810724	0.09967318830960112	0.001172063078577993	0.009891728106520592	0.001031242724946252	0.001010873697465361	0.00102236445300735	0.01514193604026448	-0.004951140775260335	-0.01488431300288356	0.009740232682598651	-0.03379036184567328	-0.0387773620672146	-0.01305382392044107	-0.01309988092065449	-5.238293101259332	-3.523845286256178	0.03258049148662443	0.0167034412899361	-0.05596640372950859	-0.1920295264839802	0.009594146044839623	-0.3715894957645115	-0.05601225071708819	-0.5474182061394373	0.2742400909615451	2.554419213980957	-0.006002519883487007	0.02825700165449048	-0.03508592906378671	-0.03775671654844597	-0.001525002508844507	-1.714091060206888	0.0120655928241006	0.01738891124139192	-0.1390217614862135	0.008800154540742426	0.2770421332771694	0.05840590786463036	-0.2344875749657743	-0.1937260247568696	4.110152394943785	-0.1032436001350544	-0.7616448576752727	-0.598087365142931	-0.3755262346447805	-1.804489581980074	-2.706252192896732	-0.02428273137998421	0.193325739804908	0.1963342395361691	0.4329444527032075	-1.494294732609118	0.0880841607128036	0.04596570349004819	-0.7258431526749367	-1.492292877985393	-1.739181356198911	-0.3842237119963497	-0.006854430310352257	0.03564752985398981	0.05675911735683641	0.07703066026128212	-0.03267603204275758	-2.088696054620884	-1.646670014726328	0.511878133396593	-0.07770552765312	-0.04272987449644574	-0.2510113298334871	0.652527573174866	0.1307501125793618	-0.463842664276549	-0.4751681519474629	0.06422310226049052	0.005136634602526411	0.6017833256239848	0.0292732812361508	0.04126942134349983	0.4458099570086271	-0.2812620632771456	-1.542709054392222	-2.581902709216931	-0.2734058496679397	0.5848087695997075	0.2034642864111195	0.1392154586656278	0.07779122726163128	-1.495599202735532e-13	1.423212661861582e-14	nan	nan	nan	nan	nan	nan
0.14	-0.01562517347034381	-0.06458742255787249	0.05843679454808619	0.4021001227827296	0.9237928428740906	0.004863572701331094	-0.03801459538919095	-0.1128938935142516	-0.03624540862224661	0.284314134402934	0.08407173072937152	-0.1354670182986916	0.004203947767032714	0.08438545885076185	-0.0851657803527638	0.9238545630132402	0.1798745283762875	-0.9238545630132391	-0.1798745283762885	-0.3343873205629217	-0.06316293093739692	0.01879796409507144	-0.01478676881897717	-0.1227665994202144	-0.04822290020590163	-0.2476557444725622	-0.01319225210003066	0.5265760098065644	0.8032423840325829	0.1147676208113204	-0.003735647396417932	0.4888575686680899	0.0004448276348537435	0.06150722734576722	-0.28216896762512	-0.01592373092879583	1.492129004372191	0.2486321063847344	0.05901696969740146	3.646215166512428	-0.1287928138705643	1.436358106828655	-2.23253958608076	0.5210477401352971	-0.2842172955865297	0.03295150708833681	0.4383152696467023	-0.1183511449999219	5.24627908998144	-0.8235422581431872	-5.24627908998144	0.8235422581431885	1.286416137878601	-0.2281241810933779	-0.05647396066696501	-1.316056771590734	0.4560478147766411	0.05075964866616521	1.151473621958943	0.7209008678192931	0.4510075032226672	-1.994593727010037	3.449464901475708	-0.1131535146962034	-5.249350896481041	0.02185401313866051	0.001159045252737013	0.01048117277103101	0.00109726594192773	0.008324380598175444	0.001960724551760171	0.003973765802763675	0.002970173132610747	0.007886223425240618	0.001377508033382402	0.03053990692090568	0.07838144464009712	0.07163720962831044	0.001419920101125825	0.03242544606987097	0.04230526116269136	0.03953810309699859	0.1786973140392871	0.173525088883275	0.3274975730259961	0.3365662314256821	0.001340286496451151	0.0177417288137059	0.001422030612516914	0.01245903663404714	0.001068531495993212	0.00948482675545944	0.00259129433969251	0.003805066940556295	0.001776013832182743	0.008698354610334804	0.02724705432140653	0.0503478685852473	0.001593901650727665	0.0170299711559126	0.001103187148969792	0.0154933392238225	0.002776744154637518	0.00284040344106614	0.001128963894920338	0.01842316171689538	0.04454526291958424	0.08210520770647248	0.001468425455743598	0.0373807656381228	0.009852316448685876	0.01173824433123501	0.005052619239559238	0.01174936926309541	0.2103132675145634	0.2226565379882586	0.001264207261519489	0.0274996811081241	0.08758181790007108	0.07924445652841196	0.07851168984589581	0.0623905171954201	0.06359884456312286	0.04070910650753801	0.1223520697799971	0.1188978813185098	0.1783910246733955	0.1483868087713044	0.001263313432707672	0.005970690718928409	0.01090705809998053	0.004822635668564208	0.1752540965777732	0.09491394134974995	0.09997045428406241	0.1242017206715146	0.09381706727268713	0.1090764617379667	0.06420756228841613	0.06578636464183554	0.00109110322303901	0.04200746429798678	0.02726865646167611	0.1892181418287107	0.02048328767332047	0.02348423341235515	0.01653948346910068	0.02786947153710026	0.03044016765379305	0.008555730733445737	0.04797042078908003	0.02709630286307476	0.001013715897511153	0.007008179849816901	0.001055767084018958	0.0103037625430847	0.003336432995009705	0.01522941091050997	0.1213522952863173	0.09971510760267419	0.1467140034120203	0.1318058711473722	0.1384308190209282	0.1762352023174298	0.01323407864777707	0.02332225035512755	0.04225902856851494	0.04963704562365404	0.009393543011547828	0.05844693916006143	0.008092222194693546	0.06335787137425579	0.09085305177194113	0.124989743741269	0.00150528014943585	0.0112341805675325	0.1004066928330996	0.03639798064265396	0.03900001004467866	0.05416138056525675	0.001472360551988035	0.008378468169973214	0.001124869175890489	0.01916855271857616	0.001817054162139622	0.1780779091615081	0.110526901687996	0.1196311716146969	0.01671007111845307	0.002314406950297266	0.03333140007328485	0.02440789916573437	0.008982883471756237	0.005075767773844218	0.1873432043654849	0.2030984654822539	0.1385639390539833	0.1243397474796212	0.007290280651381572	0.006564833862398609	0.00893351452770845	0.04537396077164086	0.001030548364576568	0.02887099678718973	0.001010639589633494	0.02132725851920558	0.001022084639831783	0.01354220150952411	0.01507057069734397	-0.004812392027602714	-0.01483140960419491	0.009219618643193159	-0.034291345055767	-0.03869341304223022	-0.01298081468795351	-0.01320116970123482	0.001103272509411626	0.001067271047429751	0.001036559828900068	0.001255247890548582	0.001424001462434781	0.0656533025346477	0.001198350274094159	0.03213248291208905	0.1859129719015728	0.3941540340033314	0.001251654540678193	0.001515947066031437	0.001062258729540081	0.001805043198437886	0.001523874541591533	0.001942194966734507	0.001390692600895842	0.001093480761316873	0.001229084011813491	0.001121970533852371	0.04637668524593963	0.001556630224879534	0.006740994544193695	0.002891262887999672	0.2837200707085658	0.001118403690026481	0.07323336702709247	0.06574488898532271	0.05424373164598296	0.09632305954498196	0.1335067925072097	0.001121240044226199	0.02032585604310743	0.1795427061293247	0.1128655426734472	0.09815446062946162	0.06875662022207855	0.001104248700657678	0.02400114682137287	0.003546337727920002	0.001524871786725024	0.02107595846099889	0.03341204568726858	0.001016262653669824	0.001070878798122256	0.005336886590395913	0.122330619817115	0.1067706019372743	0.1203680587030693	0.02368094075184503	0.04383846160938078	0.003265652957664435	0.001765968031996468	0.1193243456078911	0.001856455024441654	0.08259684187498152	0.03351891164618009	0.001633046154511624	0.001128075888444316	0.001686451462641561	0.1092774786650335	0.02037526913652049	0.04453257768096253	0.001021670177727521	0.1478557405933367	0.1522530362850198	0.001186149424527055	0.01826473516747699	0.001032809564109355	0.001011386323796529	0.001022956977036451	0.01268292105932394	-0.006764308908205609	-0.0145679346976156	0.009210161989036594	-0.03271017773816937	-0.03886731410824076	-0.01361510639509539	-0.01218506740561504	-4.887908100544924	-3.600746147966041	-0.01203052073924912	0.04501579239019685	-0.06923324331894629	-0.0700115415375609	0.08453693485278369	-0.5698387304368624	-0.04141801146031521	-0.5369815045580305	0.01571236129296474	1.852794262892457	-0.01964939102384385	0.06571918980879778	0.02356466083492664	-0.04362375908208765	-0.01859681984055978	-1.487255904893717	0.0436889719317022	0.01430130429970887	-0.0157495337105691	-0.02389624297996463	0.0516087028045857	0.06793320607445935	-0.1329509930222333	-0.1251976892647624	3.726636645794099	-0.06379361533644615	-0.8258104357289147	-0.6600757860254763	-0.4165194715809071	-1.376643465675479	-2.093156187564847	-0.009249110961953253	0.2912198095158462	0.3357585263669958	0.262622809238874	0.1670437255570526	0.1851417255812104	0.03530970731963545	-0.6632471349388261	-0.5287885252148724	-0.6570186715546527	-0.3275643012501289	-0.6032666226996335	0.03867103230335776	0.08436308262370548	0.295128487349155	0.03414528691129182	-1.741822102079144	-1.075555812241501	0.671298850701609	-0.03324296451298076	-1.337644645355982	-0.4792368444422356	0.3085475999988569	0.1390905984511403	-0.4671945740034881	-0.3768585417128707	0.0567359405547579	-0.003930216196921791	0.4822873954662835	-0.04024516306093204	0.04190954159019072	0.5324880605452508	-0.09368812231107883	-1.768868375769918	0.7816593663037682	-0.01262731444233774	0.7731795577383457	0.1994222831893954	0.1348764513017258	0.07598377853388928	-4.516638643580867e-14	4.381718895671201e-14	nan	nan	nan	nan	nan	nan
0.15	-0.01531463885884333	-0.06700262740172398	0.05881663600422211	0.4169007648455929	0.9262409918592915	0.005394424993525405	-0.001276688062952323	-0.1133865790613307	-0.02245611704118781	0.2616862783343563	0.08881388240119396	-0.1381546370174713	0.004695050391076167	0.08814529635311678	-0.08668869886205777	0.9729524042873986	0.1701993030168579	-0.9729524042873881	-0.1701993030168623	-0.3213597918664753	-0.06540265837424915	0.01817623303698739	-0.02801391937417839	-0.1182128767635528	-0.0477128297279637	-0.2326849256471478	-0.006492739016084432	0.5319425116813686	0.7833661795975401	0.1390275926122745	-0.004744499662065656	0.4377565860903079	0.0007647891817160336	0.001676567492701806	-0.1972032273289556	0.08472665190265709	1.468667280004212	0.2406767540179603	0.04785226984939604	3.694619010145331	0.0302880486310324	1.31061713648208	-2.291404890511211	0.4248678355911433	-0.2539740026372704	0.06445714340212666	0.3095906747849929	-0.1797357600534649	4.570526956688409	-1.104235018481543	-4.570526956688417	1.104235018481573	1.318110369820473	-0.2189443137885763	-0.06740675305353475	-1.33234450182747	0.4527370757353016	0.05050986710220155	1.865792467105941	0.626203201379503	0.6165575461298284	-1.973336107410522	1.474845914757488	-0.08591776844965787	-4.936135310702448	0.03622240551959988	0.001131016298072443	0.01074362675459327	0.001082324156022384	0.008669887243166708	0.001507959514052492	0.003686653528637371	0.002127085346317153	0.00709932046500426	0.001394640450835686	0.03102608358262594	0.07033092597576181	0.06529600126684125	0.001303520163682294	0.03215746183478785	0.03520964394811521	0.0336806787273444	0.179718178205381	0.1718602604348891	0.3501869906235909	0.351720042659984	0.001294515647485781	0.01772851710440749	0.001620653892503408	0.01303239748777201	0.001065254633557524	0.009417087173729584	0.002185039305822233	0.003562408824706303	0.001639776312733105	0.008684979931190535	0.01528337030289268	0.03774540275218102	0.006540110011452702	0.0223921456285045	0.001097810873307256	0.01568556299025387	0.002024909378634366	0.002251520960624209	0.001127089278146005	0.01842129745139719	0.04454750639783546	0.08197952896572573	0.001526448668617385	0.03803382651252893	0.008225240776758557	0.01050962087737024	0.003917428887017775	0.01069708164366056	0.242699039065072	0.2584603085189793	0.001191369061990086	0.02668280464267784	0.07777437993515514	0.06998917146744105	0.06963306072529216	0.0549762634307771	0.05677309902981505	0.03595534154125368	0.1108757590106269	0.1071228581423314	0.1593842024004814	0.1297483008791247	0.001212716250292977	0.005876042011068308	0.01776639182239838	0.008073839626372101	0.1765227978912962	0.09856932978341745	0.1012648564107743	0.1209062267183335	0.09528996799737431	0.108238962621334	0.06652670012833048	0.06739881879532779	0.001104001476973953	0.04231048801792951	0.02528813553909575	0.1827778600285362	0.01505045438337443	0.02101066117978348	0.009377220766751791	0.02340861422415895	0.02623710304148414	0.00785379576691338	0.04128210996470456	0.02444875811876589	0.001015647093216999	0.007368684388108079	0.00106278075908547	0.01098842787134039	0.003800245706922429	0.0162272645809288	0.1214275424774757	0.1002303847400145	0.1286304052388917	0.1159513166127153	0.1296031728703164	0.1652536938281714	0.01823943786601938	0.02829857577821066	0.04297758885062042	0.04928351598197685	0.006177481964898883	0.05662713429686152	0.004954786178912196	0.06278981985459803	0.1019615299879283	0.1190150971682542	0.001637626138505356	0.0125424475916985	0.09135167346243411	0.03198254497862974	0.03615192860351884	0.05096605432332424	0.001587529311580075	0.008973703430529108	0.001130009311641716	0.01919397557250897	0.0017486561245325	0.1818754813890608	0.1086701533542301	0.1185741439134573	0.01940252841657556	0.002821819565163476	0.04020259836442522	0.02987140713472057	0.005127448114216274	0.00455122622161868	0.1674642030015642	0.1844406483590274	0.1439472269281758	0.1290799850996202	0.004350872038176025	0.006516430191396002	0.01348291578869355	0.05138245794416617	0.001032643164066541	0.03075300318696458	0.001011339943454655	0.0225863637495907	0.001023063450863399	0.01423846226480547	0.01283633786274709	-0.006546139465583835	-0.01451092587628103	0.009378218092755217	-0.03304679804660681	-0.03839719962286412	-0.01346485041877437	-0.01225527893500412	0.001100612708377432	0.001066345256888834	0.001034468504440932	0.001235292378881839	0.001402757259040171	0.05474637551587294	0.001168574896576561	0.02228880291194691	0.1774066721674816	0.3980787905225879	0.00124274294808875	0.002091618729790754	0.001061492506706627	0.001721984414417337	0.001475413049034404	0.001798522016847308	0.02052124862945859	0.00109114201203122	0.001245986469909086	0.001127817053553282	0.04298321594648306	0.001612590858567965	0.006261573995054729	0.00257611189247093	0.3141146236165319	0.001113049647802775	0.05725381521512007	0.05136910286950375	0.04297324402028945	0.09235752384970482	0.1243820057404233	0.001192819209401118	0.02943750251077595	0.1777565568519943	0.09451299877463891	0.0965884417867699	0.07011354144751594	0.001128581061434622	0.02221819551539606	0.01365014651547707	0.00162339683475201	0.02172055712346888	0.03305897447427802	0.001018836603863523	0.001069406352979014	0.003397150725440207	0.1208463467110301	0.09619191993574949	0.1127484600546215	0.02374584848775144	0.04383441202132288	0.002303170197976304	0.001496537791682771	0.115457708691041	0.001707218573654778	0.07556561932181947	0.03218097941499472	0.001770715730075757	0.001141524957385342	0.001669502115542322	0.1031889969507889	0.02408155318085972	0.05145829472181449	0.001019093204000919	0.1234106925526813	0.1520770599794433	0.001275028988584069	0.01848614167032691	0.001036527287098881	0.001012646243845701	0.001025034143118069	0.01072483847088861	-0.008105351349466784	-0.01414483509129915	0.009671262425291795	-0.03207154728419682	-0.03772489461519592	-0.01382868136853788	-0.01136555739228474	-4.457782166304952	-3.864180218618644	0.04718079691190345	0.03058062911788529	-0.0045218204335282	-0.07571823742381018	0.03219756439521212	-0.6952519285741621	-0.0142008270789406	-0.6319080251320401	-0.3411784260389994	1.171594016121369	0.009457721100566741	0.05806900023771423	-0.01956728645262994	-0.01134706579733708	0.00883012742277272	-1.020692197301673	0.965297147674872	0.02236181717420547	-0.07505326739256196	0.01223107613504382	-0.07413236460100349	0.06441528632110016	-0.1088080641992298	-0.08667174833087235	3.436015933593432	-0.0894615695815496	-1.023154340941216	-0.8204452459501383	-0.5306396712377336	-1.007910164039497	-1.655615872255572	-0.008545962058189777	0.3596611999959894	0.3910079242886699	-0.8543003122031418	-0.3065466013693287	0.1364615655942999	0.02487335771143813	-0.6205404508059825	0.02627851356364778	-0.2796145047419497	0.1047321478195468	0.009782372395707216	0.03483927017968808	0.06152310471542617	-0.02923892530356603	0.06040020273700256	-1.46160816516766	-1.115756138813858	0.3424588815066078	-0.04401823438114696	0.4370815561886846	0.1815603248425454	-1.337666452025202	0.1241523104137126	-0.4241893650611901	-0.2739001032538046	0.06005859830220386	0.005930928677708568	0.2864240272164887	-0.1718573199221699	0.0586936915302429	0.5609946120973945	-0.01675455016355409	-1.957575722847	0.1824169907417776	0.005924250104216919	0.4501805263512273	0.1776438797364571	0.1175995199085468	0.06409197620125726	-2.205195170058901e-14	3.931943383864068e-14	nan	nan	nan	nan	nan	nan
0.16	-0.01557010467051975	-0.06845811162727421	0.05998802018111112	0.4314868258187531	0.9285999592218142	0.005834593719769494	0.03574283904182515	-0.1122874856580974	-0.01025072735082106	0.2385185713345499	0.09251879226886747	-0.1405598494409583	0.00547685315268477	0.09049604122486576	-0.08863055961770355	1.015209857983747	0.1579351839120191	-1.015209857983747	-0.1579351839120193	-0.3080446977983868	-0.06752427736361506	0.01745913899187569	-0.04149308210318148	-0.11375105072237	-0.04722759446041659	-0.2098778486507546	-0.0005241590243000363	0.5387924542169492	0.7639218829360269	0.1457108682273725	-0.005400019365693446	0.3908290686215242	0.001050957930957693	-0.05169285728641772	-0.09022484396297667	0.1423848132230636	1.449212786431566	0.230795781879155	0.04088025650735871	3.702539122220384	0.189562976207598	1.11957772866864	-2.340509772328994	0.3135993793006147	-0.2277360365393587	0.09109153500809145	0.1564967434367509	-0.2021395942666645	3.878201574419491	-1.341321007225274	-3.878201574419491	1.341321007225275	1.343929212206026	-0.2045024915950092	-0.07554655807200171	-1.366459206350959	0.4376684916818608	0.04579260658864083	2.718725256158338	0.5747142493884043	0.7476956353780273	-1.908212172302706	-0.06587433568646583	-0.04248700229177904	-4.414657874679616	0.01509545361430985	0.001115673925929248	0.01107797829676257	0.001074392477080396	0.009065895030407597	0.001280099704444956	0.003556677215835347	0.001693750480952966	0.006604874938930065	0.001392588891173396	0.03157384154710091	0.06089876615351406	0.05779519132218032	0.001230407157710189	0.03210098969833334	0.02672092507862923	0.02695184947938684	0.1770834798735375	0.1668515128610956	0.3663774489119261	0.3598706323910562	0.001267169929209397	0.01777989667445293	0.002007502485061884	0.01380273702488821	0.001063233556574256	0.009444386840568281	0.001939828413107472	0.003449341590530137	0.001547364189023609	0.008733122026436918	0.008859368229394222	0.03018492592756044	0.01836400402587881	0.0350669386112066	0.001093953800947676	0.0159049429311551	0.001655983026216793	0.001878811993974756	0.001129076188299008	0.01844193683797455	0.0429778354939895	0.08067480214148572	0.001583434648954537	0.03870379771514982	0.007160137091520887	0.009641395718455084	0.003188079402814574	0.009987696022550183	0.2734191024957452	0.2914148261249813	0.001152269206904327	0.02591285188066263	0.06507678429145626	0.05882321442006424	0.05815953070675212	0.04602820669547435	0.04783724781926278	0.03016819009154137	0.1023763446853303	0.0981486981480274	0.1438636249927056	0.1148530816984648	0.001223207877090772	0.005822464848591643	0.02562119311522217	0.01202866402749284	0.1766158284877797	0.1026478751139547	0.09419405560351871	0.1084641401808988	0.0954633033399029	0.1035054686608677	0.06840925433631349	0.06849784516397542	0.001122618093360066	0.04249649787311224	0.02339518164875073	0.1768927082982768	0.01711734019675458	0.02385389238088029	0.005710634514639978	0.02138794716801113	0.02432155821613915	0.009001470487345108	0.03747530875436387	0.02601244428214175	0.001017899812834767	0.007733153150288334	0.00106554964266039	0.01171328707125338	0.003066797443418842	0.01597100896216136	0.1208608893780696	0.1007529129009966	0.1132126771249999	0.1019233206373923	0.1211678352093922	0.1540198744769987	0.02081483648106534	0.03054128093705508	0.04336057621549395	0.04862557552479278	0.004060983684347453	0.05645652795305791	0.003225704863713067	0.06330775355718361	0.106594421335548	0.1015526239522612	0.001629250386192828	0.01374901685658581	0.08305082251812657	0.02774825721626004	0.03399962190428324	0.04844951056854828	0.001713913757009201	0.009534589875707074	0.001139304864668306	0.01922549406143646	0.001705950609919681	0.1839903292495051	0.1050311496565963	0.1161800863615537	0.0225696893273169	0.003470694983791722	0.04701845589869695	0.03564341298455923	0.003160936451140957	0.0046299895299806	0.1453072327023421	0.1640493375458577	0.1470787087232711	0.1283086639553722	0.00290309075215284	0.006742872261748444	0.01588639209109733	0.05481078429080995	0.001035549777543796	0.03243717204121967	0.001012320216128847	0.02369234741999882	0.001024591692946043	0.01484051310703005	0.01078620519225787	-0.008018083572417956	-0.01412203156276528	0.009738484866779185	-0.03220619540757191	-0.03753684882104509	-0.01376857897800936	-0.01139364200404032	0.001097952907345948	0.001065419466347783	0.001032377179982198	0.001215336867215114	0.001381513055645231	0.04383944849710306	0.001138799519052282	0.01244512291181056	0.1689003724333907	0.4020035470418455	0.001233831355499852	0.002667290393550711	0.001060726283874248	0.001638925630396752	0.001426951556476736	0.001654849066963362	0.03965180465802435	0.001088803262745353	0.00126288892801115	0.001133663573294417	0.03958974664702738	0.00166855149225843	0.005782153445914878	0.002260960896941051	0.3445091765244984	0.001107695605584718	0.04127426340314765	0.03699331675368438	0.03170275639459583	0.08839198815442882	0.1152572189736371	0.00126439837457388	0.03854914897844353	0.1759704075746636	0.07616045487583094	0.09502242294407846	0.07147046267294928	0.001152913422209017	0.02043524420941938	0.02375395530303421	0.001721921882773359	0.02236515578593971	0.03270590326128844	0.001021410554052868	0.001067933907831985	0.001457414860472452	0.1193620736049456	0.08561323793423198	0.1051288614061762	0.02381075622365894	0.04383036243326527	0.001340687438275034	0.001227107551368158	0.1115910717741898	0.001557982122860491	0.06853439676865779	0.03084304718381079	0.00190838530563934	0.001154974026324197	0.001652552768442847	0.09710051523654452	0.02778783722519855	0.05838401176266615	0.00101651623027496	0.09896564451202565	0.1519010836738674	0.001363908552641501	0.0187075481731724	0.001040245010086551	0.001013906163890391	0.001027111309197197	0.00876675588245332	-0.009446393790727635	-0.01372173548498256	0.01013236286154688	-0.03143291683022442	-0.03658247512215067	-0.01404225634198013	-0.01054604737895415	-3.915551816624127	-4.26677322851683	0.002348990813059997	0.05511602080871985	-0.03780605102586313	-0.01152005465765753	0.09685319542773758	-0.8017590471036502	0.0008844083065045144	-0.7112624801930004	-0.6530714637913656	0.4521499622361258	-0.006731135152241407	0.1051149264931393	0.04257251051041513	-0.01770558273508386	-0.006293465019129631	-0.478858103205039	1.506212673957843	0.01973253920287554	0.02748516915541295	-0.0193955252385237	-0.1842009138968357	0.07131527175072526	-0.06087133401259599	-0.05661728957460976	3.156786060850698	-0.05440887457365821	-1.207944833010106	-0.9668363801570307	-0.6231967682666344	-0.816470829311557	-1.344498445264413	-0.001034801907617158	0.4319438981777726	0.4203899057400956	-1.566695707612403	-0.6121552432097103	0.08245616868493207	0.01190693437123076	-0.5522211209688824	0.5345721615176268	-0.1689806202043176	0.04235763614183967	0.2389795588377481	0.03946387711991977	0.09240185696458114	0.04430662936105133	0.03559549163702842	-1.376510390246123	-1.126017984638293	0.1245747978483119	-0.09412512762133156	-1.007804941497993	-0.2620398000504737	-1.989017728600844	0.118751046608579	-0.4309649936695592	-0.2411020442834811	0.04986617795632513	-0.002711095657384216	0.1457425220661456	-0.3076511331925773	0.07020210233618707	0.5941876367116927	0.02697284980581084	-2.115567113757461	-0.3206523865456893	0.04234183383071478	0.2571453926071167	0.159854774073328	0.1042521393019007	0.05714179591248104	-3.144915660637889e-14	2.118855173810253e-14	nan	nan	nan	nan	nan	nan
0.17	-0.01642771153061841	-0.06869421872451308	0.06152250651196086	0.4458897045267373	0.9308424229656236	0.006226389656439429	0.07285782087823973	-0.1095397409126659	-0.0002225358170726584	0.2151298420713495	0.0949798346909375	-0.1426283605076245	0.006592438961742613	0.0911406110597356	-0.09061108343612538	1.050464942976811	0.1437472998695315	-1.050464942976797	-0.1437472998695373	-0.2945109543500237	-0.06946979556803991	0.01667438154319165	-0.05539925210644005	-0.1095059843979165	-0.04680918153578612	-0.181056757081316	0.005042921947809687	0.5468284865685771	0.7453274649939711	0.138397572332602	-0.005672876200286125	0.3482407335135903	0.001337126854890181	-0.1222169219088574	0.04650182884133119	0.157708564175079	1.431494512435811	0.2169157527582634	0.03799942913849236	3.720722400391069	0.3614321035247088	0.883458370883955	-2.322608782446206	0.1743729899459517	-0.1797721342893	0.1338660880564725	-0.03108832243063876	-0.1883819719888066	3.172975367328765	-1.471794899776881	-3.172975367328765	1.471794899776905	1.361106015287043	-0.1847537099108861	-0.08090308358734072	-1.418283815892217	0.4097530129898265	0.0372011077712713	3.009340818830462	0.5483154769892912	0.8598574199870722	-1.800513571584338	-1.301518034154853	-0.01440561201203292	-4.094931815861155	0.03657388540356264	0.001106328795957806	0.01146103613722595	0.001069926402739129	0.00950712857896218	0.001158601105892037	0.003515075937784519	0.001457868238448384	0.006316237075631035	0.002977768574173909	0.03369269767175394	0.05123613683234841	0.0499942530595455	0.00118484470501917	0.03227434938953112	0.01855446812015058	0.02064792709437191	0.1721824848633735	0.159889741279488	0.3772548053965928	0.361796761455787	0.001249846194102831	0.01787471510664877	0.006030703336288467	0.01813889616164032	0.001063595269079546	0.009634476551616627	0.001790845961036327	0.00345440204981552	0.001490624698989451	0.008829316252040455	0.005350543377018941	0.02572992106752368	0.04146752491064869	0.05788185974806424	0.001093787527020798	0.01614991780982019	0.00146942935951318	0.001705233487688402	0.001135115362723054	0.0184935985172861	0.03700214330506021	0.07701061224090913	0.001841360251506115	0.03955901987992447	0.006251910658328858	0.008944643859527406	0.002674378893387813	0.009473039763720477	0.3018119211953104	0.321083197263864	0.001130462602135393	0.02523926930467573	0.04970232196547034	0.04609453119941601	0.04431431174631977	0.03585114355725473	0.03673772337013301	0.02350802940402942	0.09666586698323305	0.09110067526853241	0.1311106067060532	0.1022455156083428	0.00183457373356932	0.006201836919407592	0.0335465654104785	0.01649743511049045	0.1754798949795422	0.1069477330187915	0.0851861313558137	0.09397920686153331	0.09640379462221296	0.09934089906002146	0.06895020841765018	0.06820965931561705	0.001155242780567748	0.04257356966780984	0.0213601941573105	0.1714502673599652	0.02230607351498506	0.03019294936050224	0.004051082862166305	0.02048670343570108	0.02289372105367865	0.009681974782554148	0.03409090796495656	0.02727492943263559	0.001020448991305452	0.008113328339372871	0.001065776442482022	0.01252360269487022	0.002252232451084663	0.01571562019611213	0.1195276026983791	0.1009380523997951	0.09977511382714171	0.0896767068197557	0.1083666328718126	0.1391524189122414	0.02170686477246231	0.03077310140953326	0.04378031179880761	0.04784833866427432	0.002752278133067832	0.05454692677535628	0.002250365701497239	0.06269740718299752	0.1041071852565545	0.08545446398594914	0.001555639173123379	0.01497053280740477	0.07572401178179207	0.02413340879059893	0.03207766532004045	0.04612791058338814	0.001779619109978192	0.009972014288052588	0.001151882508827199	0.01926799210490154	0.001675034395757316	0.184386658492683	0.09991794752227341	0.1125285748779228	0.02637368489884132	0.004341699534860953	0.05339873804499412	0.04153799501336514	0.002113277564107413	0.004758219992597235	0.122630303611333	0.142532037446664	0.1493586981500189	0.1270742593235253	0.004052174486582707	0.008473319026674832	0.01501459573583412	0.05479027634776205	0.001039280349911735	0.033871164688068	0.001013585234184512	0.024615846255736	0.00102667214318017	0.01533381168312478	0.009314177914402345	-0.009357006198522108	-0.01374186051023178	0.01057830876821938	-0.03129150289631015	-0.0359053567709146	-0.0139411646616822	-0.009710987581921536	0.001095454678909712	0.001065157347046406	0.001031780205495833	0.001208904518394821	0.00738852344878133	0.03522958257006295	0.001136202122769249	0.00677261340620824	0.1600605727057152	0.3983499385689196	0.0012300826979492	0.01670296578513155	0.00106671778150654	0.001632240604489398	0.001435282675616008	0.001576752991371527	0.09239926695388631	0.001097685180991309	0.001285012977796255	0.001147951690328002	0.02163942748729118	0.002484487985600817	0.004867356811723717	0.00203011615945215	0.3666736447203424	0.001107809471413281	0.02124098708884886	0.01903446319181738	0.01644354684546052	0.0889600209768073	0.1086554853982631	0.003494057871820099	0.04612591111069974	0.171561648981978	0.07010830499928952	0.1000266036255043	0.06807173193782146	0.001219924219662569	0.01792343212000468	0.03174972880502888	0.002784900247454102	0.0203675001305928	0.02792720017223556	0.001024533141950475	0.001064386835164186	0.001349826328343262	0.1160261895556109	0.07644072597662178	0.07659782182677226	0.02175737032590257	0.04467170361929659	0.001408818590810344	0.001229670054994822	0.0910085737000849	0.001411920718904019	0.06381858175751726	0.02899616493434654	0.001797222612245207	0.001173443661879076	0.001634508669784217	0.08895704004944109	0.03312321851394122	0.06360441599533384	0.001015578396486447	0.0791816708465615	0.1537557613915036	0.008554555077832118	0.01010268413839902	0.00104563217708739	0.001015744111654561	0.00103029782076377	0.008280088262106005	-0.01062441875086111	-0.01337778947789734	0.01177488939499706	-0.03026367923791691	-0.03373217003979449	-0.01403287700111615	-0.007360285322177264	-3.255690448161837	-4.734516002522294	0.05736138796013793	0.03900545675122056	0.01439018708263089	-0.03536996021988875	0.3210501898006041	-0.7645735829323309	0.03172137507668128	-0.5653823513438144	-0.7295212043483638	-0.05556700062919318	0.01851241098300941	0.7177245814564207	0.01075559873707378	0.0127632151504999	0.01875035282223501	-0.39649678703403	2.964888372701017	0.0273604737839661	-0.03558557062508116	0.01831497337405803	-0.5554240652121961	0.09813436332645656	-0.07479761321811682	-0.04571350536531336	2.76151894347975	-0.07015900640150614	-1.342465284191133	-1.07204234896048	-0.7093300934820443	-0.6027317272372985	-1.17773427665855	0.07180450977373574	0.4647272266404913	0.4326702468522534	-1.302782379834082	-0.2448956689325266	-0.1274577695760519	0.003229552839220511	-0.5316977006572824	0.712537834320696	-0.02002972634967973	0.07917184559061138	0.02608344634380666	0.03771706785738363	0.07776392222396133	-0.04891195589095922	-0.001128452841603829	-1.105622542412985	-1.838963533636256	-0.0676074251819677	-0.06762892324928491	0.2314872590855604	0.03585291810398411	-1.326667018648996	0.1262837033812153	-0.3035050488100114	-0.2269906624588315	0.03715549276397891	0.008057541993008848	-0.05672280421926333	-0.4242072443266614	0.1036185272240092	0.584925102466449	0.00768859778633856	-2.171895257710457	0.02751934518499257	0.3005551655439638	-0.2269727015087998	0.1280072244605594	0.08138467800072607	0.04249057712945151	-7.744141985481851e-15	1.151856859378992e-14	nan	nan	nan	nan	nan	nan
0.18	-0.01806221125305148	-0.06745810696307707	0.06300611368922074	0.4601193472127447	0.9329226499939628	0.006604992268068371	0.1101625901561065	-0.105029920974739	0.007366395922662496	0.1923589416422257	0.09592152976484375	-0.1440314112767743	0.008190984142830758	0.08980416385607964	-0.09228653510887654	1.078672564193009	0.1289885039465316	-1.078672564193009	-0.1289885039465305	-0.280856846736298	-0.07122240277448079	0.01585111428162018	-0.06992893885295398	-0.1055878256674201	-0.04649734971649819	-0.1504140770520782	0.01063442115453922	0.5559965343174388	0.7281147683947108	0.1215858437265704	-0.005734556553557809	0.309091978925243	0.001671146723654438	-0.2070714297529011	0.2042189277769771	0.132208982505759	1.414565582036203	0.1983484387569547	0.03824159149916204	3.74049661050943	0.5419780147189299	0.6317257698392131	-2.216944005520246	0.009729909662671735	-0.09464397704528139	0.1876834098186491	-0.2397066643571925	-0.1411251651295253	2.468708819046709	-1.455503383327873	-2.468708819046709	1.455503383327874	1.368002045277528	-0.1659202919971734	-0.08324852064902187	-1.491162555001856	0.3722869728914141	0.02447638552081581	3.083042948121331	0.5795978963135143	0.9740987148248622	-1.631867903742199	-1.96556087793108	-0.0002517060248509561	-3.726741770760609	0.02466564258082106	0.001100408018208377	0.01188718226788812	0.001067563063993442	0.009963499522107927	0.001097542211556438	0.003542568791105474	0.001336579316325795	0.006114226890587842	0.00675156573477275	0.03787748854927079	0.04190260457577844	0.04238082011295848	0.001160764752798369	0.0326940941033435	0.01148204103407811	0.01532699536188297	0.1657251855342243	0.1524563217377275	0.3833590444353711	0.3589864353515599	0.001239309687461441	0.01800649668193978	0.01493143146453688	0.02726938226604082	0.001066772955558381	0.009965702155648563	0.001712904096242973	0.003585516704812572	0.00146640102950689	0.00897248993597413	0.003524380427657948	0.02256791182219358	0.07700430417702338	0.0925270424509714	0.001098146816043886	0.01641411315201493	0.001387117723360367	0.001699406578175053	0.001145279863040436	0.01857997842433566	0.02527955610887317	0.06943058085733628	0.002377662578266649	0.04063458902440142	0.005338845059539173	0.008219071945333166	0.002301279798757935	0.009085435052022719	0.3274786241234256	0.3463378205256396	0.001119618306476321	0.02471264443770925	0.03174075162737557	0.03188043927478921	0.02819564862047714	0.02451803768676501	0.02343888207835922	0.0159716937369474	0.09359047707903048	0.08590210399015699	0.1206655125486617	0.09128400608728107	0.003252049105126525	0.007156460917934262	0.04119991214507463	0.02138154672470633	0.1730811356522698	0.111163051483491	0.07734625873157443	0.08295866411274802	0.09907008540432694	0.09812481544275557	0.06773924905927982	0.06620140114888894	0.001205060966106189	0.04255553149541768	0.01908742373298127	0.1663501416057382	0.02878509070862076	0.03769062106556828	0.003740944029985888	0.02081212063917452	0.02118804604113936	0.01029347985294074	0.03002699540326569	0.02678543271066325	0.001023284996270896	0.008510412651014054	0.001064115577976316	0.01343061860515981	0.001789421106623446	0.0159222183766739	0.11736436690472	0.1006791266248504	0.08790519841917362	0.07915466640611803	0.08861587754385428	0.1174107956976557	0.02117968405926275	0.02940119799677933	0.04439471581308384	0.04714686348439947	0.002127312757902008	0.0531983241973009	0.001761540372026654	0.06194245977647902	0.09391624771763717	0.07309822849950103	0.00144580787136946	0.016289322120965	0.0694688138764494	0.02144814909312192	0.03018470460327895	0.04383424312511826	0.00175696919540683	0.01026843550071104	0.001167406394307184	0.01932358158964331	0.001650547443213228	0.1830509505496329	0.09347457593953452	0.1076648198591603	0.03087856918462735	0.005535459915180502	0.05918739466422966	0.04734584170220162	0.001586383625545833	0.004964068587073874	0.100461222748458	0.1209313853590501	0.1514637675508867	0.1279340085592391	0.008188372928145731	0.01269012850042766	0.01035402344071733	0.0509568158553417	0.001043839548259848	0.03501858591360128	0.001015136852466258	0.02533878198307344	0.001029305868143942	0.01570977780598531	0.00849905707488563	-0.01058866371397874	-0.01338583948799698	0.01195326775766591	-0.0302071136643512	-0.03346132269929988	-0.01399244032899683	-0.007026261403364409	0.001092956450475243	0.001064895227744785	0.001031183231009873	0.001202472169576269	0.01339553384191879	0.02661971664302737	0.001133604726479664	0.001100103900613622	0.1512207729780401	0.394696330095991	0.001226334040398907	0.03073864117671307	0.001072709279141121	0.001625555578582204	0.001443613794754761	0.001498656915778986	0.1451467292497476	0.001106567099238129	0.001307137027585701	0.001162239807442175	0.003689108327555116	0.003300424478945976	0.003952560177535764	0.001799271421963162	0.388838112916186	0.001107923337246693	0.001207710774552217	0.001075609629954284	0.001184337296327416	0.08952805379918562	0.1020537518228896	0.005723717369067558	0.05370267324295522	0.1671528903892928	0.06405615512274787	0.10503078430693	0.06467300120268889	0.001286935017113103	0.01541162003059005	0.03974550230702333	0.003847878612137109	0.01836984447524583	0.02314849708318279	0.001027655729843176	0.001060839762493248	0.001242237796202292	0.1126903055062765	0.06726821401900283	0.04806678224736968	0.01970398442814537	0.04551304480532757	0.001476949743341113	0.001232232558618049	0.07042607562597973	0.00126585931494161	0.05910276674637686	0.02714928268488268	0.00168605991885892	0.001191913297443296	0.001616464571125595	0.08081356486233819	0.03845859980268351	0.06882482022800149	0.001014640562696568	0.05939769718109734	0.1556104391091395	0.01574520160302352	0.001497820103621821	0.001051019344085371	0.001017582059413009	0.001033484332326769	0.007793420641758641	-0.01180244371099423	-0.01303384347081198	0.01341741592844706	-0.0290944416456093	-0.03088186495743794	-0.01402349766025192	-0.004174523265400925	-2.448899624732944	-5.140002047728629	0.0109666486855883	0.05814349969720152	-0.02398722472416428	0.005805481036880122	0.5100401460242985	-0.7642579839326699	0.05016141288295557	-0.5146643496798892	-0.7474010558268657	-0.4951410715647612	0.0006614934681020202	1.063980320027705	0.07079968906780754	0.007505256418969691	0.003102426592054795	-0.2202589802679288	3.872264987169048	0.02357663191937611	0.06103548860617176	-0.0124518923522285	-0.967369210500276	0.115384667720732	-0.06663534504887249	-0.03120698012125061	2.27403648542964	-0.02501733270442801	-1.505026573808082	-1.198044926614487	-0.7984317641837578	-0.4465805091010904	-1.015287131457792	0.1140155836148189	0.5150120044241879	0.4034820177112226	-0.8738175934977206	-0.02245804649411119	-0.2615582949047301	-0.007115059037589602	-0.4837580841650217	0.7662951066057493	0.07635156695038312	0.02855779117448602	-0.1114168156563821	0.04284570166862494	0.1117419143113174	0.1367040185575041	-0.05321756311518347	-1.031595709482841	-2.500851514624168	-0.1961699792046274	-0.07897279149999155	-0.8956052215708613	-0.2909600065775133	-1.24063283263159	0.1382057191803747	-0.2450472480315491	-0.2355155389099629	0.02166553848967953	-9.281385442366826e-05	-0.2006649151501077	-0.5500998402185373	0.1347532681839692	0.5768405687143975	0.04249647617650413	-2.13223751143995	0.09817838696557231	0.5396143755975429	-0.5054451172117193	0.1025404897980447	0.06413951761724844	0.03367530525559322	3.20104336180513e-14	5.950839488859354e-15	nan	nan	nan	nan	nan	nan
0.19	-0.0205899664561616	-0.06460949072305186	0.06404934686407891	0.474180751439644	0.9347935951786702	0.00699769705089901	0.1476300650967655	-0.09874880600454318	0.01242629672384528	0.1711341336294522	0.09513900112528015	-0.144412461149578	0.01035365776200817	0.0863693168008963	-0.09334021744568113	1.099891099162947	0.1152707856560398	-1.099891099162931	-0.1152707856560414	-0.2671740265259146	-0.07281391872712138	0.01501804637560725	-0.08525660990935606	-0.1020675976464449	-0.04631616316584291	-0.1189632406879873	0.01666051067281132	0.5663443287548083	0.7128320450144512	0.1016864356699031	-0.005771632054042589	0.2730801927357399	0.002091831765408158	-0.2949504472918912	0.3620198784246247	0.07461089769077986	1.397932441607663	0.1756146432970769	0.04021431907908923	3.746743429220369	0.7083818772282992	0.3825920520948694	-2.025420856207091	-0.1637100743568868	0.02036404887196266	0.2414455929568081	-0.4415857379929445	-0.06805362252397495	1.775665652663037	-1.276874845918339	-1.775665652663031	1.276874845918363	1.369179354018127	-0.1538735464851818	-0.08330205705716179	-1.568622459718133	0.3333951730609384	0.01376834508713289	3.187709166744571	0.6268748177596152	1.092744281323872	-1.435849996227663	-1.949719515986884	-0.009385919784390672	-3.460905949447528	0.0551517967709294	0.001097947624785965	0.01232993464289596	0.001067773231409725	0.01042767707054841	0.001064998893329605	0.003605797869499778	0.00129286966413187	0.0060059550753569	0.02379338577641264	0.05361598062616449	0.03453811145611306	0.03628545015365063	0.001153320814151932	0.03334507171690131	0.006464205025109603	0.01155225502996768	0.1563560354764275	0.1442274917892267	0.3856780834102728	0.3533640364797423	0.001241537652264345	0.01816029282870481	0.02938132302075661	0.04142768125893	0.001074502897615602	0.01044236352572324	0.001665188044833048	0.003798284759900752	0.001461203970706536	0.009139077603290172	0.002521067742214919	0.0203376508861188	0.1242955324760489	0.1360819462965511	0.001114508931918955	0.01669300804626386	0.001343766584300137	0.001840949526392311	0.001158699135799222	0.0186963901496952	0.01474415938043567	0.06174452197056528	0.007400293990826402	0.04577281409197841	0.006735067924333977	0.008951645631425181	0.002140670406803645	0.008881513455407246	0.3506180528632407	0.3666126480301005	0.001113445322598303	0.02438852200991537	0.01741636419102936	0.02000353516985549	0.01541940809241925	0.01515355558970325	0.01287022895924854	0.009925082023059735	0.09153481050172105	0.08163618081283749	0.1117975291393932	0.08184968933003529	0.006248957832627572	0.009234070250634005	0.04753903930359483	0.0263656470692511	0.1692033487066304	0.1148063967898832	0.0713289018199354	0.07583244419213708	0.1010655556986609	0.0976200430523166	0.06457958696228243	0.06254029345362348	0.001263348325928106	0.04245032853943109	0.0167543365633169	0.1615847352641613	0.03391205716436314	0.04430509185450108	0.003854552601319549	0.02150515756072105	0.0198052231640715	0.01099613829206973	0.02640431554642263	0.02589897369894838	0.001026267621107377	0.008922365554870462	0.001063686877315283	0.01445135773405755	0.001555330182935068	0.01650732525954193	0.1138665803407785	0.09965548978678013	0.07793390339984931	0.07006274706439741	0.06571738641706916	0.09254249995201508	0.01836929879982484	0.02604217545537879	0.04493741166520653	0.04636116645072091	0.001812894070531632	0.05122079504687129	0.001509653569089666	0.06086457663733773	0.08081227812048067	0.06271102786037139	0.001341042913593118	0.01777564866077486	0.06405301757090395	0.01943414139154715	0.02769809469046351	0.04106263554488662	0.001687815742571472	0.01048467785826624	0.001190478088180066	0.019395878703366	0.001637169848236598	0.1801227441953565	0.08603532383309215	0.101769771649889	0.03530536910730932	0.007035365875937981	0.06360068920126115	0.05250147382501534	0.001306815313120978	0.005328105825803914	0.0806799699517539	0.1004951037244228	0.1510259828589274	0.1269423115841138	0.01382088209575673	0.01829067731077358	0.006045614880538202	0.04736406677153945	0.001049422242924702	0.03586435955000879	0.001017036778574218	0.02585705304121796	0.00103261893997852	0.01596755291577176	0.008225876944849038	-0.01182343630380331	-0.01304158474446658	0.01316439835909688	-0.02782939571778762	-0.03013276709164784	-0.01384340909592705	-0.005636692183310893	0.00109744210555589	0.001070612172545647	0.00103106958752563	0.001285281468594143	0.0672862036486684	0.02516411014042289	0.001155693307304035	0.001063094371575436	0.1329003993528438	0.3869291459856682	0.001258686212536362	0.05825141305179956	0.0010908748879572	0.001606816340711096	0.001466086738562272	0.00144355817387816	0.2294383586700388	0.001152675540388817	0.001291360834375652	0.001181498625826374	0.002389980907848401	0.02067498241513221	0.01182476343171436	0.002119560337952832	0.405456798668433	0.001106253023597567	0.001122036786536783	0.001045131321627248	0.001108932039304583	0.08801584080065109	0.09622383023640804	0.01253703008668734	0.05638188403381997	0.1592099441667024	0.06292369535749308	0.1028173081385376	0.05697573094946758	0.001355469449895315	0.01312705503782064	0.03988107025066508	0.00408079244174458	0.0181737393238276	0.02150490355736405	0.001030823773457602	0.001065272013256655	0.00136933885288915	0.105426591224782	0.06224977193562466	0.02463699359590144	0.0114535643960667	0.04565600459342796	0.001490857619169226	0.001259280439622085	0.05670379544636885	0.001203087889547548	0.05539013405883329	0.02288879019180062	0.001556083180121973	0.001233618270551882	0.001628928117725717	0.071661813422271	0.0421340873002809	0.06945743746306456	0.001015984110746241	0.04863381821911926	0.1457204035993597	0.02342168370269741	0.00138483230674155	0.001058798056454499	0.001020225693957991	0.001038252405293563	0.008298661857285023	-0.01307500296787447	-0.01270352301985959	0.0141731149050473	-0.02443964102896676	-0.02620493319136316	-0.01355030701139705	-0.005416858097584912	-1.747764725909214	-5.420100296525033	0.06155444670665105	0.04064816310344536	0.02203012016116972	-0.01829880273942558	2.463263625918817	-0.4754050885968328	0.07708280673231455	-0.2647416740479913	-0.9143669253758765	-0.625221730998601	0.02339627354105314	1.721884308956217	0.03794855454758103	0.02937729237523752	0.02398987459825903	-0.2120600071959324	4.815946892094838	0.03038365624568855	-0.007843545332107214	0.02414193199336506	-0.5800886378889721	0.8461381600676886	0.1996672077309713	-0.009854626198795709	1.797726501621267	-0.0315260416737863	-0.8897491316419964	-0.6942033837274111	-0.434846327090076	-0.4023294446201405	-0.8699340373931198	0.2879857121610315	0.4833189536363068	0.3209247024577687	-0.5568165031179668	-0.07692541485490696	-0.4569915901202395	-0.01424720157166052	-0.4637640243634725	0.542237412207092	0.06262371941173417	0.09857468631840877	-0.06975657274967127	0.04052740514338401	0.0995853625239545	0.02646858668748281	-0.1517257538275193	-0.8002698139091372	-2.470915344015373	-0.4581623278939622	-0.07963709360178996	0.1816690518891347	0.001027394255211679	-0.8788614448163621	0.1587164889766947	-0.163172537274367	-0.31558079455377	0.02041185698851758	0.01116848437203613	-0.3751551220933415	-0.6306495168596161	0.1667186411298907	0.4558246424136119	0.03396481222926127	-1.933801731549764	-0.2750186055278899	0.5788616776580695	-0.2386138110267964	0.06758145063089971	0.04029104683386951	0.01867296735732637	8.778374432925107e-14	-1.873845552250129e-15	nan	nan	nan	nan	nan	nan
0.2	-0.02389063692819226	-0.06028739822984651	0.06446179654758245	0.4880823396100426	0.9364304237617019	0.007407577729184343	0.1849723597723522	-0.0909795454721289	0.01506499019820372	0.1519024593339324	0.09269783954247228	-0.1435855293716854	0.01295178158472193	0.08108598926918069	-0.09361645396519439	1.114199226800689	0.103674315605353	-1.11419922680069	-0.1036743156053528	-0.2534609125116059	-0.07432968666351121	0.01418633321034062	-0.1011864041162107	-0.09888719137153418	-0.04618183440541088	-0.08704819687619221	0.02319701371803773	0.5777971021173738	0.6991743039916811	0.08388347775516372	-0.005966725463405451	0.2401680502901615	0.002687791279093889	-0.3616544835357527	0.4989141784165984	0.006052284234463563	1.382602370736066	0.1515251184135083	0.04167677059010291	3.715460557492283	0.8396071271713164	0.1474843044428561	-1.818317262073834	-0.3219966789905321	0.1469523530855993	0.2747734509298649	-0.6094027597476289	0.01436399832958077	1.086627352608184	-1.031253735366741	-1.086627352608184	1.031253735366742	1.374060806061597	-0.1507706887460953	-0.08297757249930257	-1.611587185092147	0.3043226236793422	0.0151048274768049	3.175884437664616	0.6816806017060869	1.195094499864141	-1.306871432242872	-1.546270849539529	-0.03185528779874237	-3.106813021974067	0.05972053696779878	0.001098961355674458	0.0127976836081757	0.001070737823746392	0.01089558584613201	0.001048674982889332	0.00369111278975476	0.001312410983969118	0.005931471663026438	0.05739263389907693	0.0836548681990929	0.02987323425018141	0.03246093672718504	0.0011606460658912	0.03417672417675832	0.003872869867032421	0.009543002734001223	0.1433202460801238	0.1338489434001369	0.3847409327284016	0.3465643401675456	0.00125882802569729	0.01834039290587513	0.0495357437985795	0.06079116505331401	0.001087452385743423	0.01099299263818567	0.001631945312120052	0.004059641307939761	0.001469836395150048	0.009327782781949892	0.001989114448161631	0.01860137567328724	0.1833466974768082	0.1883906024958331	0.001145747406793893	0.01698541246332925	0.001314197658212538	0.002040202744993195	0.001175038314155418	0.01883097082914745	0.008541074324487865	0.05762388667881382	0.01840052139760851	0.05623490851144011	0.011314171935122	0.01194275860929831	0.002220032895015614	0.008882796788360089	0.3712673556414567	0.3826283002812287	0.001109524267374999	0.02424774582836006	0.009691444147336865	0.01369755895270509	0.008602271962003118	0.01024693219370049	0.007264209417817137	0.006795652225259048	0.08970651762818742	0.07794100873248713	0.1040956381387134	0.07391816899133508	0.01110752642232507	0.01264576374566565	0.05213676857943335	0.03107814358050603	0.1637261712118971	0.1174962987104361	0.06742533973669322	0.07171453180052151	0.1012747757794271	0.09661772748043389	0.05936366276647356	0.05733500242800671	0.001326752185959254	0.04226415407590853	0.01443475997156135	0.1571860443140951	0.03665150713947148	0.0482481365302363	0.004027477189625541	0.02207195306843951	0.01899244288584907	0.01199698937263144	0.02370532844406112	0.02531266953440196	0.00102934298048284	0.009340611275075388	0.001065689589182945	0.01556591487688497	0.001501643085317107	0.01737461468282272	0.108779391871892	0.09764029256169247	0.06999662339638708	0.06287963702678805	0.04171121166359133	0.06803033462687942	0.01289334571044149	0.02058739546248219	0.04529506943052973	0.04552471204497716	0.001662307278153494	0.0504630984432338	0.00139706707822043	0.06047588797114944	0.06716915756526225	0.05467991661070604	0.001257252559387835	0.01945678990469669	0.05935626733500637	0.01807633344781886	0.0243527233955013	0.03758713088565592	0.001588262599591314	0.01065325112443433	0.001222866290458153	0.01947927616811843	0.001636703110733713	0.175744272780302	0.0777653615630258	0.09501703521748306	0.0393469649650155	0.008899647081032925	0.06629472512679839	0.05649311028175424	0.001167567256832708	0.005716441644838925	0.06429745566914986	0.08267969240675853	0.1468325349268389	0.1228636199779384	0.02038457865690492	0.02423468787731904	0.003786761003317441	0.04567435740586957	0.001056103332657818	0.03638955918907269	0.001019308728799586	0.02616012997615605	0.001036659813407875	0.01609910216616509	0.008471644378521341	-0.01308340000499797	-0.01270661952932139	0.01407190787730712	-0.02393362265783813	-0.025905294045047	-0.01347827158566703	-0.006001725664748566	0.001101927760635968	0.001076329117345626	0.001030955944041697	0.001368090767613897	0.121176873455424	0.02370850363782232	0.001177781888122769	0.001026084842536255	0.1145800257276455	0.3791619618753438	0.001291038384673513	0.08576418492688716	0.00110904049677115	0.00158807710284025	0.001488559682368818	0.001388459431975503	0.3137299880903305	0.001198783981543078	0.001275584641167288	0.001200757444275728	0.001090853488143867	0.03804954035132229	0.01969696668589273	0.002439849253943689	0.4220754844206802	0.001104582709952854	0.001036362798517104	0.001014653013291504	0.001033526782277221	0.08650362780211659	0.09039390864992744	0.01935034280430669	0.05906109482468402	0.1512669979441125	0.06179123559223834	0.1006038319701452	0.04927846069624231	0.001424003882675332	0.01084249004505121	0.04001663819430661	0.00431370627135119	0.01797763417240943	0.01986131003154547	0.001033991817065092	0.001069704264015237	0.001496439909561668	0.09816287694328811	0.0572313298522455	0.001207204944438241	0.003203144363988606	0.04579896438152836	0.00150476549499713	0.001286328320626585	0.04298151526675798	0.001140316464149826	0.05167750137128968	0.01862829769871787	0.001426106441394966	0.001275323243666923	0.001641391664326044	0.06251006198220416	0.04580957479787809	0.07009005469812755	0.001017327658794425	0.03786993925714102	0.1358303680895801	0.03109816580237119	0.001271844509861082	0.001066576768820572	0.001022869328498367	0.001043020478256792	0.008803903072811401	-0.01434756222475438	-0.01237320256890707	0.01492881388164738	-0.0197848404123243	-0.02152800142528818	-0.01307711636254206	-0.006659192929769153	-1.376528624192778	-5.563871447582805	0.01596596657492166	0.05888974509641222	-0.01957005632629156	0.0125631616543644	3.370119245250018	-0.3100866774117798	0.08629638220628776	-0.1615667424882373	-1.177344743947898	-0.7306005596415921	0.00592227954979506	2.105017280330209	0.08559323750376577	0.01722295501912193	0.007525928808183142	-0.1214618356192598	5.623015457911424	0.02627853649387426	0.07257754276854117	-0.008818114179746865	-0.2542844915031677	1.180158538121793	0.3850725133189853	0.00983400581937008	1.422201434763821	0.01165191659657372	-0.3908409962484033	-0.3064731863941093	-0.2149953809613842	-0.332430289720801	-0.7147278477564278	0.3808324160596232	0.4606912377711225	0.2127933405403283	-0.2721560876998069	-0.1219666827832014	-0.5703949608763705	-0.023309360528979	-0.4104150058754463	0.2320098839660645	0.05110328418110797	0.0881963194589149	-0.051385846223571	0.04410426497562039	0.130505517109745	0.1931405265384644	-0.2515296405231412	-0.6498338486813211	-2.429625430551893	-0.6153214695102596	-0.08912426592017643	-0.6516387122060699	-0.1531211120430389	-0.7694149547418794	0.1771686600339685	-0.1138072964616884	-0.3762949547140136	0.01213172067491416	0.002127249907458699	-0.490717927273686	-0.7216374848462057	0.2076283170520208	0.3440414354962155	0.04735619223568242	-1.60806344804565	-0.5192205392450788	0.6083067268380669	-0.1248371735214531	0.03842569031853642	0.02110069297149981	0.008430133367949448	1.528582560707089e-13	-1.100902113694738e-14	nan	nan	nan	nan	nan	nan
0.21	-0.02769573286276341	-0.05477475396301637	0.06418954887714104	0.5018408244961736	0.9378271751698075	0.007823945791938883	0.2217581428310475	-0.08214262494482392	0.01544998768712719	0.134613320518387	0.08884344322098568	-0.1414875157255454	0.01573747831691694	0.07438633215632501	-0.09306727636676577	1.121629865838464	0.09462748022131451	-1.121629865838449	-0.09462748022132052	-0.2396682810608083	-0.07586919333337332	0.01335111111250351	-0.1173197482906568	-0.09592021814054559	-0.04596869620636043	-0.05617005784662211	0.03032358322589271	0.5901581736479001	0.6863528608052916	0.07107558691346857	-0.006412954871093714	0.2104743871250501	0.00347049070608415	-0.3959965523715744	0.5984980907899105	-0.06504217307420813	1.369440528386178	0.1277947059536419	0.04167775619012774	3.633753092548917	0.9202363547931	-0.07153848152482853	-1.641991720133156	-0.4434844934739418	0.2776033939926663	0.2794778824944387	-0.7228027003985888	0.1003930242577199	0.3992776065061617	-0.7759932340164447	-0.3992776065061551	0.7759932340164705	1.383954480577682	-0.1589037259733467	-0.08511439539516399	-1.613736177860478	0.2907241202961829	0.02900209631455587	2.9891232417464	0.7495518203650096	1.274372029484507	-1.254783155776861	-1.022091588124346	-0.05688935676582006	-2.82879327999707	0.09321319264490668	0.001103147368093005	0.01327761618768068	0.001078660266326284	0.01138334558791647	0.001039649513099258	0.003774514386713785	0.001392092716291136	0.005913249686980419	0.09974046404041899	0.1206661534813444	0.02764988852642814	0.03068023472858257	0.001169611060019458	0.03510465798664719	0.00248222471148788	0.008401089856822509	0.1269806001905009	0.1209432430169046	0.3822747296950331	0.3400932000741623	0.001304282058980876	0.01854762970962837	0.07352464523247124	0.08348016966344367	0.001435535104323658	0.01193913792764465	0.001601715194994441	0.004334984989063265	0.001486672840664214	0.00952572934833356	0.001678034375022005	0.01730191010923155	0.249501225282232	0.2467069250203158	0.002749329120633048	0.01886109084731418	0.0012867948970647	0.002268626377190495	0.001193161299288925	0.0189688919414646	0.004925334152152639	0.05563195691318587	0.03349372348856963	0.07014214618672293	0.01754557285591479	0.01611195820588905	0.002494073649719179	0.009045512051315376	0.3904089864281007	0.3957927101046012	0.001106366897321576	0.02428899175504605	0.005502797044731493	0.01039935395750436	0.004925347191747544	0.007691722441607389	0.004237443659292637	0.00513927980518819	0.08964191917239336	0.07596301508691886	0.09901424124882603	0.06820101719234814	0.01621193920627364	0.01625849821350752	0.05466353609090854	0.03526518138102316	0.1567031800513638	0.1189752538209686	0.06442694538883546	0.07002177808798568	0.09994037594362515	0.09574847349593708	0.0542114160191894	0.05243858869746473	0.001373354439569599	0.04199098815495689	0.01228724510489029	0.1531963829054537	0.03740574518336977	0.04929355350419298	0.004035970113650214	0.0223096480538209	0.01810575023893339	0.01279068919703869	0.02088190438392574	0.02425754247215841	0.00103174863531908	0.00975604798235555	0.001068125600273323	0.01676181592738168	0.001533760388285551	0.01843576420962168	0.102937981937219	0.09511522625160364	0.06431099454100224	0.05755283344493042	0.02298437527820894	0.04894571991798052	0.008123686184925432	0.01592848374330656	0.04594707559733906	0.04506098817661827	0.001598392243727256	0.04977422593332195	0.0013509187463456	0.06043177732627891	0.05630793510464101	0.04888103078981265	0.001194405602722639	0.02131459288054642	0.0553099451990149	0.01726262818121686	0.02078128548729527	0.03397173800033463	0.001480859684339949	0.01079835832993269	0.001242349517339335	0.0195440970448904	0.001645536011022318	0.1701291937998974	0.06903020955661182	0.08768432543511689	0.04336704498663072	0.0113161972462176	0.06722595432535751	0.05918503705796195	0.001095133548480053	0.006071483390369673	0.05103715724384902	0.06819572057341311	0.1404892587420331	0.1177912827844211	0.02582493044320936	0.02927385206065497	0.002542888779796616	0.04480628871601235	0.001064395083227566	0.03658572424827288	0.001022127633054764	0.02624446645977763	0.001041787442257751	0.01610224525983201	0.007712313614528565	-0.01418703761162283	-0.01229726358427368	0.01450691176405944	-0.01985592696703749	-0.02124538484906213	-0.01216192317368428	-0.005097967414514008	0.001112224355798336	0.001095857225195046	0.001029662817313938	0.001565691383353749	0.1854056889624101	0.02628661565488442	0.001179931399339023	0.001019775800610554	0.09155919213744704	0.3751219076609249	0.001402906929823674	0.1193127511280814	0.002381214745956054	0.001555043301361749	0.001517480557062822	0.001323514501652114	0.4085261207493159	0.007154105712847894	0.001243575495374708	0.001221575304317767	0.001067669127848889	0.06135024041155336	0.02830075657204969	0.003069196418278442	0.438767118137192	0.001101808235733995	0.001027399700577239	0.001010982319441375	0.00102524066566151	0.09219185776305067	0.09318011765716729	0.02381778098760545	0.05667252146497333	0.1405498851346238	0.05955962671245266	0.09588191346737214	0.04650186918515683	0.001420143486073323	0.009194554144794687	0.03681305785256426	0.003817209256974909	0.0163985173750932	0.01589207280225915	0.001034472864113619	0.001071471031970965	0.001627165863644438	0.09163887039536052	0.05681255268147867	0.001138706474877491	0.002789828696446017	0.04753466988680346	0.00155453227771839	0.001316786675017593	0.04216195234449788	0.001119328288208091	0.04903552279132119	0.01519450723852209	0.001320435062994284	0.00125191148739445	0.001666054026524701	0.05341466807160341	0.05015923745913152	0.0669751350033792	0.001021736135038622	0.03147822368553661	0.1262959751501402	0.0326374846693095	0.001208517366473564	0.001078482539829924	0.001026916064553382	0.001050596608247082	0.006079711283909644	-0.01516225552774182	-0.01182715645151899	0.01460439395674102	-0.01583510052000689	-0.01635938239209603	-0.01011342021061502	-0.002945228752076622	-1.185352559534709	-5.569394060147408	0.06425270475669177	0.04371474477346698	0.02234963847631313	-0.008413386038074162	3.994572978412358	-0.06361279622914276	0.09673908891685996	-0.07762008073611427	-1.404891212726825	-0.5692000717759812	0.02896872856405521	2.419296042637996	0.1128562588446634	0.03360201387429793	0.02613260664518841	-0.126246630501404	6.018606905912241	0.3226501628233899	-0.001112122357707396	0.02503846721659292	-0.1408855623252531	1.566773372700957	0.448199309786927	0.02309693122806294	1.226977376303775	0.00537446082815152	-0.2595353889398554	-0.1988612716006256	-0.1201927920795285	-0.07260715144822759	-0.4316153062173658	0.3460062288972977	0.373388704445156	0.07922507491278624	-0.08753818114291823	-0.06319231036299719	-0.4210677451312987	-0.03077187588189405	-0.3836063470355203	-0.01291755353040089	0.0006908291667261226	0.06684249908470213	-0.1573235839628813	0.03996505365261156	0.1155655903416673	0.06543647832103559	-0.2575956594868051	-0.4236844822240905	-1.432849780350142	-0.342576515124509	-0.01024873000368779	0.2498893897069956	0.08654858174777244	-0.4165444327439203	0.1932628753442367	-0.05174619148080385	-0.3511130445492119	0.01445708735575884	0.007950489039859534	-0.6233656552584733	-0.748798434382569	0.277728855818294	0.1941501346393784	0.02877073154946242	-1.290707936990645	-0.4946082354018784	0.4032648062121699	-0.05882861028995423	0.001713286975493325	-0.003557301930518783	-0.007097209320728688	1.258640586661111e-13	-1.680333613563216e-14	nan	nan	nan	nan	nan	nan
0.22	-0.0317432049563532	-0.0484197680964555	0.0630701459911307	0.5154780686155515	0.9389857087350999	0.008242751136865043	0.257488562389219	-0.07272563084638095	0.01361314707003615	0.1190130005485762	0.08393611151002642	-0.137934401134907	0.01848357897828426	0.06678445450903005	-0.09151016342201737	1.12218032196197	0.08819685307365253	-1.12218032196197	-0.08819685307365679	-0.2257920429704965	-0.07754322279817176	0.01246309433582567	-0.1334342182347946	-0.0930396670105459	-0.04557220679969722	-0.02747813457128545	0.03830642053525029	0.6032295871718952	0.6741313218611839	0.06330596060620036	-0.007094487859166156	0.1836547113112595	0.004479932016279787	-0.4101297153405299	0.6673824983668709	-0.1633787588792029	1.358354217385439	0.1038815498397338	0.04216422702442969	3.504387857381673	0.9556218414032203	-0.2968833167941519	-1.48055349293434	-0.5325837568898009	0.4379725419776754	0.2668542371692699	-0.7898468667104126	0.2159510675914996	-0.2894092302450358	-0.5080120880914094	0.2894092302450359	0.5080120880914107	1.390782133963429	-0.177675247732562	-0.09353650826702881	-1.607812339030205	0.287038203482071	0.05177506899984345	2.738641286820155	0.8529341620066699	1.337162898557977	-1.186890583785102	-0.5386179426481921	-0.07891600387443061	-2.532015551708561	0.1050689136089136	0.001110389559618458	0.01376738081032004	0.001092387400483128	0.0118709315715997	0.001034491765355396	0.003860090814698161	0.001530696439629082	0.005919087359074623	0.1485810597981236	0.1627950311116375	0.02770352682606552	0.03083749932365508	0.00117516756453504	0.03606048013878475	0.001779063862474847	0.00777451616321337	0.1075021067687039	0.1057292015450833	0.3792959756870931	0.3350688864772082	0.001382933366408899	0.01878864042442249	0.1007597961953831	0.1089073339249205	0.002244810014498486	0.01343452658392128	0.001570082324504519	0.004646806238878308	0.001509548144912357	0.009731819357885783	0.001489767026232428	0.01632013599712041	0.3217357275618938	0.3083298977926182	0.006507625315505985	0.02291427617019562	0.001257087500142367	0.002533574178011508	0.001212631182651285	0.01910446265857042	0.003072795047533983	0.05487049341826659	0.05198705546994609	0.08688006348094202	0.02484618731678398	0.02089538288085496	0.002945097367625238	0.009352493102263437	0.4085532570938609	0.4074937847351487	0.001103401015103525	0.02453077888707331	0.003359637084351051	0.008692143450925097	0.003050998844206977	0.006383856610155134	0.002696920230338336	0.00431352260309146	0.09204721762806602	0.07630009146230539	0.0972414908021369	0.06522760698339942	0.02096056777099437	0.0196517233511902	0.05494741828795508	0.03847936531170809	0.1481572673982129	0.1190053480755979	0.06175810731032169	0.06954089765095431	0.09716392690709327	0.09512771734823802	0.05010067275835477	0.04867004832846907	0.001394727351651688	0.04165975551405846	0.01037623223920077	0.1495921359496329	0.03630528455006506	0.04818996417251765	0.003793248810845031	0.0221708719771881	0.0168817625314201	0.01325981642755153	0.01748941232128227	0.02221251750038015	0.001033191543922891	0.01015955189201982	0.001070226852407249	0.0180150446309547	0.001615149092165795	0.01961028623847098	0.09675794636384988	0.09240613861207038	0.06093893056318233	0.05424279509148045	0.0127024930363316	0.03846229363711074	0.005468320953081373	0.01321355234394765	0.04709738858285722	0.04518717299979601	0.001591274070859086	0.05018138982707033	0.001343063650683384	0.0610518515791779	0.04983905961076242	0.04582538348966006	0.001152484357278827	0.02329946621606414	0.05187658006796156	0.01698516092576968	0.01725303002045526	0.03047828155068249	0.001374299861568746	0.0108937402146559	0.001240383631045523	0.01958055715638294	0.001662277440474162	0.1634556039463769	0.06001189584094742	0.07996318727471245	0.04751165067579712	0.01449516699407426	0.0663527666433139	0.06037223727239878	0.00106112518652229	0.006394227769387334	0.04066020484802444	0.05682599329959833	0.1328057010920921	0.1129842285510311	0.02935752761577398	0.0323747579292258	0.001885380234442487	0.04429674428391591	0.001074494384981262	0.03644194423760243	0.001025560722839124	0.02610250582385588	0.00104813978752858	0.01597124408598167	0.005643075500596608	-0.01509804568248908	-0.0117967808576656	0.01443563310970574	-0.0158635351418919	-0.01624633576160546	-0.009747342935071845	-0.002320738545975109	0.001122520950957503	0.001115385333040658	0.001028369690586211	0.001763291999097558	0.2496345044693982	0.02886472767194814	0.001182080910551817	0.001013466758690999	0.06853835854724663	0.3710818534465057	0.001514775474973563	0.1528613173292767	0.003653388995127553	0.001522009499883057	0.001546401431755466	0.001258569571326775	0.5033222534083016	0.01310942744416211	0.001211566349582684	0.001242393164363248	0.001044484767550372	0.08465094047178706	0.0369045464582077	0.003698543582615278	0.4554587518537037	0.001099033761520186	0.001018436602637511	0.001007311625589763	0.001016954549045898	0.09788008772398413	0.09596632666440726	0.02828521917090406	0.05428394810526294	0.1298327723251354	0.05732801783266705	0.09115999496459901	0.04372527767406719	0.001416283089470604	0.00754661824453796	0.03360947751082197	0.0033207122425983	0.01481940057777716	0.01192283557297353	0.001034953911157354	0.001073237799922579	0.001757891817710553	0.08511486384743315	0.0563937755107101	0.001070208005319633	0.002376513028901784	0.04927037539207845	0.001604299060443812	0.001347245029407864	0.0413423894222379	0.001098340112266286	0.0463935442113526	0.01176071677832484	0.0012147636846052	0.001228499731113315	0.00169071638872355	0.0443192741610025	0.05450890012038496	0.06386021530863109	0.001026144611282086	0.02508650811393195	0.1167615822107003	0.03417680353624766	0.001145190223087651	0.001090388310836688	0.001030962800605004	0.001058172738234201	0.003355519495007911	-0.01597694883072899	-0.01128111033413078	0.01427997403183453	-0.01188536062768968	-0.01119076335890392	-0.007149724058687834	0.0007687354256166926	-1.09230339411933	-5.439829255253833	0.01793237504161492	0.058854993449219	-0.01913509009648821	0.01737509131470782	4.393637714867451	0.07750664126871944	0.09187405072898686	-0.05849890579960043	-1.639012961661544	-0.4412352603521301	0.01267706175959355	2.65264921060044	0.1954419108367539	0.0245184687660878	0.009154617392254837	-0.05792354522403822	6.284345507476482	0.4617799242753916	0.07988237656855464	-0.009288205862016039	-0.008191237361136043	1.746294461926663	0.5079175290051782	0.0386871634416324	1.129534396199046	0.05176015770640148	-0.07264209852519886	-0.05700440226589936	-0.04887233736964024	0.1305837144572747	-0.1659795297587065	0.3369305500072986	0.2661204638099239	-0.07697883064422227	-0.02978143260033822	-0.07226711542408516	-0.3448202884563176	-0.03492270449797251	-0.333332115322537	-0.1977913771602755	-0.02419092822442015	0.02328180067808305	-0.249365428131834	0.04171770549609911	0.1419710477436163	0.2158150268733078	-0.2883339064174301	-0.2464808030170054	-0.7093877449824419	-0.2265254055531132	0.02885747237990209	-0.4324314314717028	-0.02028413253998385	-0.2207672505967363	0.2025827320024061	-0.006559694229766933	-0.3519076675818433	0.002186656970780272	-0.00354490958865876	-0.7024201018670981	-0.7993231604549355	0.3601122335873187	0.04309612313895562	0.04089671893052503	-0.9852145361373371	-0.4661639472207588	0.2206550638859156	-0.05313232190302016	-0.02956332366288073	-0.02415873094023331	-0.01839872014136236	3.537419978147531e-14	-2.029360935086007e-14	nan	nan	nan	nan	nan	nan
0.23	-0.03585371259407735	-0.04152236848172981	0.06076376552504978	0.5290136958765406	0.9399039998308414	0.008674102628684097	0.2916851246036255	-0.06318925430491583	0.009438146628205805	0.1049983381281733	0.07829453056177541	-0.1325847692388485	0.0210368178010057	0.05873696722335704	-0.08857842551966182	1.115827185481203	0.08454175891627425	-1.115827185481188	-0.08454175891628331	-0.2118824273353155	-0.07946017415317352	0.01145250406312692	-0.1495472011872159	-0.09016059019618657	-0.0449175322422243	-0.001170692605824916	0.04730556200234558	0.6168652943137227	0.6629490012188809	0.05972799867004627	-0.00801489467325971	0.1594652988308039	0.005722626941482951	-0.4060831148412453	0.7026703969459018	-0.2959691969593146	1.348928173391928	0.07994057127794658	0.04357850296588493	3.32632881680985	0.9430052966869682	-0.5274527113262663	-1.329033148829174	-0.5866255638483512	0.6268780833385093	0.2378837911815163	-0.8066833898528664	0.3677007876138382	-0.9798833761053882	-0.2254024803453326	0.9798833761053871	0.2254024803453545	1.390143503810624	-0.2083399343913374	-0.109839024517914	-1.622906306730192	0.2896533576778433	0.07888932279802489	2.523976181334291	0.9465820029921427	1.389625203824643	-1.021034466573251	-0.2049047844886576	-0.1015206300408065	-2.303976213748749	0.1393231584766116	0.001122147413862226	0.01424624498080799	0.001114475874391364	0.01235776210382442	0.001031137254587173	0.003935971063906034	0.001742043332092854	0.005986154978919678	0.1987119472929792	0.2061673584340259	0.02861147440344302	0.03169687754609594	0.00117203266899772	0.03696250820458006	0.001403775241263026	0.007405521843473245	0.08727842510130578	0.08953345837733882	0.3776075679960317	0.3325668265506601	0.001472263436577264	0.01902710067132454	0.1291104921431678	0.135315680759989	0.01363252967050949	0.02598275621652289	0.001542685786405876	0.004991667768140428	0.001540465376823732	0.009938627569679061	0.001368295816760938	0.01573045869267646	0.3951779126855108	0.3703339771762006	0.01361792357079642	0.0302493300491021	0.001228352114651399	0.00285362829408119	0.001218905268711446	0.01921449592533303	0.002080125918134798	0.0548385399465221	0.0718814947158038	0.1046518561294915	0.03183580822854395	0.02561127905619481	0.003357899304768327	0.009623762633742776	0.4255703533426082	0.4185147552785781	0.001100998454471582	0.02501462758314714	0.002215626724856147	0.00785131307653379	0.002052283251352015	0.005744225812607356	0.001875041370037451	0.003905437833243611	0.09692333571583625	0.07899831662714527	0.09862802095853843	0.06487721968638542	0.0265255822214836	0.02368301472105808	0.05324284896066187	0.04051094100357557	0.138197644206747	0.1174212779310941	0.05881716619198434	0.06905088483757696	0.09383616590362374	0.09422416814468063	0.04841869053125993	0.04706713631401525	0.001402771668282986	0.0413231665953888	0.008764810635818176	0.1463696911902768	0.03434413835931104	0.04586670255212062	0.003560865425925154	0.02199728401556458	0.01551230843552215	0.01349130522651141	0.01390653664624713	0.01962519281119029	0.001033828382373001	0.01054231535031191	0.001071220471224709	0.01930899357370356	0.003750749616861779	0.02329270728704827	0.09056034749434255	0.08960836254879619	0.05927848068363375	0.05247481353191632	0.007098193793285077	0.03251383230687637	0.003943476319866672	0.01146984475283853	0.04829420739522081	0.04558486662066381	0.001611162493966155	0.05051268511177924	0.001359124214104614	0.0618740403812032	0.04414562138749074	0.04286860129097864	0.001124315361621889	0.02532627630168388	0.04920221155012153	0.0172548692709006	0.01442785268008846	0.02764730601777924	0.001290498278350264	0.01093717827927669	0.00122871574706344	0.0195984966004416	0.001687585674377956	0.155936556887683	0.05085407753198223	0.07194418051683689	0.05104236112185722	0.01841207810491653	0.06407625928171304	0.06024396650072015	0.00104648029179332	0.006748680491464074	0.03297989551016473	0.04836237599928598	0.1241964194157639	0.1080436108056797	0.0320611615162559	0.03433658465427786	0.001520427773040413	0.04381893048608843	0.001087749023990603	0.03595666450160794	0.001030067870661328	0.02573213312898387	0.001056631471130203	0.01570559710767302	0.001971353248418962	-0.01560502008492822	-0.01129496040946558	0.01383977553344637	-0.01379299562915823	-0.01199578798324785	-0.006599264231036088	0.002775833519177536	0.001144430027515995	0.001156158547633085	0.001027033529612014	0.002131087373303118	0.3059752472667385	0.03031781045063233	0.001157503917315329	0.00101134727047926	0.05106586840874074	0.3766820346029922	0.001608185727364365	0.184754606245675	0.04460731628676432	0.001507438013238537	0.001594957844336422	0.001227391382134338	0.5843277823908317	0.0281966345037974	0.001187299139834527	0.001211094113480041	0.001037507147429074	0.1076221888515835	0.04230548088298333	0.003868958090659401	0.4690932039375418	0.001098043316342105	0.001015307837112979	0.001006036199411192	0.001014125816618778	0.1086237596105838	0.1045282211750489	0.03663637417295461	0.04842994465427617	0.1168475893165958	0.0532123351987732	0.08758091572565496	0.04862352201713303	0.001406816118171507	0.006600989109180474	0.03072068974251176	0.003313195892050553	0.0133191499443156	0.008325628920503727	0.001034099701866497	0.001071423011552957	0.009568161554386778	0.07937730748049279	0.05787062344556342	0.001058381343632482	0.002298332833676756	0.05015479820428623	0.001655267016128824	0.001400072262065188	0.03374018697928051	0.001092147587078361	0.04552688647131027	0.01095836588224363	0.001193379270146596	0.001206462722786768	0.001733682407243577	0.03531843294399737	0.05606072822265425	0.0588563309756407	0.001035545085304307	0.02296694022805234	0.1066794372014982	0.03602574152940362	0.001134870888255752	0.001110987990020333	0.001037970515252406	0.001071644493527476	-0.002807702001029911	-0.01581445149072616	-0.01080422002153312	0.01289175915847621	-0.01324856411759977	-0.008389259904365764	-0.003010817664878585	0.009478084059179548	-1.052652675839468	-5.186199326052506	0.06250266929444424	0.0432462469914306	0.02055032639252604	0.001918314958199465	4.285411901278396	0.09456109830186063	0.08521770554077758	-0.02246054610715806	-1.602489658298597	-0.03936188425441785	0.02904896646232248	2.639285172996481	2.144769741581938	0.03902421097874033	0.02634149430053847	-0.0532488478830723	6.093274351160463	0.9606679702142075	0.007160401051215294	0.01996465984777483	0.009761909658257066	1.805399811014328	0.4350592729980722	0.0182556234240464	1.095390238191665	0.05106050579713314	-0.07878999203575385	-0.0589493724915287	-0.03100216157164612	0.4048035642349915	0.09631071146740527	0.4622260649405154	0.1337196132880682	-0.2444513918656901	-0.07408826396090984	-0.1055805058442887	0.003077311772040029	-0.03243181168826446	-0.3078170007809778	-0.257627275732675	-0.0105028969609047	0.01893578438292603	-0.2695672474759891	0.03587309763651635	0.1229096780584902	0.5271088932886387	-0.2741042499388647	-0.1104792159287336	-0.4767409028762649	-0.1314927979631059	0.04976684060407599	0.2811572156961094	0.1409034891780199	-0.3673490762249135	0.2027860456953538	0.05914164586819756	-0.2254410250950155	0.005788355115503097	0.003913512552943458	-0.7930479759849884	-0.8086711438241937	0.4232382135017657	-0.07163626684938844	0.03271235133108481	-0.713442406505855	-0.5178919695414517	0.1767179032335419	-0.04525030980605528	-0.06645736580090147	-0.0491912503551866	-0.03400517854321704	-1.001574844159103e-14	-2.824245932978042e-14	nan	nan	nan	nan	nan	nan
0.24	-0.03974709330675397	-0.03455490070943031	0.05718932479956347	0.5424597708548455	0.9405877981993118	0.009103769828004466	0.3238432233514379	-0.05403848831693343	0.003277374048079553	0.09229925441762357	0.07238573761164901	-0.1254983545461031	0.02312306008201635	0.05091013072282225	-0.08421006217507594	1.102609348235893	0.08364088872765639	-1.102609348235893	-0.08364088872766021	-0.1980091226795558	-0.0817625197087324	0.0102411642804869	-0.1660547854750333	-0.08722907589174821	-0.04399983073788815	0.02302397055668829	0.05723181802661288	0.631015024728697	0.6542814140916295	0.05864925811833719	-0.009052005881806623	0.1376130016489734	0.007183456926704424	-0.3667043303312555	0.6813961298901304	-0.4169908107597163	1.340443760848599	0.05698300430870346	0.04182736852469485	3.096695164054398	0.8784997307072328	-0.69403774448781	-1.217437750974365	-0.5860261572713452	0.7853291013093194	0.1734549292326111	-0.7457167097487575	0.5032761560340134	-1.662349383152813	0.04283270566067063	1.662349383152813	-0.04283270566066949	1.383519938078144	-0.254754087843285	-0.133686410254882	-1.686732606109208	0.2975257014977523	0.104380458372803	2.316085526233015	1.03835707343986	1.439967553187407	-0.6839438807734891	-0.03877366575221336	-0.1022568827607486	-2.064592491982521	0.1486959256122165	0.001138981891517931	0.01471067839946704	0.001145908093551384	0.012830559191172	0.001028792355584207	0.003995881071877562	0.002031425995041874	0.006075051304507964	0.2485187636345179	0.2485949521705836	0.02977662310000509	0.03273256319080076	0.001158174625741017	0.03769855711267273	0.001214797187346319	0.007182093481455432	0.06764342313623362	0.07363232865100115	0.3782780337396818	0.3346779456061851	0.00156361701018641	0.01925029933050643	0.1578460449801921	0.1618983377165036	0.03883124329283651	0.05294123593343696	0.001521697010875392	0.005318697936370026	0.001580195133608111	0.01014133863011338	0.001291937982967342	0.01539042039517597	0.4679110427450625	0.4297314644542299	0.02448158690282753	0.04123637794850442	0.00120184943979231	0.003137421287777756	0.001206390785642648	0.01927715174194062	0.001577965322621735	0.0552249589443629	0.09250654705609698	0.1229347745659646	0.03799462029821087	0.0295925196795381	0.003649717491482876	0.009771383182300692	0.4413743203908113	0.4298162000130634	0.001099302164806295	0.02567300748907125	0.001638938344860053	0.007451023296506302	0.001549949379115487	0.005444316855348609	0.001461133791422889	0.0037283284721687	0.1042467250505697	0.08431100766142227	0.1030469478701414	0.06716199403494355	0.03335387913820878	0.02875421146930326	0.04963618767417157	0.04102425635196116	0.126880178879538	0.114023996366079	0.05532988482763805	0.06794178969402449	0.09038433603182429	0.09307335162021695	0.04974964371414235	0.048308383089229	0.001402062596857651	0.04101038463143675	0.007477139349389814	0.1435025926492929	0.03193866207204591	0.04322209208159406	0.003440330853230063	0.02196128938074221	0.01407559434548246	0.01355692862057215	0.01029251031792438	0.0167918177954447	0.001033719363762312	0.01089777607474674	0.00107080936004153	0.02059505693741776	0.008684451296583538	0.03028125831265901	0.08450457145027876	0.08686639473922481	0.0590290288912322	0.05196593663216553	0.004210289391690636	0.0289987479430718	0.003134561601862626	0.01039816267878687	0.04934533173175339	0.04616422158802642	0.001646578705148616	0.05145386868655789	0.001393563382966436	0.06299355328694914	0.03750692121934158	0.03854320422342794	0.001107136287216001	0.02735532234174217	0.0473465828781375	0.018140799495398	0.01257656838899067	0.02574638932688781	0.001237892240603691	0.01099525530456229	0.001211862554480749	0.01959444162614297	0.001721713884796542	0.1477614711046481	0.04162733920897353	0.06370590534415146	0.05365044521417825	0.02295929576250675	0.06056635634027563	0.0588817921478861	0.001043862790993963	0.00710284531292061	0.02783438839078416	0.0424384755178749	0.114878579054879	0.1027077418063707	0.03434939911171208	0.03600926843607864	0.001332492168713687	0.04333534064554483	0.001104677013571226	0.03513350207626263	0.001035825819931711	0.02513317197033346	0.001067614015126868	0.01530565045465665	-0.003361368499665497	-0.0156656799924057	-0.01080976005166697	0.01271567975912089	-0.01401161811818736	-0.008711269754103404	-0.00279063373381773	0.01028092329660447	0.001166339104068885	0.001196931762221204	0.00102569736863818	0.002498882747514302	0.3623159900640795	0.03177089322931623	0.001132926924078163	0.001009227782268784	0.0335933782702305	0.3822822157594787	0.001701595979755188	0.2166478951620729	0.08556124357839458	0.001492866526594565	0.001643514256915784	0.00119621319294018	0.665333311373362	0.04328384156343797	0.001163031930085549	0.001179795062552074	0.001030529527305858	0.1305934372313811	0.04770641530776105	0.004039372598706487	0.4827276560213798	0.001097052871168828	0.001012179071586468	0.001004760773226256	0.00101129708418888	0.1193674314971815	0.1130901156856893	0.0449875291750047	0.04257594120329109	0.1038624063080558	0.04909665256487942	0.08400183648671095	0.05352176636019328	0.001397349146873682	0.005655359973822559	0.02783190197420165	0.003305679541502633	0.0118188993108541	0.00472842226803409	0.001033245492576614	0.001069608223183354	0.01737843129104763	0.07363975111355228	0.05934747138041423	0.001046554681946727	0.002220152638449481	0.0510392210164935	0.001706234971820561	0.00145289949472067	0.02613798453632347	0.001085955061893864	0.04466022873126772	0.01015601498616042	0.001171994855704429	0.001184425714444594	0.001776648425763642	0.02631759172699152	0.05761255632492412	0.05385244664265068	0.00104494555932621	0.02084737234217244	0.09659729219229617	0.03787467952255977	0.001124551553426651	0.001131587669202659	0.001044978229898622	0.001085116248819285	-0.008970923497067695	-0.01565195415072301	-0.01032732970893533	0.01150354428511774	-0.01461176760750925	-0.005587756449828059	0.001128088728930506	0.01818743269273961	-1.038704203507048	-4.824838790074053	0.01504622452421873	0.05604830445582869	-0.02232913832003528	0.02174083248492818	4.204690997706207	0.1127681256664898	0.05867821926961531	-0.0293857142973825	-1.580090273367694	0.4814005360664714	0.009624744217790051	2.687511234889072	3.077491927688536	0.02095219656712308	0.0083351870742979	-0.007995743825337054	5.763027086366411	1.192178728362292	0.07263015215740025	-0.01876370851990436	0.07548325655697508	1.848519619524517	0.3609864186119907	0.01395736687561415	1.185629234410546	0.08666639970594277	0.01546602034300151	0.0109399657903259	-0.002677255620227497	0.6534768883361339	0.3610527993485423	0.5449116256630956	-0.03753160488548002	-0.4396211147500278	-0.1535978986367	-0.1217205796056412	0.2240114696010814	-0.03016131353435016	-0.2622628716569238	-0.2620611471862839	0.003327737133376926	-0.009891280303867584	-0.2985754934453392	0.03625715877441645	0.1403939319610399	0.8770410222299072	-0.2771722556819799	0.005340128935090701	-0.2227123517271049	-0.09212030214350402	0.065189741672306	-0.3104537734675283	0.03918068815917785	-0.4944902243738538	0.2030299229230751	0.1166846816454691	-0.1658958991770692	0.005114449542014987	-0.007943799695934672	-0.8336278467083684	-0.8431768434168533	0.4861735429351506	-0.2036845930959385	0.04083913880460244	-0.477271172353858	-0.5452141980128351	0.1628264752364407	-0.05428753038209364	-0.09713986153641591	-0.06987642369665455	-0.04525865508433832	-1.865762131078592e-14	-3.982422370874651e-14	nan	nan	nan	nan	nan	nan
0.25	-0.04302093517593761	-0.0281513454105557	0.05261404796813744	0.555823027193206	0.9410499581555256	0.009486428264319989	0.3534416990869213	-0.04577770172018101	-0.003993223929450396	0.08042435526585802	0.06682128468826189	-0.1171610108088411	0.02433034841274588	0.04416185137199763	-0.07873505356341615	1.082638061399853	0.08528181314872203	-1.082638061399838	-0.08528181314872783	-0.1842141599030955	-0.08461447420794806	0.008755811476968618	-0.1833886977084985	-0.08417468767289032	-0.04281539263334874	0.04510181476721459	0.06791711431987743	0.6456460727204955	0.6496789039861194	0.05845603610664794	-0.01000163400708973	0.1178975600378069	0.008830510284834009	-0.2787609514853613	0.5871579037900512	-0.4902969946062412	1.332235398721907	0.03584077030822733	0.03371844204545325	2.811985301424674	0.7662894855861064	-0.7385355710551634	-1.171403037706823	-0.5144150395432919	0.872022606069459	0.05775797905957375	-0.588242570562111	0.583332082902879	-2.329121816905301	0.2768425462954023	2.329121816905272	-0.2768425462953836	1.377523254306313	-0.3178954706709363	-0.1638530102116317	-1.7649569198152	0.3185530235713601	0.1346131538078184	2.0998597634363	1.093984364182087	1.480397941743968	-0.2727375285787222	-0.00452976790923254	-0.08571242827244947	-1.879263260605014	0.1768191510781823	0.001161607400270071	0.01513965990443747	0.002536831860846822	0.01467523697744126	0.001027243910922276	0.004021092073573888	0.00425680245003633	0.007495494942320415	0.2956340222841169	0.2890325507540238	0.03063157404531775	0.03347443626010572	0.001148196648258338	0.03814748905886711	0.001113983892075705	0.00701724667007307	0.04958920165218544	0.05855428383155149	0.3800828881842679	0.3416239980366489	0.003452624798973878	0.02119910425568739	0.1848628398034661	0.1877363356986781	0.06768933450292927	0.08281448715886063	0.001518570034815143	0.005580165519469043	0.001625507269842068	0.01032259448369668	0.001251107458604285	0.01526614970624132	0.535260670941623	0.4845136742313015	0.03599578894283945	0.05272150487013161	0.001182009503641432	0.003337181656027803	0.001192871472343277	0.01929104447921558	0.001309315851891547	0.05596497312354387	0.1122374138162148	0.1405209844145621	0.04486869013012799	0.03339853812341207	0.004623829388734301	0.01043928370770633	0.4559232236558546	0.4427837033441924	0.001100657554929304	0.02643655908437536	0.001331808470062575	0.007312488867069373	0.001282875944391048	0.005342173349754883	0.001240587739111028	0.003668290608067283	0.1102032501224798	0.09005575451659074	0.1068023629617295	0.07071492577934675	0.03865494341075088	0.03294274229543499	0.04523050393219689	0.04033558254882479	0.1149168940196617	0.1090975727257239	0.05184585240824224	0.06625757843544738	0.08754203233464648	0.09208032671695675	0.05164669761226727	0.05053648205795608	0.00140371532897963	0.04074668443151706	0.006463643564824262	0.1409641581657498	0.02964240581224609	0.04074924561474758	0.003594560355466583	0.022183217942949	0.01206394133855124	0.01303646332667229	0.007168812355927322	0.01417181550222414	0.001034321610199215	0.01122122098871767	0.001075218371044511	0.02183318630266025	0.01948738731167055	0.04378298434608349	0.0779394641956024	0.08356352184188749	0.05885663232256486	0.05185990173953448	0.002666122117490584	0.02680957598203146	0.002661453591155884	0.009738478031100938	0.04947296410806386	0.04640527944391731	0.001684680013574013	0.05198871231285214	0.001424933388049058	0.0639701938556255	0.03151265406185146	0.0340537587525493	0.001098208510901369	0.02935531985168802	0.0457402492599867	0.01951682797550021	0.01093740324564688	0.02410063822069569	0.001202693200700003	0.01111749434235993	0.001199006445314661	0.01956820949502592	0.00175347618684984	0.139158233645526	0.03271795851701143	0.05558420666213867	0.05601743418765483	0.02825500591804341	0.05657525699873975	0.05678504006347577	0.001047538123171169	0.007456999058061447	0.02528368270518469	0.03881766964096806	0.1069575072001784	0.09775041139971401	0.03733841389761165	0.03800267495920168	0.001230188064178917	0.04288415536303087	0.001129266673273459	0.03399075112373107	0.001044050968398856	0.0243138195905002	0.001083680969709779	0.01477912927624776	-0.007894360457452313	-0.01541666959862624	-0.01028071585090147	0.01110558601939339	-0.01369972962083554	-0.006271205985628708	-0.0007474828298808077	0.0122884257268332	0.001201095822812248	0.006352025089223233	0.00102557730739446	0.01005708348990306	0.4031500900397262	0.03148075581108229	0.001141936147578683	0.001008813672228216	0.02118671803004053	0.3853565690143957	0.008585763153037121	0.2387416655963545	0.1183571244563418	0.001534301250752611	0.001697520424996198	0.001219031483290301	0.710977621420702	0.05429790215920251	0.001159923411931561	0.001177943279404131	0.001028179116931411	0.1478602780851637	0.05763708013773808	0.007012946987260104	0.4934313621022278	0.001106312405609105	0.001011073298445808	0.001004255562792849	0.001010300354517583	0.1180007854780542	0.1112274305133188	0.04473462581695439	0.03758029861608928	0.0917453545822004	0.04620729637436002	0.08340179325444058	0.05435196375039915	0.00141228234708705	0.005157166942408229	0.02628201313626249	0.0041382929296918	0.008231579782941098	0.003057945037051219	0.001036389259666434	0.001088437857689633	0.04310744195622018	0.06535316506857904	0.0580323013497195	0.001041474871451699	0.002119440136257157	0.04841701640671603	0.001739822642861591	0.001461628592284209	0.02313101518124799	0.001091417835087802	0.0430571920522878	0.008323231514667772	0.001160988240915302	0.00118662568412067	0.001795057226130125	0.01874520308587369	0.06009915607103062	0.04961686903427485	0.00105679377888526	0.02368309451948394	0.09473863897938262	0.0433722388569243	0.001122812606783209	0.001174564527298777	0.001059070597006984	0.001113342597420237	-0.01156610198354683	-0.01497943156316888	-0.009714380563708696	0.009177125667086247	-0.01265821073414552	-0.004377901845795282	-0.000204789172992925	0.009576722584338457	-1.039527113504726	-4.378320309737037	0.05589714003829333	0.2967611019726457	0.01404635301739363	0.2467609932183041	3.883614564599057	0.04239962424117284	0.02722325896655267	-0.009513582350830064	-1.435446615629802	0.9044442337654353	0.346994437233113	2.488964618892997	2.859327227346506	0.02701343903685998	0.02238734632734271	-0.01150794190870143	5.175632121994383	1.108230221929415	-0.009332537670776724	0.009941371731208355	0.0800982852325355	1.682740499097201	0.3993509415318959	0.1123622379040373	1.428913638425703	0.07190586815746773	-0.02585043001320117	-0.01880829978078527	-0.006208124681557012	0.5100856451864465	0.3491188026736036	0.310239866382071	-0.1052949819191458	-0.5470067777516022	-0.1786301134520502	-0.07415483406221343	0.2254934266699125	-0.02296865337572796	-0.2426167205881035	-0.2309378778578674	0.03967437977571647	-0.09624386397986344	-0.2260300551436142	0.02929380083561619	0.112286231108464	1.759671223765568	-0.3840578684600754	-0.02276845901419053	-0.1965534179890426	-0.04468563875253084	-0.0126752036695392	0.2425998804374964	0.1269648356137439	-0.4036591112776164	0.1960467308625389	0.1583939072494399	-0.1647571948328443	0.0180558163750193	-0.0006984321474659956	-0.8792452926005854	-0.7880568684805836	0.5701687262388541	-0.2211629402736836	0.03218520817501665	-0.2502168601470035	-0.4371014933856481	0.2373673750622396	-0.03698064805379703	-0.1303483051740841	-0.09328236595925857	-0.05938230709934732	1.515035878350176e-14	-4.66805853370312e-14	nan	nan	nan	nan	nan	nan
0.26	-0.04513625049688592	-0.02305488315487935	0.04753873612588949	0.5691050366671161	0.9413124492733264	0.009758421134346024	0.3798626357473756	-0.03886006066662297	-0.01106241177409916	0.06859397449630013	0.06234642457837988	-0.10826024322623	0.02407332451019281	0.03945921110793145	-0.07271129018523045	1.056082635240756	0.0890075470085448	-1.056082635240755	-0.08900754700854774	-0.1704176448516	-0.08816560229584461	0.006954726880914789	-0.2010520654558502	-0.0807539937935149	-0.04126544783607104	0.06502869477674035	0.07901714888960051	0.6605061014949791	0.648103075755223	0.05846548213373019	-0.01072712816673747	0.1000123878297971	0.01064192804955646	-0.1349990206855356	0.4199775212551373	-0.5169978129230866	1.324194387958517	0.01704923661076918	0.01969425526679921	2.461187349037787	0.6098706220666225	-0.6537557179450667	-1.208534074540973	-0.3681075945765401	0.8980138703751871	-0.1194075170168138	-0.336588892454705	0.6130271093352835	-2.979177247763556	0.4597945934120684	2.979177247763556	-0.4597945934120675	1.383830393084094	-0.3945888055788899	-0.1968327687616132	-1.752623708886347	0.3707868336010823	0.1774817969207154	1.885892686035522	1.12130472873269	1.485763709724486	-0.07860750584943209	0.001759942010989445	-0.05743008963512947	-1.69853861135056	0.1815688069306407	0.00119029848933143	0.01553156247018633	0.005793988334903702	0.01844325821401249	0.001026409981951358	0.004010308419594374	0.009108134681993235	0.01069853313176829	0.3388929307321917	0.3262829603749142	0.03094332044668826	0.03371641839600496	0.001147714216218832	0.03816532407289083	0.001063368642809865	0.006873223146507743	0.03361753314544994	0.04492483783646685	0.3822961573713086	0.3526995159562982	0.007808635284538843	0.02552735200346728	0.2092367118886744	0.2118551552413008	0.09697858814993554	0.1093711586793505	0.001537712321776247	0.005772409096837577	0.00167515908874455	0.01047851280992552	0.001242099341945241	0.01526727059813553	0.5944731704708938	0.5328884519530409	0.04705038920517798	0.06346865370620615	0.001170535964430224	0.003417681351597281	0.001185186381046502	0.0192439613655023	0.001173689620676093	0.05697849876808388	0.1304288962014793	0.1568699475260413	0.0530628570006183	0.03756221193753552	0.006586974781304443	0.01187341793445635	0.4691816373702661	0.4588153169137735	0.001105966236584262	0.02722836382843389	0.001177520835865952	0.007280464220533734	0.001148968534804345	0.00531935820228034	0.00112974409944065	0.003666609828854449	0.1130595582357611	0.09480498381491154	0.1081830993748171	0.07413607515125209	0.04132326558763874	0.03530791533315381	0.04051787673918716	0.03881652019000546	0.1026901886026289	0.1030569975224313	0.04861407118706693	0.06446147221751904	0.08565735602023784	0.09164484627865938	0.05305135564586984	0.05289595367440283	0.001412006407957812	0.0405432130255585	0.005703520141707959	0.1387064043267631	0.0276915904936518	0.03863473989094088	0.004086204287874831	0.02272710506560037	0.009270211268112272	0.01159120963088119	0.004747162923820897	0.01225911489365324	0.001036195179185906	0.0115008916283714	0.001086840187492966	0.02294186736026885	0.03715141935463738	0.06420202357385302	0.07054795043484351	0.07917212647650398	0.05816809299551762	0.051586140420801	0.001885651464021972	0.0254390520328857	0.002373679603333004	0.009407069676603052	0.04833877473085248	0.04599677685107709	0.001720523641639298	0.05280941392928121	0.001444984904901236	0.06494919819957139	0.02687489369073911	0.03046481716832781	0.001096478185100495	0.03125779999519812	0.04413106399907459	0.02130613549790896	0.009197912027385725	0.02242118797486525	0.001179589771278741	0.01133082080340275	0.001193679027594141	0.0195125568064615	0.001778566367714655	0.1303320523031503	0.02430437434305041	0.0478068884646578	0.05842935813808886	0.03430667504859749	0.0524466917465867	0.05434859101263591	0.001055301546869223	0.00779042143544924	0.02529671548506507	0.03736760117256188	0.1015058458840618	0.09414871973732686	0.04148034344336202	0.0407868668508079	0.001178153160339249	0.04257510524640178	0.001163050750286233	0.03254777644869814	0.001055210802777422	0.02328175837740414	0.001105829068301898	0.0141312697826602	-0.01113547676770066	-0.01488531774233007	-0.009695735020495136	0.009017942360796479	-0.0122933955394764	-0.004651281660115894	-0.0009550177965174926	0.007217119797976779	0.001235852541549589	0.01150711841622272	0.001025457246152175	0.01761528423229554	0.4439841900153731	0.03119061839285089	0.001150945371081189	0.001008399562187639	0.008780057789845412	0.3884309222693114	0.01546993032631956	0.2608354360306371	0.1511530053342872	0.001575735974911546	0.001751526593075031	0.001241849773640099	0.7566219314680419	0.06531196275497053	0.001156814893777937	0.0011760914961044	0.00102582870655533	0.1651271189389475	0.06756774496771559	0.009986521375815892	0.5041350681830757	0.001115571940055149	0.001009967525303106	0.001003750352354198	0.001009303624843931	0.1166341394589261	0.1093647453409476	0.04448172245890388	0.03258465602888749	0.07962830285634383	0.04331794018384077	0.08280175002217016	0.05518216114060228	0.001427215547301156	0.004658973910993281	0.02473212429832314	0.004970906317880623	0.004644260255028545	0.001387467806069263	0.001039533026754869	0.001107267492196749	0.06883645262138605	0.05706657902360508	0.05671713131902336	0.00103639506095822	0.002018727634062991	0.04579481179693865	0.001773410313910132	0.00147035768984613	0.02012404582617267	0.001096880608284284	0.0414541553733075	0.00649044804317391	0.001149981626130321	0.001188825653753291	0.001813466026496824	0.01117281444475553	0.06258575581713666	0.04538129142589797	0.001068641998447486	0.02651881669679491	0.09287998576646858	0.0488697981912885	0.001121073660140836	0.00121754138539487	0.00107316296411526	0.001141568946021324	-0.01416128047002599	-0.01430690897561451	-0.009101431418481959	0.006850707049054713	-0.01070465386078266	-0.003168047241762703	-0.001537667074916169	0.0009660124759399853	-1.045405885431049	-3.871470061383296	0.007630436537906506	0.440716994505084	-0.0295280694343442	0.3782597428221412	3.56725320519975	0.01278993892940799	-0.02754116707404483	-0.02522105678315266	-1.290370508471115	1.307293633909454	0.485513308739508	2.34367554697773	2.414175986699242	0.00710739542655784	0.003267681560503781	0.01708257234990626	4.481540675300411	1.044583111230604	0.0487780176724801	-0.03095889133755582	0.1301855496292623	1.601070272111208	0.4325174926628056	0.1672041071569673	1.798451282101288	0.09231702947380599	0.0367679769180849	0.02680563741233366	0.008994161352246529	0.4543733769635513	0.3346963248470158	0.1802400679624193	-0.2036093160244719	-0.6624514273387264	-0.1759768905084434	-0.0102116866132344	0.2502859992781201	-0.01811555472473575	-0.2061267427509172	-0.1903929985782684	0.06771944922043427	-0.1948489606843272	-0.157115156518371	0.02750230396881029	0.1145042704605639	2.260503661066218	-0.4948767492948864	-0.02820515628932981	-0.05898274937437976	-0.02646504350237142	-0.06472234807959812	-0.2532821754671497	0.0396534431723088	-0.3143894470462849	0.1835264496666087	0.1993404901100271	-0.1726357270983515	0.02333193461272759	-0.01382791761953733	-0.8782166233351018	-0.7743007465090177	0.6373653379360066	-0.271623986385131	0.03669286525380615	-0.04312369064923126	-0.2740864491583155	0.3209835489343505	-0.02586049714408094	-0.1571846060369355	-0.1124181903454245	-0.06952631811744402	8.971019772273269e-14	-4.900056032466175e-14	nan	nan	nan	nan	nan	nan
0.27	-0.04553554105379249	-0.01995701960538879	0.04240086911258225	0.5823075195791411	0.9413972329821816	0.009864951746639207	0.4024271021587346	-0.0336840961782176	-0.01665046118277604	0.05595333395087745	0.05967645886675582	-0.09933445476139004	0.0217255866355602	0.03768845058497917	-0.06660757719996223	1.023109925797514	0.09429285936461387	-1.023109925797504	-0.09429285936462663	-0.1564717162016331	-0.09253774965506975	0.00483020884807902	-0.2179879582468672	-0.07663597838512134	-0.03924585625603513	0.08288432676635717	0.09018247290782143	0.6752039216750924	0.6469539806193746	0.05874284900131865	-0.01116263292666948	0.08372098368537739	0.01258474973651736	0.05957726571188719	0.1962594804629235	-0.5085010765466432	1.316259194796789	-0.0002049365367890825	0.00141806537496151	2.04540055954432	0.4255290335296905	-0.4492809022790075	-1.327205776315603	-0.1622168359624413	0.8870162654559856	-0.3561955758291274	-0.01385387123751561	0.6057644139485441	-3.608039441788032	0.5927332187468833	3.608039441788008	-0.5927332187468647	1.408517812306418	-0.4799027094378238	-0.2262023363440025	-1.625823074779881	0.4543618670384846	0.2257108095175686	1.677880807366391	1.112080795889172	1.447881487970285	-0.1699972137078618	0.0595882623742882	-0.03040848453133906	-1.561624917225992	0.2037196217571391	0.001227187643046893	0.01587645963369513	0.01777772989206547	0.03047129713481626	0.001026106170558622	0.003957264780640309	0.01679075539776186	0.01545904622361717	0.3773715213447724	0.3600494419669467	0.02948588773953048	0.03245931572561286	0.001152617953499741	0.03761380498869852	0.0010366006150777	0.006720667134291335	0.02112107919998267	0.03390449043776581	0.3844669344565907	0.3669833713935937	0.01610649987519999	0.03344601174430581	0.2307029145872953	0.2344047454501767	0.1197300914515839	0.125410012598537	0.00157651450036633	0.005894269127115494	0.001723405520771721	0.01059818880602404	0.001271763770034782	0.01541271078736586	0.6444843813798755	0.574235511911293	0.05654137680461947	0.0724621822154194	0.001167930248544585	0.003401135296963852	0.001189539890769347	0.01912447991997819	0.00110132508520126	0.05830127122023474	0.1460753409104619	0.1713264317470963	0.06202769551794698	0.04178128116086869	0.01006740641867682	0.01440859224595947	0.4825469916472154	0.4791735929916384	0.001120072920908782	0.02801342752624572	0.001095436497664216	0.007333275240941877	0.001077792309608965	0.005358620360661716	0.001070740555421231	0.003695880511196176	0.1137031065395278	0.0990148550353689	0.1079164314575659	0.07760407029544229	0.04191069478443126	0.03619799010157985	0.03697367991762355	0.03749163287289324	0.09210825203777714	0.09745186772984218	0.04641141154731202	0.06307716627273374	0.08475453935106367	0.09188838392811306	0.05416089822131008	0.05551041646512393	0.00181973507047435	0.04072485682645906	0.005132941362527572	0.1366948651640521	0.02607801445443433	0.03683407850768179	0.004572055664004432	0.02327296888253114	0.006684213470869359	0.009889123151046167	0.003095091506036931	0.01118838152224921	0.001039098705859069	0.0117262005838194	0.001123761541711365	0.02386635045690258	0.05657200052311729	0.08489270324283515	0.06351750880799631	0.07460591182491236	0.05713177234777354	0.0512899679901208	0.001469954361647741	0.02464439300922204	0.002190359358282327	0.009345004659215922	0.04705777130895469	0.04569247469704947	0.001741809806572861	0.05329890254439895	0.001449709208925575	0.06579552275422944	0.02259055101617149	0.02724871588929817	0.001098653688657559	0.03297479623424297	0.04197041481711658	0.02327185169744857	0.008014631255820073	0.02127370717909748	0.001163152150831211	0.01164339346764974	0.001196515872916349	0.0194174954103961	0.001778149376096889	0.1215030335122664	0.01730343407896887	0.041266298360729	0.06156302829504814	0.04123098448948258	0.04909633669503527	0.05231265459242007	0.001062482875326334	0.00810612393679393	0.02658770006808435	0.03735700509396952	0.0987810306682049	0.09223305452786867	0.04545908722959887	0.0438576327356645	0.00114935209388406	0.0424926505511919	0.001201253799063683	0.03083144161958177	0.001068091782732943	0.02205262267193597	0.001131890769350698	0.01337201049607602	-0.0116977894370767	-0.01417014685334538	-0.009032087659631005	0.007475662157731249	-0.009346462279997749	-0.003222747133031409	-0.001667967769136025	0.00250843572277728	0.001290782204433649	0.04713340103112467	0.001026071491676507	0.0315328714832309	0.468226210594661	0.02492312346054305	0.001163459388348239	0.00100902555873931	0.005180611592062507	0.3896572035217934	0.0332744490857516	0.2748200625518156	0.1524907398509192	0.001651876923920576	0.001792542689545288	0.001354121387262511	0.7734796101676896	0.0706389563946998	0.001172325972248808	0.00120928858050407	0.00102610366722384	0.173811823197789	0.07807400540149663	0.01701236837612998	0.5207787141405926	0.001150994087765833	0.001009969478542045	0.001003636642875012	0.001009322016546926	0.1128806404594525	0.1059476260854932	0.04100490483689593	0.03294957140158456	0.07548532217187226	0.04409623208135645	0.08417772530123568	0.0558300498627494	0.002937088898435599	0.004419793688580815	0.02382321735274406	0.005179343840271135	0.003311782078655875	0.001329985879104432	0.00104431014725538	0.001208677858331264	0.08965858361207182	0.05227691687437776	0.05508068315909862	0.001036042508523278	0.001981707318111235	0.04525211358806742	0.001756073917969365	0.001441327657277934	0.0157247245869398	0.001104334933446117	0.03761180568617664	0.006966788564794843	0.001142696209408781	0.001208476834326049	0.001747456816882692	0.008047311844388883	0.0680140992724845	0.04465345508230349	0.00107107114521797	0.0293597580683564	0.09678755060024573	0.05138431822610377	0.00111791289364954	0.001260917160988846	0.001088553197214355	0.001173793121100839	-0.01028930928009346	-0.01334556626654504	-0.008312965291685927	0.006433346041607207	-0.005312975755890505	-0.001837972518961797	-0.002485158297130303	-0.0009663097549549918	-1.055462628858407	-3.351524638972224	0.04709255109541947	1.847361029151807	0.006230702517401644	0.5612258586270603	3.17365686140168	-0.2445953409436551	-0.0841004396566945	-0.01051292386040666	-0.9216040417746827	1.51459984360926	1.04716090456105	2.158687307694544	0.8416845985657928	0.01400726725654933	0.01560482310208588	0.01645014946020258	3.769232444921105	0.7699889582920475	-0.02841900008324166	-0.004283926540861292	0.1402352115185101	1.302583708099419	0.4109231960767241	0.3273654161669798	2.270541810970566	0.07128539831579814	-0.009978900588318728	-0.007176542414115637	0.0002718540064581706	0.3799951567995054	0.3482996984369503	0.006259590308852815	-0.06561810030751465	-0.462043756862893	-0.09227712094595616	0.06548195654524964	0.270099804136206	0.04902809413119345	-0.1937431181946472	-0.1696972392356279	0.04265571474159201	-0.1495037213321726	-0.05855692623201113	0.01860646310278358	0.07557371740843589	1.909750641119014	-0.4243735378707652	-0.03139868480571271	-0.08013359312532582	0.009558861072926252	-0.002825957837817016	0.2080649408101951	0.1086025468312033	-0.3254667424224834	0.1598316634098164	0.1905993429032423	-0.06603171837491437	0.03759995993571154	-0.008451549120126023	-0.8806853895040182	-0.5504095938099833	0.7445910916887315	-0.1446499930031163	0.02727808200523475	0.03774076603033461	-0.09624822893735564	0.2861582122936241	0.007932889909694379	-0.1842572734132155	-0.1321328614121908	-0.08126478152981674	8.842768552630479e-14	-4.470324362036294e-14	nan	nan	nan	nan	nan	nan
0.28	-0.04385597805533316	-0.01919640770864377	0.03741020485885107	0.595429360569923	0.9413061017094397	0.009782906404799318	0.4206445394642329	-0.03034534483801949	-0.01975656458978249	0.04189762413394844	0.05917546209517746	-0.09052246905989368	0.01682830263929672	0.0392563205004564	-0.0606350233819606	0.9840683503868968	0.100771518202492	-0.9840683503868948	-0.1007715182024982	-0.1421840390975345	-0.09776489734830179	0.002468050183181352	-0.2333938914605931	-0.07163584407266789	-0.03676574583689559	0.09843925283368882	0.1012651792268839	0.6893453544878023	0.6443274176334794	0.0597747439986398	-0.0113500503008916	0.06874223549142941	0.01465080231060528	0.2807716903792871	-0.0474728092944617	-0.4875572610061365	1.308066003709926	-0.01813375963392881	-0.01802093555981331	1.591781527851442	0.2424279924218168	-0.1573665176438324	-1.491547928851691	0.06568619342779762	0.8752533177029101	-0.6293167409339077	0.331137195176853	0.5867952758787777	-4.192950441238296	0.6984638897738639	4.192950441238296	-0.698463889773863	1.452180083909345	-0.5655888723798488	-0.2443608951736693	-1.446631793427854	0.5472106144135773	0.2695855647418737	1.425751501581388	1.104781188902336	1.374486236243877	-0.3741010758574423	0.1526655679685645	-0.007812612494751766	-1.436007421255983	0.206214984355555	0.001273094497424086	0.01618828458939055	0.04067868023353564	0.05303988358690225	0.001026261599086672	0.003881149687578569	0.02735571064998218	0.02167070996591889	0.4103723336745628	0.389508372566853	0.02573283397477749	0.0292168142177835	0.001161327559698427	0.03645655948290321	0.001023534500831156	0.006558509104760287	0.01267113057773501	0.02633465559115165	0.3863303502260056	0.3822939606297314	0.02883293714290924	0.04544941539734172	0.2490381038023634	0.2548777976531157	0.1330561605193886	0.1271666466792099	0.001633970394369505	0.005987407574542828	0.001768035711145011	0.01068935538041566	0.001342725733417705	0.01568516726668208	0.6842588730870827	0.6079003234228834	0.06401498665980905	0.07918576022539443	0.001174384525594707	0.003322665920646963	0.001208316836693218	0.0189313521330676	0.001065283429977874	0.05990052841280968	0.158671641858252	0.1831687644080904	0.07155013060479329	0.04577321274051489	0.01525718862200156	0.01817141947833582	0.4968406611703335	0.5041729106831485	0.001144839580348885	0.0287858655593629	0.001054398014302875	0.007405423653680756	0.001042152122353672	0.005411360620421227	0.001041253505731015	0.003740284486743049	0.1125162786534751	0.1022527727443286	0.106327496153155	0.08089000900892415	0.04060829526435597	0.03560280123088812	0.03524204078254181	0.03741915912566499	0.08414402769626278	0.0937467378715201	0.04557539128108077	0.062788073348653	0.08483814245697055	0.09308574021039272	0.05505867460390216	0.05824781466373238	0.002776966104604732	0.04141545049284901	0.004726291446835775	0.1348803013948079	0.02479663992955359	0.0352416358829907	0.004919696063934467	0.02360426737194599	0.004707293215113552	0.008522427483232198	0.002233188504885658	0.01105746819961339	0.001042939416917178	0.01189396041076262	0.001192930681614853	0.02455696907955527	0.07601234160591253	0.1030394037637799	0.05741788597121885	0.07056450858212816	0.05582170988581487	0.05095077962550745	0.001261572584502512	0.02423268941482049	0.002080003497959497	0.009508383319107083	0.04611414307187194	0.04580650019203075	0.00174380187922949	0.05410841359145745	0.00143756219539179	0.06670107071727764	0.01821707744734623	0.02402276364658914	0.001103469422179115	0.03445361056902269	0.03901847994938226	0.02505405421812843	0.007648255040239636	0.02091712788104453	0.001151291071537582	0.01205116724014143	0.001207760818841323	0.01927818200923417	0.001744967808427625	0.1128563794199554	0.01210400763241656	0.03646685019780919	0.06570759345515602	0.04914038771135526	0.04693301906954225	0.05127385724567723	0.001067287100926981	0.008352592015334392	0.02861310539800793	0.03805714231517879	0.09886181397407171	0.09247972243451452	0.04873800285734813	0.04636980278181978	0.001133372689561765	0.04270502968132636	0.001242040544519683	0.02889913270789535	0.001082227519331532	0.02066462293593103	0.001161033054981967	0.01252718930547953	-0.009303912866913788	-0.0132908614176374	-0.008285227788145543	0.006683328085077853	-0.004769699123576243	-0.001859852475469368	-0.0025372785748183	-0.0003493404562212041	0.001345711867311549	0.08275968364602514	0.001026685737202744	0.04545045873416775	0.4924682311739491	0.01865562852823789	0.001175973405620853	0.001009651555290955	0.001581165394277878	0.3908834847742754	0.05107896784518409	0.2888046890729936	0.1538284743675496	0.001728017872930567	0.001833558786013997	0.00146639300088606	0.7903372888673375	0.07596595003443066	0.001187837050721443	0.001242485664651718	0.001026378627891025	0.1824965274566308	0.08858026583527827	0.02403821537644514	0.5374223600981094	0.001186416235480196	0.00100997143177912	0.001003522933391209	0.001009340408247845	0.1091271414599786	0.1025305068300383	0.03752808721488871	0.03331448677428037	0.07134234148739951	0.04487452397887196	0.08555370058030118	0.05647793858489678	0.00444696224957223	0.004180613466167491	0.0229143104071649	0.005387781362660984	0.00197930390228251	0.001272503952136929	0.001049087267757954	0.001310088224467191	0.1104807146027499	0.04748725472515008	0.05344423499917276	0.001035689956091234	0.00194468700215783	0.04470941537919636	0.001738737522035259	0.001412297624707471	0.01132540334770667	0.001111789258610772	0.03376945599904503	0.007443129086415936	0.001135410792682897	0.001228128014825051	0.001681447607268911	0.004921809244022225	0.07344244272783086	0.04392561873870758	0.001073500291989319	0.03220069943991834	0.1006951154340225	0.05389883826091885	0.001114752127158454	0.001304292936583887	0.001103943430317498	0.001206017296182564	-0.006417338090160909	-0.01238422355747549	-0.00752449916488985	0.006015985034159513	7.870234900224795e-05	-0.0005078977961608029	-0.003432649519344359	-0.002898631985852098	-1.066791321683197	-2.910513115766852	0.001015994841261801	2.548826500753259	-0.03414236023995552	0.6684898729163766	2.705743006777664	-0.3842898286213763	-0.148686451297548	-0.0271414602994949	-0.6002679980219088	1.512640393686823	1.302462091179938	1.928367945788211	-0.4422679810038911	0.001363078859905887	-0.00243420282115588	0.04248583037521279	2.9450909859687	0.5905930113560866	0.03639335337546201	-0.04568817223080696	0.1854824977145022	1.0782399601074	0.3870899639253773	0.4127346913407103	2.726659604830698	0.08979189654153502	0.0406354553792441	0.02950125768634427	0.01202081998848517	0.2599826746629531	0.2982850387057527	-0.1168126598784306	0.04687339795227685	-0.2824514404835109	0.04306571363085496	0.1805520399520052	0.2748730809846753	0.08367441838889489	-0.1667316640582189	-0.1487492468640787	0.02480638371659242	-0.1277707982821972	0.03084885323311986	0.01599247833727461	0.06773137569169911	1.751707831436174	-0.3899144675354634	-0.03680834307656138	0.01760833645504409	0.01862369196107242	0.01894318171643184	-0.1892776891234386	0.05149812481365581	-0.3163596397858974	0.1358900688446722	0.1626377543428941	-0.01445542754748338	0.04237215666802181	-0.02267832506938941	-0.8417436836036788	-0.4260723583054654	0.8343840941359174	-0.07219617169068464	0.02284598069028386	0.09902296931576174	0.158380174065124	0.2092643811967078	0.03310626798436549	-0.2003794225508076	-0.1441909964464634	-0.08663869891671919	1.41034161130596e-15	-3.292551022083962e-14	nan	nan	nan	nan	nan	nan
0.29	-0.0399037569755643	-0.020848186610283	0.03261600766729372	0.6084669945906903	0.9410270062918985	0.009510876688300945	0.4342227092221772	-0.0287421624616896	-0.0196228156631625	0.02608580867720281	0.06093296878496773	-0.08172320245907119	0.009091335575978099	0.04421933953556489	-0.05481830632305554	0.9395066313499321	0.1082669770940143	-0.9395066313499258	-0.1082669770940267	-0.12737359163448	-0.1038215877640741	-9.683601439948851e-06	-0.2469029897930966	-0.0657269868709728	-0.03388524790782291	0.1111119066277073	0.1123006877044413	0.7026229168071538	0.6395292954321053	0.06179846348567034	-0.01136566016876414	0.05479907998062318	0.01682570510071188	0.505946404244348	-0.2740720396105517	-0.4730575636992719	1.299401842324228	-0.03818464422154928	-0.03582068037002555	1.127739795234601	0.08728332596503648	0.1879066140524333	-1.666638942557301	0.2768380661996886	0.8888319884272976	-0.9150146634528054	0.6487197191844613	0.5791553518287307	-4.704671105565045	0.8030702832661204	4.70467110556504	-0.803070283266104	1.510706567758585	-0.6426927038796804	-0.2489517886300361	-1.258885591926662	0.6304328165055039	0.3042260669357735	1.107811932954198	1.108859719090582	1.282461501860117	-0.5740408441172602	0.2428087343230393	0.002755408635648184	-1.349020378746276	0.2260452728484605	0.001388965193820111	0.01653341558394268	0.06743512684708303	0.07959918075895314	0.001027111416026182	0.003791720289077831	0.03722698386806223	0.02740099542087506	0.437994792117931	0.4141347157795883	0.02022511482070791	0.02448840683468864	0.001162646016109119	0.03471852631481499	0.001016794627552205	0.006385931815680103	0.007264684318967615	0.02141618716762223	0.3863694565239967	0.3954204088670473	0.04287106406384584	0.05859100128186282	0.2666935290375955	0.2744431743323826	0.133195516238183	0.1162023668614473	0.001678250497170831	0.006061219211541442	0.00183072937245513	0.0107777916038233	0.001361074380041216	0.01604093243646876	0.7146533476224221	0.6329779213924868	0.06895132361504469	0.08335594730498827	0.001178854402024746	0.003244435442721287	0.001220949042968015	0.0186450688674898	0.001046545796869325	0.06181124484530044	0.1682398151000672	0.1923389553549382	0.08037495548633183	0.04919841322874507	0.02123380486745785	0.02239497287658793	0.5130136919837568	0.5333520574545658	0.001158646171432811	0.02955301311453193	0.001032810804248994	0.007527179177385344	0.0010232697853999	0.005501105149097231	0.001025756431469035	0.003802316572022898	0.1100654213781183	0.104189344221617	0.1040630598812749	0.08359339385861118	0.03814335784414443	0.03398587082422394	0.03434772379984158	0.03793540608466305	0.07915742887149806	0.09246995670000334	0.04590631271610412	0.06388601009827916	0.08627550409549151	0.09575506242235986	0.0585166434770444	0.0634307132286995	0.009940875004383494	0.04714268952929523	0.004414948414317558	0.1332206536262313	0.02325922288141683	0.03360307096907945	0.004920624127161745	0.02357359924339482	0.00345853176520379	0.007641557112214891	0.00177430717557438	0.01147360147616061	0.001046613656852023	0.01200436521996509	0.001296868168929183	0.02499664158147356	0.08943998725400498	0.1135113305179037	0.05278321648249837	0.06753882903397201	0.05462647028667666	0.05074760976952718	0.001152933481850491	0.02409400888142408	0.001990603780596696	0.009820279815247532	0.0450935730464193	0.04587031287513936	0.001747190336426697	0.05470824004538401	0.001432163363048952	0.06754659998693803	0.01537821080706049	0.02195429043945649	0.001110448240743994	0.03569021909533718	0.03705321751039248	0.0274043296557377	0.00886300121751615	0.02204314987691702	0.001144301356253121	0.01255161063841259	0.001236957185238729	0.01909942496967819	0.001701208423710524	0.1046028848063422	0.008949959513730765	0.03371291445034506	0.06926862559030629	0.05699172309971114	0.04521554405117384	0.0505457318809359	0.001071059250835409	0.008504518818913082	0.0307401582559514	0.03914244778191418	0.09964544991611003	0.09494895330850728	0.05072253230358578	0.04790732734884923	0.001125638155741376	0.04326710386132843	0.001269917271409183	0.0268249891468986	0.001092213173055935	0.01917260758907389	0.001182375865987479	0.01162906614809027	-0.004592250709300042	-0.01195372422909616	-0.007683813423880632	0.007450040602719876	-0.0001177010370004436	-0.0009094006210469328	-0.003514000702510244	-0.001486663819992851	0.001648456472681875	0.1156717890887461	0.001029104371277065	0.05135337327624202	0.5036820328107122	0.01010810458161481	0.001153903777404128	0.001009888936375259	0.001325786717324628	0.3824700303571896	0.06631269583089186	0.3087117893606726	0.1153887817657348	0.001721413829727564	0.001949146860877054	0.001307246425528706	0.7897707503841185	0.07464861315358383	0.001179846943641412	0.001227013827291944	0.001027603364152867	0.1843280687674883	0.0948563297417131	0.03107728737911381	0.5620155677349359	0.0011616885920768	0.001010655461474642	0.001003696762497334	0.001009869642906408	0.1043177980352175	0.09941796128282311	0.03325644932909929	0.03329475559832085	0.07349593163331977	0.04753189164010187	0.09050933318338678	0.06828308797285461	0.02866210382007586	0.004007146931982515	0.02034372685717251	0.00452654959521955	0.002282510909231845	0.001313872560773531	0.001051580722944397	0.001485550760408654	0.1045040507884931	0.04663435294919682	0.05288482536672596	0.0010432503730036	0.001857037865623188	0.043136856765533	0.001760872005105394	0.001438584344699073	0.01303370103794511	0.001122726434030196	0.03555809603823554	0.01246517394423696	0.001138387932791485	0.001300566392539109	0.00163363156968074	0.006078845461455004	0.07417497807234676	0.04246798037144081	0.00107624266350214	0.03401896525903059	0.1007720025797305	0.052493601967883	0.001119982374950634	0.00129443698560957	0.001101478362790565	0.001203401350056235	0.001579481353002164	-0.01027218757785111	-0.007209850466808151	0.009363997575210205	0.004377174340772723	-0.0002801510265329974	-0.004555803776734435	-0.001494412651076307	-1.081920229534404	-2.58618161856399	0.05345619150614189	2.754372007332765	0.003967894794455418	0.4852883587994942	2.210623605431841	-0.5501363880030899	-0.1969492616335742	-0.01232075300004461	-0.3829972629418117	1.076468420040091	1.32312324055434	1.982519244156049	-1.673780506281716	0.01062058749120595	0.01505250470428346	0.03207737132879411	2.060301706563378	0.2608354121689035	-0.02931140713368965	-0.0221782445318142	0.2007179436668724	0.7614593536891602	0.2983709014131395	0.4319793124145673	3.082111082533961	0.0703566516018445	-0.001763500501827281	-0.001061581523964634	0.003609735531266139	0.1166927933528742	0.2323156375121257	-0.205044041722043	0.05827878231198467	0.02410243222539345	0.1703616612156202	0.3496488788564501	0.7325609759648434	0.982683544773443	-0.1622147279117998	-0.1796357932637972	-0.02796643347375408	-0.0505446517338698	0.05526715447839457	0.00734955760623623	0.0264293642614809	0.4505219299911727	-0.2224861860734027	-0.0064090375550559	-0.02694509556008433	0.03995853352529879	-0.009164537825536525	0.1897592256196091	0.1005463401439499	-0.1072599064360275	0.1138935764546436	0.3024060990791184	0.2210864317586393	0.0562287238493072	-0.01629859382449773	-0.8037133972240313	-0.1443383795324028	0.7305552349599745	-0.07408511110460449	0.009246763387585242	0.1166749125440643	0.3167053325596225	0.09853413168370766	0.07779732989002913	-0.2122531239545008	-0.1527101329874361	-0.09178247572301351	-6.051756583936364e-14	-7.919936125205133e-15	nan	nan	nan	nan	nan	nan
0.3	-0.03381157239777093	-0.0245016298717999	0.02791354585703009	0.6214162182538855	0.9405324224176548	0.009077779344087069	0.4432770827986009	-0.02841818145661269	-0.01592262608736202	0.00864836968107211	0.06453268185285396	-0.07266118957207952	-0.001410750460111944	0.05197577703025979	-0.04899977202710103	0.8902693734873571	0.1168817717626207	-0.8902693734873546	-0.1168817717626254	-0.1119539645612077	-0.1105576212881224	-0.00246630412704864	-0.2586455576760959	-0.05910974793010068	-0.03072698358072241	0.1205761450074535	0.1235731578582498	0.7150232900096855	0.6330762511572976	0.0644455267828954	-0.01133364673374825	0.04183389395968029	0.01911730175121627	0.7087643899779387	-0.4478056812692845	-0.4692101847456228	1.290383932195483	-0.0612314509501485	-0.05023446110291242	0.6870222915290181	-0.01341228183267933	0.5559216121602953	-1.816672636736816	0.4341274690411386	0.9278025749335087	-1.182340535076202	0.8898208870379244	0.5871587232882033	-5.128058206360049	0.9223310451906928	5.128058206360049	-0.922331045190692	1.574016005951848	-0.7014574940346691	-0.2401382433708499	-1.093325703526774	0.6888869622500846	0.3251388443478654	0.7840684187280328	1.152173524152331	1.199048412879998	-0.7050854905427453	0.2773343300196114	0.0017120480845122	-1.240413523283559	0.229553756434217	0.001598199253629692	0.01696632816699781	0.09576439599559765	0.1079541052070296	0.001028745998718904	0.003714735868688653	0.04509000357669136	0.03153089995639984	0.4601153954612778	0.4335428040687443	0.01318173523101371	0.01843919165692254	0.001152268000079549	0.03255699266497582	0.001013544981364143	0.006213158934522063	0.004358841053472465	0.01868327880745345	0.3836822049050894	0.4030997123558723	0.05712464468068681	0.07185724330501901	0.2848664276327298	0.2944844196180209	0.1175086193452464	0.09522718607891682	0.001697105963526391	0.00614424610339664	0.001919830434929864	0.0108890266181467	0.001290684478396699	0.01639491804821658	0.7359836991861973	0.6489038195263761	0.07107903777322733	0.08475028862063406	0.001177093218542909	0.003190998614845504	0.001219527720710137	0.01827559184341047	0.001037792998296738	0.06399603038381958	0.1747139936948713	0.1985111739704739	0.08797860267954945	0.05174904612261529	0.02765349999509534	0.02681107220878614	0.5316345938025616	0.5652739589954391	0.00115318127147862	0.03032737933360831	0.001022363465829008	0.00766057064632838	0.001013919412885508	0.00559994439847273	0.001018275832011493	0.00387696196660192	0.1066176191121438	0.1043738520625469	0.1014330902772526	0.0853347958847961	0.03482039240852033	0.03153250799089614	0.03386362944939825	0.03862279054122539	0.07726076920367057	0.09416893103697359	0.04730816747432064	0.06607210707139625	0.08922694500652693	0.1000054473158209	0.06569710700639661	0.07231612106320337	0.02524844101199575	0.05948732450587056	0.004171959877782946	0.1316956700715313	0.02122061261590218	0.03163547887080072	0.004493295962729957	0.02310441022152398	0.002980008566065972	0.007468706932313328	0.001564970295401339	0.01222059833729867	0.001049697232108974	0.0120661730456356	0.001436538402126969	0.02521008115646891	0.09429230713423738	0.1142067305755491	0.04984273716154331	0.06596948998109552	0.05371811815639668	0.05077093068571255	0.001102387922672121	0.02406177445483546	0.001902062700602701	0.01023161251489193	0.0438159988314643	0.04556353158084885	0.001759942818399944	0.05551392301753474	0.001442601853582036	0.06837076974042523	0.0147400992080647	0.02167906742194064	0.001119406707688818	0.03678072089910073	0.03683939609798051	0.03100195151776047	0.01194408992243626	0.02496738861699509	0.001142296142646415	0.01314598573831877	0.001287772587765099	0.01888769984884568	0.001655418597934163	0.09688694831342971	0.007904415968010383	0.03318761084027023	0.07155744074453073	0.06364493743911163	0.04361323121045397	0.04977903082667708	0.001074316293717634	0.008571674950347066	0.03271338888926584	0.04036337633632599	0.1001286593389184	0.09843861572221703	0.05115107081517693	0.04834635740496409	0.001124387645532452	0.04423075151714547	0.001278926670632268	0.02469799354266507	0.001095971238260658	0.01764045907490457	0.001191736698400396	0.01071560892775921	0.002309516305346399	-0.01009998784649942	-0.007273576170404455	0.009937619802634391	0.004298612986371376	-0.0004407521564874106	-0.004588344250000691	-0.0009296253847321124	0.00195120107804729	0.1485838945314675	0.001031523005352515	0.05725628781831701	0.5148958344474754	0.001560580634994592	0.001131834149192665	0.001010126317460313	0.001070408040371458	0.3740565759401022	0.08154642381660027	0.3286188896483542	0.07694908916392143	0.001714809786525646	0.002064734935738876	0.001148099850173409	0.7892042119008994	0.07333127627273757	0.001171856836563199	0.001211541989661153	0.001028828100413872	0.1861596100783462	0.1011323936481482	0.03811635938178285	0.5866087753717624	0.001136960948676748	0.001011339491168682	0.001003870591599713	0.001010398877563447	0.09950845461045559	0.09630541573560678	0.02898481144331129	0.0332750244223599	0.07564952177923882	0.05018925930133169	0.09546496578647257	0.08008823736081705	0.0528772453905814	0.003833680397796755	0.01777314330718027	0.003665317827778779	0.002585717916179781	0.00135524116940513	0.001054074178135959	0.001661013296350174	0.09852738697423126	0.0457814511732435	0.05232541573427861	0.001050810789919433	0.001769388729086655	0.04156429815186974	0.001783006488178736	0.001464871064686039	0.01474199872818297	0.001133663609452963	0.03734673607742665	0.01748721880205972	0.001141365072892857	0.001373004770162396	0.001585815532092986	0.00723588167888827	0.07490751341686111	0.04101034200417253	0.001078985035014493	0.03583723107814266	0.1008488897254392	0.05108836567484795	0.001125212622743539	0.001284581034636235	0.00109901329526856	0.001200785403932121	0.009576300796165206	-0.008160151598226582	-0.006895201768726386	0.01271201011626099	0.008675646332542895	-5.240425690482033e-05	-0.00567895803412419	-9.019331629974022e-05	-1.098482590285719	-2.392115147593095	0.01857231241601695	2.907951955951754	-0.03165336460509236	0.3484136890306461	1.662092022064505	-0.6484513876247204	-0.2333865475466313	-0.0271805787721554	-0.1631559853170719	0.4232114439993019	1.327393318906947	2.023541667057909	-2.444448173957401	0.003206129832579246	0.002125555324064011	0.04212991877193704	1.114751018826317	0.03542385853731359	0.04135208341802844	-0.06232693654101087	0.2402963189210088	0.4786454938524454	0.2121764450521575	0.4512438781375867	3.275210558722591	0.09123562932407936	0.04296264442223954	0.03132020182491714	0.01454348184404552	-0.09043005260866381	0.1058884740078721	-0.2840991452314077	0.08110089746803124	0.3126996612181878	0.260697758327978	0.4967645762503892	1.015374935007736	1.407153606425983	-0.1397988212783439	-0.2145546837373555	-0.06289779494834069	0.01383323994189646	0.09702157015858194	0.006273081701458009	0.02248479033601782	-0.2035975078701414	-0.09864636848099739	0.008489811358335715	0.03889755778916373	0.03851093267266784	-0.05517561376925321	-0.1481063855345223	0.04722622155419101	0.04229039813501532	0.1066687243636951	0.4121070392298979	0.3451879212995981	0.06115849738882079	-0.02927194775022566	-0.7342320594549752	0.01965406917385061	0.5947598843515548	-0.07991130959127592	0.005891846263068841	0.1261475868552108	0.362466482008822	-0.01043452098623758	0.1134209632031348	-0.2109498312004426	-0.1522176299109028	-0.08970551150710883	-8.89928913375947e-14	3.472275889857699e-14	nan	nan	nan	nan	nan	nan
0.31	-0.02592267683366215	-0.02950518299899803	0.02316213295788857	0.634273370615492	0.9397881206626176	0.008523779455416223	0.4481835293681235	-0.02874641526801023	-0.008559676061426975	-0.009986268944697512	0.06930104310365127	-0.06306405465857862	-0.01435389723421203	0.06159563499463336	-0.0429953451984926	0.8372312340349285	0.1268739367810628	-0.8372312340349269	-0.1268739367810702	-0.09590840001334956	-0.1177578782696313	-0.004767888229405768	-0.2689116040731223	-0.05207223054785474	-0.02742898613698056	0.1271846922986387	0.1355031758048817	0.7266950297537522	0.6257616083520576	0.06701667034484628	-0.01136997852562605	0.03016387181588854	0.02150965486250776	0.8545904146684143	-0.5399319545083857	-0.4822160802865464	1.281121451573849	-0.0885111760513798	-0.0598449707011487	0.3115364364567427	-0.04179178156393761	0.9133252145320201	-1.893081214676321	0.5063176779023543	0.990710694060043	-1.389614453077322	1.015502528566874	0.6139730330570511	-5.472804259491431	1.081162707632124	5.472804259491451	-1.081162707632109	1.632827712508738	-0.7342402823376906	-0.2182711732008621	-0.9652083464681253	0.7133391616020065	0.3333518854295853	0.5517850294515916	1.24124982843742	1.141703857885044	-0.7497527020802647	0.2286377924347979	-0.01004249433643998	-1.086108899241885	0.2466317198336473	0.002888082149674936	0.01850613434208846	0.1191640035035602	0.1336731334438767	0.001030177573710602	0.003660963060492889	0.05012317797047994	0.03405392943472655	0.4773327825566968	0.4474140880132202	0.007531072216400603	0.013569429314926	0.001135958130620211	0.03018706431602958	0.001011755471798037	0.006053076844622769	0.002752913860130017	0.01713899880023126	0.3828132383863933	0.4073125542663301	0.06916209765472964	0.08336598494787528	0.3026912212460092	0.31462189006494	0.09231230485205048	0.0714382611601829	0.00168437548396171	0.006259961746225614	0.001984886213289279	0.01098553589175859	0.001212755151552988	0.01683783430707912	0.7490942754500126	0.654925506228372	0.07074963242650194	0.08391583110543566	0.001168853835780581	0.003221951976520243	0.001207363956126084	0.01785279822787779	0.001033798718651731	0.06645762219104626	0.1790720497219694	0.2023322756749332	0.09385965434699328	0.05345491715566614	0.03320062171902168	0.03061419547848927	0.5531571627928542	0.598078778616291	0.001139115659384882	0.0311704461808899	0.001017085646614968	0.007848460584775487	0.0010090674861619	0.005741134991607624	0.001014473790891591	0.003974957740638853	0.1030319552543725	0.1030092188789914	0.09907843448781396	0.08592566132317471	0.03148683479827243	0.02887380334431784	0.03284425067623599	0.03877659086340456	0.07634655654940249	0.09702162665183903	0.04853051699956826	0.06837235772174388	0.09216621482912522	0.1048184679776415	0.07667498842555774	0.08485574117075385	0.04295182563686946	0.07367286202223175	0.003952460555064467	0.1303422810457074	0.01950830334504191	0.02977385746300384	0.004035973094798572	0.02259267630167309	0.003169927755171328	0.007904702043310981	0.001549870273092133	0.01346890596056203	0.001051832041238377	0.01209561634772453	0.001500104345600313	0.02517372272378407	0.09117840590962399	0.1081876702952894	0.04780137019281568	0.06511785218186512	0.05286020490118406	0.05074435736649156	0.001082466580368572	0.02403997375625374	0.001865015289191288	0.01075580862801502	0.04266770727771656	0.04507049371587897	0.00176468917159268	0.05597265709213679	0.001449035613600068	0.06899264815964909	0.01367607058759167	0.02103543996743723	0.001129761148051997	0.0378989380487758	0.04085272238667652	0.03768687884679145	0.01636645616122709	0.02917386878779998	0.001145062255965278	0.01383840416251961	0.001322815695917273	0.01861926701360446	0.001623596732580202	0.08980181345288406	0.0083180968198439	0.03425666788749312	0.07175146702825884	0.06825171870162704	0.04139142331539183	0.04834467132614709	0.001077468500299595	0.008620016015293306	0.03346642282720633	0.04123319929721109	0.1011673085547277	0.1020112476428202	0.05213646562396054	0.04846835720946469	0.001129239512589259	0.04564657198814689	0.001278612189912953	0.0225974099449313	0.001096395851106525	0.01611993119517056	0.001194316374704677	0.009817796348278979	0.01068821242745132	-0.007887393678533096	-0.006854477065351825	0.01394078870921903	0.008423648941497327	-0.000247820068934812	-0.005479296386134261	-2.775568536069649e-07	0.006171474959535519	0.1553073419669717	0.001031789798051543	0.05532161932810788	0.5173802047098963	0.001333103507965422	0.001108096633238566	0.001009695787794842	0.001060335058278446	0.3871607616388004	0.08684023204135004	0.3448015623322281	0.03910462630011438	0.001634097912717393	0.002042737371970584	0.00111760273168513	0.775327999223446	0.06772455994894375	0.001150473401523374	0.00118044130975971	0.001030329633002453	0.186218442740848	0.1025117592584196	0.04082407180006067	0.6192995512705164	0.001113901631955806	0.001011807115507613	0.001004142783416976	0.001010616752231372	0.09663478401575981	0.09534369831530266	0.02644570249854363	0.03028064181057295	0.07470589777044277	0.04986401586274703	0.09678409940274031	0.1002484831915219	0.07265793042586399	0.003626447586655096	0.0174534355474842	0.003460317501608921	0.00403215654096494	0.001685477324860498	0.001054037061706078	0.001486260337492658	0.07681351326926653	0.04491404614584105	0.05135203848942688	0.001070964595881253	0.001874526564620627	0.04105912225523089	0.00175833205646029	0.001448016632096895	0.01062409695717142	0.001146361113647907	0.05265352645591131	0.02433638847685375	0.001153507552377737	0.001347746890731912	0.001594284685239587	0.01005159890826368	0.06949310154387248	0.03678972776480312	0.001082242974169342	0.03305832496351956	0.1041542129006156	0.05528458268164943	0.001141972411669046	0.001272956773895759	0.001094997252912285	0.001193802270666744	0.01995643785458498	-0.005456593174811537	-0.006402798197599417	0.01892698049016989	0.01234708698378699	-0.0002112206310054319	-0.006210519203875482	0.001001002878580644	-1.118562227402882	-2.268569961901806	0.2595162223825371	2.225494428177584	0.00855098664207034	0.1599907119801418	1.117615454658772	-0.349018264202122	-0.2378622075529112	-0.009704433735492873	-0.1322607549714978	0.4477514997871401	0.9876844995787578	1.962524409747197	-2.333619758966076	0.01628476044450678	0.0126965337705699	0.04788408429436471	0.1004706003844067	-0.1943226727484043	-0.01448409023609291	-0.03256843715577582	0.2543082189886092	0.2859334106165308	0.1315511188119073	0.3193333285187882	3.262927165583287	0.08272254821712097	0.007250832651312393	0.005967874013555322	0.007871243160059074	-0.1857107067275693	0.01365145559372532	-0.2521223859268247	-0.04316710387814721	0.2690045632752002	0.1918703203894167	0.4523763574911336	1.462221009152366	1.427700365063623	-0.1279863818121378	-0.1544759484210271	-0.04074008296092076	0.08206295386777218	0.1516685074750548	0.001041393616901871	-0.02169629174675065	-0.958361062556248	-0.06909980546889925	-0.01525291564892217	-0.02460381353810677	0.06299991283320097	-0.04701889064851998	0.1426845589819977	0.06544499538210252	-0.1550344500368436	0.1206977843190611	0.922129788913068	0.4851606643224807	0.07668846544281972	-0.02668539139340236	-0.683795404144406	0.1835081290918273	0.3255655964436828	-0.2003236227679617	0.004311603300289967	0.03913461845270046	0.3534390983793063	0.04601425936384579	0.1685447333630187	-0.2089758378145488	-0.1519282045027572	-0.08979988077165448	-1.201304696187441e-13	5.461223554551277e-14	nan	nan	nan	nan	nan	nan
0.32	-0.01700825026854963	-0.03504080916813147	0.01824635054723884	0.6470401455141874	0.9387445533760261	0.00789529084795778	0.4498531998091021	-0.02904516311054511	0.002277014633061049	-0.02886977713812332	0.07439449334686471	-0.05286524996505226	-0.02886955218420681	0.07191286405547363	-0.03671538355368668	0.7809485967901827	0.1386062408980357	-0.7809485967901814	-0.1386062408980373	-0.0793427941332286	-0.1251553545364177	-0.006793579513116355	-0.278056220017149	-0.04494851174915677	-0.02408212105135955	0.1318947253954051	0.1485465496921969	0.73798545360643	0.6182430044843459	0.06885315083296016	-0.01155577837791063	0.02026135609948933	0.02400423322806847	0.9138705901744567	-0.5542202896543328	-0.5020840870470606	1.272308439613252	-0.1210845572622112	-0.06513220486042866	0.03966706580032126	-0.007515088063232456	1.250669745838743	-1.866446550274882	0.4991452675182624	1.048136530936011	-1.496842169841352	1.029295106270498	0.6422656865308667	-5.776957764823188	1.270358864896864	5.776957764823188	-1.270358864896863	1.678024272403343	-0.740901351089691	-0.1849596796412144	-0.8690396129265955	0.7061272455422817	0.3349123727242579	0.404365579845854	1.374844712287407	1.122785234602273	-0.7458777030357097	0.1304017152647176	-0.02818156399762978	-0.886912237805675	0.2499988072872295	0.005630420954756186	0.0215591986090652	0.1350390222893018	0.1522568085057292	0.001031026490349971	0.003638799275157136	0.05193131690640967	0.03480668430290387	0.4898966305489957	0.4560041269184834	0.00451003448496123	0.01098848270358853	0.001115932907009559	0.02785448680870976	0.001010645779173313	0.005921698368669775	0.001938550232688247	0.01630684893134654	0.3864509734585618	0.4126226335855976	0.07800690192187479	0.09187752309486023	0.3197154236700903	0.3329063475613248	0.06052983248120975	0.04814913191605687	0.001637679887526989	0.006396896546488869	0.002006469597766612	0.01105336198063476	0.001158534198115224	0.01738121475995849	0.7544417717011771	0.6511309171102924	0.06807708515965598	0.08102368894197369	0.001154040968232257	0.003314863227355171	0.001185730115207806	0.01741748996247641	0.001032553545512143	0.06912791829289507	0.1817644519742156	0.2042370134543947	0.09777279948694766	0.05443113564392738	0.03736227813062681	0.03339678983354027	0.5778600003904008	0.6300759783098016	0.001120551618394572	0.03208872645961797	0.001014681880268668	0.00805829708699946	0.00100677884791919	0.005900301022964715	0.001012682657169535	0.004090698233704372	0.09972937668880404	0.1005953554754903	0.09730796782964002	0.08563516183521286	0.02851048274611492	0.02640044823527202	0.03088953136752141	0.03790292304679203	0.07541813187176825	0.09977232433292393	0.04904038440389234	0.06975987245214964	0.09439986100882047	0.1087837104931924	0.09144400625438878	0.1009539797001012	0.06107700982442932	0.08799626117155515	0.003738971347543157	0.1291937944768557	0.01846423528003916	0.02861183289039691	0.00370378882770466	0.02226378668350733	0.003985101146476983	0.009283909441882801	0.00170730968019422	0.01523453954651013	0.001052880434253282	0.01211551721660839	0.001444551030687734	0.02493735902440458	0.0799801260081409	0.09587657903693124	0.04629352261485822	0.06463912158961999	0.05194839492072494	0.05043690356382258	0.001082589128697138	0.02394277586309441	0.001898972192149318	0.01142504322932198	0.04181563671430386	0.04455141513934583	0.001754739264737928	0.05642424136709372	0.001443829347197478	0.0694455803097523	0.01111409750274905	0.01889800720116732	0.001141287198166056	0.03926913816064278	0.05003997327205158	0.04938957454277731	0.02192411080232512	0.0344516529326587	0.00115251757132634	0.01466702061087369	0.001327709713293282	0.01830857651484042	0.001611904651425647	0.08319103040074512	0.009914032358438987	0.03664478919852017	0.06946040994102394	0.07013563393391328	0.03822901029647884	0.04590529772630778	0.001080673572789628	0.008668611747843584	0.03255310785460557	0.04097242096800312	0.1031617669082508	0.1055349816151365	0.05458162290086273	0.04949023814176703	0.001140046764643627	0.04757767823221419	0.001272642950211371	0.02052229779700388	0.001094599411153176	0.01460108981547163	0.001192113982860293	0.008920753784655882	0.02040120250709938	-0.005347490006934158	-0.006386508316249614	0.01941849192735305	0.01224628802736882	-0.0002893869558173211	-0.00613065454467945	0.001036969182358677	0.01039174884102062	0.1620307894024761	0.001032056590751318	0.05338695083789891	0.5198645749723174	0.001105626380938156	0.001084359117287006	0.001009265258129439	0.001050262076188517	0.4002649473374994	0.0921340402661005	0.3609842350161002	0.001260163436305339	0.001553386038910689	0.002020739808201517	0.001087105613199312	0.7614517865459925	0.06211784362514972	0.001129089966484006	0.001149340629704331	0.00103183116559058	0.1862772754033505	0.103891124868691	0.04353178421833827	0.6519903271692705	0.001090842315237068	0.001012274739845265	0.001004414975230898	0.001010834626897977	0.09376111342106488	0.09438198089499884	0.02390659355377778	0.02728625919878509	0.0737622737616476	0.04953877242416239	0.09810323301900759	0.1204087290222355	0.0924386154611465	0.003419214775513201	0.01713372778778805	0.003255317175438864	0.005478595165751753	0.002015713480320527	0.001053999945280615	0.001311507378632404	0.05509963956429804	0.04404664111843963	0.05037866124457517	0.00109111840184053	0.001979664400152409	0.0405539463585922	0.0017336576247452	0.001431162199506409	0.006506195186160225	0.001159058617844969	0.06796031683439645	0.03118555815165089	0.001165650031852264	0.001322489011235792	0.001602753838386351	0.0128673161376404	0.06407868967088194	0.03256911352543278	0.001085500913326361	0.03027941884889697	0.1074595360757906	0.05948079968845093	0.001158732200594793	0.001261332513154763	0.00109098121055613	0.001186819137400915	0.03033657491300478	-0.002753034751396297	-0.005910394626472389	0.02514195086407866	0.01601852763503123	-0.0003700370051054172	-0.006742080373626525	0.002092199073460312	-1.13943854517064	-2.038756052778901	0.3212239306734206	1.480881320945208	-0.02533156002318856	-0.005641232999977639	0.6058430142239413	-0.1906882415671569	-0.2259163791198879	-0.02143985604197792	-0.02072995762637049	0.6426589257736071	0.7279526197311731	1.652939076944326	-2.344489039035968	0.007449961318186611	-0.003611081659153662	0.06222275757477558	-0.848504145188523	-0.3761130711454789	0.05374366127793749	-0.06482987911907906	0.2820371778473004	0.09537270885886948	0.06624593609291485	0.2471380952147864	3.113686573254975	0.1062783156094395	0.04735195717371038	0.03491528946840202	0.01809242564637624	-0.3002760965975063	-0.07038451125651705	-0.2470292377485805	-0.1243927302849547	0.2923000744665405	0.07815057433886094	0.3272089469961632	1.727098619463613	1.434725933027609	-0.09881832987618161	-0.07463531669952811	-0.02632893461340326	0.2024756974581738	0.2004867627057608	0.004364595125586421	-0.01751626296940163	-1.462003703490597	-0.02406492708613182	-0.04768628532911535	0.02381811883876659	0.0675186303234537	-0.06038375608790249	-0.149536345527931	0.01343696771650573	-0.2564706642200683	0.1570653168260134	1.415660712622776	0.5594487161116394	0.08839810260580015	-0.03772348687911645	-0.6393616977711053	0.2834669219344741	0.05018667831593475	-0.280914129447714	0.00594277978563564	-0.09997267115989307	0.3526868923506829	0.1695417045717594	0.2164781178666795	-0.2058555412406581	-0.1518803299087181	-0.08955150833841451	-1.554716049255537e-13	3.857557791321693e-14	nan	nan	nan	nan	nan	nan
0.33	-0.007980644184017919	-0.04037533338523367	0.01316279196023191	0.6597246109110846	0.937348779848697	0.00723175075036746	0.4493961535914335	-0.02874339111738273	0.01640000531592705	-0.04696165140785085	0.07907847988459102	-0.04226534520548238	-0.04387831194057906	0.08186139516066931	-0.03024008129602835	0.7217246121251183	0.1522990658518589	-0.7217246121251165	-0.1522990658518561	-0.06240270276683789	-0.1324906136838084	-0.008429532024755663	-0.2863830067592776	-0.03804280700445132	-0.02074377960376634	0.1351785131798473	0.1630389223402366	0.7492841241249959	0.6109090698353996	0.06957144887387282	-0.01194148414700532	0.01220582334026869	0.02658788597269289	0.8739580118648357	-0.5061957653226531	-0.5103844737646032	1.265005300694386	-0.1588815280745837	-0.0672811550387642	-0.1095932527581585	0.07013635799154429	1.56949583621518	-1.735108850125297	0.4322122469703076	1.061366747707411	-1.482267067765476	0.9506852208402091	0.6448268450505639	-6.067419446120218	1.464730844069025	6.067419446120229	-1.464730844069011	1.708554585152028	-0.7223844083420633	-0.1403255547508791	-0.8008592689220529	0.6717638217026182	0.3320074151903497	0.2399873830299322	1.524076576754365	1.139337249227749	-0.719666202486424	0.02273107554931663	-0.0474066529007389	-0.7347498709611329	0.265175389027056	0.006878811069398119	0.02310554666659127	0.1437831978955753	0.1634006578992822	0.001031088105237424	0.003637736510334387	0.05042102456607637	0.03389425137021111	0.4983104393247542	0.4600407919417285	0.002845582171793766	0.009581526847400861	0.00109639180315216	0.02576190657606088	0.00100982267304934	0.005823116109423561	0.001503218957047776	0.01585016539378389	0.3947812479444561	0.4202971689598253	0.08308540465087866	0.09702058883381362	0.335719208002091	0.3485213774439698	0.03381995844168548	0.02948383441442498	0.001574624738329157	0.006531986149482453	0.001981060245282966	0.01108287139683669	0.001120211660929169	0.01798826065417954	0.7526432468021447	0.638804206602669	0.06354253623105778	0.07657822638695228	0.001137082596165103	0.003449882534715227	0.001162843424776364	0.01701328831434604	0.001032943156065476	0.07196128249777525	0.183333412991068	0.2047453710662236	0.09935469847468402	0.05474075840981601	0.0396820412429759	0.03501462370785448	0.6042562662363485	0.6598967634435022	0.001102732376506276	0.03307141873560862	0.001013556480434908	0.008315288035630036	0.001005658646091606	0.00609552325465094	0.001011789074793664	0.004225045279123865	0.09637464696539405	0.09701170777382909	0.09535529913558141	0.08413959289347681	0.02613675407783722	0.02434369960331589	0.02611795907282933	0.03434715171631532	0.07262145303106081	0.1005111605583452	0.04903125087190036	0.07036987224564585	0.09723936239297792	0.1122713213963899	0.1085162376907594	0.1187828901185509	0.07619141168245259	0.1005062550196634	0.003548871043117175	0.1282591867879485	0.0184006944448679	0.02829687854575981	0.00410218716875988	0.0225062825542448	0.004461278744547217	0.01061146153342176	0.001792916153250627	0.01722126150258097	0.001053833674665466	0.01214949262571522	0.001357944278910041	0.02467139230432675	0.06399305305375873	0.08017540923786402	0.04434865360098295	0.06362458008156709	0.05067203408188461	0.04955982390606203	0.001126994376845872	0.02381438540104595	0.002060303697256914	0.01231556982328121	0.04108212751879169	0.0438684559034573	0.001731058188050214	0.05646967547882283	0.001425642741994512	0.06963145012014751	0.009345235242412826	0.01734064417777569	0.001154882218572196	0.04112698864151557	0.05904341354415147	0.06266220735575484	0.02755812040584539	0.03978429925006942	0.001176620158845739	0.01569599332829497	0.00130720454522822	0.01798967109913241	0.001624730530243768	0.07686806712494577	0.01173680225909266	0.03932117307955642	0.06180378867573956	0.06706761247524178	0.03337911242284803	0.0418138683564645	0.001084307162613659	0.008678498152654731	0.0312088981489025	0.03975200764973878	0.1055208274270008	0.1093662138498532	0.05700224049751023	0.05131015879670735	0.00116269694904954	0.05010938599068118	0.001275316434214817	0.01847525914888697	0.0010959124545055	0.01308014262878466	0.001196299618855613	0.008023762804118626	0.03069299425830412	-0.002621279544953783	-0.005855788414484073	0.02519723408569648	0.01513353600371996	-0.000410153435763278	-0.006618259113217387	0.001961959318456484	0.006339114444202927	0.1526599564001514	0.001030387064566323	0.0444296520747616	0.5155945172038866	0.00108655940830774	0.001069016106225591	0.001008712919387144	0.001047760532709751	0.423620800636104	0.08781014054363505	0.3740482437832281	0.001157532784952198	0.001471180049493891	0.001898476924335313	0.001074560063517755	0.7360092657725336	0.05398303763583891	0.001111247648666905	0.001130270399646262	0.001034632594058738	0.1856122764877076	0.09951647171295566	0.04146088014202984	0.6817812699948919	0.001078544592393283	0.001012478761068756	0.001004558765367178	0.001010879830733943	0.08994126951355309	0.0911578669401672	0.02302457534255999	0.01501200302133407	0.0648282479785753	0.04857500486885013	0.1038112068573871	0.1426125594748662	0.09829757272021203	0.003289768642245594	0.01934747132790557	0.005593003818496103	0.004524920583312097	0.001769262391111266	0.001055524685793933	0.00123059897570149	0.03294348031488825	0.04025535985230889	0.04801446554095848	0.001242693283288574	0.002439662486074262	0.03991250701839849	0.001683234763163666	0.001385975199017923	0.008231448942468415	0.001177481327068496	0.07206629373575632	0.03625165581384686	0.001232236280762906	0.001254830241382628	0.001668026727250292	0.0144090079520281	0.04163704855144488	0.02354422032994636	0.001090279996817993	0.02912086750490001	0.1100476318320982	0.06046185981213163	0.001209591346838751	0.001292290453430669	0.001102608278409312	0.001212368546531508	0.04126992148574813	0.0002103350821811499	-0.005281383543127684	0.03102020282133414	0.01731279067502196	-0.0005630130602343425	-0.007006806673427488	0.002782757650550893	-1.160975896235603	-1.714791219258241	0.002395002867273924	0.731642290513704	0.01293388691662175	-0.1785161785382793	0.2156766305053624	-0.09835058868284936	-0.1911929489832052	-0.003089108921175763	-0.05301868249599549	0.9141165681027658	0.3070111839633956	1.45501044232428	-1.415179238452876	0.01587602946255227	0.005077637089990522	0.06011035419555363	-1.578315643610669	-0.5128426458533374	-0.006805597573961888	-0.02645181032018651	0.2855325507507738	0.004654358489724776	-0.004646366406950919	0.08390407845151722	2.837381553521108	0.09426751866767497	0.01509375630141209	0.01198953319198461	0.01128941409480814	-0.4119252262645907	-0.2247868871293319	-0.1705443919315692	-0.5785034393722159	-0.1271219056159144	0.05126577562880113	0.3901212475546468	1.826650670670609	1.083448459610466	-0.08748709316143335	0.01047803807772608	0.06995983920717226	0.0777804643397508	0.1983996156870027	0.003750356238303692	-0.03005908361284805	-1.683269125504074	-0.1676546746658129	-0.1264794660622265	-0.03072444177663193	0.1068818909280045	-0.07647180526190138	0.08103491011294753	0.01658854021104516	-0.06393927879031387	0.2168273420196434	1.24657020722087	0.5109805714416719	0.1167558268267789	-0.02829029704945791	-0.6265911459522899	0.2555871218450437	-0.6806134096602117	-0.5280465124310472	-0.003985972258901408	-0.1418668826855793	0.4209479583339962	0.181449795719159	0.2884549665858431	-0.2032785137529244	-0.1521281751598811	-0.08965215827491484	-1.727932644584683e-13	3.452673155306653e-14	nan	nan	nan	nan	nan	nan
0.34	0.0001170576708285182	-0.04503494870514081	0.008123524203747606	0.6723486647465036	0.9355506952164032	0.006555560938851391	0.4480909958852112	-0.02759709852512055	0.03357828026663067	-0.06323556507016502	0.08292994242542122	-0.03184746847633951	-0.05806203926206596	0.09073205059294065	-0.023978205051831	0.6596086023091381	0.167831352143524	-0.6596086023091373	-0.1678313521435206	-0.04520049074460733	-0.1395277213024667	-0.009561985249467867	-0.2941642360639501	-0.03157823294819902	-0.01745694277945138	0.1364463811758387	0.1790370164159293	0.7608199661933344	0.6038745409201075	0.0694972359966658	-0.01247285269742287	0.005355247541795492	0.02927661395638702	0.7278897442384389	-0.4192385102112949	-0.4932259209440306	1.260226127317591	-0.2015467782833587	-0.067662147645576	-0.1299552319297474	0.1613890317536752	1.861726599371735	-1.502854428796055	0.332640468133398	1.011730924849726	-1.331835682452994	0.8137199716204845	0.5995804838451688	-6.355362795006291	1.638251132465284	6.355362795006291	-1.638251132465283	1.73044840357023	-0.6812710453426648	-0.08425982225540651	-0.759928125435047	0.6179011078544709	0.3246114480692535	0.001181622158850391	1.675988997817061	1.170219544556856	-0.6859965563034546	-0.02810046834615767	-0.05731412026221446	-0.6459208456573298	0.2710138551002927	0.005498426405181078	0.02189408510598749	0.1452021117695316	0.1665647289709216	0.001030283758044169	0.003653774610744681	0.04548107682099402	0.03120294423214217	0.50282891878213	0.4606013923301941	0.001996939481584001	0.008868517748930878	0.001078949732598972	0.02405876219847436	0.001009135015984366	0.005763665927355922	0.001283901630572027	0.01559823662937754	0.4078727740319466	0.4313423333283232	0.084044828940537	0.09814475989216916	0.3505714016972361	0.361705427262575	0.0186356278403189	0.01931337160375244	0.001501991337098066	0.006640578539324812	0.001907286007426236	0.01106620816589113	0.001094778793978966	0.01860190050231418	0.7440619228427827	0.6203350504925847	0.05735143718579379	0.07076957190477402	0.001119681573148565	0.003577435320793607	0.001141864330363892	0.01667962643392227	0.001034539212949429	0.0748565070603734	0.1840481333780578	0.2042972115238765	0.09840432436782423	0.05433170864595688	0.03994746207181856	0.03522437937871583	0.6314662490240414	0.6865618313809262	0.001087674192948569	0.03405422441448996	0.001013096111876374	0.008581122687977331	0.001005170754858095	0.006297299213262023	0.001011365113792086	0.004366735128721141	0.09280469544472909	0.09244741529956571	0.09285328204524849	0.08121827189185804	0.02446633811579119	0.02286508233056472	0.01768742051966615	0.02649801618816451	0.06708744355769226	0.09757810469594907	0.04858405102411115	0.07093351579009051	0.101283315968169	0.1169822957225136	0.1273049036099264	0.1372463372430225	0.08693652918954141	0.10998874282416	0.003388900375492675	0.1274563749085928	0.01943815520149042	0.02879806545806354	0.005463019822675468	0.02356561807656682	0.004226352036271842	0.01113443359844055	0.001712636569722463	0.01923337160379166	0.001055072779464055	0.01221692173276006	0.001274171901964714	0.02444853730125917	0.04476267311862381	0.06211041914332546	0.04154101181117913	0.06150980209343224	0.04889438240472572	0.04793231784580036	0.001224988235286119	0.02370372241672871	0.002370628933996411	0.01348858509723717	0.04039053150610893	0.04301670475060445	0.001694016660457222	0.05649317441341287	0.001393959026558722	0.06963438203079016	0.009291086240252924	0.01744047485870065	0.001170891182035551	0.04365213625462158	0.06572245623171083	0.07447506583216244	0.03286704488623624	0.04474926484282918	0.001221965806603977	0.01698932487024642	0.001263122463650185	0.01769811649392778	0.001663759923969519	0.07063200371045428	0.01341587851610731	0.04183207698683122	0.0473042523293803	0.05618691694861828	0.02650417899689096	0.03553087211955183	0.001088513669656908	0.008588482833884848	0.02994942891632555	0.03817994551043524	0.1079681637491301	0.1141017088566542	0.05876295104781856	0.05285938144221572	0.001199452710773316	0.05331860821959605	0.001292131507744891	0.01646220101458648	0.001102384143426054	0.0115621449576724	0.001211168300399619	0.007131601209094313	0.04141248922386781	0.0002630371647581566	-0.005259541058332362	0.0310423161099813	0.01695879402249737	-0.000579059632497323	-0.00695727816926374	0.002730661748549349	0.002286480047382241	0.1432891233978269	0.001028717538381555	0.03547235331162423	0.5113244594354559	0.001067492435677095	0.001053673095164165	0.001008160580644316	0.001045258989231899	0.4469766539347095	0.0834862408211705	0.3871122525503558	0.001054902133598576	0.001388974060078936	0.001776214040468464	0.001062014513837722	0.7105667449990748	0.04584823164652654	0.001093405330849386	0.001111200169654541	0.00103743402252666	0.1849472775720654	0.09514181855722037	0.03938997606572077	0.7115722128205131	0.001066246869550289	0.001012682782290799	0.001004702555499865	0.001010925034568278	0.08612142560604293	0.08793375298533591	0.02214255713134432	0.00273774684388266	0.05589422219550384	0.04761123731353927	0.1095191806957682	0.1648163899275068	0.1041565299792771	0.003160322508977659	0.0215612148680237	0.00793069046155411	0.003571246000874517	0.001522811301906878	0.001057049426310172	0.001149690572765567	0.01078732106547323	0.03646407858617931	0.04565026983734209	0.001394268164731881	0.002899660571994758	0.03927106767820498	0.001632811901583294	0.001340788198528671	0.00995670269877633	0.001195904036292828	0.07617227063711669	0.0413177534760471	0.001298822529655332	0.001187171471547393	0.001733299616114025	0.01595069976641729	0.01919540743200502	0.01451932713445897	0.001095059080312022	0.02796231616090296	0.1126357275884089	0.06144291993581237	0.001260450493081664	0.001323248393705876	0.00111423534626166	0.001237917955661193	0.05220326805849144	0.003173704915758832	-0.004652372459782915	0.03689845477858957	0.01860705371501261	-0.0007559891153624949	-0.007271532973228145	0.003473316227641413	-1.179990992358017	-1.362077499111611	-0.2303379930666836	-0.1150743434456443	-0.02191138696767026	-0.3614160740757059	-0.08936991273082175	-0.051898890098956	-0.1480292080153344	-0.01361344066778197	0.0202209970207705	1.316784724637106	-0.07582631639162121	1.166743064132839	-0.6455221008440489	0.00215051868353535	-0.01284561112308383	0.06354154834992727	-2.076993265680654	-0.6487514566051009	0.05225035704780427	-0.05072193816959963	0.2944092493933395	-0.09593072197225617	-0.07748856985743408	-0.03447754546687819	2.482543134000034	0.1063009961799202	0.04912069791394283	0.03622603485279137	0.01956098647938522	-0.4964050511210475	-0.3555349232311809	-0.1314029659372612	-0.9830655698135925	-0.4420783430947142	0.0688793245266974	0.5718816315808164	1.854005960741714	0.8292247243151769	-0.07245916795697162	0.08859293468847297	0.1370389957016416	0.04155969215007552	0.2055643917315381	0.01105533476988205	-0.008893919523057854	-1.934767762574668	-0.2441122231069225	-0.1977715658280629	0.0273636143543642	0.1240163663391727	-0.094142139487251	-0.1539233810296892	-0.02315061224751701	0.07496807664115	0.290524743291572	1.123705845309246	0.4859125711749602	0.1412698678972329	-0.03225333119842561	-0.6219817255061596	0.2503709271792882	-1.5123481352608	-0.7192275028546523	-0.01403756493737084	-0.1703024353650555	0.5335394467684373	0.1154021026852638	0.351981012004571	-0.1990594384732487	-0.1512904267920662	-0.08858563123108631	-1.561959107699338e-13	5.304317699930719e-14	nan	nan	nan	nan	nan	nan
0.35	0.006220536326085557	-0.04871579512454891	0.003408946937872589	0.6849408963190236	0.933304429758689	0.005881849010888624	0.4472077564840111	-0.02559432190093402	0.05347071778071609	-0.07671348827814063	0.08573000836076565	-0.02225809416762119	-0.07004287132227061	0.09806707372257262	-0.01845352255423609	0.5945474728751279	0.1849206416272524	-0.5945474728751249	-0.1849206416272387	-0.02780286170689915	-0.1460486395778004	-0.01008501777960289	-0.3016675335084523	-0.02572356731073942	-0.01426569270126439	0.135070261562679	0.196456897929204	0.7726678196043281	0.5971712923045334	0.06950597690015516	-0.01309982484964087	-0.0007750750037451024	0.03205369509841256	0.4869513027224961	-0.3126485569008927	-0.4536784583244763	1.258990658034177	-0.2472217715566905	-0.06621401707395802	-0.0434203115813395	0.2330978424170592	2.092983059005569	-1.191548160708869	0.2242100046559408	0.9066981798700601	-1.055446927304273	0.6472361892612399	0.5065920511473285	-6.663694067521447	1.770377022677981	6.663694067521445	-1.770377022677967	1.749873518288399	-0.6193867020601026	-0.02047839712813829	-0.7434340275742783	0.5513185337329778	0.3127807929949238	-0.2710901092483388	1.80304582167835	1.194887614555889	-0.6556041745441423	0.03258884137646965	-0.06817204473784569	-0.5768210389349363	0.28290331579016	0.003829275362862449	0.02030866071043106	0.1402540716714126	0.1619148474616743	0.001028933033266673	0.003671939315504175	0.03676299718066322	0.02638652658424543	0.5043103445535176	0.4588383819753345	0.001543428224654536	0.008473377972517687	0.00106430296779122	0.0228337309379151	0.001008536110721252	0.005742130173546453	0.001168103569904798	0.01548070452132961	0.4254524148838746	0.4465016661321701	0.08147978188307808	0.095730099762911	0.3642365668378433	0.3721554328627674	0.0102397475941066	0.01390521645551724	0.001434610817440318	0.006713025332247803	0.001819846516400756	0.01102387221423586	0.001077470044431342	0.01919409633898843	0.7306627540138251	0.5983719585920373	0.05017940698441118	0.06412251009407083	0.001103876490719995	0.003693444677846643	0.001120901270649856	0.01644172214193019	0.001037457217056218	0.077728826761856	0.1844235180110868	0.2034111695260082	0.09434628712165381	0.05301596633001483	0.03774017740860106	0.03378637127669448	0.6581884412880463	0.7093879601071116	0.001075684525436962	0.03498597452985336	0.00101298294732362	0.008873791318549719	0.001004967424514662	0.006518057656186526	0.001011200615898701	0.00451447923579982	0.08782019581419438	0.08646085550809147	0.08884233218222123	0.07674277543692286	0.02181502987411061	0.02078097428771689	0.01033747403430595	0.01903463926452114	0.05860181031937624	0.09059871151846205	0.05153171259515152	0.07335127858110503	0.107161166094648	0.1237619610517084	0.1465028234525592	0.1546339454491624	0.09127512648668828	0.1156353344181732	0.003252437548989248	0.1267432275900605	0.01881513846747185	0.02879652612083259	0.005990642361453897	0.0240955621946575	0.003611068237137051	0.01127824289638956	0.001578123596761875	0.02143791977425812	0.001056121725879528	0.01232756887890115	0.001208564734785342	0.02430787774135005	0.02810165848747041	0.04613648882055851	0.03716892894245211	0.0576548191192931	0.04680060623053166	0.0457624076699724	0.009976088487904652	0.03145721013216696	0.003218534445362091	0.0153844593585283	0.03912507477821835	0.04159259226911808	0.001690224406857446	0.05637554033025619	0.001389178418892369	0.06954143296147215	0.01172477805596173	0.01988122738636474	0.001210061090567594	0.04697207680929866	0.06883859301867574	0.08333060977876881	0.03680790488768356	0.04845451856711531	0.001285276122127946	0.01857518708522353	0.001216712467350758	0.01748118650183546	0.002514840145412213	0.06455259654922549	0.01460663764726095	0.04378879057289149	0.03222609442560068	0.0421097871508352	0.01919290737929521	0.02858564201506708	0.001101717827372735	0.008403373705807758	0.03001893353947002	0.03685383824307632	0.1102220940292278	0.1196424588709798	0.05781876094770777	0.0529881327629895	0.001281598968272758	0.0572675585233876	0.00134332852656599	0.01452997732226293	0.001116795141278034	0.01008094263264035	0.001248183971461207	0.006272671449017345	0.05043650546300436	0.003124918555589207	-0.00458908398249953	0.03557076876653605	0.01651708877715973	-0.0005941394523084714	-0.007271289551883537	0.002825015239220239	0.001883120110082457	0.1233683991571828	0.00102652012219593	0.01862144570258518	0.5044843728853813	0.001072220795470244	0.001045150509345898	0.001007703213848086	0.001049379186704434	0.4788250296704197	0.07334841365720192	0.3973941206766515	0.001040714140121943	0.001343548720160833	0.001688235867267238	0.001057283232592662	0.6848169845542621	0.03742370246337098	0.00108235931218555	0.001088816082970582	0.001043083540943353	0.1851316779745364	0.08317649273327071	0.03148854199142263	0.7343963324675163	0.001060628565447725	0.001013019495264577	0.001004800889605785	0.001011117741928992	0.07661779705995976	0.07941732234427155	0.01601935884618362	0.001941849877627763	0.04091842524003696	0.06158597352072601	0.1205847976576112	0.1848351260126613	0.09104197812255449	0.003065946657137022	0.01519601807822746	0.005375982597475407	0.002449713809102509	0.001365877373112832	0.001057352412946695	0.001132221252701252	0.006513857643924823	0.02817228965025857	0.04306425448352334	0.03438339456874763	0.00512886826945175	0.03621754386850398	0.001731504228010238	0.001420926234046405	0.01807124062176308	0.001297346428899029	0.06993573505361729	0.04147127394957974	0.001395560857710383	0.001152465859058889	0.004818347219998693	0.0158638571336168	0.01014757887653061	0.007963462033086073	0.001132728293246153	0.03192020005870634	0.1141253186057215	0.05249797644348673	0.001457456472047655	0.001458797083763497	0.001146658362329645	0.001328045995331632	0.05804711162575128	0.005947770858285231	-0.003867996124839789	0.03903707261344799	0.01440341158153998	-0.0004797395416748262	-0.007585106197427097	0.002400727939153479	-1.196095308398665	-1.119066054321723	-0.1063938852106554	-0.8006098619239136	0.0140562033969297	-0.6123745477278321	-0.2492415891463687	-0.02861536194160925	-0.09811081954531918	0.00426190244534097	-0.02649491700249049	1.680191012978225	-0.4034635110022488	0.9324720453675971	-0.4238097164314735	0.0104221037601025	0.0002157806724968679	0.05624898108520995	-2.278109651814086	-0.6865927783902803	-0.008273591911519175	-0.007932990357754941	0.2810918918021941	-0.08316017871901327	-0.1947150787810341	-0.2497596526274769	2.077939850928913	0.08567067603114221	0.01911988894119916	0.0147883135044994	0.01226143299123614	-0.6829522423904041	-0.526636438698882	-0.2767432717522479	-0.5392925456485621	-0.9396850544117251	0.4275628851312294	0.780404505307531	1.636609828114926	0.2812985962621307	-0.06836632608786176	-0.1023049365556938	-0.02561468698354014	-0.005081374364914286	0.237023453022348	0.01158598208446184	-0.01516691161065365	-1.297094888743282	-0.5124834445549062	-0.2310490588628479	1.410811208101508	0.2437197398676705	-0.183684160456603	0.06429858311677254	-0.001749275782100204	0.3961630472956507	0.3689299448138895	0.6540499156833529	0.2699391355983214	0.1718196217511178	-0.01438029421672593	-0.5941252339960597	0.1508408199674642	-1.312820923668816	-0.6789716746892178	-0.02202765139547913	-0.08751773608859358	0.5621089308459648	-0.09993033338256192	0.4307071330313338	-0.1878578091321765	-0.1453040844728531	-0.08356020704981149	-1.078556311200648e-13	5.959114206282602e-14	nan	nan	nan	nan	nan	nan
0.36	0.009738990042880959	-0.05120227550724783	-0.00102982348459144	0.6975438873240066	0.93061595061902	0.005248605014124068	0.4472880363878954	-0.02305651069045996	0.07496238455754513	-0.08704288724296917	0.08735088823323411	-0.01370242001943104	-0.07899330175843386	0.1035558050764788	-0.01382164331952393	0.5261981014441672	0.2030542977651264	-0.5261981014441683	-0.203054297765119	-0.01018709809245258	-0.1518449371905308	-0.009974187459216053	-0.3090869698975198	-0.02058613199082595	-0.01121848241084431	0.1311308877018191	0.2149991031863091	0.7846284480227472	0.5907434372747111	0.07020381667094118	-0.01383812828322269	-0.006114720746603055	0.03490469912189016	0.210884756549822	-0.1803653028655276	-0.4380645522641173	1.262378013810185	-0.289989514712271	-0.05956856140593118	0.06274862906535766	0.2683959490069462	2.181572451880529	-0.8731495801678794	0.096803255553297	0.8049908927441409	-0.7257553572394949	0.4444616164071777	0.4210198312778569	-7.013011194396265	1.847124463294447	7.013011194396264	-1.847124463294447	1.774075318916802	-0.5363469128212436	0.04251274784939162	-0.7431559143476496	0.4744550443495106	0.2958034905165657	-0.5114692273766208	1.900453746584003	1.192774546042056	-0.6309178391515297	0.1097193051271035	-0.07958037653568392	-0.4877854851221307	0.285798431390099	0.002785415478729162	0.01937326741738294	0.1292098312096714	0.150838373661985	0.001027158765399047	0.003705136188314734	0.02404207249981554	0.01874531143310371	0.5032578624605482	0.4558963719291548	0.001318586722404806	0.00826648457416816	0.001052719107274886	0.02207387029936375	0.001008008008924726	0.00574801622640801	0.001112254495542298	0.0154129883220402	0.4473501194328552	0.4642483371248409	0.07558722800567814	0.09014833364121796	0.3766821839713937	0.3805391479591425	0.005855517233083093	0.01108316152243743	0.001378196227200551	0.006810685891616411	0.001732123093320562	0.01098727097661236	0.001066451813191189	0.01975390736595443	0.7136861632670001	0.5755231667085946	0.04234196223774414	0.05691907887968698	0.001090451233747178	0.003827461357355037	0.001099226582418531	0.01629948509842186	0.001041741553855461	0.08049908891442131	0.1847260163258655	0.2025963579271595	0.08686099879714987	0.05025630336134097	0.0328471193260626	0.03029647477245857	0.6836294025607033	0.7280257731933254	0.001066881459480936	0.03588007091782162	0.001013094830945846	0.009157657681587144	0.001004915002087092	0.006730318678797994	0.0010112148081173	0.004657435749623576	0.08083518722080936	0.07914746374732765	0.0828550908128739	0.07094410169898545	0.01747199360302967	0.01750372431276047	0.006124737650766641	0.01511851066057227	0.04702869440642058	0.07906670836753621	0.05946093766494615	0.07974256652180167	0.1151523589346411	0.1325174472496454	0.165571908667515	0.1702404167583102	0.08807544050881852	0.1152388147849732	0.003136904406973147	0.1261251277801755	0.01540310485873186	0.02648388403852935	0.004988876802610905	0.02316203403888712	0.002742798287447836	0.01118713527499291	0.001432369704827601	0.02400740487737864	0.001056797540652388	0.01245887912741132	0.001167022060492649	0.02422662068647964	0.01691926624604726	0.03542698963336566	0.03091521961242513	0.05154815174559044	0.04447218685888904	0.04341456487803312	0.03023545281635003	0.04966949216595342	0.004751778229550607	0.01813420497374253	0.03702078294435422	0.03948294546847041	0.001737629009837173	0.05645718644935053	0.001426844794648379	0.06947319503168695	0.01691445379962912	0.02502334817269119	0.00128036470321207	0.05094006669445215	0.06778235032397349	0.08768900357925352	0.03895275478378383	0.05044406679293601	0.001365290199927398	0.02034405824222945	0.001176151296925489	0.017345558005531	0.004476106188364902	0.05874498848545131	0.0151724742922615	0.04504627398481644	0.01963379712686291	0.02973563648792753	0.01215080314449005	0.02176837549290653	0.001127157621859451	0.008167061991558576	0.03192756997403937	0.03657761642902451	0.1121502358984801	0.1250938549685515	0.05323918564140628	0.05065520487753424	0.001421149755130229	0.06179071256629385	0.001436684745151935	0.01269559464918095	0.001140214040798837	0.00864898234308286	0.001311751798831952	0.005453199342861971	0.05734040658755649	0.005928256314217425	-0.003842680733926448	0.03850599820862662	0.01356742560639892	-0.0004149996764529755	-0.007585008828889145	0.002141407543784842	0.001479760172777923	0.1034476749165406	0.001024322706010308	0.001770538093545949	0.4976442863353067	0.001076949155260889	0.001036627923523798	0.001007245847052209	0.001053499384178004	0.5106734054061296	0.06321058649323533	0.4076759888029479	0.001026526146645246	0.001298123380244601	0.001600257694065454	0.001052551951346732	0.6590672241094495	0.02899917328021201	0.00107131329352149	0.001066431996554474	0.001048733059360042	0.1853160783770081	0.07121116690932069	0.02358710791712354	0.7572204521145197	0.00105501026134509	0.001013356208237033	0.001004899223708319	0.001011310449288145	0.06711416851388088	0.07090089170321129	0.009896160561024889	0.001145952911372664	0.02594262828457077	0.07556070972790976	0.1316504146194513	0.2048538620978253	0.0779274262658301	0.002971570805296035	0.008830821288429777	0.002821274733395236	0.001328181617335561	0.001208943444331209	0.001057655399586027	0.001114751932634932	0.002240394222373575	0.01988050071433893	0.04047823912970564	0.06737252097275515	0.007358075966906106	0.03316402005880375	0.001830196554440629	0.001501064269565111	0.02618577854474748	0.001398788821504485	0.06369919947011794	0.04162479442311755	0.001492299185749491	0.001117760246679185	0.007903394823884049	0.01577701450081755	0.001099750321051713	0.001407596931712442	0.001170397506191205	0.03587808395650987	0.1156149096230261	0.04355303295116071	0.001654462451012905	0.001594345773822492	0.001179081378398089	0.001418174035003441	0.06389095519301115	0.008721836800811941	-0.003083619789896572	0.04117569044830633	0.01019976944806739	-0.0002034899679861939	-0.007898679421625768	0.001328139650665097	-1.20837211216948	-0.9674109126040422	-0.1003317726732063	-1.40039280154422	-0.01890495334954233	-0.9263755747246627	-0.3251698509945766	-0.01424961456481755	-0.05499508353447392	-0.008129079398205848	0.03018417878817908	1.834252362409744	-0.7092475148847999	0.7534849633653834	-0.1283020578266717	0.007193271964824575	-0.01169866834964069	0.05706458639987385	-2.254133262259819	-0.7600253373638339	0.05585182156487798	-0.03158850105040036	0.273997739612529	-0.08168464216618375	-0.3662727004039016	-0.4448552258989188	1.644880006005877	0.09877025069267566	0.0473602444041909	0.03452655078994506	0.01860346782639575	-0.7617714449894061	-0.6201703798354928	-0.3700313523954936	-0.2736159058687809	-1.352600337781831	0.8635843544612036	0.9670458053289911	1.497778581394651	-0.3793975211157224	-0.05344966621660435	-0.3736276143255418	-0.1556554590716945	-0.005423691726249767	0.2785517782528549	0.01518795529113667	0.002986581533177927	-0.8818815354395869	-0.6944491030261738	-0.2333580890506243	2.119122478004204	0.2947906371420366	-0.2312490033271234	-0.1140673406584546	-0.01820838435488439	0.6152417283735915	0.420134609403481	0.2242758160846696	0.1427714714654064	0.1778716566909375	-0.01599303845346491	-0.5676219060091866	0.1105248923468136	-1.171752308267627	-0.6936347863817764	-0.02427808218013612	0.03967465529926063	0.515668663420453	-0.3769337385595349	0.4668217598787902	-0.1794912346186782	-0.1414420196920664	-0.08069410043805833	1.243528070883001e-14	3.901055159217548e-14	nan	nan	nan	nan	nan	nan
0.37	0.01051578706334517	-0.05223789663324183	-0.005604354836329403	0.7102080633902239	0.927532504921482	0.004720119328233969	0.4482329924535907	-0.02042968135609852	0.09639230804502512	-0.09438125865202174	0.08758170901182831	-0.005933386533665023	-0.08462055921256828	0.1068276111529355	-0.00979649902411605	0.4540208184139469	0.2216527990949926	-0.4540208184139511	-0.2216527990949752	0.007676325019027014	-0.1567201621759094	-0.009272840165723864	-0.31657327777649	-0.01625849443235846	-0.008365871527216127	0.1247510244045575	0.234308153144944	0.7964606140900047	0.5845626004624931	0.07099082424778781	-0.01472679350735717	-0.01030438922698299	0.03779857580241192	-0.04852979238072667	-0.02433404630655846	-0.4859891589405439	1.270904287705722	-0.3247822542121099	-0.0451377497279978	0.1312161606360621	0.2516168397702056	2.052908743340477	-0.6058453610816936	-0.05393936186463209	0.7561251717378171	-0.4072596587496715	0.2060160473968793	0.3946891701092525	-7.342575464165603	1.864557893567897	7.34257546416559	-1.864557893567879	1.794646215571065	-0.4377095403245628	0.09382763528527165	-0.7559055828653575	0.3901317793695693	0.2742220467579426	-0.8517994381241468	1.9527236906354	1.179705477110799	-0.6005630053125781	0.02794549016097508	-0.09679829150275952	-0.3311542530858146	0.2924583932280831	0.002108594312136782	0.01883347678636706	0.1135324339305116	0.1350812351669308	0.001025193761693667	0.003754199990369066	0.01341161074400674	0.01129133858342005	0.5005771281466331	0.4527160072487443	0.001207785736694461	0.008160456637501931	0.001044035066806247	0.02171957035529059	0.001007599366044051	0.005767536467318491	0.00108824213434884	0.01537328858979486	0.4718249128289537	0.4819709716444965	0.06729523303871496	0.0822710538127352	0.387732582614649	0.3874262754753523	0.003505205315245644	0.009731911699048475	0.001333919828048328	0.006981753289725144	0.001646410970136708	0.01097024649748707	0.001059975532392675	0.02031227990469065	0.6953171933267968	0.5539726260542286	0.03489957285144902	0.05001091859611653	0.001079362241188531	0.004035971037896853	0.001081499667186368	0.01624594673258536	0.001047783304052837	0.08312774375801212	0.1850826918672371	0.2020472715055578	0.07699107656785352	0.0458664529468923	0.02593030713594544	0.02512036372012518	0.7063517463919412	0.7421953407197333	0.001060715315072239	0.03681016525027576	0.001013374464931044	0.009448010781163793	0.001004952754283446	0.006944882844638528	0.001011368500258869	0.004795210765022232	0.06925139113459036	0.06903790505202352	0.07192778687122263	0.06277667097918424	0.01273873698743393	0.01397830446815479	0.003695162287586169	0.01326344903594479	0.03440275506458868	0.06542205654141534	0.0723119860499887	0.09049127855911328	0.1240415270240968	0.1430704658837998	0.1825133628861018	0.1826373245661793	0.0787933082116357	0.1087776993723431	0.003037377840629676	0.1256524200043242	0.01145119341757137	0.02273350144501701	0.003808044226214881	0.02185349690806072	0.002017298669470872	0.01126735511402762	0.001300600165090755	0.02697150316497831	0.001066083666507414	0.01259082558423349	0.001198653623156756	0.0242223631543405	0.01298319548018748	0.03132236152244536	0.02350524211949726	0.04398004370776031	0.04082896472226045	0.04034906658059513	0.0566041261705813	0.07287248188062093	0.006231640279953628	0.02073784734733326	0.03322884166192103	0.0361499755887404	0.001816765283289648	0.05628330260663009	0.001478978261811422	0.06923211501283295	0.02310894629017287	0.03147624323888628	0.00138115274264362	0.05518575666682835	0.0653742922986237	0.09006162726702183	0.03839105564590074	0.04999298775420196	0.00147536096033384	0.02213905870164985	0.00114309986087358	0.01728227414289813	0.008530319293264883	0.0534981626957219	0.0147071364150864	0.04520801819139132	0.01079370604603082	0.02061112637395938	0.00694612973695235	0.01670275405604605	0.001133425985293734	0.00781298484273692	0.03580723208873654	0.03763249204376033	0.1205243390193108	0.133597154504916	0.04555688789102961	0.04573007543915947	0.001607733649653375	0.06651370707586705	0.00235042901833919	0.01136126642140734	0.001826687809643242	0.007583342232306977	0.002069076820095573	0.004962701403616153	0.06043406975527826	0.008447390271039199	-0.002979450219512472	0.04109192684927752	0.00832761576256426	2.910478454581553e-05	-0.00777535295242125	0.001545566103465639	0.001333165139829098	0.07929332415835738	0.001022155305826951	0.001445030551524459	0.4914447989893471	0.001105401622804397	0.001033615740487648	0.001007113384024111	0.001071488351814644	0.5412078952937939	0.05077309786982546	0.4142587468801177	0.001021957553125883	0.001279032091128689	0.001520369992394632	0.00105381165926138	0.6409045728039272	0.02362564413777148	0.001064861925740478	0.001060180463994991	0.001058588827076717	0.1859896310525596	0.05743036275913881	0.01322892988276933	0.7676618850619834	0.001053693353599443	0.001013927157924445	0.001005070574593116	0.001011712894823051	0.04281692991801151	0.04596533568099569	0.005572938447817476	0.001113105780848634	0.01377137568664083	0.1001021718221928	0.1416592770069182	0.214502262314132	0.05636114314863239	0.002900366554699817	0.00572427724433144	0.002345310310265491	0.001199146962670988	0.0011246506327146	0.001091059059217354	0.001330454224451006	0.01407579096100133	0.01095730627820543	0.0330455892080846	0.1060413241108777	0.00816799916750985	0.02507152444187878	0.001957882835414488	0.001560618139319976	0.03324273495569943	0.00156010495555602	0.0610755969461479	0.03438797308885412	0.00167283204740742	0.001101004445143085	0.01701959012707184	0.01285636785524843	0.001077408753840037	0.001301160027660067	0.00111419129141006	0.04412098775237471	0.1474770707653966	0.02986954061420231	0.001927355075070528	0.004752000586746546	0.003696066382506837	0.004078849054597704	0.06076222457281368	0.0107469670040435	-0.002032884048790925	0.04361084461070514	0.001590082970327072	0.0006592850475721484	-0.007867035900589191	0.00112366582538611	-1.218958742380867	-0.8980604277397349	-0.02280250275387166	-1.750897492536422	0.01742282387616716	-0.5701719513827594	-0.307728036090845	-0.006991058764324049	-0.01755384470152373	0.007145398666456601	-0.02171433646196222	1.697457415667745	-0.8711450712718658	0.6295020800201861	-0.1170472617832622	0.02429341304735408	0.00409658679649678	0.05501336632053775	-2.043473130045995	-0.6354865869487877	0.004880699167484744	0.009610672617311323	0.2531104265698411	-0.03221738840732048	-0.5107968399649847	-0.5915832398460595	1.187461738891809	0.09239165132002865	0.01938631693325367	0.01450353155770464	0.01110014778458837	-1.255147924015553	-1.034251836696315	-0.3399091802558405	-0.1086982438999209	-1.389092855949243	1.339385244065805	1.206317787944376	1.014912283546781	-0.9248282897404164	-0.03783987446029414	-0.3705599886040469	-0.1128185485419043	0.0118110495994085	0.2939339076803045	0.01212264039740587	0.001034746689855166	0.00929764774857807	-0.8189049204972673	-0.3768003490027573	2.479779558769347	0.2225654474070108	-0.4274267549836921	0.02027746048530549	-0.04149551777074779	0.7048269711652977	0.4182069017493418	0.2166648032299748	-0.215160668442765	0.1740557829741505	-8.102232532664121e-05	-0.4718661066609774	-0.0663939329126064	-0.6704328796750523	-0.3478455610112222	-0.05238897502292988	0.1738293047383794	1.340791502866411	-0.6213109169658075	0.4625129228940313	-0.08909092910416877	-0.07237149736706316	-0.01936639727115456	1.148015138828707e-13	2.665168673014056e-14	nan	nan	nan	nan	nan	nan
0.38	0.008908305396164908	-0.05164045891236255	-0.01093255548050126	0.7229709148434346	0.9241586529469948	0.004365666539737326	0.4500118311315872	-0.0181312354573251	0.1149904893783706	-0.09938620765384366	0.0862060957556162	0.00156627076187942	-0.08728976543269155	0.1075984549938858	-0.005714257071313492	0.3809439911104674	0.2401850974543701	-0.3809439911104693	-0.2401850974543651	0.02562656446286652	-0.1605793571185734	-0.008176216264846357	-0.3242410799831196	-0.0128023101621619	-0.005743974264543927	0.1123489788184645	0.2538809259088857	0.8083434937590089	0.5788259075281832	0.07036799207263043	-0.01574700657740725	-0.01235792665097444	0.04074349675672368	-0.2659709809722455	0.1462464665148343	-0.5887984107540941	1.28211309120886	-0.348070770085932	-0.02476198192723774	0.2295251515051161	0.2027192618855589	1.615224021005494	-0.4064650987220458	-0.2244835514116376	0.7511156546989806	-0.1341451100388128	-0.05573083076198414	0.4324393627669246	-7.192920049048017	1.833883869196735	7.192920049048017	-1.833883869196734	1.791438585387721	-0.3331409042773167	0.121568069326929	-0.779454779879003	0.3001643867012	0.2496607663261676	-1.715905685140169	1.953198307648572	1.202917266391541	-0.5420890635683466	-0.1722486452610044	-0.105889945718429	-0.06055927384576328	0.2960072861479281	0.001695714953111794	0.01861369437684118	0.09391611418984747	0.1158231719097754	0.00102312750512469	0.003827694868217867	0.007644593491540281	0.007226813282036012	0.4968204408878423	0.449805312187267	0.001166599475765124	0.00812596167825156	0.001038188040082825	0.02168901461762018	0.00100732888128009	0.005793169620785374	0.00108523659904625	0.01530689736848996	0.4978962419929005	0.4979411429211587	0.05702632480294594	0.07262669980647012	0.3972762541716153	0.3932404203623949	0.002314012006771283	0.009240229188220183	0.001302230980169921	0.007242018260239053	0.001563594928485287	0.01098525899765272	0.001057368708044264	0.02086224359182794	0.6769533797247161	0.5349037388790208	0.02833949374337295	0.04393174978863767	0.001070592677990447	0.004305687033464083	0.001069511907634483	0.01626629531963813	0.001055732771276811	0.08558884139512514	0.1855597963052386	0.201870315233954	0.06523229292173939	0.04005837741246611	0.01726537857832196	0.01844048487007782	0.7254492948656232	0.7517435727634684	0.001056974682306645	0.03783076465463383	0.001013799827303078	0.009718902848669256	0.001005057339361696	0.007142734293544355	0.001011646629924289	0.004922410955924932	0.05169851466096691	0.05414435266798502	0.05450014532601105	0.0498403435135639	0.008164937840164454	0.01060840943264741	0.002449056314543667	0.01271850928576202	0.02170938638312431	0.05102959467840704	0.08998978111214641	0.1075948152244422	0.1332819488672048	0.1578990003374107	0.1963783265545905	0.1912048484968618	0.06392034767182414	0.09650219442366212	0.00295194622249202	0.1254333705809587	0.007886180627516072	0.01919046258192173	0.002975618136542709	0.02077033143909341	0.001588752530936606	0.01123022406827844	0.001192536927724889	0.02947940359924152	0.001087432692348152	0.0127197580221653	0.001322316219237856	0.02434477231371522	0.01670047568642476	0.03457977727842614	0.01526116586244932	0.03517540501642496	0.03538924600064195	0.03593738232665376	0.0872896876395193	0.09843116521810315	0.00737604528501628	0.02251806611870572	0.02737057270988145	0.03109277472142136	0.001920135068771053	0.0556824734257146	0.001534814818472268	0.06841352670909691	0.02964511729007068	0.03970968132202003	0.001512173033579632	0.05908827506316106	0.0628604477757965	0.0913506172790728	0.0346986067017572	0.04649738563919355	0.001620618104439953	0.02368372086128519	0.001118196269604831	0.01727559172977477	0.01502996055973869	0.04950520925774003	0.0130424195286504	0.04395403768887542	0.006163590855825475	0.01598131559163738	0.004220826851650748	0.01424434307235348	0.00110844820407959	0.007002249942250305	0.04169454244550288	0.04010477926560214	0.1383440524237529	0.1550256902062174	0.03497002955826204	0.03796461118120621	0.001837362585444948	0.07073568664190573	0.004379349713418322	0.01087944570372605	0.003424699717052563	0.007187842497630075	0.003773479131309934	0.005026653200235036	0.05937947039772054	0.01063718839213447	-0.001991216220637249	0.04357733917109355	0.000841221496125783	0.0007523229485852875	-0.007817705312907269	0.001210636406506143	0.001186570106875537	0.05513897340017516	0.001019987905643949	0.001119523009503726	0.4852453116433876	0.001133854090340694	0.001030603557446893	0.00100698092099894	0.001089477319453518	0.571742385181459	0.03833560924641837	0.4208415049572868	0.001017388959600709	0.001259940802015423	0.001440482290723817	0.001055071367173555	0.6227419214984049	0.01825211499532645	0.00105841055795903	0.001053928931702292	0.001068444594793351	0.1866631837281111	0.04364955860895711	0.002870751848415084	0.7781033180094469	0.001052376445853319	0.001014498107611121	0.001005241925476095	0.001012115340357055	0.01851969132213974	0.02102977965877584	0.001249716334610537	0.001080258650325298	0.001600123088712035	0.1246436339164766	0.1516681393943865	0.2241506625304425	0.03479486003143382	0.002829162304103518	0.002617733200233247	0.001869345887135058	0.001070112307990642	0.00104035782106005	0.001124462718852012	0.001546156516263538	0.02591118769962933	0.002034111842071812	0.02561293928646242	0.1447101272489974	0.008977922368113556	0.01697902882495338	0.002085569116380846	0.001620172009068478	0.04029969136665269	0.001721421089609274	0.05845199442217756	0.02715115175459491	0.001853364909073653	0.00108424864370903	0.02613578543026002	0.009935721209679968	0.001055067186627585	0.00119472312360793	0.001057985076601228	0.05236389154823932	0.179339231907774	0.01618604827724405	0.002200247699129813	0.007909655399672651	0.006213051386620974	0.006739524074194554	0.05763349395261622	0.01277209720727542	-0.0009821483076851466	0.04604599877310403	-0.007019603507413306	0.001522060063131635	-0.007835392379552331	0.0009191920001069285	-1.228024915038085	-0.8782198904433918	-0.03633012847487485	-2.100577753977879	-0.01401873818451375	-0.2484860650646142	-0.2712359272079238	5.698084363387608e-05	0.009753757818439981	-0.006906496954678405	0.02484588099583852	1.483759713818278	-1.062662350452519	0.5388884375276644	0.04361140469151909	0.02503278643388476	-0.005291272523186853	0.05538281607838829	-1.757802566428241	-0.5942270421591865	0.06809308459634217	-0.01681112305398061	0.2404862983195375	-0.007258612165832029	-0.6499177243987995	-0.7456087854295551	0.7206129094712174	0.1168712650686563	0.0434680379874136	0.03118400740309647	0.01648850292565547	-1.718570182751124	-1.573949729005533	-0.3389263906173418	-0.01159153097300103	-1.502162345159677	2.134549280066973	1.822148969223071	0.7319018059915922	-1.542275428311775	-0.002717995707030872	-0.332158868240191	-0.1105811266990658	-0.02889386868728545	0.1873122075834459	0.0145851515479444	0.02831991987944659	0.5905272379649197	-0.9417552337347159	-0.5025952803519849	2.590261202560123	0.1301059167187519	-0.5760952008533102	-0.1994564083748516	-0.1337100413390416	0.9713503317634058	0.351500294212631	0.007549080941228836	-0.4661331438160643	0.127803997126507	-0.004672754970374901	-0.3168474356595107	-0.1726200494784075	-0.2728124419150195	-0.1721926957388939	-0.1156096325219284	0.3231569767237649	3.100715896417341	-0.9450007024748098	0.3666187712277071	-0.008989732599427869	-0.00741394447241	0.03019584673699028	1.675301753973145e-13	3.706067739965691e-14	nan	nan	nan	nan	nan	nan
0.39	0.005448133791789954	-0.04931600301645415	-0.01757833766806732	0.7358545367553913	0.920622902118869	0.004242050012546064	0.4529791821154518	-0.01644426305125176	0.1274030556545745	-0.1028268159128865	0.0830637973957514	0.009261045762940496	-0.08759541293370482	0.1056999184411065	-0.0008718004407597221	0.3127020045532071	0.2582000043990326	-0.3127020045532193	-0.2582000043990266	0.04337632042027151	-0.1634069853196323	-0.006935534540556446	-0.332181772360899	-0.01025986285545918	-0.003375357025992265	0.09208920957246845	0.2731150853869317	0.820756027424978	0.5738642809757938	0.06981282282820622	-0.0168244340853038	-0.01295049464926159	0.043762650867703	-0.4149855226941208	0.3121106007666415	-0.7477096558212369	1.295215149363391	-0.3569588445353174	0.0005203542695304938	0.3541253468741121	0.1286729389280938	0.8516003865738628	-0.2959635870415109	-0.398808673115275	0.793980541777674	0.0614770682905986	-0.3165166056054194	0.5474549029995504	-6.433520786422292	1.762664367290566	6.433520786422298	-1.762664367290543	1.750605912046753	-0.2360754096839485	0.1234621147626595	-0.8101869552712501	0.2096704808563671	0.2243904433912539	-2.105638899749786	1.881072775496029	1.291656929095197	-0.4430660627673476	0.1581245440236914	-0.1085354984353386	-0.06915263893632295	0.307937871559715	0.00144177276187596	0.01861885850319299	0.07431799301102156	0.09588853342432528	0.001021285731804338	0.003917960532045829	0.004473312660043843	0.005067696694207286	0.4931210811559594	0.4476898412337262	0.001161208719937122	0.008140511566495078	0.001034213315311309	0.02188661203571566	0.001007162331385377	0.005813267530000459	0.001150005574649368	0.01526166668303595	0.5217298631310587	0.509795073453765	0.04650507525464096	0.06256658625491027	0.4065012252182171	0.3991499348632088	0.001679543669032851	0.009288290801121726	0.001280360299933221	0.007595841387539392	0.001496719609723098	0.01104591570584901	0.0010574961329951	0.02141865473053459	0.6600176648744581	0.5189839688659951	0.02300946061203822	0.0389432119347192	0.00106382272871463	0.004648947848490682	0.001060351137582713	0.0163340034048093	0.001065637651837072	0.08788923021660182	0.1862779671356304	0.2021545297136076	0.0528724931286533	0.03322806556601444	0.01019570118549754	0.01272620453493612	0.7407803632997982	0.7569176394869759	0.001055149031152845	0.03900988164204191	0.001014290802615715	0.009986807811941214	0.001005193422341844	0.007336287079444519	0.001011983488899296	0.005041330428373665	0.03468337748502247	0.03947984952296125	0.03756289564844816	0.03606779529858006	0.004792311314959105	0.008129423661751907	0.001789123378014894	0.01274535750760868	0.01456922913496138	0.04320338741456618	0.1055771189390095	0.1293838828008003	0.1434573078343259	0.1755604809996836	0.2072155400064646	0.196994510098765	0.04839298982425545	0.08201465196401385	0.002891988771522098	0.1253493292602294	0.005467016689952513	0.01632632641324146	0.002406848541026357	0.01976153651644222	0.001334964668953369	0.01111103131179834	0.001118124225110748	0.03119511498579501	0.001108324628078835	0.01281911629957529	0.004146962453394524	0.02702773382901138	0.02622175046376198	0.04394487331056948	0.00889425173895665	0.028292679306357	0.03136622591519963	0.03251149713013692	0.1128044223485859	0.1188594614672206	0.007363945274738381	0.02227395613819919	0.02143273933598935	0.02594902032581302	0.001951364194366387	0.05499379337193697	0.001549009054484112	0.0673821052957204	0.03469345395374169	0.04740126389413647	0.002608983427760364	0.06246392297826096	0.06446860462868259	0.09514131891785414	0.03068015883497997	0.04253788610878818	0.001734339113761609	0.02451554807424844	0.001100561615916008	0.01730404899918971	0.01777172561097176	0.04620799629089949	0.01263085474031168	0.04375283351367811	0.003684191224638873	0.01376576612437655	0.002761877803452703	0.01307240567181321	0.00108054321356516	0.006187537581350046	0.04882270357658584	0.04394660042534995	0.1555417663269498	0.1846812996954017	0.02617065086562785	0.02886939712289845	0.002227978214219098	0.07360975545937082	0.005228515082552204	0.01035400271042923	0.00410959578177299	0.006849083813778382	0.004497341484602737	0.004980206956696644	0.05572594871934387	0.01255417947836075	-0.0008855718540831141	0.04595026836090492	-0.005379084917890216	0.001626640264691438	-0.007945427731245198	0.001920624717958635	0.001168768169757589	0.04175478850969738	0.001018845180397109	0.001097959652304824	0.4840379467721274	0.001173990762366626	0.001029630389484381	0.001006995842931319	0.001325707113253741	0.5813976357829228	0.02947661967528263	0.4313577583020328	0.001016099470900001	0.001255574660186349	0.001415569827786516	0.001059792572547008	0.6140374860078093	0.01586259663250138	0.001055392516826624	0.001048181275442149	0.001082295892289563	0.1881826735382254	0.03194194477628046	0.002147836851637717	0.7800409050835968	0.001053986798765432	0.001015058693276153	0.001005413825773504	0.001012519117613976	0.01059033791330032	0.01362975471000912	0.00117195114085644	0.001115489862457034	0.01088634457007714	0.1292666861966228	0.1652144714899331	0.2270011999367379	0.02409503745470638	0.002829145306283972	0.003128506686468425	0.001761932064933904	0.001070609705233036	0.001040877030543372	0.001134821426825538	0.01181351089670289	0.04621670730777389	0.001943045212216064	0.02759603934526476	0.1511362621227891	0.005970252988428459	0.01280631729257291	0.00189797873432129	0.001516110927697799	0.04071825965460999	0.005476233739892201	0.07343556351971861	0.02505140458499068	0.001852640065038725	0.001080471012382863	0.01618860257642816	0.01408907020386193	0.001072145696768734	0.00125765540635112	0.001046000451944161	0.06173486986883305	0.1843523567345566	0.01585880215103292	0.003004885856809834	0.004607209600846185	0.003654827011042582	0.004002047627356221	0.05054639085434937	0.01429683638145614	0.0002973336753528847	0.04824661322095691	-0.01028697646028743	0.002584621742047644	-0.008161178430936819	0.003431759203691471	-1.23784719474468	-0.8334470346197889	0.02361055749813476	-1.883735855027741	0.02075884625017677	-0.174678263623802	-0.1431310376524512	0.002806740184376368	0.02790949315297464	0.006238586957848541	-0.0185526758829029	0.9324697162893253	-0.9628546556491163	0.652475679108104	-0.006882082768239383	0.04243961686978733	0.01284367428510704	0.05687031740446685	-1.417668902627642	-0.4188417501237862	0.01827958345950483	0.01924500580744863	0.2211421807002402	0.0606387243341785	-0.709133367101998	-0.4230136187915076	0.3412311571466655	0.1232509969477012	0.01772545379311513	0.01284701478395972	0.009218623524480005	-1.253647604096688	-1.190006939894204	-0.171810774559793	0.01853267822322742	-0.1762838307186909	2.027441517228064	1.526390430840441	0.4493948602511021	-1.358328872181129	-0.01254336951188875	-0.2317868050961826	-0.08695057787531849	0.01524673163457292	0.1795022384197313	0.006274088446076622	0.4757330236605627	1.249969863173754	-0.4728468647776409	-0.200051253170855	1.524720434079909	-0.153929842421045	-0.4637777570745962	0.03433506786343097	-0.05463875076638031	0.5543577110091094	0.3038779606550988	0.722182128033079	-0.3377586548096958	0.03888444119307263	0.007175377739333741	-0.3507794379558978	0.1089425199623497	-0.1610744153140601	-0.06986396109760344	-0.04301611371770954	0.4424736692866242	2.468923598869527	-0.8254936421103493	0.2006474433148858	-0.09290860415359208	-0.05888299642642654	-0.03638055120847399	1.988144252419248e-13	1.342883820273001e-14	nan	nan	nan	nan	nan	nan
0.4	0.0008301512857246634	-0.04552892913461135	-0.02603378117809239	0.7488872949941849	0.9170618870772028	0.004385707180030201	0.4568979441008524	-0.01567782228715683	0.1317087201560519	-0.1055916200742852	0.07833327124247999	0.01756870552269509	-0.08629099489382933	0.101417320364816	0.005462899781720175	0.2527127049016161	0.275309721751391	-0.2527127049016191	-0.2753097217513912	0.06048054882294109	-0.1653746787874028	-0.005769097185027102	-0.3404748842803536	-0.008581992419993981	-0.001249610156422442	0.07484438610972483	0.2912511651695093	0.8344179815867921	0.5701079899558054	0.07546867790611933	-0.01789651539751336	-0.01396494569220985	0.04690454089815291	-0.4975331613278107	0.4387700636961409	-0.9507306752486258	1.311940356576246	-0.3531236128592921	0.02869275700784447	0.4198073517636635	0.01861293348635836	-0.006156333996413075	-0.2713042791954773	-0.5421291100961074	0.8736926064357058	0.1878679985349807	-0.5325431355279902	0.7308880811620247	-5.542382667914259	1.652845950735907	5.542382667914259	-1.652845950735906	1.662333074439634	-0.1611539576185715	0.1067191955754382	-0.84993868821367	0.127249012461034	0.2010866925308605	-1.112916528485091	1.733582368557613	1.452801365560673	-0.3010219570866502	1.06995621921749	-0.1048207065823468	-0.1449358827796677	0.3205544700427476	0.001305757219452692	0.01881085760095964	0.05690258136243855	0.07820073657080444	0.001019793641083909	0.004016611299261211	0.002851414428340162	0.003906427787115855	0.4901782735665493	0.4471172359511756	0.001178585675532013	0.008181171348976243	0.001031740011998117	0.02221007982843675	0.001007086562350296	0.005824191522439583	0.001300499604277734	0.01524263069503246	0.5410764470057327	0.5174994037187012	0.03656926702573339	0.05309972077752264	0.4160896017477819	0.4064791582740159	0.001360772170490059	0.009644927519944292	0.001267240823974267	0.008024966154324693	0.001450808815767513	0.01115055368548171	0.001059921360293096	0.02201906805482084	0.6454226197627693	0.5067200114974547	0.01904623107269902	0.03524769035615997	0.001058929384171251	0.005025688803933566	0.001052897404325263	0.01642904062437109	0.001077516277448154	0.09004269930364202	0.1872999516015086	0.2030138340453954	0.04055704194466044	0.02601593562620896	0.006168440718266186	0.009464885750486351	0.7522358210411171	0.7591088103447199	0.001055042071205286	0.0403817618842815	0.001014816599451721	0.01022566190703136	0.001005347422925694	0.007506083889367663	0.001012353823122692	0.00514524806561126	0.0214978818849178	0.02828505742909786	0.0246556786945136	0.02585126419763113	0.003038130531772586	0.006873393721200266	0.001475730320621136	0.01312059290782443	0.01534225978668524	0.04523982360181149	0.1162586536991261	0.1442271912094737	0.1548400643619056	0.1847516743063913	0.214976920036602	0.2006600326193456	0.03470765325424179	0.06927370080887013	0.002861901315039779	0.1252134411693922	0.004491859561768147	0.01473235768798937	0.002067727274859335	0.01911586548072572	0.001208199693022047	0.01173898698587923	0.00108117927217457	0.03354289174156695	0.001123947627300277	0.01286499148159524	0.01062821040785508	0.03320864559697835	0.0406480308533471	0.05892873243631053	0.005557230768356334	0.0249573285908348	0.03015956192614242	0.03158696737886097	0.1295971245471264	0.1295120216360384	0.005868968330524534	0.01993943067848028	0.01628539327153089	0.02159477800374126	0.001873318240908547	0.05582146818715823	0.001504105072640873	0.06767946150522626	0.03752858993474063	0.05054466610917786	0.005025068362809768	0.06477080771339323	0.07201072913809646	0.1052260774641015	0.02754487469307171	0.03950237469174633	0.001790869159462391	0.02446786960368056	0.001089857138241311	0.01735532259798435	0.01432850187212261	0.04232593489365758	0.01444786085684996	0.04566415419850509	0.002437553727325961	0.01294428800993105	0.002058314351336419	0.01269368031593066	0.001060599934059509	0.006228262186719575	0.05688683636711089	0.04889958093255579	0.1676268678214017	0.1971745141325411	0.02130143545474137	0.02242570768051214	0.002824765733990101	0.07459768452981463	0.004013618135926273	0.009085078858697384	0.003179311802770546	0.006039278486290743	0.00349845797913271	0.004361133060678508	0.04978337276104048	0.0142096692898904	0.000335964256793699	0.04820832105607729	-0.00963076902447808	0.002626453822671962	-0.008205192571613826	0.003832332290831861	0.001150966232636063	0.02837060361922138	0.001017702455151042	0.001076396295106633	0.4828305819008671	0.001214127434386398	0.001028657221518095	0.001007010764867547	0.001561936907065178	0.5910528863843868	0.0206176301041508	0.4418740116467785	0.001014809982196674	0.001251208518360768	0.001390657364849863	0.00106451377791937	0.6053330505172135	0.01347307826967141	0.001052374475694623	0.00104243361932439	0.001096147189785812	0.1897021633483398	0.02023433094360396	0.001424921854861719	0.7819784921577466	0.001055597151679164	0.001015619278940766	0.00100558572606998	0.001012922894870363	0.002660984504460323	0.006229729761245119	0.001094185947100452	0.001150721074588539	0.02017256605144022	0.1338897384767709	0.1787608035854809	0.2298517373430363	0.01339521487798053	0.00282912830846383	0.003639280172706603	0.001654518242734052	0.001071107102474148	0.001041396240030942	0.00114518013479919	0.02208086527714235	0.06652222691591664	0.001851978582359589	0.02957913940406736	0.1575623969965803	0.002962583608744502	0.008633605760191504	0.001710388352270222	0.001412049846329076	0.04113682794256996	0.009231046390174304	0.08841913261725916	0.02295165741539148	0.001851915221053442	0.001076693381102555	0.006241419722596312	0.01824241919804438	0.001089224206911585	0.001320587689095133	0.001034015827296304	0.07110584818942683	0.1893654815613401	0.01553155602482277	0.003809524014492187	0.001304763802022222	0.001096602635469858	0.001264571180520612	0.04345928775608256	0.01582157555563726	0.001576815658391038	0.05044722766880948	-0.01355434941316157	0.003647183420964928	-0.008486964482320999	0.00594432640727552	-1.247821391088457	-0.7783656545510346	0.001036865717170186	-1.651209427607423	-0.01234171750338684	-0.04891652891600662	0.03733720699045955	0.005278959632261019	0.03492783281472127	-0.008741280380710727	0.03008482050202775	0.6538396602903815	-0.9440127356359941	0.8228302195241102	0.1053264258970197	0.04009311431401349	0.0035049817327374	0.0641832532010798	-1.026640037530994	-0.3356237870916488	0.07478911270543831	-0.01134530875596055	0.2111023514348498	0.1077593582617099	-0.7262813430704769	-0.2550164752805612	0.1240337363187834	0.1554239160335522	0.03765786434875388	0.02643281220804912	0.01348813588233498	-1.024627972529058	-0.8627463061995301	-0.09433522458184027	0.05808590469976304	0.47036634505679	0.7453974465285983	0.128091498108654	0.3070739897551379	-1.192957167397854	-0.01308734971475861	-0.07812537955546214	-0.03795634931099668	0.1205358174297757	0.3137252814359673	0.003888532496771004	0.7279099704598179	1.714279856708419	-0.2322802348321056	-0.002324191302146762	0.6351139864978406	-0.2879771791023776	-0.418192786152811	0.1038145653523409	0.1320454832444244	0.06171426034675285	0.1377476582375723	1.266360462435232	-0.2813355211785879	-0.04809713918381443	-0.000109495522581461	-0.4338171217413336	0.2498849225184333	0.006001828662986004	-0.01355028679662568	0.05547776073413881	0.5453888462194052	-0.3317631139983551	-0.4146957792930714	-0.01060917811561215	-0.1576859042944714	-0.1016232732246074	-0.08432968376979064	1.560179802271107e-13	-1.277985950782719e-13	nan	nan	nan	nan	nan	nan
0.41	-0.004379158971851115	-0.04071211094700583	-0.03655380682737042	0.762103532545667	0.9135917422868695	0.004805831756843364	0.4611773628834618	-0.01605873708233606	0.1279218459651834	-0.1084130310138404	0.07235646503214695	0.02662289541110152	-0.08392994952472756	0.09526944263397409	0.01377386455521225	0.2013737899411399	0.2911595226224468	-0.2013737899411432	-0.2911595226224523	0.07649879593322602	-0.1667103152065266	-0.00483232357179252	-0.3491818214710234	-0.007672988087741205	0.0006696328823424276	0.07065570011297349	0.3075573785157538	0.8498971358418874	0.5679044130224866	0.08956194659407871	-0.01881021252591214	-0.01496496905907022	0.05019080360264436	-0.5510998771967024	0.5189583813141307	-1.139318743324151	1.331425170699717	-0.3406722920075381	0.05387814657386494	0.4481618925297375	-0.08694467619531474	-0.7005318336099896	-0.2845191426869191	-0.6469649971484027	0.9213476283420446	0.2949563701717751	-0.6878384055272369	0.9190153790844969	-4.736085080737264	1.51747877382323	4.736085080737261	-1.517478773823208	1.541603395185115	-0.106534059393685	0.08076004647413795	-0.8875075780918706	0.05621140793896044	0.1850735208317669	0.1719093788406671	1.521974268773033	1.623947638506902	-0.1483435498576083	1.614345528656659	-0.07658439169379323	-0.05971041902467848	0.3360476696121477	0.00123773305524618	0.01912297463246529	0.04527252596178546	0.06580114346261455	0.00101870485241874	0.004111900116270295	0.001982101639580993	0.003305972138347108	0.4887185578542472	0.4485210451860105	0.001213034945105676	0.008228502294032819	0.001030035839883914	0.02261678695192233	0.001006974685886519	0.005824442852347947	0.00137056693006618	0.01512454245668441	0.5534450255283871	0.5212219340674227	0.02708110025110002	0.04395042271617527	0.428158493745222	0.4164649898042417	0.001191548523791599	0.01022745868997784	0.001256268041406088	0.008473294061973431	0.001424144433507001	0.01128474689023977	0.00106051822220635	0.02262849888936752	0.633666422787823	0.4983589197954164	0.01701211564919725	0.03338734838833834	0.001054824764619314	0.005393265743170821	0.001049231599452792	0.01654914263057385	0.001090059103796281	0.09206086342569049	0.1886298389441427	0.2043099713563663	0.02923916355815242	0.01910001953637598	0.003838628292547696	0.00756056380987796	0.7607452190201948	0.7597956710441848	0.001054671795487879	0.04191930106016639	0.001015272585549088	0.01045107513620751	0.001005481253123808	0.007664296006808677	0.001012672119086525	0.005237549167800886	0.01461133502716098	0.02233496871929647	0.01998241934331654	0.02183578753958744	0.002086562052276464	0.006216373630594641	0.001351011661663857	0.01369854755397228	0.02565763556951864	0.05735839210537171	0.121729205370726	0.1461664644049641	0.1629619979076622	0.1809449181348927	0.2198423860084979	0.2023512717283036	0.02431598618164203	0.05958824976888884	0.002833362089483765	0.1251071303143747	0.004068311858311561	0.01415655052165992	0.001882184984544375	0.01889494022923197	0.001193005256677623	0.01302293118747947	0.001079365265979712	0.03718680745530784	0.001121385512319588	0.01286173066541575	0.01395145996195114	0.0367498132401742	0.05435435852141072	0.07421679323201916	0.004482178207573323	0.02412670616551862	0.03329732033416699	0.03403168720523372	0.1364081694385783	0.1318166738690973	0.00448770976121131	0.01766781308381111	0.01334418175827718	0.01909261224274743	0.001787802588218832	0.05813439823329881	0.001455335865849866	0.06970194737590703	0.04014452354798875	0.05096258178336353	0.006133312694952276	0.06434282792504593	0.08474370039052476	0.1206236143380561	0.02638397901422231	0.03831744872717713	0.001779500783442353	0.02370705940391909	0.001083446679075455	0.0174275829391866	0.009784249970308009	0.03830636790368606	0.0190056812537775	0.05008376702876936	0.00183126434157467	0.01296156386928638	0.001806025696168554	0.01278221063682201	0.001047968584088477	0.00682221517791736	0.06425896891508202	0.05432403999911678	0.1740845865599269	0.1864070074610123	0.02101214273599544	0.02046824230106735	0.003094829674902791	0.07342541391208096	0.002660701251180328	0.007834535099726665	0.002152566221317475	0.005257429285796793	0.002380545436638737	0.003717441223110792	0.04337836854728476	0.01571425803499629	0.001319616445427935	0.04717771980883942	-0.009529973537261194	0.003605137215182461	-0.008411416113181389	0.005925385601594831	0.001180325528787364	0.03314673983909696	0.001017461085287566	0.001069058455585497	0.4876651819038866	0.001278342563070833	0.001027927916019226	0.001006729222376862	0.001343390154076157	0.574953894505343	0.01225041207701044	0.4660001251606015	0.001015627408978349	0.001239447765392868	0.001401168692261551	0.001058284505618638	0.6044475315568135	0.015854840143444	0.001049010639103114	0.001047939286065095	0.001109012302991952	0.1918553783219817	0.01239898453894483	0.001335252160854551	0.782245984597116	0.001053177350172958	0.001015855321763868	0.001005649973728546	0.00101307146536099	0.01060091891891846	0.02187812721128609	0.001086911906076826	0.001280485217112166	0.05164463565622001	0.1259954607500827	0.1731433795114592	0.2270032303984751	0.01147134976885827	0.002781732823490069	0.003607704970674394	0.001717052685642839	0.001266924955635784	0.001108004047159032	0.001096327703819489	0.01366055410051983	0.07472142896062675	0.004608582209806624	0.04319381154787017	0.1369356381846121	0.003082375405309156	0.01138613421140849	0.001688506426390763	0.001398099443728526	0.04503156072061804	0.005667901102538477	0.1129392191409445	0.02685597916165939	0.001696308173362196	0.001076841074442058	0.003689265076571007	0.02893863649580856	0.001289099824220282	0.001730288144986577	0.001035502056816115	0.07561987046954455	0.1802125498773946	0.0250631691355115	0.0030120926188949	0.001185197488865073	0.001060618167022474	0.001160904620264404	0.03690862896649076	0.01713299276359022	0.002097509263692007	0.04353151227362571	-0.006209677349323834	0.00455018364306944	-0.008557200959436718	0.008003286267812723	-1.2583814789392	-0.7270428913356409	0.04795569612977298	-0.8414486226827343	0.02035095089827616	-0.05858991613877828	0.2371900238584595	0.003936929427336667	0.04741238411118771	0.004562544029098255	-0.0367811285723793	0.1027269748104393	-0.8942464076093277	1.165611355666634	0.03857054331149552	0.0460995800410378	0.0187054582684287	0.056846428383847	-0.6612321316405971	-0.05743992804299446	0.01587567310845048	0.02498419342339189	0.1925504661111113	0.1458094928654755	-0.6518954481923082	-0.1356268226558252	0.009488508043589026	0.1532738623972546	0.01436451148382821	0.01006274258704984	0.006853874742503529	-0.2242924652945855	0.01949706389993716	-0.04255076183561351	0.0612855616495251	1.815793377809494	-0.2611507681578105	-0.7448513817691425	0.02288494636506877	-0.757009364529288	-0.007684938553023606	-0.03546533841248025	-0.007118299273990642	0.1346438554769422	0.4057509712229691	-0.002414349572978266	0.0294437677905668	1.36654632751006	0.04170762136972506	0.4609847181304466	-0.1401417229417337	-0.1739862730122523	-0.1077433440953953	0.3018151270264082	0.2481966840435784	0.02532420571580553	-0.189674091913624	1.788106344851023	0.02052762549760643	-0.09521775141454539	0.01205823849825884	-0.3737708461022639	0.6024732422088558	0.01133174500483423	0.02868630136963389	0.0590785740105064	0.523243136390665	-1.567703215334779	0.01810576753901004	-0.204804936578442	-0.0972141636239878	-0.058235645573586	-0.04770042595119633	1.035466681400142e-13	-2.091235260932806e-13	nan	nan	nan	nan	nan	nan
0.42	-0.01032726599893881	-0.0352624653580547	-0.04854104181881157	0.7755181587476346	0.9102531023031156	0.005434189875180351	0.4661028917067707	-0.0172596914849455	0.1187118168945584	-0.1111128276079938	0.06551931399615747	0.03567970323144375	-0.08017956158869417	0.08784443235591717	0.02359741747431569	0.1577773081557088	0.3056665882349317	-0.1577773081557054	-0.3056665882349349	0.09131835767807883	-0.1675165746392	-0.004151405867565565	-0.3581462124055502	-0.007424573181605129	0.00249809237254708	0.07621717468069236	0.3215769299065766	0.8665152974179241	0.566968116553161	0.1050685486849604	-0.0194015166832413	-0.01525198664136538	0.05361248626552597	-0.6452925152450547	0.5653355439629911	-1.24417254368382	1.351618086673379	-0.3268226515002475	0.07033946531261141	0.5490293598642427	-0.1453949880071475	-1.090787310011774	-0.2469814101199811	-0.7141980752299427	0.8742161928202434	0.4657365123177912	-0.7879696450258811	1.033405710294015	-3.993896032905217	1.384298899021764	3.993896032905217	-1.384298899021763	1.422596001352267	-0.05527856032747184	0.05554801377454371	-0.9014294369848671	-0.004868872753930899	0.1829299828200046	0.8371155844128517	1.276249977476968	1.680602829749115	-0.0475658642865508	1.352622899812988	-0.04034211237291069	-0.002334725868522767	0.3476384617220323	0.001218395558092139	0.01950135463363843	0.04103047540574173	0.0611169755439803	0.00101803997273427	0.004202659717097148	0.001541981049635691	0.002986323158311227	0.4891851710220808	0.4517363441059846	0.001262365343225349	0.008254903938065807	0.001028819317563761	0.02317830335597073	0.001006777933877495	0.005830862355618863	0.001296336422324166	0.01484543491550774	0.5572511894420419	0.5197951545220659	0.01796965993468844	0.03504680200557567	0.4439361104049366	0.4296168907702671	0.001107311888127024	0.01096415309051204	0.001244901028206647	0.008877500011414997	0.001416060941580845	0.01143209883150567	0.001057700659895617	0.02313886691611295	0.6250613420756205	0.4931822922893648	0.01711356829568388	0.03367898536396275	0.00105109065573195	0.00568619022566403	0.001050153361523651	0.01672109403556776	0.001102762818891029	0.09389410848861059	0.1902695959251919	0.2058168516813705	0.01936399957201174	0.01307815519643185	0.002614787668687159	0.006556771101149526	0.7668856208410507	0.7592215825949723	0.001053276339277968	0.04347103799727842	0.001015618546616627	0.0106517467366344	0.001005580274581328	0.007804401367252847	0.001012905510788084	0.005319961364193192	0.01486806580674378	0.02262115420585963	0.02502756957271174	0.02543812726173519	0.001604956581370225	0.005912739118455023	0.001353484045788946	0.01442191488319425	0.0456769798963699	0.0788046116010904	0.121664744773396	0.1409320166317576	0.1656535034539797	0.1727464736837823	0.2218570791131083	0.2009519538333875	0.01781806064482976	0.0538759870397175	0.00279542139584402	0.1250695400532021	0.003839405720409044	0.01405446522567104	0.001820477071081254	0.01895570752954981	0.001283319761885348	0.0143996807471561	0.00111177307610102	0.04147177336421694	0.00109567113268441	0.01285923141368656	0.01150883096382401	0.03477992514542074	0.0652800405123844	0.08672393948824858	0.00530724545530992	0.02530251845019395	0.04131198053934291	0.04020099297253538	0.1320573485270361	0.1273900235161299	0.003849327168614291	0.01630690655489102	0.01317035634948544	0.01892985156080138	0.001734059542612498	0.06071864438999016	0.001423965683346572	0.07215829504909085	0.0433420605726882	0.05112025684796122	0.004922400368814686	0.06165071635526902	0.10226659809499	0.140487393011036	0.02763405835338036	0.03943647314588301	0.001696077953287125	0.02274045756661827	0.001080316352798333	0.0175464207983026	0.006185346802201615	0.03477702657461879	0.02646798870768067	0.05708233101606412	0.001627027996847271	0.01344849094604113	0.001884238892406012	0.01321600535129783	0.001042398726186873	0.007325148396969787	0.07027424044360985	0.05903924704632072	0.1744813695802847	0.1709011499252808	0.02543067717292574	0.02268588431399059	0.002832751657711695	0.07088238597604714	0.001919891362673545	0.007044969263673162	0.001618679879114306	0.004804784000824862	0.001766675409241556	0.003341289697464732	0.0368762612829717	0.01709006575533396	0.001994629578506788	0.04222370912963784	-0.004599926998963631	0.004533365160756918	-0.008526981611780775	0.007995709945540408	0.001209684824933826	0.03792287605897229	0.001017219715425088	0.001061720616066015	0.4924997819069061	0.001342557691749954	0.001027198610517296	0.001006447679893126	0.001124843401094275	0.5588549026262999	0.003883194049873509	0.4901262386744245	0.001016444835761769	0.001227687012429017	0.00141168001967423	0.001052055233321075	0.6035620125964137	0.01823660201721182	0.001045646802514668	0.001053444952921859	0.001121877416198252	0.1940085932956236	0.004563638134285355	0.001245582466848914	0.7825134770364854	0.001050757548671938	0.001016091364587164	0.001005714221387718	0.001013220035851766	0.01854085333337717	0.03752652466133302	0.001079637865049924	0.001410249359636411	0.08311670526099811	0.1181011830233931	0.1675259554374364	0.2241547234539161	0.009547484659740119	0.002734337338516177	0.003576129768639895	0.00177958712854995	0.001462742808797913	0.001174611854282725	0.001047475272832012	0.005240242923897749	0.08292063100533714	0.007365185837253168	0.05680848369167434	0.1163088793726402	0.003202167201869415	0.01413866266262474	0.001666624500507588	0.001384149041129272	0.04892629349866517	0.00210475581489818	0.1374593056646303	0.03076030090793335	0.001540701125695673	0.001076988767828103	0.001137110430546132	0.03963485379357406	0.001488975441534274	0.00213998860088037	0.001036988286339499	0.08013389274966258	0.1710596181934473	0.03459478224619959	0.002214661223294156	0.001065631175707199	0.001024633698569862	0.00105723806000649	0.03035797017689892	0.0184444099715436	0.00261820286899311	0.03661579687844208	0.00113499471451397	0.00545318386517525	-0.008627437436552169	0.01006224612834938	-1.269213788424731	-0.6969286153081913	0.01428945956657804	-0.1081243897131684	-0.01324756073902548	0.00724480483009369	0.3996351440184607	0.00109309938187745	0.06588968900059562	-0.007507645782107722	-0.002119040068479931	-0.3760223185202948	-0.8948772655115251	1.456044106683056	0.1361590720273596	0.03126872265031407	0.006136729002228929	0.04437069165214855	-0.3897471983336966	0.09477200160267522	0.05985862137950953	-0.0009754415803511924	0.1741185396116555	0.1499079610690355	-0.5474709930936947	-0.07491062889587786	-0.1281560934162342	0.1582634682765584	0.03270953859688419	0.02281146080934244	0.0115103547222743	0.222626866734339	0.6608169698275733	-0.0236581089033731	0.08716844131332883	2.335896543490419	-0.6893467472136222	-0.7502461578154608	-0.3110374109978017	-0.3983195052286017	0.000656769070363789	0.01661899451014609	0.01838216105409199	0.1390968890461556	0.4419353204677852	0.004040845422743257	-0.3743011770855343	1.158096948836255	0.1690067071605831	0.7425929968830864	-0.7111465307039215	-0.1058349659244111	0.04968822965179026	0.1580777873916969	0.2188178437440724	0.009666138424772423	-0.315078698017657	2.159608822241263	0.179454555429593	-0.08925546627654231	0.009206001624631859	-0.3357719895613946	0.765675153914635	0.09993207215362122	0.05550259192956279	0.03727380629997834	0.4035384423513823	-1.27943328684281	0.4203256991791126	-0.2847606417002947	-0.06549031971700964	-0.03578249012272163	-0.03082162138999442	8.07594684277532e-15	-2.421511370387927e-14	nan	nan	nan	nan	nan	nan
0.43	-0.01757782307100814	-0.02950924174241009	-0.06099400307650227	0.7891346961988498	0.9070395621357744	0.006171870431711667	0.4726760117711546	-0.01879286916542011	0.1073340935497845	-0.1129875418497955	0.05824487893009261	0.04368641262784322	-0.0742259826592943	0.07971111161364287	0.03402104451126243	0.1214061425156155	0.3189316968828332	-0.121406142515612	-0.3189316968828406	0.1049904144529442	-0.1677922195144609	-0.003720695942841022	-0.3670996134421804	-0.007743006301552815	0.004375458434894852	0.0850332519303947	0.3330176861422689	0.8829498379311386	0.5666901375390337	0.1146319729174772	-0.01968103955623411	-0.01507408115351417	0.05715344714424061	-0.801327273871141	0.5818955552623386	-1.228460303582726	1.371923207413709	-0.3153303609925217	0.07547729286894951	0.7704254168758704	-0.1544786910136443	-1.152211953455778	-0.1325107263997762	-0.7357764565690704	0.7100272959068241	0.7223373101570196	-0.8323981686987049	1.035405741287047	-3.27275558857429	1.268429616682941	3.272755588574288	-1.268429616682924	1.310821562825671	0.0004269272997333772	0.028376284674993	-0.8829225866171467	-0.05795656184944765	0.1937420954054359	0.8701864393710999	1.008053347926724	1.593612108322937	-0.01539814268118391	0.5706721925010975	-0.01562954586946292	0.0343206944640347	0.3598804883651847	0.001215049687994961	0.01985938236307894	0.03740896216305978	0.0578786818564959	0.001017373741498632	0.004274883937523317	0.00130541791081523	0.002855156047548345	0.491346657714708	0.4562113138120087	0.002098864870179609	0.00890023557115768	0.001028136923802119	0.02396810583947823	0.00100645141195308	0.005848266575183593	0.001199818213818891	0.01455334283590613	0.5547684718551186	0.5155386538013826	0.01091142340746384	0.02798726638443914	0.4647253079295721	0.4460679194529472	0.001063658353907815	0.01185770142189588	0.001226395659189884	0.009172238236114053	0.001404738986381048	0.01155122542469082	0.001051961811147568	0.02345034667391404	0.6187056654295604	0.4899976204554001	0.01990512429568054	0.03663827121001714	0.001046682580306011	0.005871644369454105	0.001051154868578454	0.01695900302053998	0.00111348042002577	0.09549188199180822	0.1922554841569646	0.2074514599226335	0.01196013230785974	0.008519773099248576	0.001941478654173547	0.006006258346313828	0.7708191167341126	0.7571106373099548	0.001049611247603963	0.04485617090779542	0.001015822700877461	0.01084964388359089	0.001005632848972211	0.007943694769999425	0.00101302809158446	0.005399901194787103	0.01842134807658832	0.02562961036721575	0.03272629312401967	0.03113395658930664	0.001350064351306172	0.005786560622439704	0.005227984195296291	0.019304193056964	0.06578349079374253	0.09931048208272913	0.1197875912024047	0.1343094410514927	0.1660646854699188	0.1677453297773789	0.2210296575564081	0.1960837657218562	0.01305069450703328	0.05014364135560619	0.002751807528346761	0.1250799416338207	0.004365901822040243	0.01472331467388722	0.001786441091309032	0.01915376782013172	0.006243773578238973	0.02032165086986604	0.001749437393358289	0.04623049370627497	0.001071323576507552	0.01292307707375723	0.008014962607889259	0.03169708252465565	0.07062696696156118	0.09342323434019606	0.007860804142230719	0.02819023418045086	0.04881709781215605	0.04582377612897666	0.119523719811979	0.1191776869483757	0.003411841308275365	0.01545181125858265	0.01421854533940482	0.01972145657100105	0.001691458425306272	0.06218754869173031	0.001395733566114831	0.07376125252165672	0.04406987023677138	0.0496941307525042	0.003527606889393023	0.05893190471654278	0.1194862184961907	0.1596820330303794	0.02868508363644237	0.04042137187833725	0.001593784018637095	0.02205903274825361	0.001078498747776994	0.01773097549321087	0.003721610408158176	0.03177947123856406	0.03338710511103078	0.06332454560195482	0.008760036064497557	0.02139071498374519	0.00353277782330159	0.01526548846896785	0.001039246348551165	0.007576555651581097	0.07209503146585135	0.06139739872842387	0.1749245330728715	0.1635861728322894	0.03166102509251098	0.02779496812175032	0.002507897096658148	0.06817466021592286	0.001499434460261276	0.006553887194796796	0.001326938641656494	0.004552793279360562	0.001417577616272836	0.003129482212693204	0.02813252417447101	0.01781798523435333	0.00233374308721151	0.03606078399200585	0.001529568252118435	0.005726906379335102	-0.008616397807600073	0.009766812064918431	0.001213155864552149	0.02902106666712563	0.001016224043533589	0.001056382515750144	0.4997348220198038	0.004350302982378472	0.001027619696286389	0.001005827255462036	0.001077653039770461	0.5398432144599907	0.002602947555426395	0.5302525528197966	0.001019711888467836	0.001189719561860159	0.001377080364556279	0.00104085527785119	0.6029319020236564	0.02704463322030613	0.001039088792347755	0.001051141570520145	0.001126974200041912	0.1969735960938249	0.003201014709992378	0.001230325658738053	0.7790887188968973	0.001041598797074783	0.001015987623056195	0.001005665006694104	0.001013101198329959	0.0255533306654889	0.04495939962341489	0.00108827046259268	0.01597319044102738	0.09717266759754391	0.1161175584476223	0.1660184885072483	0.2155149416783429	0.006362967892346793	0.002682242699626655	0.006058116539760694	0.001726653482814509	0.01993041790302977	0.003463024006395458	0.001044711082457574	0.003429221708937903	0.07275301739691419	0.01329326788612558	0.05871573011060951	0.08759234841291778	0.002740494272784816	0.01639728068762588	0.001630409099852514	0.001351213463408292	0.04151673364108228	0.002018767700333087	0.1497845619943899	0.02913720258326909	0.001441699972604317	0.001076283351364833	0.001101969358907601	0.04276749024936456	0.02885921748296118	0.007900394570358002	0.001035099738157938	0.06952681858743617	0.1796741547293649	0.04236497860863272	0.002128007595215413	0.001056467183385803	0.001021195698735397	0.001050233703605312	0.0176084302640281	0.01804476492362125	0.002445288770491284	0.02945384854522496	0.007974722333284485	0.007139425609243665	-0.008696982300257079	0.01130156693355052	-1.281994024229022	-0.6790211638996595	0.04651095550315225	-0.5041974672732327	0.01734368818438731	-0.02205991039343791	0.5041505224769951	0.1180442500140815	0.09088379513973567	0.006010174746363982	-0.04340915898494929	-0.5324066942725389	-0.5416594610863733	1.876079767737301	0.06751635540885648	0.02562032640569618	0.01426336080019079	0.01525086570341379	-0.245833452083547	0.4703253530488559	-0.005671919698676444	0.03727959110523277	0.1467803962193213	0.1800999791568394	-0.3661239860699301	-0.0385258852406976	-0.2808704504515875	0.1193373058891796	0.01271891754564934	0.009037206030787051	0.005985796421095826	0.3684946762050446	0.5017520795579435	-0.004635577401461826	0.8283492775217471	1.783979640717428	-0.5965648848992648	-0.2501858762471679	-0.6344985580031064	-0.3432965274667783	0.001785373277520003	0.1137585428925444	0.0195967525152574	0.9607350910533333	0.4927760017098667	0.009270582811316048	-0.2539399725731706	0.2323877030023114	0.3880515010479493	0.4065412525722126	-0.9876446270930747	-0.069475239133461	0.1040933917876688	0.1107020094196343	0.1018517537275525	-0.2690336434244765	-0.2258705254501698	1.671451837599045	0.02648210855824732	-0.04807899955417305	0.02417450689519813	-0.2619878325229997	0.5032223844563992	1.379912695317989	0.3315150241643031	0.01383199827337257	0.05802751566134794	-0.1963402086667931	0.5808580736907918	-0.2521211832106448	-0.03446381984158172	-0.01576910954254626	-0.01290713086893599	-8.583317843004025e-14	1.326503989953718e-13	nan	nan	nan	nan	nan	nan
0.44	-0.02628397897084677	-0.02369282673038168	-0.07275105980489813	0.8029612989726547	0.9039575955044523	0.006909348669356588	0.4816080153214746	-0.02021402816421972	0.0963184859345084	-0.1138540278997255	0.05090203449318943	0.04953828133852965	-0.0657856546496822	0.0713223956760661	0.04398725318385815	0.09247382651496375	0.3310293162911937	-0.09247382651496397	-0.3310293162911947	0.1175149131187797	-0.167502489252902	-0.003628233904056577	-0.3756781004633444	-0.008566480630344413	0.006396911595898319	0.09250263494501082	0.3416610384303471	0.8981336762929919	0.5665127896168036	0.1166941974512632	-0.01971544927344638	-0.0146374753315947	0.06079663151971324	-0.9364122808113901	0.5779738232390111	-1.104991637827057	1.393631151191332	-0.3005079442054148	0.07029900153533497	1.020806057018546	-0.122991251684598	-1.018364164178222	-0.04533577175177647	-0.7278799494015264	0.4432480556753954	0.9630863287556855	-0.83904868412962	0.9419220374338806	-2.506126105016884	1.150801051113593	2.506126105016884	-1.150801051113592	1.193084379545387	0.057796467037633	-0.01210156341304516	-0.826446633891485	-0.1058771145140518	0.2117474025520116	0.5677767373981556	0.7167691879579966	1.430462399477017	-0.02743964590555176	-0.1476170399222308	0.008680518776503998	0.04940534094312343	0.3680831610758345	0.001215112569879514	0.02021547112659097	0.03127650177061525	0.05173976380858111	0.001016542710130835	0.004342559147962615	0.001184369066240842	0.002773491282199906	0.4950571478345245	0.461995189061339	0.004015313410189548	0.01041720939356481	0.001028006521583305	0.02497223900829603	0.001005977864873128	0.00585149955080124	0.001127951248590463	0.01423505607310116	0.5473375490695471	0.5080044432634881	0.006611942165506412	0.02372102073613329	0.4912739448827559	0.4679768488827177	0.001043471201944882	0.01281379542219714	0.001198157539838802	0.009348734621554836	0.001381780805958907	0.0116488614704639	0.001043491193742989	0.02339039634616203	0.614021724735381	0.4882926975752072	0.02556769806275315	0.04255029613389362	0.001041199039482845	0.005914669290310386	0.001050503197479069	0.01724113278261088	0.001121386601515215	0.09685660111684159	0.1946062774332089	0.2094805771039749	0.007430878044464609	0.005717304280505294	0.001596045525669679	0.005719574132979227	0.7726452476660449	0.753867423848647	0.001043198136597885	0.04586926795620036	0.001015872833093485	0.01102310562255158	0.001005634503318524	0.00806494521369318	0.001013029904456179	0.005469840993103768	0.02361560828803003	0.02977965394325818	0.04019730797228451	0.03594123253014451	0.001226809507571818	0.00575886782840236	0.01432040824938005	0.02977014211524092	0.08260230906923499	0.1148582461730633	0.1178616965878711	0.1297727886125853	0.1657292131097046	0.1677386911032103	0.2173319299253449	0.1888240157395414	0.009018439450025856	0.04710711857291648	0.002703961571350855	0.1251124840434003	0.005861988080421533	0.01626178903872132	0.001742963116673548	0.01931497968896618	0.01775696409586223	0.031923141679356	0.003209420009572775	0.05098663847372765	0.001057770783005198	0.01305548899462821	0.005331340516999371	0.02946767318418565	0.06905030888718774	0.09238420717745374	0.01205947835152599	0.03265384971425585	0.05367400334222785	0.0488233703872773	0.09997611823978532	0.1065106540894558	0.002961935023527131	0.01483157885667282	0.01585397214837513	0.02092093178452254	0.001652044149410284	0.06243266330701103	0.001365148683178906	0.07419689218272739	0.04102126889694455	0.04625673826127558	0.002781284250095395	0.05718956793220834	0.1343162712542157	0.1737590828824505	0.02846352253281689	0.04014525366639557	0.001493115297813548	0.02175788753665626	0.001077237406205111	0.01795930226268347	0.002456878964426742	0.0295722948266979	0.03844924242628887	0.06755587112890306	0.02558232293205554	0.03887474405103424	0.007213824129098685	0.0193887256858302	0.001036726143662217	0.007618275435376846	0.06840036435769244	0.05999850979137288	0.1785057337418769	0.1667187842137478	0.03854542762424754	0.03389038601418716	0.00230168496148784	0.06593322885500302	0.001284249567080663	0.006320938351119874	0.001179196303150496	0.004466332702530091	0.001239282116985984	0.003055801973960059	0.01671825186305704	0.01779419502874524	0.00233150485777866	0.02923184339065055	0.008132551748326453	0.007248914614908115	-0.008692566448676131	0.01118339330817776	0.001216626904164815	0.02011925727528103	0.00101522837164388	0.001051044415436324	0.506969862132701	0.007358048273002304	0.001028040782050815	0.001005206831039915	0.001030462678451011	0.520831526293683	0.001322701060981957	0.5703788669651676	0.001022978941181128	0.001151752111294808	0.00134248070943943	0.001029655322386448	0.6023017914508988	0.03585266442339658	0.001032530782186197	0.001048838188311423	0.001132070983885852	0.1999385988920265	0.001838391285698523	0.00121506885062934	0.7756639607573095	0.001032440045484317	0.001015883881525569	0.0010056157920012	0.001012982360808368	0.03256580799759842	0.05239227458549707	0.001096903060130395	0.03053613152241718	0.1112286299340898	0.1141339338718512	0.1645110215770602	0.2068751599027728	0.003178451124954773	0.002630148060736922	0.008540103310881331	0.001673719837078272	0.03839809299726039	0.005751436158508158	0.00104194689207992	0.001618200493982955	0.06258540378849155	0.01922134993499694	0.06062297652954546	0.05887581745319331	0.002278821343698771	0.01865589871262573	0.001594193699187077	0.001318277885687344	0.03410717378349925	0.001932779585766247	0.1621098183241497	0.02751410425861075	0.001342698819484664	0.00107557793499201	0.00106682828726919	0.04590012670515742	0.05622945952439139	0.01366080053983688	0.001033211189973364	0.05891974442520938	0.1882886912652824	0.05013517497106475	0.00204135396713308	0.001047303191065286	0.001017757698903163	0.001043229347204874	0.004858890351157317	0.01764511987569928	0.00227237467198964	0.02229190021200763	0.0148144499520548	0.008825667353313362	-0.008766527163961665	0.01254088773875183	-1.296063856314245	-0.6775408621907374	0.01390166630564531	-0.6882492618176974	-0.01415736273891549	0.01714527391068043	0.6614162526802229	0.1754215372087761	0.1087558261379113	-0.01034189464877096	-0.007357976716202664	-1.03156428196135	-0.3362192709765638	2.547624256102622	0.1486682058449859	0.007620354770286611	0.00183861948606657	-0.02991532544881868	-0.09379740757928906	0.6853198171804105	0.03137277680940398	0.007868701271090305	0.1275076639808891	0.2288097490850271	-0.1962883374049719	-0.02214492059095594	-0.3546097286736517	0.08385629584463583	0.02782245699575316	0.01920286899966664	0.009510348266585065	0.4509443496627371	0.4831062924595054	-0.003960968510791429	1.203902618213995	1.344275265233082	-0.2721621189429097	0.2486548886318396	-0.7893497851395103	-0.2591549249429646	0.005084934879643734	0.1905439778349292	0.01101247671060427	1.275001026401122	0.441420205545568	0.0177540976142207	-0.2036145209882757	-0.3895674540808595	0.4841866678656433	0.2179552172505433	-1.602085788924231	-0.05886238700711654	0.13126227031317	-0.08668014996405392	-0.01464571856138119	-0.3925871407331181	-0.1197837270965645	1.136090788787147	-0.07274883350906823	-0.01319954449619206	0.01796041010828413	-0.1776962047219217	0.3634973421123429	2.008293078074493	0.4702534117742315	-0.004663687871161576	-0.3478696814767937	0.8100844080489967	0.6175925161170327	-0.1915017617696269	-0.01386367468245292	-0.002676461195812741	-0.003196172185439824	-1.703727275563126e-13	1.212585135537176e-13	nan	nan	nan	nan	nan	nan
0.45	-0.03598673693707514	-0.01800072988327975	-0.08279798111679906	0.8170164399491472	0.9010582492253607	0.007548000766626751	0.4929089172069689	-0.02113951302124903	0.08710383877827228	-0.1142940111606012	0.04373873359449058	0.05229703479521169	-0.05532439874966028	0.06299994633783106	0.05260804597022183	0.071693584416548	0.3418919678909073	-0.07169358441655303	-0.3418919678909025	0.128810699274944	-0.166645783291416	-0.004018237515697752	-0.3834937758318459	-0.009846419400798717	0.0086128848679133	0.09639935306803143	0.3472526705807645	0.9114685126536749	0.5660786510828171	0.1137759488018574	-0.01954872666560781	-0.01412893512508679	0.0644881763294279	-0.9850067102879457	0.5577292567712646	-0.8994339090262659	1.418089077918203	-0.2777302331582207	0.05666447578749755	1.219081618123537	-0.0592919192931294	-0.8401175937023292	-0.06460800079178722	-0.7035243162050601	0.1074738544460664	1.10721130675602	-0.8232842981280081	0.7787425246912038	-1.639398579879393	1.021871873235263	1.639398579879385	-1.021871873235249	1.063449494230786	0.1118578721873164	-0.06758764944078172	-0.7327990480924306	-0.1488923293523965	0.2304879948528044	0.236585040256997	0.3977568864164835	1.234598617099783	-0.05712922621486462	-0.3373181923854555	0.02126073661112763	0.04823057457099757	0.3673080763557422	0.001211075876798826	0.02059777516513626	0.02371349438088549	0.04423181738108192	0.001015581238241528	0.00440833815387615	0.001117808993371915	0.002723988908568938	0.4988249959942719	0.4687939477496468	0.007799700771843892	0.01346820353675088	0.001028633997309335	0.0261388214978514	0.001005438966176331	0.005814637633326788	0.001077979500939377	0.01386908643626456	0.531169743964946	0.4925814485355878	0.004012778608453537	0.02117102795549128	0.5226884727411101	0.4969677942363457	0.001034740456091001	0.01380993787932705	0.001167858836557339	0.009413326321969777	0.001348018931184941	0.0117380863388229	0.001035192824170022	0.02281006053431624	0.6091685729992555	0.4878448341942131	0.03325541662702065	0.05056897547463576	0.00103555123171013	0.005820070224899711	0.001050364277282015	0.01753911859811867	0.00112519546458343	0.09804467114087324	0.1965426095105808	0.2114955452646396	0.004695900743654038	0.004040974342764915	0.001405936199942722	0.005547678844491657	0.7711336443166102	0.7503224604358704	0.001036187820199511	0.04633955677247244	0.001015868300496725	0.01118108352206409	0.001005619898694053	0.008173801920509633	0.001012991574148447	0.005529609140093204	0.02827298724399529	0.03323309168359705	0.04404279892593942	0.03822754048048506	0.001193025248977136	0.005786652102702893	0.02872993116181045	0.044818411498809	0.09250203035292863	0.1228618133066849	0.1139799642046857	0.1280124451147983	0.1642204091811924	0.1710827223697657	0.2113786968593798	0.1807534134100148	0.006078448077470155	0.04506397365838137	0.00265828270568425	0.1251527857147769	0.008727957880082331	0.01865513544238798	0.002051386740032074	0.019629864385193	0.02725416736875207	0.04164070890059612	0.004980821545452262	0.05463768812541909	0.001052388927718966	0.01323528490010054	0.003469901943559138	0.02808500755984451	0.06045910511969014	0.08418873149970313	0.01696802165787036	0.03764503136403299	0.05268471429638889	0.04765945857618954	0.07802975756870245	0.08942701520962798	0.006321069941292046	0.01752448461714665	0.01758094232325976	0.02213247130661616	0.001590743250953302	0.06189515421870296	0.001327779078704207	0.07385336141418773	0.03670070709648259	0.04297671590283331	0.00237887529442854	0.05643943474749775	0.143400578896781	0.1797070814272464	0.02602240976608219	0.03778858885100688	0.0014382654023447	0.02179696783728372	0.001077448938483194	0.01820150149886897	0.001774174344558839	0.02806196962064315	0.03967688588784912	0.06822057050196292	0.04577857506189405	0.05930685077376267	0.01345032378575111	0.02589302348393268	0.001035031466968471	0.007540454603451692	0.05750803539797419	0.05417238613501043	0.1807955608147156	0.1759318628937499	0.04765167842496015	0.04025536451060282	0.0022362391214707	0.06437661302146036	0.001169234429881775	0.006299779174095628	0.00110057214095273	0.004515107658999164	0.001144476564761883	0.003090273929156655	0.003970032150600047	0.01690178861611449	0.002161051333552817	0.0222587001571822	0.01332107188561467	0.009035471178481334	-0.008861377249685136	0.01248533554611159	0.001198617529863228	0.01080204271676789	0.001014032547625098	0.001046351116414743	0.5079672575999207	0.01558526348710111	0.001030341516752781	0.00100460004294911	0.001022141346013011	0.467910110955685	0.001211593175279707	0.6175429099536622	0.001027916089963996	0.001123238167328128	0.001287753664794075	0.001023933229397296	0.592949437759696	0.04738819715754793	0.001027254926062477	0.001051388470174906	0.001126698787914335	0.1996989787263236	0.001756364984557253	0.001201498870316533	0.7597461355549511	0.001025888862390299	0.001015846409273192	0.001005595315017067	0.00101292572744961	0.03438912155461653	0.04537237896641518	0.001209394730143367	0.05706517966601674	0.1011223318369799	0.103334697888886	0.1594302905356606	0.1958201597200098	0.002742863004167479	0.002593781759650306	0.01452765657453083	0.002965570977044281	0.03740305186661163	0.007771394925340646	0.001050882286748742	0.001413512762021312	0.03825026736500433	0.02496538087012237	0.04356646374176057	0.03888571967961862	0.01628912106426484	0.02018136618966711	0.001469777466785187	0.001263931525295059	0.02944365122018424	0.001978613448277854	0.1528087939944163	0.01959860727861513	0.001413565909994322	0.00107943846039302	0.001055342436077193	0.03702341749495865	0.08064290210108435	0.02568859525873098	0.001033315409075181	0.03059279013972153	0.1812598950345646	0.0657710606605446	0.002274829753860112	0.001051242212294787	0.001019508494815167	0.001047868587026421	-0.009489274122302719	0.01541471719581666	0.001901539138577898	0.01525899687985369	0.01731488956975107	0.01098987080219133	-0.009106068119272235	0.0137428360299326	-1.311828213443172	-0.6884970926285663	0.05229285849192407	-0.8049196225056605	0.01713739878254048	-0.01695896531599098	0.681278947074065	0.4157233428031067	0.1222783316412883	-0.00160559087467778	-0.05332516175366774	-2.070431986886013	-0.1833547226299823	3.260748190566764	0.07402622357091392	0.004011737964277708	0.01265052196832094	-0.08550268249041881	-0.01718250743469635	0.9052053045751079	-0.03274910868445462	0.04035894175655542	0.1128764106022022	0.1770980345629321	-0.1351394572638129	-0.01339718545131042	-0.34482144456198	0.01383291639442709	0.009106783678104921	0.006225432648685993	0.003934181258993571	0.260702866400987	0.00734386745103727	0.006989657222102866	1.753605305741998	0.2940776677725981	-0.1211649268544854	0.3625069838143073	-0.8143836295652017	-0.1501605399997861	0.003061143451317878	0.2812790019653542	0.04849092325092291	0.6741253084549261	0.2923568603199873	0.01828720544811732	-0.08368059045850129	-1.224150694510757	0.5090825646093597	-0.4201839391253256	-1.810601936122623	0.5449479924875509	0.1135119788571046	-0.02705808206255624	-0.03891991407627255	-0.2804587325487978	-0.03530198812638712	0.0591450810512863	-0.3799538217135398	0.01471705010182374	0.0268729929058924	-0.1215722746726489	-0.1910877133900957	2.052017604423646	0.799836859936998	-0.009506832972093917	-0.8511168052753232	0.9095325889660237	0.6475386642066884	-0.1264062739431983	0.008147876014560882	0.01137933081313924	0.008934864437875573	-2.426922279491122e-13	1.086827490068969e-13	nan	nan	nan	nan	nan	nan
0.46	-0.04560146113396674	-0.01259256738264005	-0.09064056367472724	0.8313369212071039	0.8984356124109264	0.00802729934177379	0.5055837936447029	-0.0213435905420021	0.07920508752714303	-0.1155851303234189	0.03685666645183404	0.05166718280321671	-0.04408049940042461	0.05489984742091512	0.05949222377471916	0.05989632961307024	0.3514696058441404	-0.05989632961307352	-0.3514696058441346	0.1387314358543611	-0.1652990688707998	-0.005013756703473659	-0.3902562935908012	-0.01151996101247823	0.01098748635310398	0.09773469881119151	0.3495401690443729	0.9227875235238198	0.5654153817861475	0.1119221235550677	-0.01935829986470544	-0.01375430635593842	0.06808443855657841	-0.9188055269527431	0.5211869539491916	-0.6641238870347504	1.446699207484173	-0.2451660512235104	0.0384282971107127	1.295600967429786	0.02129021555908263	-0.7551849832188396	-0.2155629521390605	-0.6716331981976129	-0.2344730340600785	1.119615018993978	-0.7945785998987986	0.5945990410709711	-0.7095286460292928	0.8937983218175102	0.7095286460292926	-0.8937983218175094	0.9180744641951011	0.1557981588647151	-0.1332046786396069	-0.6158151119822139	-0.1845976827509504	0.2434730451879263	0.05550226142782269	0.05594245059817969	1.027297301369574	-0.07326579844063055	0.06526764060938456	0.01342135738540109	0.02262305346912697	0.3490266445650153	0.001200052010454505	0.02105600263754685	0.01519545611498244	0.03580977938181563	0.001014502531873229	0.004481791820772763	0.001082184001966327	0.002636047642242585	0.5017426287424855	0.4752796372446835	0.01373493382506134	0.01835059727688386	0.001030098482236671	0.02737215883927355	0.001004866104956958	0.005727885691927635	0.001048836459815246	0.01341876861613269	0.5037838003032776	0.4662478570603787	0.00264043135546169	0.01986241753364126	0.5584795386201441	0.5333954802129599	0.001032846568754523	0.01476363865365516	0.001138450926295913	0.009403244433508408	0.001303773391517525	0.01183475526510647	0.001028183042234295	0.02169332578495156	0.6029846014389851	0.4875209026502133	0.04263497469877196	0.06039018729773648	0.001030089421373506	0.005610556740834901	0.001051570462946466	0.0178209210906064	0.001124412536854438	0.0991695307244201	0.197657612899381	0.2130808208255263	0.003266912403837492	0.003091278992866762	0.001304014586832687	0.00542836945703755	0.7654982933370128	0.7471622251437909	0.001029407078146679	0.04621855526354349	0.001015847290141874	0.01131191451151792	0.001005602356425196	0.008262593072378085	0.001012944087859633	0.005578342620836715	0.03154974344700242	0.03541290463120169	0.04283292490673868	0.03675188127585948	0.001232383591561137	0.005848097650052738	0.04841580491932616	0.06379932917493228	0.09370080751928896	0.121492589654163	0.1071850242267853	0.1265243231507105	0.1613135481690197	0.1738359431622016	0.2034912345494583	0.1727440841722586	0.004365473540899888	0.04409017813218941	0.002617243746206945	0.125175421793716	0.01310877868872407	0.02175044305936313	0.002850104160858237	0.02021532736834276	0.03162076495910501	0.04551790566061626	0.006869297755652596	0.0569051183906825	0.001054168565937344	0.01342287554334499	0.00242782363724894	0.02757882164368251	0.04453345647608149	0.06840873302660777	0.02223520842970897	0.0427361590568175	0.04430441057028358	0.04103076441158245	0.05620127007911628	0.07037941638551456	0.01487952483057231	0.02468062777454691	0.01920493105889511	0.02324049825670366	0.001497893751693601	0.06176677337800458	0.001281918946696838	0.07372130432254982	0.03218592735664676	0.0403067355784064	0.002199847757613524	0.0563823466044056	0.1450417998064534	0.1750547077210605	0.02094152210074245	0.03291878338852803	0.001446246576362535	0.02192625745257715	0.001079485596516037	0.01842463317204964	0.001426008823326242	0.02719678056948096	0.03617617993767498	0.06452351194309686	0.06720599831337268	0.07939288289854393	0.02241427010950577	0.03477007712642349	0.001034236632760583	0.007456011686698711	0.03835826740810444	0.04230093857626727	0.1795128305530049	0.1824494612133641	0.0595851980180708	0.0466838689191281	0.002319949961355321	0.06327340599692012	0.001113686294875639	0.006454216606067643	0.00106213837541381	0.004672876885264725	0.001099390660581944	0.003211385286923499	-0.009844817402525553	0.01511738469198283	0.001857009803203196	0.01524571685792363	0.01671753834317511	0.01107379233225901	-0.009144008153561495	0.01372061515287645	0.001180608155556849	0.001484828158257062	0.001012836723607099	0.001041657817395292	0.5089646530671404	0.0238124787011949	0.001032642251451681	0.001003993254869717	0.001013820013573043	0.4149886956176873	0.00110048528957844	0.6647069529421572	0.00103285323876008	0.001094724223363929	0.001233026620150046	0.001018211136414044	0.5835970840684936	0.0589237298916961	0.001021979069944838	0.001053938752072716	0.001121326591943305	0.1994593585606213	0.001674338683414953	0.001187928890005644	0.7438283103525928	0.001019337679303012	0.001015808937021605	0.00100557483803474	0.001012869094091565	0.03621243511163103	0.03835248334733193	0.001321886400152615	0.08359422780961534	0.09101603373987055	0.0925354619059216	0.1543495594942617	0.1847651595372511	0.002307274883381233	0.002557415458563459	0.02051520983818192	0.004257422117012801	0.03640801073596214	0.009791353692171417	0.001059817681411888	0.00120882503006583	0.01391513094151454	0.03070941180524643	0.02650995095397547	0.01889562190603915	0.03029942078482583	0.02170683366670708	0.00134536123437776	0.001209585164901295	0.02478012865686921	0.002024447310790785	0.1435077696646827	0.01168311029862441	0.001484433000485141	0.001083298985803547	0.001043856584889133	0.02814670828476342	0.105056344677777	0.037716389977625	0.001033419628179872	0.002265835854233362	0.1742310988038482	0.08140694635002629	0.002508305540585766	0.001055181233525354	0.00102125929073017	0.001052507826848939	-0.02383743859576284	0.01318431451593442	0.001530703605166314	0.008226093547699879	0.01981532918744779	0.01315407425107053	-0.009445609074582445	0.01494478432111195	-1.328910591642897	-0.7053278718604054	0.0290863530127821	-0.8710675761925338	-0.01262243054831578	0.009457495366508731	0.5988024140273204	0.5417014565723599	0.1221067965898671	-0.02031989951469032	-0.02422761336085238	-3.213683631426317	-0.0879427992519272	4.034972380703727	0.1401798693139844	-0.00731436303990571	0.003327431035075478	-0.1371951129501324	-0.06901104018004635	1.045826313672461	0.008389893086165695	0.004632024100707233	0.1148655758844123	0.142871229128788	-0.05096141983199674	-0.01162774038495278	-0.2776641045337337	-0.0344017692176183	0.02239307498185381	0.01518975801116901	0.00730341501743641	0.1962193911133534	-0.2692871385541556	0.002771286114058143	1.990432276726008	-0.5302828919922714	-0.2177178122039355	0.1304927938075333	-0.7770951667810527	-0.04528504727544186	0.001551816410527168	0.3309362204963032	0.06512813409996641	0.1069269341577158	0.1646963282602863	0.01931304520872088	-0.02831857932574518	-1.90647201312805	0.5041758764647323	-0.8750012534585553	-1.994877777762738	0.833785092420587	0.110559755911949	-0.004854500487652987	0.02764901681393053	-0.2705787339331431	0.0188252812661749	-0.9839836614089518	-0.5753769629978932	0.00484231886449332	0.01414689107715806	-0.0486689737514989	-0.5088542442928831	1.939078158485491	0.9448045806569202	-0.005988104843888031	-1.556934461949548	0.2709883359712243	0.6302976985393177	-0.1008199998798898	0.02125564710837336	0.019122392763603	0.0141317083230139	-2.074752994873532e-13	8.56888483346116e-14	nan	nan	nan	nan	nan	nan
0.47	-0.05388369043434409	-0.007598044063365818	-0.09615205648685066	0.8459689374562714	0.8961942042244734	0.008312921723211393	0.5181475964090543	-0.02065962317465116	0.07132502266205847	-0.1191239900081485	0.0302553187130374	0.04775701545701651	-0.03348218017249292	0.04708725207730943	0.06458624236182541	0.0574498180982192	0.35980879555672	-0.05744981809823514	-0.3598087955567027	0.1471192025354699	-0.1635771448435164	-0.006699116382816241	-0.3957449827227283	-0.01350657025190376	0.01345653165710695	0.09766352692323596	0.348318113353134	0.9320162026748156	0.5646712300634317	0.1163024090745751	-0.0193075620370005	-0.01348375817922988	0.07138409868065373	-0.7218682429447354	0.4801056861732842	-0.4425741728316714	1.480522194939033	-0.2019901937534447	0.01853988517155997	1.189978152489064	0.1224437833130259	-0.833534213660017	-0.5065857835574787	-0.6542761009177648	-0.5416838668291943	0.982615039654124	-0.7718910452388935	0.4287313772430156	0.2070610827771291	0.7800301436816012	-0.207061082777141	-0.7800301436815834	0.7564401039624713	0.186711945244149	-0.2034493440680763	-0.4779796881489404	-0.2108885454272418	0.2492624121206714	-0.1112688784989622	-0.2993521871026891	0.8176401069334761	-0.0816258870118961	0.7141716069191331	-0.000974736898050616	0.03558657612821272	0.3065560237531022	0.001180508855731429	0.02164041420515312	0.008566946305171536	0.02931571727791622	0.001013376780315694	0.004568860837581729	0.001061786152190759	0.002528691710706787	0.502682460128281	0.4801727604455948	0.01895181881402207	0.02283785663998343	0.001032356288098392	0.02855882183868148	0.001004377322310691	0.00558030226513687	0.001031265377933027	0.01286710497720567	0.4693716750459379	0.4304041113620587	0.001883033999418325	0.01919715102782964	0.5936625828142552	0.5752434153050427	0.001034081574612463	0.01566581954106765	0.001114107724899124	0.009367137507171747	0.001260436832071631	0.01196463806315789	0.001022972406915439	0.02008406588071653	0.5947314328853912	0.4860307915957121	0.05126960467207088	0.06967384396115969	0.001025590068534409	0.005345496092876216	0.001053842924541605	0.01805264390497847	0.001121890842812321	0.1003729634428153	0.1979768171546074	0.2142359278214784	0.002514941764847823	0.00254306745181116	0.001243845799900667	0.00531755211071785	0.7554844055330091	0.7447034620005182	0.001023860044138198	0.04555030975103403	0.001015835731824624	0.01143288616249326	0.001005590057779158	0.008344888291187576	0.001012909492061109	0.005622190545778161	0.03408229881914952	0.03709159286734747	0.03921466472284769	0.03375393605709612	0.006209789590108251	0.009676729862252298	0.06668482484726632	0.08070884815758325	0.08723760168287026	0.1128059483582761	0.1031456163496045	0.1252079739380822	0.1573833406357604	0.1741289082182428	0.1946352081190694	0.1656830951438933	0.003420922690913119	0.04363307728668323	0.002583151598726836	0.1251949326080644	0.01433484943322293	0.02316715381333693	0.003234868207878657	0.02032806724144909	0.03257429194975785	0.0447059081637503	0.008977652128445267	0.05786331557239658	0.001187167048640788	0.01369284394224834	0.001876466812613784	0.02762427287144445	0.02893470986221079	0.05262425195044788	0.02753603759073218	0.04753170033645755	0.03305207609870321	0.03236031360638189	0.03720941938299881	0.05183667989828212	0.02103198147664342	0.02939096818187912	0.02073491592022131	0.02430359313319281	0.001430922062600074	0.06272335810601598	0.001256087355796411	0.07452383911240854	0.02958699884213789	0.03943312959881794	0.00208335962832425	0.05660549161694635	0.137671166464233	0.1601694400219834	0.01521666838057962	0.02742547737685282	0.003053367592080601	0.02331773521496872	0.001084089444888338	0.01859575561686936	0.001238078983202139	0.02697032507044305	0.02915241768245995	0.05777258095962944	0.08545775253937372	0.09569122789880199	0.03238822268690367	0.04398309060788055	0.001045959083092423	0.007343190581060864	0.02148562197306496	0.02774152390834302	0.1684809608626735	0.1803662107964396	0.06072932990847148	0.049904166131579	0.002346592093902934	0.06212943539636059	0.001087623986274417	0.006732360555819519	0.001042994662590698	0.004905742482199662	0.001078336664382627	0.003390603726393046	-0.02276594515802553	0.01251278189762024	0.00152860001682613	0.008586225368172879	0.01883691585966274	0.01315525096044233	-0.00940530884751461	0.01356029840733517	0.001142852369315485	0.001287691681979552	0.001011670860197869	0.001039618350563958	0.5011336287951641	0.02540780050790339	0.001036452442139356	0.001003763232653266	0.001012263682999952	0.3680468187918997	0.001082886905581102	0.6891131689550352	0.001037493793807364	0.001083718680742351	0.001200284229068418	0.001016989451001517	0.5668225256665895	0.0640981550703882	0.001020000430756804	0.001058128382607418	0.001117521435497536	0.197686786617906	0.001771021459735138	0.001175443980201943	0.7179920860982542	0.001017028577786879	0.001015836195886303	0.001005579306883139	0.001012877205128464	0.03770580194686342	0.03196510134456871	0.02001808005159548	0.09442421676356133	0.06751199969527433	0.101661919206063	0.1483593964281186	0.1749929424967153	0.002528519709265601	0.002539042098953913	0.01152909716026219	0.003113316327342294	0.03133677751650121	0.01244487546028551	0.00155055085268226	0.001377332884031947	0.00770275564278214	0.03592663336202532	0.01397927604855739	0.01008596534130272	0.02566681292912505	0.02305708873853296	0.001374428445455438	0.001245756519425786	0.02812426768966735	0.001908457275107957	0.1114077976814648	0.006509826958981325	0.007484196433872025	0.001093605667670035	0.001040898055520251	0.01492374332155064	0.1130573031863272	0.04889794827456421	0.00107909267939753	0.00176366519216192	0.1296069491689887	0.04539269695048352	0.002261136155039912	0.001064984439144057	0.001024599171340878	0.001059728470227246	-0.03482987816333582	0.009370953008607007	0.001198507359777311	0.002214839334800754	0.02017356271392269	0.01523765095612547	-0.009634369359812768	0.01229239293077122	-1.345213666315779	-0.7219925204897866	0.07755785190266723	-0.4492892313609134	0.02010650168078961	-0.02202404002622674	0.3576828690013854	0.3708607426738514	0.1140753338303625	-0.01331526577831337	-0.07407490245004902	-3.944336072512517	-0.0457530642629311	4.281850310811635	0.06296906151958938	-0.00138348409996766	0.01909151355633566	-0.1832198810046703	-0.2534599815325696	0.8279744308783695	-0.04456527545892561	0.03086981101437091	0.1280101311967153	0.0854848495686559	-0.05188816689959429	-0.0108859558916664	-0.2438554571703222	-0.09435979157226464	0.006690437839325976	0.004622960879360158	0.002917784690440117	0.1437190690193296	-0.332044526703557	0.6942124813949853	1.383384595540375	-1.19378555888553	-0.004425244708679508	-0.02357359042142028	-0.651767348408847	-0.04124783518680303	0.002989161721162491	-0.05010233998037866	-0.03326678755345809	-0.2672298188841725	0.01696919717190137	0.0334580810740835	0.03189881094625176	-1.303825956962404	0.454336055921414	-0.8739234627401663	-1.696387748815567	0.154271823548159	0.1023531785887528	0.1526894980182307	0.1118084725829589	0.06819077827092554	0.02625389231036252	-1.968208286115211	-0.5303488375896029	0.2406921415770944	0.01690307086768233	0.004767637456969872	-0.82582069856931	1.300234510265895	0.8933669311846433	-0.01844344168014387	-1.264146059349703	-0.6762212332937269	-0.0545156874302934	-0.1283842372216495	0.03324468160253741	0.02670402984366656	0.0208182492876028	-1.693602068300279e-13	8.46157668130508e-14	nan	nan	nan	nan	nan	nan
0.48	-0.0597233841895356	-0.002942694133340929	-0.09958003708002156	0.8609637281575427	0.8944183163820417	0.008394971164391243	0.528839728035327	-0.01875590436815075	0.06228027877605157	-0.1260043819701276	0.02365834940639554	0.04095103683379188	-0.02477687434208185	0.0393830149874894	0.06815738533744145	0.06377424606292172	0.3671900191775685	-0.06377424606292686	-0.3671900191775578	0.1537994625724345	-0.1616023239930848	-0.009074385321713571	-0.3997370268286332	-0.01570101952655456	0.01595126252578004	0.09467867645162373	0.3435731533370323	0.9391243572245965	0.5636616372278186	0.1242731985660107	-0.01933181350368993	-0.01296057494827533	0.07412857190165914	-0.4302984179277257	0.4533522761023239	-0.2474214432482569	1.519254097904914	-0.1520619824077034	-0.002286290940835867	0.9212667397686749	0.2652405033809015	-0.9881207874637064	-0.8838694075854947	-0.6707575117705854	-0.8136352894616217	0.7410123398879183	-0.7729069491677365	0.2900239187832972	1.044659249881421	0.7022051034712463	-1.044659249881421	-0.7022051034712453	0.5765731353653619	0.2063775234953072	-0.2711865305501688	-0.3164861067777813	-0.2261656897886412	0.2486101581227375	-0.5272334553016014	-0.648638414373028	0.6031923811267674	-0.1263540210186349	0.7833684350019725	-0.001576501504505715	0.07315006431618304	0.2379892639516406	0.001151856847293819	0.02240239750290486	0.005041585480121688	0.02639310701892432	0.001012230960569447	0.004685327209714606	0.001050570425498529	0.002373659674581381	0.500950098554476	0.4819905074816402	0.02237528390249781	0.02607001866272901	0.001035390622241706	0.02963065612749096	0.001004017984396066	0.005379210776817954	0.001021704792508575	0.01217787480676759	0.4305268297403708	0.3875757243245259	0.00149418367182636	0.01893450500098745	0.6253213469629741	0.6179771998912132	0.001037020104988255	0.01647727495110264	0.001096434292909361	0.00934604551361924	0.001222393998820898	0.01214543323544982	0.00101975713454907	0.0180576679026372	0.5839396303544178	0.4819627268033119	0.05821203917838143	0.07729106415285701	0.00102235162114958	0.005055986176030615	0.001057074297438313	0.01822146263008674	0.001118727226357814	0.1017735166163744	0.1975106037580579	0.2147372114070153	0.00218537850602055	0.002189370084561063	0.001207514011155513	0.005203645798883884	0.7409214214967507	0.741689777339384	0.001019932678735979	0.04442911026597558	0.001015843591426126	0.01154350692079936	0.001005586147083826	0.008422125792548401	0.00101289626007375	0.005665730609037084	0.03611580088927471	0.03837130226977135	0.03427470601322797	0.03007613831159016	0.01784252029414946	0.01835749377962311	0.08116450675936505	0.09130528260047933	0.07325014467091462	0.09788207464244966	0.104632660755719	0.1272583539688024	0.1526218635915941	0.1743309951973287	0.1853466976431352	0.1593754430136251	0.003055434033880041	0.04336296716122612	0.002556896758987273	0.1252479813335686	0.01055672966257675	0.02069823085416763	0.002857526562166364	0.019736259055772	0.03067803086131249	0.0402152415758922	0.01134537290921301	0.05704502411598517	0.001498955562790715	0.01406758609526892	0.001684130983814294	0.02810659758414632	0.01742211226477297	0.0412641787904647	0.03274735718649992	0.05181095370441936	0.02096091738926974	0.02325560405358572	0.02243706100015247	0.0367972968267334	0.02192866253078145	0.0286858409360744	0.02217415803638987	0.02529344101257992	0.001411946925196623	0.06395092437663956	0.001261256267559534	0.07553648440267528	0.02979525658956634	0.04111721594891739	0.00196709385363736	0.05691642787221036	0.120122625242813	0.1361877738445943	0.009700803742029692	0.02217051467090297	0.006834154571085664	0.02608487844772268	0.001091545609684592	0.01869920398477102	0.001142583317356104	0.02731992858870175	0.0190601151929716	0.04831732304803848	0.09883415388656168	0.1049904464778656	0.04275254080104559	0.0525487920611684	0.001074663132510847	0.007049796345075301	0.01207393164023142	0.01883406563500712	0.1440263307708367	0.1691533802687125	0.0448825609195081	0.04422800654287089	0.002236597562095528	0.06069751891349831	0.001079499467256976	0.007096541013268069	0.001035096980618545	0.005192023546555353	0.00107142436094394	0.003609875666964788	-0.03440128078824086	0.009102339961281384	0.001197665924441234	0.002358892062990136	0.01978219738280882	0.01523812163987469	-0.009618249268985522	0.01173859856526006	0.001105096583069636	0.001090555205697803	0.001010504996788271	0.001037578883734279	0.4933026045231877	0.02700312231460877	0.001040262632826916	0.001003533210445961	0.001010707352433394	0.3211049419661173	0.001065288521584295	0.7135193849679093	0.00104213434887109	0.001072713138123199	0.001167541837988167	0.001015767765593733	0.5500479672646854	0.06927258024907861	0.001018021791573675	0.001062318012990687	0.00111371627905222	0.1959142146751912	0.001867704236054277	0.001162959070399371	0.6921558618439151	0.001014719476276793	0.0010158634547511	0.001005583775731543	0.001012885316165243	0.03919916878209051	0.02557771934180354	0.03871427370303544	0.1052542057175081	0.04400796565067933	0.1107883765062036	0.1423692333619742	0.1652207254561828	0.00274976453514969	0.002520668739344132	0.002542984482339423	0.001969210537672733	0.02626554429704142	0.01509839722840038	0.002041284023969245	0.001545840738000839	0.001490380344045427	0.04114385491880296	0.001448601143138289	0.001276308776568373	0.02103420507341933	0.02440734381035712	0.001403495656531976	0.001281927873949745	0.03146840672246486	0.001792467239429279	0.07930782569824547	0.001336543619342253	0.01348395986728117	0.001103912349448109	0.001037939526158411	0.001700778358342235	0.1210582616948783	0.06007950657150358	0.001124765730607075	0.001261494530086221	0.08498279953412669	0.009378447550938075	0.002013966769495846	0.001074787644763024	0.00102793905195182	0.001066949113605224	-0.04582231773090863	0.005557591501279927	0.0008663111143885255	-0.003796414878098705	0.02053179624039701	0.01732122766118155	-0.009823129645042748	0.009640001540431964	-1.360808113314847	-0.7352094541320897	0.06460069898390142	-0.1567772072320819	-0.006742959492499112	-7.772555964920329e-05	-0.01627281894494886	0.2906819884838974	0.09914105455351968	-0.03102151190508917	-0.05174091964819879	-4.610611899281672	-0.007418703493052395	4.212142279530044	0.1220347738496985	-0.004311376526228945	0.0135099058441409	-0.2206227277245142	-0.5846017877598574	0.712539019351643	0.003500039308202475	-0.007948806315092517	0.1542896669153067	0.01210654704349689	-0.01205858506178472	-0.01224553349365269	-0.3886484081052836	-0.1249925637626	0.02032289644533399	0.01417821452253398	0.007241842680970741	0.1164236243775678	-0.4052576439172456	0.973197627175917	0.7278153687774678	-1.777729375978361	0.4556280364646028	0.1123171784158752	-0.6264277871696584	-0.007886903266186228	0.008259398661434108	-0.4461905221327624	-0.07578147765651277	-0.6288068840372893	-0.19060139935621	0.04026779607723784	0.05905611768102476	-1.021590429865422	0.4009182941296069	-0.9618530029809643	-1.294207094604509	-0.2493084381528057	0.09591035649522978	0.0493418080056303	0.06967111689190215	0.2409597320023203	0.03638352983964688	-2.803263357069395	-0.5277083019320791	0.2799754133726886	0.0006120692667130002	0.0665428296904048	-1.049719629946289	0.5392528742485118	0.8153421750290232	-0.04210273092422615	-0.4265431830252163	-1.554927686192642	-1.148993661694821	-0.1584091762556125	0.03846294864116553	0.02980548624841633	0.02214240853834236	-8.680659650734639e-14	4.196619122692927e-13	nan	nan	nan	nan	nan	nan
0.49	-0.06234127412689835	0.001542375995235385	-0.1012596078346945	0.8763689099057088	0.8931572617114696	0.00826976459731407	0.5361466250716966	-0.01521093303345162	0.05167658797143722	-0.1368578147044009	0.01672704232940159	0.03166141794991761	-0.01881267619786348	0.03154338932511991	0.07054089610449374	0.07785348927947648	0.3740530698967767	-0.07785348927950456	-0.3740530698967549	0.158553520960746	-0.1594942827261003	-0.01209719822155733	-0.4020575455495053	-0.0179918454423166	0.01839429067220155	0.08619086773801388	0.3353951335584248	0.9441168920080215	0.5620411327310211	0.1271905142047535	-0.01932972294707341	-0.0120894067858972	0.07606081403398784	-0.1023156257564229	0.4399310258265687	-0.0989968252975621	1.561941997250712	-0.1012550721553575	-0.02212130122262657	0.5412215704911196	0.4356504986050453	-1.134132516486931	-1.267930554415855	-0.7102213423558233	-1.028723067108518	0.4618105487891134	-0.7888965349157896	0.1974237522768953	1.760826394434511	0.6874561321190844	-1.760826394434498	-0.687456132119062	0.3654512197226278	0.211448470710784	-0.332092833729055	-0.155761918577204	-0.2305182251792106	0.2375721772900845	-1.150824367346152	-0.9843519954189125	0.4047469925698766	-0.1861022959682691	-0.3192858631638707	-0.003732733589197671	0.09855866600267502	0.1412709212246508	0.001133493148956255	0.02337382848327303	0.003121864933274025	0.02543532243690254	0.001011471291972548	0.004824216742064372	0.001044684465164668	0.002213175833939731	0.4951318389677112	0.4789154820896501	0.02728716128513215	0.03075460090241145	0.001039339454748234	0.03053799416002348	0.001003778880437458	0.005142208892254531	0.001016123644860949	0.01138487513954423	0.3777756260182251	0.3342588671901758	0.001284715806660088	0.01888958800627755	0.6495246455398562	0.6566895942993635	0.001044308772929729	0.01723870090617263	0.001084307882683069	0.009364463320588311	0.001195411707820294	0.01237683616117136	0.001017719474696681	0.01576949712590655	0.5697566222974465	0.4736746569251415	0.06381260202490514	0.08358684959156118	0.001020172338470608	0.004802832545340474	0.001063742494072792	0.01832702103989892	0.001115877222022546	0.1034679277107705	0.195321592756562	0.2136175590651403	0.002243774338409092	0.002045049876374262	0.001188549917627762	0.00508534187622778	0.7191551470204333	0.7357061748513075	0.001017203268640423	0.04299598632406636	0.001015951671156396	0.01167199775309583	0.001005617939604451	0.008516996999020121	0.001012971574642554	0.005721660403138637	0.03778745388219686	0.03934356845068174	0.02889735234822651	0.02611541879936762	0.03118403567259765	0.02773462507035506	0.08739509977417025	0.09348579307930774	0.05538827708179006	0.07995284273901311	0.1148255996233864	0.1345704297069879	0.1518564120080142	0.1780045256498975	0.1751328255739198	0.1527378873391927	0.002744009598781007	0.0427838381610809	0.002526371862753594	0.1253371244178501	0.006532515790503659	0.0171473725934932	0.002310962363518815	0.01923100653019528	0.02544999218174047	0.03247304401986747	0.01133062085908812	0.05309669186327214	0.00530588835422496	0.01753828238679084	0.001668262735724045	0.02882648424284345	0.009795741955232992	0.03391917418484498	0.03596299531497255	0.05395210933678338	0.01164566232159643	0.01601517510493827	0.01236551374077471	0.02638802948053368	0.01951603854757519	0.02498434098049353	0.02288346432018018	0.02570831619671909	0.005141311965042242	0.06560172744116449	0.003495397140311502	0.07610635654347075	0.037589740480832	0.04828906446987928	0.00183548458816869	0.05728752344606568	0.09665908448992479	0.1072895257359113	0.005624060920521764	0.0182655418483147	0.008515099066676019	0.02613473871392203	0.001098424249783955	0.0187292815997426	0.001093368560728617	0.02819317872929749	0.01072910591458103	0.04042989608303102	0.1036603367468373	0.1055393220247294	0.04993583002342869	0.05761269697746099	0.001105218521011138	0.006543737272149385	0.006850808748355273	0.01496435090512487	0.1224884493061764	0.1554840368578879	0.0275467869642218	0.03168273122177442	0.002025136133089311	0.05898122038976868	0.00155675860233443	0.00793726039792274	0.001376661744844226	0.005778431271650907	0.001411739659821694	0.004056407332531915	-0.04451156895881497	0.005162285459608382	0.0009151085010847792	-0.002023707315083465	0.01812747648810104	0.01704585277337563	-0.00998781608591099	0.0107369454698873	0.001122220822341624	0.001107935592411285	0.001010829354315033	0.001039386545784021	0.4712567178586224	0.03781898711296884	0.001046145749969778	0.00100352737539982	0.001009983273051391	0.2105679898310867	0.001067340010664997	0.7040670180545517	0.001060153355919161	0.001070813475221895	0.001167114568373361	0.001015455853937319	0.5228426941728432	0.07224014299637098	0.001017804813930866	0.001077761244457404	0.00111222788468258	0.1878284052945652	0.002674719497380568	0.001173742357682675	0.6396354796338429	0.001014060785937161	0.001016233959860408	0.001005707924626445	0.001013189254438393	0.04022231512253001	0.0202128457666626	0.05264358854806864	0.08739231008217507	0.0228399385189725	0.1455222004421333	0.1578957981275186	0.1522293037907387	0.002136546953905873	0.002472212539767617	0.001952944248739135	0.001543833791545961	0.01369496241743007	0.008094508650461615	0.01545578920984424	0.001741290934130755	0.001455975753790553	0.03846844411691931	0.001319336541744946	0.001173482036293517	0.01324484766907899	0.02305727092340376	0.01553668892835599	0.00968489953487532	0.05964099385705221	0.001618183694413724	0.0492300108992155	0.001216589763256075	0.007596083413852058	0.001107000358995474	0.001045673993115219	0.001503751805727534	0.1010413542977	0.05730828905586795	0.001147400949012373	0.001215042691610124	0.09418628508388879	0.00523232637127123	0.001626603205634337	0.00288263039707824	0.002328463128924897	0.00235790443401227	-0.05357325811171369	0.0009059861245988253	0.0006715889870858554	-0.00498814064274514	0.01454929979155713	0.01863328399663405	-0.01048913205553015	0.01061284751807807	-1.378766792281377	-0.7666069023122544	0.1168781995687747	-0.03598718651188239	0.02411913042685472	-0.02447708385002857	-0.6303524266107013	0.6182372054952516	0.08230306050445441	-0.01978919902806857	-0.09330800916519125	-5.997724800479001	-0.0003770441831085349	3.43011163205619	0.05134696831015303	0.005542463962551034	0.02838907307797906	-0.2313662352488364	-1.107069124881422	0.5528178909211273	-0.03839752598791701	0.01887291124134931	0.1857130528600032	-0.2353791883828075	-0.01154012085230122	-0.01163946749974565	-0.849607352352124	-0.1555119808353686	0.01003327330631862	0.008015307904031066	0.005441290947220661	0.0861778469191989	-0.3889611821171935	0.9060757730309126	-0.2800151580619833	-1.820909147104522	0.9892503320717045	0.6231078894407975	-0.7115726590400082	-0.09136387487367321	0.009586113790552832	-0.2606425807460171	-0.02752823107337833	-0.8898213765632782	-0.5709025919454475	0.6015826760111943	0.08146702539076091	-0.4902554406480899	0.05030039636605332	-0.5194087208336826	-0.7937652955970803	-0.4726290931089221	-0.0045100964621153	0.1888969343209796	0.007975839676535037	1.104356174139847	0.03443068185767836	-2.952843282004177	-0.2755342797020632	-0.2198736908827255	0.003186485006536535	0.108690416668871	-0.568110232623486	-0.4221257587890203	0.2306897400524091	-0.05552830372520139	-0.3204355304191237	-1.058882807624171	-1.239032773948114	-0.1860983707540508	0.1254118565451033	0.08499103902383887	0.06497859865758382	-2.577349105553576e-15	7.227907240342009e-13	nan	nan	nan	nan	nan	nan
0.5	-0.06195041782902982	0.005781311907899303	-0.1017700559379937	0.8922057630128696	0.8923710925297721	0.007965219564269332	0.5396863375048271	-0.01020495969551133	0.03956732558512299	-0.1509852613619948	0.009559573784734996	0.02068788389594653	-0.01534099816556101	0.02372751725671837	0.07232077073598718	0.09878351397161526	0.3812801636550819	-0.09878351397164017	-0.3812801636550707	0.1609327405155175	-0.157448999762909	-0.01569057768260455	-0.403015150823728	-0.02028175866620459	0.02065424019424463	0.07205226750617531	0.3239383843470749	0.9474079454162593	0.5601724829559931	0.1154998701845154	-0.0195210151037562	-0.01103989967137151	0.07681022550031226	0.1714508291087651	0.4041254329233148	-0.01359691297968894	1.605588369703843	-0.05708488463713483	-0.0381539841343469	0.1678298190743205	0.5574409040279966	-1.28923510386011	-1.538672192243483	-0.7179898053071049	-1.150418323474874	0.2425083179067302	-0.768156230394427	0.1692966916814702	2.414815544998215	0.7750137112906295	-2.414815544998216	-0.7750137112906283	0.1016053686564698	0.1938258627374524	-0.3852998427904448	-0.04390341744792625	-0.2259831514073714	0.211994433247802	-1.65739175894727	-1.304384300918455	0.262896106089544	-0.1759830766634423	-2.138223496789944	-0.04025304416736906	0.1088178547434347	0.001423130750321003	0.001132877288661713	0.02448381554332149	0.002161420510530088	0.02564921374164405	0.001011253900865915	0.004959675107428131	0.001042646895470868	0.002034957171836609	0.4843330834584837	0.4687510556062777	0.03494394605790387	0.03787481769337368	0.001044255814460515	0.03127624750948697	0.001003656469506226	0.00491522011496289	0.001012972148741651	0.01058273471623837	0.303963907475705	0.2687219228568318	0.001180933708648611	0.01895071714227114	0.6637919774488296	0.6845749331315182	0.001056964707462694	0.01792614533991209	0.001077296388699229	0.009407845313239816	0.001181707518589051	0.01262558257213332	0.001016545094272279	0.01354324704503443	0.5516295666993745	0.4591402055655399	0.0681899128640155	0.088471418422162	0.0010189746644991	0.004602700445375969	0.001074799713449585	0.01839516918860859	0.00111370820376774	0.1055101876914698	0.1909014460881627	0.2100427841800273	0.002675567134153164	0.002063874382114873	0.001184461077431223	0.004966372119551313	0.6884506102174232	0.7238669250354851	0.001015509701639408	0.04144127552449635	0.001016191026608377	0.01183733245274523	0.001005695933455846	0.008646817573286732	0.001013161256667542	0.005804499924143346	0.03915155173049755	0.04025782391066883	0.02347399893702435	0.02225541619740381	0.04448987389140011	0.03655595208182971	0.08313140808736945	0.08593894173823466	0.03544983853017535	0.06120804885240005	0.1349024666882319	0.1466926250282405	0.1575098766737834	0.1868075325330201	0.1637201740887034	0.1449342036060512	0.002281845270901416	0.04186719010154282	0.002486901024075771	0.1254400415214957	0.00418260541327229	0.01555215022438709	0.001824328272097717	0.01914051036201014	0.01662553154804805	0.02301503905669791	0.007874224161855519	0.04619022146194175	0.01380363878864947	0.02505346389129968	0.001757958971467106	0.02966685431877219	0.005814661067407312	0.03060217099007271	0.03639971558025657	0.05327671291222962	0.006701085075172916	0.01220391095522789	0.007019887791554802	0.02079961249569442	0.01447966634855825	0.01960050827165508	0.02260295921070791	0.02537174354751878	0.01395347000915659	0.06589042565122641	0.008771497490673881	0.07496945176435085	0.05464338001946875	0.06142326347072932	0.001682524035505977	0.05753694344799502	0.06946892863090598	0.07760176785782009	0.003483216006331123	0.01621486873368944	0.006450463065881346	0.02268999801955745	0.001103406864691887	0.01871859424629333	0.001072633985361277	0.02950540128659311	0.006285961940963192	0.03614822900381508	0.09793039130068756	0.09669497142381957	0.0524887877277791	0.05782760549873809	0.001131810931602965	0.006010845869259734	0.00414603230596051	0.01296463967733471	0.113080038333031	0.1503768878831972	0.01604396371184186	0.02186792363541436	0.001725733339791277	0.05695059465388077	0.002697550379815731	0.009519396709231867	0.002196886872554123	0.006842143932174227	0.002226533292225997	0.004865741121775667	-0.05304895860287586	0.0007478637079301977	0.0006911079417643883	-0.004279057617539148	0.01358757189063898	0.0185231340415122	-0.01055500663187721	0.01105162508986013	0.001139345061609094	0.001125315979128192	0.001011153711846201	0.001041194207834967	0.449210831194057	0.04863485191133012	0.001052028867111268	0.001003521540355056	0.001009259193668701	0.1000310376960612	0.001069391499745627	0.6946146511411986	0.001078172362979046	0.001068913812322168	0.001166687298758624	0.001015143942282406	0.495637421081001	0.07520770574366296	0.001017587836291878	0.001093204475747484	0.001110739490313245	0.1797425959139405	0.00348173475870655	0.001184525644965785	0.5871150974237718	0.001013402095602566	0.001016604464969028	0.001005832073518978	0.001013493192710453	0.0412454614629663	0.01484797219151872	0.06657290339309621	0.06953041444684202	0.001671911387269454	0.1802560243780621	0.173422362893064	0.1392378821253065	0.001523329372660915	0.002423756340190813	0.001362904015143255	0.001118457045420064	0.001124380537817589	0.001090620072517534	0.02887029439572836	0.001936741130262192	0.001421571163530878	0.03579303331503468	0.001190071940349951	0.001070655296022135	0.00545549026473822	0.02170719803644974	0.02966988220017111	0.01808787119579809	0.0878135809916344	0.001443900149404002	0.01915219610018439	0.001096635907170628	0.001708206960450191	0.001110088368444609	0.001053408460083727	0.001306725253117186	0.0810244469005201	0.05453707154023023	0.001170036167415433	0.001168590853136929	0.1033897706336584	0.001086205191615516	0.001239239641776681	0.004690473149396856	0.003628987205907771	0.003648859754421802	-0.0613241984925195	-0.003745619252082051	0.0004768668597833612	-0.006179866407390979	0.008566803342717937	0.01994534033208772	-0.01115513446601709	0.01158569349572087	-1.400672532280012	-0.8320154769188013	0.09231191486488027	0.07755797009406537	-0.007429192901078022	-0.003624689863472702	-1.43415303721991	0.7778088987256399	0.06532411802721864	-0.02901889053929402	-0.05356907084949999	-7.05462933911539	0.01379052260943788	2.046731164340408	0.1072384695563492	0.000681460562089492	0.01697860284977428	-0.2082385885612448	-1.833878084045727	0.4302956977577172	0.01410434544680438	-0.01543087109641558	0.2238594441732378	-0.4789179616087582	0.02057035773762431	-0.01237870030729265	-1.559777873654767	-0.149309935339372	0.02769166991318186	0.02116808808288763	0.01262378806208349	0.1048214802121817	-0.3851142618739929	0.8620367713645503	-1.217656995200525	-1.940841772617609	1.417651953078547	1.138212464527451	-0.8596533989414282	-0.07539071514370037	0.01101420255541372	-0.05506334381820998	0.007169793822126609	-0.9719683654661309	-0.7822290290716084	0.8491648386961457	0.08315280114173695	-0.2159901476624829	-0.162392117251013	-0.2760200431933185	-0.3300370223141656	-0.5857749887351836	-0.05437921016592215	-0.2230791629117376	-0.2716842670970098	1.433429827982312	0.01204841547104703	-2.961165310945395	-0.1568483604238482	-0.4189447782870765	-0.007540930839759007	0.1543373130008148	-0.3285676528255471	-1.339392355303496	-0.1544571039658487	-0.04746919691916088	-0.05254248259800261	0.1575112010317339	-0.6029001147526559	-0.2212746186081699	0.1867463339678568	0.1252664733436249	0.09470283327483379	1.620824780935798e-13	-5.06112481384891e-13	nan	nan	nan	nan	nan	nan
[truncated: 371,724 more chars]
