# Supplementary material for: Transtibial limb loss does not increase metabolic cost in three-dimensional computer simulations of human walking
Source: PeerJ. 2021 Aug 4;9:e11960. doi: 10.7717/peerj.11960 (PMC8349165; doi:10.7717/peerj.11960)
Supplement: Supplemental Information 1 — Each subject’s simulation output and Matlab code for generating plots presenting the data. [file peerj-09-11960-s001.zip › TTA3D_solns_rev/Post/soln_walk_N50_wm100_TTA_S08.sto]

num_controls=79
num_derivatives=71
num_iterations=464
num_multipliers=2
num_parameters=6
num_slacks=2
num_states=216
objective=0.996754
objective_auxiliary_derivatives=0.001131
objective_contactAP=0.016757
objective_contactML=0.014713
objective_contactVE=0.031484
objective_control_effort=0.584707
objective_state_tracking=0.281969
objective_torsoGoal=0.065993
solver_duration=13840.718851
status=Solve_Succeeded
success=true
DataType=double
version=3
OpenSimVersion=4.2
endheader
time	/jointset/groundPelvis/pelvis_tilt/value	/jointset/groundPelvis/pelvis_list/value	/jointset/groundPelvis/pelvis_rotation/value	/jointset/groundPelvis/pelvis_tx/value	/jointset/groundPelvis/pelvis_ty/value	/jointset/groundPelvis/pelvis_tz/value	/jointset/hip_l/hip_flexion_l/value	/jointset/hip_l/hip_adduction_l/value	/jointset/hip_l/hip_rotation_l/value	/jointset/hip_r/hip_flexion_r/value	/jointset/hip_r/hip_adduction_r/value	/jointset/hip_r/hip_rotation_r/value	/jointset/lumbar/lumbar_ext/value	/jointset/lumbar/lumbar_bend/value	/jointset/lumbar/lumbar_rota/value	/jointset/patellofemoral_l/knee_angle_l_beta/value	/jointset/patellofemoral_r/knee_angle_r_beta/value	/jointset/knee_l/knee_angle_l/value	/jointset/knee_r/knee_angle_r/value	/jointset/shoulder_r/shoulder_flexion_r/value	/jointset/shoulder_r/shoulder_adduction_r/value	/jointset/shoulder_r/shoulder_rotation_r/value	/jointset/shoulder_l/shoulder_flexion_l/value	/jointset/shoulder_l/shoulder_adduction_l/value	/jointset/shoulder_l/shoulder_rotation_l/value	/jointset/ankle_l/ankle_angle_l/value	/jointset/ankle_r/ankle_angle_r/value	/jointset/elbow_r/elbow_flexion_r/value	/jointset/elbow_l/elbow_flexion_l/value	/jointset/subtalar_l/subtalar_angle_l/value	/jointset/subtalar_r/subtalar_angle_r/value	/jointset/mtp_l/mtp_angle_l/value	/jointset/mtp_r/mtp_angle_r/value	/jointset/groundPelvis/pelvis_tilt/speed	/jointset/groundPelvis/pelvis_list/speed	/jointset/groundPelvis/pelvis_rotation/speed	/jointset/groundPelvis/pelvis_tx/speed	/jointset/groundPelvis/pelvis_ty/speed	/jointset/groundPelvis/pelvis_tz/speed	/jointset/hip_l/hip_flexion_l/speed	/jointset/hip_l/hip_adduction_l/speed	/jointset/hip_l/hip_rotation_l/speed	/jointset/hip_r/hip_flexion_r/speed	/jointset/hip_r/hip_adduction_r/speed	/jointset/hip_r/hip_rotation_r/speed	/jointset/lumbar/lumbar_ext/speed	/jointset/lumbar/lumbar_bend/speed	/jointset/lumbar/lumbar_rota/speed	/jointset/patellofemoral_l/knee_angle_l_beta/speed	/jointset/patellofemoral_r/knee_angle_r_beta/speed	/jointset/knee_l/knee_angle_l/speed	/jointset/knee_r/knee_angle_r/speed	/jointset/shoulder_r/shoulder_flexion_r/speed	/jointset/shoulder_r/shoulder_adduction_r/speed	/jointset/shoulder_r/shoulder_rotation_r/speed	/jointset/shoulder_l/shoulder_flexion_l/speed	/jointset/shoulder_l/shoulder_adduction_l/speed	/jointset/shoulder_l/shoulder_rotation_l/speed	/jointset/ankle_l/ankle_angle_l/speed	/jointset/ankle_r/ankle_angle_r/speed	/jointset/elbow_r/elbow_flexion_r/speed	/jointset/elbow_l/elbow_flexion_l/speed	/jointset/subtalar_l/subtalar_angle_l/speed	/jointset/subtalar_r/subtalar_angle_r/speed	/jointset/mtp_l/mtp_angle_l/speed	/jointset/mtp_r/mtp_angle_r/speed	/forceset/addbrev_r/activation	/forceset/addbrev_r/normalized_tendon_force	/forceset/addlong_r/activation	/forceset/addlong_r/normalized_tendon_force	/forceset/addmagMid_r/activation	/forceset/addmagMid_r/normalized_tendon_force	/forceset/bflh_r/activation	/forceset/bflh_r/normalized_tendon_force	/forceset/bfsh_r/activation	/forceset/bfsh_r/normalized_tendon_force	/forceset/ercspn_r/activation	/forceset/ercspn_r/normalized_tendon_force	/forceset/extobl_r/activation	/forceset/extobl_r/normalized_tendon_force	/forceset/glmax2_r/activation	/forceset/glmax2_r/normalized_tendon_force	/forceset/glmed2_r/activation	/forceset/glmed2_r/normalized_tendon_force	/forceset/glmin2_r/activation	/forceset/glmin2_r/normalized_tendon_force	/forceset/grac_r/activation	/forceset/grac_r/normalized_tendon_force	/forceset/iliacus_r/activation	/forceset/iliacus_r/normalized_tendon_force	/forceset/intobl_r/activation	/forceset/intobl_r/normalized_tendon_force	/forceset/obtext_r/activation	/forceset/obtext_r/normalized_tendon_force	/forceset/pect_r/activation	/forceset/pect_r/normalized_tendon_force	/forceset/piri_r/activation	/forceset/piri_r/normalized_tendon_force	/forceset/popli_r/activation	/forceset/popli_r/normalized_tendon_force	/forceset/psoas_r/activation	/forceset/psoas_r/normalized_tendon_force	/forceset/quadfem_r/activation	/forceset/quadfem_r/normalized_tendon_force	/forceset/recabd_r/activation	/forceset/recabd_r/normalized_tendon_force	/forceset/recfem_r/activation	/forceset/recfem_r/normalized_tendon_force	/forceset/sart_r/activation	/forceset/sart_r/normalized_tendon_force	/forceset/semimem_r/activation	/forceset/semimem_r/normalized_tendon_force	/forceset/semiten_r/activation	/forceset/semiten_r/normalized_tendon_force	/forceset/tfl_r/activation	/forceset/tfl_r/normalized_tendon_force	/forceset/tricox_r/activation	/forceset/tricox_r/normalized_tendon_force	/forceset/vasint_r/activation	/forceset/vasint_r/normalized_tendon_force	/forceset/vaslat_r/activation	/forceset/vaslat_r/normalized_tendon_force	/forceset/vasmed_r/activation	/forceset/vasmed_r/normalized_tendon_force	/forceset/addbrev_l/activation	/forceset/addbrev_l/normalized_tendon_force	/forceset/addlong_l/activation	/forceset/addlong_l/normalized_tendon_force	/forceset/addmagMid_l/activation	/forceset/addmagMid_l/normalized_tendon_force	/forceset/bflh_l/activation	/forceset/bflh_l/normalized_tendon_force	/forceset/bfsh_l/activation	/forceset/bfsh_l/normalized_tendon_force	/forceset/edl_l/activation	/forceset/edl_l/normalized_tendon_force	/forceset/ehl_l/activation	/forceset/ehl_l/normalized_tendon_force	/forceset/ercspn_l/activation	/forceset/ercspn_l/normalized_tendon_force	/forceset/extobl_l/activation	/forceset/extobl_l/normalized_tendon_force	/forceset/fdb_l/activation	/forceset/fdb_l/normalized_tendon_force	/forceset/fdl_l/activation	/forceset/fdl_l/normalized_tendon_force	/forceset/fhl_l/activation	/forceset/fhl_l/normalized_tendon_force	/forceset/gaslat_l/activation	/forceset/gaslat_l/normalized_tendon_force	/forceset/gasmed_l/activation	/forceset/gasmed_l/normalized_tendon_force	/forceset/glmax2_l/activation	/forceset/glmax2_l/normalized_tendon_force	/forceset/glmed2_l/activation	/forceset/glmed2_l/normalized_tendon_force	/forceset/glmin2_l/activation	/forceset/glmin2_l/normalized_tendon_force	/forceset/grac_l/activation	/forceset/grac_l/normalized_tendon_force	/forceset/iliacus_l/activation	/forceset/iliacus_l/normalized_tendon_force	/forceset/intobl_l/activation	/forceset/intobl_l/normalized_tendon_force	/forceset/obtext_l/activation	/forceset/obtext_l/normalized_tendon_force	/forceset/pect_l/activation	/forceset/pect_l/normalized_tendon_force	/forceset/perbrev_l/activation	/forceset/perbrev_l/normalized_tendon_force	/forceset/perlong_l/activation	/forceset/perlong_l/normalized_tendon_force	/forceset/pertert_l/activation	/forceset/pertert_l/normalized_tendon_force	/forceset/piri_l/activation	/forceset/piri_l/normalized_tendon_force	/forceset/popli_l/activation	/forceset/popli_l/normalized_tendon_force	/forceset/psoas_l/activation	/forceset/psoas_l/normalized_tendon_force	/forceset/quadfem_l/activation	/forceset/quadfem_l/normalized_tendon_force	/forceset/recabd_l/activation	/forceset/recabd_l/normalized_tendon_force	/forceset/recfem_l/activation	/forceset/recfem_l/normalized_tendon_force	/forceset/sart_l/activation	/forceset/sart_l/normalized_tendon_force	/forceset/semimem_l/activation	/forceset/semimem_l/normalized_tendon_force	/forceset/semiten_l/activation	/forceset/semiten_l/normalized_tendon_force	/forceset/soleus_l/activation	/forceset/soleus_l/normalized_tendon_force	/forceset/tfl_l/activation	/forceset/tfl_l/normalized_tendon_force	/forceset/tibant_l/activation	/forceset/tibant_l/normalized_tendon_force	/forceset/tibpost_l/activation	/forceset/tibpost_l/normalized_tendon_force	/forceset/tricox_l/activation	/forceset/tricox_l/normalized_tendon_force	/forceset/vasint_l/activation	/forceset/vasint_l/normalized_tendon_force	/forceset/vaslat_l/activation	/forceset/vaslat_l/normalized_tendon_force	/forceset/vasmed_l/activation	/forceset/vasmed_l/normalized_tendon_force	/forceset/shoulder_flexionAct_r/activation	/forceset/shoulder_adductionAct_r/activation	/forceset/shoulder_rotationAct_r/activation	/forceset/elbow_flexionAct_r/activation	/forceset/shoulder_flexionAct_l/activation	/forceset/shoulder_adductionAct_l/activation	/forceset/shoulder_rotationAct_l/activation	/forceset/elbow_flexionAct_l/activation	/forceset/addbrev_r	/forceset/addlong_r	/forceset/addmagMid_r	/forceset/bflh_r	/forceset/bfsh_r	/forceset/ercspn_r	/forceset/extobl_r	/forceset/glmax2_r	/forceset/glmed2_r	/forceset/glmin2_r	/forceset/grac_r	/forceset/iliacus_r	/forceset/intobl_r	/forceset/obtext_r	/forceset/pect_r	/forceset/piri_r	/forceset/popli_r	/forceset/psoas_r	/forceset/quadfem_r	/forceset/recabd_r	/forceset/recfem_r	/forceset/sart_r	/forceset/semimem_r	/forceset/semiten_r	/forceset/tfl_r	/forceset/tricox_r	/forceset/vasint_r	/forceset/vaslat_r	/forceset/vasmed_r	/forceset/addbrev_l	/forceset/addlong_l	/forceset/addmagMid_l	/forceset/bflh_l	/forceset/bfsh_l	/forceset/edl_l	/forceset/ehl_l	/forceset/ercspn_l	/forceset/extobl_l	/forceset/fdb_l	/forceset/fdl_l	/forceset/fhl_l	/forceset/gaslat_l	/forceset/gasmed_l	/forceset/glmax2_l	/forceset/glmed2_l	/forceset/glmin2_l	/forceset/grac_l	/forceset/iliacus_l	/forceset/intobl_l	/forceset/obtext_l	/forceset/pect_l	/forceset/perbrev_l	/forceset/perlong_l	/forceset/pertert_l	/forceset/piri_l	/forceset/popli_l	/forceset/psoas_l	/forceset/quadfem_l	/forceset/recabd_l	/forceset/recfem_l	/forceset/sart_l	/forceset/semimem_l	/forceset/semiten_l	/forceset/soleus_l	/forceset/tfl_l	/forceset/tibant_l	/forceset/tibpost_l	/forceset/tricox_l	/forceset/vasint_l	/forceset/vaslat_l	/forceset/vasmed_l	/forceset/shoulder_flexionAct_r	/forceset/shoulder_adductionAct_r	/forceset/shoulder_rotationAct_r	/forceset/elbow_flexionAct_r	/forceset/shoulder_flexionAct_l	/forceset/shoulder_adductionAct_l	/forceset/shoulder_rotationAct_l	/forceset/elbow_flexionAct_l	lambda_cid33_p0	lambda_cid34_p0	/forceset/addbrev_r/implicitderiv_normalized_tendon_force	/forceset/addlong_r/implicitderiv_normalized_tendon_force	/forceset/addmagMid_r/implicitderiv_normalized_tendon_force	/forceset/bflh_r/implicitderiv_normalized_tendon_force	/forceset/bfsh_r/implicitderiv_normalized_tendon_force	/forceset/ercspn_r/implicitderiv_normalized_tendon_force	/forceset/extobl_r/implicitderiv_normalized_tendon_force	/forceset/glmax2_r/implicitderiv_normalized_tendon_force	/forceset/glmed2_r/implicitderiv_normalized_tendon_force	/forceset/glmin2_r/implicitderiv_normalized_tendon_force	/forceset/grac_r/implicitderiv_normalized_tendon_force	/forceset/iliacus_r/implicitderiv_normalized_tendon_force	/forceset/intobl_r/implicitderiv_normalized_tendon_force	/forceset/obtext_r/implicitderiv_normalized_tendon_force	/forceset/pect_r/implicitderiv_normalized_tendon_force	/forceset/piri_r/implicitderiv_normalized_tendon_force	/forceset/popli_r/implicitderiv_normalized_tendon_force	/forceset/psoas_r/implicitderiv_normalized_tendon_force	/forceset/quadfem_r/implicitderiv_normalized_tendon_force	/forceset/recabd_r/implicitderiv_normalized_tendon_force	/forceset/recfem_r/implicitderiv_normalized_tendon_force	/forceset/sart_r/implicitderiv_normalized_tendon_force	/forceset/semimem_r/implicitderiv_normalized_tendon_force	/forceset/semiten_r/implicitderiv_normalized_tendon_force	/forceset/tfl_r/implicitderiv_normalized_tendon_force	/forceset/tricox_r/implicitderiv_normalized_tendon_force	/forceset/vasint_r/implicitderiv_normalized_tendon_force	/forceset/vaslat_r/implicitderiv_normalized_tendon_force	/forceset/vasmed_r/implicitderiv_normalized_tendon_force	/forceset/addbrev_l/implicitderiv_normalized_tendon_force	/forceset/addlong_l/implicitderiv_normalized_tendon_force	/forceset/addmagMid_l/implicitderiv_normalized_tendon_force	/forceset/bflh_l/implicitderiv_normalized_tendon_force	/forceset/bfsh_l/implicitderiv_normalized_tendon_force	/forceset/edl_l/implicitderiv_normalized_tendon_force	/forceset/ehl_l/implicitderiv_normalized_tendon_force	/forceset/ercspn_l/implicitderiv_normalized_tendon_force	/forceset/extobl_l/implicitderiv_normalized_tendon_force	/forceset/fdb_l/implicitderiv_normalized_tendon_force	/forceset/fdl_l/implicitderiv_normalized_tendon_force	/forceset/fhl_l/implicitderiv_normalized_tendon_force	/forceset/gaslat_l/implicitderiv_normalized_tendon_force	/forceset/gasmed_l/implicitderiv_normalized_tendon_force	/forceset/glmax2_l/implicitderiv_normalized_tendon_force	/forceset/glmed2_l/implicitderiv_normalized_tendon_force	/forceset/glmin2_l/implicitderiv_normalized_tendon_force	/forceset/grac_l/implicitderiv_normalized_tendon_force	/forceset/iliacus_l/implicitderiv_normalized_tendon_force	/forceset/intobl_l/implicitderiv_normalized_tendon_force	/forceset/obtext_l/implicitderiv_normalized_tendon_force	/forceset/pect_l/implicitderiv_normalized_tendon_force	/forceset/perbrev_l/implicitderiv_normalized_tendon_force	/forceset/perlong_l/implicitderiv_normalized_tendon_force	/forceset/pertert_l/implicitderiv_normalized_tendon_force	/forceset/piri_l/implicitderiv_normalized_tendon_force	/forceset/popli_l/implicitderiv_normalized_tendon_force	/forceset/psoas_l/implicitderiv_normalized_tendon_force	/forceset/quadfem_l/implicitderiv_normalized_tendon_force	/forceset/recabd_l/implicitderiv_normalized_tendon_force	/forceset/recfem_l/implicitderiv_normalized_tendon_force	/forceset/sart_l/implicitderiv_normalized_tendon_force	/forceset/semimem_l/implicitderiv_normalized_tendon_force	/forceset/semiten_l/implicitderiv_normalized_tendon_force	/forceset/soleus_l/implicitderiv_normalized_tendon_force	/forceset/tfl_l/implicitderiv_normalized_tendon_force	/forceset/tibant_l/implicitderiv_normalized_tendon_force	/forceset/tibpost_l/implicitderiv_normalized_tendon_force	/forceset/tricox_l/implicitderiv_normalized_tendon_force	/forceset/vasint_l/implicitderiv_normalized_tendon_force	/forceset/vaslat_l/implicitderiv_normalized_tendon_force	/forceset/vasmed_l/implicitderiv_normalized_tendon_force	gamma_cid33_p0	gamma_cid34_p0	prosthetic_ankle_stiffness	prosthetic_subtalar_stiffness	prosthetic_mtp_stiffness	prosthetic_ankle_damping	prosthetic_subtalar_damping	prosthetic_mtp_damping
0	-0.07414891240578815	0.02035207571946828	0.1249585435698807	0.1621969773228295	0.8952265057050902	-0.006663183217801743	-0.2329433708304172	0.001557272039692251	-0.02671454839470853	0.5237439186165603	-0.03420371803451326	0.1582234845351623	-0.005643739474865291	-0.0637728249585056	-0.09909488125143086	0.1822968519140188	0.03751614142134912	-0.1822968519139826	-0.03751614142132037	-0.3923848702349458	-0.01466538732428592	0.02409283422110131	0.1546575786739052	-0.1787080849719732	-0.01900889916823468	0.2296763935166297	-0.01433720668723154	0.5516774031463724	0.9362486592887076	0.1303286165449355	0.003103338813605958	0.5339825488602499	-0.002565644537829844	-0.09481782304839581	-0.5474775574018831	0.3838973757466573	1.716882172313769	-0.03198644421708086	0.02705053229404292	-0.8267204372794136	-1.193145880275804	-0.7664939444255255	-0.2691949983060649	0.3792597522668886	-2.32494004079631	0.5811564966925374	0.8551337800326563	-0.6848114723926159	1.53414820362641	1.277620005474442	-1.534148203626408	-1.277620005474442	-0.3768110566390284	-0.2139885003543003	0.0301376832794622	-0.1661279862123615	0.0722366395692788	-0.3798470119448243	-2.537439789503064	0.4824711559981411	-0.07813190253999103	0.5144171223033034	1.249466242961224	0.1026446523778612	6.322442114160241	-0.0001799961815943608	0.07403101963321228	0.07559773263968021	0.08208866012113317	0.08026720699678365	0.02835931185823804	0.02565069238470823	0.05361233429332039	0.05734783252690345	0.06295103791791302	0.09692875823217532	0.2130987733695774	0.1859385684277562	0.02197375433964864	0.06251171899853757	0.002469665136878288	0.01313842613161868	0.001270134014266067	0.02870337810308984	0.00333984916192776	0.02245875967877101	0.04452598371806972	0.06362728440357594	0.02131723428710157	0.02802580806659397	0.08014568151704043	0.08818574664416262	0.1190350709747102	0.09335517651003725	0.051034025152643	0.05224655348955376	0.0267190608579274	0.09281079733938979	0.1601245677348946	0.1785561131270987	0.02554876726043429	0.03990183642139703	0.1228166372678344	0.1014355969887491	0.001289835334901141	0.01978240120405008	0.001347091096443272	0.01107813707594964	0.03149225423661474	0.05951984287931894	0.04613567033850356	0.05674123276950488	0.02449671251047591	0.03723490614674514	0.01077504689858275	0.01402627792005132	0.07918245657930317	0.1205652307289815	0.001424423330856008	0.005633435181451772	0.001197415404183802	0.003913704561377576	0.001299726930427961	0.00479482361740576	0.001335130595450295	0.0296714511196635	0.001472076673574324	0.04087906996414202	0.001045245357066441	0.005443268814719121	0.001128298608675932	0.00201830602985799	0.1906208501143723	0.1887590779526072	0.001657636700516337	0.008923110713201348	0.002078517308364117	0.008104547699440389	0.01098576223240857	0.01598445071603062	0.001099269865895704	0.02694791471910275	0.007120746595888718	0.1369464109905266	0.02727400117218663	0.04605828288326034	0.1352375825240857	0.1193143954610665	0.5489784220537834	0.3579305702145585	0.6022334296088699	0.3496446977946322	0.00102189901324273	0.003843213270580374	0.001133937079479101	0.009926430410317077	0.3589395249659155	0.2842812950167406	0.001469529386174878	0.02280545707371998	0.4659978017386515	0.4857832325045799	0.001091755599053102	0.01587604085918561	0.001543895247937838	0.01084374923771734	0.001813125351161707	0.01485766177876858	0.4211387075347299	0.337395924109071	0.3664488376777345	0.2426368263894678	0.00182637523276381	0.01259551949868612	0.001142381522239881	0.01066727069713777	0.3173918124899829	0.2925182108374629	0.005234102022800861	0.02605399040958971	0.001121823095107684	0.005492740001412194	0.001179077228868934	0.01890758463853463	0.1531998529213503	0.2080522473494561	0.1325281121994011	0.155427164084238	0.001138695483767004	0.00242261256977354	0.001258091804526453	0.006804384156940365	0.4810514051208635	0.2780269141617036	0.5485382890725412	0.5309573929716551	0.001091185564917166	0.01530980736787383	0.08304048367424971	0.1147128319063607	0.00111444065640985	0.03941257970829975	0.001119644881668409	0.006916458958675225	0.001044485695516143	0.004950834110848087	0.001087461868708598	0.00588393996434073	-0.01696003021647932	0.01849988559323454	-0.00999595532093858	0.003749341468254055	-0.04714953407654458	0.003609773257186778	0.003282001580883371	0.007022621201011479	0.0684105621922568	0.0575716253090014	0.04746970214266382	0.05124339720074313	0.0272585065127274	0.2099632919839548	0.04341121917047574	0.004053330685049567	0.001301116471236356	0.001308623239309559	0.04311188960896644	0.002836903133108073	0.0332958944121389	0.1168992738901984	0.04922782919191462	0.008914040378581083	0.1072941568136744	0.01769865328474237	0.1016062579198954	0.001395364556260853	0.001478765499804674	0.009674964089194462	0.05328925366874546	0.03327238482551731	0.001827442690519401	0.04163141538283088	0.001733272523966555	0.001344441788067467	0.001508621152887585	0.001468184652469825	0.001690029014007123	0.001059996416573656	0.001174302666545231	0.204322758943809	0.001180073474464653	0.001345786742702797	0.006934848183173642	0.001123982473162105	0.01270420187544462	0.03026577708439431	0.1893833229977306	0.5718552826189733	0.5638040573236238	0.001027519489745595	0.001120209724614894	0.2102843250431312	0.001626166151472505	0.4671017154224639	0.001122685908963922	0.001658830976924855	0.00204440573492815	0.654069986510612	0.4708443366918475	0.001842175372095989	0.001173836904500849	0.3210975228644006	0.003279688590738093	0.001150794481579933	0.001237787341977372	0.09668167215394906	0.1340535727151209	0.001194201232742537	0.001351776124845228	0.5020203556829971	0.4342136486267518	0.001059018046407545	0.02663133864477887	0.001139356938013255	0.0011433890482711	0.001051976678741095	0.001104347300536919	-0.01910150734407341	0.01855908748773272	-0.01075980013158541	0.005608129977707621	-0.05876279937403595	0.001304460144715424	0.002736982519912131	0.003756757384382817	-0.5304571170162438	-2.372738855939121	-0.541401181046444	-1.368458013248836	0.756164627694616	-0.6111013170275539	-1.845657474859072	-0.4174730109632848	1.05378134119063	0.06844030259818237	0.1012316481808872	0.02191259028761095	-0.2729172165009814	-0.9800607897427845	-2.514066298336085	-1.849785398578692	-0.2131488546521337	-0.8358444671160868	-3.608376865046488	-0.4947754253919042	-1.771178135189355	0.0119457807177623	0.1018114025670138	-1.322267350599504	-0.09927724390801118	0.3518355739598787	-0.2965075075482337	-1.685222106198557	0.061674351190827	0.03797821887089117	0.03697397745499176	0.1157171338351503	0.2149306539186727	0.02695970348873727	-0.007544035462764448	0.361230266826626	0.02709384512551994	0.0122022801640333	-0.2114046201140928	0.09652596541166832	0.6991399224569409	0.2486556449318596	1.380759628372838	-1.240852148025726	-2.633245659698411	-0.00851833836608438	-0.04584096533370805	-5.276499110281638	0.02804881051169692	0.218238504565206	0.1165922443375499	0.04004367011191343	0.04149405084121958	5.193437481892659	2.324097154291423	0.1289984602915869	-0.1382862598761431	-0.1926635294075731	-0.1044092329779193	0.01484511989396526	0.02454913461370095	-2.395466641852032	0.02530007696754973	-0.01116114649510736	-0.003683748334847807	-1.136142266189689	-3.039474503190592	0.1547608337745319	-1.557417501342047	-0.05039375309066856	0.02761081013762956	0.02057180627903965	0.02263485123544395	2.041719918832029e-13	1.765931859743324e-12	410.5952940413775	544.7790194827387	303.2243436391165	0.0203901261718872	1.241619468166648	0.5552332253909686
0.01	-0.07455775251298412	0.01440122296360278	0.127494496108652	0.1796367233877214	0.8950823873004008	-0.006280701612686621	-0.2412639182074089	-0.01067876080121246	-0.03501625778986269	0.5203412032821213	-0.02849734995094093	0.1305849011044132	0.0003045176473110452	-0.05445324248785617	-0.1047857034815827	0.1987364706938974	0.05567282904437763	-0.1987364706939391	-0.05567282904421623	-0.3966069823563285	-0.01710717806764731	0.024174646038941	0.1511862947626788	-0.1777550149203097	-0.02295752053290684	0.2017953680406221	-0.005587364404156625	0.5518095541039381	0.9412853124085347	0.1407755060354069	0.0007167126583211172	0.5989298089983249	0.0007764258040065757	0.01542788162536231	-0.6390588427595953	0.1164307477502383	1.769119307636965	0.003932622276629479	0.04867491956972303	-0.8211856478135933	-1.242165808001803	-0.8898646114870682	-0.4305814603220354	0.732567094875773	-3.138724362211113	0.6010279674377281	1.008289003009814	-0.4458572592378863	1.788300483955883	2.214581253125237	-1.788300483955918	-2.214581253125232	-0.4532582583988143	-0.2756478661660529	-0.00994611903710192	-0.5164224723317562	0.124190357064684	-0.4071604776617315	-3.039620595298393	0.7568269213921263	0.08171130462392535	0.4676945081705532	0.8036883025409991	-0.4038618400106022	6.653212990708718	0.4451926796203305	0.07278846230906695	0.07199659294754159	0.06968707259416809	0.06762221528852455	0.04405793515941631	0.03529518528580548	0.05581953138054713	0.05243605746513081	0.04399778952720052	0.07978880948592848	0.2087671764493829	0.1792292805778632	0.03463306065035699	0.07203640091947841	0.008134798527602984	0.01764075018676778	0.001254198741142695	0.02993664034315069	0.00231737652360943	0.02324912763677213	0.04482067410814369	0.06179189794801476	0.01233458190529574	0.02023702287122853	0.05592141913848168	0.06494455447034871	0.1190640865532872	0.07583322507767715	0.04979365163466527	0.05001030439038162	0.01801865166756792	0.08512167098858685	0.1285492677542485	0.1411081745662449	0.01993918995343581	0.03439634610739462	0.1243010478596027	0.08569097700827438	0.001323596954837759	0.01990310405495644	0.001374668641439745	0.01214809801127631	0.02027274216467213	0.0485414302374061	0.05237500987129794	0.05580237362641784	0.03035696381429884	0.0406958438526401	0.006378083694624577	0.01137309910830448	0.0660969529079994	0.1057106791037308	0.005100159879245975	0.009128636411203473	0.003619466701505706	0.005847911444386267	0.003903456895056271	0.006968571496875525	0.001439708729341215	0.03114252810816471	0.01550627733531707	0.05617415546530337	0.001049942440286424	0.00563655434651992	0.001142961089262398	0.001911273978533373	0.1970982928532046	0.1916708938659911	0.001411291500097872	0.009069052467597911	0.001691585932393319	0.008111216884872822	0.009914181674329297	0.01520931001218722	0.001103977640766898	0.02805757342104617	0.01853658399878727	0.1465027602056871	0.02673897020060336	0.0472600520505193	0.1608033008545388	0.1329634511459631	0.551298339561334	0.3426959382063672	0.583638604155387	0.3199691973331848	0.00102275559535219	0.003761150460990542	0.001116147998322708	0.009213538994918327	0.2918671555764396	0.2291376490201527	0.001519061308652528	0.0230455682961974	0.4636369958485706	0.4853209808071329	0.001100603801710379	0.01701560271989552	0.001562443409679727	0.01114458303300057	0.001877962325082596	0.01524611969858921	0.4936396169713582	0.3826749925510541	0.3994896538076074	0.2625658339038802	0.001787047787184496	0.01358268729406743	0.001144588605154338	0.009265314562017441	0.3177880360013174	0.2881357430496865	0.005779880876553499	0.02693391253580988	0.001126362867698678	0.005547823918938043	0.001196051840090936	0.01911841621234783	0.1206574721784392	0.1774663555990507	0.1322830175035524	0.1548173409524601	0.001158288227845762	0.002281010454806134	0.001289410963560328	0.006720640182903141	0.4833806520571415	0.2637639821317149	0.5060671014813809	0.4983702280474041	0.001070738145428512	0.01677492978884969	0.05552420429495983	0.09650445535711399	0.001116934555066511	0.03879538506507784	0.001120157024520019	0.00718526489331653	0.001044055094505323	0.005161184906613415	0.001087667130659833	0.006096255203293286	-0.01621747720799288	0.01860644590327525	-0.01063217375551726	0.004012746892135541	-0.05750756741803727	0.0006833310300278271	0.002519749942784338	0.001724888158746704	0.07353815321616286	0.04974887938348112	0.07530832032353332	0.06482659129519484	0.01478095619784553	0.1935695497816035	0.05391797925463368	0.02266786209873068	0.001183853584294622	0.001192633127793013	0.04694186850548464	0.002066260162513447	0.01725323475922177	0.1210274220607859	0.0474594236341301	0.007664169700969183	0.05585683894808673	0.01018913063927135	0.1479777939140206	0.001327802806086383	0.0013396298139754	0.005677472921258133	0.06573020062524618	0.04024547457157904	0.001533471282230205	0.05521082384502094	0.0150776788934705	0.01022495203515772	0.01096541827495488	0.00161682143517087	0.05504439045594898	0.001050461197198979	0.001144625069370431	0.2112370187594942	0.00113268575942008	0.001238299373083347	0.01030404668970176	0.001096098943219771	0.04646429309947347	0.02259633896569216	0.2097233046241625	0.5431145727667276	0.516103087576308	0.001020370673659375	0.001078519628790844	0.1070100010204648	0.001523756342958499	0.4503659728168642	0.001098924567195989	0.001516579656611855	0.001862041635669015	0.6548724893304791	0.4677350406541688	0.001664606563199804	0.001124082929334626	0.3163240194325728	0.008961890378755203	0.001114416217923259	0.001193370886534328	0.04898895715584206	0.1300465396879816	0.001165562390248419	0.001296868959462504	0.4766343491247141	0.3809680463713101	0.001041359795265116	0.01403510543829049	0.001102755626975942	0.001101484102479825	0.001036525269340061	0.001073948252475242	-0.01316770009064265	0.01875089294574954	-0.01116629108924149	0.002999845847557591	-0.06686141519473628	-0.002740014488880649	0.001583712242984841	-0.005198340264024397	-0.7037795549236617	-2.052961750225169	-0.1716748678127988	-1.134168033462747	1.139302243434441	-0.3164453101240917	-1.55631155713087	-0.883600721293187	0.8518331806455248	0.7627668611602935	0.135362448272191	0.1250445024576539	-0.08439337894055868	-0.5914564046191726	-2.149290431573915	-1.537687094104073	-0.218843259624084	-0.7007403955502057	-3.772417951441571	-0.6006080234680462	-1.186850022714266	0.01009220226354286	0.1023070486136026	-0.9003613094667294	-0.03831145833826565	0.3555055832464525	-0.2193275978231598	-1.244319677514784	0.5915984341360122	0.3244851230572497	0.366954136548757	0.162831143809498	2.596846540477805	0.01451193317757846	-0.0140327600618533	0.2027991891680652	0.009849451231398644	-0.001654089560138953	0.03828240101636608	0.1224098143484992	1.171141100101717	-0.0164120372594507	1.353790885056496	-1.825589597565507	-3.302567182761514	-0.007404397612024129	-0.08196692458044175	-5.792300678062266	0.01787275277072398	-0.3278827665674028	0.1136138923296224	0.02081433760437842	0.03340903450745396	3.707029598531484	1.606364174889019	0.08294351932305159	-0.1379578498582814	-0.721768803386086	0.2497606871293417	-0.001174781490817337	0.01837841179154719	-3.710812531842572	-0.1450599192278035	-0.01758983718662475	-0.01268513484143056	-1.702974923401765	-3.444630935354271	0.1520209242263281	-1.953746297128355	-0.07085593578585661	0.02880238424449892	0.02348208703771006	0.02238664306299278	-7.862220887131207e-14	7.42754041731939e-13	nan	nan	nan	nan	nan	nan
0.02	-0.07379279317270541	0.007643581885543722	0.1271499108399942	0.1975404088150108	0.8953205553356484	-0.005705102210294444	-0.2490430159803045	-0.02304814652225265	-0.04443217416236029	0.5147476215756106	-0.02014131152804548	0.09673004295368395	0.006227480668027579	-0.043616919120202	-0.107862112148387	0.2187533602250202	0.07902504116386878	-0.2187533602250315	-0.07902504116384541	-0.4011629732181906	-0.02020390900457579	0.02397049585382788	0.1445632557012323	-0.1761080181050757	-0.0270977730550665	0.1688668758186566	-0.009414075843924674	0.5528546134502316	0.9450981695821941	0.1456779155439024	-0.001451737118524647	0.6667708702194518	0.001870181356143791	0.13994206651125	-0.7088352218582433	-0.1922101857263647	1.809670044793268	0.04447084421509287	0.06567409174944855	-0.7184305164841921	-1.219816456309044	-0.9893353399094846	-0.7073682726154126	0.9091938200832689	-3.568194984790789	0.5760976764258207	1.1584819594153	-0.1619287597388706	2.249602353875275	2.316724904766766	-2.249602353875277	-2.316724904766764	-0.4435868047355216	-0.3449765390689307	-0.02705471731133331	-0.7964790162547294	0.2110219922843029	-0.4181732434414646	-3.546933138693261	-2.032839588600852	0.1044497752051609	0.2696579330707324	0.1405702465659204	0.1462799280281954	6.901202330770358	-0.4498429541055118	0.07435148067869234	0.07230727307344958	0.05909595088453189	0.05811129222629632	0.0648460706830984	0.04776810307043094	0.06314023902444468	0.05211509402833478	0.02747821747361902	0.06632294143438784	0.1999145551101096	0.1690822307558096	0.04601657814902114	0.07956194536406251	0.02004112847053389	0.02700861040943227	0.001187594180627093	0.03120946003748254	0.001745557437217497	0.02473731975073058	0.04674501388015617	0.06213475073809439	0.007248722582930143	0.01592147686851559	0.03451629316365541	0.04489757211069614	0.1207825197180758	0.0649397905032915	0.04830841578125786	0.04817484240746293	0.01281269108985417	0.0788207975786774	0.0871569952873984	0.1052836120116387	0.01334660061272601	0.0280039682294861	0.1438998908918629	0.08151651329795553	0.001306699841746251	0.01994219348553929	0.001318900971447209	0.01292680333082614	0.0123416807182258	0.04097369405666268	0.06135292517680267	0.05697866613004955	0.03668010234015277	0.04464809013208138	0.003982340463734306	0.009935739103085936	0.06466817407322929	0.09650620800591451	0.01350097563177961	0.01655005465178535	0.009223065771302271	0.009915846329052387	0.009878749611737186	0.01151747711062024	0.001566283750763007	0.03261473159417873	0.04768116370442722	0.0878712026569574	0.001047520361995378	0.005789798084352549	0.001135447777828502	0.001734243123290948	0.2036945214922267	0.1924483872023568	0.001264298883240805	0.009275198647325894	0.001444017320593678	0.008255752978883271	0.01102176055911939	0.01638821717101069	0.001092384462841511	0.02933619179516707	0.0402780302279056	0.159549456583065	0.02278692632598954	0.0455678376224874	0.183588683832269	0.1464850006912138	0.5443101594038846	0.3210284713841542	0.5562908651672314	0.2835790991359179	0.001019607590711265	0.003704921838181544	0.001086403927962781	0.00858249978223416	0.2078069814032223	0.1676338696752024	0.001492653521966135	0.02312089850462797	0.4568165643051806	0.4788816987229864	0.001093141799948038	0.01819419399538884	0.001500632257830742	0.01127386096297858	0.001819330685259736	0.01547007249626839	0.5420778851477956	0.4084295839202277	0.4203956218896615	0.2736573064132185	0.001678657794683135	0.01454455829559068	0.001120808435793033	0.007991056045552334	0.3164397266815661	0.2773240592649668	0.00886171413927957	0.0304365447314496	0.001110437768360922	0.005522315475792442	0.001182325926177324	0.01929037750860272	0.08010621551370024	0.1340539802403998	0.1305100363919257	0.1525700613817246	0.001153759449190461	0.002062204612200584	0.00127761683833635	0.006558279692491925	0.4771890140446177	0.2442368000216717	0.4595895567603029	0.4627313251906957	0.001051685053451278	0.01862537132875644	0.0336895120586512	0.07824813619151556	0.001099874889945176	0.03803924578792357	0.001099454205993567	0.00754554679255549	0.001036110816813811	0.00546015053481977	0.001072564741260241	0.006382841755643459	-0.01201408803621082	0.01876983631196624	-0.01111524053881427	0.002361692613327883	-0.06635932241233905	-0.002988466134755661	0.001496819212134307	-0.006011087954277607	0.07866574424009146	0.04192613345797228	0.1031469385044073	0.07840978538962988	0.002303405882957839	0.1771758075792439	0.06442473933879857	0.04128239351238326	0.001066590697371946	0.001076643016300078	0.05077184740200035	0.00129561719192151	0.001210575106311084	0.1251555702313866	0.04569101807635337	0.006414299023356373	0.004419521082511894	0.002679607993802838	0.1943493299081474	0.001260241055901624	0.001200494128140581	0.001679981753316088	0.07817114758173714	0.04721856431763291	0.001239499873937179	0.06879023230720881	0.02842208526297983	0.01910546228224705	0.0204222153970244	0.001765458217873457	0.1083987518978967	0.001040925977845264	0.001114947472196493	0.2181512785751777	0.00108529804437641	0.00113081200346462	0.01367324519623253	0.001068215413265849	0.08022438432350139	0.01492690084699703	0.2300632862505952	0.5143738629144817	0.468402117828992	0.001013221857578238	0.001036829532965506	0.003735676997821916	0.00142134653444353	0.4336302302112557	0.00107516322543425	0.001374328336299137	0.001679677536409231	0.6556749921503426	0.4646257446164883	0.001487037754306298	0.00107432895416481	0.3115505160007433	0.01464409216678743	0.001078037954282297	0.001148954431092946	0.001296242157728564	0.1260395066608414	0.001136923547754093	0.001241961794076121	0.451248342566432	0.3277224441158703	0.001023701544115328	0.001438872231794241	0.001066154315936744	0.001059579156694216	0.001021073859952166	0.001043549204420508	-0.007233892837212112	0.01894269840376581	-0.01157278204689776	0.0003915617174065639	-0.07496003101544066	-0.006784489122476165	0.0004304419660587435	-0.01415343791242866	-1.06339567016879	-1.632873688225065	0.2409627824253857	-0.741644284044054	1.321849604280533	0.307061007955406	-1.110841335953958	-1.105025405451086	0.6539538458707826	1.041547536103671	0.109143139046473	0.161477421466898	0.1627306326201595	-0.2854129512040743	-1.875224335381625	-0.5240820270375715	-0.1329914314809187	-0.5581938788966763	-3.283701663826157	-0.6721529383123167	0.542853118806877	-0.004376905325060965	0.04356027944276437	-0.6401320583282242	0.3237530854231666	0.4500972886556535	-0.05334374624942675	-0.5552060006595325	0.8469177533657593	0.4647238192042514	0.5120055243159987	0.1159424332812061	3.495322992015211	0.01895134469189529	-0.02154379626090869	-0.06563424857241638	0.03913473018598807	0.03977566191157424	0.1794049525427265	0.1303179000139497	1.39720935489801	-0.330141074123147	1.355258400450085	-2.52741911083315	-3.976165206872028	-0.00335150090540643	-0.02947052476537563	-6.548525779939317	-0.004907392322987346	-0.9771675727675605	0.1243981271985688	0.005732497047977233	0.008593026379186344	1.288542067320372	0.5565901532597752	0.1239391014858609	-0.1127467361685652	-1.478506728795851	0.4201327810259305	-0.001273351616287904	0.01677507924101067	-4.960763363490285	-0.3021912108088305	-0.02660189203191869	-0.01940705163678541	-2.188992282220564	-3.64982208967815	0.2318246575852386	-1.567006024584236	-0.07818267987961824	0.04590600304932968	0.0382947727622165	0.03748911390421356	-3.61416409625827e-13	-2.804237762794459e-13	nan	nan	nan	nan	nan	nan
0.03	-0.07156461808783614	0.0003401958005970913	0.1237845956840252	0.2157829723096689	0.8959865332731647	-0.004990426037863908	-0.2553259123219347	-0.03488220669693733	-0.05448734587032206	0.5059368598541137	-0.01075686869469065	0.06153566704699591	0.01145703758354439	-0.03135822839559045	-0.1081606395992898	0.2446507014388445	0.1001366338808863	-0.2446507014388596	-0.1001366338807725	-0.405096477732879	-0.02395884470494522	0.02368573256039102	0.1355540640475938	-0.1735110972029058	-0.0312356866949904	0.1309892319218823	-0.03100987791709328	0.5533241814350677	0.946215241740522	0.1428093672993324	0.001412209259987681	0.7362386117223747	-0.001077322571869078	0.2972397613702564	-0.7510467525834146	-0.4744517335010375	1.835051106041398	0.08913732213121543	0.07732153866132951	-0.5016419573872219	-1.146164675092018	-1.01427693257703	-1.027758999856367	0.9719077543249488	-3.446773992974236	0.4703507087839683	1.28943035311526	0.09494791337368318	2.969951839945057	1.976322699030433	-2.969951839945078	-1.976322699030355	-0.3251826810452579	-0.4020756847306098	-0.02743258756504605	-0.9933393779642615	0.3072702417812036	-0.4074283335642023	-4.026955147101159	-2.058758724895275	-0.03430636695730095	-0.06318598948465799	-0.7268671766145444	0.3307002519964106	6.931589614946891	-0.1350601290868613	0.06723831091245859	0.06699975213048577	0.04649746940761701	0.04852150149635553	0.07423675942150447	0.05312970632756156	0.06714112543785924	0.05393830471443874	0.01553143973772398	0.05679309082559893	0.1853311021291192	0.1557618325572339	0.04870352756827345	0.0804408813952866	0.03393200497231436	0.03762770598696196	0.01249475224594189	0.04336077856729673	0.00582770195839336	0.03206141618907059	0.04343978104655277	0.05924739872481703	0.004353718601538459	0.01357451251717574	0.01896462696984223	0.03000500110877984	0.1108357528626212	0.05704037268995713	0.04228174429685901	0.0432780401636367	0.01032410907145664	0.07396403395295964	0.05086033134175124	0.07583272076104201	0.008018125410744384	0.02280734394455342	0.1441132504436422	0.0771231230330852	0.001303891668456002	0.01994470866027373	0.001269051696390268	0.0134952729914962	0.007170626959639123	0.03613745724166123	0.06860539563253043	0.05999179531708757	0.04221197364112771	0.04844423942360307	0.00268731403904447	0.009396164430775292	0.05855070514453223	0.08857375212002339	0.03210051567637257	0.03108315394335684	0.0236599111401461	0.01925919252516271	0.02509706322475621	0.02190385509463828	0.01718262950770513	0.05007269653997735	0.09378958807904381	0.1293568342377681	0.001053858210954168	0.005910963400163566	0.001156312821418117	0.001498566759276314	0.2101480333533983	0.1898935134073692	0.001177076721498904	0.009562295014436001	0.001290231406677464	0.008578947468212705	0.01645831998723979	0.02148480881358452	0.00109031453162762	0.03072787653030324	0.0687829049534311	0.1743623491230892	0.03143704612190195	0.04809323894073203	0.2045021215672564	0.1602613346723135	0.5254317375151918	0.292026146959694	0.5192036593799647	0.2408146555499353	0.001016899998526526	0.003691533491637545	0.001061935116517092	0.008109638385235578	0.1300850834723895	0.1099470453095142	0.00417251134261016	0.02562482867511836	0.4446596854475692	0.4652841795452619	0.0056227432257182	0.02471672809688417	0.001464769399382948	0.01134630624799335	0.001798902616162348	0.01568048851687068	0.558469005274383	0.4068728288054382	0.4233636430390651	0.2726762866705685	0.001611671626022031	0.0155723175845035	0.001099591334239052	0.006988970497884708	0.3128973290328754	0.2581383496769925	0.01720569463739755	0.03915705742887272	0.001100182773303377	0.005476742126888041	0.001183592087743369	0.01944604163397736	0.0454970993456276	0.09128009551287146	0.128331254882844	0.149477845650578	0.0012775437972594	0.001821358680687218	0.001359136620384747	0.00640541901804752	0.4588614578510635	0.2202500866632604	0.4141041863917898	0.4264792543083741	0.001038621559034405	0.02102191746000643	0.01862148414030354	0.06549813237035906	0.001086926381114573	0.03722513408896862	0.001079038304182446	0.008066239537213981	0.001028342092957269	0.005896268684211797	0.001057686838858752	0.006796357012637494	-0.007398687718053656	0.01892142898029897	-0.01153551427759017	-8.757615990180407e-05	-0.07260382381490878	-0.007279139042667799	0.000383203691959575	-0.01333457542418561	0.04014201917332209	0.0215773386672259	0.07146812254368649	0.06687021140987616	0.001967680252712623	0.1463335441199719	0.04113706203429367	0.05693929762527624	0.04444012869299513	0.01777946109369532	0.02973782363041827	0.001275281423824683	0.001165018222054562	0.07128129245792575	0.02587230941099812	0.008660124036266969	0.002992416865600906	0.001917691698238288	0.0996851847924211	0.001335424903519853	0.001231183634088558	0.001544618851953275	0.07753244122526395	0.05006700534891829	0.001401611799056702	0.03530200994761445	0.07403883933012737	0.05697827507341152	0.06023232092216925	0.06133577895321178	0.192483879228325	0.001076978381000708	0.001231419644990377	0.2239700447914434	0.001087020304360821	0.001129250996104136	0.02978403048048084	0.001105034391099927	0.1245633636393944	0.06371487761288072	0.2480374093002461	0.4507971020868909	0.3983909552708284	0.001014809956869841	0.001036154944711226	0.002496498072199304	0.01168760837369372	0.4028174794389484	0.01825942554333339	0.001472271249981353	0.001860427468490813	0.543643520628301	0.3983436857710079	0.001588125572303485	0.001080187258206907	0.3007696323548769	0.03617074037160807	0.001099210065262139	0.001215333597359205	0.001187751444992377	0.1242475505079865	0.00163453350533468	0.001615086601076524	0.3866425952907403	0.2992333881065329	0.001026143851677164	0.001423483442898653	0.00107961654084955	0.001056267147177631	0.00101956490729554	0.001041058736948136	-0.002915123304569294	0.01905600610985784	-0.01192597380092031	-0.002920155234976547	-0.07696335945705132	-0.0119655318867321	-0.0007682024474934666	-0.02000297290350299	-1.814422375801236	-1.242720658028054	-1.250146980228405	-1.179540905955112	-0.161302356329587	0.01249583629173854	-0.7859599823323534	-1.563562672590847	-0.4351179873615085	1.080952987180763	2.115027932344412	1.207853778009152	-0.7119613269668287	-0.1782949312014247	-1.12733389023157	-1.077095821574699	-0.8141558673910655	-0.4076282352993296	-2.556378543601707	-0.3901520299029962	-1.280823268988216	0.002659550578267772	0.06966611051633202	-0.3474596766310508	0.2368697832852099	0.3091355744725028	-0.03899117409414041	-1.027597648472791	2.002344582192125	1.353258312313771	1.501686878255716	3.035804236735614	4.661898985681734	0.007965712814940564	-0.02516203467394455	-0.4478861430879587	0.02505758055107929	0.03255803021996456	0.7931043205093671	0.1467108273504216	1.547696074986472	0.8198294488858209	1.39327006389084	-3.26588708816298	-4.544002715033089	0.00156381085894767	-0.05167574722966798	-4.924143510222445	0.4552812008918659	-1.776805772391503	1.099734152153653	0.006753483780427025	0.02821887952265197	-1.556952468040347	-0.7611818300501836	0.09471670499331723	-0.08700572682980301	-2.331562917289482	1.248982094124856	-0.006712132674428928	0.01528565865045417	-3.464743298035326	-0.3237874455927578	-0.02219621129922988	-0.01195032162738353	-2.607236702123192	-3.578725517821431	0.2599530596081081	-0.9837907211043774	-0.0838415367258592	0.06004245335843476	0.05030925803222586	0.04717596169788751	9.122492402433421e-13	-4.170972681136088e-13	nan	nan	nan	nan	nan	nan
0.04	-0.06801706172699098	-0.007361448314157666	0.1177888984095479	0.2341655999738944	0.8971115533582174	-0.004157463519276345	-0.2583457192383446	-0.04595482195307254	-0.06456927143202904	0.494732943014783	-0.000618896286452554	0.02827268716542183	0.01564523488614718	-0.01790482870600215	-0.1061086610048115	0.2789541160448302	0.1199660763525797	-0.2789541160448332	-0.1199660763525453	-0.407307998495995	-0.02816672437369428	0.02347115117873047	0.1249368668720516	-0.1699844521972522	-0.03520671670693562	0.08836058274780639	-0.04603800831965473	0.551693082336667	0.9434956000308092	0.1308888263889533	0.003246086007785151	0.8041875354209885	-0.0007390671769474187	0.4038183217887901	-0.7884868278458422	-0.7182866094139826	1.837682878706733	0.1362792740616955	0.08933136098084976	-0.06581263142557262	-1.067527472583631	-0.9946861106696896	-1.185999296107797	1.059899735007616	-3.181915779779181	0.3678257538767186	1.397423752377268	0.3081724493234319	3.93081703230737	2.060294855700863	-3.930817032307371	-2.06029485570086	-0.09919005442158632	-0.4355653327459709	-0.01301833495622174	-1.118080120633694	0.3969668129823911	-0.3847965178451047	-4.497134194156966	-0.7193052545222105	-0.3156836414425606	-0.4976848405363893	-1.669828286592263	-0.0597339981086626	6.597438769908542	0.2073089105303019	0.04573261175230145	0.04835073328293493	0.02998299690988967	0.03445593322692631	0.06526056829858645	0.04630658787301146	0.06417834177044983	0.05146330489474629	0.009020494717429878	0.05078711785698606	0.1642233405107813	0.1377208085371323	0.03934453510709923	0.07172055866175436	0.04830886237508055	0.04860129830861376	0.03881743714185006	0.06938816599317692	0.01605825504718376	0.04698463354717358	0.03179998474254915	0.04846031836491464	0.002874364534825142	0.01246927800190873	0.01055317501356122	0.02187001380142956	0.08190572852516019	0.04297198835228214	0.02970000466202145	0.03253598805658343	0.01015145858031364	0.07077884509206758	0.02874952466966605	0.05515800199307483	0.004899133246682781	0.01974132540545349	0.1052054581663408	0.05871420597405077	0.001340074716437326	0.01995097668344898	0.001259467220697744	0.0143107746980097	0.004447496379246898	0.03361761308529305	0.07228325960184891	0.06087600242177296	0.0464527403789996	0.05083086171800247	0.002116211602774933	0.009467515903701268	0.03975751786155869	0.0760280055980509	0.06248409153412859	0.05544979584045249	0.04867187978502699	0.03596727042105679	0.05134992883635619	0.0402795507909942	0.05291104264290272	0.08653388994557852	0.1525250639421884	0.1783110956013306	0.001075058919830364	0.006002792227455041	0.001224986474273455	0.001239591267021651	0.2163245972931802	0.1834397516874083	0.001134322163708926	0.009911811004563216	0.001212516451201906	0.009060809468810251	0.02696395079212833	0.03131412247326569	0.001107695185388732	0.03224424395070388	0.1028801296170492	0.1901499165203915	0.05841504953436572	0.0616565888223853	0.2238807651771266	0.1742156353313852	0.4928501000909733	0.2558539033388305	0.4715523282165403	0.193353460741155	0.001016341269189994	0.003753997641625654	0.001049367122715774	0.007817504985707515	0.07709325222562834	0.07044491113016145	0.01058156031057912	0.03121827801169955	0.4265774403821476	0.4426561930830322	0.01630917219155299	0.03858138621888014	0.001495778523019001	0.01136886911507679	0.001878948728580549	0.01592902412203819	0.5362663908421542	0.3781493470043088	0.4043422408028534	0.2582659152472291	0.001628655808760949	0.01670097136905989	0.001091915525173151	0.00626423443936512	0.3068892723243558	0.2312342463493894	0.03171431123453058	0.05391643332820191	0.0011056460261674	0.005410656538060568	0.001217418464138071	0.01961464893930176	0.02518992238235084	0.06734451995937719	0.1263041830574132	0.1459436022665706	0.001588133967853025	0.001605702045632447	0.001586377866538505	0.006303568492315138	0.4259018188446941	0.1921143397260515	0.3729636562289485	0.3915941462135077	0.001033314081598436	0.02407380233995361	0.01050045510903489	0.05855640214055305	0.001087187455964142	0.03637837751705189	0.001067176742355495	0.008782594009059654	0.001023704587243122	0.006493943713673883	0.001049004774000766	0.007365601473464613	-0.002981041256905819	0.01904749834047085	-0.01191106669319742	-0.003111810385899105	-0.0760208765768375	-0.01216339185480856	-0.0007870977571330193	-0.01967542790820759	0.00161829410655582	0.00122854387646224	0.03978930658295311	0.05533063743012627	0.001631954622460508	0.1154912806606968	0.01784938472976806	0.07259620173817234	0.08781366668864135	0.03448227917112082	0.008703799858830928	0.001254945655726338	0.0011194613378229	0.01740701468443718	0.006053600745644575	0.01090594904916901	0.001565312648671246	0.00115577540267268	0.005021039676662969	0.001410608751117929	0.00126187314003953	0.001409255950590468	0.0768937348687926	0.05291544638019938	0.001563723724178173	0.001813787588003783	0.1196555933972738	0.09485108786457695	0.1000424264473157	0.1209060996885396	0.2765690065587546	0.001113030784157189	0.001347891817780775	0.2297888110077089	0.001088742564345463	0.001127689988745062	0.04589481576473024	0.001141853368928931	0.1689023429552873	0.1125028543787575	0.2660115323498966	0.3872203412593005	0.328379792712665	0.001016398056167309	0.001035480356459966	0.001257319146542985	0.02195387021294092	0.3720047286666456	0.03544368786123529	0.001570214163665355	0.002041177400570574	0.4316120491062622	0.332061626925529	0.001689213390301412	0.00108604556224889	0.2899887487090114	0.05769738857643725	0.001120382176260076	0.001281712763626885	0.001079260732259847	0.1224555943551311	0.002132143462916199	0.001988211408073964	0.3220368480150493	0.2707443320971928	0.001028586159237454	0.001408094653993106	0.0010930787657617	0.001052955137664734	0.001018055954643942	0.001038568269479475	0.001403646228074012	0.01916931381594964	-0.01227916555494301	-0.006231872187359735	-0.07896668789866139	-0.01714657465098746	-0.001966846861045036	-0.02585250789457872	-3.108101600403962	-1.041132502041724	-2.427336798665636	-1.636799791940532	-1.11509473819341	-0.5525810932012462	-0.4060658079358146	-2.049150569793288	-1.26589790712927	1.112446884930218	2.884356918283682	1.681301605427895	-1.417215036705025	-0.03706698397286577	-0.5237075964423027	-1.757875331950984	-1.30204140421918	-0.2238789258798389	-1.528467167327877	-0.246031789290374	-2.260252240000249	-0.003626337616684766	0.09296668865164656	-0.1768535265556519	-0.1020313310539415	0.1681918892293921	0.06884148280983222	-1.477864127794113	2.813626274464974	1.937670159138672	2.109869066771284	3.916588125195786	4.989048948569009	0.01308404697998086	-0.02620362192668061	-0.8454118335579547	0.0516186547799081	0.07150916418939289	1.125949356100846	0.1552544372463143	1.5921443263544	1.877448638555704	1.39085173604532	-3.961402950114037	-4.915515451432563	0.01181899850293569	0.006675074728339605	-2.911587742668012	0.6129964408759977	-2.78326102964862	1.592822931227876	-0.004243986541558345	0.01621694326086705	-4.144803269948667	-2.129280182882147	0.1441180005796	-0.05727683837047509	-3.022185476718891	1.627905421511556	-0.005375799005400183	0.01936371536651519	-1.19310152867176	-0.3905967413638777	-0.02156403274296159	-0.009205021909752595	-3.018798997998636	-3.376429532186503	0.3628924073414926	-0.4053513062682217	-0.08471165447973505	0.08503834846846986	0.07060614876542097	0.06863495465083226	2.252147224181604e-12	-5.160471715998054e-13	nan	nan	nan	nan	nan	nan
0.05	-0.06375136557031966	-0.01538332179873173	0.1098858638386191	0.2524519240534465	0.8987250427147739	-0.003233801917303172	-0.2558600312816959	-0.05628502199898449	-0.07376630964920054	0.4822946891207395	0.01012757054665141	-0.002157548150623396	0.01891011788338036	-0.003560764689044826	-0.1024924610230643	0.323824324303332	0.139971640607137	-0.3238243243033087	-0.1399716406071115	-0.4068460928021963	-0.03260182439785764	0.02343441302211823	0.1133434062786656	-0.1656209873140025	-0.0389367651703813	0.04109453165667246	-0.05197301640701984	0.5468767898815942	0.9361831971448338	0.1091507643367632	0.002830856764740495	0.8658441686331295	-0.0003419945021038024	0.4558603080617339	-0.8064904231429856	-0.8428166741241331	1.817912344828821	0.186099606598868	0.09439412284757619	0.5595979621830723	-0.9952604075898462	-0.8182850823487644	-1.324275004307386	1.076050598441837	-2.906290185928827	0.271496012807787	1.456903995636472	0.3974589512344386	5.038090411995729	1.909758604778614	-5.038090411995749	-1.90975860477855	0.1812352854039427	-0.4491225678753268	0.001585128417165121	-1.20523629666694	0.4680357936731238	-0.3610707974649794	-4.939854217969679	-0.4845098480109257	-0.6074404703062459	-0.9255230628657998	-2.650973326197191	-0.01944981919021339	5.539023804419753	-0.06181722218772054	0.02548253175127957	0.03045328128077438	0.01648357474624695	0.02219093505739843	0.05692777016723809	0.03974777156842595	0.0590194612444876	0.04652438611891013	0.005423821554150303	0.0470828477574837	0.1446957125318157	0.121111128324116	0.02753624336861972	0.06059782176953642	0.0605798395736917	0.05782750891269412	0.06341482793009229	0.09345033856322631	0.02932140359024372	0.06489604428618041	0.02051189359422544	0.03760864644518645	0.002080908092393092	0.01203292774017552	0.005993953912656236	0.01729921675507657	0.05634023824004518	0.02999761843862643	0.0189339389200627	0.02320578222340271	0.01783083710519785	0.07138249824937944	0.01868436264047183	0.04536920222024206	0.003074450557533782	0.01794436583501887	0.07117611703084592	0.04148256689542894	0.001363360941603751	0.01991831287426024	0.001345843288845792	0.01518249482292161	0.002965555703469551	0.03233563833494964	0.070804649425581	0.05905440259550526	0.04731897449317086	0.0510620065103586	0.001838044827451047	0.00989378474511045	0.022510340000962	0.06327556259776759	0.0908723547019599	0.08027980012199698	0.07253153843291237	0.05318828380923973	0.07636547468242365	0.05881135200307522	0.08880883659592655	0.1202355043102161	0.2000602405140594	0.2169420597078993	0.00109756340299077	0.006052804664863911	0.001409718444786344	0.001002147917485609	0.217194141369327	0.1713914398932329	0.001111296465311592	0.01038276017841498	0.001170243196471542	0.009760881659227295	0.03838653257075438	0.04219315142685835	0.001127248002853649	0.03381426700828501	0.1304249107923889	0.2035862121171602	0.07207076466273364	0.0796215284781704	0.2317591062800166	0.1865571261522314	0.4525849350608542	0.2144098160199373	0.4178527946332005	0.144085105105481	0.001016600050254259	0.003907774511853727	0.001044215771508141	0.007772789123240954	0.04370854665416881	0.0460529075887193	0.02445673849025021	0.04222967463107565	0.4034800707723298	0.4111090887040968	0.04365115983025374	0.07021874454495605	0.001596938295368349	0.01140905858875718	0.002630180713693851	0.01677277678216547	0.5053255333694253	0.3307245687670157	0.3795809841244867	0.2318999030342922	0.001634590443720896	0.01780269738591076	0.00109200666334078	0.005976803846777268	0.2930050407313348	0.19816738325303	0.04449019225873892	0.06672051470307802	0.001120616185759808	0.005426303981078347	0.001250908581260184	0.01976222711784162	0.01379256846419798	0.05777009942428315	0.1245506688435259	0.1420454483709666	0.002941759193586914	0.001759579333510107	0.002050889418041307	0.006305567871231542	0.3883448510570486	0.1611274122713441	0.3396254440048219	0.3598221481065538	0.001032649952373002	0.02801774108055346	0.006092968756134076	0.05542849014005929	0.001096818261267463	0.0356461708637027	0.001059205896177766	0.009705408230757016	0.001020580495477881	0.007258219477576438	0.001043165950319522	0.008102196640191937	-0.001488758601256015	0.01875381706236444	-0.0122871865483107	-0.003278205242355399	-0.07869324943680535	-0.01711310286892476	-0.001971837529963056	-0.02068012266738505	0.001662120722786554	0.001241185417972544	0.05197754347683972	0.05006468550840031	0.0015554458439165	0.1125795107765073	0.0103287423532858	0.07841816373761583	0.09815562532286087	0.05249475264683483	0.006765645598479737	0.001246644926774764	0.00111075006379379	0.0278966401330683	0.007314732815365483	0.03921165493859197	0.01209872451540772	0.00115138603128309	0.04078765625143729	0.001368175515508149	0.001583030345814177	0.001405351384785878	0.06195842804241864	0.04445118483323995	0.001533771643498657	0.00307686885698661	0.135192249450125	0.1089670989996674	0.1148496861974654	0.1471672386628295	0.2766809988848465	0.001127724971137628	0.001817375534378563	0.2088728800276936	0.001086122729559836	0.001124975012460732	0.05649580278089761	0.001152470806107341	0.1709964085175273	0.06883017974485346	0.2275395119135793	0.3369374615930816	0.2695417788136285	0.001017268143777937	0.001041708406582265	0.001348144029986734	0.0549808168702851	0.3358678356300776	0.1092295354311017	0.001814305079841258	0.004579040443974737	0.4340526178027954	0.3213091169226254	0.001599792323785296	0.001097225520665563	0.2442416758605612	0.0610339722387577	0.001149586602728883	0.001289240066485607	0.001091265093421879	0.1215249145435462	0.006240822321266071	0.00299919520559508	0.2926511683144886	0.2695675518538495	0.001034812224255549	0.001349042105277384	0.001118491033305501	0.001049177738586219	0.00101671411362613	0.001035836771871515	-0.002310399809070853	0.01812773838138961	-0.01266972319811818	-0.001081666542807561	-0.08114687152729057	-0.02203603645738951	-0.003160569837926156	-0.01754690924480758	-4.350002057408106	-0.9853220358795127	-1.259008449948539	-0.868547469629069	-0.2700673676997425	-0.4527594608036805	-0.3171804452767994	-1.301469120278037	-0.9895708461526168	0.7475969596157986	1.945109629560583	1.867237260211576	-0.8138940760401455	-0.03606042180625588	-0.3785211337056442	-0.8833646806156283	-0.6218560150382459	0.3051586423365103	-0.4899271105217478	-0.12387023757981	-1.157212232072498	-0.00509591987189254	0.08706454389206858	-0.08398267534821836	-0.2949395629810644	-0.1333927510332067	0.03275814676672186	-1.075347900194684	2.161185352023546	1.517399351881273	1.614834575767005	2.871000606285293	2.774976183473237	-1.616091534495991e-05	-0.02200086889374453	-1.523091741192162	0.04820689928506645	0.07441683419201636	1.060623905236317	0.1540202502673142	1.073161936710935	1.494041796192562	0.9835871643100238	-4.236341339793007	-4.848905451294575	0.01837788967270183	-0.005102949704174826	-1.960036678530191	1.484460454697553	-3.454185751491253	4.470415495825661	0.01090784658899407	0.1385577911129554	-5.027739042601688	-3.023372720354403	0.09057539676834339	-0.002414901319872349	-3.519939242728095	0.9761389386262472	0.008406212663751684	0.01067162907677121	-0.6815267320703885	-0.3871209124343977	0.04359152072703387	0.00748030702785768	-3.117683210330527	-2.930968750417241	0.4355285402156223	-0.2184806188598631	-0.05970155511600191	0.100265094554856	0.08250709678319608	0.07968819742739514	9.265291206433922e-13	-6.914608643342054e-13	nan	nan	nan	nan	nan	nan
0.06	-0.05876906759663214	-0.02330330785706461	0.1013226375403068	0.2704904550229683	0.9008271656734325	-0.002289717794350841	-0.2472208052056066	-0.06579498752450927	-0.08040624407092693	0.4677949724945094	0.02063525501964369	-0.02989629460366708	0.02080205848731476	0.01094355009892021	-0.09851165389613328	0.3796132401365994	0.1575400606397497	-0.3796132401365888	-0.1575400606397774	-0.403890010943497	-0.03710253364695339	0.02342114224272739	0.1007396549661638	-0.1607775437241233	-0.04242528510882991	-0.01011206548962091	-0.05606447498065675	0.5403469605158303	0.9257705922492422	0.07840557581802979	0.002934330250095538	0.9110707301473149	-0.0006538685528866707	0.5471386852062885	-0.7681093425985163	-0.8503249548711344	1.788124256700676	0.2340059944090421	0.0934158651766782	1.164894992478833	-0.9034805684980429	-0.4832653515880557	-1.598291842571759	1.012143262967343	-2.643618007210729	0.09323727524909395	1.429473906543179	0.3810938783504332	6.114558547260454	1.572866011310685	-6.114558547260454	-1.572866011310682	0.3996451785580287	-0.4486871777332134	-0.008324859512086417	-1.320138264454984	0.4929625543101293	-0.3364908128450094	-5.285243405195995	-0.3505953517273164	-0.6583910235811237	-1.117725242458441	-3.471253579895309	0.04400654755805569	3.311424430314824	0.06551956543657869	0.01433744645688599	0.02103346731854926	0.009275899762009274	0.01603803128128429	0.05777247250406122	0.03943726361869072	0.05376846127665343	0.04205697970195404	0.003552964420393029	0.04479566428517441	0.1313977987225307	0.11111775318204	0.01754272754532281	0.05131071424215589	0.06973536113379798	0.06384927197559787	0.08078118372500215	0.1086309992609612	0.04449417717357187	0.08365451310791037	0.01354041883756407	0.03096694226822073	0.001678412019019444	0.01203092249728631	0.003657012033618257	0.01453820470897528	0.04626626065843295	0.02437737414369677	0.01381266533532402	0.01894174270245731	0.03520709641907618	0.07609299963906246	0.01841481467629227	0.04414677331681102	0.00215148852407317	0.01705371839698337	0.06650846125929066	0.03614722820690724	0.001353792515308823	0.01980526835334405	0.001549546804715468	0.01616580972732337	0.002216741423713912	0.03184913454201246	0.06331977865417864	0.05432419258654041	0.04387702556009683	0.04793441029196386	0.001683723660795684	0.01044959606498962	0.01372349073962163	0.05446657903651504	0.1126807555929811	0.09884971828453855	0.0912938626178452	0.06653259412639589	0.096035849224861	0.07294311030877426	0.1187991030385821	0.144899219242025	0.227714555705443	0.2345672654853162	0.001116160592940405	0.006063776980649234	0.001736660742200858	0.00078525747082238	0.2100130935678366	0.1538010925453282	0.001098475864900607	0.01098866337606606	0.001147749810235313	0.01066737735876255	0.04920721844838467	0.05274194999141965	0.00114233129803784	0.03523005047788096	0.1467718471159842	0.2111740981288521	0.059826667698174	0.08710747481805831	0.2226805266587207	0.192010193341258	0.4083969843690583	0.1729485400204112	0.3609395037617215	0.09816035620346635	0.001017164631097548	0.004110385718697695	0.001044756492412902	0.0079257519419867	0.0243044707299698	0.03137970330211506	0.04694407474485037	0.05881103853948004	0.375885389348543	0.3750119599461738	0.09038402987249936	0.1227050313716289	0.001769481815657439	0.01155954535304142	0.004269468130020694	0.01842066399098697	0.4842101429200362	0.283842832850477	0.359012897055645	0.2002094516273443	0.001592879271176634	0.01879944318363652	0.001097644019400254	0.006171823989263352	0.2678776267099927	0.1622604194913244	0.05266854746452663	0.07430377380469588	0.001142704815844661	0.005576799298266127	0.00127141517710839	0.01983847569694131	0.007769507167515499	0.05451910224361308	0.1231305932552653	0.1382394465244768	0.005660304357467622	0.002302573068350897	0.002787547182980323	0.006410682819518665	0.3526163531856228	0.1309787411718444	0.3163036878775287	0.3339147979808924	0.001035432453088282	0.03297703713319707	0.003809332105268967	0.05422179926318793	0.001114341994829792	0.03522490883618477	0.001053332498314972	0.01080270787365228	0.001018347933305116	0.008149247504592193	0.001038881397158835	0.008979447796475725	-0.003467361740803208	0.01796153967995537	-0.01267293159546531	9.980023519447848e-05	-0.0810374961425489	-0.02202264774456431	-0.003162566105493199	-0.01547795515393002	0.001705947339014642	0.001253826959471455	0.06416578037071771	0.04479873358667142	0.001478937065365965	0.109667740892307	0.002808099976790177	0.08424012573706724	0.1084975839570873	0.07050722612255246	0.004827491338123852	0.001238344197822205	0.001102038789782448	0.03838626558169582	0.008575864885083896	0.06751736082803429	0.02263213638213712	0.001146996659885481	0.07655427282620897	0.001325742279878351	0.001904187551596586	0.001401446818983424	0.04702312121604525	0.03598692328627633	0.001503819562817953	0.004339950125969444	0.1507289055029846	0.1230831101347621	0.1296569459476201	0.1734283776371133	0.2767929912109402	0.001142419158116476	0.002286859250976061	0.1879569490476785	0.001083502894772446	0.001122260036178189	0.06709678979707197	0.001163088243287078	0.1730904740797673	0.02515750511095305	0.1890674914772621	0.2866545819268626	0.2107037649145918	0.001018138231388286	0.001047936456705674	0.001438968913411121	0.0880077635276237	0.2997309425935099	0.1830153830009524	0.002058395996016247	0.007116903487375217	0.4364931864993281	0.3105566069197211	0.001510371257271105	0.001108405479084639	0.1984946030121105	0.06437055590108838	0.001178791029193212	0.001296767369343999	0.001103269454584914	0.1205942347319621	0.01034950117961425	0.004010179003111976	0.2632654886139278	0.2683907716105076	0.001041038289279961	0.001289989556569577	0.001143903300849453	0.001045400339507417	0.001015372272606443	0.001033105274262872	-0.006024445846215786	0.01708616294682939	-0.01306028084129342	0.004068539101745234	-0.08332705515592038	-0.02692549826379086	-0.004354292814806459	-0.009241310595036708	-5.234120855803436	-1.019770155024565	-0.7318091908560402	-0.4143809132335	0.1345669326832105	-0.4582786214215341	-0.1226484824980299	-0.7258895556250032	-0.8987720341580714	0.4715573767055004	1.108054543811071	1.850713221947427	-0.5752214881412508	0.04980201981106933	-0.161750596454608	-0.2870502081587935	-0.2888081418656814	0.5974907206358969	0.184807006539772	-0.064769362936383	0.1190078381574006	-0.01970248192908893	0.1152856445811678	-0.0177593350319898	-0.683753367598716	-0.5035563129098559	0.09474997851088232	-0.6891722398775271	1.561609050661762	1.162329544932033	1.229860485489692	2.109008238595679	0.7878972827326327	0.005276022638238002	-0.02209304136055239	-1.953818944294087	0.07860945952911538	0.1127938660302288	1.059903278408362	0.1244065198399978	0.4224624093400353	-0.2183500246202922	0.01316700968343697	-3.964840686241707	-4.246794104704469	0.02158586592776508	0.04621081097170873	-0.9678278916150804	1.726989898667362	-3.693265905436794	5.762608631281865	0.01781547157402333	0.1770438529714697	-4.036194805807396	-3.194168021692331	0.123121956717612	0.03921330861590788	-3.590205609786748	0.5837409669447348	0.02159377641116983	0.005097795617409169	0.07158314222724048	-0.372166331523728	0.05625925664823118	0.01141809195612939	-2.851147726976185	-2.203499935923436	0.565963869768268	-0.0211070814887811	-0.02252272931836425	0.1199354326891038	0.09595660137710114	0.09676615254233152	-6.360237462260596e-13	-8.736713383351124e-13	nan	nan	nan	nan	nan	nan
0.07000000000000001	-0.05252365714410665	-0.03057521524805826	0.09300068431132329	0.2882082824117745	0.9033898464898616	-0.001361516334194979	-0.2331092898384186	-0.07428751779728075	-0.08349308853029717	0.4498291209140609	0.03030881663338107	-0.05475943459550271	0.02039331280993711	0.02476394025498117	-0.09489003075763153	0.4454386533111794	0.1715416226296341	-0.4454386533110907	-0.1715416226296967	-0.3991928141249279	-0.04154984780531547	0.02320457166663803	0.08681512361526443	-0.1559065604084409	-0.04563652172321662	-0.06467484696424325	-0.05652142674037768	0.5346971513840185	0.9147841864736553	0.04122090696701297	0.003130968212022081	0.9287105206767412	-0.0005945479770223134	0.696000406886022	-0.6844470423194178	-0.8110585532079226	1.754865300900285	0.2767098248417746	0.09240958957993992	1.643413892898352	-0.7937820372931167	-0.1426807032219019	-1.990329169168378	0.9239395308140842	-2.321614007435731	-0.168945039700597	1.328171692526224	0.3445142352842914	6.985625948032228	1.212111306308645	-6.985625948032247	-1.212111306308592	0.540223037453642	-0.4378390594594409	-0.03266705038656168	-1.453796102928217	0.4804698098008572	-0.3010794973983409	-5.669550643159178	0.1946974570128741	-0.4767151545594125	-1.092032797717787	-3.925195010905947	-0.003259548657474849	0.2231224928838364	-0.02121515045460451	0.00822725422453891	0.01597519391583094	0.005382308487298677	0.01294524003374132	0.05403297069135482	0.03674619170211537	0.04713508594565183	0.03677856731549375	0.002548126248058325	0.04335705771540149	0.1200913860490214	0.1040224758073951	0.01038146662734612	0.04409492736836822	0.07567550222278802	0.06668595813156905	0.09753584073293803	0.1199830054072222	0.065650689955462	0.1067636112773813	0.008998735749469432	0.02652423465793711	0.001471549873763043	0.01230867418109179	0.00240999900018139	0.01271900734397759	0.04043921622475501	0.02145472245870194	0.01057539056181452	0.01637587058471415	0.05654204934926271	0.08207421682282962	0.01770226991566233	0.04377267483387746	0.001662421178539529	0.01661565035851561	0.06514761861429669	0.03311859206609742	0.001342871152177252	0.01962793919825847	0.007716079438866381	0.02321078211683825	0.001835576898317991	0.03182752093713104	0.05413951095640686	0.04674538603896877	0.03856184503716242	0.04279564897715579	0.001631119260797218	0.01126172556359206	0.00922044300807996	0.04820877686949789	0.1266180201001493	0.1108851119352009	0.103757653455212	0.07568154410108255	0.1089274717014008	0.08236458562843041	0.1450125162371985	0.1639834884539707	0.2460990979704839	0.239801523111151	0.001253629229893845	0.006151253869552314	0.001946074506866863	0.0005058814669541427	0.1915363912509073	0.1321838735943727	0.001093052476718645	0.01186003235368232	0.001131720373993604	0.01185517226693731	0.05810947920996604	0.06186905915855527	0.001158634454787654	0.03630915630725767	0.1486194291732734	0.2116884717133242	0.04139707778496851	0.07512288213220741	0.1950077321704369	0.1847094910413634	0.3486179887424317	0.1344150485726648	0.3040718152902327	0.05984330548624324	0.001018179527495465	0.00432391345462567	0.001047292751683834	0.008199134127307075	0.01346063703548372	0.02283622604649515	0.06365619295611791	0.06986630928140186	0.3455578135234676	0.3386805709208293	0.1358084882695774	0.1735220129677498	0.002023985337062647	0.01181706054794261	0.009626946291444451	0.02354863619532037	0.4375287644912977	0.2473697292762871	0.3170573322927169	0.1679710636361257	0.008776628493411221	0.02800231384412009	0.001109771812032985	0.006628982156270332	0.2333550594699738	0.1281466163401149	0.05816845753024985	0.07878481587452613	0.001183787790604007	0.005806702031392457	0.001288683395819214	0.0198292609433619	0.0222524896249752	0.06828930412828478	0.1178649679673998	0.1317907098887613	0.006747040433351581	0.002106566277153847	0.003042405516829953	0.006125342668006902	0.3046153693879481	0.1022516965310682	0.2976728925809096	0.3145273710418198	0.001036197005625244	0.03923540528443163	0.002551739394498075	0.0541763668082022	0.001150136108586601	0.03514515125710765	0.001059525621344247	0.01207868651269972	0.001020374450519668	0.009147404798160938	0.001043405270149983	0.009993673557982358	-0.00196846301841545	0.01651322404792619	-0.01310441681482748	0.001940869938794216	-0.07853858059997543	-0.02618942822817234	-0.004448622397302068	-0.01374246003015274	0.00153885794801786	0.001210668964257208	0.03662798841742968	0.03405990290975706	0.001506992947153723	0.0978395455578238	0.002346217272467971	0.08265789935258944	0.1304626956517612	0.1103032776649477	0.003463582259504396	0.001270572568026786	0.001101871712476465	0.02923859048938089	0.005788388502151601	0.09492608269555303	0.0120388518494669	0.001155624776583404	0.05201645727653729	0.001336355536250722	0.02466309376100439	0.001467729937831206	0.03884520435571633	0.02902268266579588	0.001637522172467387	0.004353221409720973	0.1434464769772971	0.119107247512548	0.1245424313159057	0.1934466617707676	0.2811028951271163	0.001612017658116094	0.002061180910656923	0.1352813178191388	0.001090709429299978	0.001108913538177785	0.07078543468523213	0.001186204838676303	0.1323296811201796	0.01331122224546381	0.1098783610253266	0.1620989798559957	0.1676934738778191	0.00102016436914363	0.001051621510340955	0.001363402785660498	0.0809550273273658	0.2664197913866759	0.2158031699795264	0.002485488862644001	0.02229233552230203	0.2363401699443728	0.1593515525150303	0.02897081794732791	0.00113423646754831	0.1441097304451405	0.06551226824531944	0.001266992023970535	0.001315053335112944	0.06955813858256583	0.1010677355722923	0.005814058006062433	0.002715624196973067	0.1568633230908031	0.2541615266850021	0.001033569845012954	0.001182805821136499	0.001224210856431897	0.001083377395260538	0.001028500250101773	0.001060812391611235	0.002775221966212414	0.01460655729677434	-0.01357121081301696	0.002079804312032868	-0.07220888541264768	-0.02976735268328392	-0.005810142355105905	-0.01560788445446903	-5.852350287252579	-1.163564285879966	-0.331764729841742	-0.2154823613597754	-0.6383395675379885	-0.5858470680970234	-0.1390702440089698	-0.7145668280505822	-0.5688430754173686	0.1203892350589148	1.148368398482907	2.676325247853091	-0.3423755734110109	0.02059192740062132	-0.1783215265933706	-0.3022734920298223	-0.2372918748797885	0.6088002395905679	-0.2486659760116683	-0.02654947628243771	-0.6033884566754607	-0.01735123146549018	1.207743554267866	0.01366301046079076	-0.7930058214400281	-0.5284899883060641	0.07726611193506097	-0.5530698888353246	0.8265340653031068	0.6569031722123239	0.648234737554658	1.705151366808458	0.2825284465799169	0.01335170602147074	-0.03081996030548648	-2.346926486947756	0.09893504919185414	0.1294899059866418	0.7809757047887654	0.09125242824177285	-0.3136738785771508	-1.884121095788258	-1.540941041022371	-3.786060499290839	-3.412592490426954	0.02150255082214532	0.01970109918577219	-0.7034356056917689	0.5567700811628754	-3.574745789053849	4.443425442883441	0.03182110047778421	0.7892039449015293	-3.520154803872691	-3.336778818660804	1.612973149876192	0.0518805783390635	-3.211809620957424	0.3263439458821571	0.02489621871655622	-0.005314077020368742	2.491671601527452	-0.8920812252920783	-0.0793084648670408	-0.06030009397609445	-2.967682237255273	-1.731518010087473	0.7032029771050738	0.01331459600566702	0.006000969093054882	0.1348084032859582	0.1030178623990947	0.1060852028928095	-7.214683244854621e-13	-2.232847747017856e-13	nan	nan	nan	nan	nan	nan
0.08	-0.04496791942815521	-0.03695574683652023	0.08516160923080113	0.3055762426377633	0.9063249552870031	-0.0004378227489449236	-0.2146324111082347	-0.08164575929493115	-0.08343140139453013	0.4280793751965054	0.03914145505751143	-0.07618065507846734	0.01754398511395691	0.03737833530634613	-0.09159569947192119	0.5180277963046236	0.1814755851590654	-0.5180277963045893	-0.1814755851590703	-0.393076973148497	-0.04580058294651727	0.02281424534136844	0.07188317096344017	-0.1511834335090827	-0.04835333480430071	-0.1243478334213731	-0.05346067669644405	0.530709770389055	0.9036803985935903	0.0007113791879808276	0.002897527407306834	0.9156649563512224	-0.0004293655658381006	0.8092041379022094	-0.5898341820859027	-0.7537493251536472	1.718150824137201	0.3084915903412275	0.09251429019551508	2.037967665113283	-0.6766228134624006	0.146440967414087	-2.35507067003312	0.8439586250544537	-1.955234105467094	-0.3948791284444108	1.188274885568094	0.3156355077837042	7.467304511033164	0.759346119218162	-7.467304511033164	-0.759346119218159	0.6833740101298227	-0.4093713743015737	-0.04307600934832088	-1.52162252463812	0.4633912710470292	-0.2376061061832527	-6.307284401700724	0.3529450089697855	-0.3259053962118164	-1.14120166335286	-4.136225365494407	-0.04200920577232845	-2.825646540678904	0.08669193249593546	0.004991467262732283	0.01335978791699239	0.003375047677109984	0.01150228355286551	0.03927110380179964	0.02735930723662493	0.0385186934854435	0.0305711740956343	0.002056858905329718	0.04253431115407831	0.108392860484188	0.09639839844618849	0.006433089385572171	0.03944469803804743	0.07826516826429741	0.06674924428796802	0.116074196002501	0.1313188014912475	0.09422388834893988	0.1352853947827849	0.005989700028454982	0.02353832001028114	0.001384116924558107	0.0127396332544955	0.001782571296906511	0.01144712117495768	0.03299407538004851	0.01823603703995015	0.007540032416751628	0.01393739334003938	0.07984268333897285	0.08846995490021185	0.01216910769356879	0.03939266833906259	0.001421630522031076	0.01644862423978018	0.05330446380921666	0.02650639126779939	0.001342715203224414	0.01942648605689868	0.02187192899659474	0.0386013752316645	0.001677658129953738	0.03212692267966012	0.04527920381949542	0.03924411856731772	0.0324217323491164	0.03727872976101204	0.001671592496152589	0.01218672211829215	0.006910116005478296	0.04359154735447	0.1316681861004861	0.1150016873071245	0.1091074394312295	0.07945951201463076	0.114089189245755	0.08578380824199128	0.1679502501401072	0.1789483618382974	0.2591701789698542	0.240689318499798	0.001557066309860111	0.00635345811861086	0.001938149480792738	0.0002281022468334188	0.1594415034639652	0.1073165299853947	0.001093946078966312	0.01303277862378915	0.001117032275763475	0.01335167128625177	0.06454418470673094	0.06867060708346574	0.001178344419178367	0.03705185468876467	0.1333399727642499	0.2050188968346678	0.02549366341413522	0.0553140012374712	0.1463303280307674	0.1598387010935459	0.2640376055209336	0.09634327211489242	0.2494970502746354	0.02998897736120458	0.001019700282810305	0.004548094127436514	0.0010504036344797	0.008544483387609511	0.007699559639369606	0.01805963026564196	0.06934952748117446	0.07140055679160043	0.3136009569618677	0.3034823663766792	0.1736777236570397	0.2124262953279135	0.002364492836084474	0.01215863802399868	0.01970466796566165	0.03301781002893415	0.3400319194645416	0.2082051588762557	0.2352285149623895	0.1318084904121438	0.02566638089634807	0.04896932567079931	0.001128752793952808	0.007202680626899574	0.1902399420533728	0.0984391350621361	0.06165791776715313	0.08110818270006323	0.001248428188274791	0.006084912648376462	0.001306459871258763	0.01976472754422226	0.0613002341405974	0.1005368216106639	0.1066068588562859	0.1209078174252857	0.005044831169447688	0.001039446771527696	0.00252465345266351	0.005368401505707785	0.2340625363246792	0.07015667570530534	0.2802869569413309	0.2981337866151624	0.001032843225370225	0.04739096100803016	0.0018654098086751	0.0545139712937274	0.00120818769914504	0.03533352332983847	0.001081616499331501	0.01348983810251002	0.001027954259867511	0.01019646485371078	0.001059525450896573	0.01110127591681721	0.004397615097332441	0.01437738173721302	-0.01358886520243064	0.001228736646852336	-0.07029349559027019	-0.02947292466903636	-0.005847874188103941	-0.01740834422851573	0.001371768557020348	0.001167510969032201	0.009090196464133626	0.02332107223283727	0.001535048828937724	0.08601135022333858	0.001884334568134276	0.08107567296811287	0.1524278073464291	0.1500993292073459	0.002099673180881957	0.001302800938230425	0.001101704635180048	0.02009091539705926	0.003000912119220824	0.1223348045630656	0.001445567316762318	0.001164252893277259	0.02747864172685847	0.001346968792593015	0.04742199997042487	0.001534013056682996	0.03066728749538309	0.02205844204530886	0.001771224782115309	0.004366492693472668	0.1361640484516038	0.11513138489033	0.1194279166841874	0.2134649459044154	0.2854127990432874	0.002081616158103949	0.001835502570335674	0.08260568659060065	0.001097915963822989	0.001095567040176909	0.07447407957339662	0.001209321434074933	0.0915688881605928	0.001464939379973755	0.03068923057339277	0.03754337778512917	0.1246831828410461	0.001022190506890777	0.001055306563974242	0.001287836657899002	0.07390229112710797	0.2331086401798407	0.2485909569580918	0.002912581729272166	0.03746776755722389	0.03618715338941655	0.008146498110339486	0.05643126463736893	0.001160067456013355	0.08972485787817118	0.06665398058956046	0.001355193018731591	0.001333339300882314	0.1380130077105581	0.08154123641262508	0.001278614832508483	0.0014210693908298	0.05046115756767813	0.2399322817594962	0.001026101400742437	0.001075622085717933	0.001304518412010989	0.00112135445100226	0.001041628227593016	0.001088519508952209	0.01157488977864075	0.0121269516467192	-0.01408214078474055	9.106952232015167e-05	-0.06109071566937588	-0.03260920710277605	-0.007265991895404622	-0.02197445831390109	-6.156573772937986	-1.413842884666736	-0.2432357102434163	-0.08441395985159252	-1.204595577161755	-0.6440747880839018	0.0005235192084266228	-0.8316495529322477	-0.3856605254240139	-0.08312262322661416	1.104812531344739	2.933250289101693	-0.2838628955952149	0.08044349774978457	-0.05228835736900937	-0.3462569548419686	-0.2633291673409464	0.6803948993591568	-0.6163745958077996	-0.01056097909786252	-0.5977050931755973	-0.02452728114430999	1.784409789655746	0.04644373448693164	-0.6682455524116354	-0.5791878931518674	0.1173233897414051	-0.3610577093843074	-0.02215460509981164	0.08813313268645569	0.02940994425442598	1.285129073051408	-0.0813951647067401	0.02822149466026116	-0.02177368461622318	-2.603843875892232	0.1388849180179884	0.1745346882714312	0.5947910300591799	0.05712503046065062	-1.014327283288478	-1.783207666399265	-3.500850519903859	-3.872497688249873	-2.55424958626754	0.02371645340489067	0.06060422597104988	-0.2144515965519465	-0.1772147476843607	-3.466629009188263	3.380068784052964	0.03462792780080324	1.045284178806265	-4.574488170978687	-3.979005068247212	2.47595018992647	0.06252136931456019	-2.70894123513916	0.1522059181495888	0.03125535375206492	-0.005965933352605129	3.767046261783121	-1.258997497062771	-0.1179632862289222	-0.08290211019824574	-3.524742963986113	-1.604731433439218	0.9454013842598801	0.05550030663645769	0.03110320103969945	0.1469700228214576	0.1061371537610668	0.1154414719864776	-6.00804769450439e-13	5.432781197642238e-13	nan	nan	nan	nan	nan	nan
0.09	-0.03680890112115644	-0.04246037153999727	0.07799490799396813	0.322559926767341	0.9094852265979722	0.0004908297276105393	-0.1924281720004465	-0.08794240978806786	-0.08080012939584787	0.4034211286071474	0.04729108544969501	-0.09372520783521372	0.01305156441123468	0.04852754519247579	-0.08858741944388218	0.5932721537811991	0.1869980638822442	-0.5932721537810648	-0.1869980638822115	-0.3854506124495105	-0.04967924463339773	0.02240035629395481	0.05670012578928579	-0.1465933437835652	-0.05030613190481378	-0.1909566177771193	-0.04955272640782891	0.5277095170748374	0.891254197981585	-0.04148771071198497	0.002345280204608558	0.8707898146545542	-0.0003600104757877345	0.8026775634099094	-0.5211326733296673	-0.6749442973448337	1.678219147118804	0.3200928521888913	0.09310707714653606	2.397141436032916	-0.5973896541789195	0.3869907951143711	-2.544279077736612	0.795353309401601	-1.552947141351009	-0.4795784897278705	1.050035619012476	0.2823613483862465	7.525705290525407	0.3627059988306838	-7.525705290525387	-0.3627059988306314	0.8375303153978938	-0.36716909542784	-0.039579293257446	-1.511149838814375	0.4563075475599794	-0.1538620406929932	-6.779868385292487	0.4434888347594872	-0.2734623472328344	-1.345781334198104	-3.829443218132802	-0.06903981148811886	-6.063227184291216	-0.03811305761837305	0.003219624089681268	0.01193776125248532	0.00229565772827145	0.01084388085865275	0.0243201510824989	0.01786085608562667	0.0290289993441542	0.0241682626448748	0.001820416660678793	0.0421550053748623	0.09855660748792298	0.08913571757544111	0.004211664328456357	0.03626077049834358	0.07757990739619863	0.06494381136277667	0.134898958486353	0.1428018114996921	0.1325982372000853	0.1705541775412314	0.004064377438259006	0.0215403459268227	0.001365100711413916	0.01324302536157436	0.001452852415545517	0.01057034308004535	0.02499475023664319	0.01492342978620421	0.005333033046315874	0.01210272403594135	0.09397975263249413	0.09401032976623412	0.007156383877723499	0.03481224712456905	0.001301624136185108	0.01642063432775646	0.03853579959578833	0.01988479191518149	0.001345256393721802	0.01923608650791733	0.0379255942031445	0.0564931861618439	0.001634662962433359	0.03260534482082224	0.03642203173104199	0.03277868423566111	0.02594725813104712	0.03169501457755967	0.01533998422058126	0.02518142330235635	0.005345918407121562	0.04003487735953632	0.13102777157288	0.1130482073243065	0.1094504189091247	0.07897707087204889	0.1140928570683657	0.08481085119414682	0.181512521200389	0.186234869296295	0.2628832452824376	0.2367100259699724	0.001897009365328155	0.00658744972981448	0.001875157376403521	8.311790345046789e-05	0.1299346119291721	0.08604246748871897	0.02019588321977519	0.03254377886522577	0.02257857608751027	0.03807034944892107	0.06874720147240115	0.07302226025352523	0.001195717499388778	0.03756363084086635	0.1103419126649412	0.1929162203160557	0.02207729188905148	0.04488187686472644	0.09783941829619155	0.1214803759767394	0.1792154720512663	0.0604946326999008	0.194935869185281	0.009461515642543723	0.001021292178160297	0.004790443541906437	0.001054313994339691	0.008952606215905233	0.004601457535646863	0.01548332053491575	0.07141819105361978	0.07001478404647513	0.282810358256222	0.2703343060729092	0.1966876609885486	0.2370029570685628	0.003550363906805137	0.01329674715568635	0.03021144533007258	0.04270317852555794	0.2340676333914988	0.1612315586225481	0.1506045445029728	0.09062931488540868	0.05111746401312869	0.08065619472955403	0.001152555626685522	0.007850012645686123	0.1518299867571251	0.07591226379426268	0.06297909025485382	0.08146761058954373	0.001324073668769052	0.006435766670286347	0.001318626080642144	0.01968476020675498	0.0957959816304519	0.1327730157410606	0.09659883043560603	0.1110535425389705	0.003400708976893733	0.0002617625326381531	0.002004368799528422	0.004720024061183986	0.1615793072953848	0.03695750329764456	0.2672416913379688	0.2825199071955724	0.05224124128810984	0.1042458411803823	0.002136844217708979	0.05521941246911481	0.001268646914348664	0.0357335049462583	0.001106705027445568	0.01497064820322634	0.001036620527857401	0.0112493810341952	0.001077761612531746	0.01224710441900174	0.01068495873640875	0.01194802114495145	-0.01408570741361881	0.001044216959682857	-0.06063279337628153	-0.03221759170754937	-0.007287561491475468	-0.01927706540049062	0.001337970994945321	0.001161635211448081	0.005171073224327265	0.01342790474433176	0.001606007485991968	0.08354804927146571	0.001841835970492664	0.07286778692511593	0.1715737007711013	0.2205046500048672	0.001970613946082632	0.001381229893491229	0.001114988856360187	0.01218817380456213	0.002978234131443622	0.1046944367338013	0.00203267305331918	0.001186982619941121	0.01485694398053225	0.001348695802353179	0.06396690001169837	0.001637024987743122	0.02179218127088851	0.01550633739648897	0.05394052059909507	0.003111862111968961	0.1247356860242612	0.1054103749029782	0.1094466545999453	0.1946348780499466	0.255803375929164	0.002395658775065217	0.001787282243172996	0.0856117418235512	0.0746407883309415	0.08400609430443	0.07381885080495619	0.001217606747659307	0.06345588362036406	0.03226677162837759	0.02201147021631388	0.0193772876035972	0.07453220273117046	0.001023590624847418	0.001060988080057363	0.001333539623904425	0.07425807611379916	0.21301250750915	0.2220043276286336	0.006386108930448033	0.04600385422339585	0.01874857908945326	0.004644218794022677	0.1023956855548809	0.001191953139316422	0.08869269675232497	0.06292043396823313	0.001443226834844933	0.001329577037601559	0.1433831415098044	0.0834099850180889	0.001997376394494761	0.001493476170349376	0.02575631968699245	0.2447311711009752	0.2059585669831704	0.003557963642635589	0.001354550585792213	0.001142526103434815	0.001049034812160403	0.001103702892369796	0.01626035754169921	0.009375516151275539	-0.01458540292790959	0.00162221522240424	-0.05060575332781816	-0.03464896642987893	-0.008744504471702046	-0.01898787224173774	-6.207756213231447	-1.732113451348061	-0.07424905642614231	-0.04654730053706009	-0.7416632417943372	-0.6393485984146936	-0.05046395915583414	-0.6364844364495298	-0.2597017236600798	-0.270789538826767	1.209982394052397	4.056088387663642	-0.1367803452471949	0.03529756303353336	-0.1001069251425706	-0.3285602608438741	-0.1217613871408589	0.4181837075692385	-0.3163481171644321	0.002998218554554793	-0.6775394574460882	-0.01537803176992077	1.778592670811642	0.05082130355586982	-0.628171757939587	-0.5462922738173124	2.268505982962778	-0.3361268494212653	-0.3598300036915689	-0.1818047366250198	-0.2241164264530555	0.2154420530352443	-0.706855436035723	0.02178036749959541	-0.006981108127030362	-1.663291097221906	3.506042841161008	4.356733045398338	0.2937188728214618	0.04733898810298646	-1.375331556809934	-0.4549623102336821	-3.950327513357696	-3.151639860071992	-1.525265712951756	0.02508617810877041	0.03159859600632063	-0.2479066669418128	-0.1050820358250272	-3.151660551610608	1.562298340018776	0.1865565415369238	0.9023062574087193	-4.19259964455198	-3.911610990061198	3.898061954164538	0.06953298110366492	-1.794055195806487	-0.06973216025716	0.04229206152285035	-0.008482113526166143	2.609821192006626	-0.7379480347072962	-0.04286011519598908	-0.04808358540825065	-2.91755748434837	-1.51467722702941	9.213468927539806	0.02481406625298858	0.0527931114623063	0.1489948953588285	0.1042731831895548	0.113907022161418	-3.388297579262457e-14	6.345392332514948e-13	nan	nan	nan	nan	nan	nan
0.1	-0.02931280736233851	-0.04757923859639766	0.07175565578156227	0.3391332884869437	0.9126574159378293	0.001422136233903203	-0.1668043567952978	-0.09388719975869335	-0.07554803823707393	0.3778397850427763	0.05523623836671149	-0.1072250118152859	0.008432945766939487	0.05854841823344883	-0.08602165549307976	0.6674246682398874	0.1890808326042395	-0.6674246682398708	-0.1890808326042282	-0.3764137231259567	-0.05316012750210584	0.02202510961374932	0.04173690761461417	-0.1420236650882983	-0.05144875015383518	-0.2552531194439661	-0.04429402428105311	0.5252541818323554	0.8767299144065004	-0.06639449724731168	0.001504739643151597	0.7961235049527036	-0.0004974695809273319	0.6766192283421708	-0.5126826526805545	-0.5682595202407578	1.636086342142217	0.3108751962255046	0.09304509614295464	2.721882884632339	-0.6062507089516097	0.6706047993778868	-2.539690065003842	0.803063130029923	-1.146284350157343	-0.4201187167387025	0.9626075165013492	0.227132292329339	7.248935907455659	0.07140411898118261	-7.248935907455659	-0.07140411898117988	0.9654797350426902	-0.3298156106674504	-0.03534753590683918	-1.477657124740146	0.4593090649991992	-0.07557033588425931	-5.844827863916978	0.6230953766193125	-0.2169217818650004	-1.560818255967485	-0.6777646925602999	-0.09966787752129427	-8.783880141715665	0.04532909344922745	0.002308575459152373	0.01121321811155676	0.001750111892643278	0.01058572311178106	0.01431509767428766	0.01159467062528925	0.01918244273539274	0.01772738020073636	0.001737419673759343	0.04204344628906529	0.09173347173552125	0.08335675341270536	0.003065766974815212	0.0340791287429339	0.07358519509510528	0.06147694197095741	0.153402455643986	0.1558823078463877	0.1817076487798831	0.2151188050372275	0.003026496225222727	0.02038174462254907	0.001394795103662687	0.01374683730269142	0.001294399998681496	0.009904189400158568	0.01692519373455181	0.01141891652515297	0.004202032948962419	0.01113903172310511	0.09425317270232475	0.09664370172610605	0.004873229016591926	0.03273293659479137	0.00125295766441255	0.01646929304709588	0.0244024237050412	0.01393710851875912	0.001347390540864392	0.01908241733963739	0.05376718112809561	0.07386603413649688	0.001664612826254024	0.03317496094723283	0.0274179242498638	0.02661407452828875	0.01935923657253539	0.02617814167949298	0.04679890489876937	0.05329462449545016	0.003930867508595086	0.03715199917037938	0.1259867932496174	0.1079793149887468	0.1055706091920071	0.0758797497737484	0.1099329925497462	0.08129917826033935	0.1825009050244636	0.1841225955886315	0.2547902555691994	0.2267043678835816	0.002223799460567282	0.006853136267157146	0.001819535221261288	9.332160300359811e-05	0.1127289459671267	0.07380425856537542	0.0638021612094857	0.07800818966483304	0.07138834921263543	0.09223697421699695	0.07076925496211105	0.07490856991803775	0.001208545594701802	0.03804081021563419	0.08439096744942366	0.1781297949709067	0.03486957620107315	0.04317985299109665	0.06345565775197358	0.085241890628328	0.1129831475351905	0.03622228160704483	0.1387162124209991	3.203992397332645e-06	0.001022788135252997	0.005056472663027283	0.001059110256809807	0.009388020434154574	0.003050151905514864	0.01415957058097772	0.072723549892174	0.06919607138535355	0.2549896516617716	0.2406756053435916	0.2005336324352183	0.2442129576470806	0.005869041243903732	0.0157610217147254	0.03960087758322319	0.05127426991477996	0.1509957444216599	0.1369058106895749	0.09094713928737116	0.06048065155188458	0.08461903745250639	0.1276633314007461	0.001180399504456058	0.00864509918202039	0.1267181532802228	0.0626055875985803	0.06202957093950474	0.07992530309517332	0.001405900792047839	0.006998286102526301	0.001322828680600077	0.01962599368745647	0.1163867570110017	0.151325818004913	0.09153124664873752	0.1056270456410511	0.002928828939661097	7.651339486075122e-05	0.001779576740398309	0.004380525663715637	0.1022732041512543	0.01575620668244961	0.2603380467849171	0.2679075865435143	0.1642374029694205	0.2074182251057168	0.00350988807940619	0.0537947753750935	0.001323885939699969	0.03646738534351504	0.001129833357166964	0.01646579397042629	0.001044656537088539	0.0122784705345182	0.001094470221318825	0.01338307223421532	0.01590438512480623	0.009303943950568402	-0.01458682957946087	0.002003474197349652	-0.05042258441058059	-0.03449232027178799	-0.008753132310130069	-0.01790891507637379	0.001304173432863461	0.001155759453854913	0.001251949984513061	0.003534737255815852	0.001676966143043397	0.08108474831958634	0.001799337372830638	0.06465990088212387	0.1907195941957766	0.2909099708023847	0.001841554711281218	0.001459658848752101	0.001128273077547992	0.004285432212063	0.002955556143664293	0.08705406890454155	0.002619778789872399	0.001209712346602894	0.002235246234203581	0.001350422812115422	0.08051180005297427	0.00174003691880724	0.0129170750463869	0.008954232747661692	0.1061098164160828	0.001857231530469621	0.113307323596921	0.09568936491562678	0.09946539251570397	0.175804810195481	0.2261939528150445	0.002709701392023649	0.001739061916008994	0.08861779705650136	0.1481836606980593	0.1669166215686965	0.0731636220365225	0.001225892061246802	0.0353428790801348	0.06306860387678186	0.01333370985923269	0.001211197422061066	0.02438122262129511	0.001024990742792691	0.00106666959613362	0.001379242589909632	0.0746138611004904	0.1929163748384618	0.1954176982991719	0.009859636131620209	0.05453994088956515	0.001310004789488378	0.00114193947770514	0.1483601064723988	0.001223838822612759	0.0876605356264782	0.05918688734691629	0.001531260650929791	0.00132581477431937	0.1487532753090486	0.08527873362355343	0.002716137956479064	0.001565882949864249	0.00105148180630115	0.2495300604424543	0.4108910325656444	0.006040305199562918	0.001404582759566797	0.001163697755859562	0.001056441396721589	0.001118886275779598	0.02094582530475786	0.006624080655831803	-0.0150886650710787	0.003153360922488448	-0.0401207909862606	-0.03668872575698068	-0.0102230170479987	-0.01600128616957506	-6.103345330045515	-2.141190521572898	-0.1037390056810212	-0.004364970323973287	-0.5581424390683249	-0.6516689867206996	0.05407285791587667	-0.5349062113171102	-0.1852033684848964	-0.4154099165681361	1.42430979898545	4.792419236576778	-0.1159883397338781	0.08052746457596913	-0.01016347449468998	-0.3846381562207835	-0.08913376917571396	0.09899431813817935	-0.1161524588138149	0.004768747072701876	-0.4629219017455103	-0.01718120695565954	1.680617198551491	0.06468253156513921	-0.6080806275371862	-0.5658194360335133	3.141023391556157	-0.2262993481504938	-0.6452370756508704	-0.4348428584548032	-0.4783332329414015	-0.5946271600946398	-1.286668276016269	0.03456047990443586	0.009263923973945473	-0.7966731612228449	5.329567029646558	6.064124009357755	0.1017223290334352	0.05020567519148307	-1.551077048601409	-0.03718756657636679	-3.076882566228904	-1.557240023810639	-0.3404195725669616	0.0284523948365038	0.06606250396397219	0.03606035892560631	-0.06380273089086753	-2.768757094289839	-0.09326344839328798	0.2998610132691242	0.8224287573121812	-0.04491770682492147	-1.772902629601682	5.540003712396823	0.09207227280230416	-0.8649022207002778	-0.2281411585770114	0.07358843639825184	-0.001725769573020568	1.03036788847065	-0.3734418993759189	0.0005237340126795222	-0.02112630076843957	-1.125167805484908	-1.404419679932658	10.20890213488657	-0.3705153472298691	0.09788295721072575	0.1498371561148366	0.1013718177207018	0.1134693345839169	6.201135961330519e-13	5.940341455721833e-13	nan	nan	nan	nan	nan	nan
0.11	-0.02352677161968385	-0.05277800989477159	0.06677434666906774	0.355279101407723	0.915658355954396	0.00233444263018262	-0.1380666262835737	-0.1000886802638477	-0.0669369926415618	0.3530430426257397	0.06333778166120732	-0.1169746579091689	0.004956979729725988	0.06785055604845849	-0.08419798325213196	0.7382222944986331	0.1886217397721421	-0.7382222944986242	-0.188621739772161	-0.3662457597917704	-0.0563077930482869	0.02168084846674608	0.02712988027500921	-0.1373995869077698	-0.05187577093840764	-0.2928330255790636	-0.03753579264204895	0.5235311176083983	0.8602744088992437	-0.04413263499594563	0.0002927080278449109	0.7111935619219452	-0.000235172069969533	0.4826032727952198	-0.5172631618236861	-0.4262986681263536	1.593484117034139	0.2897132397440404	0.0885638752799624	3.019334548323723	-0.614520820667517	1.035961921896317	-2.420601767042271	0.8045089764352948	-0.821299269485174	-0.2764532749514385	0.8887493285625934	0.1356169142507827	6.902457933537685	-0.1616607256217212	-6.902457933537671	0.1616607256217941	1.06426053153565	-0.3001571079532707	-0.03444334911223754	-1.442718320130432	0.4649981864656603	-0.01263003259791696	-1.728244602509986	0.7124056921963892	-0.1186435470190113	-1.725500227118161	4.66482936814276	-0.134725274113741	-8.09126407251283	0.01210085434266826	0.001817058710346739	0.01083182683376928	0.001461296731332413	0.01052966059610796	0.008025093252711559	0.00768564849305505	0.0115120655038637	0.01240134808941806	0.001723861219588208	0.04213159641764584	0.08720661310536246	0.07903059353980726	0.002445155613468664	0.0325462028506702	0.06716726074514592	0.05665804641645528	0.1679348129946818	0.1684932284393985	0.2296926554256617	0.2591303232164581	0.00244306651874625	0.01966497944391648	0.001463824552486466	0.01425781438593176	0.001217926571092378	0.009425938188164623	0.01085166724736397	0.00848192170914959	0.003571057140739804	0.0105866593670402	0.08451314687200119	0.09555807827886828	0.003784552996619361	0.03187976511322703	0.001237030638615362	0.01655834757041548	0.01383898267572108	0.009327568168465349	0.001347105893789253	0.01897660531500055	0.06703667638852551	0.08902188193435794	0.00172578805141467	0.03376633214155404	0.01969579199548517	0.02116552112821615	0.01381487715388359	0.02145124316897999	0.0855828132126808	0.08690538203994819	0.002860565810713539	0.03494033018530455	0.1188761550339756	0.101043500855542	0.09963132768426954	0.07111665182635594	0.1038219063725695	0.07623387488960673	0.1739670748556614	0.1742495882565934	0.239224547524262	0.2115061463802747	0.00226613541817387	0.006912431638811127	0.001755846349885318	0.0001667480673922236	0.1032532912989813	0.0669183533812127	0.0934161617161014	0.1187290967527297	0.09869332533151574	0.1253886243728185	0.07120883718440112	0.07494020280724975	0.0012161581198925	0.03858840352635964	0.06414404100751422	0.165373695826013	0.04070820261380646	0.03983846516951002	0.03974244584722428	0.06318916133717316	0.06651108197373586	0.02978892214014251	0.08993726874935998	7.921895081234377e-06	0.001024744393133972	0.005353156410440259	0.001071086842256292	0.009906545663541674	0.003281491911070559	0.01457533643863047	0.0725080355130327	0.0678916041964133	0.2291005117896682	0.2139893001490429	0.1934551698950958	0.2396321456095742	0.009092595066996707	0.01951562410493487	0.04541699649140881	0.05657249724748344	0.09923614302689288	0.1500366358859241	0.05751805560774865	0.05311374446438978	0.1078505465168262	0.1649015480583813	0.001251502207513297	0.009759894056019522	0.1103914925128038	0.05541617290978656	0.05909984430140397	0.07668167785459472	0.001508967984164155	0.007805728486591266	0.001323699554261027	0.01960681795821888	0.1260094012046148	0.1569208106783241	0.08952285833431492	0.102857618680846	0.002731341182959666	6.03634438697025e-05	0.00168498071366369	0.004189524727137192	0.05908236698814132	0.01133213383327805	0.2544339587572071	0.2540285239069816	0.2181100512058715	0.2442470403835924	0.004144873405667261	0.04776571134651384	0.001872980111135395	0.03818288052447538	0.001146084705232773	0.01798328745105055	0.001050354437863274	0.0133088568569775	0.00110615275434285	0.01451674653168184	0.01863816498747118	0.006501393599724985	-0.01487199055687081	0.003974726201630151	-0.04214446242736533	-0.03618531108244806	-0.0102281427326019	-0.01618442154493624	0.001302855479937821	0.001163649199091342	0.001194222523590214	0.002716994534970615	0.001737425814612997	0.08100978994596651	0.001791317076434545	0.05386296971531819	0.1910784158468143	0.3294626597076476	0.001823754401627232	0.001600184209058865	0.001146720477527838	0.004164716619326503	0.002866519825694185	0.05759286895078339	0.002652120842228472	0.001229518616102867	0.001949945957095036	0.001343751601642306	0.08642741385795	0.001831568491614441	0.009351055566970317	0.006654667396320153	0.1600817602469709	0.001634451913843846	0.1041774097691826	0.08747401165050422	0.09140816000896866	0.1460169818507133	0.1970136541424069	0.001972284532552682	0.001647328422896306	0.09072471794255267	0.117569706722737	0.1058966299215391	0.07058194079765998	0.001222558419641773	0.03935175763617765	0.03404659286529853	0.008021264145978757	0.00376885413409504	0.01426178271599111	0.001028294568831804	0.001097838870872995	0.005338275665965762	0.07016616362272808	0.1722285121844577	0.1691400997086719	0.0147894430260749	0.05045740491121421	0.03885324422978539	0.02351545888075748	0.1319418136144226	0.001411622887610341	0.0855529554977129	0.05216082664450149	0.001688458649161449	0.001323584856184909	0.1323627758582818	0.08808311488073645	0.002362174644046193	0.001603520002716271	0.001086000962185957	0.2381164472762416	0.2066305986274645	0.003770200731964347	0.003326746411529146	0.001162419444417972	0.00105615278020241	0.001117831180704238	0.01952581659630673	0.00360069360399603	-0.01498381192291461	0.006603070429224344	-0.03548527759703485	-0.03747557015347962	-0.01170725370275486	-0.01460643631378732	-5.888289004635234	-2.635877511081863	0.00195960311544565	-0.001572859530341305	-0.2594414532438427	-0.4185784695634922	-0.01029034215691732	-0.3336783830867666	-0.1242909393437295	-0.5534039098376402	1.056103383166432	4.010032282583086	-0.04137386088608546	0.03676251739393917	-0.06268302441625903	-0.215114905465326	-0.03131174656575145	-0.3825445730365191	-0.05374674372637862	0.01205267660394125	-0.414270420076453	-0.006337985472837208	1.338997325080757	0.05647261323737363	-0.4822972701869447	-0.3942997901381565	3.548391403412807	-0.205600000843844	-0.7362613433753266	-0.515354854399536	-0.534754944647584	-1.384157374256197	-1.756910471009934	-0.01730792201130294	0.00668381423965983	-0.5642170691463245	2.624601078020661	0.7100887208731552	-0.08399722931294158	0.05672081178050893	-1.030832755118105	-0.5679637900824968	-1.448196349919396	0.04152401330674029	0.2192376622055434	0.03074654658656198	0.04738739723368213	0.09344870615669615	-0.198158440368917	-2.561493019110055	-0.8748937381015226	0.4355437291051459	0.2629441281522358	1.703410521930341	0.0217277366382268	1.977636346861604	0.1277206729939468	-0.5736486064449057	-0.4182034174110799	0.08503339137944455	-0.001484509537342551	0.1144063508083446	-0.1816059698220581	-0.002351499087692221	-0.01605691026668061	0.02292349386882058	-1.368678870636636	-2.010305138658013	-0.7402343078534546	0.2350057193066884	0.1537456421623779	0.1045269143091284	0.1137042104327243	3.644955438728269e-13	3.444000163837904e-13	nan	nan	nan	nan	nan	nan
0.12	-0.01962043485600012	-0.05772833292817556	0.06326375510170555	0.3710111283280311	0.9184596893842261	0.003176367582141366	-0.1065442392167262	-0.1057871247437529	-0.05514164775587946	0.3294088827275102	0.07107168684740439	-0.1240040852225969	0.002876304583009998	0.07614199044574954	-0.0833490220403416	0.8053111986954652	0.1858788572876665	-0.805311198695464	-0.1858788572876743	-0.3552055605004439	-0.05917206184882255	0.02131746951912871	0.01290314167290016	-0.1327338690523129	-0.05175727503735807	-0.2909598362822057	-0.03036881561699931	0.5230622612101059	0.8423155622313105	0.01759593462173052	-0.001029502410583003	0.6365151113409603	-0.0001560435821591403	0.3006794325380242	-0.4629929996728986	-0.2741160112072354	1.553329142047979	0.270953878801412	0.0789688072788213	3.27881419565339	-0.5056435038905059	1.307464657393649	-2.307173561260215	0.7295355083785938	-0.6022405940831446	-0.1410605386253459	0.7604668329264229	0.03219008649152482	6.507191495072847	-0.3853538114943431	-6.507191495072847	0.3853538114943457	1.139926926470128	-0.2731362615386156	-0.03917109602981238	-1.401599377239692	0.4676369999874309	0.03353300124094481	2.045791222477395	0.7048444538282619	0.03391978326759663	-1.861486488101606	7.215576780705847	-0.1217036421431427	-6.733581651760367	0.00869528881073107	0.001569995756169653	0.01074238723228726	0.001320644970421753	0.01065975938752073	0.004749944633978773	0.005690252242945517	0.007111095201227643	0.009254990129659742	0.00174727736580755	0.04236068924701892	0.08457698281753254	0.07661613335484643	0.002129529809019302	0.03153512736992178	0.05871543470891393	0.05030816946371746	0.1767552276679445	0.1761689567805675	0.2721284422713707	0.2953224083548782	0.0021412666370497	0.01927408410721555	0.001568573971652903	0.01478397895718395	0.001188908446165584	0.009106603780127634	0.007643929337908186	0.006869536446964544	0.003209209778536749	0.01031337590039616	0.06591220244485514	0.08766429895629479	0.003251795993404899	0.03167270359627514	0.001238970664499459	0.01669055695846942	0.008124274364041463	0.006546015083745257	0.001343628466978476	0.01890852186070853	0.07678708266739338	0.1004148799192618	0.001802119038981581	0.03436203133093307	0.01388585632072502	0.01695478477074603	0.009805351919146539	0.01799735539588642	0.1285632626136708	0.1236077182850656	0.002210879275310287	0.03324868811439299	0.1108567401979636	0.09336737627349909	0.09266933189247775	0.06562109021825317	0.09683164136230235	0.07060352929850902	0.1570531497587665	0.1563557867444392	0.2184623749343366	0.1914874695360231	0.001919192411285695	0.006614847498276819	0.001678139306340805	0.0002522467946227724	0.09856017630004971	0.06284573331172297	0.09606037985166439	0.1266999450269436	0.08707387075808834	0.1093164026157064	0.07031011664546429	0.07345659577000768	0.001218296970185221	0.03912338294972115	0.05422765449078117	0.1568993403737039	0.03009643270214838	0.03308310134263638	0.02380083988963043	0.05398730247167931	0.03918644528332122	0.03247187953073387	0.0548513997867672	0.001945447418504685	0.001027374738144705	0.00566864743461794	0.001092662816427295	0.01053066548548728	0.005364699681563266	0.01695566257629945	0.07041973866580184	0.06521154790847086	0.2044707567256997	0.1895859634715555	0.1790088786745014	0.225675187305182	0.01313275534218394	0.02416158158349653	0.04661602806209095	0.05704770085618953	0.08236980057374862	0.1516205766446137	0.04787595600321202	0.05535933677537884	0.1138042135609956	0.1686159928924096	0.001380927556045974	0.01113619206182245	0.09969451161128647	0.05111925768196923	0.05429861428736747	0.07160884418963402	0.00163906245614236	0.00864162095519805	0.001323020213051412	0.0196088008329284	0.1248675265478104	0.154129459113003	0.08957985711720917	0.1019716767015063	0.00245573528655192	5.752791579752319e-05	0.001656432666622498	0.004079726984287309	0.0329806255066514	0.01186608172443581	0.2465334826751409	0.2405882886654941	0.1712256552956218	0.1838688011453314	0.003333353945901496	0.04089135223078785	0.003106164995431523	0.04096329253634472	0.001153568811992258	0.01954238885682974	0.001053057789714735	0.01436543817152821	0.001111464313533981	0.01566593015342448	0.01860275246939195	0.003551618781553322	-0.01489714211723148	0.006931616540881159	-0.03629474617347706	-0.0372742042836662	-0.01170930397659585	-0.0146796904639316	0.001301537527005928	0.001171538944320897	0.001136495062662894	0.00189925181411337	0.001797885486181055	0.08093483157233811	0.001783296780017302	0.04306603854851859	0.1914372374978507	0.3680153486129071	0.001805954091971877	0.001740709569366278	0.001165167877515134	0.00404400102658595	0.002777483507721418	0.02813166899702238	0.002684462894579166	0.001249324885601882	0.001664645679983145	0.001337080391187159	0.09234302766292615	0.001923100064424972	0.005785036087539584	0.004355102044973697	0.2140537040778591	0.001411672297223783	0.09504749594144175	0.07925865838537936	0.08335092750223137	0.1162291535059455	0.1678333554697682	0.001234867673083224	0.00155559492978188	0.0928316388286041	0.08695575274741409	0.04487663827437756	0.06800025955879845	0.001219224778035824	0.04336063619222064	0.005024581853816441	0.002708818432726497	0.006326510846138676	0.004142342810687334	0.001031598394857715	0.001129008145598059	0.009297308742023381	0.06571846614496528	0.1515406495304548	0.1428625011181674	0.01971924992053178	0.04637486893286472	0.076396483670121	0.04588897828381368	0.1155235207564407	0.001599406952600924	0.08344537536894746	0.04513476594209346	0.001845656647357426	0.001321354938049518	0.1159722764075182	0.09088749613792048	0.002008211331613316	0.00164115705556539	0.001120520118062724	0.2267028341100294	0.002370164689271629	0.001500096264368341	0.005248910063485488	0.001161141132972064	0.001055864163679027	0.001116776085624864	0.01810580788785564	0.0005773065521602154	-0.01487895877475055	0.01005277993596039	-0.03084976420780967	-0.03826241454997736	-0.01319149035751027	-0.01321158645799934	-5.612036941446515	-2.912094530066891	-0.04534867055987787	0.03286729116890254	-0.1754172626612789	-0.2157341563399635	0.08226139810336905	-0.1525662736949217	-0.08083328605521561	-0.7216061962508571	0.4372713486004306	3.228532628386863	-0.05081437131986694	0.08356496219720802	0.0216198861538964	-0.1197162453728486	-0.03331599137367472	-1.262636856929048	0.01306953416593513	0.0133997199232083	-0.09732444844767885	-0.009635494831711456	0.9280472359562841	0.06554813059860151	-0.3605172189704732	-0.3112172884939018	3.759339131679137	-0.1222939652645945	-0.7932991654232939	-0.581335590594924	-0.5913416770181943	-2.198785996139727	-2.250759344211448	-0.03681542251965163	0.01167837655218045	-0.2340161382854092	-1.220444733098818	-3.780650373237346	-0.2013256561854103	0.04768289791685269	-0.6947283100886502	-0.7199827676335645	-0.5067084810926046	0.2660233476863825	0.0461419515749814	0.03221385029385838	0.08718142249660665	0.4289724150504562	-0.3389205506991207	-2.312163390876862	-1.96849270177936	0.4781320309404673	-0.1421759874993059	-2.354294594388644	0.1495972500935865	-1.164750652343524	0.1443728991579334	-0.2864023285025155	-0.593982843431813	0.07927845388183911	0.002505951364133368	-0.6469009592765604	0.003255096802312847	0.003186618618525558	-0.004885661993982457	-0.1335636573974875	-1.31665420092358	-9.23250876837025	-0.539574364652494	0.3108663234079478	0.1581587411554295	0.1066108161451599	0.116571199446594	-1.243570274094233e-13	4.114305603922284e-14	nan	nan	nan	nan	nan	nan
0.13	-0.01730417149536185	-0.06185346728986663	0.06118962421001656	0.3863640527437173	0.9211142416666169	0.003908461031138054	-0.07272380813994272	-0.1098620775574196	-0.04167362499375182	0.3066597552155499	0.07776150422349938	-0.1291755080574289	0.00192844481118747	0.08291287906351269	-0.083460447420248	0.8673206725297613	0.1809709027302276	-0.8673206725297533	-0.1809709027302519	-0.3435249120306746	-0.06179302228762232	0.02088056043588209	-0.0009029969455623411	-0.1280463258655206	-0.05127397665842755	-0.2698949725301797	-0.02320970447453147	0.5244061910241162	0.823131014931537	0.08301770660722767	-0.002154573417561346	0.5725999611177808	5.311187338212643e-05	0.1695425177677946	-0.3626407956887686	-0.1440808854105776	1.518209067249512	0.2604654593385161	0.06752775426059049	3.473143495403089	-0.3114448131645187	1.361649530444518	-2.252649853580121	0.6102176564426831	-0.4406702345205424	-0.05440487124894564	0.5960208804679548	-0.05173677029867781	5.885349956438586	-0.6007863454332308	-5.885349956438596	0.6007863454332844	1.194414192757006	-0.2522117624806676	-0.04796460069164436	-1.363053806247086	0.469724045026682	0.06019010216398234	2.071558067386327	0.7202415709085687	0.2342498943539374	-1.964517704086827	5.670482629065882	-0.1060053256992448	-6.063002241763015	0.02938668533825606	0.001433958636655589	0.01081921585751893	0.001246186930440899	0.01093212416102179	0.002984711333566688	0.004621649229415141	0.004537134765158829	0.007373117872006514	0.001794200438357642	0.04274486423413001	0.08115403842193498	0.07405907172789268	0.00191616089646884	0.03085903787591905	0.05048319462572674	0.04386072242372115	0.1819750412383911	0.1789654647304048	0.3086690423356657	0.3233056277148621	0.001957693549052907	0.01904248927099264	0.001696711143477789	0.01534863427518076	0.001177659878263455	0.008941815729145168	0.00576988855552898	0.005927985227228105	0.002947007429781237	0.01016618673262665	0.046325532207322	0.07299317667844138	0.00283753194485472	0.03172438525627056	0.001240853817552689	0.01685185191706563	0.004978932261500337	0.004878448403884123	0.001338858300990761	0.01886643097614121	0.08364282345198945	0.1081194192994692	0.001889723686088547	0.03496743941110808	0.009615888446075607	0.01372977077823648	0.00704360878203215	0.01552060416425695	0.1691036661073531	0.1607010977959268	0.001810199115466051	0.03192027211423944	0.1022911355423997	0.08529564287623993	0.08520129681099245	0.05970830531793279	0.08932013236760059	0.0646055317424095	0.1389347076410976	0.1366297948218918	0.1973048989397662	0.1695392904108983	0.001595707537033487	0.006295863785762476	0.001638225813810212	0.0004092882321942257	0.09730473167425177	0.06205547382142458	0.09522417922291511	0.1177795551529462	0.07107885863907543	0.08208149987686247	0.06994805905184144	0.07237973203173863	0.001227832137473359	0.03957593920788149	0.04899466137071901	0.1504233767511442	0.01804714932547827	0.02716200226212047	0.01373013806416886	0.04906264219611466	0.02340881262407227	0.02859867923896172	0.03203068277584313	0.001367377249228609	0.001030490003887611	0.005985917203656739	0.001117184352253025	0.01124170837181521	0.009007377374792845	0.02118868124322344	0.06851037609973898	0.06284829120462487	0.182026838334842	0.1682656330808522	0.1632168233523054	0.2061506136550289	0.01868779246273411	0.02989090495340875	0.04698045979512436	0.05619102500185823	0.07916613333739383	0.1419074278268729	0.04844290371676111	0.05729178763263471	0.122515005234234	0.1681807256481853	0.002293880211469664	0.0133915165405877	0.09227897709078636	0.04949461797643526	0.04971236145096708	0.06656431451973091	0.00182471379241472	0.009409574195627402	0.001325310489993337	0.01962074647349985	0.1164422154418148	0.1456648472988059	0.09002046561136627	0.1020411762060984	0.002205043015178232	0.0001477298876861207	0.001678731329225421	0.004082475845358388	0.01807529819709031	0.009098852672730317	0.2355112664050225	0.2273648799136323	0.1134718112523082	0.1212740348872476	0.002417076153923794	0.03641059783421092	0.007792120585894313	0.04715747069382274	0.001158108908870093	0.02107348812533582	0.001054714897859625	0.01538636480326625	0.001114481435800767	0.01677811653228052	0.0176503725172851	0.0008394975320308101	-0.01469484241887166	0.008921108357256046	-0.03247730228076901	-0.03803874035178351	-0.01287273231086427	-0.01321500092552117	0.001284155294065638	0.0011661472275983	0.001119153732928237	0.001731934784381689	0.001881493480742063	0.07280915195171025	0.001617092005407746	0.0378797139152477	0.18974103031241	0.388408648308176	0.001732023859894057	0.001906243059014605	0.001166604341681732	0.003552401353014923	0.002582803545288823	0.01653786425807005	0.002165078113925167	0.001237307124894362	0.001610271293336996	0.001331186584651482	0.09306119843540524	0.002030321450743991	0.004321554486886521	0.00386356564317359	0.2468543105737838	0.001374649003502124	0.08588741066302644	0.07141542032063027	0.07524769539642499	0.1060328474999625	0.1544415999258062	0.001277727937535218	0.001631276006784097	0.09792330094052491	0.100210483954104	0.053961682396282	0.07075415684809974	0.001253449284984361	0.04187660808061709	0.003889458113826468	0.002389041371502518	0.004090193196033984	0.004789834505313331	0.001035537764241506	0.001154308514986419	0.01592783203512804	0.06632474690081772	0.1376033306181761	0.1329666888702877	0.02909092440685765	0.04831894978101275	0.07361436577103948	0.05191056466402006	0.1522843540876997	0.004641423142435519	0.08078286275040844	0.04315625298367799	0.002164658135321272	0.001333062964145496	0.0937786031777378	0.09038785551633924	0.001887566697154153	0.001753476928197872	0.001092632099139634	0.2055980160618446	0.04175828902347419	0.001419900543236458	0.01911120883263992	0.001164270659106945	0.001056926717107636	0.001118338744943285	0.01633364426872204	-0.001662870933595333	-0.01434524963580882	0.01000526291066754	-0.02996188884642906	-0.03862433706134324	-0.01378115420781449	-0.0117530429611286	-5.291223092250716	-2.907074109130362	0.03695391915641128	0.02661948254020029	-0.05959540406525041	-0.1552234256710578	0.01994403981162701	-0.3487206473520683	-0.05600550052533534	-0.5840399917412049	0.1309931348226825	2.410013206772719	-0.006729507551704465	0.04363700191132885	-0.0343078501781533	-0.07349707861826076	-0.00413790772551772	-1.581629922066094	0.003627352801467614	0.01797888134550454	-0.185765958440233	-0.001076827169004219	0.6157211210353706	0.0586192478055091	-0.2816417879650677	-0.1927701045947117	3.634582216213421	-0.1320749036109862	-0.8221826956876864	-0.6019226446265444	-0.6103152833462412	-1.762335509931525	-2.089688184344983	-0.02577986332301434	0.01869130961230808	0.0576189181111777	-0.5843380092690166	-1.757544366381573	-0.02623711979136726	0.04172872549981736	-0.601838786887265	-0.4537673925562254	-0.437610512249008	-0.8546273614302249	-0.1175859606283924	0.03141483700850648	0.06393447346514647	0.4610339873727478	-0.1511539494092474	-1.957526472883274	-1.897745695475728	0.6539464962102698	-0.04048032268819976	-0.2389427103914872	0.1784723949676244	0.6706968182309518	0.2991165080895891	-0.06584075012556447	-0.429785410554902	0.07582604867231606	0.0007143972929809368	-1.015562216822669	0.007114018009290454	0.01311673480574351	0.004942225583171368	-0.3439095403171558	-1.351242951351925	-3.648287355724874	-0.3386317336075752	0.8744517027288244	0.1492720521823843	0.098624209025565	0.1072289219109647	-1.832669945518891e-13	1.428702572722402e-15	nan	nan	nan	nan	nan	nan
0.14	-0.01609019893859757	-0.06499328730132606	0.06031472302788778	0.4013943761962213	0.9236791762037442	0.0045284801014529	-0.03732393979481502	-0.1120579760935196	-0.02839846443895063	0.2841559274054938	0.08331183376883321	-0.1329900151459489	0.001670338047886148	0.08810860785177617	-0.08432898960288096	0.9228311315172588	0.1737721454705043	-0.9228311315172568	-0.1737721454705049	-0.3313530481398557	-0.06423941582358095	0.02036309990384788	-0.01442644364804586	-0.1233423399992059	-0.05061220444192289	-0.251441144145252	-0.01609870827403309	0.5277349333935606	0.8032433135047483	0.1270396874564719	-0.003203504253507148	0.5149839895279975	0.0003567077853730843	0.08022127175613755	-0.2659301296147033	-0.03427006929212482	1.488808949411547	0.2530303296856165	0.05655393154245437	3.594701649316043	-0.1298326483683259	1.268892215905331	-2.258113620894206	0.5016379422318507	-0.3308574448326791	-0.003109936908809316	0.4454348669968584	-0.1192332740593743	5.207388525714335	-0.8435143519508025	-5.207388525714335	0.8435143519508046	1.238170010679498	-0.2382228809706793	-0.05528138578750694	-1.345060994042595	0.4709255358948667	0.0692277687567807	1.523584149056983	0.6952214654358161	0.430882294354141	-2.002117313503557	2.935618553457688	-0.1064756079408454	-5.473745925080202	0.02758338009589303	0.001357199703902588	0.01100625608511426	0.001206254366903075	0.01129242541934454	0.002085608260805872	0.004072502881039415	0.003148497305449487	0.006258859007424551	0.001859441237376773	0.04326697885336522	0.07565258327367654	0.06984422849523052	0.001726261694735375	0.03038259960545634	0.04354215795372289	0.03830423402847002	0.1845277089276304	0.1789680773460224	0.3387755165995346	0.3443607117533937	0.001828812176821031	0.01891499572390941	0.001843495262728375	0.0159421370057635	0.001172754679058889	0.008825839698539176	0.004575465412217046	0.005301533274603458	0.002718333311049049	0.01007029643420981	0.02983667691257749	0.05783085404648482	0.002370503594845198	0.03187246175234162	0.001235786167076892	0.01703252677539393	0.003352557225429107	0.0038391544983808	0.001333526342346471	0.01884110239612437	0.08777475324074198	0.1127865119589607	0.001987108623094981	0.03559613153456977	0.006697695857728022	0.01137882484342758	0.005392386205308107	0.01396921036933092	0.2048416950090287	0.1958042715237258	0.001590898992293305	0.03083347666560671	0.09336666282455232	0.07690101872656573	0.07748504097101758	0.05356861222263107	0.08146752132712644	0.05835607464870099	0.1236212726617695	0.1207906141143773	0.1786184566891209	0.150677471778481	0.001455111643824032	0.006123279364907035	0.001656063432621474	0.0006053009600487337	0.09874435847239631	0.06363120523166635	0.1003735868734982	0.1145990894901909	0.06585953590907127	0.07234123145107334	0.07096602417972367	0.07268805280845249	0.001249712307969069	0.03993596489738913	0.04544264078022762	0.1448350771866518	0.01106646310002096	0.02421714660979421	0.00826695800619697	0.0460473534621396	0.01375724366960609	0.01910005319414535	0.01955909133830427	0.0004771287018225982	0.001034017487460734	0.006300438845732581	0.001142094232413822	0.01198750132914875	0.01408781284114133	0.02704439570560181	0.06771421713546895	0.06184000573345033	0.1623084665799494	0.150322958301435	0.1494527391414626	0.1884938000512148	0.02601719319146211	0.03696478857107911	0.04807086910412781	0.05601167161588014	0.0761315737962913	0.1338295716115727	0.05150573092651309	0.05776037414684999	0.1424698999426187	0.1738899215515409	0.004265040047344623	0.01696701245359777	0.08683093021883516	0.04925613992908753	0.04629040099266531	0.06271588957843749	0.002076879049467591	0.0101884190238193	0.00133230902055688	0.0196397131911009	0.1021408912752758	0.1344273985112686	0.09005648638129092	0.1020433413395799	0.0020191501685912	0.000285121793205871	0.001745999545005295	0.004168707323784344	0.01004606860826682	0.00650734317080465	0.22069594921927	0.2130991216003653	0.09257653388291809	0.1036661965813592	0.001916573149834611	0.03447761317983274	0.01691884242851513	0.05738197448401859	0.001161943539975533	0.02255204869332372	0.001056074603346014	0.01635891632852246	0.001116771100969539	0.01783776550344621	0.01615147012049378	-0.001557994541647076	-0.01427160309345722	0.009552594279185804	-0.03061290407561299	-0.03853486738206528	-0.0136536509891557	-0.01175440874813751	0.001266773061122638	0.001160755510869796	0.001101812403193954	0.001564617754647192	0.001965101475302045	0.06468347233107653	0.001450887230783906	0.03269338928198435	0.1880448231269717	0.4088019480034411	0.001658093627815621	0.002071776548662689	0.001168040805851871	0.00306080167944353	0.002388123582854746	0.004944059519120002	0.00164569333325948	0.001225289364189323	0.001555896906692972	0.001325292778127902	0.0937793692078846	0.002137542837065127	0.002858072886223189	0.003372029241371855	0.279654917069708	0.001337625709786501	0.07672732538461179	0.06357218225588117	0.06714446329061878	0.09583654149397837	0.141049844381844	0.001320588201992998	0.001706957083785105	0.1030149630524462	0.1134652151607916	0.06304672651818598	0.07350805413739819	0.001287673791938591	0.04039257996901335	0.00275433437383486	0.002069264310279102	0.001853875545926385	0.00543732619993923	0.001039477133615084	0.001179608884365752	0.02255835532823462	0.06693102765666957	0.1236660117059013	0.1230708766224032	0.03846259889317929	0.05026303062915846	0.0708322478719252	0.0579321510442223	0.1890451874189575	0.007683439332260953	0.07812035013186719	0.04117774002526946	0.002483659623277893	0.001344770990243084	0.07158492994795826	0.08988821489475819	0.001766922062692794	0.001865796800829389	0.001064744080216554	0.1844931980136597	0.08114641335767998	0.001339704822103862	0.03297350760178803	0.001167400185241594	0.001057989270540602	0.001119901404262308	0.01456148064958853	-0.003903048419350921	-0.01381154049686715	0.009957745885374692	-0.02907401348504891	-0.03898625957270788	-0.01437081805811803	-0.01029449946425815	-4.9372857010461	-2.826384930672868	-0.0233063502151456	0.05045458822055591	-0.0715259296474394	-0.06221147763881025	0.109849324560046	-0.4841225947818791	-0.04090304119087312	-0.5434144673566725	-0.1215077182609725	1.842905564077836	-0.02999411346287668	0.08933444473270363	0.0313822900841199	-0.05669639186240129	-0.0230562175797919	-1.360876927747633	0.03234850145023051	0.01727569977315751	0.02833010660142663	-0.006283035866531731	0.3205578918099075	0.07020493927299176	-0.185703607354391	-0.1261458010911336	3.361297975066569	-0.07396985492437515	-0.8578773159073281	-0.6267172295836989	-0.6416335845396794	-1.421423753154543	-1.633487245673327	-0.007535564194548948	0.01947263462564909	0.2391820418246634	-0.0724598908548133	-0.2817235106274411	0.07571124688675666	0.02917678438881261	-0.5171954984791547	-0.124734081994702	-0.1248341727759664	-0.8590618029399565	-0.01629372406783245	0.03166422500636817	0.09413143673824236	0.753511574254729	-0.06792630417105665	-1.636632268625551	-1.594940692510606	0.7470440804934843	-0.00671149384102852	-2.027236073954151	-0.1431756185242209	0.06414197715866031	0.4084071860139796	-0.009169996858299997	-0.3547618977028573	0.08145677201319114	0.003910166916509393	-1.201468353955667	-0.01021177741645803	0.01262460537967448	0.01181086151045179	-0.09841974742480036	-1.525124113205177	-0.2351231779286231	-0.03002041620654149	1.1169314499777	0.1476510010632988	0.09693579485133738	0.1060637179158503	-1.027361171084784e-13	4.71876270126224e-14	nan	nan	nan	nan	nan	nan
0.15	-0.01556407772953099	-0.06720176174888019	0.06042489137195638	0.4161604208474217	0.9261735074637385	0.005046739380945036	-0.001139834768636576	-0.1125820821152002	-0.01642519035720504	0.2612684518650156	0.08784701285435426	-0.1359920984305161	0.001747361151108373	0.09187240996081281	-0.08577732888588403	0.9716422024384406	0.1639463259262584	-0.971642202438437	-0.1639463259262751	-0.3187671191478999	-0.0665622701171672	0.01978469535677019	-0.02790201812979036	-0.1186527781273918	-0.04992594110924042	-0.2342403991932117	-0.009599838770903656	0.5328878198512534	0.7833612183062314	0.145556357523632	-0.004171960015011051	0.4617847430185199	0.0006920661874878044	0.02492210429255146	-0.1735599238537713	0.04981130165303429	1.465051804662068	0.2453570732383826	0.04766904238051572	3.637662513188509	0.02385972295692173	1.119540371723901	-2.316885365272813	0.4039945443921071	-0.2710616350231501	0.01922247404204502	0.3052048990372048	-0.164911483101316	4.555872113091585	-1.115166242149231	-4.555872113091599	1.115166242149275	1.277697236749894	-0.2260142222073593	-0.0602505049524701	-1.353406582473779	0.4654725952661624	0.06732768572310421	1.955594767479804	0.6090810452695058	0.5949554573960488	-1.967245340104295	0.8904192059766807	-0.08505834672583631	-5.137517284851961	0.0353364229677827	0.001311443874185836	0.01127115157782087	0.001184111731872766	0.01174674288675945	0.001603485945174069	0.003769669516392431	0.002363915093822326	0.005599030459206992	0.00194453286624921	0.04397823910444756	0.06870770461775964	0.06444718455638396	0.001578464382088251	0.03007921438309656	0.03528425371729101	0.03185603945613859	0.1842895173556708	0.1762413704281763	0.3629807318606326	0.3598055107629383	0.001740710096907252	0.01886616698065623	0.003002972375047779	0.01760919498617071	0.001170605071621319	0.008779814031446962	0.003793136915251963	0.004864064698540853	0.002560128818926775	0.01005270845563032	0.01777834662673596	0.04589490047536385	0.006103501906024014	0.03624579829679305	0.001231994434317748	0.01724145149079961	0.002473513032297271	0.00314927821937971	0.00133217090475627	0.01883018776605859	0.08915487267078791	0.1145165627356675	0.002083385401741036	0.03625226067756427	0.004737297510471752	0.009737329770448397	0.004316442888046516	0.01290610067304576	0.238158623877446	0.2284378845024075	0.001459140051236399	0.02986939421635672	0.08303775378093781	0.06767312139562898	0.0685357548575893	0.04679054381127065	0.07235517018241228	0.05140755343377224	0.1115492755308648	0.1086871605626486	0.1627858661179313	0.1360535617086142	0.001407535195716232	0.006033066473339459	0.001711606353686192	0.000806061196694999	0.1008547940830913	0.06622941407777369	0.1046633359687459	0.1113872305684199	0.06450596681937298	0.06933471630859638	0.07226608551478393	0.07336749525817823	0.001285672222135901	0.0401857004868427	0.04267953508771861	0.1397454958817374	0.007094892539110838	0.02313827398887963	0.005272218227563609	0.04495817468289686	0.008027772468837199	0.01435787626611093	0.0127591024824553	0.0004548302722598592	0.001038070792975024	0.006610792773652707	0.001161205206204103	0.01276673851523332	0.01550460932398718	0.02936839424434519	0.06758033885327486	0.06162655863373983	0.1452713972290236	0.1353993921052487	0.1368202029209216	0.172644813576695	0.03255967449837419	0.04310103911113992	0.04921646499385603	0.0559707402015438	0.07080402009136752	0.1208920961261956	0.05227702864956517	0.0555773397799051	0.1582963201959935	0.1636813010931953	0.006306711001147033	0.02082325082076766	0.08235229092624086	0.04930246901645419	0.04364953539972399	0.05965874548739162	0.002424290551410026	0.01105480663580368	0.001345126672972816	0.01966136585469792	0.08591637994486086	0.1229120165382233	0.08916963103158179	0.1014495530075259	0.001963058519581276	0.0004438683306162785	0.001848696973759263	0.004309284392536927	0.005702625318556664	0.005501526323148581	0.2030536897448683	0.1969867484069338	0.08703174640575363	0.1008944917910377	0.001641155235067929	0.03475381527239384	0.02677550432130747	0.0678194686804144	0.0011682944983377	0.02394045912922705	0.001058228825678153	0.01725728324642768	0.001120674128570326	0.01881935406094701	0.01453568252464228	-0.003759175970145547	-0.01380666491811294	0.009985715378619382	-0.02951411055685796	-0.03845988817973358	-0.01404929211411628	-0.0106430312714306	0.001261225789226964	0.001161302843973183	0.001098662467811395	0.001522723399708436	0.002091161988825699	0.05535476219791608	0.001401769845417046	0.01936605393806698	0.1802351214358616	0.4161556995909181	0.001640859747061005	0.006031247148060638	0.001168642341219018	0.002891830276803311	0.002399882547604201	0.003466316654745618	0.01714086033476693	0.001230376879104763	0.00154867792625886	0.001335383641879625	0.08863294508529083	0.002223238936626931	0.002493477510840924	0.003018526229852695	0.3113945082929793	0.001308322700467667	0.06237019187316405	0.05108720000863475	0.05448846593750588	0.09234326697513898	0.1336501041395396	0.001389552251813906	0.001822526404128546	0.1044739926877642	0.1082346936763904	0.06254775785962285	0.07433770464153183	0.001353133863799036	0.03847717162105928	0.002899992294178554	0.002100548767433169	0.001822618435077284	0.005137333058328992	0.001044668985392575	0.001182369474168079	0.01234269742253332	0.06781963152368296	0.11399182228822	0.112463634825248	0.04140589867725597	0.05090841879994638	0.05783112842572011	0.04916602292628867	0.1772435684347987	0.009125489965356105	0.0747890576250284	0.03986123854714333	0.00304467559518363	0.001370084135158094	0.05662529982897132	0.08629622248316887	0.002020865083332879	0.002032124470173033	0.001058321179070008	0.1616957588294393	0.0780375287705958	0.001365513690837217	0.041903455904379	0.001181260046494521	0.001062571002754937	0.001128829647005539	0.01289925642883419	-0.005845259439279871	-0.0133378262797656	0.01044121207264915	-0.02876739469555067	-0.03796381186301984	-0.01418771248387459	-0.009810479240461845	-4.520060147300003	-2.893917061432414	0.05328397440114161	0.04464133563128554	-0.005576275806718282	-0.06152655019675959	0.05519549373796919	-0.5932068916046603	-0.02006293769815162	-0.7362445470405861	-0.4103275967675127	1.246987346644495	0.009735051039827018	0.241987342015657	-0.02052356886627476	-0.03209747411913303	0.01133806171904061	-1.011316191375031	0.7897906991418548	0.0234688075680502	-0.1114948445197906	0.002131211869191027	0.02548738493941352	0.06355129708116092	-0.1391717201081184	-0.08847999400495561	3.162751843375633	-0.105340385179103	-0.9827024602163443	-0.7242151013989327	-0.7433553035172955	-1.027826779101019	-1.307479908033514	-0.008710840326682855	0.02080003126856397	0.2810234779532153	-0.5678069771098313	-0.3408636809026755	0.05655953808563682	0.02041082480949617	-0.492636127456878	-0.08595114168760026	-0.07802665118302507	-0.1981219874592175	0.01156224280778527	0.03086619724253892	0.0709903024729463	-0.1828721922963446	0.01722285264635574	-1.38152689257747	-1.567606310783867	0.4924573040847541	-0.008165032921181136	-0.8483598944874552	-0.3086972980271902	-1.860998591032341	0.3672899151788789	-0.0006145226052432583	-0.2662661634961833	0.09132165904057508	0.001536051474285175	-1.095862904195648	-0.1065335071044766	0.0186019004644857	0.01661471660573538	-0.08336112538827055	-1.693394905884295	-0.3560102816847915	0.08788628069363832	0.9757508138191755	0.1310843249791228	0.08370320888500098	0.09152088867586375	-3.709665820681547e-14	3.273450043119932e-14	nan	nan	nan	nan	nan	nan
0.16	-0.01559337416941183	-0.06842038905664831	0.06118110033186692	0.4307084487661277	0.9285767406878757	0.005493283308852284	0.03534017361415503	-0.1116038160560217	-0.00613210157913861	0.2378681425373723	0.0913636580475202	-0.1384412963053772	0.002068945858562734	0.0941702927169155	-0.08751675727612053	1.013969502870445	0.1515984869227867	-1.013969502870445	-0.1515984869227845	-0.3058254744241063	-0.06875302515689923	0.01916107017830694	-0.0415616289009944	-0.1140631729584934	-0.04927959496882643	-0.2115486502730163	-0.003826515167097459	0.5395392517457029	0.7640395344244129	0.1473021464960182	-0.004861527235273424	0.4128053656702642	0.0009803986975257107	-0.03086225803373569	-0.06796070165100399	0.09493805387713349	1.445205602912653	0.2348107225122638	0.0422108612254793	3.653882320628971	0.1706417678091156	0.9328551551411614	-2.360680378330182	0.297931163764559	-0.2202803628987506	0.04580238394999085	0.1522509963819448	-0.1774510955107838	3.910634427879092	-1.347918243795692	-3.910634427879092	1.347918243795694	1.30931315704651	-0.2118030302001457	-0.06432551206479634	-1.381868251933034	0.4509341953145687	0.06124433030435966	2.621784942687817	0.5501122855743692	0.7305913817051117	-1.890035050162796	-0.4185576654956293	-0.0506978996940789	-4.629772092835201	0.01817820167882596	0.001285787087490626	0.0116119060847983	0.001173315046547432	0.01226990074023912	0.001360323682205491	0.00363026671406803	0.001948910254857661	0.005192881640437845	0.002050064985565422	0.04482674409003611	0.06061765944636455	0.05802167669143404	0.001479941034220099	0.02997556216494805	0.02449329701276852	0.02377894108825086	0.1811608310584287	0.1710316467813433	0.3813307019357562	0.3693191208624109	0.00168799676468125	0.01889983046952483	0.005550774918573966	0.02074008765959188	0.001169831275092303	0.00881664541254156	0.003315008792138922	0.00463358077772374	0.002486652924013663	0.01013304646496639	0.01062839599581538	0.03790448212100794	0.01557172133327428	0.04661771356991805	0.001232642563857676	0.0174810942109063	0.002028139612702656	0.002705467967324852	0.001336537808122431	0.0188443486543255	0.08771866688594052	0.113296962085916	0.002174362917894032	0.03691776563141723	0.003563355773965366	0.008663864184731163	0.003597713479022329	0.01215953337304063	0.2698849762403034	0.2590058528453536	0.001378561557945646	0.02899679395718333	0.07077223690047184	0.05734696332349245	0.05786874754106571	0.03917793722046171	0.0615278082425562	0.04358327567691248	0.1028817618878728	0.09966288209395179	0.1499801566288249	0.1242041708231178	0.001418207838663419	0.005984986033938179	0.001797127059143585	0.001023713956939623	0.1026836080586581	0.06926294980187103	0.1049208436810872	0.103285048275813	0.06353206977887835	0.06509827457233128	0.0733559405140826	0.07374688947158167	0.001336378095433279	0.04033699122166801	0.04029747403185299	0.1351440473384335	0.005134534748688367	0.02259990978607685	0.003764833790222701	0.04478631907625485	0.005059932283154263	0.01296264534881835	0.009068107289015354	0.0007029376508997561	0.001042693585780809	0.006926955524920578	0.001172138784700807	0.01359279341899959	0.01123008084437159	0.02550374534489767	0.06790133265692901	0.0620241821546858	0.1308407254183259	0.1220235020104062	0.124805711019894	0.1572866796677786	0.03733855829812194	0.04705896018414901	0.05013074623456365	0.05571456607946108	0.06200235742284792	0.1111003562943108	0.04868071513443002	0.05128110732304397	0.1630159283678556	0.1415672992866918	0.008044187781318497	0.02440179931255314	0.07834432936372725	0.04886284273833513	0.04161125303871034	0.05719858144865424	0.00287796807502245	0.0120048703835324	0.001364190602875603	0.01969274793542826	0.06984668660936692	0.1126250431564253	0.08711461438729221	0.09995291883531628	0.002061750352625015	0.0006467037702597727	0.001983147363408077	0.004507204943532411	0.003479839389919035	0.005227770597577808	0.1831271901953995	0.1793103358746009	0.08249798606319017	0.09581014091667962	0.001516120328062198	0.03628784771325423	0.03602286240503196	0.07700065925113769	0.001178400473341809	0.025194799970275	0.001061597272490024	0.01805229290934984	0.001127090409611054	0.01969352117890226	0.01288893717885585	-0.005787710459597688	-0.01333587604826405	0.01045239986994723	-0.02894343352427433	-0.03775326330582952	-0.01405910210627389	-0.009949891963330845	0.001255678517330146	0.001161850177073279	0.001095512532430544	0.001480829044770722	0.002217222502347806	0.0460260520647533	0.001352652460041287	0.006038718594154798	0.1724254197447519	0.4235094511783971	0.001623625866306377	0.009990717747458338	0.001169243876585021	0.002722858874161732	0.002411641512352252	0.001988573790371061	0.03263602733628473	0.001235464394024247	0.001541458945829927	0.001345474505639904	0.08348652096269839	0.002308935036190341	0.0021288821354557	0.002665023218334149	0.3431340995162513	0.001279019691152607	0.04801305836171593	0.03860221776138856	0.04183246858439309	0.08884999245630343	0.1262503638972384	0.001458516301640717	0.001938095724470717	0.1059330223230819	0.1030041721919897	0.06204878920106012	0.07516735514566085	0.001418593935667092	0.03656176327310513	0.003045650214524152	0.00213183322458897	0.001791361324249263	0.004837339916718988	0.001049860837165843	0.001185130063965658	0.002127039516829629	0.06870823539069666	0.1043176328705432	0.1018563930280922	0.04434919846133481	0.05155380697073542	0.04483000897950962	0.04039989480835515	0.1654419494506351	0.01056754059844271	0.07145776511819135	0.03854473706902087	0.003605691567088969	0.001395397280075735	0.0416656697099851	0.08270423007157957	0.00227480810397189	0.002198452139516164	0.001051898277929736	0.138898319645219	0.07492864418351149	0.001391322559573748	0.05083340420696473	0.001195119907746492	0.001067152734966253	0.001137757889745784	0.01123703220808011	-0.007787470459208866	-0.01286411206266411	0.0109246782599236	-0.02846077590605273	-0.03694136415333062	-0.01400460690963055	-0.009326459016665543	-4.019029186512861	-3.067361827917009	-0.008134547481045012	0.06422266552734851	-0.03883981721440126	-0.01147553166330894	0.1372982714959097	-0.6898153799371863	-0.000956440172421767	-0.8691952265460176	-0.6181110640811057	0.6566677820487645	-0.01349566700927629	0.3821013833548653	0.04795369958129754	-0.01529946072467446	-0.003471020068884746	-0.5717698843955779	1.232064247252341	0.02341930061004215	0.07754331216186347	-0.001267934148541931	-0.2693723934849582	0.07208010145883978	-0.07209770981119744	-0.06283732177296417	2.948169047919993	-0.05567341688520363	-1.077529464149872	-0.7936248654684999	-0.8167848929273774	-0.8055887365725983	-1.078583408806083	0.0008909262148473587	0.02285113936777374	0.3262474174245297	-1.050524565024303	-0.5277088293859937	0.0157015997102356	0.009487813662594635	-0.4195689461600096	-0.01663239837121428	0.05863046174068304	-0.1896726008239961	0.03778743755833042	0.03282598978024541	0.1034949803243394	-0.4842179132753932	0.05428781995508308	-1.327097048374518	-1.496770179382871	0.3113781870878822	-0.04976003540096184	-1.398088943274763	-0.5658152365118194	-2.316934292484034	0.3528692109570125	-0.1063610699467724	-0.2353658872452652	0.09819199973779412	0.005856050485728142	-0.9557866357211866	-0.1907809454443575	0.02144238588036957	0.02327955799208803	0.04799247700969349	-1.837931980986029	-0.6976523947412366	0.2215456534564413	0.8656707248818553	0.1208370821059844	0.07626434385670547	0.08457943001708078	2.258623327814834e-14	-5.803446558752611e-15	nan	nan	nan	nan	nan	nan
0.17	-0.01629071550604902	-0.06846160448902307	0.06215941467017452	0.4450716760824796	0.9308517498929861	0.00590499998577247	0.07201063254535996	-0.1091127584593957	0.002144368874286099	0.2143200568411281	0.0937116931195166	-0.140296336985985	0.002780092887807711	0.09480454548974905	-0.08918912471161085	1.04983718934551	0.1373132583888624	-1.049837189345508	-0.1373132583888767	-0.2926179681096258	-0.07078334909723756	0.01850012810349969	-0.05559553062736142	-0.1096686936347162	-0.04870524315187697	-0.1828646497109174	0.001493654186336777	0.5474226624815158	0.7456364526674718	0.1393832782962973	-0.00523825480944434	0.3681602998879527	0.001258961316682293	-0.1116161556110374	0.06320738255959099	0.09438407849816087	1.427632912657103	0.2194321186403595	0.04054601414174335	3.681138542001661	0.3299121530398308	0.7204591189275297	-2.334628951528208	0.1670396758379562	-0.1463513207126008	0.09934228719060707	-0.02877341068130437	-0.1518914897881238	3.262228793634036	-1.486079621772877	-3.26222879363404	1.486079621772918	1.330832436345497	-0.1942927579798651	-0.06777772846625731	-1.427239897405983	0.4269045726831616	0.05308694473597275	3.074220329621036	0.5225402632706605	0.8444479619399652	-1.785186142426756	-1.089044369833464	-0.02611529421758716	-4.285285098443572	0.0337122088438875	0.001270487658612743	0.01199913511151402	0.00116866867411236	0.01285064951040319	0.00123002284930367	0.003581734488088789	0.001709387247130069	0.004961932765222875	0.002788538045123111	0.04631706381958805	0.05246450089002887	0.05140084174406376	0.001414496069326658	0.03009283796836573	0.01513977083018401	0.01687366873585965	0.1754632588729191	0.1641867036146621	0.3947071507796733	0.3733873807439021	0.001655279126500914	0.01898565731966108	0.01315341567091279	0.02891754702766313	0.001173148856514858	0.009016041292292866	0.003001240418823199	0.004577444026448771	0.002428278794170204	0.01024190898664151	0.006434869129793061	0.03271768867107454	0.03498024789313781	0.06596662563880046	0.001242040367166871	0.01775268349503164	0.001785281953583945	0.002503060964222523	0.001346308098239706	0.01889481912810356	0.08258970882920896	0.1087889221351673	0.003020303910159954	0.03830473574539909	0.002802472375249858	0.00795741093453638	0.003063984833583525	0.0115922980885124	0.2991904521437038	0.2868413134747522	0.001326644491452556	0.02827129640442821	0.05528308800310206	0.04553640965063769	0.044732102252678	0.03061891307472635	0.04790666178798381	0.03455585734752707	0.09707191488470056	0.09262998596667191	0.1396046051463933	0.113964207800148	0.001466773471241504	0.00595389161834841	0.001910926141390625	0.001270285499166939	0.1036616902586598	0.07249117871676339	0.1039811315061649	0.09294256636223404	0.06350246182935136	0.06047875008199684	0.07359783245741321	0.07312990142130381	0.001402612152763178	0.04041277915519963	0.03778304464923356	0.1308749094247852	0.004183685873142245	0.02245869352457746	0.002995224817953138	0.04528230488554204	0.003459903321929213	0.01221342285072526	0.006952972212905464	0.0009943953469877399	0.00104790999157058	0.007258479749769478	0.001175657349790538	0.01451040694451679	0.006820357809660464	0.02140007952855455	0.06811564618508838	0.06253567380970171	0.118112376603093	0.110082002718844	0.1101942373569915	0.1401159902456018	0.04078196227557993	0.04919725165803942	0.05121493907465823	0.05542417389290291	0.05474500468028744	0.1017309148675883	0.04424933912309031	0.04595222754766084	0.1607273832222846	0.1234658182265607	0.008130258224338952	0.02634421701961711	0.07427777704266487	0.04796516664886362	0.03974038698659291	0.05488875608592401	0.003335111170946058	0.01290759112581453	0.001388036872209587	0.0197416881165923	0.05511501202020285	0.1037389111100952	0.083944154426112	0.09754079359975577	0.002240264619486679	0.00088957512311533	0.002243564998339471	0.004839318231169884	0.002294092143804694	0.005331378020413368	0.1622629029769256	0.1605368431668646	0.08014967372452832	0.08961275166007715	0.001470261011805623	0.038643857306001	0.04070719589869486	0.08177940453132647	0.001192989434944782	0.02628304753203358	0.001066478673896473	0.01872656806473023	0.00113665190843443	0.02044159202904156	0.01162961098963268	-0.007640942457876699	-0.01307405177777676	0.01117053454854118	-0.02828306038372325	-0.03617578215703952	-0.01418141532965473	-0.008887323494092507	0.00125359469502312	0.001165505761337755	0.001093217746433235	0.001441166674984233	0.004698708393940584	0.03910327242589205	0.001340881765690999	0.003592437145884181	0.1605678055580214	0.4228605516473936	0.001619049089961045	0.03093071384030093	0.001182830713137849	0.002629135004754219	0.002329594307666114	0.001905666128866399	0.07780678676742658	0.001265675567778207	0.001523415108025596	0.001365808115161746	0.06894628418395117	0.005257773236909385	0.001898551991325734	0.002367221829979038	0.3658309509103626	0.001267067366192045	0.02497739015588665	0.02004531457559727	0.02175138853852682	0.08904635598986532	0.1212984050695798	0.00156722083615035	0.002107271005846259	0.1042551984125829	0.1023541587079038	0.06468315835593216	0.07282998578183851	0.001516514206932907	0.03331107272836675	0.003294589917266675	0.002233805903176096	0.001759086312015183	0.004572251076752977	0.001056282630647691	0.001174406320870631	0.002056788961837394	0.06811769553269917	0.09493690116601097	0.07771614327106803	0.04527797841447186	0.05339086548076184	0.04632837724604727	0.03759038024659823	0.1497405146713978	0.006229644540110811	0.0667486983294915	0.03663716552920844	0.003991273437900838	0.001427686631896695	0.03191141099184375	0.0770558497344173	0.002555490437080802	0.002784197579928692	0.001050237214052603	0.1189981353570941	0.07882065989673745	0.001448787107095349	0.04223868814424574	0.001219234263213935	0.001075288556907605	0.001154094460406998	0.01068434782565104	-0.009376952055090227	-0.01298017927937943	0.01208535425802916	-0.02748051482531031	-0.03398583541121454	-0.01444517528905317	-0.007473446606796347	-3.404695782093905	-3.295854932604867	0.0633462563061342	0.05585067328592309	0.0139338002991398	-0.02706475863593092	0.1731886321752232	-0.6404293199493896	0.02399785844627597	-0.540409384574383	-0.7463929923258621	0.1682688330681416	0.0208098134043773	1.192872652019491	0.009372012635614959	0.002992088567320812	0.01824342252639715	-0.4551410938889542	2.54647634196257	0.02970822696168019	-0.06481825253379092	0.009206592189568638	-0.6393976206953037	0.1959185425550347	-0.06498011476054967	-0.05076691665931665	2.602109076130472	-0.07655245058585976	-1.290788108424716	-0.9193330921753797	-0.9894700141844079	-0.6098355546089032	-0.9696999078276022	-0.00494007529594888	0.02640748914002086	0.3177344571947886	-0.9814274658653404	-0.3897996585872736	-0.1310347773090078	0.005195548694672287	-0.4266301327750591	-0.005990652993332314	0.05248003180273268	0.002997680515640441	0.02425931879364154	0.03374656025759391	0.0886008311450749	-0.3148495942491912	0.04651447886269077	-1.093877189908407	-1.931225561778072	0.1241702505638302	-0.01502520373127817	-0.5705754573939757	-0.4876750851265502	-1.383731349669775	0.04925503608661364	-0.08554501387789534	-0.2294105297684773	0.08387650123309666	0.004908721999346607	-0.8229850472684295	-0.2902909683246105	0.02679975101019881	0.04248266237614236	-0.005874598986655996	-1.905229407469303	-0.5320856113491643	0.2518625017005116	0.1321225890041413	0.09793744836284131	0.05960601383501066	0.06633914973567187	5.293723114551073e-14	-1.297842352521544e-14	nan	nan	nan	nan	nan	nan
0.18	-0.01788590020934316	-0.06708644605696355	0.06294196719609352	0.459264968065252	0.9329502030642729	0.006312474390649042	0.1089815259817467	-0.1049587249649698	0.008237484466764514	0.1914617196933719	0.09461172806872888	-0.1412807936695041	0.004114096908279555	0.09352736512586006	-0.09045196903588709	1.079200597273096	0.1223378513119365	-1.079200597273096	-0.1223378513119349	-0.2792359390872881	-0.0726395003186955	0.01780721909758955	-0.07015298293055659	-0.1055462234405939	-0.04822863784134786	-0.1508801404827317	0.00679666366139206	0.556395354914144	0.7284437147516818	0.1270446911916077	-0.005413186701053588	0.3273787830050967	0.001578200608239013	-0.2104309313667514	0.2153140712439765	0.05578569140047501	1.411218536196776	0.1994995157042482	0.04136240681675978	3.713969221650111	0.5032369473712168	0.4961841829182277	-2.222730668639145	0.008331139208321259	-0.04616356348693092	0.1703737822095754	-0.2300356309884391	-0.09554647327244713	2.609778718383672	-1.485953952395837	-2.609778718383672	1.485953952395839	1.34421769861734	-0.1769684864244347	-0.07071889828554775	-1.486578367297026	0.3965323693861378	0.04169502902160249	3.281886675906204	0.5466803098998246	0.9484477210678065	-1.647966281931491	-1.302501446488722	-0.01033876318151469	-3.857062312943546	0.0263135361602529	0.001261795562129727	0.01243414927937722	0.001168174005220501	0.01346538590244454	0.001163702236553285	0.003604951285240935	0.001569616075824886	0.004804576163329148	0.004393167878810855	0.0485389758890706	0.04476621672371613	0.04509153608483773	0.001375873468417314	0.03044724448751484	0.009014340374802927	0.01239975058304114	0.1673441549130949	0.1561934784732625	0.4034921886769461	0.3729101902999568	0.001636619482588634	0.01911900226522597	0.02706565646850454	0.04338718393533948	0.00118160188753196	0.009353016389384655	0.002796964316459665	0.004671822111937128	0.002358087203985093	0.01035791287725783	0.004248927665824936	0.02901061447733134	0.06549404657423955	0.09572240391838692	0.001261844849456049	0.01805145216393946	0.001654623527477292	0.002473232123290136	0.001361358897841231	0.01898537174429767	0.07329001650191126	0.1003657691913892	0.004910299199842066	0.04064822890696373	0.002305134919827133	0.007448518399669851	0.00264732320340387	0.01114105140987971	0.3255916846883463	0.3107117543313644	0.001294702971385652	0.02772321780724385	0.0358830944023963	0.03140706439492143	0.02874221322512629	0.02076821280702234	0.03093594207074672	0.02377845056850922	0.09377821267617693	0.08728926968697336	0.131285903272245	0.1048043584256739	0.00154538906463865	0.005929579208305498	0.00205234830372833	0.001550750141222778	0.1035185780024884	0.07558436077860665	0.1031623494387175	0.08438738599504705	0.06466477343082748	0.05743020960245795	0.07270161361231668	0.07128748257558326	0.001484674801975406	0.04043141771042503	0.03491220451892699	0.1267640147588092	0.003827928890809874	0.02259250074491318	0.002659014644074339	0.04607418634599147	0.00263639603366628	0.01228599054483226	0.005745760021463066	0.001263228369347642	0.001053729286284038	0.007607240832450782	0.001172053499491874	0.01553627216975925	0.00452708715361924	0.01964006657582153	0.06797196290516495	0.06292455108818266	0.1065600626810897	0.09949247061263032	0.0912241641697658	0.1187850112975667	0.04303855354718597	0.04970016805291638	0.05264070988495186	0.05527992596830917	0.05139568678046565	0.09779332483985927	0.04053767711889317	0.04177331828927155	0.1531526713874325	0.1122852836907193	0.006028023084755392	0.0256597141471965	0.06990119179250026	0.04690452514220009	0.03784633006353756	0.05255414396383418	0.003756233257463023	0.01371288746419357	0.001416102396764302	0.01981045710183272	0.04231554384815382	0.09613443673648013	0.07967864664395859	0.0941741621357229	0.002469689244748718	0.001176056117354828	0.002666119008859532	0.005343649448160955	0.001696986723287919	0.005538206487063272	0.1412537651725554	0.1414364907870468	0.08051609468186309	0.08536322559429453	0.001476038669136309	0.04136922247941881	0.03916933788840695	0.08048399618868743	0.001212341209566845	0.02717604930002266	0.00107298784796638	0.01926471971842269	0.001149601541821143	0.02104639236827069	0.01084137933827182	-0.009318340854557343	-0.01306415516542443	0.01218369677347618	-0.02740942861637912	-0.03367960261269765	-0.01451589865706235	-0.007297792397767347	0.00125151087271544	0.001169161345602502	0.001090922960438146	0.00140150430520118	0.007180194285531212	0.03218049278702947	0.001329111071339628	0.001146155697616128	0.148710191371293	0.4222116521163898	0.00161447231361648	0.051870709933147	0.00119641754968506	0.002535411135344326	0.002247547102978781	0.001822758467357462	0.1229775461985905	0.001295886741535497	0.001505371270223135	0.001386141724701615	0.05440604740520406	0.008206611437629675	0.001668221847199117	0.002069420441626165	0.3885278023044733	0.001255115041231698	0.00194172195005592	0.001488411389806232	0.001670308492659905	0.08924271952342631	0.1163464462419208	0.001675925370663973	0.002276446287222039	0.1025773745020839	0.1017041452238173	0.06731752751080373	0.07049261641800561	0.001614434478206904	0.03006038218362844	0.00354352962000894	0.002335778581763064	0.001726811299784238	0.004307162236786855	0.001062704424127292	0.001163682577775955	0.001986538406846883	0.06752715567470174	0.08555616946147346	0.05357589351406432	0.04620675836760937	0.05522792399078748	0.04782674551258164	0.03478086568484114	0.1340390798921597	0.00189174848177351	0.06203963154079249	0.03472959398939693	0.004376855308719417	0.001459975983720855	0.0221571522737023	0.0714074693972544	0.002836172770190302	0.003369943020342246	0.001048576150175029	0.09909795106896904	0.0827126756099625	0.001506251654617516	0.03364397208152018	0.001243348618681991	0.001083424378845643	0.001170431031066675	0.01013166344322197	-0.01096643365097166	-0.01309624649609479	0.01324603025613492	-0.02650025374456824	-0.03103030666909747	-0.01488574366847517	-0.005620434196927396	-2.62207685206439	-3.500817171654104	0.00142248063358687	0.07102018999650669	-0.02449001262842112	0.003242923080455004	0.283616739520626	-0.6275095222408672	0.04646970315808816	-0.3829243867201394	-0.84776745905083	-0.2524222830572038	-0.00399204789518388	1.640536891292978	0.07546954292732179	0.01480350671933929	-0.002042746348660961	-0.2758260331530428	3.313437489433392	0.02885517745422454	0.1120589447626769	0.006748492383642579	-1.052394992096648	0.2633847109870253	-0.03258556665433173	-0.03963960053469651	2.155165093362466	-0.0201896257540538	-1.541287780722712	-1.051960089858947	-1.166782582855225	-0.4671527670881324	-0.8625606791212039	0.002247327281624016	0.02962975935911811	0.2992380468173927	-0.6930642557486064	-0.2135120272281062	-0.229384559272591	-0.001942061807175295	-0.3879202966282067	0.03837229799472303	0.1178095919676897	-0.02531456243599651	0.03326250279971009	0.0362733614498793	0.1251453203246873	-0.01548734044660023	0.02976494464223613	-1.056703611324552	-2.328828084566932	-0.01569682871303009	-0.02053118302013631	-0.311718663485282	-0.3358211331168957	-0.9327449876290305	-0.1725149049087346	-0.1389541533821234	-0.2403232391266653	0.07870711952898866	0.009821811439766239	-0.6994551011970866	-0.3816821911349961	0.03016431421242293	0.05772314389361383	0.06863668578260407	-1.903303915402602	-0.3080797565815574	0.2954167695893618	-0.3491599996308562	0.0817879233680126	0.04903964352506675	0.05592532785104591	6.906670483464224e-14	-4.947111995441187e-15	nan	nan	nan	nan	nan	nan
0.19	-0.02053699825250786	-0.06415507041515789	0.06319237834904813	0.4732962644498794	0.9348271053423955	0.006735486327946683	0.1462991723553329	-0.09907598397379995	0.01205896631598447	0.1702054938401545	0.0938335662976213	-0.1411585761050991	0.006223414388010325	0.09022393315220748	-0.0910371044023662	1.102050488383773	0.1081760346456416	-1.102050488383769	-0.108176034645656	-0.2657562679791139	-0.07434237861755061	0.01708386650512919	-0.08534195715654574	-0.1017377652118029	-0.04787335298870701	-0.1177679542211116	0.01249905363604021	0.5663959940993517	0.7127406080636185	0.1142842531889624	-0.005515664189702869	0.2903456931542976	0.001965082482240951	-0.3142358103835826	0.3672133582848286	-0.005166394754610089	1.395292693533019	0.1758336236941929	0.04299725808815352	3.74139499628023	0.6681305669452005	0.2719660181985041	-2.02764451784508	-0.1613337439147986	0.07038539513404123	0.2460549588152547	-0.4247750542203431	-0.02213473157808912	1.959381036465993	-1.333766379653496	-1.959381036465969	1.333766379653532	1.351302731591072	-0.165078449938925	-0.07438911837865143	-1.547341564385205	0.3663391453872833	0.03063702939845106	3.317932141094526	0.595096918605477	1.051912155502954	-1.498603766313099	-1.224259801496112	-0.01279226136217777	-3.540776498796307	0.04897726653873295	0.001257465000676166	0.01288587041056365	0.001171829805261294	0.01409946479762054	0.001126706653240651	0.003664755846426933	0.001488138454814631	0.004716110534346408	0.01500149066513408	0.05799727307922673	0.03828749498763957	0.03970869818319524	0.001356965632343237	0.03102901179248295	0.005193796068116264	0.009597109804689065	0.157089335873953	0.147462155243409	0.4089097523346988	0.369932315705426	0.001626324113524363	0.01927080511071093	0.04541728702525057	0.06189000081267706	0.001198952940809142	0.009835150074945953	0.002640092037346388	0.004857801834680104	0.002301036274197495	0.0104906878075884	0.003051169678083953	0.02633123912153248	0.1076088152914934	0.1340922052608152	0.001305610831576976	0.01838010118901607	0.001570755223665894	0.00260537515677211	0.001382485841493511	0.01911474653769927	0.05875560952930385	0.08713604644516491	0.01060112992908162	0.04646122686524067	0.001999501581351834	0.007109087640563443	0.002359046099649997	0.01081133923774299	0.3489546418550714	0.3298830698358214	0.001272853085520739	0.02739813853177495	0.01997948903819466	0.01912907505666259	0.01586724429969092	0.01257579950936525	0.01714146966688349	0.01472073527565273	0.09231716807041727	0.08330298423765593	0.1245795829398632	0.09675729555796725	0.002445783441703317	0.006500441171583879	0.002216779339422612	0.001869586848286754	0.1018833071320228	0.07815030138611122	0.1027189638948321	0.07900973909673338	0.06640795230994392	0.05600377980653001	0.07058104832352018	0.06834620967597299	0.001587838189670384	0.04041521470437892	0.03183908526630145	0.1228497101023393	0.003710885511968416	0.0228560716337685	0.00251796092015643	0.04701702611470435	0.002186775064795082	0.01263807600664397	0.004895442121068272	0.001532088006157024	0.00105974154851467	0.007972156194904647	0.001166428575444098	0.01669652301805816	0.003251299016416037	0.01910690085382278	0.06707549412822018	0.06294732655794799	0.09643719773814695	0.08989757401507451	0.06910858656920794	0.09489570720421728	0.04297652670613292	0.04804796696653706	0.05417956866182557	0.05513600597886668	0.04959689661119661	0.09595204552352084	0.037820838872348	0.03911613299583897	0.1444985984683348	0.1051912038037004	0.003975055795654702	0.02491654506659606	0.06529233336467763	0.04545921137751761	0.03566457374924063	0.04998869453551285	0.003815479377587451	0.01410006521504761	0.001451324502407606	0.01990223433744016	0.0316221727131144	0.08961201995865178	0.07438071983025095	0.08985013767628143	0.002795044863939732	0.001528918558589328	0.003459017233826526	0.006194944623317215	0.001380966981374443	0.005882788992617233	0.1211963511565777	0.1226868966207697	0.08131535537355564	0.08264384198029784	0.001508492758123477	0.04419980441735941	0.03280945377119408	0.07487016775908449	0.001237467331621195	0.0278622966879066	0.001081418661532017	0.01966373946767691	0.001166541962472728	0.0215038115483071	0.01002819444555877	-0.01088013065456721	-0.01317897504191463	0.01325040098850196	-0.02568076655163115	-0.03038075659241179	-0.01463748675920647	-0.006319786807292668	0.00125417517924791	0.001181115564986746	0.001085869607615611	0.00140459869534342	0.0427416117698196	0.02917107905136659	0.001344159586702495	0.001103766603734065	0.1337608894759859	0.4191999104528905	0.001616527103837554	0.07982135795906799	0.001234456506851435	0.002425356047558756	0.002236151413226977	0.001766022693383533	0.2003134069100904	0.001398011717923396	0.001464583698084106	0.001420037964887474	0.02790500591589678	0.02385895704635755	0.001690069104938396	0.002047156599439824	0.4032671901623395	0.001245839749357907	0.001547810426313324	0.001274425528054081	0.001390390457926737	0.09123740435987156	0.1130818710758404	0.004833952352748436	0.002483541878150478	0.09699067204226071	0.1024363163911643	0.06976777800033673	0.06552935536238473	0.001763930848565252	0.02673781082738845	0.003625360075599902	0.002399531530867925	0.001707530840773872	0.003733241350601952	0.001068787630398839	0.001157938738722895	0.0018433155160629	0.0645431524676974	0.07936916161424133	0.02771010831433054	0.04006614436501092	0.05680894675901618	0.04702434646485106	0.03445366515168641	0.1284434857781033	0.001732824164944121	0.05707217323637971	0.03171229603285071	0.003454907152088577	0.001511782662746308	0.01636925245016323	0.06394253493336677	0.003389198730420662	0.005069900741063004	0.001053794967212747	0.08411977896996424	0.0820889236475416	0.001572855765629219	0.01828530551299406	0.001280803492032627	0.001095923265979497	0.001195816096010836	0.00913223435471567	-0.01237287805745367	-0.01335997775506086	0.01432060178942107	-0.02329651473253441	-0.02656227051077552	-0.01456046933393496	-0.005901263305109978	-1.887261068805677	-3.64534575544689	0.06778343714575748	0.06008217994977903	0.02174274850893662	-0.01466951202623546	1.505087337616089	-0.4605597939942926	0.068201067751797	-0.1963325590425969	-0.9121592824081526	-0.3388242262429347	0.02523692912518778	2.039492228898026	0.03596436796277382	0.02145097723334876	0.02171652357159517	-0.2497216818171794	4.326427276647915	0.03561542192362586	-0.03515859761284437	0.0165625230849528	-1.631227650611845	0.8480849637269045	-0.03201149251062043	-0.02675333000281605	1.693985988785894	-0.03404870061831573	-0.93044383308181	-0.6059558417012662	-0.6696661631241296	-0.3282029758813449	-0.7396735712502184	0.1049888742812769	0.03394980538598544	0.2111369895731708	-0.3926454968589349	-0.07854675650818012	-0.347933275705765	-0.002622445963650968	-0.3889239128819111	0.01872447203954975	0.08085426026703513	0.07453308873795118	0.02298165635837246	0.03672234819545471	0.1142607671798268	-0.05512619911113822	-0.02372372939636834	-0.8716630785194747	-2.448362721117588	-0.2962988668327448	-0.008981501023958926	-0.08763768865097291	-0.1983580331429277	-0.5115899617867943	0.01073693876487152	-0.1524578291191662	-0.2721908184018109	0.005715332214397511	0.009115518818074275	-0.6074426473121616	-0.4807697722126056	0.04004633809787885	0.1098521868806514	0.01737434600154553	-1.835595867811993	-0.2390968536587943	0.2733292499582814	-0.7587533538106124	0.05638403201788896	0.03156453963786224	0.03665741089488869	1.065065379753715e-13	9.455139299242264e-15	nan	nan	nan	nan	nan	nan
0.2	-0.0240595590807191	-0.05981713286714561	0.06284938062209859	0.4871758609919936	0.9364659292145849	0.007167565100617949	0.1836461247713451	-0.09169972730470213	0.01375388145581435	0.150926229018396	0.09143764818109144	-0.1398775193915815	0.008926500986276602	0.08514937823184643	-0.0909077462985351	1.118371848656671	0.09591538374334072	-1.11837184865667	-0.09591538374334063	-0.2522181602839998	-0.07597049484926861	0.01631068676657621	-0.1010223159480881	-0.09819584315318465	-0.04759039549580871	-0.08497386636721739	0.01872458670487821	0.5774382388147832	0.6983526652126025	0.1030660222125186	-0.005721742464361922	0.2567388361975989	0.002516034496990541	-0.3847234883759695	0.4966264524966468	-0.0628960845797337	1.380878567694139	0.1518838344259781	0.04317577389148799	3.719830430116474	0.8019400829558415	0.07087084100150025	-1.827338462355729	-0.3152201298758482	0.1856042663280764	0.2891276059376694	-0.5842602203497065	0.04735222078313154	1.304072550828378	-1.105720799597033	-1.304072550828378	1.105720799597035	1.355905016004795	-0.1620160729973733	-0.08068432750423991	-1.584855280405898	0.3432251353537831	0.02722955707430309	3.218266994362457	0.6513089287367314	1.15676882711223	-1.384933514520943	-0.9940600412485748	-0.03105892037809296	-3.171815734122966	0.05912756431114496	0.001256631879299727	0.01336705185199572	0.001179635484829002	0.01475276132049247	0.001105684232927046	0.00374564272780697	0.001448917836563708	0.004636516660434311	0.03726626784782739	0.07658161542381274	0.03336622186671571	0.03565030548744429	0.001355032260236074	0.03177761204256717	0.003225271539582399	0.008098523599464037	0.1448422204446538	0.1376770509151776	0.4116309775815417	0.3662202739670606	0.001622199295858464	0.01944142709062514	0.06754618316199618	0.08376634340786666	0.001226648285691687	0.01037244722328056	0.002506522350706667	0.005082012445603569	0.002266761767380288	0.010654619171178	0.002419685013590304	0.02422272796498825	0.1615741980724786	0.1815690394033562	0.001378547472508168	0.0187385764884948	0.001508402555077525	0.002779494981746361	0.001409994848353022	0.01926534332217348	0.03833662169657012	0.06698765430987631	0.0210644647265613	0.05658732984275239	0.00185722712198024	0.006874070403241551	0.002203361113953366	0.01059697488811329	0.3691262938895924	0.3448892337322171	0.001257289581254752	0.02725779436950462	0.0111880274752032	0.01247551281024466	0.008901276168048915	0.008260430532326451	0.009620100933536513	0.009887013557795366	0.09233416646890447	0.0807632371069541	0.11922999081428	0.09015445346397975	0.004468034646945411	0.007890632871551331	0.002402445610538304	0.002225990715727048	0.09856894277792892	0.07975083886788933	0.1027715911737577	0.07633086859900193	0.0684609023319664	0.05572381798128715	0.06718988423668677	0.06454755196168553	0.001714128982481796	0.04035249066163039	0.0286308949441038	0.1191058709368294	0.003692785617571901	0.02305464203096336	0.002479029332437334	0.04789318952113679	0.001951618792607562	0.01335268099787961	0.004181093998282467	0.001772306132370496	0.001065789226467406	0.008341940540385409	0.001160744120913619	0.01796860587069745	0.002537037090315549	0.01925793469138473	0.06524625294258404	0.06247979892605603	0.08785583363982845	0.08187146163550341	0.04448132500912522	0.06983115713413933	0.0400891443770345	0.04414308115086864	0.05573367403587449	0.05508572222461557	0.0482499931851248	0.09541856128944833	0.03621065303182173	0.0377513154749485	0.1369789838453428	0.1015431050147375	0.002857512659366665	0.02561156992234672	0.06048841307322333	0.04380838396852715	0.03308118269886671	0.04712184415843527	0.003386298234443779	0.01396693214558552	0.001494832980512173	0.02000440514222356	0.02306838507556497	0.08393729593126206	0.0680784367582479	0.08460582526233565	0.003233629421855791	0.001969746160903177	0.004701602280221079	0.007487019100866704	0.001225371716889984	0.006227584020636763	0.1027147812578128	0.1049449544316286	0.08149383755105533	0.08051529077230883	0.0015580105855758	0.04688840011775777	0.02207828807688329	0.06560597576270172	0.001268756658121486	0.02832217949668616	0.001091884064848916	0.01991201517748694	0.001187704823870684	0.02180151864109485	0.00909084675565062	-0.01233835685889178	-0.0133930691733888	0.01432235008236772	-0.02296871985535989	-0.02630245048010079	-0.01446116657022735	-0.00618100434925592	0.001256839485780153	0.001193069784376711	0.001080816254795514	0.001407693085489996	0.07830302925411603	0.0261616653157073	0.001359208102072879	0.001061377509848397	0.1188115875806751	0.416188168789388	0.001618581894060078	0.1077720059849922	0.001272495464006516	0.00231530095977025	0.002224755723473995	0.001709286919403092	0.2776492676215961	0.001500136694312209	0.00142379612594285	0.001453934205089321	0.001403964426590851	0.03951130265508656	0.001711916362684455	0.00202489275725662	0.4180065780202059	0.001236564457480462	0.001153898902569944	0.001060439666306032	0.001110472423195836	0.0932320891963162	0.1098172959097611	0.007991979334831659	0.002690637469080318	0.09140396958243725	0.1031684875585115	0.07221802848986995	0.06056609430675539	0.001913427218928533	0.02341523947114854	0.0037071905311913	0.002463284479972555	0.00168825038176587	0.003159320464417146	0.001074870836672421	0.001152194899676123	0.001700092625284489	0.06155914926069368	0.07318215376700933	0.001844323114632189	0.03392553036241296	0.05838996952724444	0.04622194741712038	0.03412646461853158	0.1228478916640473	0.001573899848112529	0.05210471493196722	0.02869499807630278	0.002532958995464562	0.001563589341774397	0.01058135262662363	0.05647760046947901	0.003942224690652176	0.006769858461785378	0.001059013784252729	0.06914160687095976	0.08146517168512116	0.00163945987664164	0.002926638944462783	0.001318258365384815	0.001108422153112592	0.001221201160955412	0.008132805266209278	-0.01377932246393572	-0.013623709014027	0.01539517332270723	-0.02009277572050125	-0.02209423435245283	-0.01423519499939443	-0.006182092413292936	-1.374148845832047	-3.724308974807587	0.007314542572406202	0.0748637156258761	-0.02027354863625034	0.005017274161391578	2.108825770443023	-0.3626204809952605	0.07983629235440806	-0.1221134721838953	-1.058523678753337	-0.3992557118385605	-0.0002282209829523853	2.315242034874989	0.0865022353877298	0.02244968444687271	0.004188540239102033	-0.1616531932841725	5.134844049464006	0.03482043221816693	0.1204543032241896	0.0109928886414913	-2.436128869915275	1.126005714843905	-0.01170286222115312	-0.01657003598045529	1.322134771750706	0.01675739690291955	-0.4164023623535688	-0.2765512257439171	-0.3219838678628376	-0.1778451033960276	-0.573716524392764	0.16611327456623	0.03714319145134493	0.1061574216752903	-0.1533089756339298	0.01578156690820665	-0.4008615220728912	-0.01124626896886303	-0.3538271984391708	0.02537219966130476	0.1044743195062332	0.04718934339589256	0.02753420067195296	0.03724715815207633	0.1475117212414141	0.1213525715639756	-0.06829567569583941	-0.7429467677378405	-2.563877279990998	-0.4662337745701809	-0.001803935992943818	-0.05015964703540758	-0.07734757861159611	-0.2435487680192474	0.1151238823983349	-0.1800568822428665	-0.3006034288869275	-0.0253550439668349	0.0119005254068574	-0.5299165511280974	-0.5657397820305877	0.04775734646665969	0.1458790043976101	0.06867919028335373	-1.701773519974732	-0.1899132753830506	0.2670195220779514	-1.079232712918228	0.0365150075608412	0.01889083564316904	0.02398291041757531	1.563201282170285e-13	2.755664594129237e-14	nan	nan	nan	nan	nan	nan
0.21	-0.02798580408885583	-0.05436266705278604	0.06201247574906602	0.5009226370361527	0.9378759332825438	0.007588201646976791	0.2203721790188192	-0.0831993043096559	0.0136221133338608	0.1334118824774404	0.0876685746850005	-0.1375022114035342	0.01176050091596081	0.07874087320541788	-0.09015956382331632	1.128093434803886	0.08610882566967565	-1.128093434803881	-0.08610882566968528	-0.2386257141736298	-0.07762130936894437	0.0154611286816982	-0.1169196334526879	-0.09483445788938143	-0.04729250830934325	-0.05367690424218104	0.02560088811317624	0.5895251350696612	0.684879859636459	0.09450871589340078	-0.006132438036941223	0.2264316217532305	0.003242098118325942	-0.3958726052610086	0.5893499946922282	-0.1070014917938445	1.368796451933076	0.1301516745477569	0.0409316701888552	3.616503246443195	0.8918212148486316	-0.09557183473709438	-1.678407122707481	-0.4334479655280579	0.292311536387743	0.2732325924944334	-0.6902327393947306	0.1051178763003282	0.6387386438459168	-0.8517947368003583	-0.638738643845874	0.8517947368003965	1.362557904320875	-0.1696246060763747	-0.08969778386342174	-1.59355443553866	0.3300979297378621	0.03435029065210032	3.031789572930127	0.7267835127695195	1.257311221864014	-1.305536547105258	-0.7226941669893565	-0.05165041963121553	-2.885748326615567	0.08596072181263657	0.001263992095918585	0.01387504669918413	0.001196172935052962	0.0154493882929767	0.001092565910208738	0.003824734147244077	0.00144060686883225	0.004566312881126638	0.06811041964392094	0.1012047448869301	0.03042080483026781	0.03328950943699256	0.001362865223388303	0.03260260446954605	0.002165155090929427	0.007229470030192147	0.1294679868599485	0.1255858642761272	0.4124349410567461	0.3624931591539882	0.001653873907068916	0.01964459155036638	0.0924215648427356	0.1081178945382375	0.001308997207964378	0.01097670341833377	0.00239933972169438	0.005323892419181607	0.002261260752675731	0.01085014449583408	0.002047068816261725	0.02255489132991633	0.2239347730240056	0.2355332022567549	0.002815474946142954	0.02047893166096151	0.001456497427324619	0.002976583616269774	0.001442567970776757	0.01941385126506902	0.02115971873843664	0.04567952192701865	0.03506108533367173	0.06975558934496109	0.0018726465471929	0.006739743377112853	0.002133531978825659	0.0104458140129242	0.38693995827344	0.3570407949850669	0.001244903574602361	0.02728773593010889	0.006334435015031458	0.008964703902258829	0.00510011377884033	0.005999874886211655	0.0054958829962079	0.007298444114606547	0.09366405969699179	0.07980421429374253	0.1153012191173396	0.08538370515467374	0.007763924077088194	0.0102035296363943	0.002539523902811661	0.002586302486336564	0.09365503567787313	0.08017512810300929	0.1035564534326125	0.07578009536619497	0.07109166873998166	0.05643749093137736	0.06310121549208665	0.06057644890368651	0.001825745630869338	0.04017778438918444	0.02547485114529964	0.1155963336055121	0.003706877534566573	0.02320519299522878	0.002474569807950958	0.04869460467694666	0.001801731193684335	0.01417803457976407	0.00353232434441676	0.002006563985927108	0.001071273436101676	0.008702868761575847	0.001157861560898879	0.01933775618286239	0.002165867017118345	0.0198797138540176	0.06264233021808593	0.06162195702779479	0.08096350403826444	0.07545464131174404	0.02478920704578453	0.04955107731501999	0.03492926512092907	0.03881367068457517	0.05730844236627022	0.05525654579099395	0.04815221620974745	0.09577859181431592	0.03534313698817989	0.03733143765826196	0.1316559224549273	0.1003123238630545	0.002200069987827614	0.02712496824015409	0.05558537537585539	0.04198061392283736	0.03008103270158105	0.04396920404025412	0.002879044636260856	0.01375532296286739	0.001531714581544841	0.02008492278482927	0.01680272691033632	0.07898217175219625	0.06107817060184748	0.07872113971410197	0.003812060831778877	0.002523968809223417	0.005968768488336081	0.00888085330109476	0.001146312198344122	0.006631434548343677	0.08640307955663999	0.08891284087451279	0.08193245920484747	0.07912969449579373	0.001615255178849757	0.0493220486493308	0.0128122672335543	0.05755935496072824	0.001307393266005001	0.02854468032507336	0.001105344698925136	0.02000456622353379	0.001214335699166629	0.02193432583041132	0.007659203715454374	-0.01368983588633354	-0.01335258738195697	0.01487278204603673	-0.01952467819816233	-0.02175043479788401	-0.01315207126155043	-0.004818315618369485	0.001284198428231142	0.001230592418014895	0.001077295490631739	0.001452464204740006	0.1300093722444488	0.02773336833420159	0.001381028742930142	0.001048870843094544	0.09507719138287365	0.412378697894081	0.001744739799097781	0.1405989129396016	0.001498252346082687	0.002263418698478875	0.002281539648905029	0.001613678000423491	0.3723684343058108	0.006701414590420875	0.001384268235896577	0.001495629511207695	0.001256152426272945	0.06090595492404641	0.002038382201996277	0.002090726152159582	0.4303385342207585	0.001228141517751431	0.001111133521179006	0.001044201191395946	0.001080285218468036	0.09744290184569847	0.1093973546801339	0.01402875818362425	0.002676414916110638	0.08292583031379401	0.1059543206134489	0.07644913783541654	0.05557478775374522	0.001966597707218234	0.02057259438512056	0.003733963484501278	0.002475506986778517	0.00160884569686923	0.002588214100055999	0.00107876841673778	0.00115711504538754	0.001843214833210533	0.05741353445845885	0.07041671124980253	0.001542645444921894	0.02452544103626433	0.06002467434477252	0.04958524610401969	0.03449897676223047	0.1243055230704128	0.001459441158323248	0.04717010330388385	0.02483980751318467	0.002189571190772555	0.001575734442557462	0.009177305657410191	0.04843911449193648	0.004823829923335536	0.007764259872943501	0.001068179589293119	0.05934070307222801	0.08342668518458457	0.001704993549642721	0.002252829062000842	0.001372508120710027	0.001128610506427595	0.001259727832176592	0.005848679434654785	-0.0149697256516938	-0.01309520828486921	0.01500530098836898	-0.01562615852309368	-0.01692337947201096	-0.01097647696259739	-0.002364605451544606	-1.001495020420422	-3.736508133384616	0.07322536643463429	0.06765496345611144	0.02208566412006894	-0.01321631018490855	2.772063717171388	-0.126968725659489	0.0842310269515654	-0.05984362343175355	-1.357843043766464	-0.3447081721643834	0.03181068225160279	2.548115722035734	0.04931036012152042	0.02608470159115902	0.02808468984249823	-0.1612957487327516	5.645770759607877	0.2909895559407263	-0.03014529987614505	0.01660220320985332	-1.750795428988398	1.478090149349823	-0.01206812177099193	-0.01314133775091748	1.119921789921886	0.0005088676000896428	-0.2763121312584115	-0.1728954397548938	-0.1957144808812457	-0.01969624377895564	-0.3869123315684851	0.2880856671589107	0.03521706453522817	-0.02615215469958647	0.03365450713918689	0.124299688026661	-0.3972135574177185	-0.02323178356838348	-0.3437370547511395	0.008066179584392326	0.06418486971663995	0.1050193876102726	0.02086329529000081	0.03520280879613828	0.1335251228696298	0.04136605725587578	-0.1060651639310415	-0.5488625661913552	-1.534179951714626	-0.600601997503787	0.03221853479319969	0.1112879991587874	-0.01130103911002841	-0.0100935831855855	0.1831791562144962	-0.186412880660707	-0.3298755976416328	-0.01764960045857543	0.005427635731944892	-0.464609261283093	-0.6138546731082721	0.06330467639958537	0.134946649238747	0.02539142969103159	-1.498669953594618	-0.08452282256816751	0.2234402259601865	-0.5751958390667139	0.008842559750398271	0.0003269643436746583	0.003579422998028849	2.566498145192223e-13	3.257755720898185e-14	nan	nan	nan	nan	nan	nan
0.22	-0.03188395302750221	-0.04812846728630861	0.06065901875088991	0.5145581862465575	0.9390696566151021	0.007985801199864631	0.2557986462412153	-0.07398976903216606	0.01187549737375129	0.1173005610255608	0.08287162094715597	-0.1339742045618084	0.01430235708625053	0.07148888435485244	-0.08874871673176414	1.13111650083818	0.07895541057432341	-1.131116500838179	-0.07895541057432752	-0.2249675282325497	-0.07939254247351192	0.01450732120147124	-0.1328723289595034	-0.09157296431247756	-0.04686334147438511	-0.0245247920628135	0.03331690015706	0.6025184792120746	0.6723237553423591	0.08850627998438973	-0.006766155366615617	0.199101446228017	0.004232760170364406	-0.3791042744797475	0.6525732429235023	-0.1662065096070629	1.358633200943267	0.1086276874042933	0.03856837519729126	3.459913025079981	0.9437625394404929	-0.2520987266724762	-1.546733444545635	-0.5207961782237789	0.4161440370526583	0.2306988540885617	-0.7529569851858173	0.1798851440390333	-0.03563147175553265	-0.5750922039342846	0.03563147175553293	0.5750922039342867	1.369052982146291	-0.1860997899761469	-0.1015342065742044	-1.59593088084724	0.3232467979754673	0.05348548677369767	2.789297005230556	0.8192510558528376	1.338058404618975	-1.201593258111159	-0.4830859592276868	-0.07566327179111226	-2.576407950291502	0.1120472504512695	0.001281351334298632	0.01441037797096232	0.001223203449891865	0.01616972628202143	0.001084247679032431	0.00390723264161342	0.001458827097675585	0.004489024853994159	0.1064876893821392	0.1311481616672196	0.0296020795037778	0.03276233104346884	0.001377690419718048	0.03344360926126708	0.00162615258927129	0.00673872349476797	0.1103140452289372	0.1105576021456857	0.411773248598539	0.3593552920959256	0.00173274771555734	0.0198966321222687	0.1197451800337788	0.1345896084653515	0.001463016629024505	0.01165788155507742	0.002319727039728603	0.005606874304786321	0.002286840900959641	0.01107967627041889	0.001812521081071102	0.02120918069070106	0.2940827657802499	0.2942400993633609	0.006117368793762902	0.02411314667943587	0.001410773729228353	0.003194414514740824	0.001479698301609942	0.01955525743215458	0.01175096381821598	0.03346578928345204	0.05213533774773731	0.08555801210484985	0.002043372788973053	0.006694596392957294	0.002131410805880302	0.01034456415964089	0.4028079222345479	0.3675225557526977	0.001234498900399458	0.02749353076943742	0.003826274558554409	0.007138215944946647	0.003154899619417199	0.004855811011724022	0.00337552578338446	0.005973034738113306	0.09622072308396638	0.08025457654047204	0.1128103280510201	0.08228662295050759	0.0123849958031823	0.01348473798939346	0.002601109453761384	0.002936290043739342	0.08717136236067169	0.07913074417296333	0.1051829913706838	0.07681396230314268	0.07441754939757583	0.05815674504015919	0.05857899758625607	0.05652619145713911	0.001908150228623226	0.03989711903091644	0.02245109631286532	0.1123179941032458	0.003727279465904249	0.02328252935049038	0.002478431627756315	0.0493444100766505	0.001687010004707063	0.01519582904215815	0.002921433438613934	0.002220490543122992	0.001075963981636399	0.009051283171274424	0.001158881132500994	0.02078324396191119	0.002051172435617444	0.02085251176317948	0.05933348976049803	0.06030264644787639	0.07580749112086015	0.07072530492806484	0.01381184202406251	0.03830673274068639	0.02771275940921408	0.03211196762447618	0.05890624114323416	0.05565509063087393	0.04964185744330708	0.09742676621561017	0.0350567844188166	0.03743183360506783	0.1290546751391146	0.101191510933651	0.001812934574007683	0.02918762054797382	0.0506282109636844	0.04006181127999481	0.0266579193876105	0.04052531214774659	0.002453015703656396	0.01360028398434176	0.001556232169591856	0.02013745051046471	0.01283695645158558	0.07457509117357264	0.05352719008647223	0.07227558489037815	0.00454054720225366	0.003240189553088302	0.007097912590704311	0.0102271283576313	0.00111136547814075	0.007001422903166777	0.07254479651403088	0.07509114011681484	0.08303294073884822	0.07887849746797904	0.001676634774358248	0.05143180547139441	0.007617869863032917	0.05319997115029375	0.001353832400678294	0.02851617872446973	0.001122169798932346	0.01993270627997305	0.001246913405253185	0.02189312501224184	0.005659238814353101	-0.01493393102065283	-0.01298675963204116	0.01479634447770059	-0.01539891951415795	-0.01678585965018305	-0.01054322746745952	-0.001819094733575336	0.00131155737068161	0.00126811505166106	0.001073774726469917	0.001497235323995266	0.1817157152347855	0.02930507135270172	0.001402849383802866	0.001036364176335769	0.07134279518506319	0.4085692269987736	0.00187089770413732	0.1734258198942127	0.001724009228137005	0.002211536437184022	0.002338323574335119	0.001518069081433145	0.4670876009900251	0.01190269248653115	0.001344740345846116	0.001537324817327327	0.001108340425954859	0.08230060719300721	0.002364848041317726	0.00215655954706676	0.442670490421311	0.001219718578015441	0.001068368139782624	0.001027962716480579	0.001050098013734866	0.1016537144950801	0.1089774134505068	0.02006553703241453	0.002662192363144083	0.07444769104515023	0.1087401536683862	0.08068024718096298	0.05058348120072263	0.002019768195516277	0.0177299492990927	0.003760736437811541	0.002487729493584337	0.001529441011974888	0.002017107735695271	0.00108266599681218	0.001162035191111368	0.001986337041146074	0.05326791965622443	0.06765126873259483	0.001240967775230822	0.0151253517101165	0.0616593791623006	0.05294854479091846	0.03487148890592939	0.1257631544767782	0.001344982468537634	0.04223549167580109	0.02098461695006307	0.001846183386088441	0.001587879543344206	0.007773258688194547	0.04040062851439401	0.005705435156021185	0.008758661284103814	0.001077345394336204	0.04953979927349596	0.08538819868404769	0.001770527222644627	0.00157901917953875	0.001426757876036241	0.001148798859741896	0.001298254503398206	0.003564553603100395	-0.01616012883945194	-0.01256670755571142	0.01461542865403074	-0.01115954132568646	-0.01175252459156868	-0.007717758925799915	0.001452881510204215	-0.7967462190366733	-3.679932320625121	0.01278182738247833	0.07960591901630688	-0.01959213370147751	0.00360042465096681	3.172883233899442	0.004103050446161214	0.08303876545460946	-0.04645206549852106	-1.64593877703859	-0.2814061608438948	0.009547001472440975	2.739274594229745	0.101886623661178	0.030670066943307	0.01098983016409049	-0.0972279940741706	6.083390900105647	0.4135924013009923	0.1246027561768061	0.009572531515286814	-0.6172489220642046	1.652838366387922	0.006133146229789821	-0.006587831554005356	0.9881746747069671	0.05192805267270473	-0.07953817220160225	-0.053252871416144	-0.06935185451593057	0.1040319085626112	-0.2389833033827941	0.3597755921473551	0.03507834881469098	-0.187577211354004	0.1636190583147978	0.2168977986454478	-0.4166923996175269	-0.03243808596452723	-0.3075876326324125	0.01072927785839321	0.07415236827992676	0.08567751944351357	0.02346794139229089	0.03474439593533851	0.1627792146497532	0.1915563209552239	-0.1605894120350241	-0.4054499797307426	-0.7567302311843016	-0.740692293332203	0.04374031869657569	0.2074691282476758	0.02670717408429282	0.1784448764348335	0.224974680437337	-0.1982634016738728	-0.3588537837548884	-0.01404100256940892	0.006302542139104231	-0.4203078310528233	-0.677913637123247	0.0801569655961706	0.1363671756788329	0.06190675571183373	-1.259690960090428	0.03696657435302308	0.2022411801711926	-0.3417853145322527	-0.01368547822620395	-0.01399136227131397	-0.01081869106454319	3.918181877597168e-13	2.857736821849164e-14	nan	nan	nan	nan	nan	nan
0.23	-0.03560915916871186	-0.04139982725272867	0.05855347180882441	0.528099823679308	0.9400404665237254	0.008365931361542281	0.289531504425197	-0.06445420617131181	0.008545298595767701	0.1025621952354058	0.07734544614872532	-0.1290646069720972	0.01643066265275685	0.06380688167922312	-0.08642093865034219	1.127366857460417	0.07466946844355346	-1.127366857460408	-0.07466946844357954	-0.2112717582565996	-0.08137266303801487	0.01341580583328334	-0.1489055346143725	-0.08835669759791308	-0.04618849229428919	0.002124847918661795	0.0419886654096786	0.6162048902228625	0.6611365198540399	0.08460823980913759	-0.007646891880055297	0.1745464695241097	0.005502400435868186	-0.3648290065551647	0.6858485796977627	-0.2565133241187693	1.349827390318932	0.08536892716629536	0.03729553540908376	3.282800171402224	0.9556585835504994	-0.4080180572654525	-1.401631561406853	-0.577256556307148	0.564639696270502	0.1941223250946842	-0.773482433182446	0.2869392632800598	-0.7142481245279715	-0.282174818495851	0.7142481245279969	0.2821748184958932	1.368214383472655	-0.21216168814223	-0.1176922832032745	-1.618727927088012	0.320377427547065	0.08208989440951019	2.541011990028662	0.9166309098675237	1.398875218767744	-1.008621216496402	-0.3081958273884006	-0.09749554729410224	-2.332961114130235	0.1408261351929994	0.001308758725459326	0.01494058109170221	0.001265922879622234	0.01689902107089294	0.001078143968070583	0.003982224873351182	0.001494016349087716	0.004432552791950035	0.1480431712471448	0.1631975277328681	0.02962970304857809	0.03290529005073514	0.001385963181305983	0.03424307413753457	0.001336243578891792	0.006444444472706495	0.09005323020457624	0.09431352824460969	0.4117350577972476	0.3583851395000551	0.001806567597471931	0.020129027206197	0.1478855980743718	0.1617186021832799	0.00887665885911791	0.01981753305621844	0.002257912907154113	0.005929199711680286	0.002315850658655104	0.01130318630144914	0.001654460994996605	0.02027549832471807	0.3668484360942806	0.3549941459696513	0.01297335793016029	0.03125739505551717	0.001370025637540438	0.00348243648359728	0.001507241133716559	0.01967661065548253	0.006612657692663108	0.02813405484396069	0.07078116355704428	0.102566762294757	0.003340947211887681	0.007421362016990382	0.002172789104123857	0.0102787838732526	0.4171236581979902	0.3768351453294916	0.001226401174336122	0.02792396007312124	0.002477397853605517	0.006231395731667953	0.002114658031626649	0.00429807520103704	0.002237735353649891	0.005301531415841211	0.1001065342943348	0.08208914303196953	0.1122347402388313	0.08081032873053295	0.01812293079680227	0.01759756996470281	0.002590154750851914	0.003278165901082687	0.07938920519411459	0.07651116916011373	0.1073207463642453	0.07885160132072341	0.07812482515524385	0.06064061867249853	0.05520491367649417	0.05352245144393852	0.00197198095680384	0.03957841803999872	0.01968719057202533	0.1093205291388807	0.003715987808187677	0.02331999632540342	0.002473738213743181	0.04990772835379007	0.001591489310532613	0.01633668317344518	0.002409797477589106	0.002447777769990572	0.001079797799084562	0.009386932852627485	0.001161427835837424	0.02229527687896326	0.002034970594784929	0.02201636982802825	0.05573223625136822	0.05871274460907151	0.07195011850958635	0.06719892350276273	0.007756209814381578	0.0319831876769183	0.02030303715836108	0.0253642374724731	0.06041939107819441	0.05617677510275081	0.05146452468876398	0.09946088983682899	0.03540451608130551	0.03790954864622771	0.1277064291385121	0.1029743831918158	0.001576917648125581	0.03159731153795074	0.04576933269203885	0.03811198425743821	0.02347017307649485	0.03734041463718345	0.00212144614573806	0.01350323392560467	0.001565546834194975	0.02016623515815847	0.0101135511335613	0.0703247610498524	0.04565595504183548	0.0653772839390407	0.005077529472083412	0.004024006773288146	0.007988333807373632	0.01144358317912613	0.001096016104304457	0.00740827888053028	0.06084585088184291	0.06353756305978886	0.08448479447203784	0.07960205039970099	0.001730534191855682	0.05325358954131413	0.004664805744279522	0.05070340401478039	0.001419440684773237	0.02824246896341118	0.001144473339341935	0.01969589167290233	0.001289310074099502	0.02167914457186663	0.00246411756680329	-0.01588209688156154	-0.01243859874400751	0.01443664555101161	-0.01269547367714376	-0.01251299989364542	-0.006966888401520025	0.003587622217222424	0.00135910377156757	0.001346215498824384	0.001070111005922573	0.001559019367164782	0.233565667533827	0.02996548532206684	0.001387590449494094	0.001031958436477108	0.05336183997537784	0.4144231386763713	0.001894357593192901	0.204610056384931	0.02942512983554956	0.002177828941898202	0.002352836773607413	0.001465368168687558	0.5526430443241338	0.02749813836478276	0.001313021723405477	0.001534796555636523	0.001083577682293912	0.1046171878615224	0.006676746939587344	0.002266369354792722	0.4530680599977185	0.001216484967422896	0.001056312151182112	0.001022809697987398	0.001041225638952933	0.108841389872316	0.1135191313204005	0.02809272437198791	0.002507997169589232	0.06423016085176218	0.1117422982030273	0.08499598005944861	0.05134606987441417	0.002054602929870823	0.01563987999334876	0.003656174710879138	0.002452827218780148	0.001460039321995285	0.001752960180003503	0.001084738533887327	0.001165809527360989	0.002044880957641142	0.04948523819023824	0.06626646630449742	0.001192436127861558	0.009235048624597701	0.06288828022085337	0.05433514998179347	0.03661370364833103	0.1256460284774774	0.001318533758075176	0.03782431233490981	0.01890686394018203	0.001714267974655216	0.001564580850785419	0.006657002563783703	0.03230677867045373	0.00559189722444521	0.00908796269799794	0.001082313185551264	0.04263667757554003	0.08733151128063739	0.001800514603820684	0.001489137578191424	0.001539479250614725	0.001183683789881188	0.00136327569152665	-0.0016113525097838	-0.01660783717615823	-0.0117879508066109	0.01393392014190706	-0.01122077372129651	-0.008848520378768949	-0.002789852916156036	0.0107021317336362	-0.7019712883924919	-3.552779021898116	0.0728459179082223	0.06922970647091582	0.02078544927126189	-0.01049251495575292	3.24099734672151	0.02381915610053759	0.07551195119159444	-0.01794429696874197	-1.606402027163881	0.1018154240837803	0.02904928652527989	2.694474687103853	1.425810331369682	0.03304157360734749	0.02749783626927904	-0.08314809880798647	6.044049987147013	0.9663925164140321	-0.01927954077907254	0.01258584064979959	-0.4255972623608945	1.744156374964333	0.1323778379570995	-0.006031646044576021	0.8873119265336347	0.04338739947389195	-0.08450046789511982	-0.04940338576168449	-0.05709270289770245	0.2633765679222058	-0.05353466996940007	0.4577758597887134	0.03325649656467886	-0.3398234137225821	0.2373417295080861	0.276049727757211	-0.1974474331733882	-0.03103479100207671	-0.2887755110465223	-0.00118638929605854	0.04468343016727355	0.13388549613928	0.02276730424736317	0.03255651377973445	0.1460033772497032	0.07997966338147296	-0.1603463846239621	-0.3019000588172108	-0.5042656236870212	-0.6195047354964709	0.06042782055781842	0.1945680556745744	0.06814124988848536	0.1760618179440111	0.2550858812338827	-0.1924784925805265	-0.284829387567278	-0.005082811867224342	0.0005366330492648988	-0.4283087711059965	-0.704469556380393	0.07675850431379691	0.1095538199418162	0.02926151885095449	-1.055180196764715	0.1061145034479317	0.1657030628779335	-0.1751191982742153	-0.04035325995036329	-0.03274300820293494	-0.03107426867899055	3.19211868536496e-13	2.169886356703557e-14	nan	nan	nan	nan	nan	nan
0.24	-0.03915837421585204	-0.03455761937359293	0.05549654336226342	0.5415573961471726	0.940773727816227	0.008728469472761246	0.3213774808626886	-0.05503042634512084	0.003833595661184508	0.0892540928376578	0.07147013432435748	-0.1227041263289298	0.01816800490600553	0.05621845802649985	-0.08298455564552368	1.116832519932971	0.07331034227913516	-1.116832519932971	-0.07331034227915076	-0.1976409731545151	-0.08368052354065116	0.01213500721461484	-0.1654072410406539	-0.08515799811003838	-0.04520943268321211	0.02630306771714577	0.05168009665817831	0.6304890120120138	0.652695983473359	0.082108888405251	-0.00865629664014572	0.1524747494726311	0.007028189525064342	-0.3439060556796225	0.675286812032477	-0.3564828105043231	1.341820207966087	0.06111796436891061	0.0350499651055589	3.082536675761322	0.9214059325027312	-0.5283995580351359	-1.260680766078016	-0.5906235834088854	0.706320647728553	0.1525061914737725	-0.7342411806082407	0.4016061287054528	-1.392570301691485	0.0102709893362056	1.392570301691485	-0.01027098933620363	1.356056007372638	-0.2516477776032128	-0.1393908566705045	-1.689631035127923	0.3197333526380602	0.1143275729706451	2.295012968634815	1.023184255024087	1.457600560291316	-0.6522534365824914	-0.2033482049553826	-0.1013969211096475	-2.079756619805304	0.1632770151872071	0.00134623277949272	0.01545903875089605	0.001326327800680032	0.01761385376625584	0.001073260626641555	0.0040468390109428	0.001542493791052869	0.004367220997337672	0.1915115754812145	0.1960482559515478	0.02995734626462209	0.03322532226769954	0.001382472740669964	0.03492700311415862	0.001188932741777524	0.006269026393445459	0.07017194337821812	0.07835904112311662	0.4135675938704071	0.3616803962258163	0.001855225182475106	0.02031996327718648	0.1762541295550846	0.1886381129623899	0.02599112717455607	0.03808942127826487	0.002210118456919502	0.006252636961267102	0.002337625525335849	0.01150534619975848	0.001548999537954598	0.01967342632150662	0.4404016364175307	0.4146537304262033	0.02396128565286421	0.04246370185647392	0.001333788329670797	0.003763200133344796	0.00151975435382403	0.01976472877543097	0.003963961642363952	0.02542385810581813	0.0904901912337306	0.1203460336715956	0.006131249290779256	0.009205310339954285	0.002248316179709694	0.01023466283265972	0.4300927275836926	0.3855281680009986	0.001220735570583383	0.02854587058752476	0.001792489698659006	0.00579471463837202	0.001589397486638763	0.004045561395632854	0.001661294073791087	0.004988302820976601	0.1053633968337237	0.0855320114624246	0.1137878316286696	0.08127074696390496	0.02490049354059496	0.02253995632229338	0.002507756790391403	0.003600613453126543	0.07043941420130467	0.07226456344842433	0.1098138683430857	0.08142945657946718	0.08207648014383657	0.06360119559400493	0.05369368374127291	0.05230940619255831	0.002021326709259629	0.0392817696366894	0.0172356256788745	0.1066050808661684	0.00365827880132944	0.02329979143614537	0.002453975431938379	0.05036152154034792	0.001509003485457734	0.01770138275091812	0.002021187920570323	0.002691392633326075	0.001082750637487487	0.009705832916284088	0.001164588461837575	0.02383083167670989	0.00205608425110917	0.02322739245878993	0.05202696118551844	0.05703661017737183	0.0691656319292656	0.06464582868194949	0.004610224633504459	0.02829568342266701	0.01353111053211109	0.01950885294595831	0.0618010802822588	0.05686027193951824	0.05308284258689773	0.1012223765226677	0.03640600940354352	0.03878076691765909	0.1268584467832524	0.1046713921474415	0.001445532161156111	0.03425178544638105	0.04107787254878693	0.03619671163349629	0.02079805993385202	0.03469465101228659	0.001889355683624269	0.0135043516986662	0.001558564127684455	0.0201698280856424	0.008168202944669458	0.0660379042032072	0.03757497950304534	0.05813173369809107	0.005291190668355696	0.004778400156758213	0.008600522168509893	0.01247080538302254	0.001090828238569386	0.007782594861998432	0.05110512619552594	0.05390442127252685	0.08614622955287719	0.08096819736607708	0.001772483487618026	0.05481761531020175	0.003120295822380382	0.04934576547142868	0.001508587285836819	0.02772317780625152	0.001173067825871855	0.01929041713476323	0.001343014143886961	0.02128970220542017	-0.002051526924302505	-0.01649662439300201	-0.0117367072819293	0.01386240690069925	-0.0118351466618798	-0.009152710499599516	-0.00248950470644389	0.01155602801644435	0.001406650172451975	0.001424315945995225	0.001066447285375903	0.001620803410339728	0.2854156198328702	0.03062589929143858	0.001372331515201889	0.001027552696610585	0.03538088476566542	0.4202770503539686	0.001917817482250462	0.2357942928756505	0.0571262504429521	0.002144121446609953	0.002367349972878719	0.001412667255928195	0.6381984876582427	0.04309358424303573	0.001281303100956703	0.001532268293944147	0.001058814938621527	0.1269337685300385	0.01098864583786652	0.002376179162523368	0.463465629574126	0.001213251356821499	0.001044256162579176	0.001017656679487884	0.001032353264168089	0.1160290652495495	0.1180608491902927	0.03611991171155701	0.002353801976039234	0.05401263065837298	0.1147444427376685	0.08931171293793423	0.05210865854809639	0.002089437664230544	0.01354981068760491	0.003551612983946998	0.002417924943975639	0.001390637632018237	0.001488812624312215	0.001086811070978742	0.001169583863625856	0.002103424874147941	0.04570255672425187	0.06488166387639763	0.001143904480509015	0.003344745539078894	0.06411718127940552	0.05572175517266868	0.03835591839073227	0.1255289024781768	0.001292085047620637	0.03341313299401961	0.01682911093029764	0.001582352563233428	0.001541282158229586	0.005540746439370613	0.02421292882651368	0.005478359292872568	0.009417264111894301	0.001087280976769099	0.035733555877584	0.08927482387722713	0.001830501984996966	0.001399255976847521	0.001652200625193614	0.00121856872002095	0.001428296879655184	-0.006787258622667878	-0.01705554551286458	-0.01100919405751046	0.01325241162978339	-0.01128200611690675	-0.005944516165969415	0.002138053093487716	0.01995138195706604	-0.6552597545234679	-3.357729817512173	0.01043273496783343	0.07671350037710896	-0.02166775258499538	0.0018284781789035	3.333155664519066	0.03951769242645042	0.05993158565080939	-0.02267987702344077	-1.588021421080341	0.5716757034766023	0.001255198904431264	2.697378006468193	2.124333967809016	0.03089243557166055	0.006719803561696496	-0.03090592145485644	5.864498470158608	1.226004086151533	0.1231510925183284	0.002925508869427414	-0.09294138178483083	1.806942603780215	0.2175696860498193	-0.002255982358678308	0.8642612936498664	0.09022429485362253	0.01448965181135112	0.007791529636718895	0.002303090967389643	0.4256922963299088	0.1483591872719036	0.5256864685630608	0.03119268774528396	-0.5129833511164537	0.2716623065457129	0.3122384564780755	-0.05855344705769072	-0.02802756828712646	-0.2511842943057901	-0.0008050949786371684	0.05224735015882168	0.1304466086236385	0.02673346867770247	0.03139447245443254	0.1674835907961297	0.2009892342062137	-0.1778359306215376	-0.2107926588369956	-0.2295220694705673	-0.5622231682367765	0.07610279166445902	0.152941741170184	0.1054078201364693	0.1612722159253785	0.2739312641553386	-0.1913525219535579	-0.2510270066152879	0.005592564338709753	0.001264198218043826	-0.4276131756370433	-0.7473634950407254	0.07427219825387567	0.09852065217290021	0.05539875653433328	-0.8756039061363978	0.1654853812807403	0.1506895199579837	-0.1139995960249754	-0.06280175743698789	-0.04772334847889275	-0.04591107626519283	7.730765175024658e-14	1.247506467331099e-14	nan	nan	nan	nan	nan	nan
0.25	-0.04240021590815168	-0.02809121397558774	0.05147544861184739	0.5549369281209972	0.9412651561163556	0.009055632341106925	0.3510553717176826	-0.04619699395882655	-0.001772194632364358	0.07723361771777541	0.06573111643537705	-0.1150601295750372	0.01938970026864428	0.04938765399411743	-0.07845228998739985	1.099525229004577	0.07479889947645289	-1.099525229004566	-0.07479889947649974	-0.1841740861190738	-0.08645819498407331	0.01060769231565416	-0.1827974156136659	-0.08193571645670007	-0.04388018065373658	0.04809023050236629	0.06234435553234296	0.6453512217046553	0.6484777400702626	0.08033990677418705	-0.009637151965164084	0.1326922930525412	0.008791651621817531	-0.2951013172180066	0.6059143300918095	-0.442245120094832	1.33409286991134	0.0376549822008896	0.02958270000006741	2.841459093233068	0.8357308229688371	-0.5760362998541566	-1.157436626985659	-0.5445034718189062	0.8145247063388709	0.08147093609676898	-0.6160036436752576	0.4990620416435343	-2.067798478622628	0.2784017747253563	2.067798478622621	-0.2784017747253228	1.33944650773423	-0.3062900787942373	-0.1667297325580855	-1.77312769144961	0.3302090678977074	0.1526760351231799	2.064575318443309	1.103236730518186	1.508811288509537	-0.2276975887975561	-0.1531717769626224	-0.09283143264210585	-1.876654393171578	0.1878687940898863	0.001385961119567784	0.01592969304063321	0.001536837589078963	0.01844746436649852	0.001069400321819827	0.00408300793437738	0.001605998291985017	0.00429907203666532	0.2339794801689097	0.2283109837499167	0.03004195560300237	0.03327356775483666	0.001382206908168529	0.0354121147748841	0.001109698085295764	0.006147578744540184	0.05139499780760077	0.06291413077733798	0.4161883873640236	0.3693454623193741	0.002296433706511419	0.02086189846192267	0.2031832331551587	0.2145808601982766	0.05151728662824166	0.06392569013536144	0.002181283744941949	0.006543946675145362	0.002394745780848898	0.01171297949768829	0.001482734400530797	0.01939882395050593	0.5098134976230494	0.4710124125964864	0.03585418185879301	0.05442276567231371	0.001305930025979822	0.00401814462166803	0.001532787954632067	0.0198206272523595	0.002544569618812517	0.02441746613997438	0.1096824723440926	0.1376674661472999	0.01186717912097619	0.01274372644867426	0.002395207143462275	0.01023535192388958	0.4419998225805939	0.3945731126814869	0.001219964357180692	0.02933410131967914	0.001425273438991128	0.005638261738254699	0.001308996714325537	0.003966455444602324	0.001352653731764855	0.004869859088435726	0.1097642520235382	0.08948985688942789	0.1150949565103666	0.08292779591680662	0.03064849789777896	0.02691090622973429	0.002435393060934595	0.003937817913115205	0.06126053952509909	0.06701290874884815	0.1122361381603758	0.08418528889608	0.08589873734023466	0.06679744022033085	0.05276799066871752	0.05194863165683204	0.002070758621951795	0.03905537863373511	0.01513189728874033	0.1041913177795183	0.003665274053850435	0.02333189403231713	0.002431662855619029	0.0507731529685328	0.001441966125081185	0.0192693644491408	0.001734688325122678	0.002963357708277591	0.001086676320974797	0.01000190604245296	0.001174662122179751	0.02534857126090836	0.006588718699012622	0.02964332316226548	0.04797811662875467	0.05502143437837557	0.06662368947348661	0.06255299031369493	0.002918019703939808	0.02601863181074579	0.008647867261722545	0.01535960501379253	0.06243377695115453	0.05736152013713028	0.05452629918968354	0.1026204240753066	0.03735188607392573	0.03974094795104169	0.1264767367582749	0.1061982148699875	0.001372987639814605	0.03702548335664061	0.03692417194345214	0.03453349567482491	0.0183017381744116	0.03227939806298476	0.001725442793911084	0.01360882322536629	0.00155707713582226	0.02016420147003873	0.006661922944383844	0.06168510832589372	0.02976383763256416	0.05097717203689733	0.005902006404007915	0.005839804577380512	0.009209674848493101	0.01354524019292342	0.001089526995982079	0.008175302029870468	0.04366331632414903	0.04616671900159018	0.08800061279275967	0.08284059576146088	0.00180685931554097	0.05620499408168027	0.002276816867387876	0.04855166993351809	0.001654735331440963	0.0269880557205574	0.001220127634793615	0.01872669571076981	0.001436836409437201	0.0207491506824545	-0.006323149042807745	-0.01674182180923086	-0.01110938654346087	0.01255250707276822	-0.01110764906498579	-0.006605841595048893	-0.0001704817207543466	0.01387877372596711	0.001444884919378251	0.00203715751010858	0.001064480636735418	0.001715739068836642	0.326498337962812	0.0297235611151224	0.001390051829165347	0.001026889702068329	0.02105669326374508	0.4233581430541132	0.003468043670912858	0.2587916324930107	0.1027672347881298	0.002157089105081971	0.002528244221845311	0.001414467579364903	0.691158329594767	0.05497944635079637	0.001273182888921067	0.001558317483177947	0.001050683787862271	0.1445936610630672	0.02397898559310055	0.002694941852781097	0.4726950521319737	0.001224161618846548	0.001040486309194108	0.001015852483606566	0.001029532076276256	0.1159833775576751	0.1160363272154749	0.03811711878895462	0.002364652915492591	0.04564723512873402	0.1165342760489649	0.09249982591175773	0.05121164768486773	0.002150294045375514	0.01220187706579807	0.003775091505093101	0.002400190186993608	0.00135637692746327	0.001390486319586017	0.001094106580136974	0.001198324557527987	0.01921163466685192	0.04073663507506801	0.06204120855647412	0.001132952616446816	0.003390130809324501	0.06247254905870882	0.0568140740957733	0.03855363354741607	0.1262443189370935	0.001301855626714657	0.03081033828378989	0.01442253635318446	0.001530655985894292	0.001567580430630612	0.004647427374763724	0.017651757620558	0.007455085553552551	0.01023902173363422	0.001088926619557975	0.03367195786870379	0.0915720564170658	0.001853090093459649	0.001388217156530108	0.001938282164067321	0.001311924184506704	0.001624580232167837	-0.0102234834974246	-0.01673604026255307	-0.01056221979375304	0.01068268359922519	-0.01024066582655614	-0.004588033033762133	0.0003017134135421443	0.01134343285061266	-0.6377699065868098	-3.104985732491701	0.06413471569634388	0.09093475423828788	0.01539114765946309	-0.01209755108375046	3.130464301434539	-0.02368823021605287	0.03419674667018893	-0.006445049776298058	-1.503036562949336	0.9668567239233269	0.09342894076037961	2.504516424799878	2.943779844900221	0.0266398160109075	0.02824479946377273	-0.0202094316608126	5.395778756650042	1.167486444339821	-0.02607761657479036	0.005624109290149712	-0.08678042960060796	1.671457134339228	0.4726254246435029	0.002257798691790827	0.9719832529639415	0.07521258457519713	-0.02793722941374641	-0.01400735351328838	-0.01662158402566588	0.3799663606573234	0.1866927678688892	0.3629942651527439	0.03570960339064862	-0.5413362056583341	0.2768926604917916	0.3238153854824547	-0.01245325759904081	-0.0179167403097855	-0.2293104573261641	0.007577973766283524	0.03396793205753634	0.1773044689565555	0.02811783453267092	0.0278010709004829	0.1409725009299461	1.026298333090814	-0.2264841149111738	-0.2051698440206993	-0.2055302486632746	-0.2881107939979501	0.02875183264007653	0.1280325628848283	0.08458968445218557	0.1501083012109652	0.2785204240141902	-0.1421787114215419	-0.2343033112073033	0.01599614159597001	-0.001885278066864092	-0.4400636131748309	-0.6901845444619217	0.1367310791880576	0.1155513291423285	0.03027194170590684	-0.6707311116640438	0.2075267329718125	0.1285751988093441	-0.05164740509614447	-0.08392438499745559	-0.06457281412841649	-0.06169509529531055	-2.012975592925e-13	1.146819808238246e-14	nan	nan	nan	nan	nan	nan
0.26	-0.04487318125019545	-0.02268093152053387	0.04676146135003464	0.5682393872076441	0.9415365731884849	0.009304125300790384	0.3779750146869904	-0.0385068043218344	-0.007352686319905101	0.06582491291480712	0.06083359533938689	-0.1065727121365799	0.01959018472914504	0.04421670479673796	-0.07311901403862245	1.075498338467778	0.0786976042658257	-1.075498338467778	-0.07869760426583974	-0.1708095408394512	-0.08985439647073065	0.008787260374733595	-0.2005642711089846	-0.07844409495362117	-0.04213284793651797	0.06763768868680259	0.07361621548254686	0.6605446359876612	0.6474159848024075	0.07899097975183657	-0.01047407106775143	0.1149432670300453	0.01075463320536158	-0.1901307856494259	0.4640622234438349	-0.4950613127822387	1.326405630530567	0.01711571887682956	0.01931598337311938	2.530887098605135	0.6927573826400752	-0.5233398368733235	-1.138326702727459	-0.4223242248163039	0.8750047846211311	-0.05173598891240639	-0.4022702136069043	0.5618081868216694	-2.736490223372031	0.4923005077473728	2.736490223372031	-0.4923005077473713	1.335587656208362	-0.3753537862506439	-0.1980142650626655	-1.76496721958751	0.3736013225864508	0.1979437105198653	1.847072048481121	1.144704470218486	1.52384147836392	-0.02095580953329729	-0.1193372832135771	-0.07260967661802403	-1.673070540286086	0.2031809125424124	0.001424939810459074	0.01635046491810494	0.001948216583445501	0.01945107154284704	0.001066487176474631	0.004084454171361365	0.001685198452426912	0.004192484360530636	0.2742657172137658	0.2588790301058626	0.02965860076690833	0.03287516495923277	0.001390931971792271	0.03555305805209155	0.001069751029949354	0.006043417456695989	0.03409556133955285	0.04825679156783468	0.4189512794429184	0.3811279148780075	0.003289982265896892	0.02191448414688633	0.2279159161253642	0.2389953411401488	0.0849076547074865	0.09498221900199305	0.002173311628963051	0.006770839458481317	0.00250362574343476	0.01193900105725256	0.00145048051084101	0.01934534011087391	0.5723535840264502	0.5223401214142506	0.04750078054579079	0.06584698608850881	0.001287938680966861	0.004163339369076303	0.001552325437479928	0.01982460939699448	0.001825880667724647	0.02411938114963399	0.1277401642321816	0.1540574412179711	0.0210580739186241	0.01830805661189553	0.00262777820826602	0.01027709876848361	0.4530019301825964	0.4055129452705887	0.001225034334811688	0.03020593693952407	0.001239509574765822	0.005592830098621698	0.001167757268751075	0.003957521651904113	0.00119674547279616	0.004843276209434696	0.1122838861318316	0.0934131301071897	0.1150172795279133	0.08507744561246938	0.03457087258670487	0.03008965666966959	0.002404533804725633	0.004304033503479829	0.0523135673761756	0.06135806699813041	0.1143873679672989	0.08691507986362838	0.08942580644022188	0.0700136016375671	0.05185396475850733	0.052083305092347	0.002125888661304764	0.03891011267172024	0.01338879735184267	0.1020640290335754	0.003779993404683905	0.02345839810251844	0.00241163309606181	0.05111866011306621	0.001391303778750476	0.02113056688820531	0.001542054656803479	0.003262915088336518	0.001092287453507352	0.01026147269700616	0.001194070478856274	0.02674844519287708	0.0172286836192085	0.04263538765311849	0.04347799169621825	0.05248123016442303	0.06393802768968028	0.06059453521743755	0.002059241391803925	0.02459223853199928	0.006157487187485139	0.01333694954994335	0.06204366706468519	0.05752740828788603	0.05580696312823284	0.1038103236509	0.03794640106859856	0.04043178656494985	0.1265431594990083	0.1077938776241941	0.001341583549949606	0.03977643604909868	0.03346961081341702	0.0333353765721913	0.01583747286893969	0.0299629902290181	0.001617543815127647	0.01383816254779367	0.001569474628088565	0.02014220739092323	0.005455092019289712	0.05729427967288126	0.02244125334509575	0.04419532866360185	0.007187906228681618	0.007487469606775694	0.009922722220599037	0.01476553235265456	0.001089699690173965	0.008530618989400498	0.03863245521355296	0.0405139077669872	0.09004052640287903	0.08508938072904118	0.001835345441374086	0.05742489857576979	0.001847616358972721	0.04817625949931292	0.001870736140376266	0.02605065560047469	0.001290330821149087	0.01800792329604367	0.001581845350109707	0.02006588296029713	-0.01003783966548044	-0.01661055078109954	-0.01060229678813327	0.01040272177641919	-0.01017092300578804	-0.004852563205394056	-0.0006217005121545082	0.00891438955817408	0.001483119666301329	0.002649999074221924	0.001062513988092439	0.001810674727337584	0.367581056092755	0.02882122293881343	0.001407772143140974	0.001026226707515063	0.006732501761787525	0.4264392357542566	0.005018269859576792	0.2817889721103752	0.1484082191332963	0.0021700567635543	0.0026891384708107	0.001416267902787885	0.7441181715312915	0.06686530845855818	0.001265062676879035	0.001584366672394488	0.001042552637099136	0.1622535535960971	0.03696932534833916	0.003013704543042822	0.4819244746898216	0.001235071880864696	0.001036716455805158	0.001014048287714039	0.001026710888378325	0.115937689865798	0.1140118052406564	0.04011432586634852	0.00237550385495062	0.0372818395990942	0.1183241093602612	0.09568793888558123	0.05031463682163731	0.0022111504265253	0.01085394344399123	0.00399857002623891	0.002382455430011015	0.001322116222912077	0.001292160014860411	0.001101402089307454	0.001227065251437034	0.03631984445956873	0.03577071342588391	0.05920075323654857	0.00112200075240752	0.003435516079569137	0.06082791683801152	0.05790639301887762	0.03875134870409994	0.12695973539601	0.001311626205815282	0.02820754357356207	0.01201596177607043	0.001478959408558132	0.001593878703032772	0.003754108310154997	0.01109058641460346	0.0094318118142352	0.01106077935537543	0.001090572262351188	0.03161035985982354	0.09386928895690434	0.001875678201921909	0.00137717833621596	0.002224363702941344	0.001405279648991468	0.001820863584680085	-0.0136597083721812	-0.01641653501224166	-0.0101152455299957	0.008112955568666872	-0.009199325536206423	-0.003231549901554728	-0.001534626266402935	0.002735483744161602	-0.6310005181962824	-2.806200770318412	0.0004562524119147113	0.1107128156522766	-0.02861228992821211	-0.005859264883235323	2.994219376042548	-0.04981196409732049	-0.00890209094955865	-0.01922260489626397	-1.430507193704118	1.395152996488548	0.1033852989664082	2.391724747659806	3.168385969703593	0.01800904954957421	0.01039745583255558	0.01331778490828987	4.858303799654741	1.119035406092468	0.1012011444980295	-0.007457759560752914	0.04872001333230553	1.620651122776914	0.6227524969660507	0.00595556834166687	1.2432388753722	0.1069452724419456	0.03669390391984263	0.02182596129828305	0.02067526167370422	0.4187778544669145	0.2468793358156855	0.2872465750345989	0.03699491379921467	-0.5936207613374135	0.2664540367312323	0.3162218146594331	0.04053614739964954	-0.0118025599551137	-0.1938894261684895	0.01807519982440968	0.03902249342515437	0.1890907567320362	0.0322519296931377	0.02409317816454937	0.1439104603370434	1.516215991732756	-0.282841613619233	-0.1839160044347406	-0.05939040307623548	-0.1369046745752059	0.009030782284734218	0.1113121457594289	0.05153933623961481	0.1750402222557591	0.2693822206075858	-0.09833315075188209	-0.2312579835357126	0.0305661240183592	-0.002009294366001138	-0.4352197307628347	-0.6728198374575233	0.1915243200014015	0.1276921221484612	0.04792071486287423	-0.4586256988683146	0.2407626957174365	0.1171946644735938	-0.03026257522111734	-0.1032573643055023	-0.07873354662261749	-0.07445431608980943	-5.151357248214839e-13	1.834958650213813e-14	nan	nan	nan	nan	nan	nan
0.27	-0.04595695964849233	-0.01905676017512078	0.04172797322488943	0.5814645580226949	0.9416195142044819	0.009422921300186779	0.4013788981067364	-0.03250229052997937	-0.01183543811589255	0.05407714121053941	0.05754556126566193	-0.09774842526157644	0.01806972888195698	0.04166234532839161	-0.06738225891027054	1.044833056513638	0.08439408403662532	-1.044833056513625	-0.08439408403664295	-0.1573757234176478	-0.09400708981863061	0.006652167273043226	-0.2176375223665687	-0.07432595624534301	-0.0399240866889552	0.08508761521013843	0.08506422794075817	0.6756521361599427	0.6469099489118104	0.07802801867416906	-0.0110599985284643	0.09904184307082481	0.0128784211044893	-0.01967828668029308	0.2552834923927992	-0.5080617313171929	1.318532080881781	-0.0004350242975786564	0.004049714383964153	2.140834341434046	0.5061450685180398	-0.358504537174012	-1.222899499193621	-0.229450796629811	0.8867690683956823	-0.2614033050552048	-0.1018733996876247	0.5816618188481407	-3.392111705217182	0.6394802029800607	3.392111705217167	-0.6394802029800413	1.355974873929645	-0.4556039553837543	-0.2273226981132312	-1.639864021485866	0.4522102288731769	0.2431774624048542	1.640696902711489	1.142373123776243	1.488975307109794	-0.1003698189426265	-0.06868268668785986	-0.04438449028987748	-1.508307074277981	0.2201747965123498	0.001486564876174155	0.01673276133240198	0.01071102655192854	0.02889229877513519	0.00106537043360325	0.004041067437477381	0.002700179449093975	0.004652087859519241	0.3108589671898212	0.2874859957776327	0.02802985675337958	0.03142334838730186	0.001415013448389802	0.03520432698030924	0.00104868581419434	0.005926291646246578	0.02068176632220856	0.0363249299702155	0.4209524910998613	0.3962219824278634	0.007825543055626034	0.02629018964774531	0.2500038698133629	0.2622099591364008	0.1138236991255965	0.1186239550572532	0.002211173304918364	0.006938427980224052	0.002621594655524325	0.01213408230220935	0.001445417126296021	0.0194768520900778	0.626489261313713	0.5684115985071726	0.05770657269558556	0.07560909619512447	0.001282798983848693	0.004204092580842129	0.001597891678087531	0.01977160706609799	0.001441827590347475	0.02439402678169893	0.14359715357571	0.1688819379155858	0.03163605686982961	0.02447669235784393	0.003650950952302146	0.01092238757251364	0.4639943077389548	0.4200117400360919	0.00123986086825356	0.03110513501782381	0.001140216371118491	0.00563140547806015	0.00109240610089733	0.003996044215903429	0.001113473983219212	0.004871332576382986	0.1128970580970204	0.0973548022468701	0.1138587616818701	0.08794675205591815	0.03663271691174633	0.03203275761192305	0.002498161049013601	0.004756312479901462	0.04512200632034623	0.05674534830301008	0.1161728180478347	0.08953983815594806	0.09255880298406757	0.07311754247651005	0.05082849340655205	0.05261723979967517	0.003144147416149737	0.03964323926934513	0.01197986515549605	0.1002171967925563	0.003821646928359182	0.02353318600944299	0.002408713119349886	0.05142673213186675	0.001357316394868277	0.02328298091025054	0.001412361921074469	0.003587223278311907	0.001101156909396851	0.01047368721265799	0.00125734694577686	0.02796687873493166	0.03165663054459073	0.0586352617780138	0.03930486423418585	0.05002716139679675	0.0612971152459691	0.05894214086560308	0.001600453799481657	0.02375488718703547	0.005067813473621277	0.01261946671487037	0.06079768687075967	0.05746725428039094	0.05633664261354544	0.10464604468628	0.03795948465130389	0.04074389694471926	0.126785200318347	0.1096210609805292	0.001335563177363498	0.04233622036534925	0.03123605606927794	0.03301812994193248	0.01385597489560077	0.0281222410505516	0.001540878245301473	0.01419012134501805	0.0016038122339275	0.0200959392605361	0.004484905777250811	0.05295506128662114	0.01640379637436984	0.03856547899884151	0.01052162517788953	0.0107582534494478	0.01122049367438652	0.01658073700684202	0.001090854907159231	0.008882774578668614	0.03536630776181238	0.03670697980207024	0.09206285145707932	0.08755144092845522	0.00187069770533766	0.05849450532105038	0.001617388218352218	0.04813050591316129	0.002117295451729331	0.02489148457426837	0.00137443037435486	0.01713270410447756	0.001749651721326263	0.01922459265187656	-0.01102508452585288	-0.01615745600385233	-0.01019694005523545	0.008429097856367123	-0.007386844303471408	-0.00326715424178861	-0.001575109059672345	0.004228944534318093	0.001608078247414524	0.03474957264356668	0.001065641293072037	0.005412150924605419	0.3935239481742581	0.02389880829543325	0.001467476432660914	0.001027209428248805	0.004150555045646764	0.4243309635577115	0.01907735295930125	0.296799215871224	0.1584757058718607	0.002319043308017615	0.002792401114678356	0.001460338641622264	0.7675823590631266	0.07315490885308308	0.001287921642038565	0.001697069396133346	0.001039991852231848	0.1720389748618627	0.0493407748737619	0.006172569264606968	0.4947654298513186	0.001272422387642245	0.001036887809917972	0.001013868626896138	0.001026808982184652	0.1118944898887477	0.1105997565589291	0.03812301389880499	0.002782853629475312	0.0355538657306406	0.1191245722059901	0.09782305440436259	0.04893172114540997	0.005902637949284135	0.01010867465635613	0.003752674040756705	0.002425299163857788	0.00132171325876631	0.001264455397315008	0.001117995333339416	0.001404639474244827	0.05786530126530162	0.03310022041940949	0.05687491580759158	0.00112101641881951	0.004318821418707189	0.057844971702275	0.05621098958335326	0.03731034960391764	0.1273044623960229	0.001344236670873569	0.02902207835919952	0.01141123285306069	0.00144566266042261	0.001678334101488295	0.003211662638740736	0.008503768130176836	0.01804599116460741	0.01394034132939816	0.001093314165444677	0.03145142025854229	0.09564781137082221	0.001934620723705434	0.001377093326767262	0.002502149670928838	0.00151009967564631	0.002012587334689792	-0.009904630309162811	-0.01549709801989413	-0.009856938942529475	0.006708387766475431	-0.003152780614967486	-0.001710228750369695	-0.002560903841805602	0.0007382681425850595	-0.6310227709602708	-2.474907764655618	0.05680759213177797	1.638294069289716	0.007117215884925303	0.09136951555476809	2.720955306155766	-0.2266239202866284	-0.0617795977129702	-0.008341524734793973	-0.9684061936459754	1.584893945916387	0.7133665845838404	2.243976154851924	1.597462772548409	0.01562330977066062	0.02313636673172084	0.0165035261773741	4.337065846310947	0.849395424573378	-0.04684758238748748	-0.005721735022831773	0.02291205478535925	1.356636937813011	0.6092917409764269	0.1142017007021551	1.659773035398447	0.08116277933229893	-0.01224835718758919	-0.004945832344943051	-0.005691171184249057	0.3632321944452658	0.3165043385201122	0.1120347491300264	0.05273233845271379	-0.3390635395507317	0.2608021606097123	0.305770787813336	0.06311141093362381	0.146140378265621	-0.173798047487576	-0.002294781324802768	0.02485725222202719	0.2368876492474098	0.03256302373332732	0.01851180632086987	0.1044753288300911	1.67150829120522	-0.2142665645365412	-0.1479962920702597	-0.08614470863782286	-0.01440347821869125	-0.02358067349087407	0.05573821047776051	0.009561895210015806	0.1965296375034498	0.2414254469885139	0.03338037194958697	-0.1441683912786011	0.04031536506621542	-0.006699173758187467	-0.4302201698178145	-0.468382571914606	0.4564487160848659	0.2292659779690019	0.02734126841073827	-0.3070887583711597	0.2537065432773592	0.09699921265364035	0.01691467988263318	-0.127312757376371	-0.09544083710093453	-0.09264601493833813	-5.93744345711127e-13	1.916321656346857e-14	nan	nan	nan	nan	nan	nan
0.28	-0.04512781483813657	-0.01768503273682041	0.03667171834224506	0.5946080997933182	0.9415297225253599	0.009377249545323669	0.4206105966372179	-0.02842390909602445	-0.01422865736078905	0.04113348570838401	0.05636121527263189	-0.08889900120860141	0.01418115613779122	0.04231380241042747	-0.0615633980621549	1.007745193608173	0.09133690345698234	-1.007745193608174	-0.09133690345697792	-0.1435940624453011	-0.09897485701942745	0.004274439555723637	-0.2331651713296786	-0.06935621417897209	-0.03728192021992942	0.1004072996716618	0.09641318000507604	0.6901504771502124	0.6450062194166342	0.07770877093066476	-0.01135793436881226	0.08475526909010965	0.01513009172018443	0.192453856080952	0.01357344203577382	-0.4996146642812062	1.310079821645073	-0.01743082029904208	-0.01357756747877736	1.69645012073549	0.3075309110633735	-0.1054333266930148	-1.377503462337706	-0.001586608695258401	0.8800322201904263	-0.5253593682658115	0.2388930964759914	0.5782293307583932	-4.021006413636459	0.7415684376589641	4.021006413636459	-0.7415684376589627	1.405156366316556	-0.5383685568303809	-0.2465411881886511	-1.455846760690963	0.5439219942061907	0.2846247548130258	1.421023636122652	1.124892391429205	1.402009641961229	-0.3004945304479654	0.009405383618284363	-0.01501135254359156	-1.350100544584659	0.2287574558542157	0.001579831794876237	0.01710270799341696	0.03053879267433682	0.04943218169873624	0.001066376526116944	0.003970443943247188	0.004999176374266709	0.005891665689309857	0.34287901895567	0.3131737671858671	0.02482384536277969	0.02862123515358311	0.001456898996438577	0.03429875661262124	0.00103864846287876	0.005793807610319127	0.01221820252196218	0.02863784634028001	0.4216527238808285	0.4120504624449783	0.01697371071024184	0.03501403150624324	0.2691512269290098	0.2837304103023066	0.133899367456674	0.1276815050770534	0.0023044859894127	0.007085598754133682	0.002732203916541726	0.01229207986279067	0.001464911486261597	0.01974578894036268	0.6709223420327105	0.6087029228880954	0.06598897256039779	0.0831550707656053	0.001291657889203687	0.004150446118078694	0.001676996917995784	0.01965859410875614	0.001248220897432526	0.02491168107955266	0.1567387773327288	0.1814379543955764	0.04285624816734735	0.03046023320649748	0.005732299998234438	0.01238312294745672	0.4755028804032951	0.4387734651319459	0.001265949096884473	0.03199456124907205	0.001090651711552479	0.005682472371844568	0.001054644168437783	0.004042117328025879	0.001071888429874218	0.004916909127714958	0.1115696000772283	0.1005512864155976	0.1117599665924402	0.0911979800958066	0.03678904604345595	0.03254357436642392	0.002748208667794021	0.005344109411616332	0.04037968633509456	0.05437398496990201	0.1175463054220334	0.09217721385338849	0.09525105615011389	0.07615310608752363	0.04963759231617467	0.05328274565026416	0.005488329307334757	0.04158717021392463	0.01089276049524145	0.0986216475747529	0.003720216990901192	0.02342895921830098	0.002428623598747222	0.0516611119952488	0.001340116309744456	0.02577823190396623	0.001333621347628225	0.003913241871622279	0.001113889259732332	0.0106349504506819	0.001377756487756841	0.02893193338437688	0.04902632156768701	0.07582054263671503	0.03580522233814944	0.04807001038103204	0.05878694333149689	0.05760594085335692	0.001370084829488267	0.02330804750208577	0.004955383089288883	0.01289264826997563	0.05876608715343461	0.05700541302386699	0.05585711713186748	0.1049232108436716	0.03729243770703728	0.04059660757906441	0.1270690990986211	0.1118471341441001	0.001348855135568348	0.04458196107578013	0.03043687269391781	0.03397291495606505	0.01254036172414153	0.02693409162111923	0.001485875579209347	0.01465426444709454	0.001663187967326437	0.02001912707601285	0.003725663283056281	0.04873795181017086	0.01198470273742395	0.03452302769690485	0.01641010223180259	0.0164927692793887	0.01328910246934743	0.01922919529770518	0.001092803728408149	0.00917406166594683	0.03354381081896284	0.03428555531444665	0.09397485325756991	0.09020465557684321	0.001917828036345154	0.05937033339022738	0.001502068544998363	0.04843060953531989	0.002379318972851023	0.0235296821242163	0.001468872891131087	0.0161164956458437	0.001929347988562816	0.01823611727478801	-0.008850780770631591	-0.01539346641653844	-0.009889616752625291	0.0068348446815556	-0.00242778812187362	-0.001724470486463077	-0.002577096959113409	0.001335652458646667	0.0017330368285236	0.06684914621293522	0.001068768598048861	0.009013627121876859	0.4194668402557616	0.01897639365205945	0.001527180722193557	0.001028192148970878	0.001568608329475634	0.4222226913611685	0.03313643605902865	0.3118094596320715	0.1685431926104195	0.002468029852483839	0.002895663758544763	0.001504409380445153	0.7910465465949621	0.07944450924760883	0.001310780607199443	0.001809772119834271	0.001037431067362129	0.1818243961276278	0.06171222439918695	0.009331433986175138	0.5076063850128152	0.001309772894416826	0.001037059164027137	0.001013688966067126	0.001026907075985083	0.1078512899116933	0.1071877078771989	0.03613170193125787	0.003190203404003779	0.03382589186218678	0.119925035051719	0.09995816992314382	0.04754880546917978	0.009594125472053766	0.009363405868720814	0.003506778055274792	0.002468142897703756	0.001321310294624472	0.001236750779768401	0.001134588577380503	0.001582213697059004	0.07941075807104399	0.03042972741293498	0.05454907837863125	0.00112003208525513	0.005202126757845141	0.05486202656653784	0.05451558614782932	0.03586935050373577	0.1276491893960358	0.001376847135936427	0.02983661314484067	0.01080650393005353	0.001412365912281102	0.001762789499945602	0.002669216967325009	0.005916949845751733	0.0266601705149832	0.01681990330342142	0.001096056068539375	0.03129248065726029	0.09742633378473964	0.001993563245488349	0.00137700831731916	0.002779935638917057	0.00161491970230215	0.002204311084700498	-0.006149552246144568	-0.01457766102754671	-0.009598632355063301	0.005303819964284082	0.002893764306271286	-0.0001889075991841413	-0.003587181417208251	-0.001258947458993203	-0.6320865657745774	-2.156890907392058	-0.002013698343781774	2.330443953955557	-0.03405964204666657	0.1501356013009328	2.410380523339945	-0.319871296446928	-0.1202699500396658	-0.02229425007747025	-0.5815515999706428	1.542035489936566	0.9730125705072858	2.052891381578803	0.2515487626208223	0.0139255000649753	0.002980718903232961	0.04080275923342845	3.702273257253834	0.6758082987308786	0.0823212097517149	-0.01945988681977622	0.09732174650312361	1.166955079253749	0.5857335175150414	0.1690448825444732	2.095824941441301	0.1049909030922525	0.03919220679820527	0.02333607091811825	0.02417929854790525	0.2697402602723711	0.3232636551015299	0.0007897374683366569	0.06409850483055476	-0.1453496889271369	0.2689775177539709	0.3025463690730247	0.06685037625374229	0.2303583095643146	-0.1436328215290218	-0.01772773979158832	0.02428406234031737	0.257658151002087	0.03259401035776413	0.01390292265685081	0.09323468179404037	1.753297338529062	-0.183458063252552	-0.1206771365077172	0.01871192864670492	0.06122820345992838	-0.07130666752762656	-0.0003988298399752417	-0.0403406128479491	0.2548181837014066	0.2065734994440647	0.1560731781152671	-0.1007380337175705	0.05300298550845262	-0.008118105074248122	-0.4107979487784169	-0.3553401648920483	0.6842707174433174	0.2943428494913826	0.03574701445734807	-0.1815250034076953	0.2789935855106507	0.07843892924772847	0.03890886649444032	-0.1437836490653369	-0.1069314000318856	-0.1038913298080087	-4.064413074432543e-13	1.311764152397046e-14	nan	nan	nan	nan	nan	nan
0.29	-0.04204748346553199	-0.01876739463294977	0.03173867808069735	0.6076633689388258	0.9412661193351376	0.009152961038863238	0.4352079247807982	-0.02628493096619047	-0.01374927375254411	0.02640992589041491	0.05749637857579921	-0.08008987317908038	0.007459791255910109	0.04640405318125751	-0.05581122789568834	0.9645486334530028	0.09915746051152548	-0.9645486334529886	-0.09915746051151188	-0.1291865702199524	-0.104752736210037	0.00176520162895999	-0.2467070086910606	-0.06347096947632611	-0.0342502783626027	0.1133751274933639	0.1075821137432992	0.7035654612696689	0.6409133562006635	0.07831913386622118	-0.01139321705672223	0.07186915389373459	0.01748373821601794	0.421964834977277	-0.2231521715639114	-0.4876471685593926	1.300870727558898	-0.03569960282829055	-0.03089607438640164	1.22404598046573	0.1281216678964018	0.2065241825935295	-1.56606725581273	0.2216337493384045	0.885911713004481	-0.8184518802444546	0.5690681313366641	0.5736397089248829	-4.608209072000648	0.8234247366178211	4.608209072000629	-0.8234247366178028	1.477245346128633	-0.6148829777880486	-0.2531249221132851	-1.254701712474783	0.6296509378875224	0.3198616317893838	1.164591214447696	1.113719313248205	1.283474233471309	-0.5091671821692733	0.1102588158132614	0.004668984915499285	-1.228528995080314	0.2413287746695353	0.001791541623492095	0.01755145942105437	0.05599530017553515	0.0753492260112742	0.001068895618848638	0.003881124683707809	0.009385174120555631	0.008240784382386946	0.3699828799426223	0.3354722735551876	0.01991056984773638	0.02439033936519409	0.001472945976305047	0.03280428252730996	0.001033345460524583	0.005644637299795264	0.007036252297844286	0.02384788057951856	0.4202468112924072	0.4255674970207307	0.02796934580878069	0.04535605518893792	0.287621865848182	0.3046409881406117	0.1403079954009948	0.1221385597695517	0.002379610096364679	0.007191168291302367	0.002849908761807658	0.01243263313307705	0.001458289810484757	0.02012823716850083	0.7062534022114481	0.6422768504834089	0.07172645286049395	0.08810462505413169	0.001300143319131876	0.004075837411310573	0.00173200582505997	0.01942608204422414	0.001145357900105511	0.02570568883307454	0.1668674815717308	0.1914284721935999	0.05320305028252993	0.03568316831195647	0.00926970177732038	0.0149005994599691	0.4887744734911748	0.4617340505270943	0.001283180260680752	0.03286797462208579	0.001064661304607139	0.005775238014324383	0.001034717233069526	0.004112185045644384	0.001050076334393152	0.004987117164433695	0.1093613118677312	0.1029842704780097	0.1093827616680778	0.0944294630506871	0.03554442287251359	0.03190712404374058	0.003322254692533502	0.006223623977739111	0.03830513967689078	0.05468933669210557	0.1188188087075029	0.09508612854176264	0.09757662225299911	0.07928672791267338	0.0512603681527035	0.05658411364768835	0.01319742571225877	0.04793132960510216	0.01006300443426063	0.0972488996691091	0.003611901212914001	0.0232439441377854	0.002460797279897481	0.0518097988769152	0.001340191810509217	0.02858480945384109	0.001289216232945407	0.004217063125920812	0.00112546374519424	0.01073968642961463	0.001540531409323724	0.02958251410726575	0.06222844908636715	0.08714198382365479	0.03355860272723291	0.04716728887850519	0.05672632179873523	0.05672081061313084	0.001251925794547916	0.0231512918445693	0.004951760769529095	0.01343378088322028	0.05670894695151944	0.0564921888898951	0.05492200084079594	0.1049010143723814	0.03651840661152387	0.04017119782665002	0.1275754834098387	0.114876339145309	0.001371696541351656	0.04644196327238406	0.0310249866917456	0.0362640067259624	0.01273328521608924	0.02715289596170567	0.001451941798935545	0.01522892579615549	0.001742017880585283	0.01989887010526938	0.003167046314750283	0.04473541038426416	0.009261452708157628	0.03219551836202111	0.02303929489174713	0.02355473327500511	0.01558911781424124	0.0221901882043925	0.001096057341566085	0.009407835310004952	0.03274021773880417	0.03294602579568894	0.09556010505386485	0.09317805209585449	0.001969089331823755	0.06000822984161752	0.001446346272739709	0.04909367193203205	0.002499836180485857	0.02191734970844779	0.001515743431777815	0.01495808777551453	0.002013979246060197	0.01707042623880269	-0.004398021409027553	-0.0141025865472903	-0.009400395737823527	0.007015814369651043	0.002565887817496088	-0.000598716529703452	-0.003603227586617361	-0.000111106050260016	0.002248859884199324	0.1032944849433914	0.001073843898920023	0.01833136702787476	0.4316942774047804	0.01051080894479755	0.001457933237791303	0.001027516344139128	0.001373941543960802	0.4126162921541839	0.04639809918716105	0.3323870809679053	0.1335333196097059	0.002449823808482238	0.003038845726966516	0.001406518296110516	0.7959669930123628	0.07881099693313416	0.001307462533958236	0.001772153606304259	0.00103890630572796	0.1839188192565812	0.06921888941361512	0.01618489888549664	0.5293150552453385	0.00129381649053941	0.001038068692691115	0.001014219604240777	0.001027765319125877	0.1047717754387312	0.1049352093492464	0.03233687221832414	0.0045455599739491	0.03757074513410211	0.1213178371789168	0.101513856294216	0.05812996112296523	0.0315599210137314	0.00900500855926571	0.003490710120650832	0.002516730200389893	0.001356313904158378	0.001248198491513056	0.001139989519695489	0.001818526249740176	0.07778915873318408	0.03136677101273055	0.05380740830296776	0.001136246316299918	0.004732559291928736	0.05351506995352226	0.05311326911665466	0.0353866053929892	0.1289181954078827	0.001411280360093858	0.03329494934421048	0.01475453792545296	0.001420121730528656	0.001876289999172437	0.002505229850518069	0.006669395136056491	0.03358926546706321	0.01918636293565595	0.001102311354930766	0.03224603785768583	0.09801705105876866	0.002047210649321732	0.001397772871466749	0.002495482082864636	0.001522025788156106	0.002016056684438593	0.001455962622270691	-0.01243164709383731	-0.008752585429230363	0.008566379582040042	0.007297262565845219	0.0001991902826415119	-0.004642195149648133	-0.0006395914321792682	-0.636305958542266	-1.893674040542329	0.0719622404134721	2.823235334339899	0.003792267352696966	0.3082653559212052	2.037730308887328	-0.5128446867651504	-0.1758932691106574	-0.0113949652501409	-0.3742208979694514	1.125731000932868	1.082999261354271	2.125183360385417	-1.27399450344372	0.008288625136584276	0.01977194953758587	0.03859593516624218	2.990301112639021	0.3325820214422377	-0.05238200969408355	-0.02830256533784497	0.07347387924361852	0.8376572610144056	0.460364111273127	0.3221779305105109	2.477696330485209	0.07842923723450447	-0.00563419702570107	-0.001054995630449858	-0.001355864877891119	0.2054192185125054	0.3117825667746975	-0.1228991841117931	0.109874727311047	0.1980644133581444	0.3155991229990924	0.3263980316724203	0.5627300066530634	0.9760318591252559	-0.1294680409736992	-0.01883478645898999	0.007340553240948183	0.2996500757520243	0.02817602161265734	0.007476402425227188	0.04316576321399331	0.6137926475994321	-0.006983400471803234	-0.05930687171717881	-0.02968405197438377	0.04766270731766675	-0.03835057270609768	-0.007244701432197628	-0.04373368690638051	0.3494643722849241	0.1676895791174835	0.3102140824757432	0.1275025599937775	0.06249309120887198	-0.01512017150475189	-0.3879197156088776	-0.1259926565649886	0.730681773179562	0.2987814553320206	0.01444860623944691	-0.08868681882041841	0.318648694683364	0.04984766685341194	0.09030931739442721	-0.1753153413477	-0.1229421364219791	-0.1266528788103712	-1.932852903764616e-13	6.983182319577797e-15	nan	nan	nan	nan	nan	nan
0.3	-0.03672146980872965	-0.02201020317349817	0.0269056993603866	0.6206234487465391	0.940807534763534	0.008767009245431631	0.4451121256959898	-0.02570433667847934	-0.00999389102431154	0.009834965499976115	0.06065417985939152	-0.07109840040297964	-0.002178646909369202	0.05349338651008994	-0.05006190375636491	0.9157829430760578	0.1078230334569038	-0.915782943076059	-0.1078230334568911	-0.1140310901752084	-0.1112260305050842	-0.0007444293855248717	-0.2583028255968164	-0.05683271558883789	-0.03092152728116099	0.1235401096853494	0.1187840654107053	0.715869702850466	0.6350010943849856	0.07986577949328262	-0.01133027127139195	0.06015655918072751	0.0199438058407169	0.641590312941039	-0.4185158868264513	-0.4796023560334382	1.291041954086166	-0.05642709685563971	-0.04591022487300792	0.7578246750420851	-0.004145857352990371	0.5497664972653062	-1.747783576853723	0.4029409873652225	0.9165011694802362	-1.108774024897431	0.8387096080878466	0.5776601253136165	-5.134832457991057	0.9105716158260493	5.134832457991057	-0.910571615826048	1.554753930195164	-0.6774515777181883	-0.2466198057330154	-1.066642669564052	0.6945238311762895	0.3440465996364485	0.8604545101847585	1.13149597725716	1.179861134229111	-0.664374250388176	0.1966619219186989	0.004634342106720612	-1.115396447910467	0.250041681626689	0.002154995378566113	0.0181459179315849	0.08527269235903805	0.1053022969013853	0.001072693279835529	0.003798218834120183	0.01614309938005384	0.01182851717998916	0.3918144371143787	0.3536965645308942	0.01322352100496659	0.01863360490750778	0.001446361376059461	0.03083552318944608	0.001030357045996472	0.005488805239983607	0.004278705789502535	0.0211978414673788	0.4162438135223817	0.4338522739779441	0.03981590304065887	0.05642615863984676	0.306539961274209	0.326153260995872	0.129909924186928	0.1039244814218275	0.002408161293914091	0.007273375612962113	0.002980284040726006	0.01258035914067026	0.001406047805183036	0.02057588862022104	0.7326073784633316	0.6680647221574929	0.07460468912204292	0.09017630044261139	0.00130272730893434	0.004000024753912998	0.001740738152984742	0.01906734199729594	0.001094659211123619	0.02662104016533388	0.1737699853121215	0.1983212752291541	0.0620932999536998	0.03969772758585773	0.01440610658482296	0.01858123176881068	0.504549921833081	0.4879554755995911	0.00128381776459892	0.03373789530883972	0.001052175007897727	0.00586988605692959	0.001025023000939854	0.004186368050655323	0.001039603352970422	0.005065428356653655	0.1067809544982844	0.1044309241119446	0.1070499352286182	0.09720862404936179	0.03309674907327069	0.03018920304199665	0.004284294674025902	0.007503010335882481	0.03894034569869301	0.05812816083693115	0.1201387320847711	0.09854507037495695	0.09956758739303911	0.08272546743528585	0.05694859379627903	0.06392348145351463	0.02765096294027689	0.05985897320634007	0.009463864161234589	0.09606126112778723	0.003549481211797547	0.02306107328615612	0.002501156276138857	0.05184566784505552	0.001357728378656575	0.03169108775391957	0.001272732978457995	0.004476877926144917	0.001133950408006754	0.01079312108515918	0.001739994356153706	0.02992093465693416	0.06854453954860708	0.09015243056370564	0.03280426112958806	0.04773239910717081	0.05525706475831565	0.05636064421555607	0.001200932775526194	0.0231219466232663	0.004716758008191442	0.0138591901789027	0.05496713144477135	0.05609815330090721	0.05377297006919612	0.1047142320747335	0.03587992699828575	0.03974208685550915	0.1283925111033637	0.1188052527046795	0.001400331402645335	0.04798100544290195	0.03296752284973518	0.04033857473764807	0.01475871266322298	0.0291442159841628	0.001438843337485984	0.0159154024144765	0.001838152731811058	0.01973298599848992	0.002804511832261684	0.04101536991414724	0.008238126648350786	0.03168655547596408	0.0297322295029887	0.03115759857279347	0.01791156822985328	0.02522333887412901	0.00110081224921916	0.009531851628386729	0.03276437091403175	0.03246570056852405	0.09671797676622093	0.0966368889983542	0.002021536864569725	0.06038143284373693	0.001428848813153075	0.05016890997467296	0.002418309165383996	0.02009072515212901	0.001492760330371999	0.01369381366957899	0.001962345875859275	0.0157549396702424	0.002156574957117748	-0.01224161730173471	-0.008673290782334576	0.009251177344186805	0.007166111970335061	3.526671043399767e-05	-0.004648613617411636	-0.0001804548686855155	0.002764682939871717	0.1397398236738573	0.001078919199789441	0.02764910693387549	0.4439217145537986	0.002045224237545054	0.001388685753398958	0.001026840539303917	0.001179274758440449	0.4030098929471995	0.05965976231529558	0.352964702303756	0.09852344660899635	0.002431617764484574	0.003182027695387643	0.001308627211772558	0.8008874394297625	0.07817748461865787	0.001304144460723869	0.001734535092728996	0.001040381544093417	0.1860132423855348	0.07672555442804382	0.02303836378482171	0.551023725477862	0.001277860086666785	0.001039078221354083	0.001014750242408249	0.001028623562263956	0.1016922609657692	0.102682710821294	0.02854204250538711	0.005900916543895405	0.04131559840601805	0.1227106393061149	0.1030695426652884	0.06871111677675575	0.05352571655543625	0.008646611249810185	0.003474642186026355	0.002565317503075057	0.001391317513700366	0.001259646203254249	0.001145390462010874	0.002054838802424383	0.07616755939532914	0.0323038146125257	0.05306573822730388	0.001152460547350254	0.004262991826011591	0.0521681133405073	0.05171095208547962	0.03490386028224172	0.1301872014197299	0.001445713584251509	0.03675328554358231	0.018702571920859	0.00142787754876569	0.00198979049840083	0.002341242733710237	0.007421840426363653	0.04051836041914567	0.02155282256788982	0.001108566641320697	0.03319959505811155	0.09860776833279844	0.002100858053154546	0.001418537425610702	0.002211028526813464	0.001429131874013313	0.001827802284178934	0.009061477490686082	-0.01028563316012801	-0.00790653850339753	0.01182893919979607	0.01170076082541874	0.0005872881644678057	-0.005697208882087671	-2.023540536468687e-05	-0.6410723208265451	-1.700847258654968	0.02712771814147567	3.137649269480243	-0.03277696010230328	0.3978584222216986	1.595537444622088	-0.6250390303105771	-0.2151270004717664	-0.02362660002188073	-0.153566270012948	0.4955839662202665	1.118628524158807	2.173230384940746	-2.282677845408666	0.009253057039554514	0.004415266311682069	0.05384340406786208	2.145062073008478	0.1002325185864237	0.08208041977646123	-0.04470548526789732	0.12159046225794	0.5474121267621733	0.3440583512054706	0.4016760418223	2.747992876910164	0.1042923659021571	0.03956868683096411	0.02415912839264206	0.02579992964582342	0.07247417457985959	0.2327992638642493	-0.2155043983518402	0.1440728632031225	0.4793447956045324	0.3789829467162139	0.3635699085647165	0.8744503381229065	1.347055151667955	-0.1066109486668051	-0.0172988940168481	0.001720479637119713	0.3175983009711006	0.0237927195477156	0.003642657982705493	0.03080264711696126	0.09109844917469116	0.1101082829810087	-0.01568436796208529	0.04419401558907097	0.03808353994763678	-0.04746895853671944	-0.03331599511354222	-0.04108085659566535	0.434759895331809	0.1423814942212056	0.5127684264567181	0.2537651026585762	0.07536603987048379	-0.01724353216404602	-0.3542977575909572	0.008369124871154864	0.7924509778583477	0.3087744021079284	0.01379554931533617	-0.009684145085568467	0.3760816622062696	0.02550023939024619	0.1213439957335891	-0.1866420771690183	-0.1281046471583346	-0.1338504363126554	5.434136508888895e-14	7.302108953257581e-16	nan	nan	nan	nan	nan	nan
0.31	-0.02936146183874316	-0.02686531523289174	0.02208660177845688	0.633482593996344	0.9401252613996106	0.008249770832534637	0.4505111633794204	-0.02611584239762723	-0.002766798298284919	-0.008342703567529253	0.06526657747183419	-0.06163916403898594	-0.01457340666700505	0.06279719064512097	-0.04417995034282333	0.8620934199198802	0.117513913759364	-0.8620934199198653	-0.1175139137593472	-0.09811724982448573	-0.1182257737764952	-0.003120566265213977	-0.2681591672242473	-0.04969325138976678	-0.02741101054776637	0.1305146387768657	0.1303872331932311	0.7273093556429969	0.6279253802104243	0.08210710374395962	-0.01133760398591296	0.04950103690422078	0.02251011099545265	0.8151623451867915	-0.5391757666550715	-0.4853243537616269	1.280860897727146	-0.08108898934004556	-0.05687070106610373	0.3397916651594772	-0.06653174384687105	0.8947022153340703	-1.869103270166723	0.5057185170646835	0.9749690026958152	-1.352629018631743	1.00308330180392	0.5992275763577267	-5.592575041635882	1.034126921182984	5.592575041635876	-1.034126921182957	1.625129055420613	-0.7184021218092492	-0.2264566606550936	-0.910995816861855	0.7279371977822934	0.3568288759309258	0.5452314215426454	1.197565698919975	1.115729946672621	-0.7406831661181728	0.2495218850042822	-0.007015882036988481	-1.011040020966625	0.2622600601847859	0.003220185492692291	0.01945823870866331	0.1104327064599078	0.1333544785940856	0.00107613338513794	0.003734032401526132	0.02117520790809641	0.01456507433025843	0.4090381677927	0.3675090114106854	0.007752021223310228	0.01391017633955732	0.001396571477692809	0.02859465337844802	0.001028204577698061	0.005339153073258813	0.002759127696331035	0.01969702511474183	0.4140823742018765	0.4385217240044424	0.0500838086820229	0.06620315630111423	0.3253188774349195	0.3478908447285176	0.1065972120744105	0.08015485182628974	0.002389425770362746	0.007375355831235836	0.003067665723285018	0.01269437155029419	0.001342405512841123	0.02113761040984963	0.7512824102915857	0.6847476154301183	0.07472065862998431	0.08971141866685163	0.001295173519286905	0.004004620273127727	0.001698663114061014	0.01860524643723235	0.001068866401956751	0.02770600107805744	0.1784370496352051	0.2027525610105614	0.06872342692975449	0.04245113936343047	0.01910770212203231	0.02191234950355934	0.5236858728566921	0.5161230114778566	0.001271020880814524	0.03466465226196196	0.001045736146576569	0.006011163781606669	0.001020015066920485	0.004292517025159029	0.00103422563222455	0.005173219805130706	0.1045115392485794	0.1048908137275441	0.105505901354278	0.0993087411383233	0.0308207673718582	0.0283965249855305	0.005120676651468605	0.008745237579913825	0.04047772846966754	0.06286800245194409	0.1217970444640596	0.1026221610751643	0.1018117050818351	0.08661891146271845	0.06756402759939942	0.0761020900813654	0.04471198932853625	0.073742903758217	0.008953365311182147	0.09500934178404957	0.003535441104015245	0.02290113850462158	0.002534655191462727	0.05178343599083145	0.00139373663931805	0.03504052707159089	0.001273200989109282	0.004745726346078362	0.001139038530982134	0.01080828561464356	0.001839622080765153	0.02989973772030975	0.06784655821036695	0.0868462415439355	0.03288826298242289	0.04911058400581349	0.05419449964380699	0.05627807386891478	0.001192120750735354	0.02313534881745806	0.004316329430457885	0.014167929431481	0.05376320524652126	0.05583953661250165	0.05202875956183554	0.1040583932593866	0.03459170040249834	0.03898527415755754	0.1302788109526621	0.1237183718674377	0.001431401348068859	0.04937693971047034	0.03513766638494811	0.04511793104329229	0.01846161107299844	0.03273691515574793	0.001447442899461196	0.01672303303286412	0.001894358117951917	0.01947688949663401	0.002571593598401358	0.03761482364139634	0.008422638734790135	0.03252289779789068	0.03387692964279806	0.03717877208823857	0.01930079747931372	0.02738117378465185	0.001106069614993187	0.009567630483539679	0.03260169261566499	0.03237063415870983	0.09822170795324839	0.100819755409077	0.002067656144289503	0.06050631280329604	0.001439352985777049	0.0517117239542883	0.002294662573344905	0.0182400621047429	0.001451062378179046	0.01241237009415675	0.00187775242172454	0.01441571617328808	0.01040456505062658	-0.009901031020733387	-0.007855473891468533	0.01317433623813749	0.01130600977341905	0.0002803847171253808	-0.005422054170474632	0.0003672646724993906	0.005665802443090051	0.1498166238885255	0.001080387134230843	0.02595107654991326	0.4479593836434267	0.001683785794605484	0.0013074373696742	0.001025222995844978	0.001147765780149914	0.4150769413498915	0.06477986575277198	0.3711535945890925	0.05006551979126719	0.002317525506778735	0.00313999991822657	0.001248546958683468	0.7954610933316631	0.07201340338582084	0.001273054128705062	0.001587251667773891	0.001043399602839636	0.1860810220500722	0.07755309484559336	0.02532648313500036	0.5834600341108744	0.001240623154779798	0.001038997013813254	0.001014847723128815	0.001028632603030993	0.1009630317888375	0.1038711626066584	0.02788395683263051	0.006088758742882252	0.04314081104158692	0.1255425019316818	0.106576167858878	0.09158708183246431	0.07424282623098068	0.008202242762431831	0.00355968766775793	0.002573427446063145	0.001465060494868076	0.001285570407525331	0.001143444150776149	0.001849425936581268	0.05896742144285037	0.03356800051023415	0.05271649149546869	0.001208735660057083	0.003581969977565039	0.05236249133211629	0.04830676374376244	0.03153322075080277	0.135623085593416	0.00147907503359696	0.03844107648651902	0.02579394927642139	0.001480548008302562	0.001921920320203436	0.002316209571808449	0.009635237000433654	0.03706018537545107	0.02022787210554507	0.001114061032813214	0.03174114610637037	0.1017800428826731	0.002128509102497547	0.001477180504762788	0.002126679766895935	0.001389367926794809	0.001756939302689576	0.01972702519208735	-0.007252763028216752	-0.006996805311059373	0.01817381276276104	0.01513010673490246	0.0002799799659439813	-0.005975370954246929	0.001224984275974548	-0.6486775846745212	-1.58405440481571	0.2070978075696416	2.464216332967507	0.007539634636192782	0.1626500285184004	1.166504504498495	-0.3420678915172298	-0.2290147007186566	-0.009978537507116305	-0.1313834230216343	0.4690605545951848	0.8481436760395306	2.132423409762422	-2.477704938233918	0.01092574206997744	0.01366923880993983	0.06000926770703981	1.191271818090911	-0.18198013967994	-0.03896483924552379	-0.04840509119488542	0.1033661351526955	0.3381616565007652	0.2099953406660396	0.2751993185974829	2.863183983607999	0.08845996970964039	0.001768392524940527	0.004233326704371618	0.003690007181077841	0.01239781677302412	0.1842710616452337	-0.1492894866445757	0.1079998446915688	0.4773961826227526	0.4281521554815941	0.4084417938593638	1.517492770428166	1.427249628140863	-0.1017815104546219	-0.01425844655274709	-0.01212325200334682	0.3508736606133154	0.03224916196808078	0.0001516309677438642	-0.02581014481010556	-0.6930773933048249	0.1645673646275157	-0.004184608614543889	-0.02116622295102142	0.02476579552364389	-0.01027880703787804	-0.09511795215800316	-0.1125826889812473	0.5397041140641378	0.1424458882316864	0.461351448235752	0.4504661759645602	0.0879234756333844	-0.03171443101490216	-0.3269797569214371	0.1496714867181909	0.4219155397504825	0.1352453481692414	-0.003035667519986272	-0.01686298554545289	0.4507165589484182	0.0009052475259819499	0.1848392115799816	-0.1833394804533277	-0.1280455168779076	-0.133643429456133	2.015330809551366e-13	6.360378051888568e-18	nan	nan	nan	nan	nan	nan
0.32	-0.02072320162351139	-0.03252710333823543	0.01717706841691488	0.6462421427381232	0.939164526707808	0.007642930356213075	0.4522641350692115	-0.02680250070306347	0.007881156629769332	-0.0271741605747482	0.07049214983932228	-0.05160656236181144	-0.02888024912154829	0.07317569420388144	-0.03806741185043601	0.8041413848754638	0.1286360214111222	-0.8041413848754652	-0.1286360214111147	-0.08158621075735682	-0.1255121738461362	-0.005230544407629548	-0.2766501451527139	-0.04238260784922797	-0.02380950718454	0.1346603403848341	0.1429039417825345	0.7383375122318354	0.6203891394309284	0.08481459632907011	-0.01148888885266544	0.04002911848989548	0.02516982126169593	0.8972407620065196	-0.5798510960020277	-0.4976895119565155	1.271122652481023	-0.1121193625844504	-0.06383063755791689	0.02861147629525133	-0.05917637460249176	1.233938937625493	-1.87854116481313	0.5255759383511488	1.031174232090922	-1.491190564222033	1.053649492845071	0.6237771410689638	-5.987334835638496	1.196817085685623	5.987334835638496	-1.196817085685622	1.678193673476024	-0.734782937364521	-0.1933880582784732	-0.793569929769595	0.7287596994721478	0.3622439256034535	0.2946890134816625	1.31420413861032	1.097561893490365	-0.7564795713739166	0.2898955888051769	-0.024156088340647	-0.8786756754735078	0.2687227039279478	0.005195436999871256	0.02172310148797688	0.1285214374282986	0.1544152088388579	0.001078587026546762	0.003701010747418836	0.02292809485756219	0.01534545816414334	0.4219162776021247	0.3770177060841421	0.004757418054191965	0.01134382291207855	0.001331050275233864	0.0263358743960032	0.001026319685476307	0.005215740405234173	0.001977789244451038	0.01887444455904443	0.4164292468111256	0.4438485753801178	0.05784027682990937	0.07361648551955965	0.343648659514264	0.367964470154201	0.07153780633211133	0.05424124536632968	0.00232311153040698	0.007487545564106973	0.003090556497866763	0.01275938438026183	0.001280536232478252	0.02180624025235695	0.7630034448213548	0.6918852632508263	0.07206588993787766	0.08676127232905147	0.001275851802845179	0.004064657504035934	0.001604018778134209	0.01808541086476089	0.001057483417880467	0.02884765116569846	0.1813194932450081	0.2050708408988141	0.0727179506641311	0.04396506112630646	0.02260726456436937	0.02429825441018879	0.5466941921220619	0.5447725489690619	0.001246003461880867	0.03565511360321397	0.001042477390717309	0.00616688459587154	0.001017561007940451	0.004414287788626783	0.00103154244578317	0.005297861442863005	0.1028844434965592	0.1045367618120947	0.1051080928493867	0.1008349834366381	0.0293028014771907	0.02707824783506107	0.005634082336605015	0.009735552411241633	0.04214475142023683	0.06785153759391251	0.123933366677463	0.1069424527277358	0.1045810160564147	0.09076076125122672	0.08337862641054533	0.09339776452316893	0.06294786052736308	0.08835433915814871	0.00847497167569761	0.09406545911121197	0.003570723690816748	0.02278449666983948	0.002555489116696924	0.05164407477461561	0.00144860362431328	0.03868024292644096	0.001286396643689602	0.005167305116183171	0.001140608547099378	0.01081138136581803	0.001786873499592157	0.02958936955301303	0.05974771507901675	0.07747605989421932	0.03352839970952245	0.05100451975727904	0.05345473484319051	0.05620985389840686	0.001215855748199551	0.02310556923762166	0.003776025790558046	0.01437653578850675	0.05319366884978173	0.05577208860221607	0.0495198033580622	0.1028665493475216	0.0323189421295256	0.03744441295616573	0.1335998776871689	0.1294361385228408	0.001463614748007409	0.05094273378633613	0.03707354823627374	0.04993057597347851	0.0237691476795422	0.03786736838940228	0.001478069039677644	0.01770913976878295	0.001888595691660447	0.01914392412324448	0.002442268047806526	0.03445240957671333	0.009606259134720147	0.03449542815432031	0.03441604274743004	0.039798545658035	0.01937521743652658	0.02817730120105745	0.001111445475176977	0.009543220493285003	0.03182709302904929	0.03197776388425033	0.1004297291462381	0.10545571895752	0.002104552066361841	0.06042812769434766	0.00147391712363267	0.05381810243472038	0.002190598646594797	0.01642695658019698	0.001410327746371735	0.01113567435287968	0.001800002817549744	0.0130890877536182	0.0202642602160634	-0.007098922172458899	-0.00697637946628784	0.0187119715780975	0.01497220631410242	0.0001572185870073636	-0.005865309069601719	0.001379984307119786	0.008566921946307071	0.1598934241031924	0.001081855068673543	0.0242530461659525	0.4519970527330562	0.001322347351674151	0.001226188985951685	0.001023605452388018	0.0011162568018672	0.4271439897525831	0.06989996919024981	0.3893424868744181	0.00160759297354313	0.002203433249077258	0.003097972141065746	0.001188466705599871	0.7900347472335655	0.06584932215298026	0.001241963796693844	0.001439968242787735	0.001046417661588718	0.1861488017146103	0.07838063526314336	0.02761460248518165	0.6158963427438872	0.001203386222904944	0.001038915806273513	0.001014945203849815	0.001028641643798454	0.1002338026119056	0.105059614392022	0.027225871159872	0.006276600941867164	0.04496602367715808	0.1283743645572485	0.110082793052467	0.1144630468881837	0.09495993590654017	0.007757874275053625	0.003644733149489105	0.002581537389050472	0.001538803476025586	0.001311494611798522	0.001141497839530769	0.001644013070736976	0.04176728349037176	0.03483218640794282	0.05236724476363375	0.001265010772739371	0.002900948129117254	0.05255686932372571	0.04490257540204583	0.02816258121936457	0.1410589697671014	0.001512436482938803	0.04012886742945265	0.03288532663199353	0.001533218467824987	0.001854050142006165	0.002291176409907432	0.01184863357450703	0.03360201033175755	0.01890292164319867	0.001119555424305424	0.03028269715462965	0.1049523174325468	0.002156160151839379	0.001535823583909544	0.002042331006978939	0.001349603979575463	0.001686076321200764	0.03039257289348887	-0.004219892896305622	-0.006087072118721237	0.02451868632572599	0.018559452644386	-2.732823257900724e-05	-0.006253533026405999	0.002470203957313387	-0.6567121052936753	-1.437492250859083	0.2176361184985042	1.73935897989403	-0.02654400445186946	0.006623758954646793	0.7347870033600213	-0.1936240022419611	-0.2187088346878415	-0.01837870037397837	-0.01791911038875488	0.6270642360487314	0.6458948355992994	1.840438723505915	-2.711473218295875	0.01129496002673997	-0.005384649672482288	0.075225014756667	0.2360129826257358	-0.3968203939520409	0.09316876224571871	-0.05625348971518113	0.1329282972415623	0.1248109481326233	0.09616034826786887	0.2126334762034945	2.844393199497092	0.1170332435760003	0.04245730475254299	0.02728348618152364	0.02916996749313613	-0.09031413162728617	0.1180243057385004	-0.1206242171516302	0.09369038063482503	0.5280835009999824	0.4276231371867952	0.413251060778788	1.897863501076423	1.492556121321572	-0.08500361448799813	-0.00864030466796835	-0.01370539275592363	0.3756536083304776	0.05433878959174643	0.001228902336175569	-0.02703159905594927	-1.121700076797113	0.2132584535411496	-0.01281429272147589	0.03555766049706714	0.018056960839083	-0.009235222919666509	-0.1405170144188416	-0.1978905572846313	0.5956893938593402	0.1763534558804145	0.519426151350365	0.5613159150585436	0.1110612638869603	-0.03261730635128025	-0.3066713159503163	0.2356067317645608	0.112170988708326	0.03643290329329669	0.001757780234326376	-0.06924491801274438	0.4667010897465074	-0.01511277431216267	0.2340568959601451	-0.1791305725971667	-0.1271550803413191	-0.1313314208499967	1.901433132438501e-13	8.012700766533127e-15	nan	nan	nan	nan	nan	nan
0.33	-0.01183277642720637	-0.03821852580239175	0.01216672384148451	0.6589101246723205	0.9378560178191168	0.006984194449635115	0.4515985943212811	-0.02710017915908158	0.02190438972171024	-0.04544398820194041	0.07553882198977364	-0.04115924459611672	-0.04389164819189093	0.08351236327512351	-0.03178340107863713	0.7425117626001653	0.1415298362225023	-0.7425117626001521	-0.141529836222491	-0.06462590836576697	-0.1328329788028635	-0.006945035150892332	-0.2841661572761121	-0.03522207871410014	-0.02018427355149814	0.1367789536560939	0.1567917140567923	0.7493990776768327	0.6129254524368301	0.0879002150129239	-0.01182684103876657	0.03193383967050082	0.02790727554969405	0.8612887046013514	-0.5506296931612946	-0.5000581243934288	1.262906959465827	-0.1506428353694194	-0.06763803858690623	-0.1372411492959983	0.004172984448093698	1.568825457908175	-1.755890755224989	0.4770125319624568	1.048437509739135	-1.486180960959849	1.002362383348999	0.624903822128829	-6.333882567554808	1.380170703398609	6.333882567554805	-1.380170703398566	1.712457755122974	-0.7253074492451672	-0.1473934542743087	-0.7149740002370243	0.6997701075367763	0.361820811663921	0.1243536319231613	1.465074797865591	1.116306646441471	-0.7347671444555395	0.3224501143722297	-0.04273092068682786	-0.7437101504326799	0.278646584699062	0.006225669394579332	0.02301285188611591	0.1394035119072344	0.1677242795774525	0.001079329688940285	0.003689909625369951	0.02080779547021003	0.01414186897180379	0.4309830553763939	0.3826447000558841	0.00307209603244152	0.009905617852508162	0.001268137571055758	0.02429362954979092	0.00102453036560341	0.005128486521320149	0.001553903787865625	0.01842595079244913	0.4237007616927144	0.4514293645677592	0.06203654102880947	0.07785366660028338	0.3614806933175644	0.3853969340669868	0.04045568079584078	0.03256267782539032	0.002225109270239836	0.007591026679018081	0.003056917026968727	0.0127737163717646	0.001227640326477617	0.02256883140721655	0.7684071559722523	0.690121130062938	0.06730220170145695	0.08202806451575674	0.001250974235932626	0.004185301040527069	0.001499711707205515	0.0175928995955998	0.00105306240231514	0.03006018744094925	0.183064317640503	0.2058271333414866	0.07391768986660005	0.04441845418247701	0.02409088631336645	0.02530960595182988	0.5720166607333489	0.5724016073529071	0.001217844564036006	0.03671366760068229	0.001040749780986576	0.006366653459776328	0.001016244195579976	0.004567184086491715	0.001030122769046915	0.005452225707528371	0.1012612863354985	0.102805401736936	0.1047630005485476	0.1010120699741792	0.02817362095277316	0.02599937922002563	0.00536017928609954	0.01005197745386626	0.04206940510449399	0.07086285578753346	0.1266617452258137	0.1110829657152096	0.1073918810899585	0.09465264153946167	0.1026887035734048	0.1136824383640342	0.07785044589961637	0.101143053095792	0.008036540030153328	0.09325540347663874	0.003680113420259377	0.02273879572168494	0.002596549280565087	0.05148683227098918	0.00149682424045703	0.04290940907339515	0.001294382284374107	0.005686242807594949	0.001140851565054581	0.01083151030754376	0.001686560730184874	0.02921068810515674	0.04769474552328883	0.06540765923794792	0.03352163972100839	0.05216974480483759	0.05271193236075961	0.05577475492282217	0.001299010292748725	0.02308855427578752	0.004000046708059955	0.01546959112832931	0.05286955392262173	0.05553272560782423	0.04678409459685322	0.1014955710712656	0.02991223672553144	0.03545280307122944	0.137234918329109	0.1349876298889257	0.001504983017954514	0.05305000061976482	0.03799596198004463	0.05415383042358059	0.02943026274372104	0.04332282708231116	0.0015186463391952	0.01894014995380623	0.001823093485419398	0.01877539669195864	0.00272454562862122	0.03151785492347278	0.01114660015297359	0.03689031955202907	0.03003791467074989	0.03768048391397547	0.01749215446771652	0.02699215624395349	0.001117437730671294	0.009510617120041715	0.03136294605422002	0.03134420875848393	0.1023546561022845	0.1096457932030643	0.002172478684891774	0.06022919009376962	0.001533830467062422	0.0566111273743501	0.002141294759835677	0.01466498019905678	0.001388308386805948	0.009866241512093058	0.001771248018399012	0.01179197406030633	0.03088174015593161	-0.003994912961686568	-0.006167983105519864	0.02451376879216964	0.01760681115574996	-5.280487248321381e-05	-0.006281957850537898	0.002166290650413299	0.006252498912390628	0.1520390286799858	0.001078620149089492	0.01347614821206732	0.4498886376111644	0.001278044547232225	0.001182629119426149	0.001021875035839534	0.001107414809991015	0.4508044930322369	0.06505437039444922	0.4061692119443837	0.001380271007255491	0.002054267360837304	0.002957020771203023	0.001159066709705337	0.7746939961745776	0.05709798197190314	0.001210756948902037	0.001349456006027514	0.001050189230859277	0.1857619472153412	0.07297131613194542	0.0241711601980853	0.6465936262026657	0.001175933038941979	0.001038981964957094	0.001014813294098796	0.001028648197889429	0.0979022138440679	0.1035950843004058	0.02658648126625436	0.004048106524261635	0.03941735376710709	0.1327133196502259	0.1124825881698934	0.1418637525329502	0.09886315872380885	0.007407322719175644	0.003922332873610641	0.002688614055569899	0.001554105658603794	0.001295260875628684	0.001140771863503483	0.001529311310631439	0.0251045527227985	0.03238638859080981	0.05130558519838852	0.001487691109467224	0.00536536925782126	0.05239535673130754	0.04222029125607386	0.02625880314547695	0.1441697255114502	0.001578297517607119	0.03818299400334971	0.03840201604819128	0.001584418439937479	0.001670646044939258	0.003636938931499548	0.01361530531453854	0.01759696496065952	0.01243666763070919	0.001127162976640218	0.03129071523429341	0.1051292628459341	0.002317355745425282	0.001647468557513459	0.00212990970318582	0.001378691694317183	0.001787915780476894	0.04189055390575339	-0.0007109198032193795	-0.005424315534190813	0.0303116319793965	0.01947930280648751	-0.0002832096438958751	-0.006721346490778973	0.002709466348186269	-0.6664933949606899	-1.22510417808645	0.04072999087924057	0.9085110411092351	0.0120559995463672	-0.2450511171243787	0.4026183517101123	-0.1016612782956837	-0.1874870516558472	-0.002882675671814205	-0.0530124852118674	0.9109596109177024	0.2124786929713257	1.63625936494832	-1.650670940930681	0.008847201010237395	0.003502811198491127	0.07780169810505705	-0.5483856171346556	-0.5490986344032983	-0.02862991671823504	-0.04375343447002263	0.1149005663311703	0.02566125352721981	-0.006245800659952915	0.001502710709740286	2.665611419592842	0.1003974253246528	0.008814270419475691	0.00943342302512422	0.008783448489893271	-0.2495684126710469	-0.07900174037071907	-0.09688547279816388	-0.02363658952378286	0.1018199984266432	0.4119304103107662	0.3738846592761161	2.138095980578159	1.081282378153357	-0.07629716815209993	-0.0008040211747600489	-0.01743240218858532	0.4634104296383122	0.05084502860241166	0.003347082602142828	-0.04239204270219837	-1.289395887750931	0.03282852454179718	-0.07295139711138164	-0.0189197189775096	0.190487827032354	-0.03801416121069442	-0.1371790660623158	-0.1986605675108012	0.5330887510689134	0.2493332349293212	0.3411405236961145	0.5329911569328802	0.1371503426648412	-0.03894814599264898	-0.2823150063323788	0.2439687475997324	-0.53733058984298	-0.2574250674766588	-0.007633965420200734	-0.05688231189565533	0.382746501158895	-0.02456359368022936	0.3223144955830233	-0.1733125816123722	-0.1265874124176467	-0.1280236246335891	1.892007782862224e-13	1.00078431637614e-14	nan	nan	nan	nan	nan	nan
0.34	-0.003888538985868205	-0.04338362312783909	0.007262331503708043	0.6715089464295817	0.9361304615970441	0.006295739687188034	0.4500088816146809	-0.02662839499337976	0.0392200213302868	-0.06190130357225133	0.07989748128287052	-0.03083484839347621	-0.05810570256251174	0.0929965031097074	-0.02573175923153959	0.6775578745616408	0.1562039320155013	-0.6775578745616425	-0.156203932015498	-0.04736523664926019	-0.1399369107362825	-0.008136080771114992	-0.2910564552638687	-0.02845872609777216	-0.01659273073785715	0.1370538128465067	0.1722399273723018	0.7606947541793202	0.6057236102017992	0.09116803794460611	-0.01232943870258514	0.02508831424070098	0.0307403215762266	0.7080032110229008	-0.4745860682506067	-0.4764990644287304	1.257290617093773	-0.1955288293206049	-0.06977440873173654	-0.1562229154623248	0.0947161497472906	1.892418640899072	-1.516038713449253	0.387973366859934	1.006589919458574	-1.331721624218263	0.8831436455169317	0.5773033561189121	-6.652187988283504	1.552873282009338	6.652187988283504	-1.552873282009336	1.73826753845903	-0.6914083327032383	-0.08869903367063237	-0.6684271026396337	0.6493243957152532	0.3555057617240354	-0.07406180268126636	1.626292346862574	1.144384104988136	-0.7041106195592248	0.3263364383715061	-0.05708518388441698	-0.6287249975544956	0.2878410516349637	0.005596476112772038	0.02254602189967502	0.1426271749465008	0.1723065471267243	0.001078082845458914	0.003696775127887383	0.01447622210923701	0.01049024542763125	0.4364975459900391	0.3853102043327791	0.002199938534589654	0.009157711973026427	0.001214894180682861	0.02263119502161276	0.001022770504657169	0.005081874905597544	0.001337138267076796	0.01818953801106012	0.4361021199729865	0.4625050877872173	0.06214675591278437	0.07808480562749157	0.3787822222463055	0.4004937635709662	0.02240664412362398	0.02069921352630066	0.00210155026570233	0.007653408345939514	0.002969800079027222	0.01273447586818859	0.001186488395036298	0.02337244385307156	0.7678688635886539	0.6817266309695019	0.06071437180322003	0.07579375032603533	0.001222930635062533	0.004300261935246651	0.001402278609600954	0.01718024874875795	0.001052739318843252	0.03125209466269255	0.1839931110459913	0.2055683402318696	0.07219856298247088	0.04382486384057668	0.02320839501910682	0.02456562619605099	0.5987390860134247	0.5977686362073483	0.001190037024288469	0.03777745949802437	0.001039919438739834	0.006569526052099539	0.001015520116321189	0.004725709241762943	0.001029416527774639	0.005615141673617782	0.0993341085313411	0.09967318297337754	0.1039461569774113	0.09932705378645434	0.02727532861053266	0.02510581904027544	0.004115087915251437	0.009398196272339501	0.03944677104893933	0.07044073477649064	0.1300364652786653	0.1154100799340369	0.110019713397169	0.09841364768491874	0.1248343896608545	0.1357401784055118	0.08764493586391289	0.1103019009601654	0.007641135530204706	0.09255372263364396	0.003873171779143965	0.02276233352210631	0.002670526029005307	0.05130164084653365	0.001528589325332835	0.04781306769012688	0.001290258804155623	0.006212131286447996	0.001140609970713794	0.01088932695028587	0.001579038822894915	0.02886778165498172	0.03323617188419087	0.05173982547348578	0.03236455521428214	0.0519219296194886	0.05182271525521947	0.05477590806194774	0.001451895982504655	0.02312799353370159	0.005336468534373744	0.01798496672733194	0.05261939251572784	0.05502426967289265	0.04406039164755877	0.1000529595216383	0.02773426014019481	0.03350661864975891	0.1406424114090341	0.140467510978433	0.001558587738428112	0.05601406496751379	0.03757586161191141	0.05707170214782235	0.03496668289463082	0.04859149819586786	0.001564528820786889	0.02049233801815793	0.00169868694903841	0.01840776188291768	0.003536378351757304	0.02876460161751646	0.01279329269851917	0.03938674710261411	0.02004944888193144	0.02902098881463142	0.01336929471510977	0.02334953639640835	0.001124237786303343	0.009403430974028694	0.03159437600448348	0.03085179355121972	0.1035368169171021	0.113339303816658	0.002286941800466664	0.05993907886326017	0.001619586197039761	0.06021972041944211	0.002160309659913476	0.01295974738836946	0.001391835358855646	0.008606807612481959	0.001807721679927629	0.0105299691246136	0.04208622081073022	-0.0006209278293717798	-0.005456679928910299	0.03030966496597388	0.01909824621103276	-0.0002934002998571821	-0.006732716420431589	0.002587901025426094	0.003938075878471823	0.1441846332567777	0.001075385229508163	0.002699250258184376	0.4477802224892728	0.001233741742801831	0.001139069252896296	0.001020144619290822	0.001098572818130069	0.4744649963118897	0.06020877159865069	0.4229959370143453	0.001152949040998271	0.001905101472603032	0.002816069401340794	0.001129666713822703	0.7593532451155893	0.0483466417908194	0.001179550101118703	0.001258943769273908	0.001053960800133329	0.1853750927160719	0.06756199700074807	0.02072771791099188	0.677290909661444	0.001148479854993598	0.001039048123640586	0.001014681384346303	0.001028654751979582	0.09557062507622793	0.1021305542087867	0.02594709137263738	0.001819612106650806	0.03386868385705761	0.1370522747432039	0.1148823832873208	0.1692644581777314	0.1027663815410852	0.007056771163297797	0.004199932597731863	0.002795690722088663	0.00156940784117404	0.001279027139464515	0.001140045887456883	0.001414609550518712	0.008441821955224211	0.02994059077367768	0.05024392563314347	0.00171037144616777	0.007829790386523219	0.05223384413888896	0.03953800711010269	0.02435502507159072	0.1472804812558015	0.001644158552272682	0.03623712057724534	0.0439187054644005	0.001635618412028624	0.001487241947868912	0.004982701453093875	0.01538197705457389	0.001591919589555221	0.005970413618216755	0.001134770528978782	0.03229873331395745	0.1053062082593229	0.002478551339009438	0.001759113531115553	0.002217488399392254	0.001407779409055296	0.001889755239752017	0.0533885349180177	0.002798053289866788	-0.004761558949660467	0.036104577633067	0.02039915296858852	-0.0005390910552118436	-0.007189159955151619	0.00294872873905904	-0.6756874464559878	-0.9758136802682671	-0.1336799585049105	-0.006001657968496781	-0.02295067959180851	-0.4829831114079127	0.1424890643926212	-0.05556416628353354	-0.1427467710063627	-0.01025024682961809	0.02449708685406266	1.326051042408036	-0.1553135751027452	1.373311841725898	-0.7484525699882894	0.003075070484950611	-0.01609914874193622	0.0834292730511665	-1.090060198485838	-0.6970416693568587	0.09203223399408082	-0.04028140720814103	0.1288024865323998	-0.07820616232472108	-0.113236331345711	-0.1384327832820219	2.391987293615557	0.1180808235742574	0.04307805043826907	0.02840925765894824	0.03088030777395559	-0.3704858693024788	-0.2543962393076771	-0.08356253008999465	-0.1003508642142915	-0.1586043399321201	0.4649433834557153	0.3870762322224798	2.252476741331125	0.7665829066809099	-0.0633286561744726	0.005207445046379391	-0.01929517691397145	0.5105521022201318	0.05572894707869309	0.008766442585172497	-0.01987659955023088	-1.44158669841697	-0.06934959304557477	-0.1255638697673339	0.04684850420792985	0.3025210126793148	-0.06305381103478488	-0.1548436690977497	-0.1888054645965781	0.5813673385410513	0.3477129587543271	0.2583496061688756	0.523958399152924	0.1752968402650081	-0.03243878177797741	-0.2704110464747245	0.255913962326231	-1.196115682362146	-0.4550620747820866	-0.01315877433002005	-0.04101693431220014	0.3673883633552677	-0.03334750029382021	0.3971705171243272	-0.167781858501477	-0.1251552921094638	-0.1243096693170446	2.079236226295988e-13	6.877893421607612e-16	nan	nan	nan	nan	nan	nan
0.35	0.001979398518546828	-0.04764147346384232	0.002762447694287405	0.6840681157008209	0.9339311304794763	0.005590617446696166	0.4489158187815455	-0.02523482513069981	0.05966131301318513	-0.07547022510234537	0.08327483248994605	-0.02126185125670485	-0.07005905130617349	0.1010783309178278	-0.02046201595032608	0.6095195479674544	0.1724459011451818	-0.6095195479674422	-0.1724459011451834	-0.02985556200153254	-0.1465857862288308	-0.008686647211188839	-0.2976208549718705	-0.02227944202154173	-0.01309399900582374	0.1349175531153191	0.1892522851809776	0.7722437177004918	0.5988079652729076	0.09433431561828255	-0.01298054526112928	0.01924174130590305	0.03366704670581092	0.4615189725631912	-0.3719343777687777	-0.4265680694715409	1.255350032524014	-0.2437654340456892	-0.07045369871616705	-0.05897247635556751	0.1795267957018369	2.175486029630988	-1.198682540025261	0.2836476529940729	0.9072778097683885	-1.051809859324222	0.7262357938796066	0.4768316114958515	-6.95512442835273	1.6861658184589	6.955124428352723	-1.686165818458853	1.764951930189388	-0.6345297274158782	-0.02163963951914135	-0.6473444352564509	0.5845409760440902	0.3431083175369519	-0.3533370730777949	1.771236348623193	1.161103162779717	-0.6798725566409785	0.2934822700076601	-0.07300220707894409	-0.5411942319425098	0.296857711405755	0.004532212604786571	0.02156289435852991	0.1388538212055266	0.1683808663934946	0.001074922383453022	0.003706888425793416	0.008646175334106717	0.006764643183683154	0.4391372221140126	0.3860240265884113	0.001731008650915145	0.008736587252704589	0.001171410458107056	0.02143717994456812	0.001021162056843432	0.005070508563682314	0.001222432413630014	0.01809491082513376	0.4538221719944182	0.4780393719730179	0.05864510629745485	0.07475762388607432	0.3953260452551691	0.4131286480011113	0.01230614953123783	0.01440011687174167	0.001980315231088931	0.007677831705686637	0.002831075653773104	0.01263338578097178	0.001156753924958558	0.02417174874033088	0.7618665866060402	0.6692651567865727	0.05294472460173353	0.06855676966731203	0.001196513384893345	0.004412476417662143	0.001318761674798261	0.01687889158892958	0.001055524732324693	0.03242342993674917	0.1846502487203939	0.2048995198148404	0.06659714591629512	0.0417776510955729	0.01977871542800806	0.02194851836648881	0.6256640417851677	0.6201045969269054	0.001166712969556169	0.03879485375028398	0.001039740953676538	0.006793549575632683	0.001015144884615133	0.004896547129417451	0.001029204039707817	0.005792074470015831	0.09562874752599647	0.09450023458740787	0.101290537942899	0.09541503176291645	0.02514591531471635	0.02339148859922239	0.002927878102010169	0.008784689991926156	0.03392938686557789	0.06618790282472123	0.1365335700447289	0.1212629676339414	0.1141090826753892	0.103122597645691	0.1481139724357465	0.1573794467350941	0.09018335752593705	0.1147694995084941	0.007310373581902042	0.09195596020757152	0.003939223048776529	0.02269790823428928	0.002700772146027508	0.0510304092418767	0.001528954883473246	0.05331878185734302	0.001271972964117092	0.006730672189865418	0.001139836069654218	0.01099406799032934	0.001488495900094671	0.02862408999743765	0.02103540784422744	0.04004590450008458	0.02956577775975471	0.04978919178137384	0.05074641109327181	0.05326601779956416	0.01052152944922688	0.03142394673232916	0.007338968717089363	0.02151477844244462	0.05170250090371303	0.05376679834602986	0.04360708261943543	0.09949210740098335	0.02884444767162189	0.03303815890241912	0.1469488008683171	0.1487136360674823	0.001639871855363283	0.06008185148113249	0.03597077423346789	0.05882182148727094	0.03915402850213691	0.05259077093359588	0.001679332651083566	0.02250966997874531	0.001567332184937949	0.0181136816547846	0.007464489185501731	0.02695028102771626	0.01423848098157439	0.04162179165077948	0.01120041017483916	0.0200516871758027	0.009242170212416835	0.01957251523064743	0.001134743472348386	0.00918352610450965	0.03338332622280457	0.03081058240990979	0.1058368831971539	0.1180495915369933	0.002339194588312645	0.05949167286751975	0.001769756797088448	0.06477182820718072	0.002570568337129096	0.01151758776857879	0.001612111834031414	0.007484319076096681	0.002107044430477208	0.009431860652456648	0.05161790571085942	0.002809486626053966	-0.004835706966968354	0.03489477993508101	0.01810634435390759	-0.0003528651631896625	-0.00724606861956235	0.002299699529784664	0.002959210391733881	0.123375144455815	0.001068457275802677	0.002023057705828561	0.4424672892659058	0.001247486463309821	0.001115174487551639	0.001018932566547644	0.001106623439064647	0.5101239944632097	0.04909861674072671	0.4372364733101484	0.001111677028984254	0.001810136383042917	0.002575345577803646	0.001122510877655848	0.7353131560517262	0.03888458526891578	0.001160074425280927	0.001208707088959004	0.001062200276919808	0.1860593074878251	0.05230428941814567	0.01187561214267794	0.7030531084604466	0.001137300839333474	0.001039984202546857	0.001014816126243794	0.001029260518587495	0.08608435642600888	0.09359558794244363	0.01998500726956496	0.001562761591105176	0.02197209966686323	0.1543673400909507	0.1244063187144926	0.1954363632862624	0.08564540862591123	0.006874272106713098	0.003846685088177785	0.002678893295448591	0.001495425213983634	0.001230836648446694	0.001138170964012593	0.001376716432481473	0.005948880896279382	0.02326618043910488	0.04872442378040377	0.03577504520211855	0.01084881121499258	0.04915076494283006	0.04607481552715942	0.03501708636061724	0.1648109105955909	0.001792761839168158	0.0322474127115918	0.04419503463604268	0.001937409591883491	0.001382144768360684	0.01724927365042163	0.01617439506262558	0.001369547717762399	0.003774632995949798	0.001154913588143389	0.03815285587559924	0.1123598467944881	0.002322110615283864	0.002068035914744426	0.00366175083072785	0.002209027662007825	0.002868118736835032	0.05973308724526215	0.006249047750429096	-0.004274052418872669	0.03851205674579967	0.01528019560503691	-0.0002633493129028844	-0.007804947750221215	0.0014922746667232	-0.6847156959694229	-0.7966961122058156	-0.07928242693092621	-0.7646125689133411	0.01340479397663639	-0.2765502106156338	0.01028273747334216	-0.03027751034475913	-0.09661401385426528	0.003932821760044209	-0.02524744230582799	1.743901306858501	-0.5048902857254318	1.167392369559998	-0.4969111051571312	0.002764712140454951	-0.008044073764299156	0.07710076778143045	-1.371899703681253	-0.7559088882141602	-0.02898041232211576	-0.02234491906634846	0.1096031279375559	-0.05715147077138858	-0.3099702059666287	-0.3778871119370378	2.072082627142783	0.09237858066856572	0.01167222224147751	0.01114036196107749	0.01093212704570913	-0.6396773876243105	-0.5112983049076968	-0.2486966954339973	-0.02825119554990733	-0.6616544437253374	0.7149576968074512	0.5596979385428177	2.087261405735732	0.1034725167177458	-0.0555555263159438	-0.01635205261524034	-0.03297513135411188	0.587552443037238	0.05064436092221419	0.01193408008881957	-0.02460947829398338	-0.9288555308725883	-0.3416326281911534	-0.1690580637403117	1.495283232029581	0.3965246362180629	-0.1789879855505195	0.03358022065638702	0.09702511003806952	1.052023215124524	0.4618622036808588	0.09889048692413274	0.2924409832633886	0.225240829246064	-0.02578516864950509	-0.1028547754830176	0.1974198331577244	-0.6332957186737689	-0.3142992376837328	-0.02854659660501324	0.0378260088187206	0.5799224822649537	-0.0535480210857741	0.5051138093865567	-0.1239922314193979	-0.1012087849218288	-0.09729583992173431	2.647185861911226e-13	-1.758180581847821e-14	nan	nan	nan	nan	nan	nan
0.36	0.005260534118002305	-0.0507213182594327	-0.001330837326074487	0.6966320829874547	0.9312665921206206	0.004902592525171736	0.4488977755833776	-0.02312727962136283	0.08232266860128028	-0.08589369332289894	0.08549344991138473	-0.01270392616086115	-0.07899913444476445	0.1073814965425956	-0.01619140077457243	0.5384624440385484	0.1897401538755722	-0.5384624440385499	-0.1897401538755742	-0.01204050726339637	-0.1525507645167431	-0.008573381264989903	-0.3040611758947957	-0.01680773544560233	-0.009753209729818201	0.1299841327946737	0.2075657970196601	0.7838307087055955	0.5921090752607092	0.09676894681760706	-0.01378680442927343	0.01425233675110679	0.0366645505468108	0.1906428300310361	-0.2389849601627643	-0.3951793066204448	1.258250220172637	-0.2885702775780387	-0.06635494493824463	0.05878101150098243	0.2375112790817189	2.336431421875699	-0.8869480515525787	0.1562266097150739	0.803575511259101	-0.7290685031504814	0.5274112088398778	0.3774777350207975	-7.255943455227345	1.763330002151181	7.255943455227345	-1.763330002151179	1.799343556540338	-0.5546288917763368	0.04406744358377407	-0.643611345622559	0.5078088956612659	0.3239172705192431	-0.6334939205661364	1.886523152862958	1.151989601774289	-0.6607596362193368	0.1800071435024948	-0.08811570580387947	-0.4572913215542133	0.3019967939164001	0.003508251964990684	0.02063363581606488	0.1281515172564615	0.1573047341437374	0.001069877454391699	0.003733500102897403	0.005303963230284296	0.004670983750559111	0.439282634069303	0.3857160060970372	0.001502849410797042	0.008519827113895446	0.00113771972767707	0.02068775935626851	0.001019751894956098	0.005079648206115154	0.001169088844347025	0.01804809080108335	0.476948397677073	0.4966450241665296	0.0516626995592129	0.06809164966201615	0.4109775593259652	0.4241161574672537	0.00697558337579379	0.01105010453706648	0.001872170227922747	0.007727804802674068	0.002641456900517684	0.01249509029108374	0.001138309676217874	0.02492784047683396	0.7506914311141863	0.6548953355842569	0.04429503153143	0.06056448404439535	0.001173566119577381	0.00453283219327213	0.00125187099032813	0.01668625246181642	0.001061038244673886	0.03352692841445631	0.1853172135569826	0.204393439822646	0.05659533494547194	0.03735017995499145	0.01368974261460741	0.01714991737107401	0.6520737155024295	0.6391478442871598	0.001149461656179705	0.0397646421870922	0.001040119992477891	0.007001881856403451	0.00101502476249937	0.005056157322733048	0.0010294008649852	0.005962301725297064	0.08942311268374374	0.08736816362626901	0.0961257065686595	0.08943528489820353	0.0211671435486374	0.02034402238525599	0.002202089245543771	0.00871515628767053	0.02532431977709144	0.05781379803589452	0.1473039810471939	0.1298957046758439	0.1204216574703987	0.109707290027992	0.1718663031093408	0.1777230961440517	0.0842160974187017	0.1119020655691496	0.007052700560326149	0.09145597816178627	0.003796667291862925	0.02247010146970121	0.002657696160241251	0.05068165847281398	0.001492163948034842	0.05950335078665347	0.001238733783105754	0.00727832105116788	0.001138511523609523	0.01112305484633488	0.001424252713877832	0.02846063716237953	0.01328652986693632	0.0325295541640505	0.02490443132123122	0.04540058398331491	0.04946518357085365	0.05154186916659102	0.03143311033033733	0.05069248010314615	0.009834623774358328	0.02577712556926075	0.04979302746623226	0.05163355933755179	0.04637996571521048	0.1005427034484883	0.03446131096476159	0.03548535274867078	0.1576384682488654	0.1611912859980218	0.001754773127307812	0.06517166623551202	0.03323922323360758	0.05919383639029938	0.04149212534521943	0.05477121455792715	0.001887504467193934	0.02493858015606364	0.001449066972243116	0.01790390041524192	0.01544425197498196	0.02649947202794533	0.01536182416701293	0.0434616414825716	0.006464007475574531	0.01564405297580217	0.006037694935174641	0.01678441005664734	0.001150068738360234	0.008878011101173115	0.03707414283934354	0.03170933978294663	0.1101200605722509	0.1250428194930223	0.002287307494096067	0.05891983199701586	0.001999158251354496	0.07015925198716534	0.003495602889699701	0.01041305944077265	0.002122399131824067	0.006545304519011445	0.00274488893674404	0.008544376030126871	0.05902483556239888	0.006253621084903883	-0.004303711625795808	0.03802813766660542	0.01436307215916443	-0.0001888589560935873	-0.00782771121598539	0.001232662983013291	0.001980344904994789	0.1025656556548555	0.001061529322099959	0.001346865153477777	0.4371543560425387	0.001261231183822644	0.001091279722199152	0.001017720513807952	0.001114674060018282	0.5457829926145283	0.03798846188280709	0.4514770096059506	0.001070405016998161	0.001715171293489081	0.002334621754266876	0.001115355041506423	0.7112730669878631	0.02942252874699995	0.001140598749453728	0.001158470408681638	0.001070439753708796	0.1867435222595782	0.03704658183554374	0.003023506374367212	0.728815307259449	0.001126121823688831	0.001040920281452602	0.001014950868139325	0.00102986628519422	0.07659808777579388	0.08506062167610352	0.01402292316649975	0.001305911075552519	0.01007551547666928	0.171682405438697	0.1339302541416629	0.2216082683948096	0.06852443571072742	0.006691773050128438	0.003493437578623027	0.002562095868808325	0.001421442586784898	0.001182646157437791	0.001136296040546047	0.001338823314432157	0.003455939837334173	0.01659177010453444	0.04720492192766691	0.0698397189580026	0.0138678320434591	0.0460676857467725	0.05261162394421773	0.04567914764964247	0.1823413399353755	0.001941365126063436	0.02825770484593756	0.04447136380769739	0.002239200771724026	0.001277047588847047	0.02951584584775031	0.01696681307068074	0.001147175845960676	0.001578852373679412	0.001175056647317451	0.04400697843724159	0.1194134853296506	0.00216566989155783	0.002376958298375252	0.005106013262064231	0.003010275914959594	0.003846482233919036	0.06607763957250674	0.009700042210991352	-0.003786545888084861	0.04091953585853218	0.01016123824148485	1.239242940711929e-05	-0.008420735545290535	3.58205943871335e-05	-0.6919389263894583	-0.6988402691907456	-0.1229061588542715	-1.436091961273594	-0.01965100381089416	-0.1565945492497627	-0.06187948500645628	-0.01469125007261989	-0.05382787317974953	-0.006149050055263876	0.03405851938720543	1.940324643950434	-0.8230720716365956	1.043836848915019	-0.1586357061521796	0.008185017976661156	-0.02354022933091278	0.07478664296409653	-1.471729602363978	-0.848102662294182	0.09366049270509366	-0.01853780261042725	0.1152351272457685	-0.04565807735666891	-0.5892880104628219	-0.5747314164614884	1.733444621755129	0.1085596604768442	0.03993980188706484	0.02616371878779314	0.02953919954706288	-0.7623103843323096	-0.6679412075341413	-0.3501896846755353	0.008443651009811369	-0.9828589073447449	1.020913251851803	0.7622247165271885	1.993352957304966	-0.7004235908428167	-0.04377258011960439	-0.02746885030713296	-0.03479900978426787	0.6463230545859256	0.06155053864714023	0.01361560586328656	-0.003828835061324801	-0.6060725709232236	-0.5205235850420327	-0.1684155438761642	2.241364538485452	0.4490280950275968	-0.2382073473658447	0.1674459645249695	0.3943252541138103	1.427672306837487	0.5521186069212524	-0.01727128112203015	0.1601925764138701	0.2576124841209136	-0.01557898392841331	0.002291271540967567	0.1768750190313545	-0.2837821945963653	-0.2572788764118497	-0.03028080110801819	0.1469767685559834	0.8239764104925246	-0.05823447523529852	0.5642337156470427	-0.1002556000992362	-0.088460496244352	-0.08218489934108378	4.078103533137819e-13	-5.613702801427111e-14	nan	nan	nan	nan	nan	nan
0.37	0.005927872149726324	-0.05233120120534188	-0.005390235254851845	0.7092545218951773	0.9281916970726098	0.004293489145697788	0.4498038834591632	-0.02069171272049677	0.1057531520040348	-0.09348232526944122	0.08631176377199758	-0.004979669908644983	-0.0847632679020604	0.1114883224243409	-0.01267983111870749	0.4641212561451863	0.2074936419315448	-0.4641212561451751	-0.207493641931568	0.006135814901429466	-0.1576188339325084	-0.007847221374349761	-0.3105420407149609	-0.01215188668351128	-0.006636778183987379	0.1226318031566812	0.2268264507311942	0.795237141454601	0.5856124568659329	0.09734890887627255	-0.01477276965183072	0.01015398476383233	0.03970667005642868	-0.05078814795227221	-0.08005875726918583	-0.428009115076094	1.266834274551007	-0.3244798630312885	-0.05423502835964911	0.1253191358119728	0.2419657363523201	2.292114338485905	-0.6414392497980446	0.00350686459328866	0.7504695062991427	-0.4304249234142731	0.2891037489167324	0.337408826171451	-7.5422000162145	1.779678933221201	7.542200016214487	-1.779678933221157	1.831461170936546	-0.4577241897509658	0.09707933649594122	-0.6554753561458874	0.4222158255894237	0.2987129474370803	-0.9201276223074056	1.95650223406032	1.135489080955885	-0.6337159216911775	-0.06600122213747994	-0.1078622292628488	-0.3388611553282106	0.3064544818564661	0.002699200545320286	0.01995496601418113	0.1119595637676375	0.1408536898861268	0.001064234728416993	0.003777757234459625	0.003358664518852747	0.003457385717315103	0.4376047682271196	0.3850572127716843	0.001405823608408473	0.008425912628914262	0.001112616231527272	0.02031488739434591	0.001018638291552776	0.005094827874603539	0.001152250470598782	0.01802292240056334	0.5034611349256207	0.5154875309391229	0.04257811632951406	0.05934550846900506	0.4251686607313547	0.4339919001896165	0.004104500566956039	0.009383186247772518	0.00177974597448919	0.007862482660798876	0.002449957909129775	0.01237895759826605	0.001127548374163022	0.02565256894952864	0.7363335699469309	0.6405392027726379	0.03587992085934553	0.05270488418634501	0.00115428592901501	0.004734185339888728	0.00120162110621495	0.01658861983530488	0.001070122418772073	0.03458530690098629	0.1860177153728099	0.2041777701475557	0.04356741734529814	0.03033708400381269	0.008379155507165526	0.01275335991196278	0.6760685309625551	0.6546403619444033	0.001137094316869103	0.04075885553318042	0.001041006788102526	0.007212609032508966	0.001015117778235506	0.005212413539462122	0.001029966034074143	0.006132071482003699	0.07846131668301572	0.07740930159181289	0.08550647709979108	0.08066735623365318	0.01617932182250141	0.0166019809566191	0.00175014355290604	0.008987149395150834	0.01704429287419224	0.04995926340144834	0.1626013240825669	0.1413894854139436	0.1295447689334923	0.118352493689241	0.1934302890117296	0.1947447009684658	0.07182421009195222	0.1020687118146191	0.00683235379374237	0.09105498152031066	0.003556370470740638	0.02222686625749497	0.002546228032900901	0.05033392139176171	0.001429119275114279	0.06651149463233026	0.001197735688809556	0.007905086567017949	0.001154386128576337	0.01126120896199073	0.001447156516815496	0.02839196097757221	0.0108022810658701	0.02972839954645594	0.01917596987853471	0.03968784863711997	0.04678311861257545	0.0490481278188865	0.05923447593630937	0.07558860565064472	0.01197051638950266	0.0295633859114804	0.04627606768142473	0.04838844155978338	0.05266095931375366	0.1027370400514637	0.04042211618394901	0.03914201035904848	0.1685508644212731	0.174384825958169	0.002036491860065537	0.07101370047218647	0.03041545168967118	0.0593163052670256	0.04092959429549544	0.05429543641745364	0.002131431228078468	0.02753233220933608	0.001353500807287962	0.01777337606403781	0.02559363012181389	0.02677932842134196	0.01567264832168622	0.04441915488182174	0.003872750161253481	0.01375579874036461	0.003850239321674744	0.01508749024965341	0.001153303092788241	0.008509281543242143	0.04236911717586786	0.03362620293098433	0.1220721299500155	0.1367761935937671	0.002173479529321898	0.05840413469390731	0.002412842046459507	0.07613377976056386	0.007463648167853867	0.01074900829584486	0.005490381347206361	0.00681794548258885	0.006120808052851108	0.008889712845911512	0.0625151209427864	0.009400850008861416	-0.003562133249681538	0.04082376404149041	0.007970394109101142	0.0002545451322015105	-0.00822758479957585	0.0002236719981470325	0.001740706443798278	0.07583959923907529	0.001055680469505463	0.001275167364349602	0.4309350874286967	0.001341438709391361	0.001082418447081758	0.001017275252770995	0.001151674912137473	0.5805796682584796	0.02606560699718382	0.4602840025820877	0.001057852226071755	0.001656273833411372	0.00217751994969539	0.001117180695000713	0.6903368594190433	0.02286470497356669	0.001128803593139848	0.001141510422515922	0.001087310381695518	0.1875662060981144	0.01956975999851533	0.002315731364730489	0.7407812009379747	0.001122605780022389	0.001042783912935538	0.001015437705947547	0.00103113632879008	0.05265896505117412	0.05885028105610934	0.007792489256646543	0.001254490683307744	0.005834076080661802	0.1996580868462517	0.1509253090248935	0.2353448175371206	0.04417309308847569	0.00651863498194659	0.003143321930397608	0.002317346349724198	0.001314285387983626	0.001131674628600874	0.001200207104295742	0.00158289730297654	0.01203136849962258	0.009498782782168601	0.04036758021073599	0.1123802373253824	0.01461525236549606	0.03851906969858954	0.06695059546431176	0.04892217169080953	0.1890541366486016	0.00266010393850475	0.02620402938757934	0.03664796170507972	0.002510641882924663	0.001234313127070931	0.04319354759013095	0.01520152282058099	0.001119528949931463	0.001505324857722405	0.001141113872340754	0.05261254568624411	0.1567490694871481	0.001960387669309105	0.003241675738919658	0.0172209061247536	0.01413452343095788	0.0146221001709666	0.06315539141939755	0.01230872517111479	-0.002641024762844625	0.04354277296274225	-0.000174959246869804	0.0008916713827338554	-0.008472937786593982	-0.0006350378637119773	-0.6996037377750077	-0.7252368148382807	-0.0316126463480111	-1.860995371181123	0.01712043425274211	-0.08932069219253816	-0.07098312227254314	-0.00449003042722365	-0.02143031524215695	0.005465839181848983	-0.02151863988047299	1.818847036449989	-0.9343291055252605	0.9286093304790558	-0.1462408047302346	0.0187826006623152	-0.004375602224341116	0.07106045241719186	-1.392528482931795	-0.7376302273485925	-0.01480921576865822	-0.00329818306245557	0.09933179021422089	-0.002003410378972938	-0.8126964462403502	-0.3264618633066576	1.356217330162116	0.09747743064900802	0.01109467733933324	0.009937546346536073	0.01036155762229573	-1.224425749510797	-1.109926243577177	-0.3970512526572207	0.04089847376458181	-0.620085749001276	1.357216960973863	1.040829878271836	1.446102882587877	-1.274288394894593	-0.03355566912166627	-0.02504518684388569	-0.03941879009934057	0.7209899224759441	0.05181777321532034	0.01401736690845822	-0.004929756035249376	0.01164402103781948	-0.6223361348563812	-0.3263047011550618	2.688789561531451	0.3079847398598067	-0.4051988868350727	0.2620102326038636	0.317124385317373	1.357499102897302	0.598617212112899	0.02334363206849742	-0.2344757197998798	0.2540932679800594	-0.009997387016072156	0.0644127911924007	0.02407023101070128	-0.1052074938551769	-0.09795322557988553	-0.05089979029969991	0.2376859223620721	1.67815103301766	-0.05205222476697207	0.608337942104036	0.1514465228045671	0.1283168616407938	0.1358954537963819	4.811872440511273e-13	-5.38585900303826e-14	nan	nan	nan	nan	nan	nan
0.38	0.004372512672088533	-0.05226383596976401	-0.01011719634641189	0.7219807027420516	0.9248155722418584	0.003842506009214242	0.4514617297422815	-0.01844069218940535	0.1270139369664813	-0.09893569656077049	0.08548500124683105	0.002489339307288415	-0.0877409676148295	0.1130665671488155	-0.009191771651088495	0.3890203258588073	0.2251799590237865	-0.3890203258588068	-0.2251799590238016	0.02449952204558946	-0.1616800322791972	-0.006713498496027062	-0.3172289577723162	-0.008386319556181982	-0.003792072605069815	0.1099184680431967	0.2465137345930565	0.8066643329833072	0.5795317192479366	0.0954091925674653	-0.01591974682579757	0.007945472056000318	0.04279418766091193	-0.2538966718585094	0.09646467613109978	-0.5286919391811853	1.27899860800296	-0.3488162340123015	-0.0347308963401599	0.2091286929296028	0.2006020051274707	1.902491733740372	-0.4598959205270607	-0.1727886674569911	0.7525261039956609	-0.1717817542008067	0.02169497736696522	0.3727756973686717	-7.407891933830632	1.74989580940487	7.407891933830631	-1.749895809404868	1.836820552406736	-0.3532546779612206	0.1255800411201586	-0.6848217930588066	0.3297525687147714	0.269572077137495	-1.705695015656762	1.971849182931119	1.156141357714154	-0.5775834808620929	-0.3239285299916184	-0.120318096095754	-0.07932346566539972	0.3110764128857865	0.002173001770381937	0.01962568599175948	0.0909146658334592	0.1199472571014151	0.001058488836348625	0.003848268869907441	0.00234041430386001	0.002820657210625861	0.4345010105915231	0.3842742648074275	0.001397373551745501	0.008422058834207852	0.001095635186629819	0.02024547713142368	0.001017859015970224	0.005114582097368858	0.001162336695900168	0.01796918919683094	0.5322085241911809	0.5328353714131757	0.0320174485683998	0.0492416087801496	0.4375616005063943	0.4426342967752478	0.002641936529559504	0.008695431380229277	0.001704053398845928	0.00810409775647503	0.002275550795024207	0.01231379238619616	0.001123082025777027	0.02636707754229412	0.7200584004080899	0.6271841354661912	0.02821950445313824	0.0455356211362353	0.00113874840244629	0.005008260830581425	0.001168014011629538	0.01657409957375419	0.001083101055923099	0.03557138862160193	0.1867641079264146	0.2042628205607301	0.02814505719025283	0.0211089457007451	0.005294772424536295	0.01018304434584064	0.6964680925016331	0.6660953592997881	0.001129153460797094	0.04185807923785713	0.001042382210318188	0.00740155628330881	0.001015407799921866	0.005351908685409241	0.001030883799241281	0.006288468994278258	0.06153039365052276	0.06298037409696076	0.0678408883450573	0.06675112566264708	0.01053661385734488	0.01242634429967304	0.001497945799191801	0.009431995828602376	0.01061295286063191	0.04477132846672244	0.1825107878454712	0.1586275251994697	0.141733209444071	0.1320041648444314	0.2115776173082818	0.2073478512965141	0.05379423313334954	0.08625547297472841	0.006635272445098189	0.09084228636041022	0.003261275466946267	0.02189185783861989	0.002368245978712138	0.04979987499744087	0.001344015325691942	0.07323683339436839	0.001151746674363985	0.008074980689235281	0.001194282360754848	0.01140344517868866	0.001580586945415908	0.02846157495922694	0.0137195702870075	0.03207848205772257	0.01272161225263398	0.03294760827288326	0.04216586470359369	0.04509633563372437	0.0922783327926528	0.1034868511438342	0.01341898097473806	0.03193203569541352	0.04086890286813917	0.04364192802779545	0.06251389858856132	0.1055946856312038	0.04506400012342014	0.04143020280215032	0.177707197026486	0.1912705364101526	0.002536101707155037	0.07679058991189509	0.02794333890998535	0.05929228054365181	0.03697566738409983	0.05049914985524383	0.002388971970886966	0.02987955234968658	0.001284330577834364	0.01771452266224553	0.03722392251410282	0.02800238353287316	0.01497252643246837	0.044131897506356	0.002546309476575553	0.01331312627165398	0.00270694999279072	0.01450838273342587	0.001137944562597641	0.007711321698578374	0.0491409545304158	0.0364888594563843	0.1440926379382901	0.161714892620622	0.00201397080026763	0.05773584271412235	0.003051026814196111	0.08187933289139301	0.01538920870490095	0.01312201293068265	0.0126504810947222	0.008818205205452685	0.01310982292495929	0.01095514893206651	0.06173038396750932	0.01218904829026271	-0.002551259707483258	0.04350446423592567	-0.001051296899823364	0.0009885324638520484	-0.008395677488307935	-0.0005598973022082474	0.001501067982600227	0.04911354282329602	0.001049831616915769	0.001203469575226582	0.4247158188148545	0.001421646234957434	0.00107355717195795	0.001016829991739792	0.001188675764276626	0.615376343902433	0.01414275211156606	0.4690909955582233	0.001045299435176313	0.001597376373340324	0.002020418145124573	0.001119006348510969	0.6694006518502236	0.01630688120011597	0.001117008436835895	0.001124550436387096	0.001104181009682194	0.1883888899366503	0.002092938161493183	0.001607956355098295	0.7527470946165005	0.001119089736369682	0.001044647544418551	0.001015924543755429	0.001032406372385555	0.02871984232655605	0.03263994043611394	0.001562055346804065	0.001203070291057571	0.001592636684653383	0.2276337682538059	0.1679203639081248	0.2490813666794415	0.019821750466229	0.006345496913764826	0.002793206282175315	0.002072596830641228	0.001207128189168404	0.001080703099753737	0.001264118168028024	0.001826971291511185	0.02060679716190856	0.002405795459805086	0.03353023849380398	0.1549207556927285	0.01536267268753507	0.03097045365040806	0.08128956698440069	0.05216519573197743	0.1957669333618271	0.00337884275094899	0.02415035392921757	0.02882455960247239	0.002782082994145181	0.001191578665291328	0.0568712493325125	0.01343623257048431	0.001091882053891369	0.001431797341763652	0.001107171097348953	0.06121811293524613	0.194084653644644	0.001755105447062442	0.004106393179468978	0.02933579898744447	0.02525877094695781	0.02539771810801544	0.0602331432662883	0.0149174081312382	-0.001495503637604398	0.04616601006695257	-0.01051115673522519	0.001770950336061838	-0.008525140027897071	-0.00130589632181126	-0.7068954513785202	-0.8741955811105362	-0.05302820304597256	-2.327169666699124	-0.01440010309705991	-0.04122064395973898	-0.08671041278424139	0.003320887873504619	0.00686446669517471	-0.005234139295959247	0.02834555886977783	1.641391384242535	-1.094623770821554	0.7971676215622293	0.0371969780203284	0.02957246551726773	-0.01334673323677939	0.07274266701436298	-1.271516501329861	-0.7100353007726504	0.1082049615641505	-0.001915331558966424	0.1007757740385411	0.01448594029794649	-1.032296480851447	-0.2094830378810993	0.9259405613837478	0.1295617321596564	0.03558381682726092	0.02281150462893475	0.02686475065818088	-1.656323476415557	-1.697601588820341	-0.4369087303629408	0.04301431620916196	-0.4495389674013909	2.16976506133555	1.763518215315966	1.10966205809834	-1.896400607896666	-0.006112283807152965	-0.04582349164209144	-0.07206087242841169	0.5897620378208549	-0.02982374009087668	0.01443202620045005	0.023829198250471	0.4241748548729242	-0.7260245886618624	-0.4600257113613728	2.84178852757552	0.165505983378918	-0.5384864982211967	0.3001077598725997	0.1206322206531397	2.16610640521118	0.5390896475418607	-0.04657000114574901	-0.503909108017515	0.2083061020439064	-0.001244793906849095	0.1909310151713256	-0.07207913593812416	0.005334158769919314	-0.03371641823514328	-0.1161268584738484	0.3361354440269025	3.465041395717299	-0.08875341056208957	0.518438787205774	0.3071555558550271	0.2570632556157518	0.2618349547390861	3.615075540291394e-13	6.149767614339437e-14	nan	nan	nan	nan	nan	nan
0.39	0.001012250841330337	-0.05037660604367643	-0.01620608574284362	0.7348400477485034	0.9212635124947647	0.003621111352939239	0.4542210469452884	-0.01678188485096911	0.1421663957897642	-0.1028914669517596	0.08279322985116581	0.010273124574939	-0.08838742576612882	0.111869699936672	-0.004915262665065348	0.3185392024450692	0.2423808711319714	-0.3185392024450662	-0.2423808711320132	0.04271805693007827	-0.1646966096581042	-0.005436751575374624	-0.3242909573449499	-0.005569392842966653	-0.001248809303414515	0.08903166725870373	0.2660291745058145	0.8185958939412431	0.5742068785070837	0.09355932376705521	-0.01713242328643437	0.007401983949992624	0.045950807197515	-0.4088548930015406	0.275304449525001	-0.6977160018980626	1.293471675813959	-0.3595373307888002	-0.008952485565505737	0.336249742404599	0.1255165761397678	1.100292886136239	-0.3429429047226251	-0.3612946982273113	0.8119167832365682	0.03288598449334409	-0.2547281633157322	0.4950898691466478	-6.658003746945349	1.685213360043915	6.658003746945349	-1.685213360043881	1.797291164332605	-0.2537635170495031	0.1261534749020438	-0.7308022423618	0.2346391085140067	0.2393436442974016	-2.239024494663724	1.918638350100504	1.245272937298744	-0.4777700011783581	0.06292931571438191	-0.1215354590710866	-0.04772880192829046	0.3210910519561194	0.00183562637283564	0.01955276609952744	0.06967145542993947	0.09787080886401561	0.001053555127773826	0.003938620930879454	0.001779271000797255	0.002477970684691879	0.4309592347908532	0.3836549167329102	0.001444520849684967	0.008481686530429758	0.001084022423017303	0.0204086148685823	0.001017313325466929	0.005134279621111917	0.00120274142085621	0.01790035149010998	0.5591592566991894	0.5461796803161157	0.02228045170448155	0.03973579451816885	0.449003397466306	0.4506059743203176	0.001860589002548826	0.008631974434694847	0.001645138761715832	0.008465735219112841	0.002144104806525441	0.01232324294973725	0.001122009352537921	0.02710900480335941	0.7035771497109287	0.6152791706621463	0.02183569879821815	0.03948953545985979	0.001126477141633925	0.005387880187541359	0.001144905299634054	0.01662254387463221	0.001101847423548137	0.03650381085677479	0.1876067084302276	0.2046331859321862	0.0157787372972331	0.01246850313556609	0.003475701812252529	0.00863552969247321	0.7128988956057399	0.6731463241650877	0.001124450419486864	0.0431599530684913	0.001044057207200392	0.0075898123158524	0.001015823068226828	0.005486559192634142	0.001032018400129909	0.006441399421441846	0.04420991965639674	0.04816521355453755	0.0498390566111071	0.05125282298889568	0.006162971761655021	0.009196601852188888	0.001361764627451665	0.009870070712359081	0.006498111063539603	0.04258972555712642	0.2005105676410891	0.183200625904537	0.1547378864641211	0.1509743446483645	0.2260758506378054	0.2161493852760915	0.03624319979503356	0.0693650903407676	0.006500113742421008	0.0907469094340361	0.003008847877545327	0.02124043774922228	0.002196186408207809	0.04889426558731468	0.001275938123078456	0.07825254397353003	0.001115730440338512	0.007846129240748168	0.001238726275170098	0.01151748077438355	0.003544356721316947	0.03027162441789136	0.02211393328020627	0.04009286828275931	0.00785630541313103	0.02783287018777686	0.03848553354028877	0.04181603323328392	0.1206154682458851	0.1264263259148008	0.01392085815858214	0.03206978946544975	0.03514455992931625	0.0386446271979104	0.06897621271192331	0.1094813640507264	0.04780041586669664	0.04303801589262693	0.1888354943788303	0.2149355053917065	0.005307867495411939	0.08241469872058022	0.02856677776944383	0.06212216421306664	0.0323870811185613	0.04595233477485885	0.002675296896192168	0.03143429045305209	0.001236401647602058	0.01771047038467651	0.04490956218312683	0.0297819602153403	0.01513275423621387	0.04446276922050845	0.001839804486503446	0.01352548665918287	0.002101492325999651	0.01443047782358658	0.001116795087077198	0.006762206816679282	0.05662489949537099	0.04024630668300278	0.1650019086671244	0.1967374756543974	0.001867652166844566	0.05642983165324462	0.00443838449887754	0.08645632074929487	0.01888543863828724	0.01439648460175465	0.01585395386641434	0.009938758913792603	0.01625265790867788	0.01199222280939139	0.05790182606065125	0.01469141482841913	-0.001446016880726181	0.04630251233554698	-0.008925867109300064	0.00188695015290902	-0.008521079705612286	-5.851390295032679e-05	0.001468071380433309	0.03469134147755742	0.001047225144127039	0.001183975664814252	0.4217057524132327	0.00155460056129694	0.001070559541948059	0.001016673842547383	0.001292321078334785	0.6290916652604627	0.008643802803901602	0.4792377216343227	0.001041939704829402	0.001572082089840396	0.001995092485629625	0.00112248850238076	0.6561448614075458	0.0131588369210139	0.001110901857583617	0.001117705932331127	0.001135900351585539	0.1895563384755036	0.001691202470338843	0.001515483034926117	0.754653491372228	0.001119946537188083	0.001046776179658547	0.00101653505198127	0.001033870142072789	0.01774941060164046	0.02254728523527001	0.001413614751078499	0.001233979439300533	0.002509851846581666	0.2331872600636016	0.180920706087012	0.2534793098574611	0.01096205371292327	0.006365994261304762	0.002702498721908906	0.001968620476182366	0.001203218170401992	0.001076138899214578	0.001302694815948614	0.008794471974084691	0.04057885132257799	0.002785195285454052	0.03460561940603264	0.1652828499878611	0.0137051165016199	0.02619013044428984	0.07366245958780077	0.05019281244513252	0.2173069323999971	0.01232867796506719	0.03364538903267218	0.02549922039915132	0.003138190949192318	0.001182157197215412	0.05155608472972178	0.01689718833066474	0.001108967847400545	0.00149863648895498	0.001084287028391387	0.0698141112963048	0.2007641938392602	0.001680788881929713	0.007413458502841481	0.0170530670808033	0.0142669752461452	0.01477611373942317	0.05220821438928442	0.0170129867243204	-0.0003011846484667525	0.04920976225004375	-0.01553220561803668	0.002878167695445783	-0.008643233665088169	0.001440775431396044	-0.7154893936356104	-0.9411046502415664	0.0211552832040138	-2.085239815712086	0.02103228137489678	-0.02679777856428517	-0.03230752859248396	0.008333752103220095	0.02449450559478495	0.005484089250437144	-0.02508252136472409	1.079073895097685	-0.8314974934659889	0.8078623928076892	-0.01936212689725011	0.0419652144453099	0.01003199564779905	0.07715556552787918	-1.100656493260616	-0.5165603027199076	0.004193230821115474	0.009270334667763174	0.08801025725729579	0.05754267902085063	-0.6849746223688777	-0.1098830728124151	0.5038930829950642	0.1370298928311357	0.009840042943755182	0.008331528598902431	0.009089827956451683	-1.336845562279979	-1.401956635957474	-0.2270126600988885	0.0447697678098391	-0.02802441425783728	2.493970465932223	1.812012731015934	0.6856364537265026	-1.494288842733918	-0.01169682944209502	-0.07776746481032923	-0.1005992398751697	0.4531541304457029	-0.001271960904469748	0.008593318379928348	0.3191860358548996	1.143567655966107	-0.3305285196963652	-0.2089547032552742	1.771570382292739	-0.1172441704017332	-0.4680353204577037	0.4975771149268964	0.2355293505261347	2.342057531413861	0.5459441043816776	0.569948642059218	-0.4145367317240728	0.100918564494602	0.001053780832244372	0.1533909639681051	0.1225923782489037	0.03907840301111478	0.01299371980974696	-0.06369922380963729	0.413233521078319	3.098565669313498	-0.166106146367006	0.3752154286484838	-0.04468766529807638	-0.02641721196909774	-0.04376975275180785	1.853386733428534e-13	1.117160138058705e-13	nan	nan	nan	nan	nan	nan
0.4	-0.003618569163385267	-0.0468712841703238	-0.02424411762018139	0.7478621619088569	0.9176659933195975	0.003675367284188333	0.4580570244846195	-0.01604321839533121	0.1484656517928022	-0.1060282495971812	0.07834452555117445	0.01888139164603556	-0.08727533071360249	0.108098809011836	0.000961301117794286	0.2564668309592614	0.2587827611810991	-0.256466830959265	-0.2587827611811209	0.06025344012909591	-0.1668293570047211	-0.004262746360139752	-0.3319094850373356	-0.003673410693263657	0.001000061503147832	0.06979079108159128	0.2846344926044743	0.8318718337978114	0.5701686125471157	0.09884726979780309	-0.01833682126792684	0.006623803089600004	0.0492328798504332	-0.5080083066747737	0.4200830655809832	-0.9185204353654965	1.311552438783337	-0.3579081195059613	0.0203992211646633	0.4244607601480804	0.01657382856595905	0.1318511696101375	-0.2960983714254175	-0.5241752483335058	0.9174224646863612	0.1799288866066625	-0.4931097651922714	0.6927866567353416	-5.726141548244553	1.590091397593292	5.726141548244553	-1.590091397593291	1.700190215311952	-0.1764886715032531	0.1050317000365126	-0.7961274170076249	0.1455636560201071	0.210693578120126	-1.376510094177597	1.789824820111118	1.425017137440369	-0.320268524684013	1.103634436239528	-0.1186624002605583	-0.1262620165422585	0.3361670361432326	0.001650090146422715	0.01970301282717045	0.05079424759970265	0.07830006408848079	0.001049785469873801	0.004040149818449149	0.001488182326455672	0.002295079292306352	0.4275784277223446	0.3837251477061319	0.001534547346485636	0.008583315890002517	0.001076718508309362	0.02070999574118519	0.001016962498033662	0.005150472785516226	0.001274764099053931	0.01780815034722341	0.5819343609066137	0.5554489192901562	0.01442705556796366	0.03211249067273192	0.4599798556630199	0.4590054347385483	0.001466819415957291	0.008918713645115418	0.00160301603954443	0.008927605794213287	0.002065600540739595	0.01241033529264418	0.001123214712587797	0.0279404444594678	0.6879858009584099	0.6053474049253595	0.01694351367816634	0.03485684571731158	0.001117288786042788	0.005821611867077779	0.001129929682926756	0.01671282910638488	0.001127081418093836	0.03737762545175154	0.1885717467323779	0.2053727850417255	0.009002465334292938	0.007625801449330074	0.002511025719290637	0.007788119288930415	0.7251026857271742	0.676566034386075	0.001122528013563073	0.0447230142711771	0.001045959113901089	0.007753810207437479	0.001016336003054657	0.005602797893023715	0.001033317656625441	0.006577635417025276	0.02936078992661103	0.03564072424704332	0.03497544703655996	0.03871403914294237	0.003852284332841317	0.007526633077665959	0.001309083198348964	0.01033077333029158	0.004847802977135605	0.04338598418674986	0.2135477545473822	0.2034892422432605	0.1675377435323927	0.1638743191756655	0.2367073597834354	0.2217604146895254	0.02229454945284775	0.05611743764301862	0.006441972254270123	0.09063367521206683	0.002836902612973771	0.02047036977090085	0.00205805567681343	0.04795712559439694	0.001239936344874702	0.08309539705184862	0.001095442658004384	0.008343033245122988	0.001280232736392259	0.01157967605673132	0.007978147708562101	0.0344654025242543	0.03586335661149967	0.05424714049403192	0.00554384451565571	0.0256649280520666	0.0370070135756856	0.04065884287810569	0.1406003933636622	0.13942753790341	0.01336769371009577	0.03000137346682815	0.02980880516637386	0.03413998856446743	0.06912043688375123	0.1159532117476993	0.04836181009027663	0.04683276887440659	0.2037391739185859	0.2336150898447692	0.01110858082305038	0.08691371180338252	0.03338309153564269	0.06983929152544306	0.02836036057375274	0.04202675874638322	0.002996244656451295	0.03186346456192051	0.001207723751674994	0.01774798712906569	0.04650443932542652	0.03083833566513821	0.01689705936667851	0.04627052306062674	0.001493901748765482	0.01413350401772908	0.001831058630048613	0.01466542280072112	0.001094777172387246	0.006637275104210608	0.06451767423062969	0.04471112027359588	0.1799160405875003	0.2148680151724304	0.001757256098096085	0.054540572891661	0.006773261501403441	0.08894877435056137	0.01469525908152857	0.01237973075149899	0.01210793565828728	0.008420567005518003	0.01266323916929171	0.01029276240745067	0.0512756875070299	0.01692258940319274	-0.0002813899457155356	0.04926436315748144	-0.0148980897676664	0.002924567622185131	-0.008641609536174086	0.001939728398940381	0.001435074778262594	0.02026914013182567	0.001044618671341893	0.001164481754405838	0.4186956860116109	0.001687554887627265	0.001067561911932658	0.001016517693365037	0.001395966392420204	0.6428069866184883	0.00314485349624338	0.4893844477104211	0.001038579974508847	0.001546787806347873	0.00196976682613525	0.001125970656267094	0.642889070964868	0.0100107926418923	0.001104795278340641	0.001110861428299311	0.001167619693486134	0.1907237870143564	0.001289466779199827	0.001423009714757517	0.7565598881279552	0.001120803338018815	0.001048904814898935	0.001017145560207618	0.001035333911760115	0.006778978876726328	0.01245463003443038	0.00126517415536683	0.00126488858754144	0.003427067008509442	0.2387407518733987	0.1939210482658995	0.257877253035489	0.002102356959660571	0.006386491608843959	0.002611791161641624	0.001864644121725163	0.001199308151623517	0.001071574698669217	0.001341271463859121	0.01576197265664441	0.06055090548323668	0.003164595111102567	0.03568100031826391	0.1756449442829823	0.0120475603157082	0.0214098072381718	0.06603535219120404	0.0482204291582828	0.2388469314381713	0.02127851317918399	0.04314042413612634	0.02217388119584357	0.003494298904315297	0.001172735729138929	0.04624092012693172	0.02035814409084629	0.001126053640906912	0.001565475636146994	0.001061402959438708	0.07841010965736342	0.2074437340338838	0.001606472316802141	0.01072052382621924	0.004770335174163627	0.003275179545334393	0.004154509370831748	0.04418328551228053	0.01910856531740266	0.0008931343406708654	0.05225351443313486	-0.02055325450084877	0.003985385054831175	-0.008761327302278838	0.004187447184602839	-0.7241413206667001	-0.8712444400192726	-0.008394879148249986	-1.826028974336092	-0.01216473784058567	-0.009261617279630534	0.05120539676761399	0.0117212204464303	0.03451309385368889	-0.005935011261469442	0.02367287171772666	0.8263773984636037	-0.7181216875399719	0.8827241961936887	0.1072362090307649	0.04961908802556614	0.002181622580994297	0.0906451460325101	-0.8768766878782827	-0.4273561140346623	0.1190274261007955	0.006452852676695718	0.08905424597318112	0.08833268791756969	-0.272748305103351	-0.06946218794190073	0.1996896325219967	0.1817992065130829	0.03073218863638941	0.01912914325989068	0.02352586434023422	-1.198189229438201	-1.105697823258893	-0.1249539958350361	0.0475398630583071	0.1460333404410348	1.312868188067428	0.5494771599889178	0.4715611449126195	-1.167854620683051	-0.00968374292794085	-0.06955306943253582	-0.07836698898273452	0.5551905376391522	0.1153273504746342	0.004063963686529014	0.5005749278341491	1.652152052156458	-0.1366653987971766	-0.03540330230206047	0.8541359711141673	-0.2757279703479523	-0.4399540589465729	0.8171416153655995	0.5580201989164151	1.169029499516041	0.3140705023783366	0.9308787274463225	-0.3796612977447478	-0.01680669635543386	0.007069010624248658	0.0462907686367717	0.2232972892243643	0.0844655530089445	0.02885355918579867	0.04870977540142461	0.4776087168225596	0.08663269256697949	-0.2054029507078086	0.1015319359512975	-0.3510895484169814	-0.2706858677183365	-0.2854719011153761	-1.859746841837324e-13	-6.308758338887127e-14	nan	nan	nan	nan	nan	nan
0.41	-0.009006557019953093	-0.04214405121949136	-0.03456214584458256	0.7610812104498694	0.9141378191262546	0.004020041540648173	0.4625187597127484	-0.01641021525121972	0.1453399441898145	-0.1089752523468369	0.07244431896339909	0.02854987266662933	-0.08490316131956532	0.1022262558555131	0.008998623272774849	0.2036257945310013	0.274115021020861	-0.2036257945310158	-0.2741150210209028	0.07656871062501096	-0.168317735384873	-0.003372449925099247	-0.3402418217290104	-0.002617671382969169	0.002987694548844147	0.06342688163199388	0.3015938882983015	0.8472610120657235	0.5679204687224298	0.1137104101024133	-0.01940600883748334	0.005801113103077333	0.05269197695336035	-0.5709967212041284	0.5198770930190125	-1.130226400095375	1.332379640083742	-0.3469969096857563	0.04699777128119562	0.4748907895214072	-0.08025052579128668	-0.7070659558887937	-0.2912780630305946	-0.6501870320296128	0.9989068935539741	0.2992455040489562	-0.672657533285145	0.9016960347261935	-4.849318749820513	1.475014451155963	4.849318749820506	-1.475014451155944	1.564411685870453	-0.1216593540914031	0.07343989966902466	-0.865300375165985	0.06724078776627745	0.1892840179991726	0.002519058449928983	1.594422644433656	1.632945206179597	-0.1388668655959139	1.72717782072915	-0.09280556602329745	-0.04129058045011857	0.3555788179740709	0.001549439657073956	0.01999289574110986	0.0366882107553322	0.06338635149520526	0.001046963914230703	0.004140676950459283	0.001328178736468001	0.002195823754630682	0.4251453646320851	0.3848576966163091	0.001764808420542953	0.008800593761489523	0.00107176816898287	0.02110257807108427	0.001016639211868941	0.005158720580430764	0.001334557104815273	0.01767451829030176	0.5983232132915699	0.5611492804360508	0.008855070351728524	0.02665210884438741	0.4722741598743469	0.4691184644331685	0.001257822115176779	0.009453988254101962	0.001570635119767346	0.009437526185381198	0.002012594082772712	0.01253636318854543	0.001124170986259705	0.02884826372359309	0.6738006326782122	0.597657389691846	0.01408131085129874	0.03216549134386977	0.001110225024775348	0.006276010421331305	0.001120393964809432	0.01683433200308889	0.001159107742104091	0.0382096528145765	0.1897261370700447	0.2064414268446379	0.005255887243155219	0.00515797336667388	0.001972904138388265	0.007290860081700036	0.7342244868933027	0.6776286469968116	0.001121807035472797	0.04654489471305386	0.001047708543391101	0.007912199967876996	0.001016813999905497	0.005711546441418149	0.001034510131847809	0.006706611919973043	0.02035342856536943	0.02783629961352901	0.02794511084822456	0.03230666668304644	0.002586289492456311	0.006631104173060258	0.001313780470938355	0.01082230945796951	0.01033860693595971	0.05124583231765899	0.219594288091478	0.2084419975690567	0.1744579460015447	0.1625595144307978	0.2435820893602169	0.2246578442444234	0.01272347602965279	0.04711074127680023	0.006358487220578433	0.09055066337337554	0.002716124257731414	0.02000387762454916	0.001959609291982961	0.0473894852585872	0.001250268751580783	0.08979398868637539	0.001092826291317973	0.009566584144693279	0.001281626141954223	0.01157305935079408	0.01031021397404897	0.03698033149357947	0.04886367955378398	0.06902736209193572	0.004777132273790715	0.02519149807241267	0.03969492659663497	0.04287585315868982	0.149936846283946	0.143257102475693	0.01178866599940166	0.02660701955635629	0.02606694504752077	0.03095793625679087	0.06629066315588952	0.1212173967955605	0.04636091198848492	0.05138435440401215	0.2176129294637187	0.2384082403566317	0.01435345376745531	0.08718110772306083	0.04337731100263825	0.08283231785459426	0.02635498383575316	0.04000580474931781	0.003166223495030128	0.03106357457529594	0.001189851572463681	0.01781585592975794	0.04100414343762697	0.03001776853492496	0.02132126096476438	0.05053106194287374	0.001330519393367233	0.01496153700879794	0.001755296664471892	0.01506472649414036	0.001078193168861176	0.00722972330100552	0.07136174405697576	0.04940246500439206	0.1860137614907981	0.2049281188540943	0.001684405763708199	0.05270376024248284	0.008218266608056484	0.08814119245568884	0.009476056848751305	0.00951546887967933	0.007567873407319849	0.006296825012161049	0.00817990743020772	0.0079971946743482	0.04417288462631059	0.01893646999784974	0.000690191699503765	0.04861568718736184	-0.01596642819089461	0.004020739534314333	-0.008779784791376928	0.004062378672695377	0.001452403932038113	0.01921137206832173	0.001043526572690115	0.001158808929630898	0.4207810350336013	0.002273668245523956	0.001065814036234298	0.001016120905180638	0.001397596667149632	0.6330091054279249	0.002545241558199719	0.5096032804862128	0.001041234923989824	0.001528467631246526	0.001946603890835207	0.001124486267493968	0.6348100641528776	0.01172931216129509	0.001101242744165268	0.001110131217720607	0.001213466732941045	0.1924746682729657	0.001242189667353618	0.001399421318046601	0.7574557761422186	0.001121270524401698	0.001050057902909741	0.001017451833660349	0.001036104360463504	0.01295253810285303	0.02598122685591506	0.001250877584729482	0.001364184750887671	0.02701448536107801	0.2224769756411233	0.1782777048012202	0.2543267362381322	0.002153104026611449	0.006171074689724223	0.002570838585297215	0.001850120075485256	0.001313256388763581	0.0011057788828653	0.001233834376328413	0.01028331717995276	0.06760373459253077	0.004645143314451029	0.04900937540993204	0.1541803156867571	0.008402973552439644	0.022110477374207	0.05974307542208393	0.04025892981027138	0.2439561784358295	0.01494998979127192	0.06548581797604928	0.02567597519479893	0.003217520210393674	0.001169972517478539	0.02425848344375429	0.03122813603564955	0.001189130113387505	0.001769925863434685	0.001060528358015771	0.08164314929006798	0.1859684686504966	0.00161001382427269	0.00893674766946774	0.003009810055908074	0.002183596189060315	0.002664847816640541	0.0370617610368163	0.02081267433686456	0.001499419231789337	0.04505674942062427	-0.01336530556615985	0.005145195030032538	-0.008932726037857412	0.006084974136924471	-0.7326514023238018	-0.7577201980790759	0.050264587296398	-1.166076151451291	0.02119838439554393	-0.008950274201124904	0.1770173274236189	0.03008106823497478	0.04503264736189952	0.00411574124880439	-0.03403866353665816	0.308401594122842	-0.4001962726377527	1.140555432621131	0.03030426349511321	0.05113101718479099	0.01830288673809588	0.08850846097091507	-0.6666299955281227	-0.1338471364709517	0.006829254657109292	0.01608458683872722	0.07843621337717341	0.1216807434682795	-0.2054875082220652	-0.0342569217869836	0.01796506196876102	0.1844230345510373	0.007827048534004946	0.006349914560897111	0.007177897987089206	-0.4161396102954161	-0.2055960896165284	-0.06045298110614976	0.05092005900787289	1.293781593820676	-0.203334238495194	-0.6695129186216342	0.1080354356900018	-0.653431028123446	-0.007029710561003744	-0.02548561803726403	-0.03638710997153825	0.7638627320471714	0.1235020033493205	-0.003865948210888723	0.0383540031590477	1.327084589545344	0.02590003301576072	0.4503773454908347	-0.056997036102185	-0.3825202877406885	-0.2145703471117	0.2399637211048669	0.2818443072998546	-0.08948078492314158	-0.2114495020310643	1.610117591422231	-0.05033150177884105	-0.1275380611034346	0.007659603727283085	-0.2374218519885294	0.5966173919777116	0.08467844313600885	0.0483007408006765	0.06342120907801807	0.4490986576647953	-1.775799815709275	-0.1562006731336001	-0.2329308827714802	-0.2329004669504195	-0.1643007334037287	-0.1841794344808352	-5.097878270176959e-13	-1.597377789056267e-13	nan	nan	nan	nan	nan	nan
0.42	-0.01506665271971328	-0.03658347094103222	-0.0465514694336167	0.7745122021238182	0.9107406513150245	0.004584565532187505	0.4676949303554873	-0.01745377543251785	0.1353228673605021	-0.1118133285490487	0.06545436565435531	0.03851219259963459	-0.08119561039529129	0.09482052500172089	0.01873558702147019	0.159335395714522	0.288256127820319	-0.1593353957145202	-0.2882561278203274	0.09157262988651936	-0.1692719910777811	-0.002785702112796437	-0.3491147016173446	-0.002295463302545314	0.004834761602909703	0.06781698933445014	0.3163703120085022	0.8641332717221714	0.5672011427284769	0.1305545101332805	-0.02014554163579715	0.005737699486846101	0.05634298488054013	-0.6424298753490931	0.5867525311003984	-1.252779508294308	1.353941065370641	-0.331706842985289	0.06436916818056546	0.5673478430089962	-0.1187388365269859	-1.246422675746339	-0.2743130619438132	-0.742124592596894	0.9761902471775663	0.4470051926995666	-0.7997453046997892	1.032714975482619	-4.016014025888451	1.351860789532382	4.016014025888451	-1.351860789532381	1.437919968430062	-0.06966413405456634	0.04432197548882189	-0.9042360563382682	-0.001142589944263214	0.1825803797954627	0.7742933362292325	1.353230423379608	1.721633415147254	-0.01450495853636223	1.499826381492246	-0.05273144601669556	0.02559325751594642	0.374549200990196	0.001507730136486933	0.02038616707965163	0.02841281933257968	0.05479128891661636	0.001045007437375311	0.004242681908806524	0.001245290146715162	0.002148858129029402	0.4241346998467052	0.3872997530977387	0.002172628097959066	0.0091518715416865	0.001068419617398699	0.02163123419383604	0.001016279156600112	0.005163411029587786	0.001365267125212926	0.01745458946804134	0.6069138096605736	0.5615110864408448	0.005685113089262402	0.02358373332943525	0.4869392732239113	0.4818300171888257	0.001154582875986574	0.01013450992788555	0.001545278571234137	0.009925546677437553	0.001974482988947763	0.01268197162962633	0.001123906596882335	0.02966240876227119	0.6613516149040666	0.5919047322807319	0.0134413308930957	0.03172125547170263	0.001104917314590279	0.006657736358425598	0.001115262070230318	0.01699925802729108	0.00119804347623948	0.03896804945482817	0.1911047414769404	0.2077321013271923	0.003322854562164609	0.003822647348397411	0.001691236153866798	0.007017635487217678	0.7409714763062701	0.6770279790723243	0.001121680301672724	0.04844839801524269	0.001049159671820183	0.008047976879771331	0.001017206093509456	0.00580438314706233	0.001035491497469294	0.006819362611506567	0.01854311345718195	0.02624905378038809	0.03058617432476253	0.03400572893257305	0.00194201239236241	0.006191549534022021	0.001365769521962756	0.01135222844119325	0.02452220350576935	0.06661852222474771	0.217405467790815	0.2018022151616398	0.1726225022749679	0.1533425646100493	0.2466800740839404	0.2239233367958455	0.007720479571498866	0.04264988956821022	0.006209656290553271	0.09049085928583557	0.002635122540443188	0.0199258522461337	0.001903051833076393	0.04720486275913841	0.001312406250901487	0.09795935054856243	0.001108625944349005	0.01069545679037153	0.001228602850755087	0.01153278422760603	0.008788127517847934	0.0359513453306876	0.05888484235354041	0.08125267872783551	0.005124959995357617	0.02586134131521767	0.0472889999842865	0.04909782952935097	0.1469272356324331	0.1389121175928255	0.00918947330011028	0.02276341819219013	0.02442523975958472	0.02948630273163661	0.06189689325849597	0.1208378527077378	0.04159256661437873	0.05106060302636258	0.228090382980813	0.2342438463906839	0.01290393441216983	0.08366755809124941	0.05883288736976409	0.1008894644146544	0.02696873338857177	0.04050408870725958	0.003113581750623332	0.02962536814232199	0.001179534441353212	0.01792427628923543	0.02766945545857916	0.02554954547915985	0.02878686427982473	0.05755900899488646	0.001280308809358199	0.0158978208394159	0.001819486330973924	0.01557730884301456	0.00106946625451801	0.007778526188122304	0.07654406796909011	0.05346186199346812	0.1815569908098177	0.1853282616686908	0.001649711677435599	0.05153173754878509	0.008066369360018446	0.08489250533906416	0.005915625717130144	0.007498968592306853	0.004698625283996381	0.004929788288272334	0.005141415167496948	0.006398417938269441	0.03705760068242878	0.02074383620904332	0.001418242175322471	0.0436016185223153	-0.011530575042178	0.005159336821826381	-0.008940109033496428	0.006034946732161649	0.001469733085807548	0.01815360400482603	0.001042434474040259	0.001153136104858973	0.422866384055592	0.002859781603408273	0.001064066160528123	0.001015724117010075	0.001399226941900615	0.6232112242373604	0.001945629620160395	0.529822113262004	0.001043889873489419	0.001510147456152869	0.001923440955535067	0.001123001878734358	0.6267310573408873	0.01344783168067813	0.001097690209998277	0.001109401007157245	0.001259313772393177	0.1942255495315752	0.001194912555512138	0.001375832921338989	0.758351664156482	0.00112173771079279	0.001051210990920957	0.001017758107114623	0.001036874809167348	0.01912609732898192	0.03950782367740608	0.001236581014102213	0.001463480914236633	0.05060190371364627	0.2062131994088468	0.1626343613365407	0.2507762194407865	0.002203851093606601	0.005955657770604754	0.00252988600895318	0.001835596029245275	0.001427204625903728	0.001139983067071915	0.001126397288789938	0.004804661703252198	0.07465656370182171	0.006125691517799388	0.06233775050160369	0.1327156870905286	0.00475838678916359	0.02281114751024231	0.05345079865296301	0.03229743046226535	0.2490654254334886	0.008621466403354733	0.08783121181597205	0.02917806919376695	0.002940741516508466	0.00116720930581851	0.002276046760578045	0.04209812798045425	0.001252206585873523	0.001974376090725451	0.001059653756612425	0.08487618892277275	0.1644932032671039	0.00161355533174213	0.007152971512711516	0.001249284937654343	0.001092012832788314	0.001175186262450713	0.02994023656135228	0.02251678335632655	0.002105704122907774	0.03785998440811363	-0.006177356631471615	0.006305005005235508	-0.009104124773435505	0.00798250108924595	-0.7403679348713269	-0.6526000269694445	0.01228280570498912	-0.5622989714227704	-0.0118691726352946	0.001196365099287111	0.3131069110223427	0.03852120211229606	0.06172785249253628	-0.006646480512309247	0.006413518681592225	-0.2413336297451275	-0.2397204248988746	1.402428808403883	0.1362856218154648	0.04523910820468285	0.00609773156204861	0.07191030092813748	-0.489405123398538	0.02206758623056752	0.1044929026741499	0.01513747623952125	0.07432810143681647	0.1327392238497581	-0.04624789229220905	-0.02465526542391687	-0.1329664745212299	0.1981237785020767	0.02620961892764643	0.01594677470816555	0.02028070205579914	0.04524653062358143	0.5155891186142323	-0.03375914282932842	0.05521643418279044	1.648601695675825	-1.005639358576026	-1.030951855188812	-0.2548262557673821	-0.2586856892735639	-0.005042192698193897	0.008140284149976936	-0.001763421708307637	0.8485445831873624	0.09639169970115291	-0.002667719582704409	-0.2082080985416109	1.141171059804296	0.09198924567960022	0.7655899157128419	-0.780773919880246	-0.3655774610791946	-0.09787030245629892	-0.3116042117723365	-0.4170471825289365	-0.6224793960500017	-0.4421186078913665	1.943702773628312	0.1241862931202683	-0.1444699851066577	0.01517932251785693	-0.6832404164770822	0.7767789231432723	0.1061157209571171	0.05150929030151698	0.03998071345983381	0.3512191684792213	-1.845359480855705	-0.07244495962131836	-0.3866891083114852	-0.1815372315387889	-0.1193448138410324	-0.146113701715553	-6.224889045511182e-13	9.096047747977294e-14	nan	nan	nan	nan	nan	nan
0.43	-0.02199426473737954	-0.0305333934657132	-0.05912311050031682	0.7881597967806738	0.9075019164669103	0.005263643992128474	0.4742198038049629	-0.01859693519013881	0.1216821447530981	-0.1143000082283982	0.05778251925438393	0.0475836980577779	-0.07573952066631012	0.0864391274581809	0.02918190186601604	0.1232359504972879	0.3011570831284137	-0.1232359504973124	-0.3011570831284098	0.10541777013242	-0.1696815124044507	-0.002473637089337477	-0.3581695202314777	-0.002610698233809796	0.00669184448828373	0.07638378568075392	0.3285439251004486	0.8810762334594211	0.5673169587986617	0.1422407946462317	-0.02052211446800668	0.006077681745752608	0.06017835932159817	-0.7479234657224488	0.6177021264732598	-1.243860041953218	1.375732409794798	-0.3161479660070082	0.06983512633627438	0.7506770530633444	-0.1064160428154169	-1.444673284039406	-0.2174433548818609	-0.7843105463520305	0.8202755961636203	0.6512151270267726	-0.8674092813440423	1.04083201341818	-3.202674861016127	1.230180082494778	3.202674861016131	-1.230180082494764	1.329057623110633	-0.01228585735666874	0.01635901068959363	-0.9006588496207777	-0.06064330573088055	0.1906879832611368	0.8953299084078837	1.077973139212304	1.652701688533828	0.02821783030827663	0.8553871958315458	-0.02301935921230608	0.03656906121853337	0.3917435209297553	0.001479090866741069	0.02079180953625203	0.02153689262507824	0.04812970931121663	0.001043023049228874	0.004329799695323347	0.001196852914930078	0.002136333066447325	0.424544452708201	0.3909794958240581	0.003726516120128762	0.01044594611082926	0.001066461940570639	0.02234467846140792	0.001015707621384938	0.005165145145776939	0.001343692070100858	0.0171589995920563	0.6095588672557585	0.5587969824798007	0.003813380107831205	0.02179012344735819	0.5057516783513364	0.4979399886767161	0.001102311102100116	0.01094931517558387	0.001511601810147409	0.0103099421234875	0.001928552314900323	0.01280391253150705	0.001118159130086125	0.03020347913112803	0.6505251295109017	0.587652859142676	0.01516313887144416	0.0336492867452064	0.001098529628038769	0.006928446872902818	0.001113401232306061	0.01721853148428957	0.001236488368783312	0.03963819650219269	0.1927003559270013	0.2091575858129396	0.002282424690275931	0.003178093276165071	0.001530798833809846	0.006855880782479595	0.7455468177065284	0.6750859040344961	0.001117444346460644	0.05020518115111771	0.001050193515651423	0.008179901758336865	0.001017470693940664	0.005892762198751202	0.001036178549377495	0.006926507429865681	0.02055445016512555	0.02784333577911968	0.03671908195775338	0.03872362478696264	0.00160811227505039	0.00598473175619465	0.001568370198784334	0.01204937786323007	0.04063432221420378	0.08226980420164813	0.2112519205871223	0.1911928581941479	0.1676479342856874	0.144463030200415	0.246243597903601	0.219440454212829	0.005134840111620188	0.04068289266527415	0.006044924281736483	0.09044086324174945	0.002582983150838074	0.0200690262235494	0.001868160799614248	0.04727703365793157	0.001456758567862482	0.106286587358371	0.001149262391206207	0.01151046378110065	0.001176377786398758	0.01154400999944898	0.00649599718242621	0.03420062122945867	0.06352703174279267	0.08800979434072073	0.006835438559974544	0.02784745540504331	0.05432238383619263	0.05483655068636512	0.1358791498671682	0.1304173628382784	0.00757593633597635	0.02037460922672288	0.02396213583868066	0.02888131483403142	0.05605839060294533	0.1166199843810753	0.03666640372352516	0.04604284136740703	0.2324053750251826	0.2272155985184566	0.01034809530434082	0.0795554701997912	0.07526995119536693	0.1185239137008506	0.02789946000470251	0.04132815413283508	0.002901495646247666	0.02822668050309602	0.001174193134149382	0.01808487939683613	0.01557578779212947	0.01899619579383031	0.03553318797893964	0.06370220341991879	0.001695554514063517	0.01734160134308343	0.002113449972718286	0.01630463902150314	0.001065399526689564	0.008075805542063228	0.07756388678515945	0.05560845742874144	0.1738896795932446	0.1711991273813169	0.001630059295995765	0.05114501196423266	0.007457606814671625	0.08103113165398136	0.003633715924246337	0.006156063765760382	0.00293705805017845	0.004082255644936989	0.003201568786514232	0.005341926955436053	0.02834171361251595	0.02180101683096041	0.002065850495715869	0.0374310962401873	-0.004903628038185244	0.006541102921341403	-0.008940297796481016	0.007983614728048743	0.001431885841610377	0.01001782851051291	0.001039708089680582	0.00114070852484144	0.4277632481414574	0.00746870250370255	0.001064727045682981	0.001014595591872798	0.001255193543289969	0.6093850980969082	0.001745931614812981	0.5662314695965998	0.001051268542201152	0.001448004421587559	0.001844319158598004	0.00110301477234564	0.6212955686765819	0.0200953218248165	0.001086963407504237	0.001113209340177238	0.001291094223768824	0.1963941708668102	0.001189677149163074	0.001352979129152128	0.755802588873063	0.001105670053463525	0.001051319180724202	0.001017735888671963	0.001036909560756832	0.02590560723531118	0.04755924124987954	0.001279066645998084	0.002047064466195245	0.06669102143910734	0.1955092456720465	0.1569467709920088	0.2407104216071641	0.002543042714450926	0.005797929048873723	0.002527147606277065	0.001828463331619081	0.001759504004249524	0.001235221568318418	0.001118256627981989	0.003413775869615987	0.0647834478453488	0.01078639155489395	0.06341660906172836	0.1069669020331222	0.006773038368275962	0.0239747210009315	0.04468311878102473	0.02958438072401695	0.2320948954962662	0.006704490576672661	0.1036121943196964	0.02877358475535057	0.002457721387473547	0.001169833948183487	0.001758617652221169	0.04437549273723049	0.002869981085083142	0.00279801810366964	0.001062446188956	0.07372555070296227	0.1585251252386144	0.001606178496300539	0.006516328419275515	0.00120271017370216	0.001076553604816009	0.001143152257739471	0.01834700818353444	0.0222855842325849	0.002681575914355595	0.03091746342371877	0.002742301840435943	0.008111747353743893	-0.008809424977901163	0.009933173634977616	-0.7483171932617122	-0.5534088511658882	0.05408349965915055	-0.7418135182207773	0.01866126170122265	-0.002182967076776581	0.4200460890173017	0.2050922855832658	0.08142639010456426	0.003535902444787317	-0.04983806184005348	-0.3101294355820088	-0.1289588374462172	1.831121900367818	0.05580865384656834	0.03148009043922177	0.01427857784427039	0.03457565160371109	-0.3705924261970799	0.3396036086262625	-0.0154633759530468	0.02678317037473823	0.06077947893165873	0.1512119845955171	-0.06630507452026123	-0.01023181789207256	-0.2496173574901437	0.1548170882617738	0.006263620789135463	0.005024795593027859	0.005628763870436778	0.2597341224578441	0.4467378204084137	-0.01027769392844344	0.08239642293662514	1.474115231155626	-1.073563104483992	-0.7382780407990949	-0.6302433803982511	-0.1281069557696876	-0.005272607301733679	0.01794962039469924	0.01407964545754638	0.8011619724533511	0.06802281565124649	0.005018554606246298	-0.1458418170448129	0.2529506871394946	0.2867206688580425	0.4027191814405637	-0.9394532043927545	-0.1285441197594142	-0.02782525300717448	-0.5077414882689703	-0.5468467116302671	-0.7687063936149229	-0.3759784467818515	1.590615619712423	0.04545249660826439	-0.130232245750354	0.01794957861711612	-0.5876934537390593	0.4738208051747205	0.1799955649177084	0.08987589950860021	0.02096684238407379	0.05985641087948582	-1.013390807614144	-0.01009399208350899	-0.3789026249837357	-0.09356224607291171	-0.05579725025910439	-0.0720568096647204	-7.039123912915718e-13	2.874800002245933e-13	nan	nan	nan	nan	nan	nan
0.44	-0.03012174078549478	-0.02434064516106662	-0.07107489701072374	0.8020299411955953	0.9044155352051594	0.0059490401087833	0.4829694755397737	-0.01951255484571486	0.1071703729126254	-0.1160506052664199	0.04992683754816182	0.05456099955736232	-0.06803126037572345	0.07765483782809014	0.03923790768964089	0.09530590162496032	0.3128967256785262	-0.09530590162496658	-0.3128967256785153	0.1181127731959744	-0.1695186227464069	-0.002493162269255865	-0.3670065022723307	-0.003483107604870646	0.008685556987925565	0.08484886701015316	0.3378593936766162	0.8969021606174911	0.5675764924894675	0.1480213875445405	-0.02061465359572359	0.00635239805028708	0.06416221197329645	-0.8824026814594775	0.6152866969655826	-1.128808597038125	1.398451016983832	-0.3012361256933068	0.06563269952334047	1.01230750000802	-0.07323081613974887	-1.42063252245667	-0.1270965336707269	-0.7788916538560596	0.5573494554818015	0.897439305066743	-0.8803237220148109	0.9546531713095425	-2.382134756907168	1.119598237935866	2.382134756907168	-1.119598237935864	1.207892531960311	0.04481806288786174	-0.02199606518680092	-0.8606687416811761	-0.1125774778925208	0.2099063026501243	0.7539503328428095	0.781601520216866	1.498226499311064	0.01423856558900536	0.3186880585645903	0.004075294877512558	0.01254006664157897	0.40424484311738	0.001445847750602814	0.02117259335318299	0.01396150819949441	0.04051908718067247	0.001040667495168934	0.004403277777499924	0.001166419024860213	0.00213556699792347	0.4263691666801498	0.3956447639736085	0.006790289396910857	0.01294968873021085	0.001065814039751013	0.02326906977834322	0.001014857455955846	0.005164981051377679	0.001260890350861606	0.01677169687199034	0.6073536241242001	0.5551356522669167	0.002768011553848639	0.02080541086149552	0.5297591912088628	0.5186835834200996	0.001079869555387556	0.01183334752565268	0.001463695715847847	0.01055195067477347	0.001866042107559184	0.01288730576657511	0.001105289657929678	0.03031935936923871	0.6412467011305725	0.584300425317103	0.01926648836251204	0.03803462644777938	0.001089971585737611	0.007046217315857026	0.001114375788233421	0.01749624051976091	0.001271598149036093	0.04020520245124407	0.1945092409958628	0.2107334272450454	0.001756860855290203	0.002823702810022706	0.001439076342809122	0.006762276281640205	0.7480750576438533	0.6721522554335984	0.00110729075453143	0.05157642457143671	0.001050764339061119	0.008295014575640891	0.001017591816280183	0.005970794258182969	0.001036539306378815	0.007021547934001979	0.02484589352745315	0.03116622129611155	0.04367884142511116	0.04331544070342773	0.001462102878350041	0.005932530030384465	0.001961175885676842	0.01296381635422729	0.05629839244983151	0.0959500374768667	0.2033664852955514	0.1811843316807371	0.1623663745121545	0.1387105435128514	0.2423545650174191	0.2115486067964299	0.00399030872181603	0.04021988516195742	0.00588361046077166	0.09037909531614542	0.002555476743930279	0.02023394683523887	0.001847130667670373	0.0474440965481651	0.001694980207067634	0.1136677738714232	0.001217200345133853	0.01208417544757545	0.001146194271957108	0.01163526893473433	0.00464099508635338	0.03295640708372071	0.06162363236864184	0.08716566495847193	0.009994078237637228	0.03122549662368623	0.0585803679271335	0.05756351047310398	0.1186476453607387	0.1196975300381324	0.00774961504085963	0.0198653400423008	0.02427782507984946	0.0288358381525116	0.04882468136720994	0.1111675822481435	0.03273957148768038	0.04091683754634824	0.2289725651663833	0.2191589942139538	0.008094714891098051	0.07623439962841425	0.09101272978421193	0.1328503475309285	0.0281936680065089	0.04150965273015785	0.002554226206045748	0.02712142917253963	0.001172835444127485	0.01830343345522807	0.008895029687578456	0.01459039774135868	0.04011420398385351	0.06747464196420584	0.002710471931505068	0.01944483584082944	0.002671463603401177	0.01729320991560705	0.001064763670134067	0.008227696736742266	0.07322808293649195	0.05429412005714238	0.1668129978080618	0.1644019768965483	0.001616539678139544	0.05122598101125464	0.006834350680367056	0.0774481129148953	0.002456175912003364	0.00549735342466466	0.00204083213017757	0.0037011325743227	0.002206132944392881	0.004819835448688802	0.01770759900400005	0.02199927762243841	0.002665634463478714	0.03074590815654849	0.003251793277750554	0.008206186520186879	-0.008743894187119168	0.009933619090498644	0.001394038597406758	0.00188205301619306	0.001036981705322932	0.001128280944825838	0.4326601122273229	0.01207762340398803	0.00106538793082678	0.001013467066746364	0.0011111601446893	0.5955589719564571	0.001546233609467511	0.6026408259311934	0.001058647210922579	0.001385861387028906	0.001765197361660007	0.0010830276659635	0.6158600800122765	0.02674281196894114	0.001076236605016434	0.001117017673222073	0.001322874675141323	0.1985627922020454	0.001184441742817518	0.001330125336968513	0.7532535135896435	0.001089602396136513	0.00105142737052688	0.001017713670228832	0.001036944312345682	0.03268511714163844	0.055610658822355	0.001321552277890322	0.002630648018160087	0.0827801391645694	0.1848052919352455	0.1512591806474761	0.2306446237735477	0.002882234335315917	0.00564020032714244	0.002524409203601922	0.001821330633991953	0.002091803382589398	0.001330460069556796	0.001110115967174603	0.002022890035978805	0.05491033198886858	0.01544709159198691	0.06449546762185339	0.08121811697569822	0.008787689947386939	0.02513829449162003	0.03591543890908568	0.02687133098576172	0.2151243655590412	0.004787514749988018	0.1193931768234219	0.02836910031694194	0.001974701258415569	0.001172458590546844	0.001241188543862955	0.04665285749401094	0.004487755584303066	0.003621660116617549	0.001065238621288316	0.06257491248315172	0.1525570472101254	0.001598801660857827	0.005879685325836197	0.001156135409750881	0.001061094376843163	0.001111118253027796	0.006753779805716626	0.02205438510884328	0.003257447705803361	0.02397494243932394	0.01166196031234266	0.009918489702253999	-0.008514725182366305	0.01188384618070901	-0.7558332987568847	-0.5017858853522947	0.007311077715564718	-0.7521074764798054	-0.01459711356255741	0.003548163873515161	0.5102119956721517	0.2804548121065761	0.1039172624389663	-0.007026122730111749	-0.01192905013593153	-0.4307788801021483	-0.07794096569964309	2.329153459509145	0.1501310421235755	0.01676172924070554	-0.001611801853923361	-0.01312772525352474	-0.3095172609025002	0.5135292720867489	0.07390488836496491	0.02682459000165615	0.05369988175749701	0.1628106131247379	0.01178482885864477	-0.01102522468109016	-0.3312811871337029	0.1210158353065505	0.02284720667640944	0.01387737625585812	0.01785983921093874	0.3909672342605771	0.4903731310054858	-0.002835932552231331	0.09867424798360719	1.254391955337533	-0.8854732677605296	-0.4055423107750475	-0.9366192224581671	0.04211219046741226	-0.007396569002493121	0.01248961100095561	0.01721497658640338	0.6593345238598973	0.0481326348546871	0.01333891330110064	-0.1069061073665187	-0.3790779391680386	0.3703746714285237	0.1632376416509623	-1.225789528938595	0.01033049515036358	0.01403194074673312	-0.5585109730282874	-0.4386956149506737	-0.8281506825087611	-0.2839151438279482	1.282099682404178	-0.004327072689367291	-0.08578272282566628	0.02676951281140581	-0.253730089907365	0.302627746953952	0.2380065198016379	0.1037574334440289	0.01090308158936378	-0.3409673928951079	-0.3789627203340265	0.02109396669497744	-0.3310181190020604	-0.04469833446226484	-0.02606289930867091	-0.03923380649988117	-5.976703332742115e-13	1.589271211259336e-13	nan	nan	nan	nan	nan	nan
0.45	-0.0396652943235041	-0.01829887121356152	-0.08146387301085357	0.816134258181609	0.9014784308491365	0.006552922319874991	0.4945900072911528	-0.02004044769228084	0.09357270417023847	-0.116813486123438	0.04230897900209489	0.05849801239404843	-0.05776257431592702	0.06895731309506362	0.04808633685342453	0.07567559511260523	0.3236050768979319	-0.07567559511263836	-0.3236050768978829	0.1294753817277474	-0.1688011503866579	-0.002964808711538584	-0.3752811371431097	-0.004842576801286734	0.01090759014903985	0.09139618349155906	0.344138649448796	0.9109215853727631	0.5675079437266909	0.1499074794811034	-0.02042933692718393	0.006394720042077861	0.06822958097679484	-1.008242272870403	0.5905006634464127	-0.9447299243638271	1.422984891347035	-0.2846038542336169	0.05452772979908088	1.290231215870533	-0.03065047837618434	-1.301827852447375	-0.04624392922889461	-0.7430086479520636	0.2298615303795425	1.13530810043048	-0.8569723398791039	0.8126514558695548	-1.542892612751008	1.022045640022859	1.542892612751005	-1.022045640022841	1.062591671459648	0.09737062358692326	-0.07409452537169982	-0.7898001851666924	-0.1584044471688185	0.233740132642049	0.5551880598139702	0.4699131073843894	1.301557410190812	-0.02524522414250207	0.1073489403978856	0.0289034023075138	-0.003812255906358976	0.4072477985160317	0.001419583844456769	0.02153000647428122	0.008099553588765185	0.03466912012654489	0.001038272375037704	0.004462567370927242	0.0011440682914235	0.002135721664342935	0.4283257958931608	0.4005320005390224	0.0109793772492853	0.01627917758904917	0.001066977456016729	0.02440903120545898	0.001013750036817898	0.005153982380241562	0.001177964529961595	0.01636288425266511	0.5962717167841797	0.5467667035081029	0.00213878390223738	0.02021899813355103	0.5587078914326719	0.5445424800292485	0.001071879270184178	0.01280903945326108	0.001406940526825834	0.01064952290806788	0.00179415396485771	0.01293978387348156	0.001089703802585917	0.02989550991253015	0.6318387800165213	0.5808902220928696	0.02568368671108688	0.04477760118837105	0.001080004244404658	0.007033223797845327	0.001117491112901378	0.0178245591490469	0.001289012401752234	0.04067659107125886	0.1958442165465445	0.2119860829275243	0.001480938696789252	0.002676628948845784	0.001380367314069646	0.006697979156471762	0.7476367903325657	0.6684189776505121	0.001093838776860427	0.0523752215653228	0.001051100445930192	0.008410495514078884	0.001017645443022343	0.006048553984936353	0.001036736682849595	0.007114719253688092	0.0286341523148892	0.03383658202336137	0.04720773701692327	0.04536084609591905	0.001410812799192532	0.005961640457051906	0.008985321802488896	0.02032811945429877	0.06668544760388417	0.1041688705106071	0.1953073316264805	0.1734999068037626	0.1574947916300793	0.1356019421497075	0.2358438610439465	0.20157644819234	0.003479938904345981	0.04054413561943709	0.005738676473612966	0.09030754585075441	0.002631993610170638	0.02037531673559057	0.001885894985492733	0.04761299487824552	0.002163236186650975	0.1193970173135007	0.001353514544847944	0.01246998566881386	0.001133682627396514	0.01179636705257504	0.003379989311574805	0.03237840867403537	0.05495286280046126	0.0808364918499373	0.01390502129923702	0.03523997739296973	0.05741423081881006	0.05588616160828247	0.09871165602241339	0.10653912369514	0.0108620902725451	0.02194708380631897	0.024928544088225	0.0290112470764781	0.04155057681898314	0.1062441122376417	0.02785404401401916	0.03624721541269606	0.2223784139331402	0.2128094880401767	0.006367866150501804	0.07402432414344884	0.1016488514570208	0.1407314105898833	0.02652155562652914	0.03987053305144785	0.00230373568983701	0.02652498257418388	0.001176161138788443	0.01857478588950443	0.005176894448506149	0.01225573913923032	0.0409856572349309	0.06768367024504962	0.01333934598994489	0.03048337309569085	0.006035275149996629	0.02109347144589014	0.001067288035505056	0.008297384801609744	0.06304666326418101	0.04880178126568963	0.1597014784029486	0.1614948709008076	0.001671297797966252	0.05148465026951892	0.006110957273920632	0.07439589075432718	0.00182332710852991	0.005228354448002706	0.001562610684892234	0.003573882810890915	0.001672773794248723	0.004594350049011382	0.005379434215035542	0.02130282783248657	0.002930908656203075	0.02359660641350194	0.01003302404650998	0.01014886263137785	-0.008550748559701372	0.01180548869496953	0.00139065962542084	0.001661513358450841	0.001034762319316068	0.001114461645355272	0.4326020481008409	0.01833923621179042	0.001070558017228747	0.001011861817753314	0.001075041200360875	0.5458000488641486	0.00142458147109304	0.648650685631599	0.001067719823436139	0.001315561742166434	0.001680115605616858	0.001065398626074671	0.6024371785907257	0.03811592896743724	0.001064037094246785	0.001123879341782762	0.00129384983975852	0.1976849969746077	0.00120044570432189	0.001309914982948197	0.7404318224997282	0.001071570047412797	0.001051469674011692	0.0010176907489358	0.001036940252326744	0.03315168101108572	0.04786603161956279	0.001387639265208983	0.0281123334245727	0.07710341823025242	0.1787596714945494	0.1484579603306622	0.2182456406869804	0.002995123736439544	0.005538585364240621	0.002870957529515856	0.002015254270476915	0.003126550302487555	0.001635194446297628	0.001129572845016813	0.002077648169351856	0.03946592810657886	0.02042174014316437	0.04858769797382667	0.06076074379601441	0.01879337247254392	0.02611103975527487	0.0300948383850026	0.01827848660497093	0.2067599176295163	0.004309895619160697	0.1135837453941934	0.02141450021373835	0.002098323602372044	0.001185687387621075	0.001195654177399687	0.03803760639934984	0.04186073566594144	0.01462881048125196	0.001073872953626947	0.03907391861174826	0.1446553979110227	0.001838104741234952	0.004888376109220811	0.001166628368959636	0.001065316103458511	0.001119560284599446	-0.00804820704647312	0.0200051322214496	0.002934951609247319	0.01614463584979801	0.01551110580260242	0.01227583708587086	-0.008386421634150688	0.01361467231084855	-0.7644234432072062	-0.4830651667448947	0.05130050997323505	-0.424412426464341	0.01628520381178686	-0.002639453592612809	0.4649656712554288	0.3790129968793774	0.1219325706708661	0.0009312726842093439	-0.05678749145956548	-1.30236322759302	-0.04257286205470143	2.888136569491378	0.07113105823592231	0.003842220044827389	0.008704676453999895	-0.07167594974857502	-0.3789606578496975	0.8140471129095207	-0.04205234911799706	0.03596003661243966	0.04279195239171398	0.0945121004267009	-0.02742708698606166	-0.004079247430044693	-0.399813470061434	0.04352347896617985	0.005445980187011702	0.004421991266784896	0.004714242090437088	0.1693319093489496	-0.04215923550567937	0.006538020962637771	1.261667067247077	0.4283997603801005	-0.6506692347155657	-0.2292230466575162	-1.029580440848351	0.03472675496615515	-0.007055325446492556	0.01475180274749148	0.01510421465562433	0.4799727782335554	0.02866235549266134	0.01808101824356523	-0.0151003201139907	-0.8710765152208857	0.4250077832121706	-0.4643179028790855	-1.433761531646777	0.3776064211392767	0.02322147339548272	-0.4272991317582702	-0.5048926824249257	-0.4482545234207557	-0.1640618140351601	0.3182818927387543	-0.3045890887593374	-0.03833913187565553	0.02747765383981817	-0.1970162644912641	-0.2224014271765	1.810853509668758	0.6095339829968263	0.003516647191832709	-0.7561612308378395	-0.2422368213068519	0.02619940312042356	-0.2834391189921533	-0.01127131198028258	-0.001782873208172578	-0.009074288685254447	-4.811753874470713e-13	5.637087005219727e-14	nan	nan	nan	nan	nan	nan
0.46	-0.04992527117764976	-0.01258198047356669	-0.08988436192538679	0.8305010892450931	0.8987550759431305	0.007027274446143912	0.5083427471688836	-0.02009161891784813	0.08107528333421936	-0.1173907696815265	0.03510009273717872	0.05915439853572564	-0.04574489449590087	0.06055956872471293	0.05544331269556352	0.06446872802610437	0.333337111160707	-0.06446872802611184	-0.3333371111606825	0.1393238565665085	-0.1675973259841127	-0.004010278818710632	-0.3827133450294314	-0.006632958263196272	0.01334515570229526	0.09594613013389702	0.3471709252874611	0.9228512879902794	0.5671256498867692	0.1511447385854566	-0.02011827827995688	0.006281421179706922	0.07226754476228386	-1.025687344682454	0.5503100554707108	-0.7351111799210545	1.4509538324779	-0.2584862357287486	0.03972668255879031	1.438749125216262	0.02211350803596313	-1.200582941270756	-0.08997707386223722	-0.6970971976339974	-0.0987758835005819	1.247238057154623	-0.8203676494846214	0.6563625069974949	-0.697446871736323	0.92433484660973	0.6974468717363228	-0.9243348466097286	0.9050657933574203	0.1420884714468078	-0.136760798164845	-0.692183344788854	-0.1987599309799143	0.2530127810792727	0.3544763650180257	0.132205533505778	1.080282071759606	-0.04851044983889628	0.1889214921241379	0.02922369060995195	-0.01858410419089978	0.3983637995178961	0.001404757819451492	0.02194118282160311	0.004968358654900009	0.03190030880884198	0.001035965149354413	0.004525585284451	0.001125983393908658	0.002100333465678797	0.4296462216275667	0.4048986844756192	0.016146367193163	0.02040134941182715	0.001070144961547808	0.02566487214635842	0.001012393578906454	0.005105704187691074	0.001118434545678026	0.0158968666881773	0.5737048435822706	0.5279013405964467	0.001762278155363925	0.01988932797665261	0.5924651265654681	0.5773565289533905	0.001072423485654538	0.013778442985626	0.001343408180516844	0.01065058512797555	0.001715665109618173	0.01299334435951299	0.001073095515210581	0.02888516470072626	0.6212345710757854	0.5765924666820014	0.03437150434059578	0.05389519744413687	0.001068920211271027	0.006894195190425919	0.001122480101488606	0.01815785924787021	0.001283207587978127	0.04110532370192446	0.1963451795510723	0.2127595007947104	0.001350797503746414	0.002550611351774208	0.001340897574059469	0.006635790391068858	0.7436448619719661	0.6644672040207954	0.001078095460305726	0.05254249245983798	0.001051289590346792	0.008507874162924815	0.001017660777464103	0.00611418252696127	0.00103683329666035	0.007194629123109802	0.03082297526473879	0.03507739944623384	0.0455217064568113	0.04325491233313806	0.001418189137691366	0.006020890510204443	0.02484659374561297	0.03594677160348914	0.06976924994834957	0.1052985348638145	0.187939704784701	0.1681857964448186	0.1534107057786098	0.1338651808836348	0.227154518814851	0.1915216391293224	0.003279452959207937	0.04115419733813159	0.005615178761545478	0.0902351487798094	0.002843121593136632	0.02050833156372075	0.002002131115162021	0.04771697134587092	0.002913550339989765	0.1231364017099922	0.001573964366770347	0.01265008147949644	0.001137158921952907	0.01198089546070915	0.002771676214097245	0.03252626577121412	0.04417477663701764	0.07005773800104045	0.01830396131404977	0.03957537830350114	0.0495227706239033	0.04896494265019231	0.07796221654342379	0.09046490356633122	0.0173144781142435	0.02684923173505662	0.0257323791975079	0.02934370020728794	0.03486560023955976	0.1025992775592185	0.02114701874591598	0.03062570648494727	0.2150900757026322	0.2100638243220566	0.005254742815375032	0.07283392613071572	0.1051955229873223	0.1396993646527269	0.02231262886280427	0.03579602643923011	0.002239822392601928	0.02625799583986015	0.001184439149398822	0.01885252012930341	0.003259659367145368	0.01097377977203044	0.03742852943980716	0.06379502669233358	0.03650073060229065	0.05248495760425159	0.01313216517079788	0.02854867178335124	0.001072868514344583	0.008307671996517137	0.04661471798498267	0.0391976781315306	0.1522175032981354	0.1587616736205744	0.001818232629969364	0.05166115943695201	0.005253703928986257	0.07169907441850856	0.001511166724181543	0.005228530162695874	0.001325108798791772	0.003617558713481846	0.0014096500953429	0.00457412936997813	-0.008597945282745288	0.0197045093109069	0.002804335989407235	0.01599330143946929	0.01485953129626926	0.01236798625752103	-0.008400830985084493	0.01358332931655275	0.001387280653430049	0.001440973700708289	0.001032542933309956	0.001100642345886225	0.4325439839743588	0.02460084901958464	0.00107572810362024	0.001010256568771748	0.001038922256037732	0.49604112577184	0.00130292933271906	0.6946605453320056	0.001076792435948272	0.001245262097308696	0.001595033849572326	0.001047769586186889	0.5890142771691746	0.04948904596592233	0.001051837583481714	0.001130741010358539	0.0012648250043724	0.1968072017471703	0.001216449665828397	0.00128970462893063	0.7276101314098127	0.001053537698688508	0.00105151197749567	0.001017667827642486	0.001036936192307135	0.03361824488052827	0.04012140441677074	0.001453726252511336	0.05359401883098361	0.07142669729593625	0.1727140510538544	0.1456567400138498	0.20584665760042	0.003108013137559025	0.005436970401338437	0.003217505855429389	0.002209177906961841	0.004161297222385172	0.001939928823040263	0.001149029722875366	0.002132406302732353	0.02402152422428248	0.02539638869434008	0.03267992832579879	0.04030337061629418	0.02879905499769651	0.02708378501892834	0.02427423786092061	0.009685642224188379	0.1983954696999928	0.003832276488333735	0.1077743139649641	0.01445990011053474	0.002221945946300098	0.001198916184693523	0.001150119810939643	0.02942235530469425	0.07923371574758967	0.02563596084588824	0.001082507285972683	0.01557292474034554	0.136753748611923	0.002077407821612256	0.003897066892602598	0.00117712132817018	0.001069537830076686	0.001128002316172448	-0.02285019389866268	0.01795587933405596	0.002612455512691185	0.008314329260272356	0.01936025129286171	0.01463318446948949	-0.008258118085934548	0.01534549844098775	-0.7739553490466206	-0.4807573058517268	0.01806372291525573	-0.1358763292158304	-0.01385144960000447	-0.003560409179132731	0.4061014699122802	0.4389914048581138	0.1270931652790982	-0.01448202711299261	-0.02337003917602695	-2.530061710662944	-0.02659245153677659	3.7201839225166	0.1488733629192011	-0.002540273458551187	-0.001395326080344194	-0.1304268763099432	-0.4870276982297446	0.9884535751864896	0.04869787047433465	0.02782088198053809	0.04516868387697058	0.06696305006876008	0.01599608160992455	-0.01060355277037085	-0.3749803564584494	-0.005289384654660034	0.01922674876027695	0.01145113931033075	0.01520754915937772	0.1050585733769145	-0.3398947000761252	0.003191992635906799	1.749544057811113	-0.1634417807734336	-0.4114103641553527	-0.1311742913616459	-0.9531493142795634	0.09927444251016013	-0.007566090112904737	0.01081859655231992	0.004230604103883337	0.2613627147792338	0.006989752751468873	0.01802497152746916	0.03826499407499102	-1.268994087174804	0.4345586996664141	-0.8855363770091264	-1.808952285982486	0.5744113281203794	0.04544078210320016	-0.302783906614705	-0.629072973768962	-0.1073821913781226	-0.07997964933475737	-0.5005221168193743	-0.4914044595593609	-0.01989074947627235	0.02804587405132527	-0.04319024292653261	-0.5169066198093585	2.43061597055552	0.8347451948942112	-0.000977092426100035	-1.163320261437459	-0.3441809772359519	0.004661948532778029	-0.2599369539412088	0.009136603792358323	0.008122233888351765	0.001819137627733784	-2.744550288938673e-13	1.82584945597784e-13	nan	nan	nan	nan	nan	nan
0.47	-0.05954492265513017	-0.007324376489012351	-0.09621055448530116	0.8451702037146501	0.8963609672195917	0.007344032256209007	0.522518912601501	-0.01954410635578963	0.06919817009000777	-0.1193311596223001	0.02832732385821861	0.05668023729906219	-0.03355343040240402	0.0525235727575464	0.06128154265084162	0.06167533095155762	0.3420695559229194	-0.06167533095161199	-0.3420695559228464	0.147568118371514	-0.1659970300429161	-0.005722978774996802	-0.3890191638672891	-0.008793116567358934	0.01593747974239714	0.09839654884797239	0.3466960005247857	0.9324983079399839	0.5666145244070279	0.1542103024762604	-0.01994655973797594	0.006150284884064974	0.07608795280937691	-0.8753278360821116	0.5036548220716862	-0.5317472928467029	1.483726926324188	-0.2186413045490782	0.02330856176918065	1.36312731634973	0.0958860519996331	-1.186940256080855	-0.3218547412353813	-0.6639991432610876	-0.3931445723682227	1.165376310211586	-0.7919232995414391	0.5130456114329484	0.1318152141119864	0.8252530998887594	-0.131815214112003	-0.8252530998887321	0.7414203151506671	0.1764924727389799	-0.2059588366151332	-0.5629556871265082	-0.2315210665188011	0.2638297283365608	0.1056691021352433	-0.2266142141123127	0.8499423080650124	-0.0609591055708751	0.3578848752291489	0.007665399539823421	-0.004146422656752588	0.3604506396586615	0.001374907442588575	0.02245102177487674	0.00321628225369385	0.03084011754703955	0.001033382971494994	0.004600838583275143	0.001111627741491701	0.00201491927653143	0.429426179737787	0.4082330791263076	0.02046765052760125	0.02402256337254766	0.001074864975829424	0.02690460508401181	0.001011190220010614	0.00499641255558607	0.001078309170909323	0.01534069419786323	0.5442130881394807	0.4985601974575896	0.001521719462044759	0.01972005659359397	0.6263016448893063	0.6169131297748318	0.001076204908649146	0.01471734167315945	0.001287169595912299	0.01062028630286113	0.001633022051555167	0.01307454891803218	0.001059791431295765	0.02729187185899668	0.6086809723709585	0.5709772446984851	0.04256548028329924	0.06269013174747148	0.001059275917315302	0.006684143195058555	0.001129802137289784	0.01844822857370936	0.001273701413454136	0.04159054907704345	0.1962458586597864	0.2133853112761362	0.00128549526169715	0.002441235727319567	0.00130940777725851	0.006549313894081542	0.7356876056372051	0.6612576755724074	0.001064366948477777	0.05211392063671792	0.001051490730466194	0.008599196635452642	0.00101768900690184	0.006173957323194965	0.001036945126791211	0.007268185362533567	0.0335029100009287	0.03686410932555467	0.04204699239626514	0.0400150460509556	0.006274975411467164	0.009806667923722458	0.0431845405162556	0.05284466608120283	0.06618838814821196	0.1006928084829385	0.1864608974946545	0.1662248362590487	0.1497942711015559	0.1329884357883468	0.217625567741373	0.1832355134122492	0.003449886921593017	0.04194580771562915	0.005484899358173746	0.090164744258839	0.002971040296971566	0.02048424400937875	0.002102844239973036	0.04765966954837023	0.003481256163875312	0.1243503554112037	0.0018186590589628	0.01249834016108562	0.001429555508893187	0.01239271320981826	0.002441256540297517	0.03300846818140855	0.03221412151105817	0.0579733545177619	0.02351621749946115	0.04440749278407293	0.03812969171552659	0.03966381912249779	0.05762643526827907	0.07158869646296191	0.02387943513602235	0.03154919922879054	0.02696177150000299	0.03011789445500781	0.02973153430720452	0.1003651463719966	0.02280289391555156	0.02926599243314508	0.2083744964654595	0.2102678979397251	0.004529467939488183	0.07227285875247914	0.1014738897031128	0.1309880640365346	0.01704152549196989	0.03069844199432013	0.005766354550469774	0.02911486777401955	0.001198193054386942	0.01908719605082814	0.002224738229008095	0.0105797139590126	0.03043728031895559	0.05698263139083561	0.05977576411944804	0.07453860724966511	0.02262263764743429	0.03783394004972345	0.001089622470112489	0.008241927183502066	0.03069166775047632	0.02800824984261267	0.1416114417138037	0.1541502804701784	0.001916514244051163	0.05148725722856873	0.004671564256962877	0.06933682556490209	0.001356752123260201	0.005394826870528373	0.001204512265404842	0.003763837755932444	0.001280678838679082	0.004680412628693983	-0.02231111980973618	0.01719333990858342	0.002555443165112713	0.008962015336751221	0.01783503510821173	0.01471722355157396	-0.00840633506229357	0.01355021794182144	0.001307005444420931	0.001311977077619562	0.00102913231063705	0.001093330690712102	0.4256957552037753	0.0257851854598185	0.001083205055280932	0.001009668228444705	0.00103451780552446	0.453994842330784	0.00124355790353804	0.7201266931781977	0.001082974546764105	0.001214456605421733	0.001505992300695374	0.001044397374134189	0.5683472813993576	0.05456144195734952	0.001047036772435562	0.001143081243854951	0.001262930019904821	0.1954345090980026	0.001218308334625443	0.001265508177249474	0.7049514002213584	0.001047147798298919	0.001051859249771868	0.001017761163045598	0.001037167559002865	0.0391560252046349	0.03595672696458144	0.01979670239965313	0.07383077357167586	0.05308805135325298	0.1938823978485653	0.1428312306001976	0.1963472735918728	0.004069705741243716	0.005270894536632429	0.003009871793205251	0.002207099030967812	0.004004901553622155	0.002187371132586617	0.002229288963889769	0.002063967081623352	0.0130282435821366	0.03268298953715473	0.01741744667390654	0.02380319130835613	0.03322259229018505	0.02944506159836265	0.02335577000815984	0.03732372439117209	0.1952335822981746	0.003705755952204871	0.08620065911710742	0.008397361766848752	0.01562376329683265	0.00122402384565223	0.001132191419841393	0.01622369451907975	0.09541294390517975	0.03946378962078565	0.001127839618813113	0.008631439366721986	0.1151005325324698	0.001969764926672522	0.004192011432691229	0.001211587007492905	0.001086789678291933	0.001161753176693934	-0.0355930350655858	0.01407213896588209	0.002260940462755261	0.002448878095216663	0.01959036597243313	0.0171336921112977	-0.008530412720588972	0.01208088216775609	-0.7841105388685122	-0.4877055007935667	0.07165820913671589	-0.06343973348931635	0.01901866068845939	-0.01220915099655677	0.2445524579998311	0.2991764529761238	0.1198675853274963	-0.0107016909977262	-0.07563902575195713	-3.35319247413232	-0.008764859385460009	4.146367027951195	0.06421417286168592	-0.00306418693496296	0.01413738630019209	-0.188436311488715	-0.6589095261986097	0.7871636307382058	-0.05752632052748166	0.02795663017158842	0.05312846791373789	0.05473414918015296	-0.025931645572506	-0.008319712868383341	-0.2846012191541904	-0.07511748671462753	0.003808169599526313	0.003093052470309708	0.003228437702945147	0.244538766189913	-0.3124891555100389	0.6870622013124653	1.603400416829225	-0.7411516816271028	0.04665093176234004	-0.02686182212499489	-0.7237744201197785	0.06843916524191844	-0.006377319244593706	-0.01075935035862532	-0.01254869579877402	-0.02346953347174601	-0.039629657407276	0.06017667741809631	0.0579697592631843	-1.169319083117558	0.5200020648835403	-0.9859590747251533	-1.940477431481443	0.3710142753531853	0.1054189121386415	-0.1770850471486581	0.3105401173765015	0.09433283971419433	-0.03384822965927368	-1.222903021502606	-0.5289712219049924	0.5273592145626368	0.01936695879658492	-0.02504638857873208	-0.8306015060147441	1.942059686887494	0.9977365374147276	-0.01364537226067872	-1.035585118976472	-0.5658981723949635	-0.03214288406441528	-0.217903887341064	0.02338807172480321	0.01984146823379076	0.01747414778753093	-6.870884628263393e-14	3.649223400218167e-13	nan	nan	nan	nan	nan	nan
0.48	-0.06697352560486962	-0.002460002419221245	-0.1005517069978594	0.8601927850693856	0.8944161339376281	0.007487119327123829	0.5349381605963679	-0.01800395692589989	0.0570944672415196	-0.1243029410459034	0.02168925856983513	0.05134974291796624	-0.02295093731788017	0.04461926762197473	0.06573946747187477	0.06696598745391806	0.3499041530398309	-0.06696598745393378	-0.3499041530398038	0.1541049378196998	-0.1640970414103448	-0.008133048421447278	-0.3938519640587648	-0.01122836632641151	0.01858930429706537	0.09746074666331228	0.3426501664436726	0.9398665419492801	0.5657615785862266	0.1569763078738803	-0.01991406265405537	0.006268427372193104	0.07937121415057546	-0.5874776391315568	0.4716640725259795	-0.3381031704514497	1.521647209513604	-0.1686311475271313	0.004992534728739608	1.087365637589459	0.220640881580998	-1.245900862208376	-0.6962553704027001	-0.670156479527369	-0.6700425123696875	0.9294438553982037	-0.7940294831733409	0.3803014801686028	0.9193638436451161	0.7447653175495366	-0.9193638436451165	-0.7447653175495349	0.5635773219931418	0.2020270097213231	-0.2762347361978853	-0.3975796155117802	-0.2537782219468228	0.2649128839935264	-0.3227678147387889	-0.5819763301882276	0.6245248836777665	-0.1168745180499321	0.1290097934919664	0.001379398984208062	0.031271652563112	0.2909344583403792	0.001319846657643091	0.02312942983192808	0.002267833293095047	0.03088595793201095	0.001030386371348025	0.00470828952414041	0.001100794775958601	0.001882415998508438	0.4271187794854109	0.4094652335911074	0.02324758302090674	0.02666337978488522	0.001080963909740775	0.02804250711540699	0.00101029451843813	0.004825162532944215	0.001056048110319657	0.01462859483616296	0.510646038163597	0.4605369799733091	0.001371615300054001	0.019683970102313	0.6574113707673318	0.6593884852360733	0.001081187075882332	0.01556888240699011	0.001243641557034191	0.01059840748154959	0.001547168415419762	0.01320611505534665	0.00105145496062037	0.02511234608164395	0.5936958866421089	0.5629564196035283	0.04920895300774403	0.06997107696475489	0.001052054167826486	0.006407307760207055	0.001139633778604949	0.01867106477175347	0.001268000609211571	0.04219293459549412	0.1956675437852688	0.2137848858375935	0.001253765258865623	0.002270769658206859	0.00128156253051251	0.00643683680840991	0.7234956762327548	0.6584216619189901	0.001054308844277105	0.05114629258983819	0.001051764966655241	0.008679446032053459	0.001017749804862349	0.006227828227065502	0.001037116751475192	0.007333692656762929	0.03751041702653284	0.03981328204419787	0.03822984219123159	0.03691691723979825	0.01767660621325827	0.01842410876090621	0.06182491033250901	0.06748209152204425	0.0559344716725965	0.09080653750668895	0.193547229344126	0.1696674671752799	0.1464762272451489	0.1336742025525499	0.2080156516447655	0.1766521789067148	0.004013949930467399	0.04271081128628998	0.005336831184957039	0.09011035229167527	0.002931700990202255	0.02039067969777913	0.002152229148619841	0.04752884278606588	0.003687956174968692	0.1225690598622899	0.002064609398248953	0.01181165551197725	0.002115255051575371	0.01310119099265584	0.002241352638113379	0.03368154638293538	0.02046017439995363	0.04624262686672265	0.02966721168239602	0.04973817696981814	0.02466889737151538	0.02902034623178804	0.03837308428536413	0.05217158900232982	0.0293474435423001	0.03437815933700272	0.02872675883657724	0.03137249534394355	0.02655777814517625	0.09839672228971365	0.03674140531966217	0.03590470791174828	0.2029361485765849	0.2108731996124014	0.00410084855379142	0.07212467347087179	0.09010255743669753	0.1156180039210142	0.01133168724644902	0.02519942614996175	0.01411581136526303	0.03552706170171618	0.001217624044312268	0.01924941227749148	0.001695673781621427	0.01068438262216876	0.02038183997186085	0.04748241526089109	0.07905368643264624	0.09056506590919082	0.03400825828287839	0.04801196411244897	0.001120669330839871	0.00800529450939496	0.01863229171493687	0.0192655812994091	0.1263763849566368	0.1476876997816237	0.001911946283098602	0.05116429187856846	0.004524539663452005	0.06723317526146752	0.001296722689107473	0.00568159827604526	0.001152824778025788	0.003988545950734811	0.001233039447554445	0.00488434499916126	-0.03537740543001516	0.01376712319569309	0.002238135523723842	0.002707952525808444	0.01898027949857299	0.01716730774413216	-0.008589699511132433	0.01136276996808919	0.001226730235407777	0.001182980454523569	0.001025721687965322	0.001086019035539044	0.4188475264331921	0.02696952190005147	0.00109068200693506	0.001009079888125277	0.001030113355010463	0.4119485588897323	0.001184186474356118	0.7455928410243836	0.001089156657567192	0.00118365111353795	0.001416950751817216	0.001041025162080534	0.5476802856295409	0.05963383794877476	0.001042235961393944	0.00115542147732691	0.001261035035435789	0.1940618164488353	0.001220167003421615	0.001241311725569664	0.6822926690329034	0.001040757897909736	0.001052206522046633	0.001017854498446432	0.001037398925697094	0.04469380552873357	0.03179204951238915	0.03813967854677117	0.09406752831236867	0.03474940541057137	0.2150507446432749	0.1400057211865429	0.1868478895833285	0.005031398344913918	0.005104818671925922	0.002802237730978329	0.002205020154975186	0.003848505884861519	0.002434813442142451	0.003309548204922822	0.001995527860522965	0.002034962939981154	0.03996959037996696	0.002154965022011377	0.007303012000397535	0.03764612958266875	0.03180633817779505	0.02243730215540893	0.06496180655815353	0.1920716948963518	0.003579235416079684	0.06462700426924864	0.002334823423156443	0.02902558064737084	0.001249131506610519	0.001114263028754275	0.003025033733472386	0.1115921720627706	0.05329161839568348	0.001173171951661008	0.001689953993093943	0.09344731645300973	0.00186212203173536	0.004486955972779853	0.001246052686816261	0.001104041526507891	0.001195504037216689	-0.04833587623250875	0.01018839859770823	0.001909425412819212	-0.003416573069839501	0.01982048065200366	0.01963419975310769	-0.008802707355242849	0.008816265894524661	-0.7946762706759645	-0.4981117764131814	0.05177754363366169	0.08533000012127158	-0.007411921247391854	-0.01297822698796914	-0.01434656726237087	0.2429118951538018	0.1067269841218492	-0.02687370532032453	-0.05455541342515391	-4.266476579747104	4.452677385738839e-05	4.303934850492594	0.1314017720355293	-0.0008562727291750753	0.008676989629906501	-0.247673463463658	-0.9681483205182816	0.6856557580524532	0.03534118256749973	0.01431425449689969	0.06860071253702368	0.02171586607636313	0.003777992608561085	-0.015803670554596	-0.3002773974623022	-0.1131006294892677	0.01701213357986119	0.0102703608395419	0.01359776012458381	0.3375511412490253	-0.3115472058927383	0.9695246773084952	1.297450250442879	-1.219550699855755	0.669307856241988	0.1813280805354539	-0.6125910720239622	0.09395308095628285	-0.004363579349417887	-0.003076754900755253	-0.01047438884861704	-0.3376871352000638	-0.0999989133775315	0.07735697839636445	0.0764401523922328	-1.198262920648513	0.5342726406935969	-1.154006249612875	-1.917132357256332	0.2002098510525034	0.1415221103378746	-0.2496424856438716	0.9706129323052304	-0.02713658037457415	0.002596770026596086	-1.832274016683361	-0.5716907396102539	0.6911736497870834	0.01355393521757607	0.05655665228091604	-1.054470785563954	1.225177773382297	1.013296354178421	-0.03515466467328259	-0.6739683122923551	-0.7144184848723877	-0.02515067978880356	-0.2082172438004997	0.03323154331232603	0.02380806435164624	0.02134895997725738	1.220999718850663e-13	1.407817290582107e-12	nan	nan	nan	nan	nan	nan
0.49	-0.07098135432156025	0.002195526155955247	-0.1030409342238777	0.8756207597590124	0.8930057284589494	0.007440038816599576	0.5437164097708296	-0.01492917479669618	0.04412434307930956	-0.1335299975527003	0.01477143895624501	0.04335126596864455	-0.01530037476674562	0.03651311979549859	0.06894294159806386	0.07977771782164035	0.3570990219939321	-0.07977771782175158	-0.3570990219938689	0.1587542024559448	-0.1619893956534738	-0.01122912638865037	-0.3969149235522623	-0.01383338017462473	0.02118765439143712	0.09122250369824232	0.3350991564093286	0.9450692252706631	0.5641463592432807	0.1539278519678463	-0.01986058257206401	0.006786398212631326	0.08183687243235575	-0.2195877820187603	0.4560167102630601	-0.1669765741550493	1.564139660254153	-0.1142003896694645	-0.01401342736458288	0.6657350109140063	0.388320905799919	-1.351477545684751	-1.134531548789762	-0.7082465260992155	-0.9168192864228146	0.606519614402549	-0.8221203197650923	0.2673533123983182	1.633877879325033	0.7108715226075376	-1.633877879325001	-0.7108715226075009	0.358781587942975	0.2162053274273605	-0.341234984176873	-0.2229042129472039	-0.2659644648106447	0.2520103449107487	-0.9387437240109101	-0.926389935903678	0.4236014173085962	-0.1930655643401137	-0.8293386489269554	0.002722401322542817	0.07422738496795674	0.194592229693216	0.001279870300384455	0.02405511529477203	0.001747003989572309	0.03176480725240696	0.001028297673557333	0.004845133476305919	0.001094514159434624	0.00172069174540077	0.4214555635145219	0.4070790148689802	0.02779938590077094	0.03108240668668262	0.001089287687131577	0.02901178067821151	0.00100968699788309	0.004603078483215095	0.001042535590596222	0.01376206602447941	0.4603481921657823	0.4077334954520521	0.001279042485691683	0.01975415262175693	0.6819230803964739	0.7001065895548945	0.001092173282059463	0.01636346605628925	0.001212817035280076	0.01061298970714191	0.001481596966211275	0.01341120152102717	0.001045980817448412	0.02243126925583406	0.575609924535853	0.5509122861293659	0.0550174890901599	0.07645323650428044	0.001047068993517841	0.006127450124691714	0.001152958589592265	0.01881472129947899	0.001258645025161502	0.04295346573845824	0.1933756489065744	0.2127297874999982	0.00124653731946444	0.002099189998356033	0.001264591018197484	0.006304607504887364	0.7042581419939122	0.6541910689207217	0.001047108556640551	0.04974015240199395	0.001052384605357332	0.008773051751619767	0.001017932538894262	0.00629343964886382	0.001037552321908615	0.007408148906562916	0.04121177173800503	0.04255568761429804	0.03427310997477113	0.03388279389387981	0.03075534788917852	0.02771107523659474	0.07213311022693679	0.07461694609350455	0.04253228742464243	0.07852100933732779	0.2078324345879481	0.1790049103286027	0.1491480139973094	0.1383689506468444	0.1973434181652442	0.1701652129210393	0.004153724679980018	0.04263857182219618	0.005201389550284703	0.09009351454323448	0.00269557062423091	0.02045281497546419	0.002068860890052845	0.04748310963915071	0.003445723590215089	0.1175504338203193	0.002085593994921193	0.01041197183993424	0.005967863291464755	0.01653265838172114	0.002311899921596383	0.03467185965069323	0.01170333774457888	0.0376587104331953	0.03366148898635013	0.05274543653235944	0.01394136228471169	0.02025883165171899	0.02320524996685547	0.03614534604069809	0.03069548332172135	0.03331069355016648	0.02977650895459505	0.03208721902529928	0.04434909574991965	0.1021119819052886	0.05913716540779424	0.04577957720650547	0.2134226824107922	0.2173321162214178	0.003687480823884038	0.07213087060673541	0.07239512558592513	0.09562705075164675	0.006852552353999601	0.02085099100041328	0.01807441797009511	0.03683289306800749	0.001235305662908329	0.01931713457666296	0.001416130172518884	0.01123005519091994	0.01194484714392542	0.03943293490390416	0.08871134083018423	0.09702814181629153	0.04256537943062035	0.05477504422351066	0.001143474623844874	0.007534228297463945	0.0105322589470003	0.01367886204951164	0.1163782748471456	0.14407890965913	0.001796216961344026	0.05119341271366474	0.004150195575242315	0.06487151206353481	0.003751423499582157	0.008029270934013059	0.003057139129274866	0.005506603389972869	0.002883601102400504	0.006295210944117809	-0.04648895564172787	0.009772007283790168	0.0019956026117617	-0.001967837993433372	0.01747564644723731	0.01928260161606525	-0.008913923187198577	0.0102551813118665	0.00124794495111278	0.001219701054980221	0.001026464028824657	0.001089631392272942	0.4001609020222754	0.03806476595417621	0.001104104387083058	0.001009033479748673	0.001027081396400462	0.283695534605936	0.00118123330513025	0.7392882317013746	0.001115838848450202	0.001178224908129009	0.001410079404336576	0.001039655143190459	0.5180295912184978	0.06431710087275704	0.001041579096786199	0.001176487964386499	0.001238631213031052	0.1854962372469204	0.00125495088039792	0.00125164975390525	0.6325514205713385	0.001038646273998941	0.001053725936997775	0.001018349651450058	0.00103851902500409	0.04635481652470697	0.02778868000226845	0.05176341809927405	0.0775917057545636	0.01883668960498178	0.2472098583385065	0.1648748426582274	0.1722286051182753	0.00368157354053179	0.005018774643092766	0.00214851489078813	0.001792773046135601	0.002634704703322401	0.001830426177180466	0.01571233515302827	0.002715831188608812	0.002081796100418415	0.03680595798375977	0.001854966436335721	0.004256874661567456	0.02760589166917	0.03027239277011523	0.1017266448280939	0.1047230365454152	0.2661155541700536	0.00297628765287424	0.03512697254352711	0.001801848327014676	0.01672368668568531	0.001257605269307661	0.001133329093746234	0.002340881273307803	0.09282264657887992	0.05204970606693512	0.001162180987832453	0.001635187971951377	0.1087717219471915	0.00151738849424658	0.003136685832247567	0.01061684414396378	0.008384875417564564	0.007496701730783857	-0.05612296938081486	0.00544377832075277	0.001822011458953428	-0.005484640451550805	0.01409514603208773	0.02111661697836773	-0.00932711952882811	0.01029872498951617	-0.8071304483611601	-0.6130481926354454	0.1176541913985404	0.1032054978025091	0.02424690625111402	-0.01806956865980313	-0.494540823343761	0.611280046007737	0.08750724461386372	-0.01992273104951049	-0.1040779538124393	-6.205517710309034	0.01193166517194869	3.718676613204407	0.05113440357161775	0.003058519686138565	0.02747551574179994	-0.2816700455014181	-1.487057825431759	0.6126073665347674	-0.05928472910806545	0.01298760576572709	0.08416783825428086	-0.2338083374274251	-0.02838502037006948	-0.01214347464851188	-0.5857105301371816	-0.1607647335882474	0.006315262840900796	0.005470679716762369	0.004984811771220834	0.2268158262136529	-0.2961495187712732	0.8922408712900646	0.13868348805293	-1.250706182786748	1.177833451143937	0.7988217712613721	-0.7007723052603962	-0.08195102907892048	0.0009895717419500522	0.01480791651802235	0.003405667521261879	-0.6586217590258882	-0.1741888228210455	0.5630470691559946	0.118177222733973	-0.5703882481418064	0.09672706880475421	-0.6357425878975167	-1.293862073317537	-0.3640835985007611	0.0126622245424245	0.8003531158707307	0.961598019209073	1.3396186316592	-0.004408698216726833	-2.159492580946016	-0.3198039526413554	-0.3259575886751236	0.001745866187353051	0.05938288946684244	-0.5937230444048532	0.06620862145519549	0.3779833104945121	-0.05800671759344321	-0.4350938327943897	0.07978389105036901	0.03790936461413421	-0.2628671206812727	0.4155722508570769	0.2674804343519519	0.2471420100614229	3.116131823765049e-13	2.374744206883363e-12	nan	nan	nan	nan	nan	nan
0.5	-0.07147527480180273	0.006591833141276962	-0.1040359244688587	0.8914794169113109	0.8921171173123976	0.007214754968509531	0.5482018770865811	-0.01035743157952423	0.0299978448179446	-0.1467010843794003	0.007627546389623429	0.03327002901133803	-0.01070352583791779	0.028278456473752	0.07122573306661664	0.09946145802867275	0.3644548444790124	-0.09946145802875285	-0.3644548444789931	0.1611306892323425	-0.1598388711462444	-0.01492283064364426	-0.3984678869128247	-0.01652245396456431	0.0235745753959961	0.07840861326832879	0.3241590825410308	0.9484903630296756	0.5621623430235023	0.1385767814107644	-0.01999149894936047	0.007791072460429127	0.0831109593779316	0.1153040081440373	0.4198197545579354	-0.0392557742482857	1.607783702047925	-0.06427228126297491	-0.03064813278441503	0.2288092657504766	0.5200330991639304	-1.47717568211484	-1.485061434358125	-0.7153710701396119	-1.086594513949091	0.3187011309707023	-0.8197325822360496	0.1961649486625189	2.293765811507162	0.7769560237453506	-2.293765811507163	-0.7769560237453487	0.1090217500234471	0.2106027597925485	-0.3957599937562572	-0.09558038892423085	-0.270590210281716	0.2226270660319266	-1.637897307717549	-1.259789096978038	0.2682157712034842	-0.1906338934156459	-2.331513136715503	-0.03549989286923431	0.1286123340353804	0.05262019109915097	0.001270485865340864	0.02516840650888939	0.001504259627372303	0.03320538056497025	0.00102762513464951	0.004982551540017929	0.001093181586526553	0.001546965724455767	0.4116487816416365	0.3989415442006232	0.03540159510085839	0.03829671192077742	0.001100161457619709	0.02980024233228867	0.001009360170962355	0.004379115382462118	0.001034265305604904	0.01284048366224242	0.3841570689209812	0.3382006780508473	0.001231264504228134	0.01988139716651597	0.6973982167616317	0.7313418294989077	0.001111009667241919	0.0170639593922498	0.00119469138667604	0.01064529391165623	0.001445356245010981	0.01365832961443633	0.001042559554668516	0.01961638229531013	0.5539840226923601	0.5322876740725423	0.06026277875011812	0.08225984862976218	0.001044248843880299	0.005862172789136957	0.001170154628671409	0.01890222796223697	0.001242764965325139	0.04388953780451428	0.1887043942145136	0.2090872630123797	0.001260315534613084	0.001897247334311126	0.001261273757031597	0.006163941624974074	0.6761440828204166	0.6459100647573037	0.001042453585362332	0.04807825140703829	0.001053454315282188	0.008897876339088175	0.001018271556817083	0.006389616945363513	0.001038330306290725	0.00750721533096078	0.04394439505137843	0.04466731563761406	0.03026672534071621	0.03097648575471684	0.04379030752133469	0.03635637125604318	0.070430503375042	0.07043901776717777	0.02763049072543999	0.06552938887540195	0.2284704249113901	0.1928171897326139	0.1605493700835461	0.1504746426365659	0.1850531089883931	0.1623173291978413	0.003552307397305042	0.0416007895970932	0.005090427741966112	0.09013001456817706	0.002250999649436327	0.02067292014975388	0.001821246972942672	0.04763851429762464	0.002719213415092971	0.1095449509656334	0.001794284090266011	0.008442859019729784	0.01398835442706964	0.02344434377126105	0.002706500084994057	0.03597618526946766	0.007144760422350091	0.03379750426311107	0.03426046207543921	0.05226367428568254	0.008129302427247947	0.01555657604397577	0.01350947226171444	0.02617943077291389	0.02662592406820125	0.02808887556580282	0.02959909426878274	0.03185053180692576	0.08890010735588466	0.1105569587490745	0.08836916514783986	0.05428141014713788	0.24684079398127	0.2380795468353693	0.003179375557250101	0.07197547239937861	0.0488334314429609	0.07255663302698817	0.004293987939376195	0.0183671938489371	0.01409674442381625	0.03108890569123107	0.001248382579949262	0.01931943643409431	0.001285723516446355	0.0120081409710184	0.007197041172409353	0.03484199920057468	0.08595991952057129	0.09186466260662729	0.04647555122586154	0.05634490317168596	0.00114937701518058	0.00686619735976801	0.006283829050464058	0.01072933874149727	0.1167381757162674	0.1510258462161746	0.001566045139196392	0.05206116952687704	0.003289821683352976	0.06200079835085255	0.009611734956394858	0.01357842854456732	0.007618590550844828	0.009091694854878455	0.006835796665831025	0.009553540821322367	-0.05538420114450206	0.005277221795185538	0.001856482338530407	-0.004905146420988675	0.01315721235018118	0.02097597772355143	-0.009371605861610136	0.01087429115645251	0.001269159666814599	0.001256421655425852	0.001027206369689819	0.001093243749008502	0.3814742776113588	0.04916001000830646	0.001117526767225826	0.001008987071373007	0.001024049437789185	0.1554425103221438	0.001178280135902653	0.7329836223783737	0.001142521039303346	0.001172798702722011	0.001403208056854803	0.001038285124298912	0.4883788968074547	0.06900036379674161	0.001040922232183833	0.001197554451410148	0.00121622739062475	0.1769306580450077	0.001289734757372743	0.001261987782240659	0.5828101721097746	0.001036534650091441	0.001055245351946588	0.001018844804450835	0.001039639124309083	0.04801582752067469	0.02378531049214335	0.06538715765175412	0.06111588319675966	0.002923973799395795	0.2793689720337379	0.1897439641299142	0.1576093206532362	0.002331748736135644	0.004932730614258911	0.001494792050602212	0.001380525937298748	0.001420903521777001	0.001226038912206324	0.02811512210115949	0.003436134516697949	0.00212862926084545	0.03364232558755229	0.001554967850658286	0.001210737322719958	0.01756565375567528	0.02873844736243619	0.1810159875007645	0.144484266532672	0.3401594134437488	0.002373339889677571	0.005626940817809775	0.001268873230863448	0.00442179272401975	0.001266079032004331	0.001152395158752606	0.001656728813149116	0.07405312109498743	0.0508077937381838	0.001151190023961235	0.001580421950805162	0.1240961274413885	0.001172654956766538	0.001786415691720574	0.01998763560111204	0.01566570930862691	0.01379789942435234	-0.06391006252912156	0.0006991580437971621	0.001734597505087553	-0.007552707833260915	0.008369811412170946	0.0225990342036296	-0.009851531702412812	0.01178118408450666	-0.8223909457540093	-0.8813884493303688	0.08929869385933778	0.1976747985543607	-0.007297098994022429	-0.01537858058998307	-1.164596956505211	0.8019675615809735	0.07056460248316046	-0.02724951562629392	-0.06556612350259711	-7.612343155753962	0.01145693179611261	2.407361975546926	0.1125837092425066	0.002688123015379414	0.01708531512977959	-0.2744354904342527	-2.284244037050911	0.5505462753186269	0.03825724254259161	0.003084279583677832	0.1037088971502848	-0.4957693639304492	-0.00229460829886053	-0.01749098588399203	-1.110359630490981	-0.1642527909991244	0.02325590716641652	0.0163835357826484	0.01851979504960018	0.2113956319174964	-0.2859841645529554	0.8411905860596822	-0.965106329108973	-1.360769158383781	1.564275106378484	1.663516859621806	-0.884774619601529	-0.09915547141471742	0.006303975331928207	0.02851722442050511	0.02975317223467602	-0.9350584976870419	-0.2138847430086799	0.7734005785761752	0.1392426226308766	-0.2537208678698031	-0.1635317211542824	-0.3421544551434127	-0.7050668182552181	-0.6306605884088784	-0.04876006961443365	0.6963009599717527	0.6960056614743154	2.830566220628669	-0.02972229859992502	-2.448166927741156	-0.1987631401411214	-0.7187900982231837	0.0004698470127623999	0.1030392945019572	-0.3627618549106474	-1.100133249964969	-0.0253478783822272	-0.074547609840177	-0.146529123904567	1.396726851030601	0.1425765158292846	-0.3100273466515784	0.6735285338148729	0.4372148694846262	0.390841746425945	4.389372244073823e-13	-3.047945212490414e-13	nan	nan	nan	nan	nan	nan
[truncated: 371,454 more chars]
