# Supplementary material for: Transtibial limb loss does not increase metabolic cost in three-dimensional computer simulations of human walking
Source: PeerJ. 2021 Aug 4;9:e11960. doi: 10.7717/peerj.11960 (PMC8349165; doi:10.7717/peerj.11960)
Supplement: Supplemental Information 1 — Each subject’s simulation output and Matlab code for generating plots presenting the data. [file peerj-09-11960-s001.zip › TTA3D_solns_rev/Post/soln_walk_N50_wm100_TTA_S34.sto]

num_controls=79
num_derivatives=71
num_iterations=1020
num_multipliers=2
num_parameters=6
num_slacks=2
num_states=216
objective=0.872962
objective_auxiliary_derivatives=0.001189
objective_contactAP=0.017103
objective_contactML=0.010992
objective_contactVE=0.030778
objective_control_effort=0.495310
objective_state_tracking=0.262408
objective_torsoGoal=0.055181
solver_duration=29445.374938
status=Solve_Succeeded
success=true
DataType=double
version=3
OpenSimVersion=4.2
endheader
time	/jointset/groundPelvis/pelvis_tilt/value	/jointset/groundPelvis/pelvis_list/value	/jointset/groundPelvis/pelvis_rotation/value	/jointset/groundPelvis/pelvis_tx/value	/jointset/groundPelvis/pelvis_ty/value	/jointset/groundPelvis/pelvis_tz/value	/jointset/hip_l/hip_flexion_l/value	/jointset/hip_l/hip_adduction_l/value	/jointset/hip_l/hip_rotation_l/value	/jointset/hip_r/hip_flexion_r/value	/jointset/hip_r/hip_adduction_r/value	/jointset/hip_r/hip_rotation_r/value	/jointset/lumbar/lumbar_ext/value	/jointset/lumbar/lumbar_bend/value	/jointset/lumbar/lumbar_rota/value	/jointset/patellofemoral_l/knee_angle_l_beta/value	/jointset/patellofemoral_r/knee_angle_r_beta/value	/jointset/knee_l/knee_angle_l/value	/jointset/knee_r/knee_angle_r/value	/jointset/shoulder_r/shoulder_flexion_r/value	/jointset/shoulder_r/shoulder_adduction_r/value	/jointset/shoulder_r/shoulder_rotation_r/value	/jointset/shoulder_l/shoulder_flexion_l/value	/jointset/shoulder_l/shoulder_adduction_l/value	/jointset/shoulder_l/shoulder_rotation_l/value	/jointset/ankle_l/ankle_angle_l/value	/jointset/ankle_r/ankle_angle_r/value	/jointset/elbow_r/elbow_flexion_r/value	/jointset/elbow_l/elbow_flexion_l/value	/jointset/subtalar_l/subtalar_angle_l/value	/jointset/subtalar_r/subtalar_angle_r/value	/jointset/mtp_l/mtp_angle_l/value	/jointset/mtp_r/mtp_angle_r/value	/jointset/groundPelvis/pelvis_tilt/speed	/jointset/groundPelvis/pelvis_list/speed	/jointset/groundPelvis/pelvis_rotation/speed	/jointset/groundPelvis/pelvis_tx/speed	/jointset/groundPelvis/pelvis_ty/speed	/jointset/groundPelvis/pelvis_tz/speed	/jointset/hip_l/hip_flexion_l/speed	/jointset/hip_l/hip_adduction_l/speed	/jointset/hip_l/hip_rotation_l/speed	/jointset/hip_r/hip_flexion_r/speed	/jointset/hip_r/hip_adduction_r/speed	/jointset/hip_r/hip_rotation_r/speed	/jointset/lumbar/lumbar_ext/speed	/jointset/lumbar/lumbar_bend/speed	/jointset/lumbar/lumbar_rota/speed	/jointset/patellofemoral_l/knee_angle_l_beta/speed	/jointset/patellofemoral_r/knee_angle_r_beta/speed	/jointset/knee_l/knee_angle_l/speed	/jointset/knee_r/knee_angle_r/speed	/jointset/shoulder_r/shoulder_flexion_r/speed	/jointset/shoulder_r/shoulder_adduction_r/speed	/jointset/shoulder_r/shoulder_rotation_r/speed	/jointset/shoulder_l/shoulder_flexion_l/speed	/jointset/shoulder_l/shoulder_adduction_l/speed	/jointset/shoulder_l/shoulder_rotation_l/speed	/jointset/ankle_l/ankle_angle_l/speed	/jointset/ankle_r/ankle_angle_r/speed	/jointset/elbow_r/elbow_flexion_r/speed	/jointset/elbow_l/elbow_flexion_l/speed	/jointset/subtalar_l/subtalar_angle_l/speed	/jointset/subtalar_r/subtalar_angle_r/speed	/jointset/mtp_l/mtp_angle_l/speed	/jointset/mtp_r/mtp_angle_r/speed	/forceset/addbrev_r/activation	/forceset/addbrev_r/normalized_tendon_force	/forceset/addlong_r/activation	/forceset/addlong_r/normalized_tendon_force	/forceset/addmagMid_r/activation	/forceset/addmagMid_r/normalized_tendon_force	/forceset/bflh_r/activation	/forceset/bflh_r/normalized_tendon_force	/forceset/bfsh_r/activation	/forceset/bfsh_r/normalized_tendon_force	/forceset/ercspn_r/activation	/forceset/ercspn_r/normalized_tendon_force	/forceset/extobl_r/activation	/forceset/extobl_r/normalized_tendon_force	/forceset/glmax2_r/activation	/forceset/glmax2_r/normalized_tendon_force	/forceset/glmed2_r/activation	/forceset/glmed2_r/normalized_tendon_force	/forceset/glmin2_r/activation	/forceset/glmin2_r/normalized_tendon_force	/forceset/grac_r/activation	/forceset/grac_r/normalized_tendon_force	/forceset/iliacus_r/activation	/forceset/iliacus_r/normalized_tendon_force	/forceset/intobl_r/activation	/forceset/intobl_r/normalized_tendon_force	/forceset/obtext_r/activation	/forceset/obtext_r/normalized_tendon_force	/forceset/pect_r/activation	/forceset/pect_r/normalized_tendon_force	/forceset/piri_r/activation	/forceset/piri_r/normalized_tendon_force	/forceset/popli_r/activation	/forceset/popli_r/normalized_tendon_force	/forceset/psoas_r/activation	/forceset/psoas_r/normalized_tendon_force	/forceset/quadfem_r/activation	/forceset/quadfem_r/normalized_tendon_force	/forceset/recabd_r/activation	/forceset/recabd_r/normalized_tendon_force	/forceset/recfem_r/activation	/forceset/recfem_r/normalized_tendon_force	/forceset/sart_r/activation	/forceset/sart_r/normalized_tendon_force	/forceset/semimem_r/activation	/forceset/semimem_r/normalized_tendon_force	/forceset/semiten_r/activation	/forceset/semiten_r/normalized_tendon_force	/forceset/tfl_r/activation	/forceset/tfl_r/normalized_tendon_force	/forceset/tricox_r/activation	/forceset/tricox_r/normalized_tendon_force	/forceset/vasint_r/activation	/forceset/vasint_r/normalized_tendon_force	/forceset/vaslat_r/activation	/forceset/vaslat_r/normalized_tendon_force	/forceset/vasmed_r/activation	/forceset/vasmed_r/normalized_tendon_force	/forceset/addbrev_l/activation	/forceset/addbrev_l/normalized_tendon_force	/forceset/addlong_l/activation	/forceset/addlong_l/normalized_tendon_force	/forceset/addmagMid_l/activation	/forceset/addmagMid_l/normalized_tendon_force	/forceset/bflh_l/activation	/forceset/bflh_l/normalized_tendon_force	/forceset/bfsh_l/activation	/forceset/bfsh_l/normalized_tendon_force	/forceset/edl_l/activation	/forceset/edl_l/normalized_tendon_force	/forceset/ehl_l/activation	/forceset/ehl_l/normalized_tendon_force	/forceset/ercspn_l/activation	/forceset/ercspn_l/normalized_tendon_force	/forceset/extobl_l/activation	/forceset/extobl_l/normalized_tendon_force	/forceset/fdb_l/activation	/forceset/fdb_l/normalized_tendon_force	/forceset/fdl_l/activation	/forceset/fdl_l/normalized_tendon_force	/forceset/fhl_l/activation	/forceset/fhl_l/normalized_tendon_force	/forceset/gaslat_l/activation	/forceset/gaslat_l/normalized_tendon_force	/forceset/gasmed_l/activation	/forceset/gasmed_l/normalized_tendon_force	/forceset/glmax2_l/activation	/forceset/glmax2_l/normalized_tendon_force	/forceset/glmed2_l/activation	/forceset/glmed2_l/normalized_tendon_force	/forceset/glmin2_l/activation	/forceset/glmin2_l/normalized_tendon_force	/forceset/grac_l/activation	/forceset/grac_l/normalized_tendon_force	/forceset/iliacus_l/activation	/forceset/iliacus_l/normalized_tendon_force	/forceset/intobl_l/activation	/forceset/intobl_l/normalized_tendon_force	/forceset/obtext_l/activation	/forceset/obtext_l/normalized_tendon_force	/forceset/pect_l/activation	/forceset/pect_l/normalized_tendon_force	/forceset/perbrev_l/activation	/forceset/perbrev_l/normalized_tendon_force	/forceset/perlong_l/activation	/forceset/perlong_l/normalized_tendon_force	/forceset/pertert_l/activation	/forceset/pertert_l/normalized_tendon_force	/forceset/piri_l/activation	/forceset/piri_l/normalized_tendon_force	/forceset/popli_l/activation	/forceset/popli_l/normalized_tendon_force	/forceset/psoas_l/activation	/forceset/psoas_l/normalized_tendon_force	/forceset/quadfem_l/activation	/forceset/quadfem_l/normalized_tendon_force	/forceset/recabd_l/activation	/forceset/recabd_l/normalized_tendon_force	/forceset/recfem_l/activation	/forceset/recfem_l/normalized_tendon_force	/forceset/sart_l/activation	/forceset/sart_l/normalized_tendon_force	/forceset/semimem_l/activation	/forceset/semimem_l/normalized_tendon_force	/forceset/semiten_l/activation	/forceset/semiten_l/normalized_tendon_force	/forceset/soleus_l/activation	/forceset/soleus_l/normalized_tendon_force	/forceset/tfl_l/activation	/forceset/tfl_l/normalized_tendon_force	/forceset/tibant_l/activation	/forceset/tibant_l/normalized_tendon_force	/forceset/tibpost_l/activation	/forceset/tibpost_l/normalized_tendon_force	/forceset/tricox_l/activation	/forceset/tricox_l/normalized_tendon_force	/forceset/vasint_l/activation	/forceset/vasint_l/normalized_tendon_force	/forceset/vaslat_l/activation	/forceset/vaslat_l/normalized_tendon_force	/forceset/vasmed_l/activation	/forceset/vasmed_l/normalized_tendon_force	/forceset/shoulder_flexionAct_r/activation	/forceset/shoulder_adductionAct_r/activation	/forceset/shoulder_rotationAct_r/activation	/forceset/elbow_flexionAct_r/activation	/forceset/shoulder_flexionAct_l/activation	/forceset/shoulder_adductionAct_l/activation	/forceset/shoulder_rotationAct_l/activation	/forceset/elbow_flexionAct_l/activation	/forceset/addbrev_r	/forceset/addlong_r	/forceset/addmagMid_r	/forceset/bflh_r	/forceset/bfsh_r	/forceset/ercspn_r	/forceset/extobl_r	/forceset/glmax2_r	/forceset/glmed2_r	/forceset/glmin2_r	/forceset/grac_r	/forceset/iliacus_r	/forceset/intobl_r	/forceset/obtext_r	/forceset/pect_r	/forceset/piri_r	/forceset/popli_r	/forceset/psoas_r	/forceset/quadfem_r	/forceset/recabd_r	/forceset/recfem_r	/forceset/sart_r	/forceset/semimem_r	/forceset/semiten_r	/forceset/tfl_r	/forceset/tricox_r	/forceset/vasint_r	/forceset/vaslat_r	/forceset/vasmed_r	/forceset/addbrev_l	/forceset/addlong_l	/forceset/addmagMid_l	/forceset/bflh_l	/forceset/bfsh_l	/forceset/edl_l	/forceset/ehl_l	/forceset/ercspn_l	/forceset/extobl_l	/forceset/fdb_l	/forceset/fdl_l	/forceset/fhl_l	/forceset/gaslat_l	/forceset/gasmed_l	/forceset/glmax2_l	/forceset/glmed2_l	/forceset/glmin2_l	/forceset/grac_l	/forceset/iliacus_l	/forceset/intobl_l	/forceset/obtext_l	/forceset/pect_l	/forceset/perbrev_l	/forceset/perlong_l	/forceset/pertert_l	/forceset/piri_l	/forceset/popli_l	/forceset/psoas_l	/forceset/quadfem_l	/forceset/recabd_l	/forceset/recfem_l	/forceset/sart_l	/forceset/semimem_l	/forceset/semiten_l	/forceset/soleus_l	/forceset/tfl_l	/forceset/tibant_l	/forceset/tibpost_l	/forceset/tricox_l	/forceset/vasint_l	/forceset/vaslat_l	/forceset/vasmed_l	/forceset/shoulder_flexionAct_r	/forceset/shoulder_adductionAct_r	/forceset/shoulder_rotationAct_r	/forceset/elbow_flexionAct_r	/forceset/shoulder_flexionAct_l	/forceset/shoulder_adductionAct_l	/forceset/shoulder_rotationAct_l	/forceset/elbow_flexionAct_l	lambda_cid33_p0	lambda_cid34_p0	/forceset/addbrev_r/implicitderiv_normalized_tendon_force	/forceset/addlong_r/implicitderiv_normalized_tendon_force	/forceset/addmagMid_r/implicitderiv_normalized_tendon_force	/forceset/bflh_r/implicitderiv_normalized_tendon_force	/forceset/bfsh_r/implicitderiv_normalized_tendon_force	/forceset/ercspn_r/implicitderiv_normalized_tendon_force	/forceset/extobl_r/implicitderiv_normalized_tendon_force	/forceset/glmax2_r/implicitderiv_normalized_tendon_force	/forceset/glmed2_r/implicitderiv_normalized_tendon_force	/forceset/glmin2_r/implicitderiv_normalized_tendon_force	/forceset/grac_r/implicitderiv_normalized_tendon_force	/forceset/iliacus_r/implicitderiv_normalized_tendon_force	/forceset/intobl_r/implicitderiv_normalized_tendon_force	/forceset/obtext_r/implicitderiv_normalized_tendon_force	/forceset/pect_r/implicitderiv_normalized_tendon_force	/forceset/piri_r/implicitderiv_normalized_tendon_force	/forceset/popli_r/implicitderiv_normalized_tendon_force	/forceset/psoas_r/implicitderiv_normalized_tendon_force	/forceset/quadfem_r/implicitderiv_normalized_tendon_force	/forceset/recabd_r/implicitderiv_normalized_tendon_force	/forceset/recfem_r/implicitderiv_normalized_tendon_force	/forceset/sart_r/implicitderiv_normalized_tendon_force	/forceset/semimem_r/implicitderiv_normalized_tendon_force	/forceset/semiten_r/implicitderiv_normalized_tendon_force	/forceset/tfl_r/implicitderiv_normalized_tendon_force	/forceset/tricox_r/implicitderiv_normalized_tendon_force	/forceset/vasint_r/implicitderiv_normalized_tendon_force	/forceset/vaslat_r/implicitderiv_normalized_tendon_force	/forceset/vasmed_r/implicitderiv_normalized_tendon_force	/forceset/addbrev_l/implicitderiv_normalized_tendon_force	/forceset/addlong_l/implicitderiv_normalized_tendon_force	/forceset/addmagMid_l/implicitderiv_normalized_tendon_force	/forceset/bflh_l/implicitderiv_normalized_tendon_force	/forceset/bfsh_l/implicitderiv_normalized_tendon_force	/forceset/edl_l/implicitderiv_normalized_tendon_force	/forceset/ehl_l/implicitderiv_normalized_tendon_force	/forceset/ercspn_l/implicitderiv_normalized_tendon_force	/forceset/extobl_l/implicitderiv_normalized_tendon_force	/forceset/fdb_l/implicitderiv_normalized_tendon_force	/forceset/fdl_l/implicitderiv_normalized_tendon_force	/forceset/fhl_l/implicitderiv_normalized_tendon_force	/forceset/gaslat_l/implicitderiv_normalized_tendon_force	/forceset/gasmed_l/implicitderiv_normalized_tendon_force	/forceset/glmax2_l/implicitderiv_normalized_tendon_force	/forceset/glmed2_l/implicitderiv_normalized_tendon_force	/forceset/glmin2_l/implicitderiv_normalized_tendon_force	/forceset/grac_l/implicitderiv_normalized_tendon_force	/forceset/iliacus_l/implicitderiv_normalized_tendon_force	/forceset/intobl_l/implicitderiv_normalized_tendon_force	/forceset/obtext_l/implicitderiv_normalized_tendon_force	/forceset/pect_l/implicitderiv_normalized_tendon_force	/forceset/perbrev_l/implicitderiv_normalized_tendon_force	/forceset/perlong_l/implicitderiv_normalized_tendon_force	/forceset/pertert_l/implicitderiv_normalized_tendon_force	/forceset/piri_l/implicitderiv_normalized_tendon_force	/forceset/popli_l/implicitderiv_normalized_tendon_force	/forceset/psoas_l/implicitderiv_normalized_tendon_force	/forceset/quadfem_l/implicitderiv_normalized_tendon_force	/forceset/recabd_l/implicitderiv_normalized_tendon_force	/forceset/recfem_l/implicitderiv_normalized_tendon_force	/forceset/sart_l/implicitderiv_normalized_tendon_force	/forceset/semimem_l/implicitderiv_normalized_tendon_force	/forceset/semiten_l/implicitderiv_normalized_tendon_force	/forceset/soleus_l/implicitderiv_normalized_tendon_force	/forceset/tfl_l/implicitderiv_normalized_tendon_force	/forceset/tibant_l/implicitderiv_normalized_tendon_force	/forceset/tibpost_l/implicitderiv_normalized_tendon_force	/forceset/tricox_l/implicitderiv_normalized_tendon_force	/forceset/vasint_l/implicitderiv_normalized_tendon_force	/forceset/vaslat_l/implicitderiv_normalized_tendon_force	/forceset/vasmed_l/implicitderiv_normalized_tendon_force	gamma_cid33_p0	gamma_cid34_p0	prosthetic_ankle_stiffness	prosthetic_subtalar_stiffness	prosthetic_mtp_stiffness	prosthetic_ankle_damping	prosthetic_subtalar_damping	prosthetic_mtp_damping
0	-0.06892380566600428	0.02395090048620071	0.1156342163627631	0.1596789013059286	0.8960004202834996	-0.006714480904683852	-0.2380291992613027	0.01120300779979393	-0.01290329477590016	0.5181185604536499	-0.03238980014433981	0.1600494035568297	-0.01564298271873181	-0.06093564107273672	-0.09588161298383036	0.1887062219522105	0.04348557862912691	-0.1887062219522105	-0.04348557862912677	-0.3959914658588443	-0.01511387801275992	0.02280079901011694	0.1511170120307062	-0.1737980698052154	-0.02043310692134535	0.2170975463702539	0.0003047708756264703	0.5498337863709036	0.9323315176255773	0.1243293085617846	0.0002718501937974298	0.5700936221366681	0.0008837091982332346	0.07570335608934521	-0.5857333171314489	0.3767444430113973	1.700668348584741	-0.01351195998862556	0.0419213711966026	-0.7129171584902138	-1.233608162774921	-0.7809687624365577	-0.2309395972529209	0.5108071280448915	-2.4425604160279	0.3576186484247934	0.8430251849727008	-0.6734582991122321	2.052972804221702	1.776983293820668	-2.052972804221702	-1.776983293820668	-0.2358968031384818	-0.1709439193248027	0.04365377946943531	-0.1635875766103041	0.04140017175063309	-0.3271769872117597	-2.520933643659427	0.4926112259286733	-0.2059859360125366	0.4056942168724887	1.131020006862043	-0.3429199106166569	6.245737818325128	0.3048603601149215	0.06068623824816951	0.06353661405555655	0.07421091618500485	0.07224165875513032	0.01085009925537607	0.0130359758981803	0.05406433584858441	0.05684727686373545	0.07595202405705632	0.1067257369384283	0.1911023295015586	0.1714594885946928	0.007452057396022316	0.05141325501966903	0.001009732481606045	0.01264969837133157	0.001011290193747861	0.0230999449609676	0.002633017070182872	0.02270170025045192	0.03688026857982664	0.05547372506974689	0.02629975706365885	0.03114713785555703	0.07551824144661855	0.08315974970346046	0.09461816835020109	0.07935192475980632	0.03959775434039651	0.04232942588304046	0.04099708127513492	0.06616953568957466	0.1721349182139818	0.1857033463885526	0.02054974110046134	0.0336802893115692	0.08735113641370397	0.07943843423069198	0.001009226139013531	0.01887244135827965	0.001006199880892931	0.02500355795594061	0.03653108707465764	0.06509978315857658	0.05188703628400813	0.05647260038831787	0.02413526566252439	0.03767852203851854	0.01280933198615753	0.02638431501880532	0.07010020945538357	0.1157888050643377	0.001006859790909246	0.004829107960538385	0.001002943605318501	0.004020896557659436	0.001004466827682996	0.006265500024805523	0.001008888470485438	0.02944341851983401	0.00100925966595206	0.03790963218581792	0.00100125930166471	0.005547309783416417	0.001003690692786684	0.001815397397248985	0.1441490230733304	0.1482837649547854	0.001487806912873999	0.01509724267265694	0.001740560752623018	0.01960653265563038	0.01471046686069305	0.01979535539599899	0.00100330114576561	0.02763479721678174	0.1432207154138204	0.114148558387673	0.06103613378216607	0.07506932620900764	0.1750126320255542	0.130804402270862	0.40720344086458	0.2548577798586664	0.4807309001677857	0.3109135448851288	0.001000623681662069	0.004127740396333465	0.001003942073930426	0.008148359045406355	0.3455718290660925	0.2770870349881475	0.001012191020857602	0.02148769599590163	0.4435470208027428	0.4611329485179743	0.001002809869304162	0.01619666138552677	0.001014607906601849	0.01227454700409939	0.001022982463295788	0.01411803789708562	0.3050292657218424	0.268771980755823	0.3527550015063705	0.2943083559828367	0.001064780072794977	0.01081178116162705	0.00100538323121779	0.002725385433556143	0.2461555747703623	0.2181106412758893	0.006332117778477113	0.02573283154857035	0.001003664455606918	0.004970728607984625	0.001005864330575813	0.0181546407330575	0.1186228896472663	0.1433662765891632	0.1133013228515995	0.1382856037207666	0.001004119068090647	0.001836974922655754	0.001007254969264004	0.007000725003197812	0.3766065287589336	0.2616573274333957	0.6276730944160652	0.6726792367136558	0.001034367618897513	0.0214131818221595	0.0410185253313759	0.1165634845939128	0.001003295454278935	0.03981942149638419	0.001004528274519878	0.006184585106479841	0.001001760445794393	0.005185038702575181	0.001003101411573414	0.007909539987769526	-0.01362301499964111	0.01676397730108444	-0.0120988425438706	0.003045243395353724	-0.03503300263942763	-0.003598014589931748	0.00234312277366913	0.009159919709255613	0.03857988335538531	0.03555270390087662	0.01457235880005007	0.04400725475472624	0.04230268448725093	0.1900588642721776	0.01485379685902817	0.001013270707396562	0.001017296277290004	0.001022306812866391	0.02649228836058958	0.009547848963479917	0.02662079215750611	0.08644841189414884	0.03077037446091242	0.001026336617201866	0.08366461735178811	0.01228925880156423	0.001969183498154981	0.001012753794553147	0.001006920667954371	0.007840292759250583	0.06036005623891388	0.03387687555399518	0.001113796490087916	0.001073827835882585	0.001009404523812476	0.001004014765987724	0.001006230697475891	0.001012188073734689	0.001012505422967371	0.001001655978738683	0.001005044309484957	0.1609491066073323	0.001004594606781512	0.001007899358524783	0.005790779363014586	0.001004040097366518	0.2833522625567426	0.06747278866247199	0.2227913889581692	0.4062995664281652	0.4743473866122154	0.001000793995381893	0.001003825896165783	0.203998293668452	0.001016072192515478	0.4387620745727124	0.001003596068084916	0.001018170310970301	0.001031597055597504	0.4998546387485528	0.4657048784985864	0.001043539517330474	0.001007055919387154	0.2597164806271454	0.001802285237791331	0.001004557688130972	0.001007642367513424	0.08012940689309	0.1149916292772516	0.001005818249244034	0.001009839753600287	0.4074723420565842	0.4774280302910783	0.00100180080399316	0.01341013616672566	0.001004040443217208	0.001004926316561067	0.001001731162119583	0.001003269119636056	-0.01666152600877182	0.01615546273537618	-0.01278767498929671	0.005843841232284033	-0.0434358716673099	-0.005841923875215472	0.002257393845101742	0.005745779671869238	-0.7782877059600376	-2.028994871530183	-1.295368369530821	-1.942576615124529	0.09489603235887965	-0.9190508374487353	-1.532987394449577	-0.3727025504715166	0.3397530531819518	-0.02040219119813069	0.08820782920045174	0.08242161910079104	-0.7352679158824018	-0.8275430544985614	-2.7274019491831	-2.055311296953123	-0.5444362636952996	-2.26362411674979	-4.484961734330272	-0.5171428775147139	-4.15992576109644	0.006833562987721251	0.1109306029032972	-1.691167174710975	-0.04582127731024446	0.4377686272122991	-0.5368068881452502	-2.732288778404862	0.01871823713683289	0.01485478978493067	0.01863027359835929	0.1174605958873308	0.1842440369431399	0.03479323245425794	-0.009947570879721793	0.436096696744993	0.04051157706068358	0.02684194859378018	-0.4800262686368509	0.08238583455299911	4.579171309551174	0.7171735936412549	1.973400290327502	-1.83193058389844	-2.109758498582464	-0.006884547885055397	-0.03591055513464524	-5.296457164514266	0.01315265017940377	-0.05023242313838325	0.105908986855018	0.03695731638422196	0.02066239256715037	5.758181788212607	3.053549872470638	0.1160019987039797	-0.06050424939209952	-0.05621509891294168	-0.2807118353574758	0.0239267019482377	0.0142823808855631	-1.046705419136708	0.01942734934875683	-0.01373784980370676	-0.01122689625848074	-0.6443998474881795	-4.499784940855605	0.1989177066361606	-0.9290072493098251	-0.05033055120421253	0.03004404070519301	0.02582158000862762	0.03399361378018782	4.237379883411944e-15	-3.943692663469582e-15	427.474525946353	485.9076538230422	288.1901283475564	0.100632663540717	1.255778675115035	0.6428045401087672
0.01	-0.0677303933896083	0.01764030207782256	0.1181125527030141	0.1769545080025208	0.8960555554750569	-0.006203294149419039	-0.2449749497458616	-0.001318596331084809	-0.0213017525957968	0.5148968483918906	-0.02583599001130634	0.1309619387825994	-0.01180593140956243	-0.05176815454509531	-0.1014267999227477	0.2104813401786139	0.06440508655718674	-0.2104813401786136	-0.06440508655718623	-0.3987911773040665	-0.01716963591262149	0.02298831699335778	0.1479108263230139	-0.1730944178169984	-0.02373322039443914	0.1889837547186795	-0.006655049511908069	0.5486955837765287	0.9360104925776774	0.1330895795823337	-0.0003830290836753444	0.6346589140055497	0.001301408810079765	0.1611543995264393	-0.6650430167051191	0.1168994217400351	1.753477261689948	0.02413790209437327	0.05967781415608778	-0.6631924666410648	-1.253487608130076	-0.8966190922174613	-0.4145566428926111	0.7731660755253092	-3.270774812577864	0.40782498686296	0.9787944599349008	-0.4331564171018794	2.323650995809724	2.3762747934332	-2.323650995809724	-2.376274793433199	-0.3176099757631979	-0.2389634456898091	-0.002983962644295277	-0.4738451187151815	0.1001457313398101	-0.331550822353521	-3.104311606750547	-1.471402057770558	-0.03486819275854746	0.3211716431914536	0.5989334576539981	0.1436440707047471	6.651216116697816	-0.1623974844436577	0.05231358319390192	0.05467599440396934	0.05521602347273999	0.05478534517601318	0.02175980564388295	0.02004241091611001	0.05139910875927595	0.04920459110978533	0.05633832041403752	0.09048561303416384	0.1878114910233223	0.1657684071127296	0.01498316891055625	0.05665033876901495	0.005310253508014785	0.01606054772736897	0.001012270292103093	0.02416759988583586	0.001843019635242611	0.02382187709409168	0.03367110020047952	0.050857950329343	0.01731373122117893	0.023724048946114	0.05098569421069617	0.05996791035202403	0.09906313483067279	0.06651787530108	0.03616857519657066	0.03858884895768126	0.02885544221225037	0.04903718637041445	0.1290540601744677	0.1410481496201521	0.01517867041938341	0.02849904359724328	0.07478670573183936	0.05877611463258069	0.001010251159683643	0.01892164154604803	0.001007578458425726	0.02635335588608536	0.02233908561871718	0.05137147878784993	0.05379791568056533	0.05448944949483672	0.02780294569622237	0.03976229608410062	0.007164344946160475	0.02157025595235722	0.05052799673769158	0.09729921848374214	0.00436016574228907	0.007773876264380556	0.003990374660570731	0.006292435145196572	0.004043693053905864	0.00898393367753025	0.001011132845784973	0.03074869165526606	0.008524313753288411	0.04706774621140684	0.001001391930257021	0.005724078975206474	0.001004142154094071	0.001685935625045883	0.1541524512941365	0.1530772804547408	0.001250836735671512	0.01538653421902116	0.001381264206434948	0.01980508150215606	0.01214117692373731	0.0176792154182977	0.001003420396741429	0.02859844905449685	0.2041104309842776	0.1620223712483148	0.06395677843108498	0.0808577949329965	0.1962557265473133	0.1496447599325021	0.4035808771444785	0.234133264934017	0.474152822503424	0.2867577666684816	0.001000651053062534	0.004060267916914248	0.001003524950566677	0.007594700661541141	0.2805823465204489	0.2248389838219123	0.001013215885772076	0.02159617520887927	0.4394620854749249	0.4582237619257649	0.001002950443091737	0.01725956058839954	0.001015289849321607	0.01258854028662769	0.001025212772740727	0.01442202652543777	0.3722403909906573	0.319994325165431	0.3885591774402737	0.3208332931365818	0.001051267369379557	0.01171273137102385	0.001005734233608541	0.002150971523921057	0.2516849899224504	0.216529535853755	0.006113728638956394	0.02575557938424599	0.001003816470919477	0.00499771592868574	0.001006337885267297	0.01830367924248196	0.0939502295349439	0.1310526524923256	0.1137075280753572	0.1381419628562194	0.001004732523772834	0.001679491253719729	0.001008169025215389	0.006862094114072262	0.3840625495618571	0.2520932374604643	0.5744256987972207	0.6255486324801132	0.001018267672921107	0.02346301170481511	0.0267340215102238	0.1076235728498066	0.001003383114384274	0.03918507456739406	0.001004324649621564	0.0064841732904345	0.001001604593353289	0.005449179477143945	0.001002920560151235	0.008247191430334066	-0.01448693988117201	0.01648091580430732	-0.01264845285125249	0.003950329275365676	-0.04397093153740796	-0.006259403683593441	0.001964417813102904	0.004813512100561157	0.04464040323546373	0.02695662857551338	0.05009297001558302	0.05161653282607691	0.02166465774257622	0.1754739318266791	0.03014014356212581	0.01728363754935677	0.001009900869019724	0.001012331152930542	0.03282137875116505	0.00527744162573129	0.01381295359938236	0.1214297367726771	0.03327373668193696	0.02591311290938698	0.04237035400593631	0.006658246388602054	0.1042912169330001	0.001010103019412774	0.001010783529974814	0.004429238074540991	0.05251560816281533	0.03030863951853691	0.001059333443725251	0.04608202839850034	0.01368326328833134	0.0122926527160104	0.0124900276255465	0.00101455198310513	0.02955203978238999	0.00100142332453701	0.001004246194232352	0.1773021022475854	0.001003261131151103	0.001005376890684813	0.01233994039520457	0.001003125180987307	0.3179662741556115	0.06780614050347358	0.2389921133148757	0.3862368340762278	0.445466347131549	0.001000582696950515	0.001002468957455155	0.1026847715575903	0.001012768218314678	0.422821563124068	0.001002674257633645	0.001014162917090642	0.001024096234410445	0.5139320241897849	0.4610030527315057	0.001031840167889961	0.001005290319901688	0.2636568415401619	0.00932863548941614	0.001003481388444699	0.001006143976075539	0.04057662145447335	0.1136827639121556	0.001004992470720042	0.001008511539089885	0.3929530533002726	0.4159950359612422	0.001001266363554371	0.007213986328023909	0.00100299537042685	0.001003424388863812	0.001001198087826255	0.001002278203301226	-0.01361119586062308	0.01645821676267661	-0.01308668544818836	0.003340605589843183	-0.05333690833146337	-0.00925477662395751	0.001351332026988435	-0.0002787095651783969	-0.9769992229249157	-1.862450538660893	-0.5172084872403895	-1.536844006865384	1.191074778775043	-0.5842210741347486	-1.676814917142927	-0.7428866558969215	0.6774897287933852	0.6405402493842707	0.1154141067372802	0.1404066128907535	-0.2136491966320173	-0.6598550005429201	-1.979821394862852	-0.5731342965757109	-0.21977856769316	-1.089353632521232	-4.392479039415672	-0.5217467956526972	-0.3084752956486649	0.003831282755024248	0.1532680797131895	-1.094379343128473	-0.3446837905312574	0.01580283695285228	-0.390507624798119	-1.052127532473344	0.5324545789017865	0.4115313471387761	0.4877144008842602	0.1350401551487821	1.511600178431671	0.007800691284516564	-0.01559450045073407	0.5104623762432328	0.02672985860347599	0.02369804806020557	0.01987046048447346	0.107351545453891	4.914160207012653	0.4632490118521855	1.800591236863945	-2.30612082816607	-2.715402479405924	-0.006046459497707973	-0.06250798883503671	-5.332735175280698	0.007139051425473713	-0.5339498445548192	0.1065631232435576	0.02502263676963004	0.03391575308343054	4.336936663071203	2.191721277228199	0.07930385881892424	-0.05341024006501097	-0.2854914310354261	0.2411818539058531	-0.01060288698249585	0.0153186346854501	-1.400549797983573	-0.05000954685819301	-0.01787781024247666	-0.01614781688545866	-1.261680415177058	-4.881253632580974	0.2239847823240516	-0.8395565039745515	-0.07415056003099886	0.03189234599051845	0.02855423717718524	0.03573431885948461	3.920602974094047e-17	-8.829930756114291e-16	nan	nan	nan	nan	nan	nan
0.02	-0.06573721166873912	0.01087690710887465	0.1179317367315863	0.1947289319588538	0.8964751564012833	-0.005533687935562921	-0.2510322391585101	-0.01352224325738951	-0.03079360243374216	0.5098043510399239	-0.0174622550945659	0.09671706183007864	-0.007525815512779349	-0.04159330508637364	-0.1044962878944495	0.2356112449634192	0.09039820453062974	-0.2356112449634191	-0.09039820453062973	-0.4022149551712528	-0.01986826262740375	0.02280444416076912	0.1417161985806558	-0.1717788450694852	-0.02703822566734798	0.1549615758333409	-0.02085980536648323	0.5488721503178102	0.938576367882289	0.1358659629229885	0.00177873191954342	0.7027958556955574	-0.001185781424599871	0.2356572449845293	-0.6762926292455151	-0.1550860193244017	1.800431800532905	0.05938118694613832	0.07360526291486384	-0.5352249441079662	-1.17001672186002	-0.9996471660462696	-0.6050966552940277	0.8747920847862294	-3.474042851685931	0.4462315659091083	1.044497771196717	-0.1783185056660044	2.72393011590209	2.791705302897305	-2.72393011590209	-2.791705302897305	-0.3607100875313152	-0.2995176823089375	-0.03062438369646591	-0.7612759835434925	0.1637843236098566	-0.328155347174769	-3.702611090412283	-0.9563758674794576	0.05696789111877979	0.1830742873748146	-0.06575752911683037	0.2204081455214562	6.96006778255034	-0.2761176091902021	0.0504276441187338	0.05238338578166841	0.04042482767238345	0.04174162049448928	0.04401705323794467	0.03455114762463988	0.05340786038496676	0.04566816016517067	0.03559922811143793	0.0739538879807753	0.1802005485747625	0.1570542972772351	0.02613931613675802	0.0643595702376578	0.0154432250121538	0.02421986709858448	0.001009060575772161	0.02521004611499542	0.001441607348927578	0.02548568977353641	0.03493117406296736	0.05068549784843124	0.01048524576458584	0.01789443238164234	0.03092283800106756	0.04218621233102943	0.1162507013320944	0.06665652479262041	0.03550354115744052	0.03761186560284299	0.03396807064887892	0.04585230533036894	0.08415452674917931	0.09892573719892113	0.009625954114561013	0.02319254279246566	0.1109727264540862	0.06655018557526024	0.001009437380644506	0.0189655631936844	0.001010199788064798	0.02795370148195559	0.01302404706701081	0.04241448342212338	0.05125295615699487	0.04970142679478699	0.02800552759669923	0.03873091187854988	0.00423372316989247	0.01928410852976964	0.05966553212192455	0.09301627451968507	0.01228076526810656	0.01472258264397846	0.01105459475901762	0.01169309188876127	0.0112288077675546	0.01527294692124477	0.001013437007412889	0.03197314410180221	0.0260951030601739	0.06542606395959029	0.001001341824396703	0.005848125316718582	0.00100396851179378	0.001510513050439897	0.1665182861104269	0.1582501319395932	0.001131598761419976	0.01581950237255281	0.001200109314775466	0.02029709816381173	0.01401670109995766	0.01945420835345354	0.00100302230248376	0.02972196837513796	0.2516159709733145	0.2108031414166338	0.06570798864619032	0.0847888836599652	0.2151465438037052	0.1669346269054093	0.3946911140391081	0.2088723947526442	0.4606632891774026	0.2567253886038336	0.001000559028587535	0.004018080976401507	0.001002637681312907	0.007144461924774306	0.1985323618389701	0.1668406893515704	0.001012075273958939	0.02160239420459793	0.4316491967021472	0.4504070526418514	0.00100255955556964	0.01832576924087022	0.001013625987732089	0.01275862567245606	0.001022575240922007	0.01467196135835714	0.4195092831836772	0.3525237054044911	0.4106293507583197	0.3369484559063971	0.001038661375698615	0.01270017465087774	0.001005026403968509	0.001676546481653914	0.256622527408661	0.211891103744751	0.009715598429687883	0.02967487765495763	0.001003354018491907	0.004917197884848311	0.001005824973723645	0.01845687970163295	0.06176013217923059	0.1156646726744342	0.1134003075303465	0.1372483322916028	0.001004625999788184	0.001477040192627732	0.001007961387997637	0.006684797959112268	0.3843927121734037	0.2365584737682757	0.517902475670351	0.5759558095274752	0.001009953775910919	0.02615160771722146	0.01598989347306058	0.1001607264251582	0.001002904121474041	0.0383841757870198	0.001003471545681469	0.006862807024385987	0.00100126003388213	0.005787076691560121	0.001002334470852352	0.008668179247494735	-0.01274136140958316	0.01658839799025357	-0.01303099659296534	0.002583200807076535	-0.05355093227950371	-0.009421768547308699	0.001234141614214312	-0.0006516165937009451	0.05070092311554214	0.01836055325015016	0.08561358123111608	0.05922581089742752	0.001026630997901506	0.1608889993811805	0.04542649026522343	0.033554004391317	0.001002505460749377	0.001002355492994607	0.03915046914174051	0.001007034287982668	0.001005115041258649	0.1564110616512053	0.03577709890296149	0.05079988920157186	0.00107609066008452	0.001027233975639979	0.2066132503678451	0.001007452244272746	0.00101464639199526	0.001018183389831413	0.04467116008671676	0.02674040348307861	0.001004870397362618	0.09109022896111804	0.02635712205285031	0.02358129066603322	0.02397382455361723	0.001016915892475523	0.05809157414181245	0.001001190670335262	0.001003448078979724	0.1936550978878385	0.001001927655520698	0.001002854422844859	0.01888910142739459	0.001002210264608069	0.3525802857544802	0.06813949234447517	0.2551928376715822	0.3661741017242904	0.4165853076508825	0.00100037139851919	0.001001112018744612	0.001371249446728695	0.00100946424411386	0.4068810516754235	0.001001752447182382	0.001010155523210953	0.001016595413223362	0.5280094096310168	0.456301226964425	0.001020140818449433	0.001003524720416242	0.2675972024531784	0.01685498574104103	0.001002405088758446	0.001004645584637343	0.001023836015856776	0.1123738985470596	0.001004166692196021	0.001007183324579466	0.3784337645439619	0.354562041631406	0.001000731923115675	0.001017836489322228	0.001001950297636505	0.001001922461166572	0.001000665013532965	0.001001287286966416	-0.01056086571247435	0.01676097078999205	-0.01338569590708	0.0008373699474023321	-0.06323794499561684	-0.01266762937269955	0.0004452702088751276	-0.006303198802226034	-1.459932157324524	-1.673261942644358	0.0182338363257343	-1.060058835606278	1.595356370478835	-0.09779987558169224	-1.591307624274581	-0.977308221178148	0.8341825970411937	0.9292918118370528	0.08316609005880098	0.1911487862615446	0.1533965360158143	-0.5088485855042186	-1.645373683094859	0.5392284931002218	0.00828245040869017	0.5258695390730732	-3.978404864896474	-0.5421938956055383	1.527352347061646	0.00577785661377147	0.1610401360484318	-0.7369053737110678	-0.6067956386239943	-0.1852630230143122	-0.03122455937296796	0.1090397449025115	0.8195058522880581	0.6406784209905284	0.7327461917963978	0.1012964581079878	2.024284781461851	0.02424866239848315	-0.01913973136020372	0.5119638937244185	0.06924689849417688	0.08553551161980526	0.2982003139353473	0.1143593311383047	4.760562771086598	0.3456975942372176	1.663302152580896	-2.739201635243095	-3.285078468182576	-0.001827440103699379	-0.01522662571500572	-6.446505825336038	-0.007299393272415414	-1.031736961479174	0.1065708767738318	0.008175737044261579	0.009851633480580239	2.019588954103031	0.9715949956847023	0.1333006127955249	-0.04050647591851868	-0.6676804362868637	0.4985982516502749	0.002425629040820519	0.01511477094528368	-1.661576563347797	-0.1305705906651	-0.02273132823486096	-0.01895994942536352	-1.838534591339599	-4.992228684674672	0.3266709325862134	-0.6335941854184064	-0.08364092148111067	0.04585315070457852	0.04057286797811435	0.05066088869943735	-4.158967823930063e-15	2.177706512246723e-15	nan	nan	nan	nan	nan	nan
0.03	-0.06295436464457148	0.003829601924836293	0.115132342996871	0.2129116302363384	0.8972697205162736	-0.004752980898504526	-0.2553012687210496	-0.02499816072721125	-0.04128249412557251	0.5024253685531685	-0.008491717055222123	0.06269691435135066	-0.003049265305129073	-0.03051302388470351	-0.1051193545535662	0.2656124474099916	0.1174846321562733	-0.2656124474099913	-0.1174846321562726	-0.4056057721367564	-0.02319447718035291	0.02245907187661191	0.132895163512449	-0.1696681066475718	-0.03032101816787355	0.1150704493951476	-0.02627449655331299	0.5491652809840288	0.9392505083185564	0.1314982659043173	0.001813265944251871	0.7730244496133859	-0.0006172458177517725	0.3165140051125944	-0.7367860641215943	-0.3898453344226475	1.832730778977148	0.1002839693222812	0.08157172322542744	-0.2905481419644838	-1.131668237546937	-1.081867665732207	-0.8750791662259664	0.9168722528159553	-3.355365890195584	0.4465460054666604	1.174127283206134	0.03725431378023585	3.306129992701381	2.565351971922873	-3.306129992701381	-2.565351971922872	-0.2989939805455397	-0.3631738920179859	-0.03560942490904003	-0.9917726570545731	0.2586674165353041	-0.3268955199279492	-4.273004263277158	-0.3919003771987793	-0.02357335531683405	-0.06491047296293295	-0.8200691168027525	-0.1195306390962665	7.017878008247248	0.2410582605114492	0.04451123617893147	0.04762824551095567	0.02808161404956462	0.03152405983879717	0.05639312034924955	0.04247451154243239	0.05603321905113497	0.04527925236361272	0.01949094624469427	0.06137868379345156	0.1669945331390073	0.1439957418694174	0.03219350879745308	0.0682221894730704	0.02839108505224294	0.03439730966695118	0.01255618791184416	0.03767247065169198	0.005291045310700882	0.03248395705614966	0.03222905572855546	0.04811598736584303	0.005906112720451552	0.01399840215583689	0.01689142612200869	0.0289346326131241	0.1158643081690214	0.06432772764423871	0.03131166534927766	0.03419121908432961	0.03558170407019239	0.04821884460474114	0.04788455486500914	0.06710246280082791	0.005463502687443694	0.01918403819697351	0.1280832506664377	0.07017589127928335	0.001009426741134802	0.01898998546980166	0.001011184467343216	0.02949606357047933	0.00724460221961525	0.03695806798081132	0.05292903248986664	0.04650883791775289	0.03061153919388582	0.03961166115216412	0.002659897977969922	0.01881351358940103	0.06295568364014091	0.08963945328715345	0.02647997773354011	0.02627889829616653	0.02350242051048042	0.02066339238738251	0.02493579156476311	0.02632346706997415	0.01381587859517468	0.04633842201951403	0.06351605144757985	0.09884348875945533	0.001001521944788452	0.005970316065312732	0.001004694088214282	0.001303273666562006	0.1803071691068802	0.1624328481266281	0.001068046690133139	0.01640686244251036	0.001103433984791952	0.02108138690900021	0.01813085467638245	0.0233625089909508	0.00100294301716303	0.03103147841399456	0.2917382854542913	0.2568100597403244	0.07536146812281413	0.09003317959944403	0.2306429125738272	0.1827529730388813	0.3772475346687802	0.1795087452053173	0.4371378390231727	0.2213181409175494	0.0010004815762641	0.004015430676591497	0.001001896810835064	0.006774337386278942	0.1229298197423372	0.1084942100765471	0.001135137849993912	0.02160320298978612	0.4187198382132993	0.4361931407771887	0.001306930636697208	0.01986664372243492	0.001012701315947818	0.01284897226622042	0.001022953404496953	0.01489568436454738	0.4398228836077294	0.3592946302705564	0.4157518356498991	0.3396508830051008	0.001029403991794165	0.01378026432505561	0.001004577286262216	0.001263371351765262	0.2608493396371395	0.2027759222967913	0.01760020221536841	0.03786533354182329	0.001003052611504793	0.004834894940100388	0.001005939502456434	0.01861138368299071	0.03445626936224824	0.1034851933818654	0.1130947770611094	0.1359163108122937	0.00100987123201409	0.001236414928589464	0.001010132065869364	0.0064728331033191	0.3726883924882679	0.2154033835917589	0.4621637704993911	0.5249247637805025	0.001005464630207116	0.02967640424216152	0.00881483930050286	0.09461941905162863	0.001002542785113321	0.03744113065601419	0.001002668685347506	0.007360565277079699	0.001000951560087647	0.006235217567260364	0.001001792866104554	0.009214432700520338	-0.008875217490230703	0.01659518908396359	-0.01345729132996287	0.0005113684533767153	-0.06040012824787519	-0.01307198337992913	0.0002656039486628018	-0.006450013584326904	0.02585761253692916	0.009683542655093467	0.0589527435041682	0.05933139690909701	0.001023341449709695	0.1319675042805464	0.03365178989960243	0.05083524028075112	0.04507769131118983	0.01638733661469167	0.02046783079827196	0.001006763561524179	0.001004452630619283	0.07874385624543265	0.01846019959571741	0.02593331045795047	0.001073509999843088	0.001015816311176467	0.1038427217232484	0.001011076898197681	0.001010147174332818	0.001014349602817065	0.06381847722897439	0.03945066791891914	0.001007590694014111	0.04605343807734136	0.05581884450225842	0.04886801961954447	0.05385104842087522	0.04993509307483446	0.1522769374011833	0.001002148270360245	0.001007142279332424	0.2106101799093986	0.001001847714304486	0.001002693735344409	0.02584406234760895	0.00100341066471821	0.3797196999476053	0.1048628700899919	0.2602784588696389	0.316518808599392	0.3554220883792359	0.00100042599766179	0.001001137472123617	0.001189268073178268	0.001477961317292963	0.375317316223623	0.002150255116621265	0.001013078744423328	0.001029059370190366	0.444604202318676	0.4002394268051599	0.001019454270803999	0.001004605004132494	0.2696601562993642	0.03412842130347181	0.001003021413079502	0.001007254295802393	0.001014434792030001	0.1128999850954791	0.001024774912898378	0.001016797291113975	0.3203987603617349	0.3145468597103807	0.00100084429644916	0.001016508779483231	0.001002349888774413	0.001001757617621545	0.00100060137444494	0.001001180114372059	-0.003660554993083418	0.01646935481282458	-0.01394086240526097	-0.001821265095543883	-0.06497907081805254	-0.01704568141832696	-0.0008466667250769042	-0.01236586240063424	-2.243838834798903	-1.52920304667799	-0.9177500264681301	-0.9737174960162744	0.08062846764420001	0.003902575718436098	-0.9540039261519464	-1.590229606838793	-0.01161607959263006	1.083976501762039	2.187916087659759	1.129820093578646	-0.6309371003098637	-0.2782478197996673	-1.020286585112617	-1.015176050491078	-0.6525983969907316	-0.1347590639125588	-2.436384150868526	-0.2809783949235778	-0.7888382878911319	0.000344541241665899	0.1473455529486919	-0.3812843683581521	-0.02626064161676098	0.3315904801167554	-0.03136482705670294	-0.8130119478695012	1.436246419821311	1.112361958219671	1.413745828177425	2.506355153301968	4.426764456701246	0.005883843662636	-0.02206302951221379	0.3174830442056225	0.05598565882803531	0.08127195330958208	0.47031911093824	0.1436607925934375	4.407690632793133	0.7449347548657514	1.488524177731903	-3.117766906921692	-3.777087151178657	0.002227850727787184	-0.04499005127424044	-5.073387150767871	0.003596520673636552	-1.831434442433429	0.1951760236159848	0.008515720571008767	0.02798122214269762	-0.6749466335792468	-0.4473842994775587	0.0968792719350587	-0.03771719151391158	-1.148076484059354	1.086866525750957	-0.01218044201145736	0.01562742177796829	-0.7914531705811767	-0.1394112214059646	-0.02546766872090863	-0.02318930264229311	-2.393984365966168	-5.185699277141717	0.391495758856976	-0.4657896558417554	-0.09981125345237858	0.05525902828066062	0.05021301331961837	0.0605035193012318	2.823645182610794e-15	1.063284776032818e-15	nan	nan	nan	nan	nan	nan
0.04	-0.05949489466121138	-0.003931167304751286	0.1104337779070512	0.2313160060186599	0.8984958824531647	-0.003921541896479016	-0.2562825454690891	-0.03628563731717795	-0.05210568561663345	0.4922151812320292	0.0008263245564194817	0.02910215910344854	0.001354455193085946	-0.01805938314078476	-0.1040802188200663	0.3023302372032262	0.1405006789629177	-0.3023302372032262	-0.1405006789629175	-0.4078256482816882	-0.02708071374250516	0.0221490686271067	0.1221039129004138	-0.1665994156235359	-0.03354598340585886	0.06955368924678239	-0.03400457305670891	0.5478960512626389	0.9369448729661981	0.1192188357432264	0.001267533167286722	0.8417979560051397	0.0006600543846640199	0.3709818368237555	-0.8189854383555392	-0.5349202903453995	1.844767301500276	0.1457007513293139	0.08375165590828725	0.1223256187921087	-1.132328545888934	-1.066507125892358	-1.171337622169989	0.9442927992457457	-3.388964405520722	0.4316656239838485	1.319169679655523	0.154121972859966	4.067247585234547	1.977629139097457	-4.067247585234545	-1.977629139097457	-0.1265219234169605	-0.4115220841495592	-0.02355057676606893	-1.155319092310811	0.3553748440337728	-0.3165898946668158	-4.827737832446665	-1.419452930793024	-0.2555041864029612	-0.4128808703502846	-1.64810415760079	0.1043547851866125	6.669050277335367	-0.1343646900764043	0.02963742612918057	0.03505862253230264	0.01723022686902542	0.02246198656447729	0.05074720504545267	0.03798995806881225	0.05750683271659639	0.04542389688850669	0.01077975102689073	0.05426839519849786	0.1473794499074907	0.12613317021139	0.02974814230661146	0.06512810205312532	0.04307210113056874	0.04545499313233618	0.03932014825018394	0.06454031327577572	0.01477148082913356	0.04650840011145594	0.02187943353554411	0.03879398648670766	0.003563400709560008	0.01217166878279309	0.009377202241577122	0.02147359413625262	0.08248070314771726	0.04614924122850984	0.02080496675536701	0.02535616480543927	0.02461519190910181	0.04151317645784053	0.02651994399029646	0.04919537145862304	0.003332821034006055	0.01714354746537377	0.09458076368097948	0.05104087818475399	0.001011234648258494	0.01899721288767034	0.001009425846708779	0.03089887796677747	0.004268252715178463	0.03425066297882202	0.0624861116312157	0.04928544386577329	0.0379512057618968	0.04476627352847724	0.001868312298264954	0.01928740402151677	0.04415258543449989	0.07618387643307913	0.04744488005967429	0.04233729387383921	0.04171125724514436	0.03311993664287266	0.04587466239046029	0.0422756232893514	0.04340133563021505	0.0767921677251923	0.1230542799418332	0.149312638657417	0.00100209100253557	0.006079689316816948	0.001006904717896806	0.001074154778259874	0.1950847143581386	0.1644578668341672	0.001036236325751191	0.01709442641572754	0.001055016153404832	0.0221215315478372	0.02358089915808069	0.02859777651970759	0.001003503898044196	0.03251754654621529	0.3261728576334083	0.2982943488553286	0.09654712110940344	0.1005230419814236	0.2421520892637019	0.196468252532415	0.3490750134097761	0.1468322839602221	0.4014175638180995	0.1815693239381726	0.001000470183405621	0.004081247402679658	0.001001539296172034	0.006520825513485428	0.0721562132063626	0.06836100391422267	0.001430867761061752	0.02159703202534183	0.3997723380761806	0.4133705831735825	0.00203277192207201	0.02210072979471739	0.001013701524391673	0.01290138286112434	0.001029377242514492	0.01509335088891575	0.4273197260480907	0.338833919679121	0.4013805651018642	0.327675275446174	0.001024433838480615	0.01492099908748057	0.001004893253325529	0.001010429822281357	0.2642977072053848	0.1890751614484786	0.02985975306869873	0.0503596801705421	0.001003210302129106	0.004807704564200706	0.001007301744846478	0.01876625606736946	0.01894489944009286	0.09949293175450608	0.1131351469402877	0.134388557539299	0.001022801566932793	0.0009662079352475486	0.001016026183846318	0.006225886288085934	0.345698660977061	0.1886487680089046	0.4099507482550767	0.4728074477362035	0.00100327736555635	0.03424567062346748	0.005095898244699496	0.09102248597723803	0.001002562105161943	0.0364910877433241	0.001002184994038023	0.007999198158929008	0.001000765565941448	0.006814491081106129	0.001001468587413309	0.009916523981430446	-0.002986295704185909	0.01640304213039917	-0.01396950057441603	-0.00195166569315403	-0.06384394411895618	-0.01720742302122086	-0.0009185332291558261	-0.01242458831347437	0.001014301958316161	0.001006532060036812	0.03229190577722026	0.05943698292076652	0.001020051901517885	0.1030460091799121	0.0218770895339814	0.06811647617018522	0.08915287716163024	0.0317723177363886	0.001785192454803401	0.001006492835065689	0.001003790219979869	0.00107665083966004	0.001143300288473295	0.001066731714329284	0.001070929339601517	0.001004398646712969	0.001072193078651828	0.001014701552129793	0.001005647956670343	0.001010515815802739	0.082965794371232	0.05216093235475966	0.001010310990665604	0.00101664719356477	0.08528056695166653	0.07415474857305571	0.0837282722881332	0.09885327025719333	0.2464623006605541	0.001003105870385214	0.00101083647968513	0.2275652619309588	0.001001767773088292	0.001002533047843975	0.03279902326782334	0.001004611064828341	0.4068591141407304	0.1415862478355085	0.2653640800676956	0.2668635154744936	0.2942588691075894	0.001000480596804405	0.001001162925502631	0.001007286699628024	0.001946458390472044	0.3437535807718223	0.003298757786059697	0.001016001965635693	0.001041523327157336	0.3611989950063351	0.3441776266458901	0.001018767723158565	0.001005685287848748	0.2717231101455501	0.05140185686590271	0.001003637737400579	0.001009863006967369	0.001005033568203119	0.1134260716438986	0.001045383133600688	0.001026411257648437	0.2623637561795078	0.2745316777893554	0.001000956669782694	0.001015181069644218	0.001002749479912325	0.001001592774076521	0.001000537735356918	0.001001072941777704	0.003239755726307518	0.01617773883565352	-0.01449602890344194	-0.004479900138490101	-0.06672019664048826	-0.02142373346395436	-0.002138603659028935	-0.01842852599904245	-3.294875978598363	-1.480750111955849	-1.544662705263003	-0.8289613593323123	-0.886227107803933	0.008910589708756269	-0.4983245058008328	-1.938111471220279	-0.5571587340304341	1.105339991240318	2.964249707536251	1.59638394079971	-1.197101543293445	-0.09498921495187705	-0.4872654348877563	-2.630709360369091	-1.074599101666879	-1.288571945181401	-1.195168253718802	-0.1485911228276849	-3.024791412649023	0.00233888661553135	0.1331305976033715	-0.1871032858467041	0.587043326386938	0.6695095975254943	0.1576725151239321	-1.906711379406302	1.719921837384927	1.337927172364203	1.713073405925896	3.318990015701152	5.434629801081154	0.02168516298048041	-0.02351563224494854	0.08042439782531224	0.08928767914609936	0.13670669034951	0.563593692187946	0.1496709498111385	3.856036929349314	1.394810882737296	1.242688824593186	-3.401763974796746	-4.153392326801062	0.0118659650759964	0.008095907425307284	-2.803851202796898	-0.008695343198964912	-2.753466109267771	0.2452131949163062	0.0005885372721831144	0.004640337116205362	-3.426738137397061	-1.964011935841336	0.145429630445092	-0.008459755837597687	-1.584796316357429	1.359376400021276	0.01344814281072465	0.01518845166380218	-0.02413303030594217	-0.1697169494021643	-0.02864767409557515	-0.02595634131337496	-2.958439672607103	-5.209482744139966	0.5355649038593069	-0.2447193255906447	-0.08504047781809006	0.07402807653570248	0.06679939560721578	0.08182845427635051	1.028203635341599e-14	-2.288016973756434e-16	nan	nan	nan	nan	nan	nan
0.05	-0.05561843861850316	-0.01219893040612033	0.1050353161225979	0.2497454192105548	0.9001706010530265	-0.003115623420081823	-0.2523973845684446	-0.04739781892435251	-0.06166065546201957	0.4791329684344443	0.0099632777925541	-0.00461612913198717	0.005489468640749368	-0.004602763856314684	-0.1026838033479173	0.3473768945885693	0.1581672558803234	-0.347376894588569	-0.1581672558803233	-0.4079424573154933	-0.03128315852482381	0.02199119571987033	0.1099318745225553	-0.1627399265228942	-0.03659654506525787	0.01875639676214801	-0.04739837326953376	0.5439759175697955	0.9310232087946813	0.09809009687418968	0.002833638526732885	0.9037244919827596	-0.000874498791374858	0.4052658522733237	-0.8309871019359808	-0.5463659434667323	1.838854165065379	0.1886316659046352	0.07838457221210911	0.6568157267089708	-1.089035022155618	-0.839744041211077	-1.437439925147811	0.8911488676204509	-3.313812529314802	0.3876347856347609	1.364915301264488	0.1287967961741711	4.941240993074376	1.593368090553801	-4.941240993074375	-1.593368090553801	0.09746902616353341	-0.427556796388557	-0.01095638722733821	-1.278007143980026	0.4123917263511892	-0.2933547402945539	-5.30464430460189	-1.109018223183121	-0.4971482342722303	-0.7485157757253639	-2.538413815736238	0.1657421044990005	5.514903085286374	-0.1289246297369313	0.01619054475946065	0.02338824555470853	0.009470075051445391	0.01590507924138699	0.04613820633875028	0.03405643121795474	0.05636940667072166	0.04438274434541249	0.00606575104129642	0.04997956299516976	0.1302937905692563	0.111279278956079	0.02413397118219562	0.05954453762506884	0.05464216371660761	0.05376523687303371	0.0612423120046854	0.08644141731046143	0.02490344979411791	0.0606970958758144	0.01229893806661735	0.02967865777782967	0.002315162569150367	0.01136838147847495	0.005325106788115758	0.01729082191345017	0.04862908351161118	0.02785138900842221	0.01146132818951771	0.01735899227848322	0.02030851385494618	0.03329123395116049	0.01450328781150923	0.03882078796282996	0.002195822771501431	0.01608289072728385	0.06198570576314121	0.03292659096700312	0.001012435598929157	0.01898859878247511	0.001009128980327901	0.03233040973922213	0.002679590826299587	0.03291347284123444	0.06666532779176822	0.05286218389328905	0.04192696100649237	0.04798811189585899	0.001448166058760714	0.02046924462822595	0.02430807239784451	0.06112789962790717	0.06836465526109808	0.05863172830346929	0.06012050001032308	0.04591539407543831	0.06674269928686398	0.05836785438382571	0.07401700248306288	0.1060592068823367	0.1727358696854733	0.1926644806569472	0.001002655121218153	0.006142240699980227	0.001011594631670617	0.000818400442783834	0.2051701393106098	0.1617783575412893	0.001019372817516398	0.01793446377901497	0.001029331758188375	0.02350484196443409	0.03002971964642945	0.03471744911753021	0.001004055423646638	0.03403328778192471	0.3487893735552355	0.332078596312123	0.1015909293123844	0.1138090853934265	0.2416073798335136	0.2064347367002734	0.3151640417817871	0.1130300814795446	0.3597362207479993	0.1398420363015035	0.001000483697561549	0.00422709601628432	0.001001423693573363	0.006490964555545542	0.04061077099534506	0.04473899147347481	0.01451425484276301	0.03229434609010087	0.376278556168386	0.3829632144348545	0.02341834791459914	0.04765042035574701	0.00101546161055514	0.01295587711499356	0.001044515390670642	0.0152349660635203	0.4098841768744735	0.297093462809429	0.3811074411964468	0.3019136243181375	0.001046725167817791	0.01610626585195863	0.001005860421416841	0.0011188478516252	0.2608061075301973	0.1703322819138302	0.04013670847795509	0.06069322606348541	0.001003680199484494	0.004894679073284797	0.001008461257295539	0.01890402354691175	0.01038503769855965	0.1005680051680202	0.1138708694176687	0.1330102408744558	0.003919098029591157	0.001787490443604047	0.001633312986658686	0.006373550884507854	0.3131893140516749	0.1581107362043097	0.3654889944890366	0.4232809729105237	0.001002289651750502	0.04019218260573999	0.003107616005529267	0.08909864719926841	0.001002873695904428	0.03577356238746947	0.001001865324596877	0.008788450701742815	0.001000643759599445	0.007531052219787308	0.00100125546467667	0.01079610608379347	0.0006034341365968544	0.01564209302449432	-0.01443450834546717	-0.001823693987803827	-0.06716209303787389	-0.02109695340608115	-0.002086232556619389	-0.01473295802152353	0.001020937780328747	0.001007572925539131	0.04749837633182602	0.05109087117689574	0.001016147462415887	0.1052098135740805	0.01422229025526136	0.06915872693499377	0.08664188342265874	0.03988079984253862	0.001647207356459828	0.001006087560888044	0.00100337539814737	0.008245569408747797	0.001189385656436654	0.027532200033624	0.001046780360481087	0.001004381185784568	0.0328796806023226	0.001012825729370236	0.001011503864670208	0.001010074230412217	0.06239869196718249	0.04185489251319749	0.001009375046098782	0.001073279544382877	0.1023078367888131	0.08988714302511656	0.1002797966877521	0.1236559009837104	0.2502856969096546	0.001003357517517631	0.00102124645099827	0.2175834566733048	0.001001867233228425	0.001002653875772712	0.04125978404516698	0.001004644884661794	0.3834689312966489	0.07926822549989908	0.2184970815254771	0.2277382510299868	0.2499466401458069	0.001000512283838968	0.001001422233248204	0.001011676254027985	0.05105092389141725	0.31008482628502	0.08367517362055425	0.001018386004041496	0.001076133803802657	0.3810047228799949	0.3317344324557005	0.001113210517712805	0.001007866713485994	0.2387382680374659	0.05268643095828784	0.001004618881707963	0.001009502925171847	0.001005154544072225	0.1162383865997359	0.01194925785184626	0.003334306891637808	0.2337732134178429	0.2660033609809489	0.001001519894590016	0.001011738125264028	0.001003577411984121	0.001001481786473676	0.001000499455692082	0.001001000450772126	0.00208410670561037	0.01445262726973733	-0.01485029967010128	0.0004292426380972609	-0.07083375907470135	-0.02472505974458124	-0.003212035002077291	-0.01408487334755654	-4.328275745060414	-1.515998950012552	-0.8452987092394708	-0.4913740675801118	0.003456508660540867	-0.2219506862505624	-0.3533157550231186	-1.087886610038473	-0.5790924472271206	0.5935974024136722	1.489748675784296	1.269590646775827	-0.6669508004355842	-0.05887109319271036	-0.3419622874833684	-1.182611072491927	-0.5674201497497533	-0.3329000092437729	-0.8569652282985456	-0.07120366387824217	-0.8687849311643899	-0.003215982281712349	0.1524397366846674	-0.08684060478441845	0.07977005942050445	0.002746588465896048	0.1064851501429336	-1.177713263739932	1.548428343801467	1.228951331699897	1.51597824645106	2.573617225126619	3.264779346292918	-0.002064078152802508	-0.02700481907667418	-0.5918681184396976	0.08582278918801053	0.1478940748566741	0.6589288021200757	0.1516451758157108	2.806374156350482	0.96702348339403	0.6535844104627875	-3.290900186399414	-4.112385346431191	0.01702549146339768	-0.005563730480669905	-1.907276605889676	1.920305046352262	-3.275656560209147	4.444013679515347	0.00746816464627988	0.01787358734084539	-4.581759715769584	-3.04069812865786	0.1060425556249023	0.0238230874305646	-2.133666012520981	0.7520584082314962	0.007231311559666057	0.0122978763749968	0.247817149477342	-0.1108531994771911	0.1683599655718318	0.04834871813463108	-3.070704167479658	-4.647387134581416	0.6629155075557764	-0.1354311969359849	-0.05950654629303721	0.08479203340516944	0.07705632420861566	0.0953625234123358	6.804907563003591e-15	-2.02923684924452e-17	nan	nan	nan	nan	nan	nan
0.06	-0.0513704480046417	-0.02047930774382813	0.09947458149928484	0.2680478658837016	0.902256289716477	-0.002334799795415178	-0.2431040476274648	-0.05804488269248095	-0.06880571040137838	0.4636196829730496	0.01881032230161276	-0.03635647723781389	0.008953105307120094	0.009094145365125884	-0.1014315694044745	0.4011381990895198	0.1731216776973972	-0.4011381990895197	-0.1731216776973973	-0.4059900895683023	-0.03560364815179061	0.02187129323163411	0.09656539880642051	-0.1584342060913935	-0.03940972427338548	-0.03599766964768898	-0.05317915974859328	0.5385805729350868	0.9224332812162603	0.06923515543790783	0.003719891613193887	0.9480689410528222	-0.001046011902184158	0.4452887510545461	-0.8215082856233145	-0.5673748581174419	1.819373997750653	0.2278947640472514	0.0787326855621779	1.203960826859226	-1.039304978079663	-0.5845241446868671	-1.657552154931774	0.8863110538305959	-2.993376379598788	0.2973902676873723	1.367227667059835	0.1252856671208351	5.810177008356052	1.435198119031063	-5.810177008356053	-1.435198119031063	0.2873134327786526	-0.4351310530820182	-0.0159564929662131	-1.394206559966061	0.4446211102042217	-0.2691134044129221	-5.619092617487197	0.1031498159602233	-0.5505463747743243	-0.9465335517312112	-3.193344671049821	-0.03161566941042018	3.15263289582391	0.1382433229696607	0.009012379462061057	0.01703492796783689	0.005437604944396298	0.01245542596698725	0.05058928488832825	0.03613778366258458	0.05194830853627079	0.04088869140503631	0.003650562375594286	0.04732460369486591	0.1207228397771874	0.1032710414066909	0.01747658398216619	0.05315548719566319	0.06124435977209916	0.05806471409089431	0.07153092071505361	0.09581083831913018	0.03389452043185759	0.07246492174104655	0.007201855982182431	0.02463523843892604	0.001687111020634619	0.01113018997332091	0.003257440848627897	0.0147808828303767	0.03209934889240676	0.01942202000180274	0.006589118518807006	0.01315606688993428	0.03064965195538944	0.03531350721117978	0.008116546992777076	0.03251173123547922	0.001624246826192129	0.01556620540604184	0.05688276501018356	0.02825080155619775	0.001012097414956069	0.01894980776599348	0.001011910011390986	0.03393295229645311	0.001878885945659061	0.03238373362085866	0.05971689013565942	0.04991015266026933	0.03922956188320728	0.04537897554809689	0.001237270197981974	0.02197289790287623	0.01342244200047604	0.05116502551603592	0.08690807796754642	0.0734951266550689	0.07680594460432746	0.05785470362788964	0.08504402024069946	0.07280729688801417	0.1007172785404455	0.1290485004157019	0.2022096310713425	0.215189040532636	0.001003062924411033	0.00618062391766121	0.001019145904101449	0.0005466667121994211	0.207686945241008	0.1531096672245973	0.00101099436513563	0.0189529421130201	0.001016554797914911	0.02523818668270677	0.03735102841182353	0.04174811205698456	0.00100434796539843	0.03551380763222989	0.3559063147506034	0.3525330638691566	0.0774983618146981	0.113956025323918	0.2242546042004086	0.2075994687713501	0.2785871943915664	0.08236980693102051	0.3160366086938483	0.10091521409158	0.00100050630279989	0.004416191908317463	0.001001495641560792	0.006579638274523489	0.02238038646055334	0.0304809653856853	0.04429927832002704	0.05544607075641872	0.3491134863277469	0.3489044735347732	0.0710227142900217	0.1025667786295351	0.001017533816374079	0.01299390317694292	0.001069393088613723	0.01533464042645575	0.4041421862068345	0.253990595779164	0.3631328391115113	0.2698137160951787	0.001105103837710015	0.0173302268634675	0.001007435019155403	0.001360486085376318	0.2468121040386877	0.1470041127590843	0.04607483338379871	0.06629536092845593	0.001004405848692003	0.00501802184646774	0.00100886059443995	0.01901087023861879	0.005919126931210814	0.1046226634734247	0.1154678075429731	0.132073357231541	0.01075000592117903	0.003842523042783692	0.003093035118366992	0.007050049801516616	0.2812227573358817	0.1288039350759561	0.3316567142924138	0.3808282067728707	0.001002077799211014	0.04768754107379704	0.002101996799163532	0.0884062066998616	0.00100344358766997	0.03528011775865855	0.001001650048948359	0.009714430854593682	0.001000563737901336	0.008366487406870274	0.001001112693559379	0.01184926559399884	0.001029578069726362	0.01423836894523799	-0.01482569144692398	0.001491725098370314	-0.07101051763365523	-0.02459434772145251	-0.003191086561139432	-0.01260664615654941	0.001027573602341306	0.001008613791041413	0.06270484688643174	0.04274475943302496	0.001012243023313874	0.1073736179682487	0.00656749097654129	0.07020097769980232	0.08413088968368725	0.04798928194868859	0.001509222258116235	0.001005682286710394	0.001002960576314937	0.01541448797783554	0.001235471024400001	0.05399766835291859	0.001022631381360655	0.001004363724856203	0.06468716812599337	0.001010949906618527	0.001017359772670006	0.001009632645021701	0.04183158956313299	0.03154885267163529	0.001008439101531981	0.001129911895200984	0.1193351066259596	0.1056195374771774	0.1168313210873709	0.1484585317102274	0.254109093158755	0.001003609164650044	0.001031656422311377	0.2076016514156508	0.001001966693368594	0.00100277470370147	0.04972054482251067	0.001004678704495239	0.3600787484525674	0.01695020316428962	0.1716300829832587	0.18861298658548	0.2056344111840246	0.001000543970873509	0.001001681540993802	0.001016065808427974	0.1001553893923624	0.2764160717982176	0.1640515894550484	0.001020770042447256	0.001110744280447987	0.4008104507536546	0.3192912382655108	0.001207653312267082	0.001010048139123243	0.2057534259293818	0.05397100505067302	0.001005600026015314	0.001009142843376824	0.001005275519941357	0.1190507015555733	0.02285313257009182	0.005642202525627175	0.205182670656178	0.2574750441725425	0.001002083119397345	0.001008295180883826	0.001004405344055912	0.001001370798870829	0.001000461176027234	0.001000927959766541	0.0009284576849132178	0.01272751570382115	-0.01520457043676061	0.005338385414684625	-0.07494732150891446	-0.02802638602520813	-0.004285466345125647	-0.009741220696070632	-5.26132644372765	-1.600682735598496	-0.4812508271188873	-0.2075105495943149	0.3167487512934239	-0.4816694897476091	-0.1715499251962509	-0.5689807300356159	-0.7182559342997391	0.3031866866724406	0.457913102332907	1.112209960974135	-0.3827196692987156	0.01802994488106874	-0.1526988069415421	-0.6570127176753219	-0.3157496739856186	0.760271208158308	-0.3820629000301461	-0.03979683945890914	-0.3370918512602823	-0.003696493991584224	0.1673327545606554	-0.02561310240461605	-0.7187109257201385	-0.4966853455031869	0.2220350487121766	-0.8880908407469311	1.4337146217781	1.166697596341288	1.382515687868685	2.063440890945244	1.269173376312854	0.01685152988400718	-0.02671151126649494	-1.117411806937482	0.1249758732896258	0.2067135506846629	0.7457917605148916	0.1426266727303976	1.190080949397146	-1.233009813565078	-0.5176615947638095	-2.773378388366054	-3.593299241451894	0.02051542076175484	0.03180284280879143	-0.9310539322056798	2.48218677711279	-3.483740541538415	6.118546737467553	-0.002705101111739764	-0.003747825217586458	-3.699220169511657	-3.231663354825748	0.1531684798513898	0.01818428504382692	-2.501854240376926	0.4130941944269424	0.02072179563071638	0.009004294211019432	0.5717839480721415	-0.08143034501647262	0.2181023440690886	0.07981052280404805	-2.712193537358835	-3.794741006534226	0.8453342010164422	0.001560330121917178	-0.04022433240942776	0.1013735985431111	0.090574205287566	0.1165439358448263	2.355732553816309e-15	3.216032539277884e-16	nan	nan	nan	nan	nan	nan
0.07000000000000001	-0.04658016099604728	-0.02863937975298146	0.09339884621582677	0.286108308329017	0.9047250724775963	-0.001500822077897474	-0.2286265717368168	-0.06824967929994193	-0.07379578528637618	0.4456542129715897	0.02796519377690862	-0.06397690160563273	0.01118997197455097	0.0226969961411765	-0.09978202300684308	0.4631333209069989	0.1855748643016443	-0.4631333209069987	-0.1855748643016445	-0.4024203752594961	-0.0399895838978943	0.02162120898746007	0.08204189191743894	-0.1538887561544647	-0.0419592651082344	-0.09370325574342907	-0.05078434482784101	0.5337489489652116	0.9126562160548591	0.03558436997750788	0.003217580974461445	0.9640098615547328	-0.0003652585866329717	0.5150021113350639	-0.7978448155541072	-0.6430975180733731	1.791745643020429	0.2645127275040777	0.08802593566341105	1.674689239066532	-0.9874890304897693	-0.4051514685831378	-1.943222799757093	0.9334967483466782	-2.527200999533904	0.143434492160157	1.335701731313118	0.2045057075350151	6.540144843131214	1.038365029763876	-6.540144843131215	-1.038365029763876	0.4287112449748547	-0.4371416101051494	-0.03229054046762976	-1.499827708868171	0.4605469861286773	-0.2365258560419596	-5.951155389323319	0.3159472936440131	-0.4172755370482881	-1.014256950898478	-3.522152810138672	-0.0588793261715343	0.01858761254190448	0.01545384268020479	0.00514405961907783	0.01359255666735472	0.003281207022654678	0.01070562071199592	0.04941607289208942	0.03475244208724392	0.04605609928863646	0.03617656240192042	0.002362862288807336	0.04572578149672282	0.1126993202704535	0.09726555307043415	0.0115543302333688	0.04700799399224515	0.06581636201660726	0.06043695391449595	0.08313873693734319	0.1037808606491577	0.04920743044548473	0.08986147499697261	0.004374242901135965	0.02171066004495322	0.001353592346592017	0.01121466810017571	0.002156375092536433	0.01312614725875231	0.02254406972015955	0.01463159031091879	0.003963007425138009	0.01087964487092429	0.04943561312046647	0.04432984173623935	0.00467773979284217	0.02916427446916585	0.001320724452800414	0.01531553221243178	0.0542230917285548	0.02553019111484338	0.001011665088215376	0.01886738589096709	0.001254893226491803	0.03578143032100359	0.00145366927970618	0.03232049969846949	0.05095139032920095	0.04274391216219016	0.03459285141646933	0.0408590824022746	0.001126049559622729	0.02387551379507098	0.007503068403167661	0.04423324696069995	0.09927960641528301	0.08380450486840177	0.08831013703779428	0.06639645529966769	0.09732354012194469	0.08268147545991743	0.126499445053432	0.1494670888926875	0.2240199905701141	0.2258948883462341	0.001006484255140611	0.006217002514425715	0.00105828105994883	0.0002945016544620052	0.2012827689403249	0.1399048249283759	0.001006776038481456	0.02029692000071474	0.001009824846496097	0.02745643402091203	0.04376316199300331	0.04822214130199682	0.001004714212769914	0.03689207605486608	0.3464828170952954	0.3552923257349586	0.0490169035897458	0.09041262343495646	0.1904066317929567	0.1942671635785587	0.2337329959443313	0.05688886152891992	0.2628782634483391	0.06763461284397528	0.001000541460604639	0.004618211590440423	0.001001609932876681	0.006723913763992405	0.01223624763525342	0.02221150111486219	0.07009413823186239	0.07435365592585001	0.3199492154294989	0.3146025285467207	0.1178113943479188	0.1576310616471523	0.001026495314489057	0.01298964016377046	0.00558992168996723	0.0197901531174724	0.3698318782428417	0.2189143342112607	0.3214617652933512	0.2368210427800451	0.03045081320682978	0.05035094462666481	0.001009529619825086	0.001551508272503386	0.2249834915595628	0.1224530913988425	0.05036238927130503	0.06996984135762652	0.001005835496857389	0.005122698076018819	0.001009257514130279	0.01907131863824747	0.003533968983597739	0.1107846462765727	0.1140186914160723	0.1289024469766142	0.01373960991831248	0.004337366220091681	0.003727121456576145	0.007085635441324937	0.2358810918562858	0.1015373132287767	0.302590877486677	0.3457604229156648	0.001001965371327952	0.05707853302597302	0.001566185788700471	0.08846775388330723	0.001004634825741751	0.03489894005595175	0.001001672744681653	0.01077468970208183	0.001000570576579183	0.009308459268239236	0.001001136915844336	0.01307860915410566	0.003848072314913712	0.0123784949440504	-0.01518289452542858	0.003485552203494442	-0.07098971947089441	-0.02748216305740903	-0.0041500795868021	-0.01280906304988777	0.001018781064661319	0.001006674493620601	0.0352541099091923	0.03555682411359615	0.001012240182675039	0.09556298569168456	0.00381787609704735	0.07283753201850614	0.110807799273803	0.08418036625754342	0.001265144098153468	0.001005901968795992	0.00100275991154621	0.008429559092278324	0.001141459948985531	0.08692523166178785	0.001024321387340591	0.001004195679806919	0.03903288378098169	0.001011439600814501	0.001922931944634042	0.001010315886158183	0.03852628267127717	0.02708883070282096	0.001011733466560024	0.001104530819453575	0.1133994220735434	0.1018626946179834	0.1115436287298912	0.1765944303643752	0.2685405583997008	0.001015489835169809	0.001156004152877398	0.1749856826164308	0.00100274081099888	0.001002859923258179	0.05278101682635332	0.001005447884483571	0.297276982668607	0.008981268825482017	0.09673004721406477	0.1161740358575007	0.1184013541515079	0.001000606880308438	0.001001768918766872	0.00101212702510171	0.1035720675493011	0.246328103154773	0.1967841440599759	0.001048557260871586	0.0181502611523079	0.20111291075044	0.1601527269939741	0.1154053988174016	0.001013115084671462	0.1677822444933647	0.05694267497464538	0.001008781349345814	0.001010117105095833	0.001024253322429285	0.1057131059863362	0.01193318883065103	0.003332292498247096	0.1030929044618059	0.2328105040734013	0.001001649754211606	0.001005458887692838	0.001007117570393447	0.001001971817637711	0.001000676276496056	0.00100136024455474	0.009002258264105927	0.01023940433498484	-0.0155227568748524	0.003997112739666429	-0.06780283967770993	-0.02993460001913448	-0.005000763205782159	-0.01546575382627232	-5.885442632134384	-1.674947206218245	-0.230482711904469	-0.1327185100352028	-0.5515497005594729	-0.4669746270813739	-0.1353178407682132	-0.6298485456565782	-0.5304162867918738	0.1765795351885184	1.070489704926499	2.239097611928945	-0.2166545523591292	0.00871353131454488	-0.158261023493224	-0.3692892059218805	-0.1552253577808476	1.028004077638026	-0.2708661993486073	-0.0131854169911873	-0.320156928700741	-0.01140518795945216	0.2007605782359838	0.01130561694103302	-0.6820750702547943	-0.4230309105395207	0.1784099355082285	-0.5443555580137696	0.6460492388149024	0.557820196903662	0.6164143480636771	1.983928425505178	0.8690906422548721	-0.004000040305483365	-0.02291873118026663	-1.496625194404138	0.1479729656963698	0.2439988687900823	0.560345975531475	0.1290664264768803	-0.6388818547369822	-2.993499306410973	-2.222152537873508	-2.346227694701576	-3.074979595247914	0.0203841807168966	0.008273705441455564	-0.6781987441282764	1.346668606390685	-3.370303939776405	4.859310721395111	0.0002868950167007052	0.8129611410125417	-3.597311888650871	-3.50975483556343	5.908970077566566	0.0227603407955935	-2.372071071868232	0.3219112460926148	0.005888965841135681	0.003158811602832872	0.6721465366481119	-0.5261876497517719	-0.09270555869143011	-0.05961325878789002	-2.826690140144934	-3.251087699103218	1.05140994204517	0.01438213973990908	-0.03296642040930748	0.1106159878722961	0.09742074406054271	0.1294733224634637	-1.924789508954683e-15	1.208019634638165e-15	nan	nan	nan	nan	nan	nan
0.08	-0.0410257365645325	-0.03618297804184841	0.08670612474783169	0.3038634017782706	0.9075195630531002	-0.0005750195276980229	-0.2099471650902109	-0.07751135704381906	-0.07674195249844955	0.4246016078899619	0.03725692741090716	-0.08683034733986937	0.011690823677173	0.03545536485475638	-0.09734381335116631	0.5309670457119731	0.1935474948515867	-0.530967045711973	-0.1935474948515868	-0.3973742283489566	-0.04424819063321368	0.0212608787303197	0.06678218680827321	-0.149301704189933	-0.04405486326403633	-0.1556033931874054	-0.04805753136663992	0.5302051198371748	0.9020405927912443	-0.0009147085470386867	0.002741647733053447	0.9481014214633369	-0.0003860049977875506	0.5981162356386488	-0.6982135415660209	-0.6907720950249184	1.758304198538339	0.2930363269237107	0.09709765209852747	2.044346978050826	-0.8506812053628492	-0.1757426101019119	-2.274979170965354	0.9136834855711646	-2.039980652882241	-0.04981272531211445	1.198331254576938	0.2830183187315061	6.977897605855078	0.5390869081701267	-6.977897605855078	-0.5390869081701268	0.5825999531254205	-0.4096652509248774	-0.03800569555846157	-1.54144620400312	0.4529415157173118	-0.1783248686160072	-6.458002887134448	0.1695495240499222	-0.292987406405959	-1.114245172177975	-3.763003283879141	-0.02634018994553414	-3.217239222837353	-0.002056622371497642	0.003167756473860733	0.01196008815120669	0.00219052931240495	0.009995695593658297	0.03602241483315653	0.02595213696743757	0.03950278074275768	0.03142483253929314	0.001715023659268784	0.04487618035278211	0.102995018635147	0.09071943832474648	0.007130374629711318	0.04216368985166585	0.06949488527161145	0.0617026699374713	0.1009893516010203	0.1159085992427374	0.07348671371816082	0.1146868124139803	0.002818068735083816	0.02001297653447689	0.001186737401862969	0.01150141761610506	0.00160287504431334	0.01201540803831812	0.014069160698303	0.01067191617495856	0.002585521034432949	0.009737747175026394	0.07397640773920677	0.05557375637962891	0.002929391199106784	0.02742565232618674	0.001168716382230908	0.01524554471164783	0.04094627451431394	0.01958512914837558	0.001011694003451395	0.01874935788438127	0.001828825520075325	0.03791611841890413	0.001241037587086415	0.03257663193996147	0.0445726816912808	0.03691789332799163	0.03000177246087027	0.03660360479974323	0.001072082106444133	0.02593953272866931	0.004441375863559281	0.03935610060188322	0.1036994110662461	0.08677387578989507	0.09307157157760057	0.06933445674374893	0.1019465013070837	0.08561747028032132	0.1523664393815499	0.1680001013468709	0.2426967619973032	0.2325127424946953	0.001014137305310059	0.006212138516063717	0.001140032139747282	0.0001043474706109352	0.1849241535604898	0.1237157924945679	0.001005055150860242	0.02199546665588857	0.00100650408820632	0.03025942309518219	0.04856315895843582	0.05318166930849648	0.001005282027340469	0.03801592445536942	0.3191670403736402	0.3397423612044049	0.02880484232369506	0.06372946435202372	0.1390478913484213	0.1616893561323045	0.1764444762646805	0.03497691298403865	0.1945269187673588	0.03917245044304439	0.001000590501310916	0.004833788823737294	0.00100171076055003	0.006969541390481229	0.006901006039616403	0.01780979405972963	0.08508279418287092	0.08332620987657675	0.2898371058063102	0.2816252850651583	0.1560582680536441	0.1990530101642227	0.001044873633048545	0.01296832900806725	0.01620188782942998	0.02995607879853926	0.2787822113821377	0.1764187631145089	0.2371637941259308	0.1967609488366604	0.09624848351331815	0.1246695285103692	0.001012110622657374	0.001870496669568069	0.1966707454566701	0.1002882705177837	0.05401965509019603	0.07273577294401677	0.001008141414515491	0.005249311474525138	0.00100994324727739	0.01907551498957955	0.002336679017122318	0.1182962726881997	0.1075987614228826	0.1220808853608479	0.009893632930910053	0.002516974867278286	0.002894122149937968	0.006119387346849327	0.1669042438624466	0.07055894611169965	0.2743841436968213	0.3151610141068812	0.001001692393171801	0.06908665496722859	0.001296250995802992	0.08876651015811411	0.001006586935790658	0.03468168510492438	0.001001984748925067	0.01192550695039505	0.001000681599335584	0.0103069138295673	0.001001365273331573	0.01444170296900662	0.01017010411610465	0.01009979603109699	-0.01551408651032464	0.003255979455190303	-0.06621979886250445	-0.02971691083201209	-0.004946608502460695	-0.01669289076780157	0.001009988526981266	0.001004735196199738	0.00780337293195281	0.02836888879416734	0.001012237342036185	0.08375235341512036	0.001068261217553366	0.07547408633720996	0.1374847088639186	0.1203714505663982	0.00102106593819069	0.001006121650881581	0.001002559246777532	0.001444630206721101	0.00104744887357104	0.1198527949706556	0.001026011393320531	0.001004027634757632	0.01337859943597001	0.001011929295027753	0.002828504116598148	0.00101099912729466	0.03522097577942131	0.02262880873400658	0.001015027831588091	0.001079149743706221	0.1074637375211271	0.09810585175878947	0.1062559363724115	0.204730329018523	0.2829720236406465	0.001027370505689447	0.001280351883441511	0.1423697138172108	0.001003514928629282	0.001002945142814865	0.05584148883019602	0.001006217064471904	0.2344752168846467	0.00101233448667432	0.0218300114448708	0.04373508512952148	0.03116829711894577	0.0010006697897434	0.001001856296539921	0.001008188241775414	0.1069887457062397	0.2162401345113284	0.2295166986649033	0.001076344479295931	0.03518977802416781	0.001415370747225359	0.001014215722437444	0.2296031443225361	0.00101618203022077	0.1298110630573476	0.05991434489861781	0.001011962672676468	0.001011091366816285	0.001043231124918278	0.0923755104170991	0.001013245091210231	0.001022382470867011	0.001003138267433813	0.2081459639742582	0.001001216389025826	0.001002622594501824	0.001009829796730965	0.001002572836404581	0.001000891376964846	0.001001792529342923	0.01707605884329863	0.007751292966148539	-0.01584094331294419	0.002655840064648232	-0.0606583578465054	-0.03184281401306083	-0.00571606006643867	-0.02119028695647401	-6.064681109314215	-1.780052631283882	-0.119270270252314	0.0004654777364215544	-1.166243957599676	-0.4895896616498202	-0.02170571435602731	-0.6771060119214342	-0.4576181217319614	0.08188192654657325	1.289456355043264	2.597966793190171	-0.1373406925995261	0.05848422269599751	-0.04389953670312074	-0.4908616066904053	-0.08884480936336916	1.205787231824334	-0.06029597536316383	-0.003659700894540775	-0.9819821562834024	-0.01081771865411848	0.2245747692307161	0.03826013037133186	-0.4506665929439657	-0.4438022368448212	0.2543156569928304	-0.47716440144381	-0.03428683658986657	0.04594755080183923	-0.005121062431257917	1.686325686384722	0.4515746432854345	0.008603010858662946	-0.01430933648901839	-1.714249834454767	0.1958896267854439	0.3236618978976357	0.4428915128128315	0.09174266830394803	-2.471764329874023	-1.860961252359293	-4.36676204545584	-2.059579016922184	-2.629611472117096	0.02322693099660795	0.05207327021270775	-0.1575024890679344	0.4951805333718787	-3.218800240240402	3.390079837358254	-0.006114729617762733	1.138334772792469	-5.183082075281358	-4.645147480475948	8.412741703952843	0.04377752703132032	-2.024614144540316	0.2313844258708804	0.02510922942195261	-0.002246115334118197	0.8417126697679189	-0.8115606171843769	-0.2449445619549717	-0.1205562240526748	-3.454542591338394	-2.901065996849777	1.368760198832327	0.04900214839420095	-0.007439782073603158	0.1194852787081158	0.1018707452793703	0.1432939868036524	-6.181778602458279e-15	2.170415656040189e-15	nan	nan	nan	nan	nan	nan
0.09	-0.03479283497644645	-0.04253544515297421	0.07975407122675826	0.3212452598033923	0.9105267439603247	0.0004327395761070197	-0.1879839672802845	-0.08518787952034154	-0.07716621045865164	0.4006707356248871	0.04613887672157155	-0.1046068388264262	0.01034204088076525	0.04650820046756725	-0.09421866933187713	0.6015015818967405	0.1972251787421097	-0.6015015818967402	-0.1972251787421098	-0.3906378918457818	-0.04810440796591369	0.02091313226514766	0.05152858643268358	-0.1448425559950984	-0.04547137838279859	-0.2229821015184807	-0.04482730192115668	0.5275529660110689	0.889919530812584	-0.0397807292294926	0.002399701973693206	0.8972210617580957	-0.0005276320353177361	0.6315080828917228	-0.5841659427368945	-0.6898342260469107	1.717048096015383	0.305143290332673	0.1038409899097425	2.345180429427185	-0.7004035633440377	0.1044992965540223	-2.478954452084056	0.8707030435499911	-1.517800582228281	-0.2001286480904241	1.022922173700901	0.3332543902036986	7.085129893413151	0.2162677209873874	-7.085129893413151	-0.2162677209873879	0.7633238732885063	-0.3625427978169953	-0.03133574664737205	-1.504624306301344	0.4409843952931164	-0.106709533734905	-6.727294565519327	0.4645277249271886	-0.2396407367407066	-1.312881863356411	-3.551626069209188	-0.05130446796319174	-6.766874800504804	-0.01346800992591304	0.002113437090438109	0.01116115158927087	0.00161035265997835	0.009779025792159267	0.02204275648829893	0.01691188870271938	0.03121683278658053	0.0258764736135083	0.001371324404462093	0.04447106463053391	0.09513168427589799	0.08544104480275018	0.004181417413586509	0.03852166417023087	0.07029655512596261	0.06115442947663745	0.1202636532031848	0.1288008882005591	0.1087633595838444	0.1471227444727353	0.001939611225547438	0.01896497026676982	0.001098650760302197	0.01187162912369064	0.001308977643427169	0.01126497693015818	0.007954700778173817	0.007755857710149346	0.001831535735343048	0.009138539783574481	0.09018313843981299	0.06586369570553115	0.001999511138722248	0.02654474595054441	0.001088135793996655	0.01526542877112924	0.02668555422529953	0.0136643987515866	0.001011919563182856	0.01861562667321123	0.006755607786270385	0.04364718743993189	0.001128989585138474	0.03300253554520656	0.03804779180888821	0.03213531377634478	0.02478173034986919	0.03192067011752659	0.01328583629001983	0.03980366747014797	0.002794087181663197	0.03589330356976255	0.1032735673634274	0.08542706079085012	0.09318775373214246	0.06878194899196455	0.1017438183921733	0.08456291852654718	0.1688456960213016	0.1779938167185212	0.2508575391683962	0.2325825833439119	0.001035704783508927	0.006197503127031732	0.001208461954226611	1.647979607416368e-06	0.1723744087605109	0.1108324476764852	0.02807565911297323	0.04953783879885561	0.03272064147620183	0.06622801744663888	0.05204201233318858	0.05677058693950113	0.001005773919775496	0.03883711363024755	0.2831810802327107	0.3069875926510444	0.02404489951620769	0.05245368637654415	0.09095954129120924	0.113227106634034	0.120226435171996	0.01762858502565014	0.1287939863198784	0.01737787704773994	0.001000639528823883	0.005066884951845244	0.001001821145508858	0.007306678755432913	0.004038996589946666	0.0155113045484387	0.09663782082190164	0.08861301514091521	0.2609779658757622	0.2508987833844032	0.1783029327587717	0.2214513448468422	0.001093584427632717	0.01300797297595876	0.02724902838865659	0.04026102074186899	0.1800234962266144	0.122819455449234	0.1499670962763901	0.1461146955730153	0.1568505652458453	0.2016841699497681	0.001014222906511868	0.002322084553862502	0.1730789661237656	0.08395170436724103	0.05567208695452784	0.07354444338525337	0.001010540364852319	0.005463596706974105	0.001010467300381253	0.0190406184455515	0.001703050305212198	0.1265918914442802	0.1029635493872954	0.1166944852063617	0.006554301439339344	0.001074787929000142	0.003588081983519318	0.006200952113519932	0.1011843089209534	0.03839434908578417	0.2521596937745602	0.2883885668770484	0.05304923597345913	0.1223330798486717	0.001180112576851316	0.08905095293347846	0.001008223266421263	0.0347083381499709	0.001002212117152618	0.01312780738591973	0.00100076502345004	0.01132624119110563	0.001001538457901679	0.01589202436723786	0.01625259763935168	0.007992107406258402	-0.0157191819544559	0.002966273469025934	-0.05971063684986316	-0.03177112774755795	-0.006133107707803868	-0.01919563137938299	0.001008486767224653	0.001004201949454511	0.004405013656078028	0.01569018392115014	0.001013434028849483	0.08451816663486311	0.001046845369951329	0.06774781390453279	0.1566905357503102	0.1885819432536434	0.001019989617816997	0.001007615324638529	0.001002598692362209	0.001259812969935169	0.001039556417353322	0.1044352991849557	0.001026461922561882	0.001004412533076075	0.007208391887416685	0.001012344692557988	0.01967487142013091	0.001013401729691722	0.02604852145874433	0.01559553930734814	0.04776866575967825	0.001047946020032795	0.09850663295675778	0.0892112701196219	0.097285990046882	0.1860520095449393	0.2502578265984617	0.001084194828287562	0.001279181236455398	0.159835412972065	0.1062175301240247	0.1249598527231243	0.0566797005008123	0.001006344002250107	0.1927393248420783	0.03335737711541827	0.01991004531730303	0.0223710087122525	0.01608608411051094	0.001000708115112671	0.001002003472494824	0.001008705238817622	0.117043370981936	0.1968718256843723	0.199633398946581	0.001201777631883498	0.04333262382194771	0.001210349985849408	0.001008183731758489	0.2589111160325946	0.001016623539325262	0.1371376974530327	0.05582464338121268	0.001013945882855862	0.00101094611262533	0.001039148259296193	0.09988594693058039	0.004640164996259296	0.007102165502244703	0.001001819033767544	0.2125051478736606	0.2094790552156984	0.001106949101469371	0.001010007733485546	0.001002343731330106	0.001000818388868077	0.001001656208285679	0.02167632219943928	0.00607707033344343	-0.01582686831179354	0.002924914206361233	-0.05244329803990053	-0.03376799565070519	-0.007653245026247039	-0.02010264752928923	-6.034058484486866	-1.992830364493225	-0.05008985575822737	-0.02855367385678835	-0.6934112655767086	-0.6208012048718549	-0.04363807303484309	-0.4007298551706676	-0.2867786462013709	-0.177482254420527	1.314490619863397	3.806132423969376	-0.07793665365189908	0.02623382509951432	-0.08660757287299688	-0.1579022941319186	-0.03829682879552671	0.8419105895070221	-0.09063650631185781	0.005791102754449821	-0.3537929024766317	-0.01431479222185159	0.8657820962408174	0.04671000873391353	-0.5049795750692569	-0.4959250417376919	2.315550107479603	-0.2507835693280209	-0.2391173696276428	-0.1608937829213122	-0.212206525576399	0.3750476843605411	-0.4376855307809535	-0.005437917465922317	-0.005602715698677049	-0.8687483377274755	4.862026057335759	6.163461475386253	0.2834695158372506	0.07419933299788564	-3.930198606375743	-0.5271281146829857	-5.001675878168894	-1.364508790699912	-1.65442219042902	0.0240947856375841	0.02537413570671884	-0.2384008335566414	0.5530714931925335	-2.925965545273076	1.15906911307438	0.01475388866496205	0.9356418593380956	-4.905893502763486	-5.041260414577966	7.077857215138127	0.04871554607950333	-1.236703575939528	-0.05329875325431578	0.02504363902278681	-0.004011277937664008	0.8236311724205587	-0.2922350465442276	-0.06211091676022196	0.1187392742288135	-2.74017857769447	-2.444717042647147	8.109149664914979	-0.05103247418149743	0.01792942294722858	0.1211369361022719	0.101938717772325	0.1469026768548808	-4.76226307062946e-15	1.307326873599008e-14	nan	nan	nan	nan	nan	nan
0.1	-0.02873469488844085	-0.04810401813814445	0.07310552788974906	0.3381839774891677	0.9135572975759826	0.001489536695444816	-0.1631057995918129	-0.09183503377874568	-0.07437980099751605	0.3756673354475851	0.05483092162167123	-0.1172360177404176	0.008084554432569016	0.05612753444320568	-0.09085384744553278	0.6717920488265317	0.1982692062923944	-0.6717920488265315	-0.1982692062923943	-0.3821346203677648	-0.05151833823364942	0.02063832081393342	0.03678269197869776	-0.1404400908431754	-0.04622368151071925	-0.284340400226566	-0.03900634967048831	0.5253683575437803	0.8757246627281292	-0.06277573426316996	0.001530448253055514	0.8166030838073618	-0.0003993496921337985	0.5631639356226334	-0.5414347163749024	-0.6300700582121652	1.66967613066909	0.2977108686098447	0.1069052552050782	2.627340953759895	-0.6448075617391268	0.4663908741657663	-2.489484753410777	0.8757026034582664	-1.01051813836904	-0.231553455707371	0.9116309271543235	0.3309538921437332	6.929083754859817	0.0123556401224669	-6.929083754859817	-0.01235564012246686	0.9359869480782624	-0.321207837935522	-0.02341869276669285	-1.43990501966802	0.4416049071395443	-0.04548247044786982	-5.253920962536458	0.6876940850868727	-0.1994783346496303	-1.529006393330696	-0.5888001541238428	-0.1318017822010121	-9.164762871935872	0.05192525377128607	0.001582903631405403	0.01076683476357269	0.00131926984654444	0.009729537400111558	0.01285547988213767	0.01105180025125087	0.02070271625758843	0.01899442681456303	0.001199849865412507	0.04431700603325867	0.09087781589987866	0.08226169796745331	0.002674372398780947	0.03610828429471233	0.06730760223415685	0.05843398013491106	0.139018443640157	0.1427081953068514	0.1557002846847938	0.1891477170015368	0.001498049410386638	0.01834072160723826	0.001055356316856529	0.01223960904366348	0.001161898790388687	0.01067483882197877	0.004709385022989656	0.006202826135059622	0.001449286429239807	0.008825807401745071	0.09244544651547613	0.07220616729278732	0.00153276628793245	0.02611789806901951	0.001048041440172855	0.01532445856600065	0.01596766015573506	0.00947669151078126	0.001012240094554498	0.01849533668358756	0.01745972801182226	0.05411462156903979	0.001074161935556539	0.03350662047576163	0.03019930648605152	0.02683569667293028	0.01863786287877876	0.02662229712220846	0.0415986521272486	0.06819131120179474	0.001948170249051237	0.03363265792836149	0.09923576767918048	0.08191070426917163	0.08943410204853304	0.0660276874500705	0.0978217653530656	0.08124499502373653	0.1714056330524971	0.1767536609623856	0.2443445520786212	0.2237574507322993	0.001074906704468217	0.006225223590729041	0.001242080435918318	4.850076898874063e-06	0.171249409930862	0.1062142415687045	0.08905490129273996	0.1102248129131595	0.1036743858289983	0.1393967426627583	0.05429883332713288	0.05902260967422763	0.00100608324311821	0.03953399444185225	0.2440664309335686	0.264118204565374	0.03678519677165335	0.05052822661943673	0.05994579924438474	0.06813607808951419	0.07462620664969398	0.008598292851152349	0.0788820270667107	0.007581626964759317	0.001000683202527778	0.005329734356718974	0.001001949935291491	0.00767742276320998	0.00258775451647582	0.01431766898126567	0.1073689617039562	0.09420545921436187	0.2347759953393478	0.2231166651724475	0.1800203569377075	0.2236240327038866	0.00118066021531882	0.01327761409074552	0.0367118758989913	0.04892868085459375	0.1100761305123376	0.09091861215944116	0.0897864241053615	0.1047925956986029	0.2011248340165807	0.2679800854373555	0.001015499391230282	0.002888317516193149	0.160894453941383	0.07567410919156729	0.05471301552450398	0.07199682956631361	0.001012731332365439	0.005896100694081686	0.001010656535370693	0.01900972774264428	0.001383290643106958	0.1348932979560582	0.103423526993404	0.1157058717733359	0.006642562140197836	0.0009023947108798773	0.006951164373259423	0.008131574768266533	0.05833991182355861	0.02051933928081577	0.2390200623051907	0.2664408013833301	0.1667830808154622	0.2078421460147021	0.001174200591845396	0.0865674830572811	0.001009130034236108	0.03514345420115541	0.001002211132765846	0.01435148822654946	0.001000770201523211	0.01234456799989423	0.001001556810840057	0.01738240418634989	0.02134693771786107	0.006173396109482239	-0.01577816376839922	0.003049087568113049	-0.05206420964124612	-0.03373932114451508	-0.007820064082790474	-0.01930478529845363	0.001006985007468027	0.001003668702709279	0.001006654380203215	0.003011479048132916	0.001014630715662749	0.08528397985460577	0.001025429522349295	0.06002154147185559	0.1758963626367018	0.2567924359408886	0.001018913297443288	0.001009108998395475	0.001002638137946938	0.001074995733149228	0.001031663961135586	0.08901780339925568	0.001026912451803244	0.001004797431394522	0.001038184338863377	0.001012760090091962	0.03652123872366279	0.00101580433208876	0.01687606713806734	0.008562269880689645	0.09452230368776832	0.001016742296359424	0.0895495283923885	0.08031668848045437	0.08831604372135245	0.1673736900713556	0.2175436295562769	0.001141019150885699	0.001278010589469282	0.1773011121269193	0.2114315453194201	0.2489167603034336	0.0575179121714286	0.001006470940028311	0.15100343279951	0.06570241974416217	0.01799007918973527	0.00100693229498352	0.001003871102076107	0.001000746440481908	0.001002150648449724	0.001009222235859836	0.1270979962576322	0.1775035168574162	0.1697500992282586	0.001327210784471054	0.05147546961972758	0.001005329224473474	0.001002151741079539	0.288219087742653	0.001017065048429753	0.1444643318487178	0.05173494186380761	0.001015929093035172	0.001010800858434998	0.001035065393674113	0.1073963834440617	0.008267084901308347	0.01318194853362239	0.00100049980010126	0.216864331773063	0.417956894042371	0.001211275608436857	0.001010185670240074	0.001002114626255625	0.001000745400771288	0.001001519887228423	0.02627658555557991	0.004402847700738322	-0.01581279331064289	0.003193988348074237	-0.04422823823329567	-0.03569317728838634	-0.009590429986055407	-0.01901500810210444	-5.903079743060834	-2.383012413136372	-0.03834632300497878	0.03390175962670705	-0.5302119949495228	-0.7563272362817605	0.02850571063837413	-0.2572966745838581	-0.2118889605485937	-0.3525598496325701	1.492459984737329	4.51577488719925	-0.05258917096447534	0.05803790517347342	-0.0118409367066818	-0.2182562287515954	-0.03154980743893556	0.4162936840951015	0.03051572346042747	0.004169446182589318	-0.6353775250872236	-0.008129472696366553	1.17184779084672	0.05389639543305563	-0.5540741032973731	-0.5668898994648348	3.15901745502637	-0.2367341233006443	-0.4681951411166018	-0.3944032072201445	-0.4577954122386	-0.5604485391724801	-1.32742004888042	0.01707418140462051	0.006870981170107151	-0.06122209239433606	6.82481002105282	7.763688070830172	0.1755125335575523	0.06688099564935357	-4.49468823633226	0.009102391315116257	-3.692517854705689	-0.3959718601440364	-0.2299468096523095	0.02917758634755933	0.05879459877904131	0.06346829975530753	0.5563082951935182	-2.629923546480549	-0.6550495277566628	0.03988469976139664	0.8108784066714925	-0.843389200184981	-2.780316802629389	6.268996513590565	0.06670654263818422	-0.4128199495665006	-0.2398724261645523	0.0687529803538517	-0.001444946995792856	0.8428702209073782	0.06799672710770284	0.009014182076343748	0.2492553535625817	-0.5966251471488969	-1.936129649626947	7.82128845574978	-0.5045803819181519	0.07425281915398856	0.1237613597291171	0.1016706347294091	0.1513056709798047	-2.235136880199198e-15	2.591572319321761e-14	nan	nan	nan	nan	nan	nan
0.11	-0.02384300609890492	-0.0534336392708009	0.0674554646499318	0.3546348395892738	0.9164352818396881	0.002536872832488696	-0.1353371638782107	-0.0980951419162869	-0.06732057989645765	0.3512976415067877	0.06352669014787704	-0.1254352237747441	0.006112095914629563	0.06480966289864487	-0.08792457563054006	0.7401167563862152	0.1974568663621893	-0.7401167563862153	-0.1974568663621893	-0.3719997292326062	-0.05455539014559096	0.02042920368000732	0.02269546578416553	-0.1359955981674236	-0.04644329466383842	-0.3146657951664314	-0.03194221793003332	0.5236124345923047	0.8594732510842328	-0.04181390790770852	4.733118779028991e-05	0.7301750231720883	-0.000202495879807491	0.4152156058297984	-0.5176221914124889	-0.493731092130812	1.62109215079356	0.2782652862882834	0.1013202888949574	2.923796041534809	-0.5926085493771044	0.930808771272728	-2.384821208529413	0.8515082689240655	-0.6534020078377422	-0.1607149005996736	0.8187625442191142	0.2479769640889805	6.721616174477327	-0.1732256712000165	-6.721616174477327	0.1732256712000167	1.08407776314797	-0.2874278958252482	-0.02028792368261472	-1.379336993973946	0.4469309964275964	-0.0009301940182417725	-0.9644987217318519	0.7225204293512257	-0.1380824336719174	-1.714764403130605	4.374193098252714	-0.1577029227400213	-8.064754753705056	0.001182536044623792	0.001300778578818043	0.01058518835855679	0.001164647825647252	0.009795515707191763	0.007150770026754512	0.007443620123991053	0.01202963882495091	0.01284234423637081	0.001109705572010313	0.04434442777937559	0.08852860622231333	0.08018626142293316	0.001867050871739789	0.03443952386074012	0.06212407430522213	0.05439263294449141	0.1546579298624455	0.1561546227890123	0.2024342529447472	0.2308000338737531	0.001263105075783036	0.0179473295500137	0.001034144871012803	0.01260051287984726	0.001083935919946384	0.01023808933199846	0.002932776217177501	0.005228205061168085	0.001245651220928132	0.008659384627271968	0.08368658634546831	0.07337341197069028	0.001287892386514233	0.02603061565618289	0.001027062707952519	0.01540909108850505	0.008810375824978867	0.006343609820467762	0.001012230271214324	0.01841054323776207	0.02742642491811856	0.06409029050706821	0.001046828355058773	0.0340290227616578	0.02339486296983177	0.02204460531538262	0.01310020437458737	0.02180744193232636	0.08051151638691603	0.1034737377694727	0.001491308039528077	0.03207960396239826	0.09389287270890424	0.07697624764813459	0.08442384337074751	0.06193616072017757	0.09262909274677801	0.07655159894064777	0.1634093416934321	0.1663826919776472	0.2286168808502768	0.207057514599833	0.001089284774117173	0.006235374286601027	0.001228496438449943	5.251517590861967e-05	0.1733335619538308	0.10511333896694	0.1302482525138971	0.164262998586376	0.1382395595474372	0.178575048982613	0.05573939262932014	0.06018435467680685	0.001006243725798391	0.04021487468938548	0.2105527531239842	0.2238974416036489	0.04213054058187232	0.04792263445760289	0.03903552467712923	0.03938799512646893	0.04218665601089028	0.007511889643171387	0.04694502600994489	0.009749829219902703	0.001000745731731047	0.005636297294073248	0.001002350471640046	0.00814069431368711	0.001853541638666445	0.01385384862980312	0.1138237735201695	0.09749164751141527	0.2098162158601053	0.197239243786709	0.1706050346606191	0.2141277947739771	0.001502964571065027	0.01401329347206559	0.04165278065203774	0.05336036366163879	0.06730360535578887	0.09004479420479151	0.05131264515842193	0.08445023111509532	0.2248084702302465	0.3074224072578361	0.001017966639326165	0.003667710703445381	0.1528501023659777	0.07215165559937475	0.05142520169561669	0.06835227457722605	0.001015317378697435	0.006552827057206056	0.001010582950105119	0.01900476684488097	0.001218222985512016	0.1427406961028817	0.1052462856453993	0.116081498454454	0.007853405453723074	0.001068777175728137	0.01098658830913811	0.01062031697058913	0.03244698613610811	0.02041810296154368	0.2288119193212074	0.2487848951306718	0.2219644802016521	0.2290073728043143	0.001166037266699965	0.07907976201929717	0.001047029974004159	0.03620416562855164	0.001002199038552329	0.0156206740633848	0.001000771970212546	0.01338664581578569	0.001001570064621092	0.01891413731164247	0.0231851803981881	0.004222166337256666	-0.0157066116939407	0.004548970401042711	-0.04579821235916521	-0.03532526476917077	-0.009181493245551954	-0.01837533501344403	0.001006405762657544	0.001003514396093696	0.001005080747574372	0.002016903635669746	0.001016860914234715	0.08537146529141781	0.001020409450831404	0.05164202367330822	0.1812242354780724	0.2976687021356763	0.001017674077409326	0.001014569736010032	0.001002869615209808	0.001053776451405617	0.00103495600976446	0.05690244718654021	0.001037505695552866	0.001005591710564962	0.001027501496368902	0.0010117631355819	0.04032183077881075	0.001020552932844836	0.01459053583175121	0.005709254476049075	0.1597884958216895	0.001012647858584388	0.08385128404748503	0.07534617185656438	0.08299358726065377	0.1357427739153943	0.1849321158494777	0.001073141333683585	0.001160478776543363	0.1761926161754596	0.1666079512397399	0.1314435677448035	0.05753027809626882	0.001006359802436875	0.1503147444226419	0.03337941592305289	0.009508509346138004	0.001399707287972217	0.01030026023433662	0.001000865260454562	0.001003289035660825	0.001150561669084072	0.1194656191019078	0.1552006694777507	0.1424690599823929	0.002271726793970357	0.04403589566259666	0.01496815103856523	0.00104968671625209	0.2452346575658412	0.001023469723615618	0.136388162335099	0.04362571493216974	0.001019768268716154	0.001010257207796135	0.001055695631929513	0.1081766930734386	0.009884267174639047	0.01710984561520127	0.00100065900712566	0.2048276101638795	0.212448995077386	0.001112065628793308	0.001151023144335142	0.001002247223242942	0.001000797848050352	0.001001637981456614	0.02255029895258667	0.00212639147430317	-0.01555011432616208	0.007132838876348192	-0.04078819437776984	-0.03661687837844133	-0.01021577301586551	-0.01693414625749889	-5.677031132466632	-2.945063683495749	-0.003372166018447578	-0.004361412086647477	-0.2316002426160312	-0.4819744841981507	-0.006746846485780634	-0.1564610270612518	-0.1299665754468479	-0.4589400468221781	1.16948016241554	3.830999499207615	-0.0286387023171558	0.02509325816449419	-0.05649599485655061	-0.02562841027030098	-0.006174093814130322	-0.2507160058679789	-0.02362200070022393	0.01144163922508294	-0.1183920516958965	-0.007883022577524528	0.8298423551986658	0.05150168219962153	-0.4058570489533233	-0.4121287908404091	3.86783736239373	-0.1040021983095419	-0.5115746704716245	-0.4186867345461083	-0.4770980113764379	-1.490255302553603	-1.989415678625225	-0.008848931720650717	0.004147123398446482	-0.1363855231418155	3.720035761851038	0.2666629351398781	0.06528970819345763	0.06698682438120283	-3.52623341691862	-0.5047867884792552	-2.117139684800874	0.07823482575367216	0.5374249984408808	0.03210355109887676	0.04230984669101422	-0.0887963592422812	0.1067888112688038	-2.535367113561378	-1.287296895156981	0.1001683520637136	0.1120383981944781	0.110333951528733	-1.635997023693339	1.626298087179183	0.08565237297156128	-0.2981749161695321	-0.48066187492075	0.06467080832442484	0.0003195635688405162	0.738507992364381	0.0187740358323461	0.02184762441606104	0.2506224676866019	0.2991531542389174	-1.61861460014299	-2.625347327928552	-0.9107315324359085	0.1350407452907294	0.129876127598587	0.1063358581546519	0.1552020960831585	-1.497586543079387e-15	2.785175373295804e-14	nan	nan	nan	nan	nan	nan
0.12	-0.02042954710094622	-0.05831911559152015	0.06335513599954158	0.3706177377338677	0.919130189344901	0.00349110880717113	-0.1046816817096323	-0.1033950944384458	-0.05605651706752762	0.3279635678013774	0.07162223034297435	-0.1307856366840003	0.004914723365819804	0.07238214093342235	-0.08603277829906009	0.8059395406640877	0.1948366519676646	-0.8059395406640877	-0.1948366519676645	-0.3605913354209426	-0.05729140317760605	0.02019489854698431	0.009160016604499178	-0.1315087235462821	-0.04629208606794923	-0.3066971885871086	-0.02460817775652222	0.5228791853098801	0.841559605311837	0.0165686811626161	-0.001481236039505342	0.6564298787615367	-0.000100958424228453	0.2675179773072542	-0.4526057539874719	-0.3201231403267712	1.576083339566634	0.2610955169118765	0.08828522273278899	3.204710244755137	-0.4527764386626055	1.307359219740072	-2.282360706333219	0.7556569372365887	-0.440759513354884	-0.07653626191867803	0.6897008430342793	0.1234589954420688	6.428699098497577	-0.3492192527414864	-6.428699098497576	0.3492192527414864	1.190687483378597	-0.2610000619506041	-0.028456292586019	-1.329549616695549	0.4500812962174991	0.02868187935379752	2.404879341301146	0.7416757716981157	0.005056399160787913	-1.86145321903018	6.895352388848815	-0.1408918146071277	-6.628179626991505	0.03286198242178376	0.0011592900717884	0.01059160728279709	0.00108723657227263	0.009969202880859248	0.004215147406047421	0.005616271156661288	0.007002221004114112	0.009197233033772335	0.001065749440969527	0.04450755940212617	0.08722280112586488	0.07915906957141508	0.001459379752278513	0.03334688380175536	0.05545171483200237	0.0491905700310452	0.1659704044600969	0.1655508915695753	0.2447831757045153	0.2660939272249598	0.001144925856681059	0.01771695832416071	0.001026274743346395	0.01296048212897802	0.001045074219289274	0.009925178253507087	0.002026057195844821	0.004711049444783445	0.001145417510740457	0.008613538598293577	0.06446957533152929	0.06583442202835842	0.00117065107640569	0.02613246216156647	0.001016974784577147	0.01552698296862939	0.005096250021685025	0.0045657857024499	0.00101172664644	0.01835660012633029	0.03430472266489426	0.07084259584180706	0.001035541432499041	0.0345550065288208	0.01868688808932784	0.01868429807904141	0.008824619541454129	0.0180587682588273	0.1282985829998685	0.1449554485273594	0.001260398939400552	0.03095010339381356	0.08835524662335233	0.0718216411121228	0.0793929543061931	0.05775826084339503	0.08734076235844153	0.07177875065626202	0.1459898115181422	0.147418354015745	0.2064156222207223	0.1844321671395475	0.001062519361482454	0.006172147166507896	0.001162930551111301	0.0001174942402018693	0.1741821281767219	0.1039379892022036	0.1343509205623121	0.1793697011153916	0.1086782055880465	0.148623796205538	0.05652932106930073	0.06049746866280281	0.001006268330418939	0.0408275663399565	0.1882300868107085	0.1940581550088849	0.02972358584408402	0.04094117155390411	0.02327423174161855	0.02459246545554648	0.02354853773985907	0.008153861510341772	0.03264067244419542	0.01580688168877477	0.001000836420677254	0.005971176378208955	0.001003120119943576	0.008692622404522137	0.00155575230295499	0.01389046201252751	0.1143703410638503	0.09645842438077079	0.1852041016192104	0.1726131952433352	0.1540859983000697	0.1970161180621123	0.002135781896507915	0.01513932464324287	0.04079948914268309	0.05190105368762274	0.04754317573538713	0.08195945803549076	0.02848017408320913	0.06511583703231251	0.2235713904975764	0.3006426519144124	0.001022403517645833	0.00453097053881046	0.1447133930488028	0.06958052792222622	0.04590320965539975	0.06255112600254033	0.001018530276520609	0.007231087181640297	0.001010274216938706	0.01901345493767564	0.001145969310579036	0.1499014294814859	0.10662640316471	0.1163142610243113	0.00926171313664622	0.001291053469658738	0.01493896068694118	0.01318661173769251	0.01782927534368819	0.02095790778448332	0.217832162098733	0.2335972493957051	0.175752127517458	0.1745931148541072	0.001112338924529065	0.06999749827341908	0.001136411794985228	0.03778729468628005	0.00100225932666335	0.01694501717773374	0.001000799091130817	0.01446310375710245	0.001001635765298842	0.02048966894810187	0.02131373688963494	0.002054118928892758	-0.01550764167946726	0.007674831697535234	-0.04141618402812106	-0.03646971337071703	-0.01005219831967918	-0.01667827702203713	0.001005826517847048	0.001003360089478112	0.001003507114945511	0.001022328223206555	0.001019091112806646	0.08545895072822979	0.001015389379313533	0.04326250587476085	0.186552108319443	0.3385449683304639	0.001016434857375362	0.001020030473624557	0.001003101092472716	0.00103255716966201	0.001038248058393318	0.02478709097382473	0.001048098939302499	0.001006385989735412	0.001016818653874434	0.001010766181060293	0.04412242283395872	0.00102530153360088	0.01230500452543506	0.002856239071408469	0.2250546879556107	0.001008553420809346	0.07815303970258156	0.07037565523267438	0.07767113079995508	0.1041118577594329	0.1523206021426785	0.001005263516481485	0.001042946963617448	0.1750841202239999	0.1217843571600596	0.01397037518617335	0.05754264402110907	0.001006248664845437	0.1496260560457738	0.001056412101943593	0.001026939502540717	0.001792482280960926	0.01959664936659714	0.001000984080427192	0.001004427422871927	0.001291901102308315	0.1118332419461834	0.1328978220980853	0.1151880207365271	0.003216242803469655	0.03659632170546573	0.02893097285265705	0.001097221691424729	0.2022502273890295	0.001029874398801473	0.1283119928214802	0.03551648800053188	0.001023607444397111	0.001009713557156816	0.001076325870184914	0.1089570027028155	0.01150144944796975	0.02103774269678016	0.001000818214149996	0.192790888554696	0.006941096112400917	0.001012855649149757	0.001291860618430245	0.001002379820230251	0.001000850295329381	0.00100175607568479	0.01882401234959341	-0.000150064752131982	-0.01528743534168128	0.01107168940462215	-0.03734815052224401	-0.03754057946836941	-0.01084111604567561	-0.01485328441289333	-5.425352840971939	-3.359465519650569	-0.0007332571539110766	0.0554435329441892	-0.1740457629632346	-0.2549329611628088	0.05564768596499924	-0.04764773598259327	-0.09666488555107826	-0.5847029942385029	0.6824282444176685	3.244090182997151	-0.01998500469016822	0.05785098776290423	0.01292674559138941	-0.1267631372500527	-0.007434458339999441	-1.324953239951872	0.0683415071045531	0.0108213177056955	-0.3643260106285986	-0.001959404170533237	0.5271750701887913	0.05461269168620136	-0.2679172790559421	-0.3536535961878677	4.398874293068102	-0.1520234438255761	-0.5122251241115554	-0.4116778365980702	-0.4736858524980138	-2.279122334605318	-2.512502314444262	0.002398618211645688	0.01033377422700594	-0.07611152498869464	-0.9614866077873413	-6.062223748555754	0.005786330241198413	0.05324327625710226	-2.418392962940018	-0.8660717570578964	-0.9020071962811087	-0.05029684511382993	0.5478232330934222	0.03484081570392783	0.07652590685054689	0.1635550465923687	-0.3075739903460571	-2.379648978007653	-2.178137284147674	0.1179550577329546	-0.3673201495407061	-2.285692843115085	-2.578722702484376	-2.975418919190234	0.08347987226076184	-0.2225547665576904	-0.6711911432844304	0.07305973261602029	0.001284851229851402	0.7055372672634304	0.03942390485554202	0.02019294789308288	0.2647658665188076	-0.4684169187064949	-1.442477546088621	-7.294608492214047	-0.8234889234968139	0.1787363452204897	0.1347928152318205	0.1085466598144471	0.160065373213156	-1.218901809372509e-15	2.699126531949666e-14	nan	nan	nan	nan	nan	nan
0.13	-0.01834413117621159	-0.06244984129604091	0.06102563309773283	0.3861827343517778	0.9216869637408935	0.004293912425122155	-0.07146862821999271	-0.1070498256983302	-0.04202742998149241	0.3054144437210017	0.07861779597510352	-0.1345153539157155	0.004483019739274725	0.07861518971592386	-0.08544211347325206	0.8676177195138112	0.190364922788597	-0.8676177195138112	-0.190364922788597	-0.3483749947596708	-0.05983159050316363	0.01982276480164115	-0.003973566452017499	-0.1269840303184079	-0.04592003249810039	-0.2814365233508164	-0.01693007471762507	0.5240824300933777	0.8224263616905391	0.0827783510692975	-0.002882284165020166	0.5933330022695925	0.0002325573551704015	0.1540921355572543	-0.3740326451713957	-0.1501307774008425	1.53810924481598	0.2506433126709182	0.07241858603935265	3.425803605932439	-0.2805326630840155	1.463027451807346	-2.236669492117836	0.6452488496357281	-0.31585557074371	-0.01219353958649583	0.5588419152927258	-0.001775954386780444	5.890838885696621	-0.5532541531468909	-5.890838885696621	0.5532541531468912	1.249769423356115	-0.2481476515769837	-0.04564689288409153	-1.301650173535591	0.4546990863694709	0.04375138752821527	2.555078279136425	0.7771197404297683	0.233488321880785	-1.955003669690921	6.074424242875253	-0.1395987897271876	-5.993504563185186	0.03632270096389553	0.001084047017345695	0.01071182430025215	0.001046123812587801	0.01024907950126263	0.00264881999803585	0.004627668246621875	0.004097945804703135	0.007050772409777957	0.001043899561619683	0.0448166816393959	0.08426079372026828	0.07703306336424839	0.001241182353192792	0.03263611004918078	0.04903146229013374	0.04395251070574651	0.173748791115414	0.1707661995830821	0.2804559101160969	0.2941992091187596	0.001082060184791101	0.01758799755036114	0.001023343662107283	0.01334041293838712	0.00102458565809673	0.009713124688671778	0.00154016729614335	0.004377736075946791	0.001092997709396999	0.008632836332609898	0.04391857305386267	0.04991789778818033	0.001117968410855009	0.02644835474936747	0.001011821610535641	0.01567333044265328	0.003109177899965444	0.003414402001550335	0.001011243947547518	0.01832500406946767	0.03845248396148151	0.07484031536669189	0.001031130138283137	0.03508672307337345	0.01554856587032646	0.01640898330451261	0.005750414858852041	0.0152586676416195	0.1724930281207604	0.188731580751948	0.001136876741988265	0.03000427826716327	0.08246259647096092	0.06641077630675098	0.07405129390779153	0.05338341289711749	0.08175348865228016	0.06678776796928325	0.1274144225677765	0.1275469478517197	0.1835564717892191	0.1605044451742507	0.001034882537581107	0.006091956702944399	0.002189773492474784	0.0005633599603162251	0.1755935695261952	0.1049989928124164	0.1319152791133893	0.1695574148933283	0.07387912778470895	0.1017097853872844	0.05802823068912998	0.06138363165431715	0.001006534513025726	0.04133827113222661	0.1718492442948149	0.1729462795942971	0.0162574822067891	0.03323217730471922	0.01272467845751925	0.0173885825965353	0.01475967034538985	0.006304478793850276	0.02722387870610114	0.01804636032786215	0.00100095013326351	0.006313358051323361	0.001004034041085756	0.009291105457218127	0.002723302352793896	0.01552357685777733	0.113548589888105	0.09459027030902663	0.1623561356392342	0.1505439927115634	0.1380081276252701	0.1777634796435296	0.005877591212532165	0.01937978456420119	0.03890015333339598	0.04910296077770678	0.04748844772472331	0.08071478831050087	0.02283077344161493	0.05582532460026592	0.2224186697887827	0.2842453825287036	0.001559973356290767	0.005630472553280319	0.1375834796338036	0.06857704118256971	0.0406818524887174	0.05694812411595087	0.001025958488509032	0.007845018661810905	0.001010142239774237	0.01902901711841867	0.001108967919110984	0.1561310134800732	0.1072344345530299	0.1165345374045454	0.01146686196495922	0.001735868703009036	0.02015582845770766	0.01684851210694359	0.009786584306826432	0.01524624029175842	0.2041382587669132	0.2190002411243911	0.1205676769179054	0.1273573654335898	0.00106317987029012	0.0627266757474484	0.008227671905858581	0.04654689451497433	0.001002339894141085	0.01825706438043388	0.001000832747299307	0.01551396612477029	0.001001715173895261	0.02204637284630853	0.01894323423767527	-0.0004671623380562879	-0.01540253705145588	0.009611357630529036	-0.03841788114778352	-0.03666638930656229	-0.01069987007941819	-0.01511852378502671	0.001005605634522832	0.00100330090675248	0.001003011615449572	0.001021227560444629	0.00102290373508313	0.0757811507791024	0.001012455568253078	0.03929379111655991	0.1860436061715261	0.3536558368040346	0.001016756659909344	0.001020515318909473	0.001003396353958046	0.001033311781177163	0.00103856779122013	0.01295711833815104	0.001075815651749912	0.001006520016203648	0.001015574706228389	0.001010720811412155	0.04260797287323797	0.001027585797268702	0.01190365622427235	0.00215137710224546	0.2543146573720396	0.001007958935879074	0.0713937654640312	0.06412124635241004	0.07128644739740697	0.09492730454959838	0.1382557517196703	0.001006837994589605	0.005138231996930477	0.1803629373059066	0.1338731314842953	0.03582597902696692	0.06192446835241427	0.001007287753815571	0.1406235154412622	0.001061629703024418	0.001023474347527147	0.007644396341088574	0.02216299001949022	0.001001139871020816	0.001005457012452158	0.00618764915287398	0.1128260766491932	0.1181874513807339	0.1113162035159914	0.0154078838037448	0.03669098507506314	0.0631112507203398	0.02921781468641408	0.236322821402957	0.003042483390509509	0.1252495980783022	0.03348226818810756	0.00104221962466693	0.00101025138398201	0.001065466320696722	0.1073472772483483	0.01582585125666945	0.03006039071695247	0.001000770890007808	0.1694251551186406	0.05644434687974947	0.001011284032675729	0.02793495820521141	0.001002460897069554	0.001000882559028382	0.001001833124539782	0.01666810909617891	-0.003242121673760873	-0.01538951379124411	0.01037961814425063	-0.03627536276786945	-0.03616371311298219	-0.01123454506628713	-0.01377096204571785	-5.141240800429507	-3.517042625710276	0.02047312287357544	0.01577005773924115	-0.04924886539023199	-0.1704832296917262	0.02239180358466718	-0.3574691400303915	-0.05123307692708824	-0.475379213387621	0.3584528793744629	2.396910926119343	-0.007398954478455762	0.02841998186404054	-0.03706252965723006	0.01715532702389982	0.007666017387394108	-1.743378647938667	0.01753785528539011	0.01721593788029787	0.02090587582807063	-0.003317892122202278	0.2739702073303643	0.0529133491436689	-0.1857396687485157	-0.2184979392577936	4.300131011033437	-0.0629374936421173	-0.5687915491918205	-0.4622618312956604	-0.5234129176605704	-1.72918352827938	-2.23619553830535	-0.01286112866427749	0.07413154046981882	0.2613005161197878	-0.9399049965970311	-3.328453773721947	0.1598826473860372	0.04757958364551265	-1.833166042713759	-0.6313580649072122	-0.5327970399303312	-0.2440261788731213	-0.01989754359163476	0.03383185644938978	0.05164198867915516	0.2129804215294449	-0.08881148153264833	-2.035423694206658	-1.668984440666012	0.6783639805375811	-0.2124191530844476	1.388211938728981	0.3587575758637557	-0.8604290745541603	0.1368012963853806	-0.002940999963014177	-0.4676916956734345	0.05357107399082242	0.001826529606327574	0.550476237130578	0.00255874853777957	0.06265139642241702	0.4567693155238598	-0.5731902642846599	-1.504310764238948	-2.54692458752977	-0.5974604210458342	1.448979589418327	0.1284033042199346	0.1022161070622841	0.1521007494883149	-2.999227115082878e-15	2.327175733501443e-14	nan	nan	nan	nan	nan	nan
0.14	-0.01725716583145667	-0.06580963366004625	0.06026545370420707	0.4014037878461997	0.9241507346060109	0.004942342231601644	-0.03640754653579086	-0.1090530046955194	-0.02750458294457315	0.2830460703114959	0.08456306054461658	-0.1373161808539834	0.004623071049797311	0.0835976392759369	-0.08599729586891655	0.923434362663012	0.1836090175032307	-0.9234343626630122	-0.1836090175032308	-0.3356521714643531	-0.06227656117748086	0.01928843196128441	-0.01696265044480418	-0.1224179070786557	-0.04545660725915486	-0.2574391315407946	-0.009402284860957819	0.5275068670343114	0.8026633686287963	0.132614019027884	-0.004278831418676411	0.5365136096620804	0.0006751261451670426	0.06782786131132099	-0.2984190858843768	-0.006258438670169646	1.507294714869014	0.2424948107369989	0.05741046043848166	3.574315883667582	-0.1224659861235111	1.40611120991687	-2.246210572159201	0.5455967247133661	-0.2549814546653442	0.03781472545793089	0.4395809985492199	-0.1057104488517319	5.256391958393088	-0.8060544740012408	-5.256391958393088	0.8060544740012409	1.291984010176896	-0.2419567317027342	-0.06089611158767672	-1.300649803949082	0.4583672985949497	0.04695621317311155	2.152224656047078	0.7116131352521619	0.4492948306466195	-1.987403107118193	3.620551999229871	-0.1399916402354502	-5.37268285010466	0.05467258454132636	0.001046319141492826	0.01091499898484014	0.001025543827781926	0.01058936936769945	0.001859443113399991	0.004119812921945499	0.002624110108000128	0.005865087118826046	0.001034885649862652	0.04527969631573386	0.07835579564643637	0.07241137407922436	0.001130545883128505	0.03220735802394763	0.04367330442517636	0.03943357891195869	0.1782736071341267	0.1726763395788799	0.3080176234279073	0.3144310403544761	0.001050793115191223	0.01753714314641705	0.00102212132743735	0.01373457792116245	0.001014493166070113	0.009549426238389324	0.001297095191789214	0.004195253256086379	0.001066952046862114	0.008694299189724405	0.0267563340089503	0.03326630827248655	0.001105492248887317	0.02693723616386977	0.001009313287280729	0.01584665694185083	0.002105266399558747	0.002721035326593507	0.001010980026385586	0.01831108060194437	0.03993141896744926	0.07635402743925805	0.001030068102201263	0.03563692815007956	0.01372701827000313	0.01499762484609805	0.003835633599954586	0.01344618123359337	0.2088439665135482	0.2298336459317041	0.001074809311306945	0.02917543527821248	0.07613767250785136	0.06046893588370623	0.06826047271570636	0.04853362264471763	0.07576924483565591	0.0613324476477939	0.1122648304342038	0.1121541908485637	0.1635104905754713	0.1404451871796353	0.001021856641329158	0.006026436238423439	0.0047412570531346	0.001505968463079313	0.1784875520675037	0.1086237649063699	0.1353500801252812	0.1617929139840163	0.06255849236258905	0.08189721355855933	0.0608225315485735	0.06346384919701313	0.001007187341301808	0.04175279604184077	0.1580369845674743	0.1568111556998851	0.009067218721774413	0.02920139081319712	0.007165620697566995	0.01405597136875596	0.01298463590692205	0.004784408319105404	0.02556664492172021	0.0170095300506281	0.001001084895557364	0.006652540257806346	0.001005005823903627	0.009894887877914635	0.005740216848234357	0.01914832042455042	0.1134805669882127	0.09422710159952037	0.1421099218258005	0.1318800780420026	0.1265616924307646	0.1637045484268496	0.01374109310253045	0.02767114533557318	0.03792623229318156	0.04725025621309481	0.06293628300486527	0.09675275762230909	0.03316548000621351	0.06505373574536166	0.2340719592211352	0.2723061880912768	0.002832917198600321	0.007274611781561495	0.1320344604508325	0.06902573955117811	0.03690303921843607	0.05283164285626965	0.001038981065814425	0.008379398872913321	0.001010345329791377	0.01904996442469383	0.001085039132820219	0.1611128883176277	0.1069113817758676	0.1163239835419971	0.01469794425453815	0.002421707351017719	0.02714456175707722	0.02210510021201925	0.005601010671386787	0.01150862880986736	0.1865949617448246	0.2029633009896318	0.1052710458778526	0.1157669591907051	0.001037819959678468	0.05871259306553348	0.02469066028758687	0.06428280585264586	0.001002420716416	0.01952881684037444	0.001000865706875479	0.01651923176521108	0.001001793402008588	0.02354819079907072	0.01671579785141381	-0.003368960708197883	-0.01543555447516149	0.009795485434611121	-0.03670325501808769	-0.03581403704831874	-0.01117804667973868	-0.01387705779457292	0.001005384751198607	0.001003241724026848	0.001002516115953632	0.001020126897682718	0.001026716357359578	0.06610335082997491	0.00100952175719266	0.035325076358359	0.1855351040236092	0.3687667052776054	0.001017078462443329	0.001021000164194374	0.001003691615443417	0.001034066392692321	0.001038887524046935	0.001127145702477349	0.001103532364197346	0.001006654042671894	0.001014330758582343	0.001010675441756694	0.04109352291251785	0.001029870060936496	0.01150230792310967	0.00144651513308244	0.2835746267884685	0.001007364450948798	0.06463449122548084	0.05786683747214573	0.06490176399485886	0.08574275133976382	0.1241909012966619	0.001008412472697741	0.009233517030242507	0.1856417543878133	0.145961905808531	0.05768158286776031	0.06630629268371949	0.00100832684278571	0.1316209748367506	0.001066847304105235	0.001020009192513576	0.01349631040121624	0.02472933067238331	0.001001295661614454	0.001006486602032393	0.01108339720343964	0.1138189113522031	0.1034770806633825	0.1074443862954556	0.02759952480401994	0.03678564844466053	0.09729152858802252	0.05733840768140345	0.2703954154168844	0.005055092382217591	0.1221872033351242	0.03144804837568328	0.001060831804936089	0.001010789210807083	0.001054606771208526	0.1057375517938812	0.02015025306536872	0.03908303873712477	0.001000723565865671	0.1460594216825852	0.105947597647098	0.001009712416203245	0.0545780557919926	0.001002541973908865	0.001000914822727395	0.001001910173394783	0.0145122058427644	-0.006334178595626782	-0.01549159224080694	0.009687546883879123	-0.03520257501349489	-0.03478684675779192	-0.01162797408689865	-0.01268863967854236	-4.806758264662555	-3.595803149912205	0.01585827627252563	0.06752618215090583	-0.07789624589035367	-0.06277789455414449	0.08642617377863779	-0.5467843515530236	-0.04026054008285902	-0.440877487936984	0.02139464087580726	1.669400051380339	-0.004363730719105392	0.06069782243626092	0.0225977685022078	-0.09659702745466293	0.0009985662196693654	-1.471966295055027	0.1029392724448766	0.01621712273954245	-0.272722605440596	0.001575115343727663	0.03037357972504224	0.05831039811674268	-0.09512601583295302	-0.1561307543511263	3.864060884101498	-0.1286270162862826	-0.618420247646138	-0.5066662978225049	-0.5665533794001389	-1.383392502431536	-1.738809520308031	0.005332618020131108	0.1096823307569659	0.4366421717594415	-0.5519295452370923	-0.6419359506500478	0.2445972404777726	0.03400729972612559	-1.423042658904873	-0.1304302055253547	-0.1277528700347077	0.01556560323539465	-0.1074385501708817	0.0342409223777306	0.07758578045057961	0.5618807908967191	-0.006576917898469373	-1.698591405565493	-1.139395843767017	0.9281352278158076	-0.1782424804798799	1.170834964244652	1.125062012944097	-2.083803929533805	0.1924073150230247	0.06788225509532239	-0.3738870179030533	0.05714947880259826	0.002361876450306544	0.45599543505677	-0.04674214370093878	0.0683976308249645	0.5837034136837805	-0.07360571653965262	-1.73046391877759	-0.1655398566874701	-0.1721409546855261	1.973998647015934	0.1267338666798955	0.09942731436900677	0.1490881841242409	-5.447339460604246e-15	1.862499975993086e-14	nan	nan	nan	nan	nan	nan
0.15	-0.01687744060997345	-0.06835643328151178	0.0607261965794316	0.4163507402350543	0.9265388179466778	0.005456209723129153	-0.0002901282542057901	-0.1095174766632085	-0.01445502715394171	0.2602869807936852	0.08951061155289258	-0.1397411386844454	0.005142494631060144	0.08735059328795013	-0.08739312091073773	0.9726863058842862	0.1741125170441437	-0.9726863058842862	-0.1741125170441439	-0.3225135058679895	-0.06465349360433824	0.01862369626570372	-0.03006592934333766	-0.1178494884396548	-0.0450006680978442	-0.2360028842208287	-0.002699258012478048	0.532818785142798	0.7828799438968936	0.1541534632003204	-0.005459393172309038	0.4847444995506009	0.00107961811789361	0.009178585788881036	-0.2076539172277256	0.08983305769964292	1.482805919757379	0.2348260841489002	0.04624739434384328	3.641600293344385	0.02770354159732746	1.19499278681983	-2.304409190287373	0.4424036768711901	-0.2287958260559607	0.06526315370792439	0.3072550307205671	-0.1654603015425822	4.590241126779447	-1.086003137772322	-4.590241126779447	1.086003137772322	1.334318547710715	-0.2324923382222738	-0.07174593829044215	-1.322473975853472	0.4533057831133354	0.04401966068895567	2.184561713778188	0.6329651560702051	0.6081211448662807	-1.963018101519158	0.8464163892524957	-0.09603774710838453	-4.973317690171606	0.03273147063633144	0.001026341443354536	0.01119668242156917	0.001014685304974457	0.01102632607130627	0.001439995729982234	0.003842867069601976	0.001839471045284027	0.005203434205563282	0.001032310478199697	0.04593073788443271	0.0704800260315733	0.06619452475710152	0.00107111922695853	0.03198260598801463	0.03757998898475123	0.0343908598036779	0.1792371068638341	0.1708704234770405	0.3290895779823566	0.3277934430234011	0.00103448687170246	0.01754933586626028	0.001032917558304786	0.01417298707338732	0.00100930833304153	0.009482015930092931	0.001168305446056203	0.004063384557430657	0.001052919026730364	0.008790125055436807	0.01465276981986983	0.02102999132151073	0.001110834465986624	0.02765488815465262	0.001008025949384468	0.01604821203031988	0.001571444445328922	0.002200015988968903	0.001010865021211821	0.01831077807656972	0.0393596236756063	0.0758611991788279	0.001030067848623328	0.03621587554989126	0.01263078978667216	0.01415854277064241	0.002645567925149787	0.01225157026248	0.2421561601400529	0.2667729572503421	0.001041718077768811	0.02835288461460777	0.06791101532187455	0.05339747887018097	0.0608643323762898	0.04279189457374295	0.06786401686763063	0.05472880955550011	0.1007380318769063	0.1005707259607664	0.1466766143974764	0.1248358824357313	0.001015607504841186	0.005970088110930229	0.009070628379292782	0.003007341471223188	0.1812055003793399	0.1134715501627298	0.1374404957096839	0.1539256961549808	0.06166307723163585	0.07896849388441923	0.06370382291487049	0.06562353564688624	0.001008244832134953	0.04205050864499547	0.1462565794920664	0.1438476185160787	0.005190276166931088	0.02820797380214871	0.004181325625036055	0.01307255220080526	0.01170152256843879	0.004710651560597233	0.0227051513287599	0.0159485755899098	0.001001245543768065	0.006982941829359815	0.00100569686966684	0.01051787820334279	0.007014944609223857	0.02111552231988405	0.1135687701905521	0.09452766881595254	0.1243858546066841	0.1163256752708948	0.1180785830316395	0.15289711401477	0.02123557455108304	0.03515663164676956	0.03775925734418302	0.04613297106564587	0.07368081648900171	0.1015866625379473	0.04041521977471235	0.07110712232919474	0.2391562966369347	0.2356690262810848	0.003415921801240721	0.008447896727875312	0.1271321656200811	0.06980138793907545	0.03407036419792225	0.04964716108510532	0.001074186476531689	0.008835498682730704	0.001010784953058188	0.01907048432292936	0.001069201835278583	0.1646766366870147	0.1051898727619635	0.1152402578109159	0.01860345408853667	0.003241676816830574	0.03494701929836385	0.02834276802487511	0.003362275404154414	0.01014099061811303	0.1661056429565873	0.1847018248652868	0.1047495033732814	0.1166577115755976	0.001024232587352605	0.05863218150899312	0.03898428790550517	0.07930343857605893	0.001002537776106396	0.02070881046492687	0.001000911183114529	0.01743729286969641	0.001001896997057299	0.02493768068682429	0.01450101228049821	-0.005103488448652497	-0.01517261626160203	0.009921990497940368	-0.03525215645627701	-0.03539187145522753	-0.01166844165623282	-0.01286271651589653	0.001005686891831275	0.001003505004323425	0.001002258294563168	0.001018002291793549	0.001032095656383541	0.05505929726551199	0.00100902308889895	0.02607489590785256	0.1766550791611295	0.3729146789807369	0.001017883924093942	0.001063744110605739	0.001004099226324728	0.00103423371379212	0.001037825190876356	0.001079099981296619	0.001127280274951733	0.00100671344313863	0.001013877990679105	0.00101080448035974	0.03661729896889331	0.001030234706324086	0.01138524853187676	0.001353964293597673	0.3161264090358407	0.001007196320437055	0.05082004366375244	0.04591309348378642	0.05129162827819147	0.08317625651413989	0.1166311360706761	0.001009688690083393	0.01744218390750519	0.1856957942232363	0.1358923703040926	0.06297472567327157	0.06824536201314498	0.001010207104163101	0.1245040634090441	0.001052533858579777	0.00101788869891389	0.0076058643815492	0.01500488277856057	0.001001511770868978	0.001006356320851834	0.0060542491220587	0.1135884863904952	0.09261433535324297	0.1040038572064517	0.0310924766880544	0.03822662840637534	0.07878983686071916	0.04156251665060812	0.2284885213506065	0.003155270368093611	0.1177498088758621	0.03016426350495076	0.001153135836532741	0.001011625968212413	0.001051115820081324	0.1001608399373043	0.02523597165148531	0.04809017428117002	0.001000679003379862	0.1206723418589422	0.1023319902502313	0.001010411314065698	0.05614613339617594	0.001002759115919573	0.001000995470734708	0.00100208487195772	0.01227727185973901	-0.00585346407154077	-0.01465449726468878	0.01023605045251407	-0.03384072304867523	-0.03545372562002122	-0.01219121068834044	-0.01198763670710165	-4.387042259583558	-3.856426852506372	0.03599349670362936	0.0331935379390852	0.001186583690225708	-0.06123863516659754	0.05806974489766651	-0.6917593384962996	-0.008647958757492488	-0.560764756234526	-0.368092763125233	1.013653707613475	0.005322786373757537	0.03601918605381256	-0.01891969276538103	0.03130405249473701	0.01459471740008613	-0.9612271472698414	0.05968649300582739	0.02278245221483672	0.06374722677674428	-0.0003979474677321794	-0.1254691924589552	0.05815789057236475	-0.07063947602165796	-0.08905807054351142	3.53281484651811	-0.05741775836812335	-0.791282483584831	-0.6369220022872827	-0.7488106841943344	-0.9615691008269956	-1.391298036001939	-0.01104412302465499	0.1877671163522462	0.5260062107317156	-1.017710561388881	-0.04896601482718589	0.1888312114081257	0.02459910614055268	-1.174794548347194	-0.07118864694948418	-0.07016657951400537	-0.03319223442647824	-0.1315884465248623	0.03245366280741176	0.05545907882760061	-0.0705369445547636	0.05966092237838864	-1.443895528964087	-1.016050770235462	0.5920942236914802	-0.0606087469216493	-0.1882014505695897	0.0973109384743872	-4.775781238113738	0.04909566383029826	0.06281507971593155	-0.2731539031905525	0.03912293631739379	0.001929653977778497	0.2672332048739468	-0.1697341795744694	0.09333278681865372	0.6632166350663723	-0.1428961809690555	-1.918767923964924	0.204440829428959	0.1421015871573888	1.086339625714739	0.110247760234699	0.08501989941334663	0.1298794681107559	-1.588900452339959e-15	1.87781774782681e-14	nan	nan	nan	nan	nan	nan
0.16	-0.01705236605961503	-0.06989697358098493	0.06189063573789088	0.4310741093784586	0.9288413408240469	0.005884977248019434	0.03627310974499488	-0.1085362948833391	-0.003780870435968489	0.2369818493280534	0.09338093808062536	-0.1418678116676819	0.005912197381854488	0.08966764442782001	-0.08914661674036226	1.015164074016955	0.1620338043486627	-1.015164074016955	-0.1620338043486627	-0.3089944117378263	-0.06690765963299956	0.01785961498024398	-0.0434614899637019	-0.1133920043382362	-0.04458045321336602	-0.2127571591485911	0.003336476692973999	0.5395699370078866	0.7635282813533388	0.152723937892832	-0.006197927093189144	0.4372036854990396	0.001459868770540272	-0.04310227291369349	-0.0971672214858498	0.134480817976792	1.462578065778985	0.2253827180771585	0.04039046711103619	3.663479827190676	0.166664763388241	0.9310313953852166	-2.355418961723449	0.3301518286047158	-0.1953244852201529	0.08787055932753828	0.1524004241334337	-0.1772446064117763	3.901556940672073	-1.322496921280029	-3.901556940672073	1.322496921280029	1.368069716933526	-0.2174034520628637	-0.08076522956258241	-1.359106148310493	0.4361803910737685	0.03981135780653023	2.514120206501361	0.5781547066465783	0.7371415819662489	-1.901050669446436	-0.9732418967551117	-0.0515860736847974	-4.527023638121037	0.04982432052533092	0.001016507703568587	0.0115451706315184	0.001009390184991728	0.01151980771385402	0.001229792630979178	0.003717134761124199	0.001444678517628629	0.004806595474131519	0.001033714309953066	0.04672684331240845	0.06108790264203683	0.05867271079681383	0.001041161970312875	0.03195523701572076	0.02993148519656585	0.02835631533695419	0.1764212924789406	0.1656041862787437	0.3442134961254932	0.3349155790109207	0.001026739865697153	0.01761400910761223	0.001059694042377954	0.0146356652031739	0.001006921060349214	0.009514235131006014	0.001103979842822129	0.00404294960140667	0.001045373688575178	0.008914755747266996	0.008205138298403931	0.0143231642844955	0.001125382034792522	0.02851287336986923	0.001007412312265949	0.01627607713135001	0.001303696561151169	0.001900549639343695	0.001010872103967369	0.0183278751280612	0.03696195480960496	0.07391404437712128	0.001030250127375066	0.03681366213606129	0.01201177720329469	0.01362585379039599	0.002000548319231125	0.01153968720929155	0.2741815474583589	0.3006702121999065	0.001025093750345875	0.02759638727217519	0.05706091776240416	0.04473505964148865	0.05130668826349925	0.03589032888067495	0.05729163207458236	0.0464635050611928	0.09284423178293184	0.09235743631804223	0.1332221040783412	0.1124542943090131	0.001013122795427604	0.005916716187812398	0.01526123099408099	0.005204807699734024	0.1828980711607016	0.1190057157453875	0.1346163385063511	0.1415147719398616	0.0635417159906142	0.07881473264903137	0.06615105888808162	0.06727029666340338	0.001009713909303873	0.04222605586936902	0.1361755223003726	0.1332126693231253	0.003206617128079336	0.0277189088689039	0.002665782626782208	0.01262792745930469	0.008147454636468026	0.004063058040785167	0.01650832704165187	0.01384103902908903	0.001001433936574139	0.007313898931405552	0.001005977045505401	0.01117300533831697	0.005163120072609773	0.01969565087895694	0.1135244647068136	0.09527973127095798	0.109089481916507	0.1023700398565617	0.1115939266559699	0.1435043383904104	0.02671430405097304	0.03997567359476425	0.03834361308541593	0.04573019731642738	0.07133575623326979	0.09330577922186582	0.03682457861435187	0.06723386720788699	0.227179654795316	0.1861475072168194	0.002761162289977666	0.008393444849979835	0.1223885951496631	0.06979339429013284	0.0319543778189455	0.04716567345524056	0.001137946979880226	0.009262906662392463	0.001011423240774394	0.0190923085210102	0.001059539636145913	0.1666671317361738	0.1018373296635393	0.1129346764093244	0.02304905936186354	0.004243093577013307	0.04320495492097662	0.03535716263693328	0.002230471972275613	0.009791220007330013	0.1431705610131041	0.1646492101528611	0.1029229663459323	0.1170707856945741	0.001017791378374823	0.06127548368428137	0.04704572462041591	0.08713383292790125	0.00100270490229206	0.02175343008515032	0.001000974254204599	0.01823632961118344	0.001002036161906159	0.02616717365497126	0.01227279443483449	-0.005361188012777509	-0.01452690687300321	0.01032982789813955	-0.0338605556257937	-0.03569573549895912	-0.01220739771603598	-0.01205726744204387	0.001005989032463948	0.001003768284620025	0.00100200047317271	0.00101587768590438	0.001037474955407491	0.04401524370104906	0.001008524420605262	0.01682471545734611	0.1677750542986497	0.3770626526838683	0.001018689385744555	0.001106488057017152	0.001004506837206058	0.001034401034891924	0.001036762857705778	0.001031054260115878	0.001151028185706148	0.001006772843605385	0.001013425222775847	0.001010933518957494	0.03214107502526872	0.001030599351711664	0.01126818914064385	0.001261413454112894	0.3486781912832197	0.001007028189925297	0.03700559610202403	0.0339593494954271	0.03768149256152406	0.08060976168851597	0.1090713708446903	0.001010964907469025	0.02565085078476788	0.1857498340586593	0.1258228347996548	0.06826786847878284	0.07018443134257046	0.001012087365540478	0.1173871519813377	0.001038220413054397	0.001015768205314218	0.001715418361882171	0.005280434884737809	0.0010017278801235	0.001006226039671291	0.00102510104067776	0.1133580614287873	0.08175159004310345	0.1005633281174478	0.03458542857208884	0.03966760836809013	0.06028814513341584	0.0257866256198128	0.1865816272843285	0.001255448353969633	0.1133124144166	0.02888047863421825	0.001245439868128755	0.001012462725617764	0.001047624868954121	0.09458412808072737	0.03032169023760191	0.05709730982521527	0.001000634440894027	0.09528526203529912	0.09871638285336454	0.001011110211928145	0.05771421100035929	0.001002976257930261	0.001001076118741952	0.001002259570520615	0.01004233787671361	-0.005372749547551113	-0.01381740228857061	0.01078455402114902	-0.03247887108385557	-0.03612060448225052	-0.01275444728978223	-0.01128663373566094	-3.852805564738604	-4.25156658540748	0.02921923091643577	0.07883116993912215	-0.04765353711693776	-0.00981505818780669	0.1154389456330895	-0.8077772791848961	-0.0007839273552115835	-0.6392425596262862	-0.670669578415757	0.4213467150990866	0.006132373582629196	0.0655516179487545	0.04252367034432596	-0.07431027892819692	0.006759531442764591	-0.3660683122629403	0.1310059173316508	0.0214791252508621	-0.228412007841322	0.005055032362429635	-0.2604917285302559	0.06207823538831771	-0.03384739679099121	-0.05958517076536728	3.255649610286757	-0.1154163520524186	-0.9366126906798141	-0.7386338222411674	-0.8988866598028551	-0.7093574534169503	-1.093266196870891	0.005927858895174662	0.248900974830486	0.5739182370190105	-1.460670822453812	-0.08694426289959546	0.1420121538068228	0.009574223970137012	-0.9573250607342972	-0.02955978996470169	-0.01999398474465091	-0.09920174902555647	-0.3167549701913883	0.03435202847626264	0.08401314235971868	-0.1155338763557165	0.08372212981620025	-1.378837934210441	-0.8564640862228308	0.3948463551755959	-0.03534020083375346	-1.452122682099278	-0.8602663280840536	-4.660675380348456	-0.05314004981871206	-0.08884615227262692	-0.2332881896434932	0.05141111277157538	0.002622736533497479	0.1413447710112596	-0.2911132778029915	0.1046870896991233	0.7390487735249521	0.1299677996546711	-2.088691636393976	-0.2610755098676622	0.3726017916803414	0.5359509727017345	0.0996590658140712	0.07562244176931281	0.117088800202898	4.792159097438544e-15	2.085132931397364e-14	nan	nan	nan	nan	nan	nan
0.17	-0.01778478663313247	-0.07018880962383871	0.0632413062741172	0.4456103397263903	0.9310332127850769	0.006283191552107336	0.07293038120332576	-0.1061606028676657	0.004260785756838466	0.2133663995554073	0.09602359874175315	-0.1435010595789259	0.006938038779752916	0.09026310964143136	-0.09077793726450223	1.05066376745125	0.1479615572663892	-1.05066376745125	-0.1479615572663892	-0.2951992207735917	-0.06897513630107206	0.0170146956782793	-0.0572911918149761	-0.1091775703718338	-0.04420785326276976	-0.1849943776653255	0.00902479044294628	0.5475269467497895	0.7449713669279414	0.1405527084179126	-0.006517077663183538	0.393484746963351	0.001897967336261106	-0.1065855340057098	0.04306838180603872	0.1297103383990729	1.444785008470908	0.2121995228234644	0.03969100149992463	3.66906132343357	0.3119643406395485	0.6788172144386356	-2.351825888597028	0.192864022672443	-0.1253951929754371	0.1201096218750345	-0.03786126532763895	-0.1442716551888692	3.197489494139649	-1.466196124528765	-3.197489494139663	1.466196124528778	1.389036319533979	-0.1959719948010248	-0.087771169060696	-1.410591844818103	0.404986667646993	0.03376066048175779	3.010300446076135	0.565103916931842	0.8542853890114476	-1.799519262393318	-1.360330766800523	-0.01688599313104562	-4.200044965181736	0.04210466841565373	0.001011463577846101	0.01195014034723688	0.001006728166796929	0.01208276577111271	0.001118161736699016	0.003674922831516889	0.001234500242184305	0.004583614401327115	0.001181539183847533	0.04775639218079826	0.05148584949320505	0.05087553893537981	0.001025259142570236	0.03213123296529587	0.02179134106805597	0.02217033394264494	0.1711982350764231	0.1583065480007617	0.354234289739581	0.3364086837236229	0.001022856559209134	0.01772128447033274	0.003992157518165738	0.01803253271975936	0.001005896352115683	0.009709885478586627	0.001070273182512918	0.004102619180311831	0.001040996628021959	0.009063740592764999	0.00472771175244693	0.01102167587038024	0.01483072066592913	0.04256654118040942	0.001007299791489228	0.01652731001654726	0.001161658480740418	0.001738329213142759	0.001011200925610532	0.01836949780473729	0.03086166705408974	0.06968705677050346	0.001074225004209689	0.03745447503580102	0.01132490918696901	0.01313081776386768	0.001605436584563559	0.0110608642478881	0.3039232284446712	0.331353220741734	0.001016371765820805	0.02693020557737296	0.04368595030291076	0.0347676620686294	0.03941747678639595	0.02795856678498224	0.04404050255314145	0.03674142159182039	0.08755791137968438	0.08615106285823533	0.1221154262365037	0.1021462394576731	0.001097239288800264	0.005922464644228061	0.02173787546946773	0.007764465538914021	0.1831298127078365	0.1248605712361342	0.1308171752166325	0.1272086538234816	0.06662731964935395	0.07753837419316495	0.06715763275615773	0.06746251221669013	0.001011978616269998	0.04227624415984469	0.1271087702484856	0.1242682876349805	0.002147314551339848	0.02741048937819384	0.001859373423686807	0.01238064116385137	0.004949200202899523	0.003404028216224625	0.01059520175274822	0.01095219140927386	0.001001650736853448	0.007654572618911727	0.001005972285256166	0.01189971355053723	0.003146650591388847	0.01813148409831581	0.1128087399415952	0.09595868481437525	0.09550286385795764	0.09003005351179097	0.1014047057909986	0.1312408370788339	0.02905330331796547	0.0414658332765826	0.03928774456252653	0.04557371010959896	0.06790722743252105	0.08390567207276979	0.0332373367716883	0.06122548836093503	0.2114285865248891	0.1529022332893477	0.001993143753955866	0.008108094450371046	0.1175038037907888	0.06905861152317445	0.03002364978546884	0.04486193635814226	0.001178956923701356	0.009636690193381059	0.001012359160651116	0.01911909608618423	0.001053239086727005	0.1670794176528613	0.09702544526530572	0.1094522015093584	0.02772578437145891	0.005433046234986832	0.05099361850826692	0.0425772890180493	0.001628930699283173	0.01037816309321511	0.1195480643728933	0.1434178789420245	0.1017564201265153	0.1122488742359063	0.00101510824972611	0.0652939120886791	0.04501438576308558	0.08569358226114772	0.001002934314718117	0.02263207336311622	0.001001059498242586	0.01889654988497828	0.00100222024736565	0.02720306128803741	0.01048037274409394	-0.005808809442745853	-0.01400549651729688	0.01114359708402087	-0.0325748810502851	-0.03509227410790938	-0.01267473638052076	-0.01030127450517278	0.001006404441034304	0.001004118170603865	0.001001837041939434	0.001015150664102768	0.001587548559712907	0.0356681030816564	0.001008862413728249	0.008916810819737435	0.1582380028900452	0.3728121893305996	0.001018921217357406	0.0121036329308496	0.001005103327882183	0.00103584672913209	0.001036168399978204	0.001031902954504594	0.05354503032713314	0.001007529457548438	0.001013950316732838	0.001012058926934533	0.01661083619945967	0.00119563607060685	0.01000023447047346	0.001135109496806307	0.3720039812242794	0.001007519601430187	0.01901009054725341	0.0174827664599323	0.01934567868553777	0.08012154998001976	0.1025564834031367	0.001331871467429561	0.03166733236901455	0.1815412349074072	0.1244879957883741	0.07253860691219211	0.06694520243828772	0.001016237631160514	0.1101307407595195	0.001037230631660615	0.001016215623698825	0.001409028297917822	0.003192917606301577	0.001002001975930352	0.001005748442611782	0.001019802654250198	0.1104052143239278	0.07177683090633129	0.07514803147736415	0.02926249813905472	0.04103275003229104	0.06620513874352237	0.03180392591894346	0.1811796531702688	0.001133961698180466	0.1078012782932214	0.02687275971623708	0.00120153456795468	0.001014069661970813	0.001045882326590475	0.08662191602764734	0.03532003669679341	0.06326900665476728	0.001000643896083566	0.07431517048356991	0.101335756931949	0.001013335901185844	0.02948467267202198	0.001003339568037271	0.001001209203271274	0.001002540635643941	0.009038378947255316	-0.006605278788879963	-0.01363456154456669	0.01224460072019985	-0.03136601444792002	-0.03366614841741628	-0.01307830631760178	-0.007756994183910921	-3.195064900805738	-4.713161714654521	0.0472933094574744	0.04570771646052185	0.01931740987362992	-0.02662263743176256	0.1009468873001115	-0.7588865281381995	0.03272528697474963	-0.603088820286202	-0.7757235578407943	-0.1056641844723895	0.01382908201925017	0.576539361605037	0.01187079460271512	0.049306392184376	0.0195390382104671	-0.2798489022610113	2.465061971868741	0.02736503395023462	0.09506729991397114	0.004489405077286493	-0.5883430958873098	0.06564332308052374	-0.06309846010210557	-0.03865143541789163	2.860760210865837	-0.03753419814631811	-1.057234101441438	-0.847375864503264	-1.045819874481998	-0.5445773752932137	-0.9762992378978428	-0.0003427256051920272	0.2661731973387507	0.589100050779197	-1.351851924385953	-0.1495741089976226	-0.08992558902407032	-0.0001567005767045855	-0.8325694412710759	-0.02538216832006535	-0.02315154825524654	-0.03933455398490058	-0.2603545181122323	0.03433987207476639	0.06937856445890925	-0.1476687013103597	0.04700387880212022	-1.125229843321153	-1.579265935298966	-0.07007012327277863	-0.004762173744989798	-0.4685559353114245	-0.3362151225282418	-2.188552757234456	-0.006989986520720208	-0.06837898476620546	-0.2301028108578201	0.02814268423994066	0.002949132578088189	-0.04847902018835309	-0.4073725454399313	0.1331785514297499	0.7081096259164008	0.0291402195730768	-2.141763380723914	-0.6288208135320796	0.4253218688334736	-0.7715844238443553	0.07721320282202752	0.05739451457136683	0.09139196227775431	6.561428030256681e-15	1.35740639987077e-14	nan	nan	nan	nan	nan	nan
0.18	-0.01924815058405404	-0.06895023856704996	0.06436598348848359	0.4599721496411489	0.9330694882544177	0.006687569433889666	0.1096760733928265	-0.1022271940526847	0.009825821278052864	0.1902622336402819	0.09712789291510382	-0.1442571174461253	0.008370627851446584	0.08881934144306688	-0.09193709297958605	1.079096018858801	0.1332250092710069	-1.079096018858801	-0.1332250092710068	-0.2812523284747367	-0.07082470179401	0.01611314083442153	-0.07174847931754437	-0.1053266656764922	-0.04392419944035294	-0.1531138631085816	0.01475047250329004	0.5566561452400586	0.7277541551702666	0.1275307871853861	-0.00662848601215155	0.353537168272104	0.002388147654789739	-0.1892909483945094	0.2089141984426247	0.089282153604775	1.427693979144371	0.194263419739828	0.04162318264991974	3.681163973424621	0.4782081232497983	0.4357072610666298	-2.253162190219242	0.02247853104927687	-0.01988647641111873	0.1692200940499916	-0.2554462582488346	-0.08281164459989862	2.488068535323093	-1.455357103901772	-2.488068535323093	1.455357103901796	1.398409983857607	-0.1738212170359461	-0.09209233794120256	-1.484623278569317	0.3634745368616284	0.02202213217065072	3.337666821197006	0.5856283687209011	0.9715793316394428	-1.63311013590187	-1.143380248276544	-0.01003762947967355	-3.7727516692327	0.06024067108688817	0.001009150515649073	0.01240140876527152	0.001005572840760027	0.0126729075420227	0.001062260540218266	0.003705608132162469	0.001128983438585529	0.004437313104323534	0.001530390649311568	0.04895530224351621	0.04230807433962704	0.04335039153333482	0.001017480082663649	0.03254458614930364	0.01364179128156684	0.01619183691021067	0.1642668584481199	0.1503524055087246	0.359504260876895	0.3331435270831967	0.001021031759726447	0.01786071840915276	0.01088615633610299	0.025420801960009	0.001005682647304908	0.01005693893168084	0.001054147494649556	0.004290321394598201	0.001038511655602158	0.009235568522549314	0.002958928767470866	0.009013795605257535	0.04642667802920823	0.07352079934909095	0.00100762205419577	0.01679532945357859	0.001090884092120023	0.00178388318387425	0.001011928241447311	0.01844206128814078	0.02017402371670582	0.06207843639749511	0.001178741407259736	0.0381177081680888	0.01035180570388415	0.01240511155660568	0.001344384371540513	0.01071721822288663	0.3308237725217643	0.3574815786729653	0.001012258570561937	0.02645141908447787	0.02781869811595001	0.02358303206167196	0.02510237258428219	0.01894966623849078	0.02808542441218483	0.0255413107633455	0.08430787859431196	0.08121268607720109	0.1127456852578323	0.09276922026104104	0.001299745432334243	0.005998570515845369	0.02791894234674983	0.01059112373317431	0.1816661069476504	0.1306286605539489	0.1280029206139917	0.1154517509808668	0.07022415158244832	0.07619831685460025	0.06627037042488822	0.06574465396543183	0.001015186549401508	0.04221051916380357	0.1186773151159031	0.1165409172101752	0.00161448984326839	0.02734610429964647	0.001454898151920803	0.01229113101601503	0.00317054311756746	0.00314176019911845	0.006505158085356227	0.00864714938003275	0.001001896199371132	0.008011839633897727	0.00100573098824252	0.01272157791498603	0.002125710705093124	0.0177348924219905	0.1111597429121544	0.09611851484569772	0.08320455428973179	0.0791440328185897	0.08451743395332258	0.1122584245003015	0.02774053332681722	0.03910915704009331	0.04042641697736162	0.04545885517726679	0.06861554881204905	0.08312151676380738	0.034151314087985	0.06061345113288397	0.1992830203539345	0.1383729850303594	0.001546990915668661	0.008192445991211111	0.1123261215316326	0.06822044292186567	0.02804970189185846	0.04251074561644749	0.001177499181616299	0.009921702163467945	0.001013630750655701	0.01915557829524617	0.001049218406962229	0.1659057226821137	0.09083087788943033	0.1047474086355318	0.03251583465490725	0.006904166796292592	0.05794850612159931	0.04958201761962438	0.001327378832890552	0.01120841243980654	0.0962699903295906	0.1221301670393716	0.1021880112853145	0.1059840887906087	0.001014880701951529	0.06966668065363719	0.03068732899545584	0.07275047809517501	0.001003230709750157	0.02332056640244892	0.00100116867470592	0.01940367793422498	0.001002452847191727	0.02802107761787456	0.009213592894200521	-0.006779702746987746	-0.01370979923604243	0.01238821794534838	-0.03140441843449251	-0.03325481626769667	-0.01304642195391345	-0.007362850491713842	0.001006819849604644	0.001004468056587694	0.001001673610706151	0.001014423642301167	0.002137622164018345	0.02732096246224946	0.001009200406851233	0.001008906182128758	0.1487009514814406	0.3685617259773308	0.001019153048970251	0.02310077780468206	0.001005699818558307	0.001037292423400788	0.001035573942235744	0.001032751648893308	0.1059390324685601	0.001008286071499292	0.00101447541068982	0.001013184334888603	0.001080597373650605	0.001360672789502043	0.008732279800303054	0.001008805539499734	0.3953297711653391	0.001008011012929655	0.001014584992482791	0.001006183424437502	0.001009864809549652	0.07963333827152357	0.09604159596158282	0.00165277802739014	0.037683813953187	0.1773326357561542	0.1231531567770934	0.07680934534560138	0.06370597353400499	0.001020387896780556	0.1028743295377223	0.00103624085026681	0.001016663042084026	0.001102638233939241	0.001105400327869828	0.00100227607173721	0.001005270845552262	0.001014504267819241	0.1074523672190708	0.06180207176958791	0.04973273483728059	0.02393956770602058	0.04239789169649195	0.0721221323536289	0.03782122621807411	0.175777679056209	0.001012475042396274	0.1022901421698429	0.02486504079823136	0.001157629267780576	0.001015676598323721	0.001044139784226822	0.07865970397456731	0.04031838315604726	0.06944070348432191	0.001000653351272957	0.05334507893184125	0.103955131010528	0.001015561590443559	0.001255134343684671	0.001003702878144253	0.001001342287800489	0.001002821700767223	0.008034420017773387	-0.007837808030308462	-0.01345172080051362	0.01370464741925069	-0.03025315781198445	-0.0312116923525908	-0.01340216534547557	-0.004227354632156545	-2.386570167508297	-5.114704484669476	0.03847897137960152	0.0842679126693925	-0.03307409106609902	0.005520896972466261	0.1493111844988168	-0.7533723873059541	0.04668751953108088	-0.5977456872519575	-0.8019704212268582	-0.5303055555267174	0.01256408880252915	0.8638319626816404	0.0728042914472592	-0.04870375185184715	0.01132814830006533	-0.107346682464418	3.51112398895992	0.02483643561676893	-0.1868571284553937	0.0112431953525027	-0.9368182818083609	0.06656228189784404	-0.07998143293760761	-0.03254978348454127	2.344719488167486	-0.07793731167150832	-1.18005917749944	-0.9540615124010212	-1.194492131623341	-0.4557581176625533	-0.9070590659293736	0.01999934193548344	0.3023010458466149	0.5565650024326122	-0.9508277677007897	-0.09968403943924158	-0.2400026071019611	-0.01360843333295731	-0.7139228080664182	0.01924709246772125	0.01156124477874452	-0.01984938753485924	-0.199993852076564	0.03767069397232477	0.1030443728053607	0.1179811445072206	-0.02010257260276142	-1.08804480389655	-2.200246339613911	-0.3745208284857624	-0.02701374593446516	0.2710676859274579	0.219001995696127	-0.9174702466517338	0.02080033827095485	-0.1095233191426987	-0.2427789185631744	0.03365680059125858	0.004561665424952087	-0.1758514064758721	-0.535576872575061	0.1609206703656831	0.6959692176167845	0.1786290517959846	-2.099967774757283	-0.5496503071936115	0.4434698237925216	-1.764619727142109	0.06162901808739699	0.04500399685769466	0.07351453955707263	6.094677270003133e-15	1.763263095091931e-15	nan	nan	nan	nan	nan	nan
0.19	-0.02164518392206493	-0.06599904196499753	0.06498082130818063	0.4741615052819774	0.9348998887091933	0.007114518396451471	0.1466355326464787	-0.09656450505112521	0.01298461243530821	0.1687194937345135	0.09639858444394364	-0.1438579287301444	0.01039567841907613	0.0851596078063402	-0.092414792493609	1.100468690119897	0.1194887419411718	-1.100468690119897	-0.1194887419411717	-0.2672607309930919	-0.07247460621624587	0.01518037682448497	-0.08703336360966966	-0.101915295804235	-0.0437717276771364	-0.1194347174069458	0.0208998770449271	0.5669800842637439	0.712477029943169	0.1170231414051171	-0.006747203646016689	0.3174998168749172	0.003006416027917229	-0.2875011514367074	0.3775373954700454	0.03358736307550433	1.410363661119923	0.1715367348587137	0.04347623096407283	3.705962644607613	0.6504418830158805	0.1988934560169916	-2.051285620679461	-0.1659330694365681	0.09933411571313326	0.2335954447210777	-0.4705127380749389	-0.01284438587392301	1.787200102060449	-1.279372873815056	-1.787200102060449	1.279372873815054	1.399941384084789	-0.1578738334797602	-0.09428923908721638	-1.566881170433625	0.3205542530559522	0.01065285836240855	3.36817622824002	0.6426454933463324	1.090992967247929	-1.433212203717178	-0.9635422647571102	-0.01740099962590141	-3.430442461856004	0.06749552976288972	0.001008142516980619	0.01287680261005509	0.001005171890569728	0.01328604993917033	0.001032557693959845	0.003775705747826604	0.001074046653191878	0.004359436265201639	0.01509560196953976	0.06054944634763816	0.03507558034801336	0.03732372602837201	0.001013834697526657	0.0332004306397093	0.007566179946808917	0.01175464089759358	0.1548178255933301	0.1418085233586882	0.3615047098558385	0.3274587569345783	0.001020543024270573	0.01801774044100923	0.02414898640963166	0.03873867407658564	0.001005894897591613	0.01056043663736999	0.001045815468437716	0.004531780855145075	0.001037185305042445	0.009419570648479755	0.002016753263149273	0.007843525784559881	0.09909148571853484	0.1195340249306844	0.001008422540305195	0.01706936848723273	0.00105360624098136	0.001931773467556259	0.00101286137567676	0.01854723689464673	0.01107038330777882	0.05487773961429165	0.005895710571356621	0.04302567253617993	0.01216555884019375	0.01330996806034022	0.001202260069003925	0.01049242469688816	0.3551305868249018	0.3782237400781892	0.001010229443582758	0.02616348563234547	0.01519056032431697	0.01439096376242773	0.01370638431485966	0.01158768362871506	0.01533472421687155	0.01630617999055402	0.08174742129641496	0.07664529285167231	0.1044046070322214	0.08394998922284445	0.003367618227092504	0.007441390445440964	0.03336755085454674	0.0136731532547332	0.1781519483483351	0.1356318579131676	0.1264130850471465	0.1081840267322404	0.07413212666458918	0.0761788614864695	0.06338381517919811	0.06222140696117141	0.001018984286693061	0.04204830970809417	0.1109180963417902	0.1097337929037749	0.001338918123452422	0.02750531895820499	0.001240725889979167	0.01234600904369216	0.00214927850137494	0.003006990747312836	0.003868102680544258	0.006941365834162166	0.001002162954701418	0.008389283791611076	0.001005568791137193	0.01366635621636563	0.001582514987592437	0.0180241436757675	0.1079783694743237	0.09526851280423783	0.07258935936759361	0.06940831414595613	0.06378695233006242	0.08982631075901783	0.02306215238997251	0.03366961321729236	0.04105465717969798	0.04481802430264125	0.06975691259222658	0.08557579313189349	0.03545532887041836	0.06265676816976833	0.1894637378236354	0.1314350892981436	0.001284864210851892	0.00854398496026122	0.1068312558670134	0.06702762738297485	0.02545392427439692	0.03963309098218192	0.001149328686196443	0.01014307075222541	0.001015122813090256	0.0192049946602994	0.001046901161227972	0.1632551833801505	0.08355018463050123	0.0989257419942353	0.03746833656241719	0.008782600494335236	0.06324322149086892	0.05577578348131983	0.001167353846624869	0.01229903097393807	0.07530890345658943	0.1019975334711677	0.1039341935893592	0.1019856674595567	0.001015839310943144	0.07396138904183339	0.01684934186878459	0.05983606059932935	0.001003611602882864	0.02381076292057219	0.001001307374838446	0.01975576263843008	0.001002745404583679	0.02861415924512773	0.00840307925089938	-0.007957633188570954	-0.01329492724493743	0.01347591239812008	-0.02915406850612958	-0.03080109109885802	-0.01299738214050648	-0.005824127571234184	0.001007325021016291	0.001004997090170278	0.001001613852784923	0.001018908838010564	0.05295543036206096	0.02582865178585762	0.001010751932909708	0.001005463765629334	0.1320663157741384	0.3630667827213689	0.00102078005363378	0.05217188991114118	0.001006467724508424	0.001037016587628402	0.001036000176311126	0.001028671192405827	0.2213616316437391	0.001010075906453952	0.00101507761983516	0.001014380911871044	0.001042906120335897	0.01889246188667672	0.01869688584315428	0.001092597639464007	0.4130461023245336	0.001008207992225455	0.001008867139047497	0.001003715604532405	0.001005950427545529	0.07718745522302986	0.0894587325562219	0.008813441503021005	0.04130457777848759	0.168007235866034	0.1248375122369474	0.08128429246242465	0.05625931689477833	0.001025093215575859	0.09694645980536745	0.001064601897241903	0.001018282549655104	0.001060092484482898	0.001056483398078749	0.001002579729741742	0.001005509265792634	0.001016035594384876	0.09995023246511683	0.05574774665168528	0.02537241823828108	0.01250618311927633	0.04128958100482006	0.07045615494151998	0.03625203259540941	0.1703345058116421	0.001010920262961907	0.09611778329057545	0.02048727914769177	0.001088152175131039	0.001017520899026549	0.001044784946326356	0.06941407902901101	0.04575468725208854	0.07029914107321052	0.001000664571093452	0.04148071834100348	0.10850009160843	0.001017916027235926	0.001135323182464522	0.001004266139396153	0.001001544300819376	0.001003242904337324	0.007887492994070261	-0.009231423756763918	-0.01275462040919958	0.01438061883398538	-0.02602444713308494	-0.02801888492699232	-0.01262451576309069	-0.005562823002007512	-1.693121760756379	-5.390864640492259	0.05260819005245512	0.04990804042829425	0.02766716254108017	-0.0142028779148529	1.990899326445936	-0.4720381971364024	0.08003553654037258	-0.3142376383421474	-0.9199149542865803	-0.5979169156109957	0.01754993295846466	1.731936631535286	0.04109251710911048	0.06198547093786711	0.02219846694213631	-0.1130242388507088	5.584163411660842	0.02870372318568547	0.1179412219080613	0.01065999161333338	-0.5176038115723355	0.843313316709061	0.2464140152293486	-0.014700175489424	1.824053344381604	0.0009067266157209302	-0.6784711633845164	-0.5381110641262694	-0.6779802508547078	-0.4505175431206699	-0.8491885667552146	0.2522755716709068	0.3164012338364709	0.4360481359621804	-0.5170655710977159	0.08718139025082931	-0.4485215090793989	-0.01954316311890577	-0.6466570419561415	0.01613802728064968	0.003551223599223074	-0.007129468915629957	-0.1347038491118042	0.03804225895052922	0.09275199575794955	-0.005340484343123016	-0.1489762426352616	-0.8724701840010179	-2.285805300596303	-0.6936945948470371	-0.09838882536459427	0.201559390885828	0.1721569882110329	-0.500078710659408	0.04785072103376121	-0.129127993653575	-0.3283188986195923	0.01532415094500777	0.005280566169663684	-0.3439067657842896	-0.6295297758016469	0.2157258347740682	0.5450300418043048	0.0740456760468626	-1.906079080284609	-0.2580205150633825	0.4174172106339137	-0.8967289346235342	0.03739532722634762	0.02620737845705571	0.04629561646610045	4.003664545507245e-15	-1.869502924959856e-15	nan	nan	nan	nan	nan	nan
0.2	-0.02494588225737565	-0.06147524518760979	0.06503576980481092	0.4881831531055201	0.9364946242244629	0.007551286475207931	0.183700021631014	-0.08929611227329035	0.0138605401110435	0.1493185246317859	0.09385737464326492	-0.1422782372097455	0.01299864525040494	0.07952884130212572	-0.09219630325044134	1.114854708603298	0.1078880215597106	-1.114854708603298	-0.1078880215597106	-0.2532528633607718	-0.07401646178497624	0.01423078055185493	-0.1029766545377717	-0.09888048430605098	-0.04366752951531017	-0.08635006036158366	0.02757124144501303	0.578431694468023	0.6988719652119326	0.1081520747506472	-0.007050408051320592	0.2850138420019566	0.003819708774533079	-0.3700239478544764	0.5234342335096888	-0.02269571100856922	1.394152415687208	0.1471304318387801	0.04358700588885057	3.70216991960122	0.7993488785048997	-0.02086543523740192	-1.824808029611067	-0.339901734854443	0.2162140844725448	0.2848033467532192	-0.6496528317338167	0.05642610683900599	1.090737979784165	-1.028247714227001	-1.090737979784165	1.028247714227	1.401664013992675	-0.1522114463348482	-0.09545879047989432	-1.616304605764654	0.2881628620470063	0.01236741189258959	3.218769089942266	0.6900203404106913	1.197113567758184	-1.298698036729631	-0.8160644231167199	-0.04693498376743485	-3.062476364387487	0.09924554578455122	0.001007891477053797	0.0133737404158228	0.001005236165322566	0.01390201782395506	0.001017681641902276	0.003870422349824224	0.00104882701298324	0.004291123283663303	0.04588697240079469	0.0852009225747771	0.03046365886367331	0.03350807792160519	0.001012789006898571	0.03405638003992517	0.00443305085184984	0.009416201681918155	0.1423977621945145	0.1316919275128561	0.3610492799977249	0.3213598199426707	0.001021112657072521	0.01818590937605084	0.04450883967925001	0.05870341800867596	0.001006385114516057	0.01114273462221378	0.001041513130027637	0.004829827352911886	0.001036735629222278	0.009614061662500348	0.00154153743812302	0.007026971684841733	0.1733614082080912	0.1830569132683503	0.001009717943903576	0.01734405095871664	0.001035273938476643	0.002172828356354474	0.001013926299400775	0.01867262245012898	0.006289166949323096	0.05144070543124844	0.01683961472533422	0.05354962900204271	0.01793773177902692	0.01704261749209068	0.001173074029804618	0.01037738963761675	0.3769001113876381	0.3943694565906832	0.001009313910906819	0.02608067572419447	0.008469583669606684	0.00961127517327951	0.007677832312759842	0.00779192386452358	0.008545550693033794	0.01147278118785538	0.07922701397718465	0.07234639490124309	0.09671037042519987	0.07593742042504029	0.007949196176286335	0.01071830050302311	0.03790763209190394	0.01696507591730064	0.1723854787708695	0.1391890966042129	0.1261584143115373	0.1048234697774525	0.07826524915018022	0.07776971314837459	0.05843013195580785	0.05709672947726609	0.001023235999782138	0.04180546179516728	0.1038442195215263	0.103624676596206	0.001215170417094249	0.02773970860600958	0.001134381576599338	0.01244489274484218	0.001614882584446648	0.002998671499009974	0.002507698171884803	0.006082252557516372	0.001002448170591932	0.008777167240517667	0.001005607003027017	0.01471343199591046	0.001311047135036483	0.01872389092329579	0.1029637928688001	0.09315742185407788	0.06383031014041736	0.06142720407117921	0.04067478352968037	0.0665497406492932	0.0150699052421227	0.02562913196770294	0.04087476581058727	0.04354635074249083	0.0696511552990874	0.08678814064544892	0.03540767042253189	0.0637065024277076	0.1812057247997607	0.1277720145997888	0.001152909118161164	0.009116325721785857	0.101007780498633	0.06563611894843402	0.02199083815457846	0.03603302983744228	0.001100497506190741	0.01032232985806533	0.001016791075324646	0.0192603687915412	0.001046065733972046	0.1592345811290689	0.07532835987491963	0.09214134671714705	0.04260356718600267	0.01123787880240533	0.06651234810315249	0.06052754019735237	0.001087321294705026	0.01338034638107488	0.05773532140723868	0.08441818260564789	0.1068525584723846	0.1006639473684145	0.001017496166386096	0.07805393200206495	0.009385091208994927	0.05324659615078083	0.001004083725779094	0.0240881737807611	0.001001477747496844	0.01994371419286937	0.001003102317454265	0.02897086655865967	0.00803495668732263	-0.009279353820068935	-0.01269190298697995	0.0142891248255326	-0.02558481141074323	-0.02785464442550235	-0.01246260248110439	-0.006201532177639062	0.001007830192428523	0.001005526123752417	0.00100155409486567	0.001023394033722924	0.103773238560124	0.02433634110946582	0.001012303458964813	0.001002021349139599	0.1154316800668443	0.3575718394654288	0.001022407058305999	0.08124300201762337	0.001007235630466195	0.001036740751856012	0.001036426410386505	0.001024590735860164	0.3367842308189176	0.001011865741408616	0.00101567982898257	0.001015577488842899	0.001005214867021191	0.03642425098385138	0.02866149188600554	0.001176389739428304	0.4307624334837283	0.001008404971521254	0.00100314928561219	0.001001247784627311	0.001002036045541404	0.07474157217453613	0.08287586915086097	0.01597410497864719	0.04492534160378817	0.1586818359759139	0.1265218676967958	0.08575923957924533	0.0488126602555491	0.001029798534386784	0.09101859007301262	0.001092962944212999	0.001019902057228626	0.001017546735026571	0.001007566468287707	0.00100288338774508	0.001005747686028336	0.001017566920950492	0.09244809771116284	0.04969342153378264	0.001012101639286754	0.001072798532531873	0.04018127031315023	0.06879017752941056	0.0346828389727464	0.1648913325670939	0.001009365483527545	0.08994542441130622	0.01610951749715217	0.001018675082481239	0.001019365199708066	0.001045430108443688	0.06016845408345642	0.05119099134812981	0.07115757866209911	0.001000675790913919	0.0296163577501657	0.1130450522063319	0.001020270464026568	0.001015512021241882	0.001004829400647238	0.001001746313838741	0.001003664107904768	0.007740565970367135	-0.01062503948321937	-0.01205752001788554	0.01505659024871818	-0.02179573645418614	-0.02482607750139384	-0.0118468661807058	-0.00689829137185848	-1.335162834006667	-5.529597179412216	0.04278776357615577	0.08483301019699119	-0.02815029379936881	0.00743366848888827	2.760777609099557	-0.3111689076662401	0.08670850149334129	-0.1779943278659025	-1.116513160386585	-0.6131389241854531	0.01479346943620296	2.193206325781425	0.08856434727728066	-0.03738634440687903	0.01342592591762757	-0.036603538263396	7.013056540174445	0.02496512318176911	-0.168224207432784	0.01528518679107838	-0.1840857617762987	1.189760701452086	0.4855771526657171	-0.0105980901387166	1.425430509621424	-0.03691260287598351	-0.2975832354802171	-0.2408169432841329	-0.3141457376048237	-0.4020590626424957	-0.7457266178505625	0.3868173675333312	0.344279674047196	0.267373268798006	-0.1693943089328841	0.2223773665680535	-0.5602887030305209	-0.02973612477902003	-0.5743212083000008	0.03428209031768706	0.02036237947292031	0.005440653165228059	-0.03065979823142411	0.03975855221126293	0.1235038684391221	0.2000803432571119	-0.2723203543425173	-0.7371230843241624	-2.369137613302678	-0.8947083138432138	-0.1531822830396302	0.02268191502146301	0.02028543990699645	-0.262506039880582	0.06496069676603981	-0.1492618982726093	-0.3872602206590121	0.02523490400769931	0.005753218780006408	-0.449863996299999	-0.728122599733617	0.276289592371442	0.4075673884842684	0.1767684263970723	-1.589311234220774	-0.01431005921137651	0.4030367381998958	-0.499629117682435	0.01907188650069218	0.01217736690605166	0.02623967681337509	9.695319708061191e-16	-7.537325610067223e-16	nan	nan	nan	nan	nan	nan
0.21	-0.02890429859473199	-0.0556865481564442	0.06456068467969042	0.5020536875123318	0.9378461826419184	0.007976925072437717	0.2204602984286302	-0.08075135455714834	0.01267229113954813	0.1320458587505476	0.0897595327696073	-0.1395714972197417	0.01596760506300863	0.07238845738691796	-0.0913122850756892	1.122291890223833	0.09886966695788403	-1.122291890223833	-0.09886966695788404	-0.2392125552005008	-0.07556538457988463	0.01326786061658345	-0.1191924572883435	-0.09608826938194355	-0.04347356011171279	-0.05516540585735746	0.03483869356955093	0.5908475802451649	0.6861605015191559	0.1010251001016362	-0.007629309716171625	0.2558544917354297	0.004865617018865432	-0.417840366834629	0.6288065496418264	-0.07678920978205224	1.380329247961363	0.123178138967509	0.04161669037468782	3.641092485380141	0.9021732701633105	-0.216929666777241	-1.632923123122752	-0.4736429743203743	0.329527253715157	0.3056656350749377	-0.7702319773240197	0.125336551738793	0.3965931048618794	-0.7734141416770339	-0.3965931048618795	0.7734141416770314	1.406057200614289	-0.159388269119343	-0.09800543939799648	-1.625555468774225	0.2720773448100542	0.0276618450335583	3.012922740485974	0.7653962642472455	1.282677428231211	-1.240923525064058	-0.607431879033175	-0.06968965797012036	-2.766831273509349	0.1132655899582824	0.001008153233137381	0.01388647740124125	0.001005807079841183	0.01454394228192199	0.001009793075551543	0.003962128989503542	0.001061505563492643	0.004254016012280287	0.08425338491547375	0.1150467157386382	0.02834481414707258	0.03179733514582627	0.001012740819889927	0.03503502901684039	0.002760277224385925	0.008108882936659113	0.1270335650777688	0.1194579601589459	0.3593520327648288	0.3160279777894764	0.001023443435438878	0.01835925815310272	0.06884117522496187	0.08219457148150611	0.001027817293339617	0.01179898274792472	0.001038920708642449	0.005122329951884246	0.001037326944245673	0.009813553985726016	0.001287642468492076	0.006505653914015528	0.2546759642544252	0.2553347183290783	0.002230193283613659	0.0188520584219986	0.001025483943651745	0.002394101785152102	0.001015172613553796	0.01880401598517723	0.003720058905113018	0.04996933193176026	0.03206856836812336	0.06772211340620343	0.02524592716937567	0.02205436340164254	0.001484229916853457	0.01055774142526422	0.396866973133323	0.4075376269497303	0.001008847376873828	0.02615564916472058	0.004851394149620883	0.007131028904981191	0.004438680504331599	0.005822168883481999	0.004890498922885699	0.008917343002084323	0.07795003304494749	0.06938499016283284	0.0910621599820349	0.06972389933031249	0.01288269824061256	0.01425555163390389	0.040875606700738	0.02022604913749464	0.1643654539265913	0.1407908207183035	0.1269405937795478	0.1044314203000203	0.08248099686891251	0.08039756647124327	0.05346699432789854	0.05224301175208412	0.001026492554577552	0.04149205533384422	0.09738173466324525	0.09809967907631884	0.00115818165520725	0.02797510746327029	0.001079326378388407	0.01256082300928113	0.001321493466286222	0.003085585799777328	0.001773791586283603	0.005829481313134683	0.001002701685343592	0.009164734479064273	0.001005789896955274	0.01585062214843753	0.001174107882849781	0.01970518264004886	0.09674886108850136	0.09017981069753719	0.05723884521001501	0.05526894918014454	0.02232563764507059	0.04800612167351226	0.008399731231525431	0.01903640436385213	0.04059566188300659	0.04231739360812748	0.06985592184274469	0.08751575202336768	0.03541327802537198	0.06410428532997423	0.1752257989010137	0.1265751500141228	0.001082311232558161	0.0098235975592212	0.09484852762151538	0.06408443512677939	0.0182526728568843	0.03225343632192911	0.001060377264355596	0.01050242780090165	0.001017985949318138	0.01931290374219139	0.001046379938889054	0.1540528174846192	0.06651253048750326	0.08467597148647964	0.04725540883179809	0.01427962832394125	0.06760830444874955	0.06357678363844423	0.001044877235680427	0.01461288132358625	0.04375454616926016	0.07022619548239503	0.1103613535767408	0.1011294294836852	0.0010193929558737	0.08179555630186119	0.005334397472962298	0.04974188365761394	0.001004708206917873	0.02414717651822276	0.001001699500192144	0.01996478641324197	0.001003563574512698	0.02908745134698904	0.006959607309044214	-0.01011475536775017	-0.01200945973507076	0.01464056962014774	-0.02177967447360474	-0.02377000411357811	-0.01112643337928897	-0.005298389358782297	0.001008929440897132	0.001007141628258186	0.001001607979561702	0.00111811353405067	0.1583678889386242	0.02725114488936735	0.001013018285035757	0.001001503753257515	0.09372008897893695	0.3542494564911634	0.001028798460331653	0.1144993380433121	0.001086408388611272	0.001035783953086592	0.001039225043942003	0.00102164284453433	0.4455331902859742	0.005611791393991981	0.001014968792514717	0.001017224556627879	0.001003948132013165	0.06022383695377237	0.03746657392134217	0.002343261666764629	0.4469438526488645	0.001008325375214453	0.0010023411428194	0.00100092947754081	0.001001515197012226	0.07757012182614563	0.08364070762614657	0.02007096255770043	0.04391971353670401	0.1450812673569676	0.1294753532815264	0.09008428209386457	0.04598513211349593	0.001029952323212	0.08602711708059202	0.001103800173040435	0.001023790828958525	0.001013977058199898	0.001005815007437509	0.001003034995175152	0.001006176985427757	0.001043221909957272	0.08428741593454449	0.04826171923066001	0.001008645875465494	0.001249190354929031	0.04033462997828988	0.07126700487900645	0.03604957776593089	0.1658630939021054	0.001008337632793936	0.08312834736967646	0.01237556242072501	0.001018559632555919	0.001019114669937752	0.001047787325713924	0.05069387644160062	0.0542729050502332	0.06715983089584698	0.001000712587557726	0.0239873031047527	0.1173612534583719	0.001022294783743878	0.00101313565915388	0.001005805409933347	0.001002085915080612	0.001004364670876941	0.005259491001707021	-0.01054192962287145	-0.01128856825686782	0.01465919791190681	-0.01796168795199221	-0.01884050509138654	-0.009213918036292229	-0.003115324929454973	-1.152690369494316	-5.530327716160283	0.05567281707505188	0.05373462903017712	0.02790454865414645	-0.009001849437927291	3.172573733921666	-0.04975936827248335	0.1048823917333714	-0.09201647141732676	-1.329984971215531	-0.4583472091463539	0.01861924306346983	2.489694358546207	0.05587636688233025	0.06391913614323917	0.02329489499923509	-0.05560774091959409	7.399575931765135	0.2562758708781921	0.1190565338783792	0.0120380221421612	-0.1050831624374895	1.606262749215887	0.5167324279086737	0.04179472592635865	1.225594382185477	0.03506781670882565	-0.1927379028246834	-0.1505690514323837	-0.1949880669300704	-0.1982430084582014	-0.4995391413990565	0.3292169794929785	0.3076486591053043	0.04553425183279332	0.07697238522679044	0.2988240740854425	-0.4213921623038029	-0.03304452084000289	-0.5292714716571162	0.01650985411994983	0.006572412111027695	0.01216073463456777	-0.01451097722524088	0.03804505749110203	0.1105236612129968	0.05161612986154624	-0.3276286323370804	-0.5043226165411718	-1.387578298977169	-0.4640263710084505	-0.09892544195197266	0.1252808632393638	0.06328433003741793	0.01025266413528171	0.07553277491143308	-0.1609780273520389	-0.3718562758567216	0.01386990917365501	0.004870069655612135	-0.5770438584184194	-0.7686142048191938	0.3337585021397962	0.2029602041360751	0.09539712151980576	-1.24876294824355	0.1054233963137341	0.3476431290933443	-0.2348972373369516	-0.006375343250717404	-0.007276093940534806	-0.001826911684055026	4.793062220915123e-17	1.042503121789818e-16	nan	nan	nan	nan	nan	nan
0.22	-0.03322631053843142	-0.04900908665640955	0.06341062769383922	0.5157972337104721	0.9389581247501131	0.008385139819058748	0.2563460122477786	-0.07140123476122709	0.009519040621187132	0.116596102639601	0.08450498846798904	-0.1355998253317033	0.01904549833768383	0.06428804123544117	-0.08959039174310879	1.122784465911317	0.09245992001539681	-1.122784465911317	-0.09245992001539684	-0.2251385276974306	-0.07724053029681344	0.01225306690742286	-0.1354617544017251	-0.09340299296914022	-0.04308958509049731	-0.02619638696020419	0.042917690324965	0.6040175198438671	0.6741069182458845	0.09604140972302971	-0.008461087386069438	0.2297284648399402	0.006151610311225886	-0.4427430691230855	0.7011871272835247	-0.1576900831546917	1.368754773952941	0.09920716998641822	0.04010223576709953	3.527257323907671	0.9604212944607735	-0.4138657446105478	-1.460226075552734	-0.5712422204465807	0.4692004640795195	0.306590039130712	-0.8416592789755428	0.2240011384056255	-0.2981832068258162	-0.5065261823591323	0.2981832068258163	0.5065261823591322	1.40840788255254	-0.1774560307389222	-0.1058335452577032	-1.627003478324486	0.2667751597860424	0.05036853541701603	2.775641968527676	0.8523292665859477	1.347924332070234	-1.167121952828509	-0.3874075690358134	-0.09751018477675293	-2.45581169017999	0.1472625553901599	0.001008833942666402	0.01440546042867376	0.001006900549498782	0.01518036535723497	0.001005877593543835	0.004056771861287944	0.001115217673386827	0.004228151761457576	0.127302001225135	0.1479362514581979	0.02861075822967907	0.03213729614050544	0.001013074325123853	0.03607124983146279	0.001916802524701544	0.007404931248934639	0.1087148752086644	0.1050981348721441	0.3571199722525228	0.3120905217058836	0.001027805451130845	0.01853315337910645	0.09613534889892383	0.108190704974832	0.001078130275963643	0.01252408374021196	0.001037146444199325	0.005468855514614367	0.001039022400409335	0.01001640668832593	0.001159112916283668	0.006155862366094888	0.339706127169763	0.3301898610995315	0.005128361202878425	0.02206235840434313	0.001020235374257659	0.002685511847638083	0.001016619404656096	0.01893427294787056	0.002418427990911528	0.04944115769614491	0.05086517694067339	0.0849054153830763	0.03316787528218772	0.02737647402354476	0.002222480750059048	0.01111580972131034	0.4153995133304161	0.4192291606342301	0.001008574407069954	0.02644524257291878	0.003008960512357741	0.005871079423880693	0.002792625500506475	0.004831842865711268	0.003029097984000149	0.007612096501639709	0.07846770777270891	0.06822111226370547	0.08812907517865012	0.06589540679097752	0.01736399438006254	0.01747432250988569	0.04198319016198623	0.02311272288168036	0.1540764291637189	0.1399510355970719	0.1286075088250589	0.1060826769175939	0.08671735221600156	0.08365881015167986	0.04943986070793022	0.04845013982523233	0.001028196995230282	0.04114258431128227	0.09148798213835815	0.09306738364346875	0.001135107665445854	0.02814414914811821	0.001053748907322576	0.01265131576098564	0.001172861250881207	0.003246256744626752	0.00140474820220091	0.005899702481405034	0.001002904220504635	0.009543871630201631	0.001006096055193988	0.01705569520310365	0.001118450141547144	0.02086497611588578	0.08964323272563376	0.08651631409990689	0.052922783951669	0.05114485728719004	0.01230137922608214	0.03783833232727077	0.005037819718069084	0.01554482126588363	0.04051766564401611	0.04144151594107325	0.07106695331206404	0.08934256796377761	0.03605747379658585	0.06505245281827778	0.1718872454673484	0.1277194587102523	0.001046502694826774	0.01060776330382198	0.0883509196781722	0.06241849517552839	0.01449064962443922	0.0285319484520427	0.001040264754663695	0.01066143253419607	0.001018457774916675	0.01936009615190515	0.001047716078849086	0.1478826014441305	0.05727513354935005	0.07669582745237739	0.0511519176334391	0.01794701264928189	0.06643325088378156	0.06460032236811314	0.00102367976768165	0.01580145999976126	0.03335264855155971	0.0594493884845014	0.1141892101805924	0.1027327535756462	0.001021353533556624	0.08505389473061362	0.00326644668045029	0.04787697427632176	0.001005508539564709	0.02397858683089926	0.00100198020701637	0.01981192889209259	0.001004144544452755	0.02895624447424745	0.004947107537177312	-0.01033781597666066	-0.01126934414373626	0.01449278966047895	-0.01795526315975289	-0.01841807573626518	-0.00892574491571437	-0.002475364124223048	0.001010028689365722	0.001008757132763956	0.001001661864257744	0.001212833034378472	0.2129625393171191	0.03016594866926896	0.001013733111106692	0.001000986157375382	0.07200849789102949	0.3509270735168981	0.001035189862357284	0.1477556740690007	0.001165581146756453	0.001034827154317164	0.001042023677497489	0.001018694953208522	0.5542821497530316	0.01021171704657524	0.001014257756046874	0.001018871624411048	0.00100268139702741	0.08402342292369326	0.04627165595667935	0.003510133594100948	0.4631252718140001	0.001008245778907653	0.001001533000026643	0.001000611170454281	0.001000994348483038	0.08039867147775513	0.08440554610143217	0.02416782013675355	0.04291408546961983	0.1314806987380213	0.1324288388662594	0.09440932460848304	0.0431576039714428	0.00103010611203733	0.08103564408817143	0.001114637401867532	0.00102767960068841	0.001010407381373217	0.001004063546587315	0.001003186602605231	0.0010066062848272	0.001068876898964076	0.07612673415792612	0.04683001692753737	0.001005190111644638	0.001425582177326234	0.0404879896434295	0.07374383222860248	0.03741631655911499	0.1668348552371178	0.001007309782060348	0.07631127032803856	0.008641607344297824	0.001018444182630569	0.001018864140166123	0.001050144542984496	0.04121929879974393	0.05735481875233658	0.06316208312959484	0.001000749384201568	0.01835824845933972	0.1216774547104119	0.001024319103461047	0.001010759297065647	0.001006781419219304	0.001002425516322405	0.001005065233848828	0.002778416033046908	-0.01045881976252353	-0.0105196164958501	0.01426180557509621	-0.01412763944978909	-0.01285493268137925	-0.006580969891878656	0.0006676415129485337	-1.065196719018468	-5.397006585374662	0.04403697197892371	0.08373273366626839	-0.02756304737810068	0.009682272601113807	3.369526120240047	0.09897184642632824	0.09822286903444723	-0.05732091635983801	-1.541684746964926	-0.3342617102653392	0.01490275922659421	2.69420232988058	0.1023349205928656	-0.02658175165533484	0.01409800179272938	-0.002298293682265389	7.528524082119394	0.365423626993374	-0.15419688069565	0.01505787396293921	0.004554090995199344	1.791924215994446	0.5476500951358529	0.06494521154137116	1.130103174704757	0.006011390657975684	-0.05352387804068888	-0.04493115063002099	-0.06410740053959045	-0.04255369478599946	-0.268720906772073	0.3231213165535106	0.2694197788455078	-0.220928578267177	0.2392669100682774	0.3490554380817589	-0.3481195433643924	-0.03694903702647317	-0.4757807908927144	0.02101065583508964	0.01527487692599927	0.02019198198153239	0.03393868429898619	0.0380725347295187	0.1370804488668489	0.2357806950737034	-0.4094974425604665	-0.33029048470791	-0.6939716873953248	-0.274479412668773	-0.08256638957775217	0.2425228275196945	0.1303623571143919	0.205728616478512	0.08033947819906022	-0.1721131241909201	-0.375639091534017	0.02101626209947139	0.004684710706743536	-0.6475544755078603	-0.8310763604205094	0.401416553132345	0.002426446199663128	0.1679771731296208	-0.9062752091489966	0.2132583361259588	0.3063795639913318	-0.1716684953074919	-0.026446598456379	-0.02260858139789549	-0.023318655400823	5.832473605805601e-16	7.844487089733539e-16	nan	nan	nan	nan	nan	nan
0.23	-0.03770698717180316	-0.04175869937727429	0.0612384679018638	0.5294351207557869	0.9398298176007425	0.008787260062695264	0.2908385183564006	-0.06170528805219834	0.004327913567409501	0.1028168304958915	0.07844480150344554	-0.1300346077959683	0.02205362519360286	0.05570349073107587	-0.086649500040807	1.116321055161867	0.08877569300568777	-1.116321055161867	-0.08877569300568786	-0.2110669709755603	-0.07914949193808157	0.01112539070501288	-0.1518020986060473	-0.09073243393381998	-0.04245760212258163	0.0003411829734302506	0.0519205759904498	0.6177521964570749	0.6631494482782431	0.09303931681440614	-0.009548615300253463	0.2064488387218375	0.007693962211989916	-0.4470753162022977	0.7394638044361154	-0.2766095533012393	1.359003106258092	0.0753147148944719	0.03994360312560568	3.361889549561582	0.9693180256086736	-0.6151059198202757	-1.302658564891116	-0.6313653645466439	0.6404169797935902	0.2886117887085306	-0.8621186884716445	0.3635413439750851	-0.9926235992059231	-0.232160910947632	0.9926235992059231	0.2321609109476312	1.404869602092947	-0.2071559262591094	-0.1208897131230424	-1.648619590004111	0.2684292345394633	0.07571071481792301	2.530438492960783	0.9454854557833167	1.399078461197837	-0.9968076916433107	-0.227337169747078	-0.1171396673342567	-2.199998202078324	0.1633558387200236	0.001009780678569672	0.01491499595103958	0.001008495025313198	0.01581475192942635	0.001003828086188356	0.004140684844066936	0.001970261776770393	0.004771917109065415	0.1713925256746222	0.1813000241385384	0.0299406182562933	0.03336542643204383	0.001013049340990657	0.03708312790713696	0.001468596384671164	0.007000401426593304	0.08984411644639161	0.08997574187172752	0.3559637125224405	0.3104239331924327	0.001041755263646681	0.01870760773778339	0.1243210315769414	0.1349375583031383	0.01024169307964193	0.02301391497841554	0.001035957646403069	0.005837900946931675	0.00104078619328996	0.01021484893987892	0.001090350400007604	0.006037871665271594	0.4222561465763959	0.4035283290760397	0.01177310545719992	0.02897387157572728	0.001016995631544062	0.002991708683694616	0.001017340027807677	0.01905467454159802	0.001726028274116383	0.04948460931284016	0.07100358870539569	0.1030892123053616	0.04063512710330511	0.03251833114029459	0.003176293476152069	0.01185718007106543	0.4325083586706321	0.4302827458783661	0.001008494805916738	0.02695930984619626	0.002028159649485138	0.005261388116364725	0.001916821765937672	0.00435360006134794	0.002038251240948973	0.006956873268320769	0.08110112301316053	0.0690770684577158	0.08786367764688303	0.06438752780789453	0.02220449634060583	0.02100043201490819	0.04126397997467439	0.02539475408324678	0.1417606694599276	0.1364211067364984	0.1304795312312576	0.1089261915512999	0.09053992903474284	0.08728278654520918	0.04756607045384698	0.04662268556973009	0.00102885392127356	0.04079818077719037	0.08615424596375368	0.08849665197094499	0.001121124336553214	0.02828251176865796	0.001041121495898328	0.01274682156458099	0.001092926789547232	0.00346322752366586	0.001208343547628678	0.006223689605047031	0.00100304174531485	0.009906080546831432	0.001006376770515013	0.01831433028187612	0.00174417489681835	0.02294592944379589	0.08224271885520618	0.08242456509900718	0.05034633677569184	0.04858471144960468	0.00685846142087188	0.03204501302798236	0.003226705057740579	0.01342101035429242	0.04088486716951625	0.04109199259681391	0.07286789793669819	0.0918730531398308	0.03740428622624001	0.06659753329581801	0.1697890734133545	0.1297859773040947	0.001027250023498529	0.01141385741175493	0.08132371154182436	0.06052304547233039	0.01117414356032738	0.02525074236435026	0.001029234070229461	0.01076884221892397	0.001018197069378474	0.01939963248792162	0.001050121061074848	0.1409325962170716	0.0478216253965336	0.06833446497772078	0.05398629612403517	0.0222083217148207	0.06346198239885427	0.06384326645875707	0.001012467334453804	0.01705830712197727	0.02577502229627071	0.05163270271624712	0.1176616919439404	0.1052122644908861	0.001023016995624874	0.0878408153387313	0.002164509933677388	0.04665949717546988	0.001006639416963861	0.02358164914523616	0.001002372902882523	0.01948378457220805	0.001004954723303527	0.02857670873341184	0.00156676917837907	-0.01105604835126973	-0.01066941934796161	0.01396650199702806	-0.01588698500169874	-0.01310952316495818	-0.005998864630308838	0.002631804096096838	0.001011389728171078	0.001011336580150713	0.001001723398678066	0.004257494197511831	0.2626274527378969	0.0325747565552879	0.00101242281253238	0.001000814978473239	0.05613456858738938	0.3559279674133703	0.00107411351747433	0.1789761778278094	0.03588140735291907	0.001034629966440448	0.001043128194471509	0.00101880934986109	0.631551443000463	0.02624203315872009	0.001013087627931908	0.001017428688499914	0.001002227357535832	0.106964196792193	0.05207027173306229	0.004738035878185538	0.4761263809494682	0.001008552572693084	0.001001259119320307	0.001000500367740766	0.001000816767079871	0.0882204198769645	0.09018188456435335	0.03049303343529242	0.03825879402052944	0.1149509556700655	0.1340039218351742	0.09685925938848455	0.04710233338427315	0.001029056646803014	0.07706861726885231	0.001099735818303423	0.001028230916502548	0.001009098871058298	0.001003403275113102	0.001003183393110349	0.001006721891752202	0.003519756767239006	0.06891962516756654	0.04747991043486199	0.001004360458259745	0.001228945862921926	0.04203454811112025	0.07647118711537544	0.04032751978590857	0.1660063727446164	0.001007128498991447	0.06803894689080209	0.006664247825491704	0.001017168790239818	0.00101713178081297	0.00105472239081144	0.03184533281929387	0.05757357618909799	0.05666992578521998	0.001000839362807387	0.01595671514246413	0.1235599989207816	0.001025111329959959	0.00100942840409707	0.00100869190842644	0.001003082822055317	0.001006417725527196	-0.002782886664167173	-0.01225206359686705	-0.01018933683384684	0.01320397147112299	-0.01522618328515393	-0.008004642980653913	-0.002606300135702427	0.009310302382929311	-1.027819797645162	-5.140970794493232	0.05387046747739565	0.05257443006406225	0.025993401375024	0.09606375454097353	3.305787187519975	0.1445658424641885	0.09916435207029389	-0.0278182642121712	-1.483672836906285	0.01953534895707108	0.01857843917479521	2.664629908054868	1.847299294911658	0.06887854721992955	0.02240317793790994	-0.01396474888055081	7.098821287122523	0.9635385702498486	0.1232229356832495	0.009833407037274429	0.01242450335295002	1.841645517971974	0.478289160250385	0.08116445278524202	1.102181716859308	0.0792426188845812	-0.05640936520272026	-0.04265767675956628	-0.05744437424822969	0.2086618915634641	-0.03171969697721404	0.3820865892737753	0.1821793273856777	-0.4909439914339588	0.3194620107312711	0.3719887215515134	-0.03583358283567298	-0.03232696593918676	-0.4370316835269772	0.009421589629217115	0.006448695425094275	0.02342560676999248	0.03495356240356274	0.0346886721258954	0.1203786677931578	0.2217704334497798	-0.412634686736473	-0.1858156157806505	-0.4632904379788742	-0.1625071917804327	0.006528121013089835	0.2571109578576985	0.1769947372742078	0.2017000211258131	0.08096863982646862	-0.2099464542764207	-0.2888075304968435	0.005309011925642424	0.003180624347589567	-0.7337563520509056	-0.8455731891814041	0.4488515868673705	-0.1570203977011463	0.1024501642010112	-0.6648485789035066	0.2802989757511816	0.2553414302486992	-0.08797128461311655	-0.05195389422597589	-0.04229322698603308	-0.05142530184816632	9.791292589365537e-17	9.503461205995024e-16	nan	nan	nan	nan	nan	nan
0.24	-0.04204147803550445	-0.0344083410498395	0.05788108306659723	0.542980905258597	0.9404680853430943	0.009176447684882332	0.3233967162739069	-0.05220387468377858	-0.002598002848725462	0.09040232710773291	0.07206627733536303	-0.122860007001309	0.02468926324459208	0.04730831013464067	-0.08233228202518868	1.102969500804365	0.08777986796914626	-1.102969500804364	-0.08777986796914632	-0.1970618128500525	-0.08144004139678815	0.009811512286606915	-0.1685852307510968	-0.08801255653312236	-0.04158171766101132	0.02438371239424311	0.06177215122607728	0.6320004384805427	0.6547220513940234	0.09120814318692548	-0.01074676611823834	0.1857308074256178	0.009461687364774004	-0.4135059151890131	0.7211813369434595	-0.394735091812889	1.350334265452001	0.05252214833067322	0.0375157114772104	3.140395685684518	0.9215146263390074	-0.7608236170820316	-1.187272324442614	-0.6349096611543888	0.7910771158644221	0.2320922781076569	-0.8037852973781201	0.4992664010700864	-1.67581192843632	0.03115421227437196	1.67581192843632	-0.0311542122743722	1.395128163289789	-0.2537735942172547	-0.1430739884945069	-1.715561066470048	0.276638832861518	0.09914883415662899	2.276633865963354	1.022067180614491	1.450637414141329	-0.6611073361564516	-0.1532237128072038	-0.1196347655368807	-1.943492725803383	0.1923372057941799	0.00101093466598025	0.01540287647788468	0.001010582224658278	0.01642045094435818	0.001002834625603257	0.00420959503761342	0.003914575880950192	0.006089286004688277	0.215406217712499	0.2141031706424355	0.03177771080514469	0.03498684560145284	0.001012381386412839	0.03795476899226562	0.001244000375200386	0.006763901642607839	0.07174915056124495	0.07540709845826157	0.3568279897640931	0.3128530555126618	0.001068196580624236	0.01887652869592298	0.1526938487895609	0.161672534581413	0.03151303959936052	0.04650342899572268	0.001035264870443987	0.006216180641036746	0.001042220200263819	0.01040072483548557	0.001056030420765586	0.00602326934052088	0.4995366311381409	0.4713593223207871	0.0228761543393745	0.04026632106866075	0.001014791174384144	0.003305704316823693	0.001016978358740153	0.0191471603501262	0.001378532507480125	0.04985541318338604	0.09173862123715935	0.1216745327327021	0.04723676418486195	0.036893613869278	0.004264696123008119	0.01269581066452973	0.4481824472280941	0.4417041518261537	0.001008608497910519	0.02767890604834711	0.001535375679245747	0.004982992485021646	0.001477097377205417	0.004139884000180741	0.001540444071960239	0.006653066454194429	0.08597467484983759	0.07229268925448235	0.09019913705065742	0.06528371670877943	0.027711701171464	0.02511577439181759	0.03870948568813792	0.02666016674775138	0.1275412084857617	0.130014419816664	0.1322264524887728	0.1122724370133864	0.09375306030535985	0.09102356220125825	0.04836008736340359	0.04736422266652841	0.001028657261806618	0.04048813906955651	0.08137176303436357	0.08435342717463046	0.001106681363559095	0.02838777536782909	0.001035086041416831	0.01283273790212782	0.001052308185094613	0.003719237538899905	0.001109760394479821	0.006680670168959239	0.001003108867333368	0.0102440335433097	0.001006574890264888	0.01957791057707621	0.003279141603575227	0.02612759404370864	0.07484338594602775	0.07818797378283726	0.04923747764687061	0.04734700631214751	0.004061540406475333	0.02860055825735514	0.002214571351892901	0.01205018898765908	0.04179975520768388	0.04144940636707985	0.07507177159539384	0.09435552212426669	0.0394781672174516	0.06855916754137298	0.1681781038665999	0.1316359575094852	0.00101753683452664	0.01222892202912925	0.0736740860602569	0.05816017333344287	0.008496149597173201	0.02259168975225597	0.00102308305733122	0.01086447951429868	0.001017200185645936	0.01942286999701465	0.001053612910196109	0.1333812787601724	0.03825280817943418	0.05969682257533863	0.05561983518722676	0.02688417092446786	0.05889161329617121	0.06139625902148461	0.00100690866399913	0.01823162154153017	0.02058228477340534	0.04599668421839822	0.1204620215366436	0.1082918356672532	0.001024244631723446	0.09024746078791812	0.001609997769195471	0.04579466138905471	0.001008160291544783	0.02295924983538464	0.001002897970418017	0.01898060546423126	0.001006036193121709	0.02795100225564649	-0.003267545406029745	-0.0124909550323685	-0.01024925797469885	0.01308585003989528	-0.01592992150592393	-0.00810647917403497	-0.002373458031056075	0.01009596741619005	0.001012750766976415	0.001013916027537442	0.001001784933098407	0.007302155360645203	0.3122923661586748	0.03498356444130692	0.001011112513958052	0.001000643799571048	0.04026063928374921	0.3609288613098424	0.001113037172591389	0.2101966815866182	0.07059723355908176	0.00103443277856372	0.001044232711445514	0.001018923746513645	0.7088207362478944	0.04227234927086489	0.001011917499816964	0.001015985752593687	0.001001773318044247	0.1299049706606928	0.05786888750944525	0.005965938162270161	0.4891274900849364	0.001008859366478513	0.001000985238613956	0.001000389565027206	0.001000639185676678	0.09604216827617384	0.0959582230272745	0.03681824673383126	0.03360350257143908	0.09842121260210959	0.1355790048040889	0.09930919416848608	0.05104706279710349	0.00102800718156869	0.0731015904495332	0.00108483423473931	0.001028782232316685	0.001007790360743375	0.001002743003638887	0.001003180183615475	0.001006837498677209	0.005970636635513906	0.06171251617720694	0.04812980394218663	0.001003530804874883	0.001032309548517631	0.04358110657881099	0.07919854200214842	0.04323872301270214	0.1651778902521149	0.001006947215922573	0.05976662345356561	0.00468688830668555	0.001015893397849106	0.001015399421460063	0.001059300238638382	0.0224713668388438	0.05779233362585939	0.05017776844084511	0.001000929341413276	0.01355518182558854	0.1254425431311513	0.001025903556458876	0.001008097511128514	0.001010602397633556	0.001003740127788162	0.001007770217205532	-0.008344189361381255	-0.01404530743121057	-0.009859057171843573	0.01214613736714978	-0.01632472712051878	-0.003154353279928576	0.001368369620473802	0.01795296325291008	-1.015808734738426	-4.778920457842633	0.03970597287476793	0.07799522221444251	-0.03056360522435254	0.1644029822042166	3.257400884951386	0.1776296220012083	0.07017547092521888	-0.02371490868951577	-1.430934829574694	0.4848804564705098	0.01379607911918305	2.691826919874255	2.702271476413744	-0.02473489929767317	0.0115847306035195	0.01837938153225944	6.427029135767214	1.241610891302469	-0.1526371212816652	0.00947471856485807	0.07002454176533765	1.87222891700541	0.3943352175826193	0.08439726028349069	1.203667315435059	0.04711717643220414	0.01273525719385841	0.007974198009128981	0.006175883298926509	0.4293792257651946	0.2120926700214723	0.4409678909309369	0.06609607143308779	-0.7962801901193814	0.339813075744392	0.372415290585708	0.1656787270959044	-0.03007667173450202	-0.3902794156508667	0.0143908515612952	0.01335698371627309	0.02799982922044611	0.06053737235302717	0.03322135069932043	0.1380694921522852	0.4559229494740351	-0.4384659056145372	-0.06580234468225139	-0.2241987816638649	-0.1238815036768588	0.0588210333273733	0.2329195891962423	0.2136731107173471	0.1624209387881088	0.08213358008724322	-0.2655976113290494	-0.251208396414668	0.01866178422874434	0.001424945435762046	-0.7678169214759467	-0.8863323459655095	0.4843245819539604	-0.3355638593836363	0.1512706325970083	-0.4701417550679564	0.3332703883514107	0.2303245322052221	-0.1011402324201546	-0.07153892329410487	-0.05761553901637591	-0.07255280278680142	-1.219063205359289e-15	6.971834702367256e-16	nan	nan	nan	nan	nan	nan
0.25	-0.04578705865904773	-0.02759891817481327	0.0534874659482135	0.5564429892836991	0.9408879522321386	0.00951697289097176	0.3534345889055268	-0.04347294171402065	-0.01048586129785493	0.07881978224284095	0.066007694975387	-0.1144545409929247	0.02649413198393279	0.03998157121883942	-0.07683371415248014	1.08287634911097	0.08926012967748943	-1.08287634911097	-0.08926012967748953	-0.1831650842060102	-0.0842921142714974	0.008242031967174988	-0.1861975586186237	-0.08515680038408369	-0.04045634239819293	0.04590025741636589	0.07228614161506737	0.6467574439036701	0.6502970170751506	0.08972438757294317	-0.0118285658888421	0.1673469372060642	0.01143767722781456	-0.3225446582194551	0.6257931833009944	-0.4758146710964279	1.342153893655579	0.0321031525372789	0.02959200928537671	2.85233348616701	0.813278738786509	-0.7948142332436816	-1.148512756486079	-0.5612341759893332	0.878870040342436	0.1144264058898388	-0.64240085007728	0.5915623917512159	-2.339089890908872	0.2537024059736978	2.339089890908875	-0.2537024059736974	1.387483191350812	-0.3193810578262572	-0.1712824132095404	-1.789860358123434	0.3003930868566646	0.1284352536860812	2.02834838705431	1.071800692720925	1.493639543379605	-0.2635293500179114	-0.1422737678212592	-0.09485534784634148	-1.734547260389898	0.2044855186354799	0.001012585577762076	0.0158533750640349	0.001434779871207761	0.01745993038669771	0.001002339291260894	0.004240421971331529	0.00849268881659059	0.009081035567084188	0.2569577478655283	0.2453670064155433	0.03320031067585705	0.03622415284605441	0.00101195964261795	0.03853128463496414	0.001124776312764413	0.006594962878331365	0.05536727496036142	0.0618767683136494	0.3583352143647624	0.3195359855113592	0.003338014202407059	0.02121843720569716	0.1789047233769267	0.1872957287534605	0.05873996919151119	0.07512055196873617	0.001035564719780812	0.006517902925653526	0.001044370771722113	0.01056258143420216	0.001038638246432802	0.006098649785995012	0.5694106017143754	0.5320619132492457	0.03445469446182682	0.05189778413624894	0.001013434657610255	0.003499275077948461	0.001016311044778211	0.01919093909925233	0.001193962336360015	0.05052463673259683	0.111255630391878	0.1393118795927743	0.05429865430565536	0.0408757147573925	0.006266985955923089	0.01425552646217852	0.4626111127366734	0.4549996417563599	0.001009047376393248	0.02850401225001805	0.001273688354211665	0.004893193243684636	0.001243649817857279	0.004072393843436515	0.001276117628971443	0.006540671024236891	0.0895704043516905	0.0758839763504589	0.09164193044692968	0.06724811921515442	0.03153571375394548	0.02819754806844766	0.03535283872931141	0.02706820425445123	0.1124771452141447	0.1213272643950064	0.1336401662308615	0.1156336124063908	0.09631847198562116	0.0947010529326015	0.04957989324262867	0.04900497996866224	0.001027894041058736	0.04023049098451624	0.07708202028902973	0.08061968146498448	0.001096320373814608	0.02849831080467884	0.001032270883420831	0.01292771922688993	0.001030456464807623	0.004010452903788487	0.001057289507801073	0.007280438620537686	0.001003245632526999	0.01054880540630633	0.001007259316359459	0.02079323314280328	0.01295259699699578	0.03862236423612594	0.06698103619333301	0.07332520466052733	0.04829263065970307	0.04656352992196191	0.002569799687127793	0.02643222926234062	0.001636977468199716	0.01116765186099946	0.04166998682660523	0.04140156254909086	0.07719635488077237	0.09638896341565392	0.04134741489217982	0.07047344488945566	0.1668159635884241	0.1330374970831127	0.001012555021952322	0.01303288297010144	0.06605104246317331	0.05550841975060981	0.006205968496340084	0.02032028231681506	0.001019364737188609	0.01100633365271004	0.001016341505470471	0.01941957421151781	0.001057139679163726	0.1254559007980063	0.02887332833099857	0.05104330736659337	0.05663740004268041	0.03194162884686173	0.05380540928948529	0.05805556347659495	0.001004038205947572	0.01940652749042919	0.01810108117518324	0.0424692614053336	0.1227641388698559	0.1118171085063041	0.001025392259084371	0.09240007530357899	0.001315195267122571	0.04512029463286511	0.001010334112169253	0.0221243910095592	0.001003676845876684	0.01830972164429727	0.001007583980557166	0.02709081113824446	-0.007490245277198468	-0.01319538620253422	-0.009717754841438355	0.01142673696927777	-0.01547553578932043	-0.00509155412960534	-0.0004543727852340632	0.0116601488469266	0.00101561760779338	0.002606567333906937	0.00100185670184716	0.01847950392336309	0.3479259107840773	0.03473083204587755	0.001011866113336041	0.001000588864265535	0.02956829414283598	0.361941208790311	0.009603229216134579	0.2299573700488402	0.1094557061768036	0.001037098577714007	0.00104861983901637	0.001021899249816373	0.7530514949086241	0.05230887687501044	0.001012112086351252	0.001015304189843021	0.001001583397842614	0.14595116231959	0.06730304007914793	0.01043265239226134	0.5001521295064889	0.001010049628888521	0.001000876334471916	0.001000343757331718	0.001000568009489195	0.09303071292477055	0.09156814015894656	0.03514573073117623	0.02953101993208251	0.08348609559999208	0.1359225369579604	0.1003230311045771	0.05108087201321188	0.001026331893541312	0.06992371314808737	0.001086126068273095	0.001029813550250479	0.001007646621387659	0.001002602705982197	0.001003563757483175	0.001008931130030888	0.03800264772279292	0.05254099194998493	0.04629522636285348	0.001003078917896525	0.001034899926137665	0.03974437819685239	0.08066755493315178	0.04384576570708561	0.1641407129076381	0.001007728316072564	0.05311183864019583	0.002986736955664342	0.001015157750773353	0.001015488829677663	0.001062088521208285	0.01411080042900586	0.05799747856264902	0.04514771891289137	0.001001153855935429	0.01685892771865997	0.1267416570454939	0.00102716463084667	0.001007635215211336	0.001014283506760034	0.001005119660651019	0.001010400020420708	-0.01102978988105134	-0.01321988038994356	-0.009073209843931913	0.009192103580348712	-0.01434179700773563	-0.003626389765118847	6.518535829780022e-06	0.008190078752884722	-1.017683394708206	-4.334070034493441	0.046583387684126	0.132082399919735	0.01880749993130731	0.4148274472564982	3.002497051279392	0.07902349163231115	0.03906985530923143	-0.01308186724685219	-1.27483905706549	0.8573556196205019	0.4184525830837906	2.44639372862788	2.943010971629368	0.05568189538378551	0.0177150865985074	0.002256308028445017	5.720937229952179	1.092782807481693	0.1025802630767479	-0.0001172010303262898	0.07146203115236865	1.671593880307091	0.4004856155561498	0.2154078559311078	1.488628928151247	0.1011164184889623	-0.01817377196206617	-0.01277259782846419	-0.01784476079572651	0.3061423220147614	0.1845892230286118	0.1962236915226013	0.009845938235258341	-0.9424737706493655	0.3310628282503894	0.3598465887868474	0.1679711198587495	-0.02230182384716146	-0.3558107529484472	0.008823627862114023	0.00706026351149451	0.03043414988717762	0.06228007983271249	0.0278518805562389	0.1094115303719228	1.921298695392726	-0.5352915002470182	-0.08642920860311912	-0.1928795544646875	-0.05962380759143721	-0.06100541569918072	0.179238359210832	0.1679381222281667	0.1276367208311185	0.07746921890181811	-0.2664032306141049	-0.2076836718407439	0.01394206423008851	-0.002298136194440949	-0.808868708656043	-0.8507615228170188	0.5214822421626392	-0.3404336331991338	0.09787027386764095	-0.23866426359814	0.3671265822289415	0.2016105065002732	-0.04459861171780535	-0.0944310147922061	-0.07584779775721279	-0.09830690063047708	-1.510259169144547e-15	8.082322619846791e-16	nan	nan	nan	nan	nan	nan
0.26	-0.04823106017389557	-0.02219067847903941	0.04852826286001662	0.5698254102134515	0.9411231868550087	0.009748341461486704	0.3801464789077975	-0.03616616448456861	-0.01805561072359615	0.06704654981899907	0.06115304651260302	-0.1055055271038607	0.02668869008460131	0.03484352584729971	-0.07067872982456011	1.056262273372859	0.09263000162021003	-1.056262273372859	-0.09263000162021007	-0.1692468365063331	-0.08788246409541806	0.006376657266069497	-0.2040415549353552	-0.08188708099785526	-0.0389628318816616	0.06498414510719178	0.08302956099124356	0.6617307468060505	0.6486588679457083	0.0883877406738616	-0.01260647626041476	0.1510145433721723	0.01358389277391484	-0.1531900934499389	0.440944701093011	-0.5078522857754982	1.334401646382012	0.01559569509550734	0.01568438436231274	2.475199159814678	0.636683478277865	-0.6972018124043872	-1.225409836232661	-0.3941228817159936	0.8997866920004216	-0.08996984966424178	-0.3660465885150922	0.6305496921136668	-2.979996737379826	0.4090762591498591	2.979996737379833	-0.4090762591498582	1.399431974422204	-0.4014289840671861	-0.202252864829209	-1.761894756311393	0.3594314803004626	0.1727758849056716	1.790102399703973	1.067952978051682	1.493896909993904	-0.1037302982704886	-0.1238019698270518	-0.05885688573061187	-1.533197448671043	0.2263823424061209	0.001014844743370837	0.01625833709814449	0.002441932117222967	0.01910573361607945	0.001002127651956683	0.004227315195508716	0.01625537161804627	0.01400344528944938	0.2949311542130509	0.2742957273002082	0.03383041108062741	0.03675114872836813	0.001012125857176266	0.03861501005234422	0.001065130322669838	0.006442083836040895	0.04116321665427611	0.04991616016259907	0.3596787652370352	0.330113169432102	0.008675674304753161	0.02652291956256185	0.2019152720336044	0.2108720454358233	0.08990604201441002	0.103800805497119	0.001037048065570135	0.006741869331968874	0.001047640083621091	0.01069359651663089	0.001031433879950471	0.006179587510407871	0.6301268126414138	0.5859270305203843	0.04508495480642311	0.06228399892361879	0.001012854066355962	0.003581889369756133	0.001015636607824958	0.01915685170011201	0.00110154071970693	0.05143749106794446	0.1288270548306628	0.1554334788448048	0.06234873975752259	0.04487133929071834	0.009477187961018695	0.01676120691685067	0.4758930628617988	0.4721406955400811	0.001009862131802466	0.02936548150986155	0.001142679098673502	0.00486994371576389	0.001126821233840566	0.004058424674200965	0.001143804830168125	0.006512375408173452	0.09030651708400413	0.07876081826647058	0.09057726839587518	0.06905152900485337	0.03274012539951864	0.02945698516482157	0.03163879871317798	0.02674377567902349	0.09714868519365751	0.1111384868749323	0.1346184096149427	0.1188665100862721	0.09821449049524904	0.0981557686390733	0.05025416753154238	0.0508336127942632	0.001026674576326784	0.04002512502114476	0.07325338564974863	0.07725039158225912	0.001091787515789165	0.02858639576614014	0.001031379814459081	0.01300236281786456	0.001019462891138052	0.004331738659240977	0.001030990028716407	0.007983547003014362	0.00100350586438179	0.01080344832756021	0.001008648693723549	0.02185447137208958	0.03314392821626148	0.06211892007922763	0.05843090841976491	0.06745807214990544	0.04693706846108964	0.04570769663512071	0.001818309847026683	0.02507471642554069	0.00134873755485667	0.01071775511710618	0.0398151812450568	0.04037698567761703	0.07902715105454131	0.09804968311107594	0.04262504576814784	0.07189304525251587	0.1655780533306349	0.1343836868239819	0.00101045603124664	0.01375451862305716	0.05877021778306291	0.05279910621363019	0.004198708544098941	0.01834580469209493	0.001017138438696725	0.01122798121442982	0.001015957096361078	0.01937262660107565	0.001060297034383234	0.1173717038330765	0.01982438462181315	0.04255377557833016	0.05728557314585214	0.0372001205604767	0.04870191837974772	0.05443041868540503	0.001002716001256009	0.02047222135257984	0.0184100794697237	0.04115696982537179	0.124647953069739	0.1155412153672352	0.00102659663353754	0.09430791362939042	0.001167410344565062	0.04468537929669732	0.001013261935703672	0.02109066608111575	0.00100475620005202	0.01747791805335094	0.00100967303876237	0.02600843464429929	-0.0106882122473681	-0.01287991189841145	-0.00901668891174378	0.008904343421204582	-0.01400212047525686	-0.004401270104922314	-0.0007225784263894044	0.005672952990488541	0.001018484448610321	0.004199218640276506	0.001001928470595912	0.02965685248608099	0.3835594554094798	0.03447809965044828	0.001012619712714021	0.001000533928959978	0.01887594900192268	0.3629535562707797	0.01809342125967778	0.2497180585110622	0.1483141787945254	0.001039764376864279	0.00105300696658721	0.001024874753119062	0.797282253569354	0.06234540447915595	0.001012306672885551	0.001014622627114033	0.001001393477640975	0.1619973539784872	0.07673719264885064	0.01489936662225256	0.5111767689280412	0.00101123989129851	0.001000767430329866	0.001000297949636193	0.001000496833301691	0.09001925757336723	0.08717805729061862	0.03347321472852116	0.02545853729272594	0.06855097859787454	0.1362660691118319	0.101336868040668	0.05111468122932026	0.001024656605513928	0.06674583584664157	0.00108741790180687	0.001030844868184267	0.001007502882031919	0.001002462408325452	0.001003947331350887	0.001011024761384568	0.07003465881007188	0.04336946772276291	0.04446064878352032	0.001002627030918188	0.001037490303757685	0.03590764981489379	0.08213656786415516	0.04445280840146897	0.1631035355631612	0.001008509416222566	0.04645705382682604	0.001286585604643094	0.001014422103698174	0.001015578237896128	0.001064876803778185	0.005750234019167909	0.05820262349943866	0.04011766938493763	0.001001378370457569	0.0201626736117314	0.1280407709598365	0.001028425705234465	0.001007172919294173	0.001017964615886585	0.001006499193513831	0.001013029823635855	-0.01371539040072143	-0.01239445334867655	-0.008287362516020247	0.006238069793547647	-0.01235886689493142	-0.004098426250309119	-0.00135533254881424	-0.001572805747140643	-1.025040388261996	-3.831981397791916	0.03059866246666605	0.1992599796230107	-0.03935034713228847	0.5505350141981374	2.790377907262854	0.03556734954420183	-0.02838257413856498	-0.02050296429315863	-1.116990430862066	1.263731240879471	0.6063108485373198	2.282451421937287	2.714897587487695	-0.040286074957836	0.005416427346038836	0.0194908373200465	5.059534404303209	0.9925612352581058	-0.1748284151455958	-0.006098509447681139	0.1187506989927151	1.569079395397022	0.3970399466249237	0.2735901916883719	1.97278008613806	0.05438978806627962	0.02604519987707987	0.01867839551079504	0.02299584607768726	0.2864901897722201	0.1798941266862407	0.07650057487983555	-0.08039714499249274	-1.096604609802672	0.3141575331197723	0.3278602856114163	0.203253831789534	-0.01962024740036188	-0.3173882502667478	0.009900756483553971	0.009289436958762593	0.03401390733316569	0.08120535853265903	0.02319556235087945	0.1072526248640323	2.656280079610755	-0.6393385832769357	-0.08027372401331395	-0.0620355500217355	-0.03735342712326382	-0.1365255773694976	0.1583752700032019	0.1147377137128622	0.1513509722364358	0.06566852248384583	-0.2771096021583315	-0.1918224342707042	0.0346204688902475	-0.007305419439684796	-0.7995807220286729	-0.8535356618689572	0.5245313401981246	-0.3924537086437076	0.1294282152473279	-0.02711550844743393	0.3730371927274264	0.1813692942353759	-0.0532499484158381	-0.1113121438177415	-0.08979949321886915	-0.1169898780954551	-8.167061721608278e-16	1.268924038158933e-15	nan	nan	nan	nan	nan	nan
0.27	-0.04858473180088274	-0.01905192659328853	0.04350014164425065	0.5831322599517915	0.9412109450439869	0.009812397306727347	0.4026278938885477	-0.03091551203679051	-0.0239697685341835	0.05387860561346614	0.05841290510872451	-0.09663854424356814	0.02438534687593483	0.03299808920071652	-0.06440704474008103	1.023355475553331	0.09715251299700596	-1.023355475553331	-0.09715251299700604	-0.1550847103339665	-0.09235999172798526	0.004203869176073515	-0.2209548351034235	-0.07783329223297024	-0.0369773816776814	0.08173522988567823	0.09351484493657303	0.6764494969605406	0.6470264711018783	0.08744397531822207	-0.01296915589435205	0.1365060164014018	0.01586759831386871	0.08368612253701088	0.1844057042108191	-0.4964129667013337	1.326888858785726	0.001543755372696735	-0.002970764034768758	2.018530910809903	0.4145548333111519	-0.4722565428627712	-1.411561962837784	-0.1513836349804308	0.8767395535197571	-0.3732345067460042	-0.0007412232176125368	0.6224141944825736	-3.594013169419983	0.4929459418935376	3.594013169419987	-0.4929459418935371	1.434989527579567	-0.4937730742431856	-0.2309655457062584	-1.61428455688507	0.452402190890516	0.2230331707233107	1.556938165433486	1.02922656556388	1.444656920945675	-0.2374260245913646	-0.05942213831939239	-0.01732575047212631	-1.371566902908461	0.232109819966876	0.001016873850432608	0.01661125414047084	0.01294177382500634	0.03031769826016964	0.001002052752399627	0.004161420560634007	0.0252649849440013	0.01939463295412231	0.3285057344840356	0.3008715456442401	0.03195497845155146	0.03515191866533181	0.001012486768989098	0.03802464597689968	0.001033477795639609	0.006272125229454631	0.02926923638970243	0.03968493363119224	0.361483488743153	0.3444879623337873	0.01779493817634436	0.03526033502756324	0.2218646722609234	0.2329254862106613	0.1134991915512209	0.1206487702819875	0.001041736588797925	0.006853268848570504	0.001051339709400374	0.01078820160200379	0.001041542271007304	0.006298624710092003	0.6817391343537804	0.6339552488854182	0.05370724893399609	0.07046695756638446	0.001012966716738421	0.003498641388568818	0.001016073540784379	0.01902425301025453	0.00105245892929108	0.05264047541896651	0.1436136740223315	0.1695388973585299	0.07056142036910949	0.04848911370703975	0.01377259922818574	0.02000161841667189	0.4899329017360503	0.4950937359641076	0.001011559698799268	0.03017106788286037	0.001073142245349381	0.004893662532810852	0.001064827139135284	0.004079080272432753	0.001073587073304221	0.006534117130557049	0.08938657415354148	0.08154480403492563	0.08869494593457186	0.07135938178917942	0.03264951036907972	0.02980752090306194	0.02909641374578414	0.02658851361334409	0.08396452231468753	0.1016894299463874	0.1355611934272035	0.122073503111219	0.09992978282146514	0.1014109048123234	0.05125461666201234	0.05351586940974477	0.001084290798759072	0.03991186454691469	0.06977775368740022	0.0742036949016336	0.001097124254867246	0.02864568966839526	0.001032016938441861	0.01305434263546073	0.001013701704281876	0.004678857433020243	0.001017063974650446	0.0088108728058087	0.001003864170801563	0.01099655471125914	0.001013448053594059	0.02267520921828872	0.05369935517465419	0.08400721523610011	0.05074042826488318	0.06183898542710543	0.0454118699008008	0.04495847571127007	0.001419058756712469	0.02430230605046734	0.001196182407764152	0.01060223551326149	0.03724589522024116	0.03902719615273275	0.07981148684349247	0.09933290041097886	0.04308970151473407	0.07276582536189953	0.1639318431680299	0.1359236194070837	0.001009720273101289	0.01433295390921734	0.05317988977605849	0.05086801418602745	0.00302636348398037	0.01715390950088977	0.001015654862134911	0.01155018297948051	0.001016380517964302	0.01926869658132219	0.001061046921469629	0.1093622425752612	0.01269903995403173	0.0357834753941444	0.05878619246720262	0.04293370806352462	0.04471767159882208	0.05151799706169231	0.001002126981163813	0.02148504308943316	0.01969625993518723	0.04103955498598607	0.1264832008924528	0.119320508669141	0.001028256884549956	0.09593732539680803	0.001088969669093746	0.04451948371492277	0.001016719221876244	0.01988173946212387	0.001005957370888819	0.01650028963945167	0.001011973407901409	0.02472586888743189	-0.01166597305702263	-0.01168174031029355	-0.008203527749383667	0.007029728823617865	-0.01116653000233788	-0.003496506484348372	-0.00149943074052873	0.0006077313784902405	0.001019409601727455	0.04108882627513125	0.001002014010428347	0.04012149281051678	0.4044627829571957	0.02576404738163091	0.001013067686028851	0.001000529896270318	0.01232796735296145	0.367287668398943	0.03589728650959832	0.2621857465957207	0.1444681379310026	0.001052413983564826	0.001057037930493601	0.001075066904818885	0.8178646129472988	0.06579658863524153	0.001013741598576749	0.001018140614194975	0.001001342361458316	0.1693192174437304	0.08479683181334942	0.02140328005459241	0.5316490641673455	0.001015091699956784	0.001000729688891641	0.001000279127829798	0.001000470723209561	0.08650221643683036	0.08523063578029498	0.03175077156805889	0.02677135319015323	0.06368905342492465	0.1376098492737344	0.1031667764114071	0.05365164123506334	0.001245460514457511	0.06398740754749975	0.001115593216605092	0.00103423277448454	0.001007877599551964	0.001002661515290943	0.001004482180651566	0.001024719055797193	0.08528380609245274	0.03934470253327061	0.0428046137728255	0.0010025059366694	0.001037056075006464	0.03276251913612324	0.07973719988298837	0.04295295745675602	0.1597135945718273	0.001009331201499642	0.04601310337775084	0.002222695111771568	0.001013847527341638	0.001017872823227372	0.001059247435286524	0.004098700233392666	0.06277848072600546	0.03969588895528375	0.001001628759516612	0.02193891263312859	0.1302030120843846	0.001031303974772857	0.001007404212874571	0.001022307861979258	0.001007806622082888	0.001015499130379923	-0.0110041999917443	-0.009913398291414716	-0.007323298773696204	0.005788441450076762	-0.007377070015323598	-0.002110207050951752	-0.002391561608073041	-0.002713060532993436	-1.03527462869373	-3.320018984931747	0.03631451980515778	1.8923252273381	0.009221514636448592	0.5293841652268521	2.507430060067209	-0.3296287432866682	-0.09123351080037601	-0.01537692354994368	-0.9287185455042594	1.573459936337521	1.098840864915585	2.110241143190262	0.7443184583491672	0.03638118183995204	0.01074363329004524	0.009681764330404975	4.509905739354698	0.6635662425363658	0.07470284531936831	-0.01910850692569345	0.1272461278509015	1.259843086402352	0.3285646490542704	0.3665532837808523	2.602742988977212	0.09353536702487615	-0.00919351935985962	-0.005992583697227777	-0.007744732643865502	0.2570061193557197	0.2668656712924961	-0.001557763631291893	0.04525091816395765	-0.798788411025488	0.3332540769510935	0.3287578709414456	0.323070987820995	-0.004340227019780884	-0.2922611027106727	0.002709930221669681	0.002123083385761614	0.0352558964411672	0.08563384959372346	0.01599529308169486	0.06265143001314426	1.802080174664727	-0.4932862395605846	-0.07129457685845975	-0.07492155154244504	0.007870590700436487	-0.1396376274203931	0.09129378235307803	0.05745339567339829	0.157904542500792	0.05061343968186484	-0.1093331185976832	-0.05775308059561526	0.03338445974892993	-0.01325180725106475	-0.7963661121662784	-0.5247901116411502	0.6209741911764229	-0.2022888063448648	0.08309215402159557	0.002648984557117576	0.3892396140273857	0.1446320084578694	0.009975464637813769	-0.1290310530024221	-0.1046215930926425	-0.1379063886187162	-6.957933377837846e-16	1.217687000641837e-15	nan	nan	nan	nan	nan	nan
0.28	-0.04653273063347074	-0.01855056383175422	0.03862718333951631	0.596361598539161	0.9411458182159035	0.009686975206386686	0.4204660386134863	-0.02785291137767635	-0.02723327744384362	0.03874765140296078	0.05817580909457679	-0.08790814256423107	0.01917328565576354	0.03487469173473023	-0.05825790854088863	0.9845290031265724	0.102439318971766	-0.9845290031265723	-0.102439318971766	-0.140507120604202	-0.09775185621624054	0.001784130501191833	-0.2361977116646723	-0.07281751881570343	-0.03452778817052104	0.0960593806046651	0.1036165473935146	0.6905199612257602	0.643616808371914	0.08730987716710178	-0.01302592545816359	0.1235220261654931	0.01826111026089703	0.3279444654298819	-0.08653312375031057	-0.4768197035691616	1.318899416187858	-0.01498130831692354	-0.02221120475394816	1.546545108652376	0.1990731205451216	-0.1670720322189389	-1.618011837227186	0.1064861962301454	0.8724704558093926	-0.671713452003058	0.3783612476147494	0.6060399150575564	-4.163931658826053	0.5619351787426865	4.163931658826054	-0.5619351787426865	1.482524685898029	-0.5842963552063982	-0.251642981808003	-1.427814034946019	0.5518284107751608	0.2656045455417181	1.304715587804052	0.991236680374087	1.364239732134947	-0.4591834754972861	0.03813147107679859	0.002325128294540092	-1.228290101698678	0.2483436238210164	0.001018350709246315	0.01691122297037953	0.03582254924520493	0.05393608372570349	0.001002058113277281	0.004072747377822177	0.03481805301281478	0.02462476152379461	0.3570785171041667	0.3240972144720262	0.02682414656197699	0.03067426623993381	0.001012891232502383	0.03675947443933514	0.001017654997757384	0.006096782034516717	0.01968906041356758	0.03135251585081766	0.3641131245726248	0.3608270200964507	0.03090924989473793	0.04765310926992635	0.2387081966253863	0.2527169565028275	0.125033680715066	0.1204796364413658	0.001050407282157317	0.006945797040005267	0.001055205045299371	0.01085325005366316	0.001071700236581413	0.006480526031289824	0.7238575163932129	0.6754010747205009	0.05987011037037784	0.07594603875916724	0.001013740825929234	0.003406426804363311	0.001018051743976953	0.01880093600996329	0.001027898704711151	0.0540904127577467	0.1551706526766774	0.1807871161539387	0.07860215310028447	0.05148362652010174	0.0191050667374604	0.02393349610256853	0.5058550754375254	0.5238938551258261	0.001014334904485298	0.03097234646018283	0.001038360126690211	0.004928231670722953	0.001033826543166232	0.004109666843599999	0.001038470265385583	0.006575536134437648	0.08734536214632131	0.08363492376232423	0.08677925416993668	0.07409262725297411	0.0317883160447661	0.02952254316420721	0.02837474149566156	0.027566917768449	0.07416597192423645	0.09505108595203896	0.1366646240025835	0.1256518517269235	0.1016893683800001	0.1048427444959589	0.05295427439635066	0.05709250248096996	0.001223508668172113	0.03991215288927011	0.0666022299488733	0.07139896919099926	0.001113883677877599	0.02865563249565734	0.001034030067830518	0.01306515562208556	0.001011009905947941	0.005033777568433494	0.001010203575026856	0.009723704946238972	0.001004310792890638	0.01113474576305101	0.0010226969456813	0.02322262968509866	0.07119839974861306	0.09977454803054069	0.04463944130922433	0.05741619779314361	0.0438222347219925	0.04424732277591948	0.001219059883203518	0.02392678486369414	0.001119660742144163	0.01074758861804073	0.03439470033303105	0.03746012713294972	0.07920399609563483	0.0997360706056513	0.04264344813998591	0.07299481491617434	0.1616012847021192	0.1375671576363352	0.00100976366961333	0.01477868551536702	0.04989133732322986	0.05060795753696768	0.002902301583659806	0.01696681354767597	0.001014626000874814	0.01196696192198662	0.0010177399691548	0.01911216600238892	0.0010586059167953	0.1015632899371134	0.008172527641763442	0.03157265861204982	0.06166704885160076	0.04959536499930405	0.0423571657497061	0.05013947875358702	0.001001957878228813	0.02233318487097682	0.02121561651349141	0.04119027839625052	0.1284474048777459	0.1234543705752558	0.001030526415973323	0.09720293278274261	0.001049868553501334	0.04468298124099063	0.001020619674994037	0.01853888756063148	0.001007211694294984	0.01540757812086479	0.001014358276625742	0.02328264456511108	-0.01018443305425603	-0.009628313076079685	-0.007289764867047599	0.006105105062108499	-0.006900135258292926	-0.001869439144585482	-0.002449200884747712	-0.001840845682744357	0.00102033475484456	0.07797843390998602	0.001002099550260789	0.05058613313495258	0.4253661105049116	0.01704999511281364	0.001013515659343694	0.00100052586358065	0.005779985704000205	0.3716217805271063	0.05370115175951887	0.2746534346803792	0.1406220970674798	0.001065063590265364	0.00106106889439998	0.001125259056518692	0.8384469723252437	0.0692477727913271	0.001015176524267935	0.001021658601313024	0.001001291245275658	0.1766410809089735	0.09285647097784824	0.0279071934869323	0.5521213594066501	0.001018943508614965	0.001000691947453424	0.001000260306023403	0.001000444613117434	0.08298517530029344	0.08328321426997136	0.03002832840759659	0.02808416908758053	0.05882712825197477	0.1389536294356369	0.1049966847821462	0.05618860124080639	0.001466264423401202	0.06122897924835794	0.001143768531403297	0.001037620680784801	0.001008252317071978	0.001002860622256382	0.001005017029952265	0.001038413350209784	0.1005329533748336	0.03531993734377827	0.04114857876213065	0.001002384842420634	0.001036621846255216	0.02961738845735269	0.0773378319018216	0.04145310651204306	0.1563236535804935	0.001010152986776718	0.04556915292867562	0.003158804618900009	0.00101327295098479	0.001020167408560081	0.001053618066794862	0.002447166447617406	0.06735433795257227	0.03927410852562987	0.001001879148575625	0.02371515165452577	0.1323652532089327	0.001034182244311247	0.001007635506454978	0.001026651108071927	0.001009114050651938	0.001017968437123986	-0.008293009582767174	-0.007432343234152885	-0.006359235031372162	0.005338813106605873	-0.002395273135715772	-0.0001219878515943845	-0.003427790667331843	-0.003853315318846231	-1.047159974612947	-2.886749485085166	0.0200090199832092	2.680544143911798	-0.04390605671946701	0.5183231951980376	2.120348004013716	-0.5401171229277567	-0.1633440665626544	-0.02157988196431982	-0.7372286806552703	1.656584213074967	1.337382604009692	1.830057325402904	-0.6885221376103007	-0.04406033999105694	-0.000494899396544591	0.03206366162292477	3.74305589831294	0.4517857452608893	-0.1766217357497263	-0.02424216989397468	0.1681412965443528	0.9976394517337299	0.2723876259730456	0.4118834289035828	3.142195833676498	0.05352822893059402	0.0282152640500776	0.0206645900978258	0.02693130237703351	0.1477169815609915	0.2649726625799836	-0.05060212053899118	0.1463360991643007	-0.5344620229633609	0.3884286512712852	0.3632009876884859	0.382129122938516	0.003089515917131392	-0.2689940562685117	3.054148492139704e-05	0.001056070764486109	0.0355741796599191	0.09830662605982685	0.01221249596957999	0.05258914898610732	1.432087607124241	-0.4000787655092782	-0.07266012631321218	0.0173422876375321	0.01482111460187729	-0.1799814763491192	-0.01763415104289751	-0.01402039730890182	0.1720721014663787	0.03912778648164126	0.05709747355032008	0.009137413327446815	0.05353590438107482	-0.01782553116206644	-0.7574789980951494	-0.3416389814505422	0.7101452267443672	-0.0856730455222353	0.09649222418538027	0.02651214148256386	0.4439509135692088	0.1086084179388015	0.01262867315257643	-0.1380972003178549	-0.1128161141564065	-0.149121591186143	-1.222212861136028e-15	5.877478259084295e-16	nan	nan	nan	nan	nan	nan
0.29	-0.0421559499219241	-0.02064933866335321	0.03388354002022189	0.6095070797446451	0.9408924210321288	0.009379331869396006	0.4336732838379353	-0.02676887656003568	-0.02720030894548685	0.02169097353818714	0.06040120290425869	-0.07897422020598861	0.01106745751841972	0.0403754286739984	-0.05218453103971346	0.94029888712247	0.1084949504005889	-0.9402988871224699	-0.1084949504005889	-0.1254280786833056	-0.1039999430269951	-0.0007911884177675275	-0.2495723289379037	-0.06685566620704381	-0.03170895354434843	0.1077252283160904	0.1135113565143649	0.7036909666317337	0.638032585452439	0.08830827731409656	-0.01298740890695897	0.1117533958350601	0.02077077407518589	0.5415555888335671	-0.3219832108566018	-0.4736032836719064	1.31009927208641	-0.03632049651954235	-0.03872347466811006	1.100985051823541	0.02965472112463154	0.1767490971226793	-1.785636123476295	0.326832998909511	0.9185352208119087	-0.9441367520359837	0.7059027163848086	0.6109626039927059	-4.66899346499685	0.6546593500830721	4.66899346499685	-0.6546593500830727	1.533271521520207	-0.6616737935513683	-0.2611774069068337	-1.252536794031784	0.6355141948958126	0.2958248140437587	1.029241347696867	0.9950102325374632	1.272091294374704	-0.6426152808398655	0.1544564802375507	0.003029396644288987	-1.124607237438761	0.2550905537448371	0.00102764892562195	0.01717100440524932	0.06219221721365359	0.08127039032445474	0.001002126535722121	0.003975171584125969	0.04304510595349605	0.02900193168366326	0.3811016103764014	0.3434126288462996	0.02018851215795615	0.0248680396885871	0.001012717237704082	0.03491302902558441	0.001009261271077704	0.005926212017390363	0.01244964221801227	0.02497478374888636	0.3655120293117085	0.3752922672362107	0.04454255732042363	0.06051035684280538	0.2552742418015578	0.271294094634856	0.1241142852912258	0.1086441294679838	0.001056061777214173	0.007034891785643305	0.001062324167835185	0.0108993653447908	0.001082814031611627	0.00675622390047774	0.7567107655391239	0.7079172938011069	0.06364261288691059	0.07899551565642574	0.001014148354440375	0.003326098346523006	0.001019306438149118	0.01849872614100884	0.00101487905177003	0.05580516446819161	0.1637327134475165	0.1891637863625154	0.08609848673912594	0.05395359523423458	0.02486143435621474	0.02807603397409286	0.5242120913697159	0.5570105404259582	0.001015649438700018	0.03180598295067119	0.001019903000192562	0.005004959727471804	0.00101737704674687	0.004172973662979148	0.001019836728246867	0.006654194723110548	0.0847595227391615	0.08463618321707343	0.08465127691673781	0.07631019834845641	0.03016081528296058	0.02853365796633474	0.02851748594415605	0.02914364256549621	0.0684735700215226	0.09224378534387544	0.137877216103559	0.1299143670847077	0.1033530453058776	0.108687884599106	0.05727316172379208	0.06311541580815393	0.008868015806053326	0.04609757059331041	0.0635092845127016	0.06872740571748896	0.001124080704494342	0.02860032261672969	0.001035816095863289	0.01303665210056342	0.001009866050786046	0.005386000699197846	0.001006785374575853	0.01072037520729526	0.001004693552097801	0.01122656065343574	0.001039075042512019	0.02351226962413656	0.08156909129793445	0.1070069640984788	0.04053690633789366	0.05462880746259273	0.04252823539381977	0.04372086130650211	0.001112988256865192	0.02382730752149256	0.00107988403941286	0.01108155114500159	0.03206312029470433	0.03613501540917281	0.07854843270076665	0.09965433576923512	0.04237788008342413	0.0729634143458066	0.1599524653231919	0.139987684248854	0.001010204547915542	0.01513500667735641	0.04902416527613602	0.05250070434052577	0.004733476098855167	0.0186319171002612	0.001014010679134339	0.01247977473541341	0.001019665812696241	0.01890836088980973	0.001055129144739317	0.09411016786504643	0.005530941374388552	0.02927557304128716	0.06438361878145299	0.05629116999762439	0.04073928830159689	0.04946197984118541	0.001001966574265272	0.02303316779599497	0.02268080960445871	0.04147224950968798	0.1300631797838702	0.1281102808042205	0.001032685347688578	0.0980394345082726	0.001029579672882229	0.04520454733793858	0.001023109635675473	0.01711746065122855	0.001008007812678173	0.0142437760238378	0.001015795351098433	0.02173503225842324	-0.006335056437122892	-0.008452194177646463	-0.006980835403367835	0.00683711659154042	-0.002480417284059039	-0.0009356603614946342	-0.003436255646349475	-0.002365746892467808	0.00105170222583688	0.108224382909387	0.001002280818542493	0.05460535051259234	0.4366126197380123	0.009033276014047964	0.001011707418461908	0.00100052566433001	0.003392860950580416	0.3655720803972728	0.06645447347298868	0.2950661966719853	0.1070579389248837	0.001059310660367917	0.001077066241162284	0.001068257503007121	0.8392736345969946	0.06767287990469244	0.001014061400071249	0.001019726939171652	0.001001360618904195	0.1778076043883606	0.09889976463991271	0.03419876624492502	0.5800756135581637	0.001015387929814814	0.001000694118934027	0.001000254045524441	0.001000442084658965	0.07979223421323281	0.08048872710593145	0.02679616185726948	0.02918961906959485	0.06299894963458808	0.1403794190788868	0.1062863628149468	0.06816662992531562	0.03007247113366238	0.05812954531291304	0.001127021172110104	0.001037720937288272	0.001009033796920148	0.001003538938360671	0.001005155214046386	0.001071103480975395	0.09042939943279356	0.03588751734042521	0.0408325226504485	0.001002655051926214	0.001040041019359162	0.02912906613930576	0.07797676316877677	0.04258033993694314	0.1582185358555936	0.001011095199165524	0.05001672549306301	0.009623693874762513	0.001013452668922137	0.001022941520826578	0.001049726810532499	0.002950480430158306	0.06823279373682814	0.03841464039200079	0.001002057250060718	0.0248366117513738	0.1325608567775565	0.001035566971186895	0.001009162185930438	0.001024897220647068	0.001008601350418196	0.001016717727008758	-0.0009193173034614669	-0.008091956034440087	-0.007169186237467966	0.008767770908915271	0.001871185371490177	-0.0006528195866283101	-0.004430082391287741	-0.001700593361089712	-1.063292698090331	-2.567150651241149	0.02880347007875676	2.77890647968815	0.00778919162172412	0.3617482411235508	1.73746354681697	-0.6164294038415459	-0.204888463807501	-0.01459131457075921	-0.5399637752827665	1.201623476270994	1.241167113796664	1.888849202230653	-1.616859308279598	0.03655531083408668	0.007168149162763785	0.02558054005033192	2.739164280883693	0.1725958147793747	0.07834902505032318	-0.03478607068809471	0.178788800463836	0.6825144288273585	0.2226511003189965	0.4166292733354413	3.444365329870682	0.1003142435073225	-0.002253087529888327	-0.0005006042830498911	-0.001212631790540905	0.04617999759513999	0.1716910619898049	-0.1424938161885655	0.169526419597245	-0.03628834397869916	0.4569450835512126	0.4005201968247228	0.7969148640242886	1.132109116909275	-0.2657076391917808	-0.009589566051943976	-0.0054038651792171	0.03519342169508344	0.1022269383972598	0.00671067836657645	0.01172571686210839	0.1288356395754295	-0.1672487338138898	-0.03429473489832579	-0.02107294770900674	0.04650255260691482	-0.09458300419712386	0.00194028554742904	0.0108324919405307	0.3013906782107651	0.03373151352661884	0.3171565165811941	0.3004931715009868	0.05246683305349287	-0.02278736563765697	-0.7280785839210367	-0.1323819268578443	0.6255252582723186	-0.05236161537953637	0.05160973370289038	0.030793496139596	0.4809651545149011	0.06128702067395306	0.08252654861461016	-0.144650766886241	-0.1187431832269605	-0.1586349484304171	-2.146411662583923e-15	-1.203942226195617e-15	nan	nan	nan	nan	nan	nan
0.3	-0.03581874061772231	-0.02476545541463263	0.02912123119843369	0.6225616329244388	0.9404069609238693	0.008924385472549836	0.442607361961679	-0.02702139939235002	-0.0236366281967423	0.003188681178455231	0.06447727773682935	-0.06945301404853632	0.0003968590832583551	0.04867507758545125	-0.04599211608472056	0.891411095366587	0.1156418708346522	-0.891411095366587	-0.1156418708346522	-0.1098419337090703	-0.110912387819426	-0.003394549735403863	-0.2613569950319366	-0.06020779323900344	-0.02865804320256064	0.1166599554229196	0.1236624538190937	0.7160043860195509	0.6310654193062849	0.09025716521016065	-0.01301231323132008	0.1010464559557013	0.023392949629956	0.720030183960904	-0.4900015076864083	-0.4805528040679041	1.300713811049774	-0.06139389321404996	-0.05167181672504576	0.6919116885113101	-0.0682384094458293	0.5390704178586341	-1.907134736218845	0.4766224008078832	0.9899272156514204	-1.184667511604573	0.9381436420623491	0.6298474058220663	-5.09546680918216	0.7801929797907693	5.09546680918216	-0.7801929797907693	1.583945296562448	-0.7171679515418788	-0.2572514615434579	-1.109823799106257	0.6890324826515097	0.3120196886710319	0.7584914668848279	1.042494317149765	1.192722528503273	-0.7357721208321962	0.2282290208906685	-0.01035904681858678	-1.015952011483853	0.2708459719172746	0.001047986376459995	0.01742441643371614	0.08917402084757542	0.1093659993964604	0.001002251409721669	0.003896497083089063	0.04922152802627483	0.03195247443322254	0.400667739384955	0.3587410589278858	0.01279866364169537	0.01843965383310497	0.001011725720699167	0.03268283621078357	0.001005066269381834	0.005763811880897191	0.007502225080317592	0.02052031963412997	0.3644774641230331	0.3841626548497485	0.05746418032462089	0.07261845561047071	0.2729504477146799	0.2905635185719972	0.1096488771129934	0.08937684925150383	0.00105601020362979	0.007170423690997139	0.001073883972710023	0.01094561686773372	0.001059857087788393	0.007042229389010972	0.7802550382985424	0.7297638875996829	0.0650015888750184	0.07968767866652075	0.001013794187180645	0.003329266922738298	0.00101896720019895	0.01813348927677044	0.001008406804472516	0.05774578386540764	0.1693358113630342	0.1945338015074007	0.09288706308004227	0.05595754819579078	0.0308127038953091	0.03226618412796103	0.5453372598431447	0.5920456437936547	0.001014527737652966	0.03272093481713064	0.001010679350319459	0.005095501223540816	0.001009152670420561	0.0042497071967174	0.001010522554537821	0.006751022555664581	0.0818997349594759	0.08443142547835379	0.08222686436268579	0.07738943860223725	0.02776608314068916	0.02676628889737729	0.02911739897820369	0.03096779734743548	0.06712196615017459	0.09413951416627846	0.1391736816737144	0.134648166663261	0.1048552700354801	0.1127470117101292	0.06500009953911509	0.07252002619197875	0.02652701462533526	0.06051663706782407	0.06039803780085051	0.06607703639199908	0.001120801658911216	0.02849390019898868	0.001036758860353064	0.01298413651629533	0.001009685335304259	0.005744105506377687	0.001005416435487059	0.01179223395910075	0.001004953962015772	0.01128016325556795	0.001063611934187945	0.02358488158315278	0.08287729681565277	0.1046400614842883	0.03858406965959335	0.05387423445260646	0.04168535526432351	0.0435281767313927	0.001060085247881885	0.02382862207688355	0.001061710470500408	0.01156826290651526	0.03059404070171484	0.03537762433319157	0.078458635640504	0.09978793835235535	0.04275802614658534	0.07327330892908859	0.1596891596724239	0.1433821203440179	0.001010896216012999	0.01548521713810617	0.05058980838698191	0.05686518045698957	0.008848121066606068	0.02250887446392294	0.001013793069302879	0.01308510207803744	0.00102201598333021	0.01865938120509326	0.001051445022225977	0.08710305490663721	0.004438042167528407	0.0286329441917778	0.06626793745984484	0.06203605987180216	0.03947023228509425	0.04904154887756738	0.001002060016057763	0.02352748700272739	0.02397729044219435	0.04182437661773573	0.1310984442263993	0.1329483541113772	0.001034456995313161	0.09848057506635725	0.001020202877291043	0.04615035226083287	0.001023476670783374	0.01567662051643504	0.001008149195842587	0.01305673689676536	0.0010158878828644	0.02014526403092287	-0.0001361360452080794	-0.008499896411693525	-0.007417826386206204	0.009367092302890661	0.001837127712156221	-0.0009782885904869661	-0.004433468382853997	-0.001105565990537937	0.001083069696829208	0.1384703319087881	0.001002462086824198	0.05862456789023209	0.447859128971113	0.001016556915282359	0.001009899177580144	0.00100052546507944	0.001005736197160595	0.3595223802674394	0.07920779518645847	0.3154789586635914	0.07349378078228762	0.001053557730470466	0.001093063587924583	0.001011255949495591	0.8401002968687455	0.06609798701805773	0.001012946275874558	0.001017795277062416	0.001001429992532754	0.1789741278677477	0.1049430583019771	0.04049033900291776	0.6080298677096777	0.00101183235101462	0.001000696290414669	0.001000247785025542	0.001000439556200543	0.07659929312617218	0.07769423994189154	0.02356399530694234	0.03029506905160916	0.0671707710172014	0.1418052087221367	0.1075760408477475	0.08014465860982486	0.0586786778439236	0.05503011137746814	0.001110273812816905	0.001037821193791731	0.001009815276768281	0.001004217254464884	0.001005293398140533	0.001103793611741033	0.08032584549075351	0.03645509733707213	0.04051646653876636	0.001002925261431781	0.00104346019246309	0.02864074382125882	0.07861569443573195	0.04370757336184324	0.1601134181306937	0.00101203741155432	0.05446429805745042	0.01608858313062502	0.001013632386859537	0.001025715633094467	0.001045835554270136	0.003453794412699209	0.06911124952108402	0.03755517225837171	0.001002235351545731	0.02595807184822184	0.1327564603461803	0.001036951698062535	0.001010688865405892	0.001023143333222219	0.001008088650184493	0.001015467016893549	0.006454374975844239	-0.008751568834727289	-0.007979137443563772	0.01219672871122467	0.006137643878696125	-0.001183651321662235	-0.005432374115243639	0.0004521285966668097	-1.081557357579425	-2.373294376998422	0.01873513870275354	2.832804638562715	-0.04012579818736349	0.2329977131361513	1.322951145476306	-0.6645489837546437	-0.240093546772797	-0.01994590583849998	-0.3525750832199204	0.5376123078303926	1.187552842966981	1.968514486425412	-2.174876786229883	-0.03477290804772784	-0.0004676530333414163	0.03412518549209435	1.609130841906949	-0.0196770321724113	-0.1599223289390713	-0.03684756731131287	0.2133148338985857	0.3963084389954276	0.1791844754576942	0.4214058853724159	3.525879447189333	0.06979130412446076	0.03097795191409861	0.02334993296959475	0.03056515115321045	-0.09348645713268561	0.03730649423974133	-0.2062988947557366	0.1958220961426489	0.4061438631500202	0.4826854954250914	0.4059983892637048	1.058468534266993	1.649819270012018	-0.2647552266644232	-0.01019196627774399	-0.003746341784689486	0.03675051494300258	0.1133443242096605	0.004570038319195905	0.009183552981700259	-0.487776129301685	0.006484698603689879	-0.005904747451503926	0.03750066715530378	0.04537096151282409	-0.06643734678983124	0.02543333286439594	0.05423863342106144	0.3668539979953905	0.03790564623361512	0.551443336131471	0.4515081755426708	0.07203881022019745	-0.02686044547599736	-0.6682771753635615	-0.01074763719969229	0.5199622019157838	-0.034259455765518	0.05535948052822382	0.0405433404046013	0.4803835292075676	0.0295361844497828	0.0974764383417679	-0.1419798453959804	-0.1174635201655162	-0.1575527753486534	-3.600982834826001e-15	-4.544633448127135e-15	nan	nan	nan	nan	nan	nan
0.31	-0.02792676274598868	-0.03011270892178087	0.0242341832105068	0.635519521576738	0.9396528371307404	0.008361166864121045	0.4477076611876776	-0.02781297032252684	-0.01645551276002256	-0.01621117094282848	0.06957556570473802	-0.05912732897031633	-0.01245441299961967	0.05867209215501043	-0.03954854506862993	0.8386641161996892	0.1242636310893757	-0.8386641161996892	-0.1242636310893758	-0.09376017524049915	-0.1182419732615762	-0.005886155225290834	-0.2719125702668759	-0.05321139163097336	-0.0255089482075762	0.1231943503005228	0.1346019728451934	0.7276455385868073	0.6236718813796139	0.09252707093107383	-0.01317294269115588	0.09152265883073868	0.02612078369306334	0.8457846906709438	-0.5661914925063078	-0.4975403419984255	1.290897031949681	-0.09014737539760433	-0.06027334341401976	0.3435318672670742	-0.07935798549958557	0.8939002210658221	-1.957428041101157	0.5296130468238492	1.072987809691132	-1.371175919959797	1.042244197060546	0.6584601748704091	-5.44535724423223	0.949663218559385	5.44535724423223	-0.9496632185593853	1.630843220982264	-0.7443158997361994	-0.2388766951067119	-1.004528204531718	0.7050557865636379	0.3172191987105432	0.5602892589233753	1.15120281707063	1.141827087251004	-0.7386473423660523	0.2189848677203542	-0.02313819924280987	-0.8837703185525039	0.2764412973148673	0.001395448601454296	0.01802351923329422	0.1121018922710997	0.1349455831030319	0.001002358812576105	0.003845850267624653	0.05296331144888114	0.03356076990864362	0.4166874866569864	0.3702283402679017	0.007124677154327359	0.01351262958996261	0.001010388129170733	0.03028984309516474	0.001002845975234842	0.005617282035817774	0.004349446779497857	0.01761902480027871	0.3647948371366321	0.3889301646996762	0.06836349052333977	0.08308008062246704	0.2908136604264578	0.3104551931242734	0.08640419699528139	0.06799290904878791	0.001052632959453861	0.007351152050280191	0.001082621964417309	0.01099885688003941	0.001035551138395096	0.007357814558237618	0.7955050996003536	0.7400744287668591	0.06456123031492562	0.07876803665673693	0.001012913779700848	0.003387276762670723	0.00101780709509165	0.01773013143496445	0.001005045856038469	0.05991774082593342	0.1731576132683831	0.197792967869645	0.0983858227454638	0.05747511599413989	0.0360574523556106	0.03594974186852797	0.5695218699348688	0.6267388354464053	0.001012678198652999	0.03373424920056944	0.001005799170933519	0.005230601784715165	0.001004790165030617	0.004362568035294727	0.001005587228782155	0.006888618693466018	0.07880169191398294	0.08282730384131873	0.07980249282164546	0.0771884185458105	0.02502415551929405	0.02454346537612007	0.02945489663597075	0.03250902786892637	0.0672573343273434	0.09786724386044079	0.1401234757738393	0.1390447372768415	0.1058783184729948	0.1163815927171363	0.07572538208704285	0.08481652818080203	0.04641371538893615	0.07675381916257529	0.0573712832171701	0.06348476514437858	0.00111806867718252	0.02840245314305321	0.001037516596223142	0.0129519120826529	0.00100997169505335	0.006065277572445279	0.001004987603428692	0.0131154542813506	0.001005123180561572	0.01130917418240503	0.001072244228520435	0.02350049741544889	0.07742944484271283	0.09693070676776361	0.0375364362775055	0.05394447357991212	0.04084467988973582	0.04329228741249105	0.001032407551128969	0.02381752956456373	0.001059144747578851	0.012168276716905	0.02976870156547656	0.03495333818281832	0.07749644296968296	0.09928406128676294	0.04245105139438107	0.07339740476286995	0.1594898368083343	0.1459740488398496	0.001011673180219919	0.01593728437448296	0.05240549819578468	0.06195847711611485	0.01405955768630986	0.02746693752785779	0.001014156697748104	0.01378819559996659	0.001024092125717194	0.0183726279933306	0.001048894838934873	0.08063330535187113	0.004846073460916101	0.02963351854227428	0.06643451707306694	0.06602268167928271	0.03773191184069356	0.04809578227401499	0.00100217309327323	0.02391197237145158	0.02425493652438056	0.04188142893461785	0.131579670229394	0.1372860048168978	0.001035879399362123	0.09868180943549404	0.00101625927790316	0.04757190670634526	0.001023039164489334	0.01426430602374122	0.00100803590181823	0.01188431822944079	0.001015497689389455	0.01856668700475835	0.008011805894734542	-0.007917693906560191	-0.007796614522563427	0.01346153091701679	0.006343666801557904	-0.001241664543533354	-0.00526395855140611	0.0001288731265726328	0.002327889182072725	0.1487340940493147	0.001002477773047855	0.05661034703420416	0.4544908694177349	0.001011406125267226	0.001008231999672976	0.001000543728453122	0.001004750771586236	0.370774452322663	0.08468290300471673	0.3332534030337255	0.03725989277606703	0.001045360979358369	0.001090579202033594	0.00100940282529376	0.828383505939719	0.06219196140984706	0.001011194803464165	0.001015588211083061	0.001001648111051718	0.1796588377427063	0.106852841666883	0.04355969572424862	0.6437501840789371	0.001009840429317665	0.001000740756902551	0.001000252125058363	0.001000460770795074	0.07303104693652912	0.0756084958424818	0.020497981685156	0.02945471350010771	0.0676552289904061	0.1413629196747598	0.1071028730199098	0.09775669040515535	0.07912743887143595	0.05232525807253399	0.001119411111891604	0.001038714809633675	0.001010654199010928	0.001004815514232989	0.001005304263083867	0.001062137834512338	0.06143470138784039	0.03616948879224624	0.03926810144706542	0.001004169268720646	0.001067484972526017	0.02897151087934219	0.07416108427208108	0.04069286040079079	0.1583498440971993	0.001012857739759921	0.0547771852834795	0.02274708660129904	0.001015298931740358	0.001026707429321218	0.001046583052810544	0.00681936704054867	0.06452147400413553	0.03407495722213608	0.001002337657867532	0.02338173247523404	0.1319006901124622	0.00103770515579377	0.00101339552582184	0.001022110438907754	0.001007773610675307	0.001014773975688589	0.01740569256980442	-0.006668391458811396	-0.008029384322096619	0.01856781129578144	0.01101502422925203	-0.001551451074041752	-0.005959716268818626	0.001104707867574232	-1.103142444399432	-2.250943139220354	0.0925123745887408	2.276137631869165	0.0133421758741609	0.09077794866138521	0.9802058127030667	-0.346242846347495	-0.2372108951831891	-0.01132511846799066	-0.224403980506628	0.448397753340914	0.9154493713275947	1.965870577728403	-2.126780870867224	0.04608836155132407	0.008395185540429803	0.03082689242199877	0.4695620622535813	-0.1608244106133578	0.09107495990761093	-0.04219884999172724	0.22353244782434	0.253484306671288	0.1254321728605476	0.3220246299719646	3.395352331287683	0.1201458392704614	0.005226826080388216	0.005699357960161291	0.005949221362238872	-0.2242521292579447	-0.07449636847060803	-0.235833634392227	0.1178185729211807	0.3545359149123904	0.3877213878909269	0.3141528676883488	1.379803773323006	1.595386414310236	-0.252661772594491	-0.007749937309059441	-0.002395449275783586	0.0359568198409797	0.1495491100682011	0.00192233184879667	-0.0195728280423745	-1.021617935336	0.01275933259059793	-0.04083643832889828	-0.02296826464160824	0.07019972962152529	-0.0231847362640711	-0.1300295390009191	-0.03483195017807408	0.1585172536110525	0.05366304508447275	0.4743740596124891	0.5333339060571241	0.07263542564781206	-0.02998729763509975	-0.6257380062796574	0.1962832387298644	0.2775793456290316	-0.1480460550062504	0.02769970760834456	-0.03515830540428039	0.3801766189680879	0.01335392724542338	0.1782210562252339	-0.1403202093633913	-0.1170177690197922	-0.1577482287733122	-4.613123346635141e-15	-4.243406243699567e-15	nan	nan	nan	nan	nan	nan
0.32	-0.01915466079860647	-0.03582413124002433	0.01915675338884502	0.6483802358142262	0.9385896832161919	0.007732889835209828	0.4497856735185939	-0.02839420328054126	-0.005823672743813672	-0.03565172670483811	0.07480109575430306	-0.04803769766074259	-0.02673843961609204	0.06913966003099264	-0.0328310450378184	0.7826753860812449	0.13474521815395	-0.7826753860812449	-0.13474521815395	-0.07725633281290389	-0.1257100410710358	-0.008128224811938112	-0.2815122982554508	-0.04621051855538155	-0.022325261460393	0.1281037756071393	0.1468023767405151	0.7389673098103819	0.6163782349019415	0.09450151745313495	-0.01350250429806341	0.08347179148377185	0.02895618470846695	0.8960549990905829	-0.5628352699054758	-0.5186291708148851	1.281278928087573	-0.1231999174977022	-0.06468350082153076	0.08745430949485193	-0.02617081501328481	1.229215333756475	-1.91527546436404	0.5020708171391387	1.142716461922233	-1.471218418361329	1.032254303357874	0.6846332087668582	-5.743816999491463	1.152158341760906	5.743816999491463	-1.152158341760908	1.668362088353564	-0.744864425000818	-0.2073442809899872	-0.9186543498210319	0.6899267761751714	0.3189380391366504	0.4334975526874786	1.294671290994134	1.128846259741994	-0.715793831006868	0.1691371811202509	-0.04414547623299497	-0.7213660558846806	0.2923593623765386	0.002190796857773155	0.0191032029930096	0.1291113081548346	0.1547492626161955	0.001002420333829425	0.003830255416168282	0.05406286581030614	0.03381036474071642	0.4296042180329431	0.3784591889854711	0.004203493919532768	0.01100705727667948	0.001008885659614754	0.0279645019304731	0.001001745518876371	0.0054980084057172	0.002747637783515144	0.01609783808487202	0.3686781108515322	0.3937807717402818	0.07668660054995272	0.09114098727492909	0.3083923406556796	0.3290019332005368	0.05651320869361403	0.04634383950307973	0.001046844934796164	0.007595586554965061	0.001085746675263312	0.01105911117946288	0.001022475631479707	0.007695468118826798	0.8030345575253047	0.7394868222592605	0.0625677163713373	0.07653972963766868	0.001011597625480292	0.003541779380527104	0.001016123262067332	0.01732201531448707	0.001003475321822464	0.06226555061424997	0.1757547251139353	0.1995626771051834	0.1023223022478761	0.05848825342596989	0.04023932531443385	0.03884105607202044	0.596951207944339	0.659604559377946	0.001010757426790915	0.0348693369366795	0.001003382509589259	0.005383731060340674	0.001002612149679394	0.00449323682020601	0.001003131376449178	0.007049909882012142	0.07548257804113867	0.08000809771352353	0.07751735608199475	0.07595979397391527	0.02211305848190794	0.02209825971160584	0.02923325493743166	0.03343206010117226	0.06754806301954087	0.1015329092491257	0.1405134172497079	0.142224449633078	0.106271289732243	0.1188947701749089	0.08926342765413615	0.09969553985494814	0.06590214678420464	0.09237975066146992	0.05447561583512643	0.06104454594541298	0.001121272473678186	0.0283458516048135	0.001038342300795922	0.01294228944414016	0.001010534471782053	0.006632700334606456	0.001005072574837424	0.01474820355702251	0.001005213182514272	0.0113324135885567	0.001055722537524441	0.02332317619190623	0.0659747608738287	0.08485724035091105	0.03684363887954606	0.05423334521908205	0.03981295374055533	0.04272018152481423	0.001019195984888847	0.02370427488359737	0.001069879371431765	0.01288361608007745	0.02949056837852597	0.03481863254832677	0.07499867849013318	0.09711093171197605	0.04088593649176506	0.07246842025526112	0.1586768978535171	0.1466921764650413	0.001012471835836049	0.01658158292064947	0.05353119886523029	0.06649582292761799	0.01992178575734651	0.03304014196132139	0.001015172098921758	0.01461892122063353	0.001025625836091595	0.01806969323835534	0.001047994173306965	0.07458698936724446	0.006719053219942328	0.0322670235949944	0.06447646622802482	0.06759199050535683	0.03517143632919343	0.04621758397621693	0.001002280782283351	0.02420472344272874	0.02316408877014417	0.04100070194212789	0.1315178682717401	0.1404124866321701	0.001036967178988405	0.09880051836862334	0.001015642379358746	0.04954250549462766	0.001022303824435278	0.01287347320475497	0.00100782168492649	0.0107164304019614	0.001014955998666474	0.01699858747767531	0.01802866493735556	-0.00633484148757184	-0.0079563751537044	0.01907373217809668	0.01109743339839574	-0.001574656362801825	-0.005892350043306807	0.0009754056795477258	0.003572708667316251	0.1589978561898414	0.001002493459271528	0.05459612617817612	0.4611226098643567	0.001006255335252223	0.001006564821765834	0.001000561991826901	0.001003765346011931	0.3820265243778867	0.09015801082297496	0.3510278474038595	0.001026004769846479	0.001037164228246276	0.001088094816142604	0.001007549701091835	0.8166667150106918	0.05828593580163635	0.001009443331053779	0.001013381145121431	0.001001866229570719	0.1803435476176649	0.1087626250317877	0.04662905244557949	0.6794705004481967	0.001007848507620711	0.001000785223390503	0.001000256465091325	0.001000481985389701	0.06946280074688603	0.07352275174307206	0.01743196806336963	0.02861435794860624	0.06813968696361079	0.1409206306273828	0.106629705192072	0.1153687222004859	0.09957619989894834	0.04962040476759983	0.001128548410966294	0.001039608425476006	0.001011493121253579	0.001005413774001143	0.00100531512802719	0.001020482057283659	0.04254355728492726	0.03588388024742033	0.03801973635536447	0.001005413276009459	0.001091509752588953	0.02930227793742556	0.06970647410843023	0.03767814743973835	0.1565862700637049	0.001013678067965508	0.05509007250950856	0.02940559007197308	0.001016965476621204	0.001027699225549042	0.001047330551350954	0.01018493966839814	0.05993169848718705	0.03059474218590042	0.001002439964189388	0.02080539310224623	0.1310449198787443	0.001038458613525005	0.001016102186237762	0.001021077544593297	0.001007458571166113	0.001014080934483623	0.0283570101637646	-0.004585214082895502	-0.008079631200629472	0.02493889388033821	0.01589240457980793	-0.001919250826421267	-0.006487058422393611	0.001757287138481649	-1.12598365043353	-2.027001787216276	0.1148513307303283	1.677623799881146	-0.03311540538551362	-0.03874241553353289	0.6716646209870424	-0.1802585977829528	-0.2265631565875605	-0.01449466284353474	-0.0765534595309148	0.5542317459658717	0.7074091710601488	1.699527591222827	-2.227902654828449	-0.02203167896718923	0.0009352043903728567	0.03853886376467095	-0.5704986930479806	-0.2814100340298593	-0.1406237733547293	-0.0377992214065816	0.2484853994567514	0.09841701365422797	0.07829840215384183	0.2629571779575493	3.160385902947323	0.09414597465835589	0.0345836948043062	0.02691152223634354	0.03530416130210272	-0.3365033552846048	-0.1682144088538886	-0.2507753234067941	0.07218243829364772	0.3937310020545913	0.2393138439562927	0.181717679416811	1.574970471331822	1.527569150840827	-0.2343448169334438	-0.003222862738566367	0.0007740172412748536	0.08600065416170592	0.1752501148940529	0.003415734182242255	-0.009403858186181733	-1.360598469367499	0.05021120097659804	-0.07314806120642624	0.01706823342525557	0.06843607206973909	-0.008521243613321445	-0.3084171689745162	-0.1563774348570036	-0.007906176132579965	0.07635190819146723	0.4402531666071021	0.5745364494483451	0.09756522996737067	-0.03009675400497859	-0.5835904613356303	0.3158385032452134	0.03649960563446945	-0.2207457946146177	0.03701262103879966	-0.1470125214698436	0.2381497511579132	0.01303109724834589	0.2072853068957161	-0.1376835106544756	-0.1165573521965026	-0.1554572755323665	-4.92668913144489e-15	1.808218476031882e-15	nan	nan	nan	nan	nan	nan
0.33	-0.01028961319507334	-0.04117685835597316	0.01390314650987036	0.6611491690073169	0.9371755500630623	0.007078717052911898	0.449825240703298	-0.0282163021980501	0.008069922065016888	-0.05421906994968667	0.07944146707650709	-0.036455734489877	-0.04152798337258856	0.07902140611327835	-0.02594394499756498	0.7238869348396528	0.1473106632798216	-0.7238869348396528	-0.1473106632798216	-0.06042662206391505	-0.1330580434650189	-0.00998951703673305	-0.2903160974149578	-0.0394949110434252	-0.01913549397734711	0.1317618748514863	0.1605567668561917	0.7503496469899085	0.6093127537861643	0.09593191622787582	-0.01405136126122707	0.07694376100133234	0.03192504748822235	0.8598761247093495	-0.5017570670583025	-0.5271118720440633	1.272859376556071	-0.160375952646393	-0.06590742969750894	-0.05857407772187168	0.06387041009112156	1.546121164530428	-1.78165778485348	0.4213585894127634	1.161518333029819	-1.464816951987372	0.9349457126175245	0.6840007634506077	-6.012906653678146	1.35801078236726	6.012906653678146	-1.358010782367261	1.696768627812187	-0.7210424589294451	-0.1626671743563358	-0.8459229706467244	0.6501207951894745	0.3181313837583954	0.284811970723469	1.45521094122305	1.149845509107586	-0.6963252970777627	0.1264011842828917	-0.06440266567337286	-0.590750278179801	0.3025802918895455	0.002565941353755918	0.01976027181021081	0.1393760889814553	0.1677062460115142	0.001002422058673358	0.003834510886314661	0.05262794111324228	0.03283269113663145	0.4396446051146923	0.3840153268378625	0.002644021011651455	0.009692740626923305	0.001007433647405663	0.02588468172727933	0.001001168176856611	0.005408674850213099	0.001895208883045843	0.01527683275621292	0.3768658987406359	0.4006779960726648	0.08173901420965567	0.09629248267749087	0.3253228487159048	0.3453786377271221	0.03139254097457634	0.0286408910118335	0.001040839025558452	0.007844910154187057	0.001082126866919707	0.01112026401642392	0.001014854016244847	0.008034963615359231	0.8037629239009744	0.7298322964045429	0.05910230670704372	0.07311625328204582	0.001010186168896574	0.003697845812691358	0.001014235725741967	0.01694193207151231	0.001002763499724753	0.06475793927119269	0.1775759353948923	0.2002866279690588	0.1041483535957961	0.058955298599447	0.04271979446077533	0.04062688356860045	0.6259034163368937	0.6896427989533669	0.001009021450242673	0.0360797356100418	0.001002133717780376	0.005570191588414389	0.001001464054035574	0.004651782429853816	0.001001848584443545	0.007246955755302658	0.07227501996477206	0.07648442452389015	0.07528306430631354	0.07384184586932926	0.02003071046874555	0.02025905663313527	0.02567664581942546	0.03138122332499656	0.0656703798518713	0.1025353854815056	0.1413730646477334	0.1445012871231627	0.1067770093457394	0.1206784674055519	0.1048598296052678	0.1160952931262991	0.08218843709630862	0.1058032366442048	0.05204590829445521	0.05885823897993473	0.001133540955401958	0.02830708167259563	0.001040310663739582	0.01292984949661002	0.001010965293321138	0.007313523705419354	0.00100524231407384	0.01664612071193035	0.001005303258471495	0.01136859044770968	0.001037478371532957	0.02314629926096198	0.05063652867640669	0.07008838739352954	0.03568522189685112	0.0539677719337118	0.0383784603884069	0.04161164500926906	0.001013590277329012	0.02349850354923056	0.001100233027479285	0.01373122206281165	0.02953747830992365	0.03479718919146683	0.07188757624754684	0.09374395136689564	0.03847389804379107	0.07052037627138993	0.1591855570897079	0.1478400726357031	0.001013570632744366	0.01749576288763055	0.05292288445320154	0.06954369885154135	0.02571146096936761	0.03851606214078569	0.0010163884193397	0.01562738721349946	0.001025445212963725	0.0177744337906716	0.001048152559483044	0.06882427288383286	0.008738158492770867	0.03511651962720888	0.057280452361068	0.06431692379576366	0.03069787985336266	0.04237971840333724	0.001002401117322908	0.02441275676355924	0.02131280504222115	0.03921037933067048	0.1317276117497954	0.1428642832185925	0.001038607480499774	0.09889330226969494	0.001016750087982044	0.05212906453020234	0.001022275449235545	0.01150166858296493	0.001007942047524821	0.009549693342862995	0.001014896439794791	0.01544014043364794	0.02875526155872742	-0.004257279727326372	-0.007777851265555204	0.02501670651717926	0.01494555744709249	-0.001831605692311043	-0.006359904153210309	0.001922403315369765	0.002437513624719838	0.1510591033202232	0.001002364961640567	0.04764475246786447	0.4624446717402487	0.001005220336090264	0.0010053791242278	0.001000571891052744	0.001003293766069818	0.4048959192372344	0.08690556255398973	0.3660282170084255	0.001015400590092022	0.001032408054466582	0.001070120929857556	0.001006390740862518	0.795542775120347	0.05167893556383728	0.001008102937964887	0.00101133232892558	0.001002155129077478	0.1807348265515154	0.1049277384983452	0.04484842625025535	0.7108274929081585	0.001006678658144909	0.001000875509965687	0.001000280089358705	0.001000540376834532	0.06689409182699133	0.07132757740674579	0.01793551447559181	0.01565855469846261	0.05906280654963168	0.1442289778382925	0.1082439151041671	0.1360365151988349	0.1066807510590401	0.04855495319092869	0.001161346346896867	0.001044686912084628	0.00101134641343632	0.001005423345929126	0.001005466268856928	0.001016802622571804	0.02187856662033199	0.03299658813178349	0.03553769103116621	0.00100973858513527	0.001165947089271464	0.02983795398446716	0.0662069550410684	0.0338522920493597	0.1629735194407405	0.00101559079350063	0.04966452855542344	0.03459581180450379	0.001018237055058473	0.001023191078830975	0.001049152394594491	0.01148833091728608	0.03812051113290645	0.0211668223576504	0.001002599433567028	0.01790403941878049	0.1329119449220786	0.001041885157010666	0.001019426475561613	0.001023234462890971	0.001008582350441664	0.001015471998478732	0.03980045929607242	-0.001917370482621256	-0.007357903429380364	0.03102193096573138	0.01803620378962214	-0.002018438914504474	-0.006725734847729864	0.003001493892693633	-1.149386906218536	-1.712096988568599	0.02096519305597205	0.895458654983203	0.01764006682704134	-0.1568740874362166	0.4466092566506384	-0.09042786370941208	-0.188893116247985	-0.005247405639364493	-0.07517607867328843	0.8443166734759189	0.3289830479682108	1.555963644977934	-1.339519626894384	0.04830056500022563	0.008509905837382797	0.03070308157252179	-1.319690200467036	-0.4024980196148302	0.09414463311567627	-0.03650223534789044	0.2510316171794288	0.04235617730196649	0.01461785596628949	0.1011222567071403	2.835694501599551	0.1348832148102197	0.01076774803578889	0.01047482994054612	0.01225050981458518	-0.368677353269751	-0.253439384499977	-0.1257149220301916	-0.4708105364052009	-0.1604560425727763	0.2417572084035663	0.1925739530632276	1.691038802493083	1.172099628112205	-0.2008614987494156	-0.005026523111684029	-0.003383664535075891	0.0592296557221865	0.2034382792168833	0.004536669997126294	-0.02058519766566747	-1.591312063578656	-0.09037736216201736	-0.1469479322313166	-0.04056097521036365	0.09704870385319385	0.002234804384006181	-0.3544397722514314	-0.2294511996992893	0.2602452547385711	0.1073015072006221	0.1763713210590025	0.5242393266654076	0.1084922698140049	-0.02821272148755906	-0.5700648098293176	0.2598564894000155	-0.7047715203504573	-0.532719361531089	0.007552494557276526	-0.2125011772692061	0.2733152587829117	0.003181802696811774	0.302135678329896	-0.136457111376273	-0.1166789654520784	-0.1558093038680014	-4.153132054274978e-15	4.553306667753491e-15	nan	nan	nan	nan	nan	nan
0.34	-0.00229870624255825	-0.04574021085667424	0.008714122606682332	0.6738444566658581	0.935367179372887	0.006419613760072593	0.4490335278607994	-0.02707440750712536	0.02503110127720939	-0.07095417440686855	0.08313537038477699	-0.02505048778456716	-0.05559731103720312	0.08765559027381807	-0.01932675048546853	0.6624365849106572	0.1618470357803729	-0.6624365849106572	-0.1618470357803729	-0.04333718892904768	-0.1400570183525205	-0.01133662850681567	-0.2985071074397402	-0.03326958127217017	-0.01598031525951033	0.1335338085124395	0.1758866797466135	0.7620087066514371	0.6024712708617997	0.09721871334789361	-0.01476609259700288	0.07152658116864574	0.03503113251255691	0.7212268688870012	-0.404960346855891	-0.5057125756575611	1.266549821177701	-0.2020474249070101	-0.06566960292980555	-0.0788016959457072	0.1666279066734866	1.842732214428864	-1.548827706830667	0.3127772143522923	1.107373168811157	-1.327175200022443	0.7827419190196151	0.6306521031357746	-6.276196736972199	1.546343816696832	6.276196736972201	-1.546343816696832	1.720306565555519	-0.6750589237237776	-0.1045081300476822	-0.7960965228787926	0.5918712280350071	0.3120202860949124	0.05626443600871901	1.609775845943161	1.184190756144168	-0.6709941927238438	0.1404168501756482	-0.07732035075538354	-0.4991959259340956	0.3198038112923637	0.002187249523141999	0.0196105620610513	0.1422100768273653	0.1722921512318718	0.001002358639247023	0.003856528100956535	0.04866383407236675	0.0306712473489367	0.446909299109737	0.3875323002616719	0.001857852368659444	0.009042037371664306	0.001006114854910321	0.02419679496157423	0.00100088460458914	0.005355553145280439	0.001467088103429396	0.01484374706195861	0.3897529389335952	0.4110491762691034	0.08314302920011755	0.09784251100461359	0.3414042553032736	0.3597242127177697	0.01725188868302972	0.01901679529572164	0.001035458188620845	0.008089681178743891	0.001071327371536907	0.01117360015292302	0.001010465196354626	0.008336386670891555	0.7982545613672944	0.7139073437984901	0.05419247716609655	0.06850551359496551	0.001008810257733999	0.003870823509398093	0.001012267508874823	0.01662627446071971	0.001002552291094837	0.06730696866279146	0.1788450306544022	0.2003294610148449	0.1035837173305686	0.05877075501378969	0.04321585425181967	0.04100177991313712	0.6553568448963221	0.7160870991991916	0.001007568671870708	0.03730599032880236	0.001001554802703206	0.005760272765563273	0.001000902114536367	0.004816278023963153	0.001001236722472299	0.007457830007475134	0.06933446639795063	0.07262562923557597	0.07305827836879661	0.07092972283518287	0.01918983065483266	0.01941096867614844	0.01756391577862553	0.02424663451554076	0.06055661018563592	0.09897938265778698	0.1432119301956748	0.1475736648880077	0.1077472801148569	0.1230972929632024	0.1222224375394939	0.1332374882959053	0.09412873443921167	0.1161211748718352	0.05023031109941007	0.05706841751868044	0.001156076165346561	0.02823541315444656	0.001043834748236358	0.01287218299768352	0.001011107208213528	0.007998606163476567	0.001005331929428812	0.01879906840394734	0.001005423882161951	0.01143748763547612	0.001026519233010758	0.02301919884533249	0.03240466266651258	0.05306820024993864	0.0337113322729518	0.05268476789361499	0.03645002992384551	0.03981344907361442	0.001012952434618798	0.02324628588114819	0.001152632249299111	0.01474386174466629	0.02981616983707099	0.03482337327886229	0.0685890096721823	0.09023291882275002	0.03538913819889886	0.06795499950563423	0.1619945452124859	0.1523522784492854	0.001015076588473584	0.01874396150457908	0.05011225216387093	0.07016423540642716	0.03115674983975592	0.04359676329904652	0.001017632379358309	0.01687605264107362	0.001023099821731469	0.01752028709062343	0.001049143021397875	0.06316345368100595	0.01039754604174238	0.03758006910704291	0.04328253025492958	0.05323138864240097	0.02382378809547144	0.03584535591420038	0.001002541029426504	0.02441494236247369	0.0189482127276326	0.03672169486779234	0.1326094194288448	0.1463009056609552	0.001041141285060973	0.09881727681717685	0.001018966613051041	0.05542740262343968	0.001023340231518295	0.01014873702377452	0.001008564367164098	0.008385072976341576	0.001015562542117917	0.01389085798841728	0.03995975985405652	-0.001786196740395054	-0.007237191455356754	0.03105305602046886	0.01765746493653427	-0.001983380860869584	-0.006674873140066289	0.003067540363451801	0.001302318582123418	0.1431203504506052	0.001002236464009617	0.04069337875755281	0.4637667336161407	0.001004185336928362	0.0010041934266898	0.001000581790278651	0.001002822186127696	0.427765314096582	0.08365311428500452	0.3810285866129916	0.001004796410337522	0.001027651880686897	0.001052147043572512	0.001005231780633216	0.7744188352300021	0.04507193532603819	0.001006762544876007	0.001009283512721719	0.001002444028584245	0.1811261054853659	0.1010928519649028	0.04306780005493123	0.7421844853681204	0.001005508808669105	0.001000965796540941	0.001000303713626332	0.001000598768279496	0.06432538290709662	0.06913240307041954	0.01843906088781399	0.002702751448318916	0.04998592613565258	0.1475373250492021	0.1098581250162623	0.156704308197184	0.1137853022191319	0.04748950161425755	0.001194144282827436	0.001049765398693249	0.001011199705619059	0.001005432917857114	0.001005617409686656	0.001013123187859913	0.001213575955736719	0.03010929601614665	0.03305564570696795	0.001014063894260908	0.001240384425953994	0.03037363003150876	0.06270743597370658	0.03002643665898105	0.1693607688177763	0.001017503519035711	0.04423898460133832	0.03978603353703452	0.001019508633495764	0.0010186829321127	0.001050974237838027	0.01279172216617403	0.01630932377862581	0.01173890252940036	0.001002758902944629	0.01500268573531474	0.134778969965413	0.001045311700496328	0.001022750764885393	0.001025391381188639	0.001009706129717207	0.001016863062473836	0.05124390842838022	0.0007504731176529886	-0.006636175658131255	0.03710496805112456	0.02018000299943635	-0.002117627002587681	-0.006964411273066116	0.004245700646905619	-1.170485551892702	-1.365591677001933	-0.04650438254169794	0.003408164888942898	-0.02956305648617492	-0.2754964522555217	0.2638317352706556	-0.04753591888391742	-0.1481764690901356	-0.007252292730035456	0.001030467350061175	1.249022918776885	-0.01288424402763774	1.293301684035284	-0.6121320998014658	-0.02294219390005722	-0.0006281357018583359	0.03092437556467951	-1.824584043315034	-0.5188627003218405	-0.1372415204466744	-0.02491409333182357	0.2598135463879755	-0.03780654996364362	-0.05201934967307154	-0.01922905245110934	2.441598037028104	0.09731718373764163	0.03530782461931803	0.02810151912861552	0.03806983707845425	-0.4035277750206452	-0.3270493947658969	-0.05255229910965414	-0.9445679683623015	-0.5179648091650841	0.398421898908341	0.308743344818309	1.723458850983032	0.9064595998199746	-0.1550477160886565	-0.009802579924765957	-0.008271293037958521	0.08685247161057809	0.2262562223158541	0.009959799905076757	0.000551444876719004	-1.810865306609612	-0.1532749499686419	-0.2110799452282322	0.007778966681377118	0.1014428118941469	0.001004245237957569	-0.337227608787568	-0.2798439912339153	0.6649557524515189	0.1431556381849078	-0.04521470720035337	0.4954926452075464	0.1456051169086295	-0.02187420436433731	-0.5632110052186445	0.2386491927692772	-1.525594083119406	-0.7600451778659881	-0.004156923344425824	-0.2866848917540127	0.435114922345935	-0.02073077346953944	0.3496411184282858	-0.1339088981345712	-0.1161340136811301	-0.1536243557730377	-1.333226060437502e-15	1.074326100868443e-15	nan	nan	nan	nan	nan	nan
0.35	0.00376722058870192	-0.04924009840040152	0.00393047931469812	0.6864905487352162	0.9331204408182019	0.005765974625759891	0.4486707153960238	-0.02494613114890513	0.04481134776143221	-0.0848708249700808	0.08570942021208795	-0.01458772924702658	-0.06758548533577514	0.09461793685997982	-0.01357004589256683	0.5982589468981963	0.1781004314577324	-0.5982589468981964	-0.1781004314577323	-0.02602168444462284	-0.1464924323256621	-0.01204309426276598	-0.3063302804202531	-0.02769588584890254	-0.01291326448651064	0.1327709430867118	0.1926878499782208	0.7740106098673494	0.5959138283025753	0.09914807639107129	-0.01557976861069513	0.06689588209213679	0.0382737014338621	0.4852567260653377	-0.2919987700893663	-0.4529962232296029	1.263407817173672	-0.2468689524944021	-0.06437450606454513	0.01056103122309992	0.2531451869399968	2.094105356029901	-1.232256756188727	0.2005034733071568	0.983506030929	-1.060379870465436	0.6053749701719184	0.5198181639536734	-6.567102748666613	1.695204924920845	6.567102748666614	-1.695204924920845	1.743986932805302	-0.6087273054909382	-0.03663172569616818	-0.7709351864572945	0.5214364065952686	0.3006895518087259	-0.2101627065621469	1.743784722834171	1.211635156020554	-0.641320025355656	0.2358265833561028	-0.08632409089066384	-0.4258083400170002	0.329097977136781	0.001717337258216793	0.01931607296399964	0.139237859635184	0.1691343011914961	0.001002250551873374	0.003878571588928999	0.04027834129262524	0.02645441735138972	0.451838666124027	0.3896955807715296	0.001440080222828649	0.008688706810526914	0.001004994265292063	0.0229914413594138	0.001000731126354113	0.005338925008264795	0.001239751470374514	0.01462560209674704	0.406895127514019	0.4254328821598322	0.08142345729735889	0.09620650744907025	0.3564576741240686	0.3715122609692372	0.009480178670393163	0.01389472476904571	0.001031001272123865	0.008275907578496238	0.001060361589218166	0.01121449850746336	0.001007814777593594	0.008592255996330312	0.7881190384718324	0.6944611924079205	0.04838939329530087	0.06314621822868668	0.001007607802935197	0.003985030055304472	0.001010333711071677	0.01640491818698103	0.001002592652427796	0.06983954177660642	0.1799350813751575	0.2000649318954616	0.1001901357476372	0.05779684518838988	0.04136169277718295	0.03975672275684948	0.6838933375371763	0.7383143145768087	0.001006441583556298	0.03844921020891038	0.001001283628089848	0.005965999131210244	0.001000617930595887	0.004993860025379764	0.001000939800375652	0.007690779244647967	0.06561361207387985	0.06788055823753669	0.06990186388005025	0.06690915070424767	0.01739150088784756	0.01794078638385725	0.01024161495586561	0.01705077752449049	0.05098195640337389	0.08963220583849678	0.1472084342925019	0.1528155752056753	0.1097020007430429	0.1268582795935084	0.1402595187372709	0.1495861978732224	0.09953124060268798	0.1225387786544642	0.04880838991113024	0.05568399028470984	0.001174905361065047	0.02808930867603178	0.001046567674512211	0.01275769100985297	0.00101069957854039	0.008778105823724654	0.001005220864129378	0.02123557431515533	0.00100553641406251	0.01155037702243213	0.001019611811119236	0.02296678585005318	0.01778382181506776	0.03906796909149782	0.02972849829636017	0.04921746558988459	0.03436264810055191	0.03763358891412998	0.008168941668102966	0.02948895491071046	0.001677777190133282	0.01645542675580509	0.02963609830078951	0.03436374683443471	0.06836640008238122	0.08878061174672473	0.03481675611845219	0.06646318195662904	0.1650687905293874	0.1594819631837965	0.001016647737477927	0.02035314910445838	0.04430532550062327	0.06736037489513043	0.0351143531143372	0.04729258675073855	0.001029954091582431	0.01842874902951664	0.001019865999397198	0.01733843418547037	0.001714778648199377	0.05766204061866139	0.01138190508125096	0.03930016100432884	0.02898106804343367	0.03942742460101756	0.01673931739325708	0.02888326838497444	0.001002711863223325	0.02419566762735635	0.01796266067314147	0.03455542769625629	0.1341399981916276	0.1512192932829587	0.001042706808968656	0.09838870970413381	0.001029625009877731	0.05950194779012926	0.001029293101767092	0.00884125021874897	0.001010302575920576	0.007246827781101627	0.001018848853821706	0.01237756556158014	0.04971922275745679	0.0004115217104206385	-0.006673815093387865	0.03584369136214027	0.01829894677478037	-0.002015327454553717	-0.006928686648052616	0.003602036703805283	0.001162416429446553	0.1273276923584065	0.001002054817348099	0.02121422609750791	0.4620155551927504	0.001004231275387939	0.001003518972870333	0.001000562620996943	0.001002857784419371	0.4580098138888251	0.07521190020360836	0.3930526016793426	0.001003515937049687	0.001025271658775385	0.001046239658327465	0.00100490817157771	0.7516905789687376	0.03800664332220954	0.001006012791550736	0.001007506997831621	0.001002795941338589	0.1822525606239408	0.09052101571792545	0.03578956236657387	0.7650525410162987	0.001005065423105863	0.001001031569156676	0.001000337821731285	0.001000657906597344	0.05783042726574477	0.06293609098264827	0.01282060735156601	0.001856182376100253	0.02972376653968652	0.1584595478950687	0.1147686787156514	0.176343584736053	0.1010458481846424	0.04671552335289127	0.001194823074975843	0.001049113360725171	0.001009493278168693	0.001004828071620902	0.001005684080382471	0.001011830357509131	0.001120202731980696	0.02087353090879473	0.03095283348567752	0.02818286248005237	0.003058460270971013	0.02862309880746273	0.0726959403953172	0.03765872066450666	0.1705076087318026	0.001018942269567791	0.03129428396062239	0.03962884154898518	0.001062465927650156	0.001014653808419833	0.003557221447111172	0.01214593521632195	0.008658163857772277	0.006383788635062893	0.001003000264616115	0.0184568699057963	0.1378915745951291	0.001043510912135463	0.001055919552474975	0.001044031824816477	0.001014146702452196	0.001026842923202278	0.05825893712412402	0.002338079035362147	-0.006140550279704073	0.03962530535261772	0.01743558363330239	-0.001965434409795973	-0.007153920456028633	0.003621601889683344	-1.188730314348445	-1.122151951618582	-0.01726319887696573	-0.6198652489681759	0.01839022456238525	-0.5817205210048013	0.1769454146763418	-0.02499816698483152	-0.09487461707475009	0.001771807265079276	-0.03076542995807893	1.601343322771495	-0.3103907516926903	1.071839176844312	-0.4010892007577593	0.03958062985674514	0.006490100121294082	0.02185898053224668	-2.026455796395306	-0.557782263189917	0.08647913765988678	-0.0183417677725127	0.2477847908781751	-0.01754427811609544	-0.1512185032323847	-0.2272804489313076	2.002527568604351	0.1209819509753545	0.01289306310625692	0.01236891276786089	0.01587280851102839	-0.530981074743438	-0.4646021339781665	-0.2282055463736623	-0.5243894043485496	-1.311426760113481	0.6509950980565246	0.4438179541133224	1.555860397239306	0.3581577621736133	-0.1224337018960754	-0.01798172604964551	-0.01357907308480157	0.07561339435933606	0.2612775808124337	0.01258831473121778	-0.007015760648929584	-1.0376157055547	-0.518229740770531	-0.2219074171443565	1.15192531135238	0.2283254832927178	-0.08568780938397492	0.04562971336677452	-0.01463713318382111	0.7308903124783088	0.1764905424648401	-0.5149752577364568	0.2597737698747667	0.1660026640734814	-0.01446116829282689	-0.5373610788712094	0.1166677425160949	-1.248561871184716	-0.6455172744406625	-0.03655673292715081	-0.1434401211588641	0.548177108309257	-0.06245344963721871	0.4531998758076762	-0.1278535846939548	-0.1118298634533896	-0.1490193267213255	6.192251834908601e-16	-1.30788981095923e-15	nan	nan	nan	nan	nan	nan
0.36	0.007272392852749173	-0.05151981842246166	-0.0003854046677171301	0.6991273974989262	0.9304384269937009	0.00514579799615405	0.4493311850499118	-0.02212914732893546	0.06652897387009102	-0.09555439653818663	0.08711485429486196	-0.005413817321347035	-0.07660331266235118	0.09967604111654758	-0.008947800236211939	0.5309390922743922	0.1955685264017065	-0.5309390922743922	-0.1955685264017064	-0.008433598243370664	-0.1521656331540218	-0.01206619711181365	-0.3139737534335097	-0.02286948214071744	-0.009980530557261509	0.1293040506730389	0.2106289046524142	0.7861503151514678	0.5896283562299867	0.1017426615129404	-0.01651075919296909	0.06303312535531971	0.04162085213865456	0.2090759554444578	-0.1609268425224269	-0.41216071374378	1.264701160048061	-0.2891024788704267	-0.05897710198843333	0.1258547277870004	0.3043693990234111	2.230208139316034	-0.9022119078093405	0.07905406544487462	0.8496038464390107	-0.7331058056601645	0.4018934531115239	0.4037603158265569	-6.904640059240863	1.789283670019746	6.904640059240863	-1.789283670019746	1.774822908924873	-0.5226162947620671	0.03216445133289352	-0.7601565294228861	0.4424128850199306	0.2851569173447993	-0.4845409615803414	1.837752734460363	1.211751169782927	-0.6166000953974879	0.2734612659139453	-0.1007832644717614	-0.3456074579957165	0.3407201679898137	0.001411925164404218	0.01916790284334653	0.1310672431200193	0.1601971047324263	0.001002105666157593	0.003912702001840944	0.02652008731328189	0.0187598174538222	0.4546781182882408	0.3912336295147078	0.001230869051324296	0.00850471455913736	0.001004096853435444	0.02225969530541902	0.001000644836842155	0.005347892129337731	0.001126024259564264	0.01450631907148295	0.4280273117156672	0.4425485439925852	0.07675821296536221	0.09171321027852686	0.3703734719228634	0.3813116204663776	0.005440350622939624	0.01121886737608775	0.001027583138173714	0.008469156896004405	0.001051925797767201	0.0112570480255778	0.001006328330396501	0.00880575610172003	0.7743754630281422	0.6741420366386555	0.04194538383153008	0.05725415052604403	0.001006631808890264	0.004128332423230198	0.001008478591733071	0.01627974699451033	0.00100278886839824	0.07228433877041826	0.1810377208657307	0.1999296753684614	0.09372007734294367	0.05557726719263213	0.03696883786063161	0.0365062095320132	0.7106409122988987	0.7561113011734595	0.001005656515246104	0.03951873252213359	0.001001181012807867	0.006159246319611837	0.001000492973838262	0.00516273691158319	0.001000820999168253	0.00792234214079366	0.06062556088554695	0.0622961147375837	0.06537542579203016	0.06188693810447962	0.01372642641848172	0.01511243000817728	0.006019156104868171	0.01316312693855539	0.0362817980445397	0.07355172334710729	0.1539271578786968	0.1606142655177653	0.1128836873918474	0.1319809315028774	0.1585251029804743	0.1645462428958694	0.09718465510062713	0.1229062622246627	0.04768077050671213	0.0546078240569467	0.00118465723491835	0.02790451042762493	0.00104760739356704	0.01262156216485484	0.00100964222982668	0.00964219272906924	0.001004862784327263	0.0240292724379293	0.001005626003846674	0.01168865867500386	0.001015512938910449	0.02295924929802651	0.009885349814972067	0.03134719052932002	0.02320678517452868	0.04275928847834323	0.03226033043967005	0.03543499412121384	0.02491622476718875	0.04450820155061827	0.002847395690536389	0.01905947726970529	0.02871034883274647	0.03325445158597491	0.07266380070038482	0.09112278348577081	0.03808660448416078	0.06773990454962377	0.1673826472523922	0.1663682670594038	0.001018152650973868	0.02222994556735417	0.03510514291848176	0.05987637299815134	0.03711667192748033	0.04911427319141872	0.001057599718283201	0.02021747598840906	0.001016234316219508	0.01723176789336991	0.003297259246383802	0.05241044267116322	0.01156526835645991	0.04013939507392984	0.0175151751024715	0.02799288829815923	0.01040767726598975	0.02267211149615888	0.001002917978757935	0.02374663351896832	0.01912348632442375	0.03391546087250169	0.1363064771451543	0.1572567379522307	0.001042588450159835	0.09761879181446996	0.001051543184784507	0.06425003935755545	0.001041592479137736	0.007586362893427149	0.001013392620263306	0.006142178945542995	0.001025483482307643	0.01091076751145206	0.05764906285575276	0.002202498472498644	-0.006155606053779806	0.03912079467702619	0.01668316114343977	-0.001924514590538281	-0.007139630606022707	0.003364136312441729	0.001022514276769692	0.1115350342662078	0.001001873170686578	0.001735073437462996	0.4602643767693601	0.001004277213847514	0.001002844519050915	0.001000543451715252	0.001002893382711042	0.4882543136810682	0.06677068612221219	0.4050766167456938	0.001002235463761851	0.001022891436863886	0.001040332273082423	0.001004584562522213	0.7289623227074731	0.03094135131838085	0.001005263038225472	0.001005730482906845	0.001003147854092934	0.1833790157625157	0.07994917947094812	0.02851132467821652	0.787920596664477	0.001004622037542611	0.001001097341772416	0.001000371929836353	0.001000717044915218	0.05133547162439292	0.05673977889487699	0.007202153815318072	0.001009613303881577	0.009461606943720361	0.1693817707409353	0.1196792324150405	0.1959828612749221	0.08830639415015293	0.04594154509152498	0.00119550186712424	0.001048461322757093	0.001007786850718325	0.001004223225384693	0.001005750751078289	0.001010537527158333	0.001026829508224646	0.01163776580144281	0.0288500212643871	0.05535166106584365	0.004876536115988058	0.0268725675834167	0.0826844448169278	0.04529100467003227	0.171654448645829	0.001020381020099841	0.01834958331990646	0.03947164956093586	0.001105423221804694	0.001010624684725137	0.006063468656384324	0.01150014826646989	0.001007003936918712	0.001028674740725425	0.001003241626287663	0.02191105407627787	0.1410041792248452	0.001041710123774601	0.00108908834006463	0.001062672268444306	0.001018587275187177	0.001036822783930706	0.06527396581986782	0.003925684953071305	-0.005644924901276892	0.04214564265411087	0.01469116426716843	-0.00181324181685725	-0.007343429638991148	0.002997503132461069	-1.202886375927079	-0.9666345463014339	-0.01724058726187348	-1.152461118849908	-0.02714567149804278	-0.9710504322596403	0.1387853819347695	-0.0136682569348301	-0.05345495945741494	-0.002133241113093701	0.02080285533955782	1.795414107181665	-0.5843429670276205	0.8955639331698138	-0.1228894730576813	-0.02153761034875987	-0.0002979029868801084	0.02245053155488155	-1.999184919054142	-0.6254171675950055	-0.1314223560432389	-0.005677075440721479	0.242258322387375	-0.01195203148702925	-0.3011529837446768	-0.4203202661608396	1.555552280834825	0.0825776703603134	0.03281198917022399	0.02636049608595283	0.03779256887299076	-0.5714022754032733	-0.5273774885323863	-0.3241871157870184	-0.2829266873391201	-1.864625943584902	0.9097778977928374	0.5810764006308924	1.44572594004903	-0.3035644426661393	-0.09339551484716772	-0.01754133392312825	-0.01259866447143087	0.1037699206298809	0.2976946646289941	0.01503825302837446	0.009526733527201727	-0.5549747873572219	-0.7514499115307606	-0.2148268719145063	1.763094488750038	0.2799399124466937	-0.1289295155682678	0.421668154226704	0.2738640371660528	0.6162795806707619	0.1966774107882496	-0.9812429843365712	0.120665243005037	0.1928112309980887	-0.006836881640389324	-0.5132479822493387	0.06247762723242211	-1.051708535414269	-0.6098590497838196	-0.05010879799858189	0.01857517780224698	0.6589263317996448	-0.08900092879365173	0.4843503985757604	-0.123389002193825	-0.1094147417448912	-0.1443254804312324	6.054456609585946e-16	-1.204105837990227e-15	nan	nan	nan	nan	nan	nan
0.37	0.008005680757759037	-0.05240190811920356	-0.004524363231362241	0.7118043859069119	0.927365246390032	0.004612243833561158	0.450975668848955	-0.01906406675704158	0.08883269283426366	-0.10309977179904	0.08723957459762065	0.002590054401406114	-0.08227978410951826	0.1025673467300481	-0.005300226121282545	0.4598667178439774	0.2136672049728339	-0.4598667178439774	-0.2136672049728338	0.009481877966761001	-0.1568937798213977	-0.01143405476689145	-0.3215674091405443	-0.01886378606986941	-0.007223061293565763	0.1227600850948009	0.2292932406233776	0.7981737319586723	0.5835806610046529	0.1035713937238906	-0.01761788611438107	0.06013665394353564	0.04505402287618675	-0.05437987971646605	-0.01283373953158764	-0.4269721522650486	1.271337757077456	-0.3234628824778593	-0.0465515799918273	0.2030094076783043	0.3009040290323603	2.174105000416411	-0.6199549729187374	-0.0580100079873227	0.760095151974972	-0.4107448338856086	0.1721627048749837	0.3385481862304499	-7.239618697338948	1.821665496512526	7.239618697338948	-1.821665496512527	1.804803543484817	-0.4218404527624363	0.0903035908490421	-0.7604091737972865	0.3579843406074401	0.265612732370865	-0.9007356556785219	1.885282507543678	1.197511880568281	-0.5886119935187043	0.08433271777836725	-0.1187781283165669	-0.2164892699170041	0.3464781356563708	0.001220022540803781	0.01913627131053543	0.1178468383333922	0.1464207465943046	0.001001945902327093	0.003957970232594533	0.01473169850880684	0.010930084216927	0.4558882841295198	0.3927030951387925	0.001120205689300712	0.00840469047272864	0.001003417147919499	0.02194140603203528	0.001000592957695877	0.005369786268148545	0.001065977845417021	0.01443517274131574	0.4521352627739604	0.4605175585856299	0.06977870883316249	0.08502360712232564	0.3827610112526389	0.3895343109988546	0.003279919029436658	0.009933651136166784	0.001024909708578353	0.008694388713556192	0.001045262898708989	0.01131239157049748	0.001005531946645577	0.009011644310794459	0.7584243944077458	0.6550615109635548	0.0356885203765402	0.05148885315931612	0.001005854555475615	0.004295126482002551	0.001006955660568215	0.01624180925924798	0.001003118866588036	0.07460645184031819	0.1822086849566014	0.2000657910393973	0.08464811447673051	0.05177566639137818	0.02993789326451914	0.03107468135662525	0.734310683751086	0.7694348831550878	0.0010051378289659	0.04055098551472049	0.00100115201887807	0.006351179810258392	0.00100043917521658	0.005329170494060771	0.00100077943088048	0.008158629722022859	0.05047125782667568	0.05326074029069293	0.05496930094691631	0.05365903954018473	0.00978851191316253	0.01211892584842473	0.003582357514235262	0.01120931758814487	0.02275513878093134	0.05899891111838204	0.164330831736734	0.1713322120623296	0.1191839966208827	0.1396112925501053	0.1750575416883976	0.1766659539856527	0.08813207136946902	0.1168911704480476	0.04687831066871391	0.05386490131966348	0.001171883745620006	0.02775178796067203	0.001045442302222341	0.01249657459707843	0.001008325234327197	0.0105854878740955	0.001004344721731541	0.02713452975892452	0.001007244004707575	0.01182706827733811	0.00101803410310265	0.02296792318877255	0.006247900499827302	0.02755311833288375	0.01637450999379928	0.03577284725354971	0.02866878692724281	0.03229184446488245	0.04749637965264022	0.06445836719246544	0.003803091327240367	0.02141467317054907	0.02528291954141718	0.03018671066434295	0.07742926381509656	0.09421668233083058	0.04188917020755841	0.07004003926698808	0.1716163483761975	0.1741376913176974	0.001081049925418176	0.02427055915671223	0.02528538789778688	0.05049701906439467	0.036162893253818	0.04826554786735823	0.001120595503984862	0.02213608933444699	0.001013038449752555	0.0171927817003736	0.007960876183011573	0.04793725800052027	0.01043263574806163	0.0395908108001955	0.009621560185922452	0.01989259214517216	0.005873845312699968	0.01833581488337494	0.00100303383732029	0.02300941848216643	0.02262558558852908	0.03492108190472915	0.1437467412963152	0.1672911776280156	0.001040948476617106	0.09672698820614382	0.001163325564557205	0.06944622845655034	0.003096391810722088	0.007329658245619118	0.003025401918922555	0.005937131713967867	0.003106032362172383	0.01049735414401217	0.06157107195948149	0.00371316724316409	-0.005511871454902818	0.04180445615740608	0.01221557494867078	-0.001472425565774587	-0.007246754759711484	0.002971078981443617	0.001018000807814077	0.0868215590194687	0.001001700506389372	0.001372899465507066	0.4571043492579545	0.001005542847515197	0.001002595802985424	0.001000535175854921	0.001003950653454563	0.5210493206318081	0.05541766029026579	0.4122758149711565	0.001001821886456296	0.001021480766154061	0.001036631854652282	0.001004803503155461	0.7085215668287852	0.02602270824072252	0.001004861770981887	0.001005066405124098	0.001003728324377702	0.1848086904953014	0.06571177793471354	0.01601328216826752	0.7982838783836134	0.00100457773565541	0.001001142578189712	0.001000392714798023	0.001000752355269044	0.02629005856273068	0.02909166564640564	0.004107368859385643	0.001007923121399962	0.005242058453834939	0.1907852663650003	0.135811267831891	0.2063844879766254	0.06481926973756078	0.04587435829177287	0.001127343130905523	0.001038727722075761	0.00100625051787334	0.001003452223668161	0.001011615922248867	0.001029220674283796	0.003480356908715958	0.006339099737854587	0.02085399702217422	0.08989982114890045	0.004745612022595047	0.01670126334020849	0.08451301886268964	0.04733982009798357	0.1844116818425403	0.001253240453380754	0.01025467348524161	0.03125162521338208	0.001254499979943781	0.001008940612546534	0.01869528517683838	0.007268220084679901	0.001005461065122153	0.00102027598848639	0.001003080615137357	0.03047032285206136	0.1673853200409625	0.001037152915569399	0.001440981894440976	0.008782375093765967	0.00860524958648686	0.008871688505916929	0.06253076597488023	0.005053821844808651	-0.004761694099408766	0.04421516844042376	0.005767517299118778	-0.0007476835402236078	-0.007276539010136931	0.002556882329636659	-1.214926409831057	-0.9376265811665271	0.007327015868852405	-1.60219680305741	0.02102842398813692	-0.6000470039892843	0.1548742771344596	-0.006642161686422079	-0.01291103319053662	0.004408541320472828	-0.02153651410306529	1.774383763036823	-0.7559230889972695	0.7555783409340564	-0.110520840416662	0.04690843092906408	0.009189986527843188	0.01934114785633719	-1.809232908430211	-0.5387736731231549	0.09306243793625045	-0.001174729584843526	0.2236042338400746	0.03559401020940337	-0.4620945273802831	-0.66482092820385	1.108847243529809	0.1149682220360398	0.01187458356217012	0.01136335711834247	0.01621586331634875	-1.213198729111149	-1.132552714113841	-0.2786135603614989	-0.1202526668347835	-1.103975456865099	1.312916632041182	1.018421781206524	1.010751454985602	-0.9154303429422237	-0.0532207412491434	-0.01566469157867144	-0.01513794049962242	0.07972368911706429	0.3052359603724685	0.01279364957334759	-0.002723091630319341	-0.219042493168581	-0.6572173603343243	-0.4051036931785512	2.181324473653599	0.1882759985360502	-0.4652350182686992	0.184675684856483	0.172045779565467	1.056718773682928	0.2043207815069268	-0.9203020416500702	-0.270179577713008	0.1865566795542434	-0.001224687055915721	-0.3749604756092673	-0.1562271940327631	-0.5855763951483708	-0.284563430539608	-0.1036700680695508	0.1847942196558631	1.477539198685015	-0.09650221321257831	0.5300609394236978	0.05978758952570862	0.05731793496272213	0.04824539671717411	7.656932331104466e-16	-6.026652082494323e-16	nan	nan	nan	nan	nan	nan
0.38	0.00634556515293389	-0.05172334606721105	-0.009151670778615277	0.7245669773510445	0.924010584531845	0.004238409407086266	0.4533907207166108	-0.01626592047474729	0.1088824608163781	-0.1082153325677147	0.08587665407322867	0.009966578795418153	-0.08498933634267537	0.1030351959198801	-0.001920962930180564	0.3875510409176752	0.2318261053780941	-0.3875510409176752	-0.2318261053780941	0.02759309683397033	-0.1605789904902866	-0.01033933383086901	-0.3292186281459836	-0.01572463509940273	-0.004682759970324261	0.1097596675272443	0.2481379157595148	0.8101921465410118	0.5779426554826187	0.1032702666985552	-0.01884904192942005	0.05904729104585969	0.0485616979745769	-0.2696047465225122	0.1512035072244577	-0.5098305104653768	1.281821767277461	-0.3453987297750324	-0.02703315476483287	0.2799683415094315	0.2509825411035074	1.779417942904413	-0.4162490093735279	-0.2184740999852925	0.7241343806908547	-0.1397219628945874	-0.0827978316117591	0.3500981310611609	-7.153300558418355	1.801328036846305	7.153300558418355	-1.801328036846305	1.813971440341587	-0.3140290950717793	0.1246801695529601	-0.7716691891299338	0.2691038649446809	0.2417233292533761	-1.775831359444001	1.873820567495141	1.210750724809663	-0.5346621547354649	-0.1525105813431413	-0.1255890431971965	0.01581424482590849	0.3556210401613992	0.001121763946620258	0.01924269786410922	0.09955044483527957	0.1281654427856183	0.001001779684934867	0.004029852608393532	0.008302557684530679	0.006655861596638722	0.455739920122392	0.3943264457424431	0.001065502984359728	0.008365759298613586	0.00100295304526044	0.02194731188217931	0.001000562891322995	0.005393992404643907	0.001036489279946278	0.01434550093482028	0.478658916654956	0.4775561182855122	0.06076326798204684	0.076547840002889	0.3933860773895235	0.3965552706372277	0.002187952067780275	0.009481109257953389	0.001022867938944253	0.009013814655985566	0.001040081792108617	0.01139731524727656	0.001005243478521467	0.009204859810773415	0.7411586980707795	0.6381111246207669	0.0299951513489213	0.04625604971612719	0.001005265388225797	0.004555206584721771	0.001005862372255056	0.01627096725971951	0.00100357416389767	0.07678522229216915	0.1834768163620806	0.2005699324633533	0.07318497979167145	0.04627682962754297	0.02019515460326029	0.02323307978219417	0.7540811683390901	0.778281908604839	0.001004856453517042	0.04164000284043021	0.001001160159038784	0.006522735482916742	0.001000422687442603	0.005478746788125433	0.001000776321532132	0.008381677725990312	0.03318950976342735	0.03848161785263614	0.03638188083613404	0.03894887402645807	0.006237756571290151	0.009458161916989671	0.002348339761348065	0.01050972392002585	0.01341839929007162	0.05031143511570636	0.1788527727267472	0.1884547025770122	0.1294540560798019	0.1538178865748446	0.1889426523341927	0.1854119755371395	0.07263259072634286	0.104278126760111	0.04641342806824447	0.05358277505917053	0.001131411027620312	0.0275379859538275	0.001039491316360506	0.01226402152654732	0.001006898512220521	0.0111333581262445	0.001003700125272059	0.02977157486142662	0.001010986633064179	0.01194753130916978	0.001028639995186184	0.02300616474037299	0.0056051825673284	0.02666228384117699	0.01020605020413465	0.02938736073352961	0.02294711146888908	0.02750690758110769	0.0746062839928853	0.08722240770437342	0.004216710820325186	0.02276853185670819	0.01858465350752795	0.02433742423039185	0.08087746882416973	0.09456757858432528	0.04485568569393451	0.07089847760610649	0.1791064592813681	0.189884912586962	0.001228935039651434	0.02617387068596468	0.01612367351477675	0.04095684738044423	0.0317840885208131	0.04411529623923986	0.001226630206059682	0.02386151440638283	0.001010598831336862	0.01720198755144416	0.0164769429964461	0.04503980268437751	0.007769974280701092	0.03733419695220633	0.005515783293163718	0.01593684639588924	0.003550730651539362	0.01643757973003503	0.001003011190941047	0.02154651498342216	0.02851809762798829	0.03765624908587117	0.1586049886794558	0.189399073832484	0.001037849244235091	0.09554589914339882	0.001395127710545856	0.07435472851003909	0.007948889011093453	0.008536905021811347	0.007791402483136098	0.007066790435454584	0.008028073728425728	0.01160772724127421	0.06104960843073284	0.004968814761210803	-0.004708472720700554	0.04407869384174137	0.004777281571718524	-0.0006113570397642607	-0.007237869058371635	0.002546312669227926	0.001013487338858435	0.06210808377272962	0.00100152784209216	0.001010725493551163	0.4539443217465485	0.001006808481182865	0.00100234708691998	0.001000526899994606	0.001005007924198103	0.5538443275825484	0.04406463445831937	0.4194750131966191	0.001001408309150742	0.001020070095444246	0.001032931436222151	0.001005022443788715	0.6880808109500973	0.02110406516306413	0.001004460503738313	0.001004402327307113	0.001004308794662469	0.1862383652280871	0.05147437639847883	0.003515239658318516	0.8086471601027482	0.001004533433768203	0.001001187814607007	0.001000413499759693	0.001000787665622869	0.001244645501068453	0.001443552397934342	0.00101258390345326	0.001006232938918338	0.001022509963949548	0.2121887619890654	0.1519433032487414	0.2167861146783288	0.04133214532496864	0.04580717149202076	0.001059184394686825	0.001028994121394435	0.001004714185028377	0.001002681221951672	0.001017481093419416	0.001047903821409175	0.005933884309207213	0.001040433674266379	0.01285797277996134	0.1244479812319572	0.00461468792920207	0.006529959097000269	0.08634159290845146	0.04938863552593489	0.1971689150392516	0.00148609988666171	0.002159763650576758	0.02303160086582828	0.00140357673808311	0.001007256540366238	0.03132710169729243	0.003036291902889909	0.001003918193325577	0.001011877236247354	0.001002919603987036	0.03902959162784485	0.1937664608570796	0.001032595707364198	0.001792875448817351	0.01650207791908764	0.01619191189778655	0.01670655422790316	0.05978756612989296	0.006181958736545999	-0.003878463297539763	0.04628469422673676	-0.003156129668919181	0.0003178747364100361	-0.00720964838128271	0.00211626152681225	-1.224942090343611	-1.018510533678247	0.01037103001526964	-2.048250252962821	-0.02182284248872765	-0.2599483089382808	0.1695623778479792	-0.001449674476612612	0.011384065247654	-0.001670841576945049	0.0170977600738981	1.609323128549098	-0.9415757596746497	0.6552177543490025	0.04364539928401943	-0.002698785373141892	0.005618123385143572	0.01991598973578737	-1.573157052591548	-0.5189183828874745	-0.1127651472542897	0.007742073343048527	0.2135897987775888	0.06165311911698126	-0.6406001762609561	-0.9023349459694677	0.6602409744594373	0.0939305369845143	0.02873642557256704	0.02298903840335049	0.03514465342060968	-1.720151873636379	-1.823830878418694	-0.2576390701232298	-0.03208355088060615	-0.6915586983749714	2.190686691816499	1.896322996133159	0.7709880323895975	-1.623154824930424	-0.001236219489114405	-0.02975724190140758	-0.03411176502233013	0.02468494205443957	0.2040522209303116	0.01144893892800563	0.01544026569799291	0.02567275358860782	-0.6312589705760191	-0.5431843174031202	2.325869462762012	0.07967246950997933	-0.6852386180318448	-0.1269323640863017	-0.01447523848311217	2.211838982864966	0.1692169987672044	-1.013406534375272	-0.5396400178066784	0.1541735761770825	0.002801527286344877	-0.1981021113493026	-0.2791282876184225	-0.2227984546732358	-0.1222467578948996	-0.1952464903870705	0.3644844075851202	3.07361763753627	-0.1468580196773671	0.4268125894745584	0.1694012826062519	0.1575264488674752	0.1604318125091787	1.4078619905414e-15	1.376901547936344e-15	nan	nan	nan	nan	nan	nan
0.39	0.002901004445944775	-0.04936338653395742	-0.01503154061611145	0.7374512239277142	0.9205138010558206	0.004099081203555601	0.4565861096026478	-0.01421071335387616	0.1227973709658169	-0.1117968051074279	0.08280950985054805	0.01734446491921725	-0.08540582778125136	0.1008699819136745	0.002089162175379044	0.3191349901620111	0.2495433874703967	-0.3191349901620112	-0.2495433874703964	0.0456345764616228	-0.163192467621873	-0.009039327448420351	-0.3370276359950909	-0.01348404006737686	-0.002396432802680931	0.08922617122344591	0.2665288487926646	0.8225967764665465	0.5730223635051864	0.1035534550094846	-0.02008540602264573	0.05921977482767046	0.05216735008101514	-0.4091027054110979	0.313723741284302	-0.6773562384936965	1.29572395694025	-0.3518761459911162	-6.052351394791233e-05	0.350138838159196	0.1519450830139307	0.9771770361052173	-0.3131875166991425	-0.3896669629714966	0.7615503527498253	0.04582486253736251	-0.3421976508629543	0.4672250049545835	-6.504206228459059	1.736294657963976	6.504206228459058	-1.736294657963974	1.785694262424154	-0.212747317386511	0.1319484161888368	-0.7920669703521779	0.1807979475430299	0.2159165580325873	-2.108242023159989	1.791194716625597	1.282976813457617	-0.4424668311029719	0.2861277362197093	-0.121269047278567	0.01122654990790264	0.366453717250541	0.001068403916354634	0.01946861070035825	0.08073608867198191	0.108788379551783	0.001001632476952473	0.004120679760801518	0.004767735722445435	0.004403793787916459	0.4548517678446564	0.3962896701760432	0.001037448149173607	0.008370105933148485	0.001002637825129065	0.02217086168946605	0.001000545623283924	0.005410985401310758	0.001025259358362926	0.01423115003651182	0.5023846666738029	0.4900668236055188	0.0510841784493706	0.06736484257441089	0.4034323044443207	0.4035741372895874	0.001607510062898273	0.009561559954352209	0.001021277810677065	0.009437139444697446	0.001036143974410285	0.01151938523649104	0.001005195691206329	0.009418476596033261	0.7237059695355113	0.6236849600280329	0.02525887121931321	0.04185891744116434	0.00100480678313875	0.004878314847186677	0.00100507590356257	0.01634250077732884	0.001004157491136032	0.07883258602442542	0.1846318566831997	0.201285652633585	0.06085586451779054	0.03940825638893525	0.01193311104534663	0.01621305534755831	0.7693381335863506	0.7828716046816063	0.001004718064798515	0.04287500894809426	0.001001187126653054	0.006687668780594523	0.001000422398952942	0.005620641247492937	0.001000790866239556	0.00859994298719958	0.01822687348769151	0.02553744778948926	0.02006833818372225	0.02479146561061826	0.003696711534679437	0.007574926855163791	0.001692310274740026	0.01033195683487396	0.007475088036598611	0.0461807230698628	0.19318431206884	0.2122055329353046	0.1414803523021871	0.172816738333037	0.1997922397387928	0.1914765666127945	0.05618050829830923	0.08890032847301482	0.04610045708642701	0.05343760014706815	0.001094606904624152	0.02706472411499394	0.001033917366751819	0.01187806624834242	0.001005795261490452	0.01145067145686127	0.001003185920775726	0.03169298656392439	0.001016719413489065	0.0120230579869968	0.004539292815662033	0.02630621478874402	0.01102487929608401	0.031714303277424	0.005776718636118193	0.02485037274838611	0.01804659813353439	0.02338126090395939	0.09716860619373295	0.1051861655570643	0.004315866221962815	0.0230242772210052	0.01227332020264142	0.01881402059279294	0.08307218674335849	0.09640450832914475	0.04571695556447545	0.07153086481575495	0.1934889896257379	0.2144513561954614	0.009440398829430019	0.03441899593255341	0.01426421482348533	0.04013623712931235	0.02687780819726064	0.03935092844876167	0.001361554222573924	0.02488964196619367	0.001008864944523555	0.01723710350777721	0.02041331175637114	0.0426470571008743	0.00622445534417813	0.0361013002520132	0.003320022825198521	0.01416130796212521	0.002311964698741303	0.01567813752242735	0.001002798641677522	0.01979934222353549	0.0350469646068611	0.04162867639942127	0.1737582445864418	0.2173280712076021	0.001034506630042629	0.09349991280028305	0.003312132687642215	0.07887803536014951	0.01006562561388756	0.00903316570298286	0.00987275760354598	0.00757969273792897	0.01017690942476396	0.01191104471080913	0.05771179172717129	0.006195400761838947	-0.003695755198104042	0.04633135339922608	-0.001727199366190712	0.000377838622079919	-0.007261168219145103	0.003085640391358928	0.001012317147651533	0.04893889958549962	0.001001438195943143	0.001008522228037201	0.4518801339899507	0.001009463364717805	0.001002278221410236	0.001000528290120521	0.001020816659616307	0.5591204599729933	0.03472761000553715	0.4299961953574149	0.001001268286843171	0.001019244508288721	0.001031295827987015	0.001005250464320907	0.6726314414868522	0.01878410893697744	0.001004218697377891	0.001004134858143159	0.001005150152319015	0.1868136378805736	0.03947862324028605	0.00226929498911569	0.8067932730061204	0.001004608407341103	0.001001238353685151	0.001000429374160278	0.001000821516887592	0.001128788946613187	0.001226509146282181	0.001010093881554749	0.001007401176994202	0.001096243074208905	0.2211209954080395	0.166312585199526	0.2191366726459086	0.0299049994445117	0.04564939277973075	0.001053840677156654	0.001027372967798558	0.001004590378178262	0.001002625059663848	0.001027089094141987	0.01428870195449458	0.02605252417007863	0.001042313162485783	0.01233976823231463	0.1299092578376753	0.004255568504242051	0.004348440606367616	0.08569948232457993	0.04448974672292277	0.2351702410949717	0.03224083804592633	0.02069830405210171	0.01972473814651489	0.00158549847187336	0.00100689460584423	0.01911092273925219	0.005883011194455701	0.001004715498142314	0.001014040616526293	0.001002287953870919	0.04563034711638146	0.2016952772101429	0.001029700891146361	0.008301228788904845	0.008767529130853635	0.00860276828303316	0.008863803399658771	0.05271335550142186	0.0074327403827382	-0.002536871196096864	0.04862134029471347	-0.007088536061909187	0.001415005392404735	-0.007325683250269184	0.004400471205124395	-1.235322989324985	-1.018342978644552	0.03095281945839595	-1.828961138484934	0.0247396360096154	-0.1814097172203407	0.2231634437792669	0.00176037813613023	0.03067592778060082	0.003231539522092863	-0.02626764801598262	0.9519646481081521	-0.90631813569971	0.7524110149709082	-0.002045813295897886	0.06754618924998101	0.01614545953514764	0.02383378102527867	-1.312718221335663	-0.3739951065492855	0.1069426307986401	0.007485086749252226	0.1973383284278218	0.0788793829028514	-0.72415454858774	-0.5311679616235521	0.2822535218558396	0.1443278900368734	0.009804053214328198	0.009301902138620609	0.01465892290350382	-0.9298599600176666	-1.045555422700346	-0.1294022141105065	-0.002795255492855436	-0.1815556297268446	2.317574360075684	1.706584634138731	0.4663940126801002	-1.44952072168405	-0.02461728940586252	-0.05865461086999364	-0.03740783681889965	0.0497467367392344	0.202733333315964	0.004111084945690283	0.5990883865113972	0.9316873848287223	-0.3027970360952529	-0.3000672436243697	1.305478910471306	-0.02582012829590105	-0.4411335906361941	0.5058283210207675	0.148169356142592	2.529633042297427	1.296488787613184	0.7103260377751457	-0.4253675717386944	0.05341964158460426	0.004303956533217792	-0.2898280324767276	0.007647268656905292	-0.1238296699412108	-0.03653177412806249	-0.1386290718283994	0.4265754914481785	2.193172738420352	-0.250783950994051	0.4350994368586266	-0.06162188253787941	-0.04773076897983613	-0.088485613352407	1.923348250476798e-15	2.516346008184717e-15	nan	nan	nan	nan	nan	nan
0.4	-0.0016323951660099	-0.0455901644043691	-0.02292305117768673	0.7504953846675255	0.9170146980008104	0.004252638185355541	0.4602140855290215	-0.01338929481560368	0.1278982605209209	-0.1147419232643043	0.07818907044538238	0.02539973602403438	-0.08428481534513169	0.09635218927805013	0.007729499466987925	0.2579809836336007	0.2664353240643709	-0.2579809836336008	-0.2664353240643708	0.06313437762715837	-0.1649155565608746	-0.007767819322061679	-0.345098659346321	-0.01207302002689165	-0.0003569397345194666	0.07204734462715852	0.2836983836418427	0.8361077138734146	0.569231907053531	0.1105324112767617	-0.02126612831160518	0.05912270281145364	0.05590965904207343	-0.4873725275154398	0.4338560264914626	-0.9121586552812125	1.313804599905762	-0.3458626455719967	0.03154388230128797	0.3664857495769087	0.004224824583770937	0.0166138240375409	-0.2889781328061051	-0.529133136482328	0.8596113768945282	0.1677788120082835	-0.5533135574855104	0.676140568271125	-5.700891712967643	1.636258937180656	5.700891712967643	-1.636258937180656	1.705635747917564	-0.1359514565548284	0.1189805183349526	-0.82407228956215	0.1031888666364664	0.1923565093570095	-1.104897417941824	1.629540930700864	1.432012221078311	-0.3086950495814544	1.186643009926369	-0.1144606823439874	-0.03809691477961476	0.3829524110853944	0.001041144173202774	0.01978457989775607	0.06388043796248187	0.09155024512230613	0.001001514064493491	0.004219672589373964	0.002967786955482867	0.00320877796394917	0.4535975961555169	0.3987913333161728	0.001024753670014711	0.008389794396381692	0.00100244584457757	0.02250783106920421	0.001000537689091206	0.005421865167313823	0.00102755475987446	0.01409415380889266	0.5202803240433213	0.4977783455007929	0.04140520271956652	0.05819558909532076	0.4135734228629185	0.4116805997136055	0.001316492088721528	0.009950381926204024	0.001020070128561148	0.009968387363675243	0.001033357744170618	0.01166721613953065	0.001005285877005368	0.009702063705460871	0.7067887958325084	0.6118439130864455	0.02164237977866706	0.03850640689625662	0.001004456631539707	0.005285175821717818	0.001004549070034632	0.01643907814247534	0.001004869897810577	0.08076109647580915	0.1855647798398568	0.20209528948088	0.04842915792380868	0.03197293711324474	0.007003087508960238	0.01201976013640608	0.7796732259023162	0.7844180846611926	0.00100468641083155	0.04435170475093568	0.001001225886003997	0.006829892932229941	0.001000430196039159	0.005743025804267126	0.001000815069152223	0.0087978666657053	0.01012094624957477	0.01866086223179041	0.01113003290684234	0.01727967321342938	0.002408850464904788	0.00666223219740904	0.001363925370905819	0.01046731102330936	0.004450015024418268	0.04574088414250743	0.2052739816169706	0.2299680893832006	0.1542559811935325	0.1840123248302876	0.2073489219941458	0.1952291323895133	0.04159415484558351	0.07534539454252423	0.04585887510198722	0.05315405874156316	0.001073535972407841	0.0264897040363342	0.001030320646162321	0.01162929386616432	0.001005181975960024	0.01234767311443516	0.001002900852795092	0.03427630580267955	0.001024390650312833	0.01203884677425159	0.01281326407922256	0.03407830532130596	0.02350030315287398	0.04423515656111084	0.003513266548414348	0.02279825181877352	0.01523241299552705	0.021143118196664	0.111821133648419	0.1141039219677021	0.004187183919162551	0.02230619465788536	0.007920706489254607	0.01508092279470551	0.08402831799273272	0.104914345164152	0.04391542301373445	0.07400619824355374	0.2164365487254004	0.237041239502161	0.02838759466604794	0.0484372611794814	0.02226067680633153	0.05238419920847257	0.02269446164348406	0.03536526417547043	0.00151993236997712	0.02496926135405824	0.001007817368804588	0.01728971253430048	0.01650089300251658	0.03905562149233541	0.006848396876331504	0.0369891087468878	0.002210600532847776	0.0136298442398346	0.001689981763073601	0.01556914243744615	0.001002376435646298	0.01908511334209107	0.04153545065186411	0.04611924764130033	0.1858881105760645	0.2268823466195524	0.001031387993732452	0.09076132608255295	0.007496997841485513	0.08220173037343269	0.00731650448815101	0.007475012647735283	0.00717619482527009	0.006256479443713272	0.007391304439898204	0.01006366907922193	0.05188304574033668	0.007438117192843132	-0.002463787956276588	0.04864000396370546	-0.0065169639408205	0.001438990946691109	-0.007346291185393911	0.004788222750944027	0.001011146956444633	0.03576971539826961	0.001001348549794137	0.001006318962523223	0.4498159462333529	0.001012118248252738	0.001002209355900512	0.001000529680246416	0.00103662539503443	0.5643965923634381	0.02539058555275491	0.4405173775182107	0.001001128264535612	0.001018418921133199	0.00102966021975189	0.001005478484853094	0.6571820720236071	0.01646415271089069	0.001003976891017484	0.001003867388962243	0.001005991509975559	0.18738891053306	0.0274828700820933	0.001023350319912879	0.8049393859094924	0.001004683380914003	0.00100128889276329	0.001000445248560853	0.001000855368152309	0.001012932392157907	0.001009465894629957	0.001007603859656289	0.001008569415070026	0.001169976184468297	0.2300532288270137	0.1806818671503105	0.2214872306134884	0.01847785356405486	0.04549161406744074	0.001048496959626463	0.001025751814202675	0.001004466571328152	0.001002568897376034	0.001036697094864548	0.0275295000875799	0.04617116403094998	0.001044192650705198	0.01182156368466791	0.1353705344433934	0.003896449079282078	0.00216692211573495	0.0850573717407084	0.03959085791991064	0.2731715671506919	0.06299557620519099	0.03923684445362668	0.01641787542720147	0.001767420205663565	0.001006532671321562	0.006894743781211942	0.008729730486021508	0.001005512802959	0.001016203996805232	0.001001656303754746	0.05223110260491807	0.2096240935632062	0.001026806074928524	0.01480958212899236	0.001032980342619636	0.001013624668279746	0.001021052571414374	0.04563914487295075	0.008683522028930402	-0.001195279094653967	0.05095798636269017	-0.01102094245489919	0.002512136048399435	-0.007441718119255657	0.006684680883436537	-1.245439440711669	-0.9087041842508142	0.02838230224520839	-1.620464492091103	-0.02018970725560398	-0.04853791198722883	0.2772501191539015	0.001618691262515916	0.03406797973740949	-0.002893487710451284	0.01256869421173175	0.6494864436024574	-0.9388269697969778	0.8727369086807072	0.1053196543747994	0.01888584068012388	0.01077030615028293	0.03391005456933502	-1.056133522362228	-0.3099940368765843	-0.09601460484145556	0.01275084448688306	0.1898191426031267	0.08043645452963927	-0.7539493836775808	-0.3369891012727549	0.05159775502322981	0.142268476019637	0.02419459636407978	0.01908705788467485	0.03107633687987013	-0.5066349725467076	-0.4947076746884893	-0.0635309893089018	0.03054070383708958	0.04661592532268044	0.9930319097372403	0.3356699439448267	0.3085829726021389	-1.258581953609411	-0.02890951816964466	-0.05010888986659424	-0.00667518581696184	0.1406226074458335	0.3364337281817025	-0.0004986391862236708	0.9098483625362722	1.51943952307663	-0.1342855594697902	-0.165683523432497	0.5166691743512922	-0.1150931159732167	-0.327177450129274	1.207649053951226	0.3541140051469202	1.816526922505033	1.323844998835076	1.600307931683192	-0.3838993143693989	-0.03552805821286676	0.006300141437694759	-0.4378401163564226	0.1450127513952403	0.02601648762170259	0.007842666630493447	0.01134228530134541	0.4681131932508867	-0.601326755097216	-0.2853780946001822	0.1868902221090746	-0.2414814646775567	-0.2096966704705271	-0.2697068077152361	2.001204064518464e-15	7.535498097402828e-16	nan	nan	nan	nan	nan	nan
0.41	-0.00676620016864529	-0.040874637323056	-0.03327577225847968	0.7637362204868805	0.9136239129795052	0.004720749049235071	0.4638267808078826	-0.01408636755025139	0.1237105704631929	-0.1176745582890661	0.07237167431068176	0.03446050934325114	-0.08209514354979097	0.09005005162152585	0.01568163070558266	0.204841935477816	0.2821948903211816	-0.2048419354778162	-0.2821948903211824	0.07960085921361122	-0.1660072073133994	-0.006696056970607532	-0.3535216222806895	-0.0113667294645227	0.001475630829902214	0.067553189370729	0.2989204938809357	0.8513636699403352	0.5669150212171475	0.1241855573565906	-0.02223080079498029	0.05925226752183169	0.0598098046713013	-0.5479108296168187	0.5040503839199353	-1.144246903159125	1.334410329506735	-0.3322496416724303	0.06058858415003327	0.3723541694022096	-0.1347461240441964	-0.8082467078275893	-0.2867880250878607	-0.6284524892960429	0.9365269745223823	0.2828341304193084	-0.6981775189215892	0.9018379177598937	-4.931948615393721	1.516591929457104	4.931948615393721	-1.516591929457104	1.586848890642982	-0.08302939422706297	0.09518426898928903	-0.8574754104049674	0.03961355553400434	0.1763372455936473	0.1003933002201103	1.409835161714982	1.602202334538524	-0.1620350919827258	1.436646165454366	-0.07666315943183039	0.05527005335345031	0.3966475388999838	0.001027175385016041	0.02015920194863739	0.05284983258549745	0.07959111351179303	0.001001432138835325	0.004312123106828295	0.002009181246192863	0.002605579242723449	0.452871063413382	0.4020516196295006	0.001019299035348819	0.008399682703181966	0.001002319014026247	0.02291604197452183	0.001000526311637244	0.005429014612222964	0.001027898172469646	0.01394593264319478	0.5310136340464379	0.5018154127934317	0.03106272803945607	0.04827545349723151	0.4259219523728534	0.4219129674236617	0.001162024260968504	0.01056796518880707	0.001018894419433784	0.01053560364615106	0.001031908287862669	0.01182729999854622	0.001005149974980169	0.01002099385958364	0.6915765383607821	0.6025633482999874	0.01984431539918217	0.03687057860116071	0.001004131461428668	0.005669632539730136	0.00100425926940757	0.01656000829974259	0.001005637482288314	0.08257869992032101	0.1865112788869714	0.2030250613048008	0.03590582875747993	0.02431762144822736	0.004098118113186291	0.009522642593144158	0.7865926508534588	0.784311571268534	0.001004580749240062	0.0460538810047097	0.001001264849363252	0.006964569144801456	0.00100043989253021	0.005857092779096114	0.001000840147816102	0.008986172664799931	0.005758191283382188	0.01495008025456458	0.007322806642844782	0.0141447423721427	0.001723430380409626	0.006211130289310595	0.001205807906630676	0.01078660728786808	0.01042650854663581	0.05421997749117215	0.2118904300304139	0.2324398404625242	0.1621513964889742	0.1819723097981395	0.2120490468790022	0.1969636494102011	0.03030782943940029	0.06491449756114315	0.04545276762097425	0.05293343301448511	0.001064213934561476	0.02618030266515729	0.001027813115332813	0.01168075241598514	0.001005146733741737	0.01374817814265105	0.001002956948646764	0.03810070215365875	0.001026209414428265	0.01201105886653406	0.01670197148451211	0.03821343516474059	0.03433572336817338	0.0562632913423267	0.002397487115042022	0.02201308882279421	0.01693506930647729	0.02253732271189229	0.1180918271042937	0.1160053061647956	0.003774099846036074	0.02087330995686379	0.005373712489523497	0.01289895490012202	0.08158257645869996	0.1120927180347297	0.03987329948771132	0.0753243620596398	0.2318937664118446	0.2429236720664771	0.03803958340575407	0.05536751541143151	0.04078831270718216	0.07626150082833316	0.02060003309251503	0.03333613343688615	0.001544180052022752	0.0240700951041304	0.001007174018969562	0.01736419835925472	0.01114380275897498	0.03496710446933494	0.0108120540507069	0.04101328820858885	0.001655856831810993	0.01383305268401301	0.001375711555795617	0.01576610333634626	0.001001984944645492	0.01945265671709298	0.04765931011642972	0.05082563071221567	0.1921445245695871	0.214525964992694	0.001028816146201046	0.088348732892315	0.009473813198830767	0.08141306031829879	0.004262910253639438	0.005678954354182022	0.004182759214976222	0.004715731084334119	0.004297242320197179	0.008031299190887093	0.04547565828507497	0.008386383745620393	-0.001482808759245963	0.04785978685811065	-0.007010651815282436	0.002754981321777594	-0.007446158717138219	0.006755833222539068	0.001013897043440965	0.04171866151187423	0.001001345469514005	0.001005288758825826	0.4525287034581128	0.001014894510319648	0.001002168130876369	0.001000501603662923	0.001021173935262121	0.548509011195635	0.01341813858375406	0.4640390056001713	0.001001119947473488	0.00101703784937825	0.001031025381189323	0.001004610934925427	0.6505811869783868	0.01900272512070096	0.001003637529535907	0.001004034082768676	0.001006812620998505	0.1886961980784126	0.01534466086120231	0.001019317075108748	0.8032220136069623	0.001004290918904403	0.001001319361548091	0.001000453989349614	0.00100087545023087	0.001164138215815501	0.0051077653587381	0.001006765415775335	0.001068576149526922	0.03003121058412988	0.2172602955600587	0.1692038935057476	0.2189872590358494	0.01583380525498138	0.04450967813477169	0.00105959813947384	0.001024739277474121	0.001005654500052227	0.001003393041560286	0.00102083029617707	0.01528182746554346	0.04714565469097177	0.001382303468857526	0.02472948958852072	0.119872344127278	0.002867948379793902	0.003086281705612158	0.07247380190757131	0.03116798969805111	0.2464462721112341	0.03711542447380195	0.0818913208818407	0.01981294039727238	0.001401913786361489	0.001006480645228118	0.003952022623844825	0.02042574805139149	0.001136413553756477	0.001074852830091004	0.001001510881958626	0.05740605878507579	0.1963175658318922	0.001025575368765576	0.008834291422071615	0.001019334046313301	0.001007915787367638	0.001012316408276147	0.03893748155951136	0.00909693967173205	-0.0007318532939611858	0.04460101014885162	-0.00429610717805038	0.004265247915606027	-0.007549578727208265	0.008780365565416375	-1.255502186972283	-0.7873862724150008	0.04227228144325427	-0.7864858635147061	0.02384674350593852	-0.0589221684450518	0.3702924466727883	-0.0002328294610632214	0.04813997254532168	0.002803366822502784	-0.02907896993965835	0.1624606970193424	-1.047807022609836	1.164885012248532	0.04417443211132911	0.07525728490631867	0.01850476300310974	0.02953704258224201	-0.8124623992527215	-0.03761106516869962	0.1047775499625557	0.01307355912852016	0.1736299294113396	0.09990414440593062	-0.774636363379436	-0.1755867045788101	-0.07824520200675877	0.1862816405062484	0.007761394426025382	0.007288315149585956	0.0123088118808767	-0.2572295701963629	-0.1427615357563092	-0.02931986624382181	0.03609606189096185	1.4843405992168	-0.3700307457082757	-0.6111148305760423	0.02857039787312091	-0.8354880289708329	-0.02145325407023974	-0.01442995909870253	0.01387262077875473	0.1383690258394238	0.418612630312005	-0.003666634046219495	-0.02342253370011388	0.9293344840326883	-0.03183040124581672	0.4024797963925844	-0.1029181658489333	-0.1651123382233114	-0.1271318677495058	0.1904323691847696	-0.1034124302284128	-0.4671620944690409	0.06875048619682474	3.042641776126437	-0.0492573565430141	-0.1294486193584312	0.009278955857909495	-0.3828612691076054	0.6157578139223382	0.02773294984380209	0.03027652039295905	0.05537582441751136	0.4629896261052571	-1.635189839855812	-0.1933610462817504	-0.3022669942715356	-0.128197045940513	-0.1080334122906629	-0.1480150151871568	2.083142872579574e-15	-8.667802557185972e-16	nan	nan	nan	nan	nan	nan
0.42	-0.01276105889045846	-0.03561313684300041	-0.04552521608650462	0.7771845465684906	0.9103705995077017	0.005434615741867389	0.4679871861812038	-0.01590635234710464	0.1126514289194812	-0.1202624668249002	0.06573789268269402	0.04380994926595355	-0.07837456106992136	0.08256736799766756	0.02551730258842804	0.1592413973816379	0.2967859149590231	-0.1592413973816379	-0.296785914959023	0.09485512186543359	-0.16658915845071	-0.005867887601564523	-0.3621872698162852	-0.01124986272225887	0.003213398018680162	0.07194174930284503	0.3117941677680871	0.8678122274088295	0.5658441457281329	0.137118533774148	-0.02276317840225712	0.06005330780848708	0.06383402630286887	-0.6595832713510484	0.5430507062399564	-1.291503204727608	1.355302652356759	-0.3183683356726707	0.08069504805184577	0.4760277684687794	-0.2203575878573628	-1.357676473159107	-0.2200328350204363	-0.6924102351397443	0.91734469759174	0.4739609488776257	-0.7894227509430244	1.05284869712139	-4.193189701046329	1.402550613386417	4.193189701046329	-1.402550613386417	1.463191960992717	-0.03401153348727649	0.07026192185696273	-0.8726092098072394	-0.01469589738271778	0.1733958342283166	0.6716456197673099	1.1598536603126	1.670532501391888	-0.05949298010738927	1.04260907747205	-0.02800170712423011	0.09619820047584413	0.4077676115533121	0.001021569562819878	0.02054462899686681	0.04939381114650069	0.07551804718194885	0.001001389655929669	0.004399946114684403	0.001527219114257626	0.002293927871306021	0.4532141965402353	0.4061068883128512	0.001017961752811923	0.0083733018159833	0.001002235007930695	0.02348194594448922	0.001000506580349903	0.005447532306360962	0.001020340462079638	0.01377525355833352	0.5336847015490312	0.5011182330830597	0.01974536634573732	0.03718731118734514	0.4417016401999518	0.4348012675369363	0.001084763569187459	0.01135341924774306	0.001017615977325268	0.0110875304436361	0.001031866769815734	0.01198247734659925	0.0010046480651165	0.01028602588364615	0.6788182583536816	0.5953450058149243	0.02013362381360795	0.03734539673236046	0.001003799191846421	0.006018158851337651	0.001004197837104052	0.0167333167846415	0.001006431842272103	0.0842322627262779	0.1875937948658974	0.203981097052027	0.02328727668938627	0.01652975756458389	0.002622467739545007	0.008244980100846571	0.7910398263167512	0.7827462852520209	0.001004331615233204	0.04783963487647862	0.001001299563268418	0.007085535786266306	0.001000449110925696	0.005960031668628032	0.00100086272691111	0.009158521882158967	0.003603362850344399	0.01308210788190502	0.007396443993830448	0.01421478165455358	0.001379252433550964	0.006023225393871736	0.001156724627368574	0.01124478251745742	0.02736608718178696	0.07213045322297357	0.2112803420512911	0.2251404934323196	0.1624054108211937	0.1744411906147352	0.2140670624968139	0.1956055396737276	0.02292766361274749	0.05847782223702425	0.04478047012715171	0.05260024112367285	0.001065107291181197	0.02614793335976255	0.00102605341339356	0.01184486078169207	0.001005723383565697	0.01509286618406516	0.00100339726285534	0.04245190017487644	0.001019181241966031	0.01199336025955047	0.01269526588564842	0.03479785185029079	0.04036191815465425	0.06368478725908919	0.00200508282412528	0.02197997656346306	0.02402713119343109	0.02835182152280425	0.115295228114749	0.1127150420323966	0.003054194216903965	0.01913137761357616	0.004535993064268553	0.01217997066047659	0.07468302964224705	0.1079711295282564	0.03374744641294278	0.07167932587301158	0.2318217050407867	0.2311555639162355	0.03081128741182093	0.04994316367625662	0.06965253165051989	0.1105868224077514	0.0211430465510316	0.03383350658069893	0.00137361720998029	0.02267742041516684	0.001006826478029021	0.01748893029868634	0.006923587182158187	0.03133843649290523	0.01850808903296807	0.04842295848488298	0.001443186868826488	0.0144466582093102	0.001247703872395771	0.01614921299017484	0.001001716550509298	0.02005681852481079	0.05328701495171726	0.05517556426686707	0.1909651809338553	0.1988737444308088	0.00102691516394457	0.08696969510023166	0.007521430455948783	0.07700353526528707	0.002705901823875276	0.004701734690777342	0.0026607459091559	0.003904202980193002	0.002721836468618101	0.00687841187077077	0.03887208692436034	0.00897808435841042	-0.0008468651597718469	0.04336173034702043	-0.002691990922203838	0.004362386024944151	-0.007551354966353043	0.008808826501057365	0.00101664713043727	0.04766760762547884	0.001001342389233867	0.001004258555128447	0.4552414606828727	0.001017670772386499	0.00100212690585224	0.00100047352707945	0.001005722475489748	0.5326214300278318	0.001445691614753203	0.4875606336821319	0.001001111630411381	0.001015656777623306	0.00103239054262676	0.00100374338499776	0.6439803019331666	0.02154129753051117	0.001003298168054341	0.001004200776558623	0.001007633732021448	0.1900034856237653	0.003206451640311353	0.001015283830304617	0.8015046413044321	0.001003898456894799	0.00100134983033289	0.001000462730138369	0.001000895532309427	0.001315344039473074	0.009206064822846213	0.001005926971894414	0.001128582883984009	0.05889244498379234	0.2044673622931038	0.1577259198611848	0.2164872874582104	0.01318975694590798	0.04352774220210263	0.001070699319321211	0.001023726740745577	0.001006842428776321	0.001004217185744556	0.001004963497489602	0.003034154843506956	0.04812014535099352	0.001720414287009867	0.03763741549237352	0.1043741538111626	0.001839447680305753	0.004005641295489372	0.0598902320744342	0.02274512147619158	0.2197209770717764	0.01123527274241286	0.1245457973100547	0.02320800536734325	0.001036407367059379	0.001006428619133737	0.001009301466477693	0.03212176561676148	0.001267314304554172	0.001133501663376828	0.001001365460162603	0.06258101496523351	0.1830110381005783	0.001024344662602629	0.002859000715150893	0.001005687750006943	0.001002206906455525	0.001003580245137899	0.03223581824607196	0.009510357314533696	-0.0002684274932684039	0.03824403393501309	0.002428728098798435	0.006018359782812622	-0.007657439335160875	0.01087605024739621	-1.265202167257362	-0.7186349866420653	0.03054330171499415	-0.04325143595725998	-0.02111520917501843	0.009771557974490679	0.4362465931584726	-0.005635147537801831	0.06560659266679886	-0.0006198378654175778	0.008077110379159062	-0.2973629569998019	-1.172428312156372	1.403923389324378	0.1388938136415827	0.01582794368286016	0.009789003957867057	0.02313042855728257	-0.6436890620832295	0.112135248382522	-0.1032006861228162	0.02322651164909003	0.1570110148921464	0.08568923919071415	-0.7804590274029873	-0.09309809107986483	-0.2401567697477062	0.1589839996182597	0.02145268214272853	0.01686144082525388	0.02788498053272398	-0.1380730516334565	0.1462863500509897	-0.01089158677698783	0.05831649684352385	1.932892401949987	-0.9611877121684544	-0.7625508863063993	-0.309942378830362	-0.4597376221573032	-0.05142275091649297	0.005297523289919654	0.01585477736027032	0.1294592100854653	0.4417940622293315	0.001519220960772094	-0.6002942690403809	0.5981117501861221	0.01612458785992243	0.7183753357042526	-0.5216604915472578	-0.1769026444262906	-0.0345807191413816	-1.052343221458961	-0.6385259953959208	-1.713581220406545	-1.147076194589795	3.689911923594751	0.1214014621099564	-0.1342297460208373	0.01634936444644239	-0.3458703070422076	0.8221109143139619	0.1080959038458194	0.0450724176162894	0.05866597184451988	0.3968232899980936	-1.260494542102662	-0.07866701496921	-0.5372807774666225	-0.07771373864776596	-0.06385261942289773	-0.09381029407148013	2.183228320727099e-15	-1.853927507908352e-15	nan	nan	nan	nan	nan	nan
0.43	-0.0202682655746379	-0.03008904619796507	-0.05861849032920035	0.7908402065468303	0.907237803680201	0.006291639411769888	0.4739241777769294	-0.01830071571098931	0.09764694744238986	-0.1216932203506657	0.05868083186698463	0.05236351517088282	-0.07220065669731654	0.0744348375905356	0.03627367475115188	0.1209663642486193	0.3103241720717376	-0.1209663642486193	-0.3103241720717376	0.108889452370616	-0.166653886520661	-0.005292828090071642	-0.3708837046823314	-0.01164708703475455	0.00498659189872543	0.07916283367031179	0.3220878560861334	0.884240837296872	0.5654968085202176	0.1453470998018058	-0.0228653399053133	0.06101512189199251	0.06794931937234605	-0.8347807945410834	0.5600893402726674	-1.306942273964832	1.376189365992203	-0.3073743178197504	0.08876410973499554	0.7123602078416233	-0.2478512601768535	-1.602264861833363	-0.07503391007595293	-0.7156088756850653	0.7760682080244091	0.7546153311984638	-0.8327101597647325	1.080337477849208	-3.452374088407989	1.303844884662978	3.452374088407989	-1.303844884662977	1.343788521542443	0.02179743553203237	0.04293197660485065	-0.8603412515543425	-0.06429669721190788	0.1824224516258607	0.7398922883969904	0.8944186842393174	1.600181462789391	-0.0170498522185831	0.6101409242567148	0.005195120688880633	0.09323066693578121	0.4152011715010744	0.00101972457431825	0.02088956115976098	0.04677678296349786	0.07314151803250811	0.001001348113753246	0.004469553716180668	0.001270981002843431	0.002175497374688346	0.4544582001900156	0.4105932082501871	0.001933147185392504	0.009080411237133712	0.001002191754456623	0.02429140743245077	0.001000476847589678	0.005480194240972489	0.001012679171813417	0.01361547275569318	0.5293456362303028	0.4966219295669634	0.01096909284729747	0.02832881175178656	0.4620192742799883	0.4504994251720475	0.001043802521199626	0.01231239701890322	0.00101598762543136	0.01153861059861252	0.001031307310260431	0.01211310548602672	0.001003995120038663	0.01043343962530925	0.6679255252968384	0.5892594830355472	0.02302811231936226	0.04041140520930391	0.001003420214852669	0.006240075107595575	0.001004177529714525	0.01697920884163095	0.001007161154954358	0.08567075514048875	0.1888581998753356	0.204916030106109	0.01348992374520532	0.01010892088921975	0.001836186804550306	0.007561461261474133	0.792797165361367	0.7793044374169008	0.001003930388748866	0.0494949448788539	0.001001325563124299	0.007209188492736693	0.001000455902889301	0.006064553360657053	0.001000879645714205	0.009329161747819274	0.004288227552166683	0.01370093028108206	0.01149905253383968	0.01747044685989231	0.001196458222334217	0.005965852280887237	0.006900644623273954	0.0176972023588525	0.04519807904694035	0.08929241238430351	0.2071097614471465	0.2157236521266637	0.1589269327395634	0.1679887542265771	0.2135567188413053	0.1908739908450664	0.01677907663349439	0.05360509477572793	0.04383095393737296	0.0519359140541741	0.001066728221005827	0.02620736761826301	0.001024814776828401	0.0119667995053928	0.00100772843693134	0.01623603586952189	0.001004649218915101	0.04670727553795712	0.001012145331673809	0.01203601119170143	0.007783130581049945	0.03029359407265771	0.0431141976619432	0.06765761629249602	0.003699613671299591	0.02405623168498702	0.03140841605596706	0.03426949707842824	0.105315086123082	0.1064263540564107	0.002455376151486539	0.01766212656187223	0.005057815934068007	0.01259487727767853	0.06886346525807797	0.09863319375726515	0.02983727579857207	0.06682361500581485	0.2275175725582858	0.21773566732661	0.02036290816477536	0.0392321840943253	0.09871224572916454	0.1437935566988235	0.02184768450042101	0.03451016350211292	0.00120604380794364	0.0214170827160938	0.001006617780470225	0.01768447753280973	0.004050462624194174	0.02826876837690078	0.02582821116103418	0.05517780922986495	0.009961393737944853	0.02394713174756888	0.003197665083885762	0.01872045108566447	0.001001579476015238	0.02057192157384602	0.05521034999692038	0.05751775145010141	0.1857713321762315	0.1894366281945315	0.001025723694655931	0.08651397356115971	0.005053204879234502	0.07195004415272457	0.001874620245771835	0.004168170961782906	0.00184994557191342	0.00347781603200143	0.00188185315931787	0.006203398779900508	0.02996379258046072	0.009243851270397752	-0.0003054745281763683	0.03717938818265836	0.002776453256973758	0.005909055036324506	-0.007649285510358945	0.01049303662841398	0.001018783570833274	0.04010621162001941	0.001001273147945056	0.001003605288664252	0.4590534896220667	0.004469408328695241	0.001002163524504284	0.00100042253577211	0.001003845677829412	0.5069911739225204	0.001230571068006992	0.5252723099190268	0.001001210221984411	0.001013139041083736	0.001029315861937892	0.001002953681739592	0.6382824703620255	0.03028899807031791	0.001002795394350394	0.001004118857468349	0.001008162471644994	0.1918159072444824	0.002116949308101983	0.001012880130676505	0.7933506877204487	0.00100318657688141	0.001001354980992388	0.001000463174893337	0.001000898708048687	0.008132351568914141	0.02158542374789029	0.001006090557855596	0.02296156246350791	0.07215983535714218	0.1958733440327678	0.1496124401341171	0.2092899977136687	0.007176959071960488	0.04197253490691392	0.001066483094713574	0.00102335551150356	0.001012330184242973	0.001007419988903738	0.001004703885952113	0.002030740178669009	0.04490382427824821	0.008653864429389245	0.04167686977967128	0.07945593069564634	0.001818413133425869	0.006965799617878857	0.06249013628130581	0.02748447215787689	0.2199459860947176	0.006172479762560848	0.1487384301077462	0.0221465325253938	0.001027272752046543	0.001006376877512278	0.001006841802416574	0.03562914464143071	0.03401178705527787	0.008709165059465375	0.001001497208366983	0.05327285279629061	0.1718942151446806	0.001024601253876753	0.002072513522892434	0.001004693457920067	0.001001845924080146	0.001002952618040546	0.01923787770407573	0.009296413347081939	0.0002062784755170021	0.03014532941641383	0.008523077562680568	0.007368280250482776	-0.007740692994486681	0.01187083586059701	-1.276642285193053	-0.6774988581025424	0.03651916749582197	-0.3969440660170289	0.02105027977370721	-0.0215327187205071	0.4713516549538445	0.1348558433589896	0.09420187676879642	0.004725680016968246	-0.02932493050791401	-0.6718339661493351	-0.6380596299707678	1.786205176437989	0.07626003810655292	0.05747460305144333	0.01454961373203557	0.004778865243740718	-0.5627769890483985	0.4757311061557725	0.08232098989454724	0.02637207971950596	0.1322294459972191	0.1049850288471125	-0.5062375017825084	-0.04776345757547418	-0.4341535766221589	0.1602803752285351	0.007403061843827618	0.006897286989265014	0.01119299856735569	0.2278545675017723	0.4885005496366684	-0.00175934657718058	1.136514065438449	1.50792087526016	-0.9028609051936359	-0.5360559024845414	-0.6048220662451184	-0.5052544910168022	-0.08132798747315344	0.00720099192605326	0.009585778463664226	0.1005239559094166	0.4040408040206194	0.007019210308256606	-0.3269281386250673	0.2204558406019677	0.3673027359261836	0.4847988774546828	-0.793738792397448	-0.1213483580081203	0.1044508794567481	-0.7945650410262516	-0.3275505615310633	-1.001192112717805	-0.9578679632075101	2.954883800936601	0.01913638601556592	-0.1133487184054612	0.02215713276184988	-0.2651117668047649	0.5503127632518645	1.651226364967307	0.4351465463505546	0.04497531057296321	0.06271705716689582	-0.6704612898354254	-0.01544456902874703	-0.4731271695166255	-0.03319319054882692	-0.0253524351469188	-0.04592459995177658	2.384334292238593e-15	-2.512535742897976e-15	nan	nan	nan	nan	nan	nan
0.44	-0.02931512936241369	-0.02444491168744145	-0.0712598741688678	0.804715534341956	0.9042394433914853	0.007170986412706222	0.4822541834813449	-0.02065010105578671	0.08142523089133191	-0.1219414658252931	0.05149357621533135	0.05898530791904763	-0.06340634633521672	0.06600062821683164	0.04676228699392999	0.09038277235646527	0.3228376941624139	-0.09038277235646529	-0.322837694162414	0.1217331799268099	-0.166138579419398	-0.005045608146199353	-0.3792673646106092	-0.01252675130840014	0.006885437248675959	0.0860860157642042	0.329593235071727	0.8995156963959147	0.5653616408688339	0.1494620881832247	-0.02270676170496238	0.06185924216140978	0.07213625311606926	-0.9675146920704002	0.5670594793376035	-1.201125124121942	1.399236215713922	-0.2914812279151992	0.08515971425861305	0.9546305902068133	-0.2113619840399308	-1.601123487952287	0.01646877520715996	-0.7184492023285162	0.5309900662389313	0.9980421467399594	-0.8497585442489202	0.9992967131323629	-2.654901452873404	1.197603608978774	2.654901452873405	-1.197603608978774	1.225071371249076	0.08199550075415472	0.004694008333064916	-0.8100542222712768	-0.1111838896128309	0.1985261282670041	0.61206516505244	0.6021917938221621	1.439782343576144	-0.01705906880781791	0.2198935482243002	0.02414623355719185	0.07265943765821191	0.4220957464025046	0.001019871236498719	0.02123653307942502	0.04185923518955053	0.06828137241988612	0.001001292714962526	0.004541222716149546	0.001142429365807152	0.002101772268446823	0.4564994861210285	0.4157406066248308	0.004109948439435435	0.01082639491498108	0.001002188457315825	0.02532430691672505	0.001000436480119507	0.005493515011277975	0.001007911442848629	0.01340292175616169	0.5185691056871418	0.4862828293614757	0.006277019524677181	0.02365035748762226	0.487512208964168	0.4715353118404986	0.001023377393614642	0.01334578596019883	0.001013914361020248	0.01189875281944601	0.001029489669460096	0.01223772941732898	0.001003273760500054	0.0103501340978888	0.6585200877715753	0.5843022361288324	0.02869858652896726	0.04635331203846831	0.001002979307909018	0.006359319699627646	0.001004126407276867	0.01726916199479505	0.001007790130210315	0.08690769120716618	0.1903283683751324	0.2061545507733978	0.0077997180230549	0.006354423646677156	0.001440431430827442	0.007206555333720289	0.791723398360265	0.7743443981326624	0.00100337375673936	0.05080928986848048	0.001001341133070579	0.007316101076992296	0.001000459519626459	0.006155065196587584	0.001000889689478512	0.009481381972866189	0.008006910260907298	0.01695953995259894	0.01958994456433645	0.02365786981968544	0.001105101836642662	0.005964512247182249	0.02041603345241655	0.03206199570628616	0.06042720904798201	0.1024572996270592	0.2012705383414035	0.2074696682038286	0.1536082700511139	0.1635576823418582	0.2105722887457026	0.1841400047619587	0.01062626609778532	0.04856379999838795	0.04259924648407701	0.05097597488441186	0.001065429448953139	0.02630418646860215	0.001024010042489684	0.01205763257264115	0.001011475690896768	0.01713032988032431	0.001006877083346274	0.05042791212796482	0.001008499147094463	0.01213390936249406	0.00476301353979495	0.02773187203501571	0.04308910035669207	0.06857393975326517	0.007982256346150459	0.02868955727161305	0.03712463733004303	0.03844058111258086	0.08880808271056255	0.09568703240949865	0.002144215347387015	0.01661639461154216	0.006786848163019376	0.01400676498711383	0.06673971174402567	0.09249340654199237	0.03000202277846743	0.06522962697263759	0.2248474415878643	0.2105158413578944	0.01233792915973716	0.03153083958388547	0.1245637771885329	0.1697534757528225	0.02170187188530928	0.034320363577866	0.001117653977240742	0.02050022755481502	0.001006487600401748	0.01792001396272748	0.002592021461559814	0.02609523214388815	0.03124373264216421	0.05985828432130999	0.02999269920340423	0.04465573673188499	0.007926600833128777	0.02417157081456459	0.001001576881238762	0.02096873818847846	0.05201303130373826	0.05625196362056754	0.1782829310983794	0.1845938669404484	0.001025256587789132	0.08660145819598587	0.003409871937169066	0.06754679738553733	0.001456897752960526	0.003953987211846401	0.001442864582274195	0.003318600978624345	0.001459928949082853	0.005865274354750968	0.01832906743782994	0.009189810929425694	0.0001914596615456901	0.02971947111547149	0.008662167625954363	0.007324558351899301	-0.007737431464578119	0.01171763041299996	0.001020920011229265	0.03254481561455993	0.001001203906656249	0.001002952022200081	0.4628655185612607	0.007921145885003906	0.001002200143156345	0.001000371544464775	0.001001968880169075	0.481360917817209	0.001015450521260795	0.5629839861559218	0.001001308813557466	0.001010621304544175	0.00102624118124903	0.001002163978481471	0.6325846387908843	0.03903669861012461	0.001002292620646438	0.001004036938351766	0.001008691211268533	0.1936283288651997	0.001027446975892726	0.001010476431048411	0.7851967341364652	0.001002474696868	0.001001360131651879	0.001000463619648285	0.001000901883787937	0.0149493590983552	0.03396478267293434	0.001006254143816779	0.04479454204303188	0.08542722573049204	0.1872793257724318	0.1414989604070493	0.2020927079691269	0.001164161198012945	0.04041732761172521	0.001062266870105916	0.001022984282261538	0.00101781793970955	0.001010622792062788	0.001004444274414643	0.001027325513831047	0.04168750320550287	0.01558731457176863	0.04571632406696906	0.05453770758012994	0.001797378586546018	0.00992595794026834	0.06509004048817743	0.03222382283956222	0.2201709951176589	0.001109686782708905	0.1729310629054377	0.02108505968344427	0.001018138137034125	0.001006325135889171	0.001004382138355445	0.03913652366609992	0.06675625980600167	0.01628482845555395	0.001001628956571345	0.0439646906273477	0.1607773921887829	0.001024857845150872	0.001286026330633987	0.001003699165833196	0.001001484941704751	0.001002324990943188	0.006239937162079492	0.009082469379630184	0.0006809844443022927	0.02204662489781457	0.0146174270265627	0.00871820071815293	-0.007823946653812487	0.01286562147379782	-1.289576646909562	-0.6641567707524743	0.03095125306918191	-0.5399747285934309	-0.02070292948026693	0.01871263604977916	0.5684622806200166	0.2021397038011567	0.1102941919287563	-0.004488070727351452	-0.002476928999043874	-1.465922294878107	-0.3364192778774174	2.47146919599236	0.1537760476689136	-0.002359643145655118	0.008588162332913873	-0.02301342525944887	-0.41803388755078	0.6873149188267511	-0.1237350189683731	0.03203873251914388	0.1166997453854605	0.1464067618320989	-0.247191140839081	-0.02737550875612145	-0.5437950595713715	0.09079099706815726	0.01810465769975762	0.01405946960555158	0.02420105241002019	0.3898844028345422	0.7326379009418973	0.0003150290788685313	1.640791198051336	1.133478018235063	-0.7286162356042899	-0.3582779856185503	-0.7104298297198743	-0.493451085366422	-0.1105451709691954	0.01277444165776864	0.009633646069796539	0.0796840751546081	0.3348463076146854	0.01256866868928133	-0.2117871210418648	-0.01318936434119052	0.5275386808803408	0.3690570314100117	-1.411787225732353	-0.09219882415143044	0.1648154993055619	-0.4127135103152545	0.01381857140797729	-0.4735670962245519	-0.5451491802915229	2.240548876180146	-0.05188990702215656	-0.06553323846288282	0.02434720371851492	-0.1666439304438402	0.4072357836066756	2.349722193057429	0.621048744298429	0.03500868496392569	-0.3247717125555529	-0.3416235456638122	0.02997421981046514	-0.4072319083918044	-0.01383774283619954	-0.01041824046001932	-0.02643256092734681	3.191563403933886e-15	-1.199909874686808e-15	nan	nan	nan	nan	nan	nan
0.45	-0.03917821880279153	-0.0187617057942173	-0.08230412927124725	0.8188387981144685	0.9014474764633745	0.007959003369928623	0.4926598642707166	-0.02229837334970901	0.06621198378264806	-0.1219001492622784	0.04431594157464348	0.06272133760241791	-0.0527246633460703	0.05746324045561858	0.05597079528302497	0.06820921758729624	0.3342068539006908	-0.06820921758729626	-0.334206853900691	0.1333762224111294	-0.1650172590866982	-0.005253520060105382	-0.3869300390979385	-0.01385878049074646	0.008963201595364833	0.09118893342574966	0.334030162211144	0.9128923588344604	0.5650619149097955	0.1494694981476484	-0.02244174478897716	0.0625483115355122	0.07633291635182668	-0.9863507660627084	0.5678207475620338	-0.9990068245421626	1.426338749847725	-0.2653272643683784	0.07129729522287258	1.106748500155317	-0.1124032496564062	-1.444111968099002	-0.02987925253414192	-0.7172281882829113	0.2097493587169615	1.117550030425026	-0.856474010498715	0.8353929529006696	-1.769952727419432	1.076424852902576	1.769952727419431	-1.076424852902575	1.097882565567862	0.1406089248671059	-0.0493025346953463	-0.7181987367295748	-0.1539449579349303	0.2162439017867145	0.4187719320165436	0.2817757204582397	1.23781635476148	-0.04444662539468974	-0.1533103094445251	0.02819112523405262	0.06297560589404272	0.4137657973842473	0.001019287155032174	0.02164395997447089	0.03367981484448393	0.06072521537819364	0.001001215640792851	0.004619472975251128	0.001074007312937049	0.002055069193178561	0.4583877461905534	0.4214785927254657	0.008632064106701127	0.01454352642092051	0.001002225551574428	0.02651731909307612	0.001000395034959617	0.005458800318854245	0.001004899643675213	0.01310155539563171	0.5026727278955826	0.4683393990735026	0.003717975421905202	0.02114658242830058	0.5162403511373383	0.4993198361656152	0.001012628872494726	0.01442452121128917	0.001011860327021719	0.0121454429658686	0.0010268345790822	0.01237550483806166	0.001002664140274893	0.009947629424180957	0.6491437403796785	0.58068374253479	0.03581780975289361	0.053875173307182	0.001002561470011761	0.006321114272472566	0.001004139287670816	0.01756738950666367	0.001008312074659842	0.08801269251618134	0.1918061553920501	0.2077300563862731	0.004512774549134405	0.004233028922351616	0.001229536128422835	0.006995517157994017	0.7870441962951588	0.7688195660291399	0.001002827679321547	0.05156881993602167	0.00100135092105191	0.007412465646244621	0.001000461485442238	0.006235086121409207	0.001000895927387092	0.009620435285006885	0.0127939878836982	0.02092857016044501	0.02604943418939142	0.0285294776611909	0.001057788042590027	0.005963508496606207	0.03750275412907377	0.04931722331512719	0.06978690478748004	0.109530212287296	0.1958315418762977	0.2009845783966531	0.1490516114460693	0.1608392801797328	0.2059025642451643	0.1771756416785501	0.006042019429533569	0.04484741554261704	0.04123982743010376	0.0498145358060828	0.001084499197345208	0.02647790442076809	0.001026254691626154	0.01215418806492702	0.00102781279934899	0.01771645341394389	0.001013233700873339	0.0531995890777825	0.001006693253338431	0.01226591150401137	0.002940694598444183	0.02640200856518847	0.03746566403088674	0.06372723316657684	0.01345444333533327	0.03429787343097006	0.03736451109695407	0.03851032980842704	0.06821610272471293	0.07938721129798877	0.002455013634882629	0.01623616689489145	0.008768612266729627	0.0155622152509255	0.06141879681090703	0.08609354997387726	0.02772788737053107	0.06362222525413462	0.220765474635454	0.205417345627401	0.006920593314803446	0.02688436350591713	0.140619437999554	0.1836173231247618	0.01922557691844934	0.03193090632947593	0.001103050895292012	0.01995172200591717	0.001006453856580431	0.01815728808911945	0.001815656667370892	0.02469853107202827	0.03281801085117174	0.06097220830528124	0.05250965805979336	0.06764254056662242	0.0152494547779823	0.03200646242828415	0.001001681115213067	0.02122546438813122	0.04316391533389866	0.05100106801112061	0.1722918045357137	0.1827338289073366	0.001027523247199012	0.08711601269477873	0.002376766020084283	0.06406362936051971	0.001234966712759667	0.003950681139643105	0.001226720394306982	0.003325062848237086	0.001235843668968757	0.00574710950601403	0.004223926739351584	0.008360945230620552	0.0004470460767365129	0.02255429456860237	0.01283430344254253	0.008956758246361187	-0.007845556083702864	0.01235952523800388	0.001016783423752083	0.01678617239283408	0.001001077496987477	0.00100262086888678	0.4624162052079488	0.01810746050910954	0.001002318313449229	0.001000335287277421	0.001001593043565762	0.4516214892364362	0.001011231961431787	0.5998190891429811	0.001001555569304557	0.001008962340561828	0.001022235270312048	0.001001916132080073	0.6201893643051637	0.04834784040375986	0.001001986200289989	0.001004250640219415	0.001008994058380195	0.194859270047423	0.001019558096350721	0.001009183846515493	0.7661697271516301	0.001002077221653366	0.00100136193242225	0.001000463456366418	0.001000902871793532	0.02048927612600217	0.03269553031816042	0.00101046388663928	0.06755261641494903	0.07841154703678485	0.1859810952106199	0.1423250760791186	0.1940959595075785	0.001110333585762507	0.03893386808435885	0.001139956368837406	0.001033334467842375	0.001067657823776502	0.001027655256138525	0.001005126577520654	0.001019466170196419	0.02146154911476588	0.02254595413316017	0.03070606714149935	0.0292271638787818	0.003611577673824789	0.01169198657585595	0.04565577109709745	0.01905708033779656	0.2077128714778286	0.001079783685592912	0.1571582513721155	0.0125367834353528	0.00114682523228058	0.001006497937138259	0.001003490290658499	0.03077427746613739	0.08996398443427206	0.02901591268855466	0.001001925496154713	0.02254121142915045	0.1640213983610263	0.001034133446408533	0.001300253955545322	0.001003694795541851	0.001001495318180585	0.001002328670115542	-0.01149402229730491	0.006954860212589259	0.0005154817978370479	0.01579525375836205	0.01557994039190684	0.01077980416338289	-0.007970968246723577	0.01259654307438251	-1.304320492524382	-0.6699791473752363	0.0484170621886483	-0.9610807724431605	0.0224974218844854	-0.01729299143836716	0.5657957223623784	0.5158118031020842	0.1259507620496564	-0.004322278321412248	-0.04710703805824909	-2.109421278023875	-0.175375195533703	3.078886798958421	0.08421888433043012	0.03593778538484261	0.0170161079920659	-0.05714866449161082	-0.3288922736680129	0.8111580735477874	0.05350633590313215	0.02824981036742246	0.1065862798915734	0.1677974586978899	-0.1706879999829498	-0.01619493695457417	-0.5561379555052042	0.05207824077387201	0.004979789367422574	0.004622814426527761	0.008254836716858076	0.401406989609489	0.2819549814737695	-0.0007625659941904026	1.781357546582002	0.3171254723837473	-0.5553741108397883	-0.1939660561954949	-0.6801305338308462	-0.260044157236286	-0.1213306494356296	0.01827878144872905	0.007919698942641001	0.03951331029175642	0.2203218980060254	0.01359998559413447	-0.06906090745211477	-0.912519900900249	0.5859826946059876	-0.3181443827053396	-1.848301879950977	0.00501193279990293	0.1468925624917483	-0.8561214624393906	-0.3398133162935942	-0.5110988807604178	-0.3719037511562325	0.5502250580185998	-0.4035666342930727	-0.04548906010348917	0.02278100859207979	-0.1095770104750556	-0.1458896165476918	2.219177660590312	0.9158414694953311	0.01886246565588846	-0.7550598388778398	-0.06580742272220999	0.06319644319683053	-0.2982170745992026	0.01045404869734308	0.00923985331208064	-0.0002524961926196036	3.864410980540609e-15	9.854266645880506e-17	nan	nan	nan	nan	nan	nan
0.46	-0.04866709608482677	-0.01312371577111018	-0.09106562922347596	0.833260753560094	0.8989645959709124	0.008574004677901275	0.5039940121342098	-0.02278038154715158	0.05249127084306281	-0.1229725266745823	0.03714600320019323	0.06305096485902424	-0.04147023414037224	0.04889604795683619	0.06332990621622391	0.05518085327889515	0.344370121504987	-0.05518085327889517	-0.3443701215049872	0.143577740037212	-0.1633595937403702	-0.006092181711613203	-0.393545700575896	-0.01558011068867885	0.01119465849874111	0.09466652569973306	0.3351603912088312	0.9243173477036825	0.5644414983130426	0.1476979069122367	-0.02215625968839784	0.06307517765392937	0.08034214699645952	-0.8926722604020662	0.5580163053141599	-0.7445740940917576	1.458974550336506	-0.2296639407844658	0.05055658440866236	1.140324005031198	0.02189083525601067	-1.302616654132424	-0.2062700198566931	-0.7169099490810009	-0.1502904191137663	1.112591390013294	-0.8557194917549338	0.6294172419532887	-0.8258633607198158	0.9564251821826799	0.8258633607198159	-0.9564251821826799	0.9367663996014478	0.1892645034835485	-0.1214559391761924	-0.6006516203972619	-0.1890440927300825	0.2292646396052463	0.28700008753999	-0.05914783452369851	1.049447629708615	-0.08119719635146147	-0.135906691742752	0.02823987047605171	0.04021878652115012	0.3846092281775784	0.001016925972018186	0.02216253304817353	0.02175962935970363	0.04926327511706185	0.001001113886288411	0.004714059965519574	0.00103963581340483	0.001971117632981291	0.4595491123279313	0.4267897367291862	0.01588375697736156	0.02063313509132647	0.001002303204419897	0.02779617253187645	0.001000356185106915	0.005369721233562229	0.001003206473550881	0.01267456709597069	0.4824455834041327	0.4443612534948507	0.002420016734917041	0.01992206434601399	0.547104136475962	0.5329820704182168	0.001007380486279596	0.01547512128243644	0.001010003916889191	0.01230231078622124	0.001023503751262405	0.01253903530073971	0.001002235498016697	0.009213937707866498	0.6388681201168184	0.5772598418072659	0.04386869039171875	0.06245848828206078	0.001002199368814707	0.006177694465002018	0.001004252635886494	0.01784701902879531	0.001008724415657466	0.08908513207447775	0.1931883957088316	0.2094925619064545	0.002838198098634865	0.003068659727878342	0.001123378559278374	0.006855400383319965	0.7782622807863713	0.7633223071351155	0.001002355940102311	0.05167011917063011	0.001001356713393412	0.007491927528674907	0.001000462386165089	0.006301083466473235	0.001000899539004683	0.009739383241177842	0.0179043228479279	0.02493738676228574	0.02875808721497136	0.03010239573145326	0.001036242765556609	0.005944325191295488	0.05669510445125658	0.06711121109522883	0.07176555776383295	0.1095202282461617	0.1919225979117571	0.1966227382868536	0.1466107638548526	0.1595070890301687	0.1999669392806799	0.1705836391479611	0.003669523785026985	0.04315854982468962	0.0398194859003068	0.04855760180091898	0.001132886535884964	0.02659595475104405	0.001032553935519335	0.01218087148259927	0.001060907748631566	0.01796004966060868	0.001024930680013399	0.05485100640122912	0.001006132073555432	0.01240127359397752	0.002017434579862159	0.02605314719540552	0.02485436815361581	0.05119618277718689	0.01959183183848614	0.04024637403604621	0.03041542889232931	0.03281695164918226	0.04477568648417728	0.05871849714285591	0.00351462021513291	0.01649380630711314	0.01063686796921233	0.01695697641765028	0.04962793845308903	0.07559370411057199	0.02021531278746409	0.05834307262306508	0.2135825925534662	0.2009945271249601	0.004122327186582135	0.02433761024367781	0.1436126197584224	0.1811180661094122	0.01378405974235271	0.02669772905926383	0.001160110061347927	0.01956402257700009	0.001006523437308643	0.01836910187634464	0.001425659896321377	0.02396607740344853	0.02968650839248838	0.05771171939565202	0.07451625954013291	0.08847007167769622	0.0250768376315735	0.04188663802546824	0.001001881550860129	0.0213965057153812	0.02825039168225022	0.04055771825213068	0.1698325486553187	0.1825692512507312	0.00103329594900833	0.08767058232489758	0.001864513847436147	0.06140614833380131	0.001123927067229951	0.004108618591828955	0.001118587137040548	0.003453982823455685	0.001123729275070524	0.005799182683446777	-0.01230042646639746	0.006666250552991592	0.0004219064508259276	0.01599832162667768	0.01486669095830129	0.01087522717467133	-0.007979612018678878	0.01239410458006163	0.001012646836274905	0.001027529171108241	0.001000951087318747	0.001002289715573518	0.461966891854637	0.02829377513321517	0.001002436483742116	0.001000299030090033	0.00100121720696235	0.4218820606556635	0.001007013401602768	0.6366541921300403	0.001001802325051722	0.001007303376579494	0.001018229359375077	0.00100166828567865	0.6077940898194432	0.0576589821973951	0.001001679779933517	0.001004464342084572	0.001009296905491846	0.1960902112296464	0.00101166921680866	0.0010078912619826	0.7471427201667951	0.001001679746438697	0.001001363733192613	0.001000463293084527	0.001000903859799115	0.02602919315364912	0.03142627796338647	0.001014673629461832	0.09031069078686622	0.07139586834307771	0.1846828646488081	0.1431511917511878	0.1860992110460301	0.001056505973512012	0.0374504085569925	0.001217645867568898	0.001043684653423213	0.00111749770784354	0.001044687720214292	0.001005808880626652	0.001011606826561827	0.001235595024028905	0.02950459369455171	0.0156958102160297	0.003916620177433503	0.005425776761103598	0.01345801521144356	0.02622150170601744	0.005890337836030842	0.1952547478379983	0.00104988058847695	0.1413854398387933	0.003988507187261161	0.001275512327527165	0.001006670738387408	0.001002598442961544	0.02241203126617485	0.1131717090625425	0.04174699692155539	0.001002222035738022	0.001117732230953191	0.1672654045332697	0.001043409047666197	0.001314481580456655	0.0010036904252505	0.001001505694656403	0.001002332349287881	-0.02922798175668931	0.004827251045548334	0.000349979151371803	0.009543882618909545	0.01654245375725098	0.01284140760861286	-0.008117989839634672	0.01232746467496721	-1.320626395575209	-0.6865439080428585	0.05318048880078316	-1.321131372481203	-0.0174355832466662	0.01126293906403125	0.4830938612371224	0.6766351366941128	0.1274624444180175	-0.01536094930172312	-0.02760131682525931	-2.672865353013893	-0.08056788247024632	3.647011181489355	0.1481490116806201	-0.02032410835961025	0.01373917072206762	-0.08925083378080496	-0.379115314247098	0.8996056600598515	-0.1447778950318431	0.02831913620630635	0.1101873952417176	0.1838067432933362	-0.0557860348688265	-0.01319122854567345	-0.5382804176717763	-0.04085516951875841	0.01472412033533548	0.01125475365403265	0.02017998121604315	0.3978416816335398	0.07289994669337559	-0.003320881868142967	1.748543232303466	-0.2831013220392998	-0.3039662961290732	-0.08103578310632636	-0.6359577191560754	-0.08794733779801006	-0.1296441563361528	0.001640917279905574	-0.004340768852923185	0.01117861776369464	0.1107943823405031	0.01324065837922527	-0.01558670103270493	-1.550058124881276	0.5955755700242021	-0.7835683396082133	-2.285565834456519	0.0353746016231041	0.1326776798883817	-1.232711369353287	-0.7205316111053413	-0.3384316506140649	-0.1252046171458662	-1.032072001277635	-0.6206339113862605	-0.03337201446764482	0.01925513599832553	-0.03379444978781786	-0.4676467951133052	1.917867648324721	1.030105540991345	0.01787171048334417	-1.363262542464148	-0.002531470362523283	0.0379772460757241	-0.2420945087322016	0.01841096204159522	0.01407338066112466	0.007615044306569442	3.354701048367933e-15	1.272269929427527e-15	nan	nan	nan	nan	nan	nan
0.47	-0.05665228325272692	-0.007629782812527557	-0.09717098876684649	0.8480414372968471	0.896884171821966	0.008958544843473734	0.5149452407185158	-0.02180173254075628	0.03960601220983706	-0.1264442451450161	0.02994051647472367	0.05971757235253719	-0.03089468426570945	0.04034471228478497	0.06855252689620689	0.05171817394415061	0.3533786676461169	-0.05171817394415068	-0.3533786676461172	0.1519682569096537	-0.1612822619649273	-0.007720699250093116	-0.3989038815398476	-0.01760509831653779	0.01351721554504702	0.09722205885802662	0.3328132968276158	0.9339842401299907	0.5634491960727896	0.1487505510458391	-0.0218393758664846	0.06355438964535327	0.08392310574292876	-0.6908915312898666	0.538685216509491	-0.4822163195533676	1.497926945966569	-0.1854454988793263	0.02640587851657682	1.025800005604258	0.1742967690883939	-1.274860570840407	-0.4993438721893247	-0.7239281094977266	-0.5074079979649966	0.9870532154052586	-0.853457776618306	0.4211252733203211	0.1228016366890786	0.8529807521214627	-0.1228016366890787	-0.8529807521214625	0.7393628690089928	0.2238648541469785	-0.203049276768636	-0.4702260239539321	-0.2138322659044158	0.2334829821904793	0.1712842286097544	-0.4120490889282071	0.8768234541995175	-0.1167795101627941	0.2428961982155862	0.03203429742720101	0.06210683574806633	0.3269251641667378	0.001014595865000532	0.02284121467196447	0.01190535312105882	0.03950798071126144	0.001001022004775772	0.004822440625238475	0.001021350648870369	0.001875078256132312	0.4582695606305081	0.4301855552566317	0.02311776642205084	0.02693446346517504	0.001002453815712345	0.02907272045271887	0.001000324851187289	0.00522233635732946	0.001002193769233274	0.01212163188078708	0.4524983334615846	0.4115856805991192	0.001728798513578695	0.01933189902969159	0.5756110630741134	0.5698528328048491	0.001004861708407875	0.01648721670108358	0.001008500733535684	0.01237302376167444	0.00102050769597727	0.01273849347282769	0.001001945626184816	0.008188738946318046	0.625915575596536	0.5722591289717149	0.05166602924904396	0.070952591804555	0.001001918161281511	0.005914192448823246	0.001004450530565854	0.01808345646421283	0.001008944439974407	0.09023585613758518	0.193328554900791	0.2104850684875048	0.001945790894089326	0.002420663112621145	0.001066848492992707	0.006733511926712284	0.7635992586017227	0.7576789154717904	0.001001981782667823	0.0510700301897978	0.001001366061274478	0.007569079476543596	0.001000464718409044	0.006364718769857496	0.001000905669699973	0.009851315664934796	0.02069607501490402	0.02691371734284121	0.02674504959173067	0.02836430742875023	0.004628756998754604	0.008684076675962497	0.07318132344186196	0.0814149322545183	0.06797472930833375	0.104478244983946	0.1923212861285866	0.1957591080251153	0.1428439253591717	0.1582090945454658	0.1921505169397563	0.1639629700492216	0.002390746659917437	0.04230632893478889	0.03859419401073775	0.04737875149011497	0.001157824625880666	0.02649643981792535	0.001036364377968791	0.01208520635649703	0.001076080940918269	0.01781013571541884	0.001030844544434361	0.0553379926040661	0.001788848396278909	0.01322083566036951	0.002782137221235652	0.02746305819999915	0.01511195787420167	0.04141230557553942	0.02512134229524258	0.04526390315026139	0.0216688100775144	0.02562615402011192	0.02562775557534224	0.03982752619993789	0.004560755772902692	0.01656874765747167	0.01153284908486403	0.0175230008872827	0.04542593861770918	0.06968442191880832	0.02360756394278641	0.05818254572764864	0.2076348562919734	0.2007963573496735	0.002620860929651303	0.02309315426602908	0.1358453210548632	0.1656658484497712	0.008689884145657427	0.02175663483084772	0.00121702521966136	0.01902974775263468	0.001006765110643792	0.01853111201668523	0.001218387163193074	0.02386297983457744	0.02358396383454337	0.05179368276696771	0.09261637333395842	0.1042501835513364	0.03574442280280388	0.05180407846898039	0.001002115788314371	0.02150174444636125	0.01546410544139682	0.02836569410711353	0.1622261658546629	0.1799071954626594	0.001036327561017197	0.08764446561419902	0.001557283068606286	0.05915404736358936	0.001065128678161434	0.004370412244909348	0.001061272596700452	0.003660718249568797	0.001064332666507558	0.005969568264361527	-0.02762603274204147	0.004339272497626758	0.0002703203496626316	0.008565508449452638	0.01529467137549944	0.0128155354835103	-0.008201241042061705	0.01190508587546996	0.001011768150618345	0.001017881359005184	0.001000905487718159	0.001002344983870872	0.4494581885715182	0.03356642692806378	0.001002757829673135	0.001000286500653304	0.001001074442037059	0.3508053243154236	0.001005945977091575	0.649050385504692	0.001002611126882663	0.00100662585241186	0.001016679006252336	0.001001623386798397	0.5819809392385947	0.06409215119575888	0.001001579604902302	0.001004819047749485	0.001009068938813619	0.1913349044957181	0.001012310199702239	0.001008087860912714	0.7080232911924537	0.001001518510986809	0.001001385989807884	0.001000470404950616	0.001000918979056594	0.02187288427886485	0.01848616830511098	0.01464178605894919	0.09739779074853276	0.05589653770549324	0.2002945338427109	0.1317034605492141	0.1726020657696153	0.001043354622006278	0.03688248961910345	0.001155142346152501	0.001037492117243645	0.001070194575577605	0.00103049448087243	0.003957571677036351	0.005756759827460441	0.006744080877679224	0.03285524164208665	0.008360955868970524	0.002460200675867227	0.005860669820506072	0.01168331529188244	0.05223259285874041	0.04559120425187262	0.1991479852129037	0.001038682723911755	0.1087828933547795	0.002500235527253316	0.001276955999354219	0.001007309260964262	0.001002255388389321	0.01173484038457381	0.1198498735400934	0.05336327706362587	0.001002475903315328	0.001066873994492552	0.1348508940529437	0.001036160900736648	0.00117088541897876	0.001004107903587172	0.001001691411393998	0.001002637930576131	-0.04167007980597036	0.001621911603956153	5.500720713439724e-05	0.0003499959366621942	0.01472442588729059	0.01473514609229927	-0.008489471027378388	0.01107816413128129	-1.339350799722887	-0.7049803780481035	0.07961987877202041	-0.6697861881499974	0.02537527921776245	-0.02123991481527541	0.1690302561451452	0.5917965278043292	0.1254219466395207	-0.01555960533670971	-0.07200185554224556	-3.858549896628193	-0.03903399685697479	3.669651608471998	0.07516894262757742	0.02000384929526058	0.02393583178593162	-0.1130768044553319	-0.6646443466890277	0.8064296471771626	0.03232939404621989	0.01982801216115862	0.1222925523581747	0.01600250526868176	-0.06392345248201162	-0.01176261697317152	-0.6168085242173508	-0.08381953037360845	0.004263828392577543	0.004010970517246561	0.006624306730260473	0.02658824947518924	-0.3983378178379383	0.5023085174323899	1.105905828405581	-0.7141075879684546	0.1515727946389761	-0.1555679415102537	-0.68958952020512	-0.07691728391125649	-0.1045617853437945	-0.01476352117429963	-0.01138718888943369	-0.04364968306690706	-0.02336763684267933	0.139497297339803	0.2705909094617343	-0.4893271726218841	0.4182371152665952	-0.6716147781070494	-1.502308565560161	-0.01578292397214619	-0.00858404032458349	-0.01848540073546188	0.5908185074981742	0.2165374643109043	-0.1078355441300643	-2.021417315021851	-0.3885339468045785	-0.06858490551644149	0.01310170803717387	0.01500514839599857	-0.7049208583574648	1.219870830650288	0.9497806507809907	-0.001979875468845565	-1.014745309942153	-0.4947497503719995	-0.02937720141418159	-0.2108722131413081	0.03178620362523168	0.02538863369127108	0.02400585743102164	2.754200605504096e-15	2.453235135744574e-15	nan	nan	nan	nan	nan	nan
0.48	-0.06221545387286801	-0.002391712838783052	-0.1008243257139645	0.8632345874584748	0.8952751937958453	0.009103210844452609	0.5240275781217827	-0.01928529010407605	0.02698554945970375	-0.1331848080775602	0.02267262674053982	0.05308240658409741	-0.02203847722292224	0.03184868974528367	0.07187277926817254	0.05742636887103917	0.3615836706689807	-0.05742636887103935	-0.3615836706689809	0.158325515299832	-0.1589290366065999	-0.01012920141196305	-0.4029350500862023	-0.0198143326680214	0.01582904239325538	0.09703576396174912	0.3268838484860883	0.9417116687606027	0.5621155829405126	0.1504850444715955	-0.02157762566944111	0.06444697884857936	0.08678750314080351	-0.4082689508505684	0.5068437083464669	-0.254169574841197	1.541467835311434	-0.1353747162184482	0.002581751489944634	0.7665457688233825	0.3294495213129906	-1.249657477513792	-0.8600389122789008	-0.7293905508238926	-0.8106450715042235	0.7687228236007058	-0.8446568652376857	0.2489435803500761	1.00831149160683	0.7957165585294739	-1.00831149160683	-0.7957165585294739	0.5301147031488112	0.2444432200604852	-0.2774528638541817	-0.3352491368779009	-0.2258934374552216	0.2271185999862811	-0.2613655233742204	-0.7756186265860785	0.6615548705693377	-0.1494593747564131	0.0004631666880184784	0.01721314550218551	0.1228942288815836	0.24129695845868	0.001012991810652049	0.02369621147990851	0.006726846439135271	0.03507037776464361	0.001000953276007106	0.004946836830423395	0.001012239484482264	0.001730937329048601	0.4535004998583869	0.4296295500899523	0.02932333015974637	0.03263238544198374	0.00100268983755014	0.03025610760244236	0.001000302924313478	0.005029657538983438	0.001001616253812485	0.01145420739851	0.4091771272769477	0.3676642421523725	0.001381588314126894	0.01911000808762089	0.5990973275384895	0.605225308840354	0.001004007546337536	0.01739647754656793	0.00100741058052036	0.01241313068902688	0.001018234817782024	0.01297341929826685	0.001001778302940567	0.007006643900230916	0.60914867729179	0.5630946129969665	0.05874505200837981	0.07873137328036789	0.001001727515872433	0.005629320390925417	0.001004726876501208	0.01826077251403493	0.001008940357926319	0.0915776858212095	0.1916201106719093	0.2098387706588714	0.001498058390149481	0.001987987392249663	0.001038687524717225	0.006608624959910253	0.7419040853896616	0.7504579244662865	0.001001714140085291	0.04990059048863658	0.001001381866809617	0.007648355279609827	0.001000469441685378	0.00643207614670666	0.001000916296969166	0.009960225439681083	0.02012351952479282	0.02605242805174317	0.01947127268545367	0.02257923516261663	0.01313113851397591	0.01501124231255971	0.08515245939801251	0.08910342424036323	0.05890446601762927	0.09546183133549853	0.1984419325789306	0.2000608451967839	0.135968843046733	0.1568556336464429	0.1821066856602771	0.1567635803515947	0.001740819740223783	0.04173179527187938	0.03767356787895035	0.04649764850366014	0.001139030917620675	0.02643629198214618	0.001035171091618307	0.01202122905437263	0.001060003624046835	0.01703729047396476	0.001026700202982199	0.05418424376298375	0.003651308936183243	0.01496773038958799	0.005523513574356187	0.03092540553484786	0.01265092942681611	0.03975744218127761	0.02955980463619012	0.04881725359033345	0.01346749453995982	0.01904418424901565	0.01439720402505161	0.02847872160299945	0.005301412962873451	0.01627021597925471	0.01111748686147155	0.01700307052390765	0.05500657001864929	0.07383718946114275	0.04401128892058861	0.06820728828255138	0.2053125061555672	0.203680071786258	0.001859016695435052	0.02249792004615188	0.1178192295438094	0.1414288041215495	0.005331865872649089	0.01850806987302624	0.001246197019946924	0.01829028536444082	0.001007205307783092	0.01863023235756676	0.001114520210879452	0.02430278461901639	0.01519666275733562	0.04383409567382621	0.1054061352946199	0.1125018103756412	0.04665604550094575	0.06081021310248599	0.001002359845703319	0.021253789982374	0.008630999659570182	0.02147075158523025	0.14472494192388	0.1733768549808877	0.001034216996568557	0.08735950603263999	0.001331664465601424	0.05713777351435088	0.001035944148797105	0.004701111365348151	0.001032714268520316	0.003924054079875961	0.00103479310635284	0.006230175543159818	-0.04102930020012049	0.001426720184776343	2.314368645804058e-05	-4.135373112060328e-05	0.01422531293459178	0.01472479724224757	-0.008522771508325942	0.01090921261148432	0.001010889464961791	0.001008233546902091	0.00100085988811761	0.001002400252168274	0.4369494852883994	0.03883907872291197	0.001003079175604135	0.001000273971216552	0.001000931677111711	0.2797285879751824	0.001004878552580401	0.6614465788793437	0.001003419928713681	0.001005948328244138	0.001015128653129324	0.001001578487918127	0.556167788657746	0.07052532019412257	0.00100147942987118	0.001005173753432173	0.001008840972135381	0.1865795977617899	0.001012951182595853	0.001008284459842852	0.6689038622181177	0.001001357275535235	0.001001408246423146	0.001000477516816635	0.001000934098313998	0.01771657540408076	0.005546058646835477	0.02826889848843646	0.1044848907101971	0.04039720706790892	0.2159062030366137	0.1202557293472404	0.1591049204932005	0.001030203270500454	0.03631457068121351	0.001092638824736104	0.001031299581064081	0.001022891443311653	0.00101630124153071	0.006909334473446132	0.01050191282835912	0.01225256673132867	0.03620588958962188	0.00102610152191165	0.001003781174300628	0.006295562879908562	0.009908615372321315	0.07824368401146338	0.08529207066771442	0.203041222587809	0.001027484859346549	0.07618034687076568	0.001011963867245437	0.00127839967118127	0.001007947783542542	0.001001912333817082	0.001057649502972755	0.1265280380176433	0.06497955720569723	0.001002729770893168	0.00101601575803312	0.102436383572618	0.001028912753807103	0.00102728925750088	0.001004525381923847	0.001001877128132191	0.001002943511863848	-0.05411217785528232	-0.001583427837636027	-0.0002399647370785978	-0.008843890745585161	0.0129063980173302	0.01662888457598569	-0.008860952215044595	0.009828863587601697	-1.35868040049256	-0.7204152907747676	0.088443525631634	-0.2575930806444613	-0.0142324741532367	0.001642629017138711	-0.3072708775878562	0.5559538572857541	0.108830290193647	-0.02441973772507568	-0.05049917024396673	-4.902038463216803	-0.006913007619777498	3.347353911263875	0.1275820970484904	-0.02644531797973638	0.02083270139235453	-0.1206300906885528	-1.211875942086587	0.7565412507236473	-0.1490519033760168	0.0164948607211294	0.1484085193451047	-0.1439541386433374	-0.01272185589175519	-0.01379093058455402	-0.8538002861075583	-0.1547253135848775	0.01514889137483019	0.01199916834700821	0.01957545141388714	-0.1696822926970643	-0.7364968459926096	0.7141619485178162	0.4254973976145456	-1.077987399285872	0.7291071905522779	-0.09212906597038423	-0.7517018389335423	-0.03240989239978431	-0.07009469146632095	0.009514336747950316	0.00199679594266078	-0.1134076414892726	-0.2173526264434269	0.1987071909447228	0.3949005650185096	0.07574463659605205	0.3027398351955916	-0.6618027680135579	-0.7771325652596562	-0.03932000409205695	-0.08451328671283657	0.7796985774663652	1.316522278958547	0.277945191760192	0.004639734408322277	-2.789037334993792	-0.2821280572667969	-0.07440952723438068	0.006677176219626121	0.0747860208741838	-0.8759568880045914	0.4121706384576473	0.8478443789900295	-0.05276692851012664	-0.3038462178373907	-0.7761884091025666	-0.01379132809627398	-0.194929084537738	0.03219205551323658	0.0253934614998739	0.02565938388325689	7.61578998708954e-16	3.745182140069384e-15	nan	nan	nan	nan	nan	nan
0.49	-0.06469151110252881	0.002430532763562851	-0.1025332028502583	0.8788801433694277	0.8941805533533304	0.009025766147985002	0.5298653448797397	-0.01531127346118909	0.01491486534909968	-0.1436440645250097	0.01541046704828324	0.04383306669496143	-0.01567623054660026	0.02353345281840689	0.07381258269879799	0.07142239331004634	0.3695554826171674	-0.07142239331004729	-0.3695554826171678	0.1625323637114501	-0.156456856626188	-0.01323163739880288	-0.4056434632843199	-0.02207201498060113	0.01802578681490328	0.0905194600237568	0.3173267071686219	0.9470574986945686	0.5605064330481822	0.1440906039334312	-0.0215537506864154	0.06594638855623487	0.08854074048968706	-0.1000173918812524	0.4555557276191303	-0.09576916765593291	1.587413213343498	-0.08487283029174761	-0.01768252698389293	0.4140364482698621	0.458472449446313	-1.175132598603239	-1.206852527838659	-0.7204930845549669	-1.033118649760639	0.5179337855465678	-0.8136672818487464	0.1481033844354091	1.802076681995368	0.8180925547341692	-1.802076681995368	-0.8180925547341693	0.3009555208933713	0.2467602443301268	-0.3433091130605235	-0.2122372666685229	-0.2244226916318414	0.2111262230563924	-1.068699595863998	-1.13054090252845	0.4169373734939897	-0.1669882598412882	-1.337680485629621	-0.008066313011747239	0.1809355730424804	0.1012040595204435	0.001011823403382046	0.02471227215826177	0.003950190403344772	0.03346719614408738	0.001000917610784829	0.005072153128466925	0.001007559402766302	0.0015786914561298	0.4447126050972924	0.4236293627566251	0.03801740383268266	0.04062708717481645	0.001003021310857596	0.03125761676943397	0.001000291140483202	0.004813710121316083	0.001001274910040752	0.0107328378785243	0.3580448275037219	0.3180586976297995	0.00119714715624686	0.01906795667002137	0.6133345569950254	0.6336445144593725	0.001003915779147324	0.01821054190621544	0.001006742630222094	0.01243202205095209	0.001016749863676671	0.01323063486074047	0.001001705160118392	0.005814661251845399	0.5881455163496703	0.5473189321522239	0.06471979275923546	0.08535559132548313	0.001001624853365199	0.005330514502787169	0.001005160263397999	0.01837494007586049	0.001008928699355553	0.09322023927086746	0.1882504272466611	0.207492019579673	0.001261761089218403	0.001690635917641362	0.001024270450184562	0.006468844313400238	0.7147742098562978	0.7402099421092847	0.001001542423387974	0.04834099289062741	0.001001404268770283	0.00775585635322799	0.001000476512002902	0.006525521769543053	0.00100093185146878	0.0100916118272453	0.01982830810201947	0.02550024965042002	0.01261448434161432	0.01689509914344287	0.02455892107416391	0.02314284390851257	0.08983330167264036	0.08913069582146071	0.04586397658661694	0.08372780418904853	0.2100814452194167	0.20984699067098	0.1359088608342271	0.1600638542151252	0.170268522424968	0.1488188908602966	0.001390397221443233	0.04114555585514174	0.03668289054133492	0.04576493281017851	0.001105316631751814	0.02677695919304113	0.00103023316435096	0.01215250805632339	0.001040309295674439	0.01556182825467188	0.001020660003543341	0.05089451595409239	0.008657713760087784	0.0194065065164101	0.007133440471930289	0.03324294311898634	0.01100155671124322	0.03907637045791146	0.03198213329310173	0.05026668829622467	0.0074814772933698	0.01416749493846927	0.007963815421612237	0.02197497175901581	0.00522141873284186	0.01537043525209078	0.01049980658363203	0.01636035239018321	0.0802066533470253	0.08147371694260495	0.06862545182094619	0.07891799383075231	0.2151478036438264	0.2095889071957902	0.001450492760271938	0.02234543662770011	0.09225912063661676	0.1119937708103639	0.00322785614823522	0.01646540088398836	0.001262132533413172	0.01740051180607417	0.001007550140955859	0.01866733190183949	0.00105946047743117	0.02522765831537669	0.008407832230703266	0.0373207760220482	0.1092033970356167	0.1116551465674382	0.05366879929945251	0.0656416465591224	0.001002694327498474	0.02040037083696261	0.004941150525714184	0.01857644553658335	0.1314326364538803	0.1700514056281368	0.001028821371512132	0.08789956322258358	0.001181951496929607	0.05536128426941266	0.001096534762425056	0.005130246231043915	0.001070022871027756	0.004260632235377563	0.001055741688552817	0.006585111924778654	-0.05341736906313019	-0.00230399644289459	-0.0002156022283494641	-0.006151206567655603	0.01101774191929632	0.01666403710002563	-0.008828908480958067	0.009865452127552668	0.001010368800491884	0.001014298222022147	0.001000897930328839	0.001002932972736712	0.4143351243989117	0.05607771357278912	0.0010036091698435	0.001000283028528739	0.001000909536381017	0.2207583777765404	0.001005079608187574	0.6352621934692134	0.001004159007928065	0.00100613140708019	0.001015268533657777	0.001001671815770228	0.5203199592734249	0.07375456039016982	0.001001550662028413	0.001005981477889771	0.001008980525274397	0.1791142028738205	0.001017634163158109	0.001010095136790259	0.6267714024556708	0.001001369177759795	0.001001443941134551	0.001000489245022572	0.001000959833106118	0.02101515772460429	0.004670181050032482	0.04484828085034759	0.08886658505920068	0.02073402505790404	0.2424468316790255	0.1493254569854365	0.143698700516482	0.001020444839172524	0.03483728742077025	0.001051243184611717	0.001019843202668991	0.00101720321712896	0.001012742704240423	0.01995671559684118	0.007425876972760436	0.006641280940260487	0.03353850400649106	0.001018905374825844	0.001003349061847088	0.004154535245814489	0.009770534759171537	0.14228544044809	0.1111222836109538	0.2577836102435132	0.001021541019172845	0.03868702229195729	0.001008582239900927	0.001279012050185954	0.001007876198153006	0.00100233662939594	0.001036577937358055	0.1040916869926812	0.05982145016889263	0.001003306935811975	0.001013002476393105	0.1187034088409906	0.001018377007427985	0.001024898618681944	0.001290815704141755	0.001199369030283267	0.001140665222408666	-0.06524959089231686	-0.006611167953095029	-0.0004348581388077307	-0.01010691206184622	0.006299246025573485	0.01863139897708625	-0.009109410466329342	0.008850962475578686	-1.380110443604521	-0.7365835422035972	0.1103532705260758	-0.07099770186212932	0.02583089181910378	-0.02397617647417556	-0.9121452739428083	1.004201547097161	0.09225673694187841	-0.01975833943261871	-0.08302368679524916	-5.002182779467065	-0.001022073035639753	2.235633175100911	0.05620724418478217	0.01509183894840136	0.0280695556840285	-0.1169550028826728	-1.974760496306948	0.578235755445404	0.03028893754802063	0.008169488249338622	0.1806328698264678	-0.3289935700238947	-0.03700583079596943	-0.01425457833012967	-1.234408561895097	-0.1629975135609225	0.009681880774464089	0.009097161127934943	0.01093544137752032	0.04016066078230461	-0.4248526246722067	0.8949816625439417	-0.4085460883785091	-1.278546500540369	1.235180949840326	0.8095315161589685	-0.8605619842273203	-0.07158598058991654	-0.07798011202908232	0.0558610898213557	0.02188890903975615	-0.1809980127645241	-0.4400712938027729	0.6492092021962955	0.09037379701581311	-0.1936321701545001	0.003953867008810237	-0.3411737717703544	-0.5117049364382132	-0.1350340455340224	-0.04876189389840933	0.7280547109729268	0.8078303873081154	1.015372940485788	-0.02228859634948782	-3.096769594070683	-0.1404273521781965	-0.09950313377167544	0.001660588659849609	0.112303020740424	-0.4633448347640773	-0.5762221505288329	0.1551373229737415	-0.1171283712568451	-0.2433442074489718	0.1859512281317973	0.1270667034652511	-0.1661901093778664	0.05310874454481115	0.04149659326299181	0.04435510364597699	-1.20345896857518e-15	4.751953427150657e-15	nan	nan	nan	nan	nan	nan
0.5	-0.06447729964649349	0.00667840802352236	-0.1029029753718523	0.8949782490546329	0.8935513480298459	0.008757323580768634	0.5325688843972143	-0.01025346827151058	0.003269832407715641	-0.1568226616468912	0.008313731110887523	0.03254211872013098	-0.01139565603471243	0.01566980887415539	0.07501657253009202	0.09369156822696037	0.3783344562361908	-0.0936915682269607	-0.3783344562361909	0.1641386365508404	-0.1540584823451422	-0.01700087924502229	-0.4072958707023842	-0.02427837982812854	0.02002948562871357	0.07512568541167595	0.3043784051230931	0.9502369413755588	0.5588834646210962	0.1225648505328318	-0.02165151521196963	0.06814464751725539	0.08864865529525649	0.1297847862877191	0.3919696398689519	0.01365134809877762	1.6319777901619	-0.04228769241398082	-0.03561782265980709	0.139700320726099	0.5462072306713019	-1.164527243669693	-1.403907047165503	-0.6963057998517853	-1.218966688643047	0.352388390675939	-0.7543382687058831	0.101780860484228	2.662941587188208	0.9571488926967985	-2.662941587188208	-0.9571488926967985	0.00999958858196302	0.2296820810567543	-0.4108140338218483	-0.1240479812797209	-0.215629944050414	0.1885094784253082	-2.036859658191778	-1.453850772198584	0.2282774199423867	-0.1522230817020573	-3.025799405798975	-0.007114756213700071	0.2626640795545173	-0.08776755020413726	0.001010979023590485	0.02581497010017365	0.002545599936442102	0.03349133455949698	0.001000918818080064	0.00519415782794778	0.001005486983592907	0.001413726342100043	0.4315547214448315	0.4109990709137915	0.05052272262074389	0.0519407175402504	0.001003452094594766	0.03211694621601837	0.001000289782551495	0.004614718877839691	0.001001093248920885	0.01000875460176339	0.3025392085107539	0.2679583397996482	0.001104985060092106	0.01909907068419906	0.6156334118261079	0.6479208915935939	0.001004239644508551	0.01894015181634447	0.001006500406049286	0.01241233243966748	0.001016077712844152	0.01348399330358086	0.001001715294961096	0.004683772564695844	0.5626134787555017	0.5229693976819275	0.06941658599967886	0.09049475633219645	0.001001609182411575	0.005055063377875374	0.001005780918888546	0.01846077902746062	0.00100899268402781	0.09520095720253555	0.1833094846142761	0.2031869494018447	0.001145865877623112	0.001442722941001237	0.00101797069321099	0.006321745801053888	0.6832084009229704	0.7249975056963373	0.001001462562832918	0.04652457406653599	0.00100143332048966	0.007908604043612221	0.001000485912454743	0.00666216346741848	0.001000952498710774	0.01026360657280255	0.02126517267721045	0.02647392223438768	0.008611819145195411	0.01359173733257244	0.03818330104813106	0.03256734140086383	0.08572074098138947	0.08116244233312377	0.029413646362789	0.06969633191396303	0.2270515670561922	0.2249056451046578	0.1475040070770678	0.1745614306986702	0.156870330713851	0.1390858221690241	0.001210069968142993	0.04056511586724124	0.03546223097150782	0.04490741296709705	0.001067758085366835	0.02749835346638124	0.001022034453147224	0.01241160532701381	0.001027620420939987	0.01343106601077047	0.001015861157869293	0.04539325071757033	0.01753921489031631	0.02715513778904675	0.006420327586207328	0.0331682183792971	0.007394060016610323	0.03625133500048382	0.03199077181654493	0.04923246615103291	0.004393955067969612	0.01166793526011271	0.004641914892810188	0.01848287221621614	0.004117410900051355	0.01368157698470755	0.01011711860684645	0.01593320156861522	0.1208660746653433	0.08800723952353831	0.09283799545314046	0.08400812716124344	0.2412029206162998	0.2262185516027669	0.001242921278308384	0.022309104554146	0.06040025645834107	0.07951740690358766	0.002163213093466885	0.0154190905967246	0.001270406066105111	0.01638106370234179	0.001007686661569538	0.01868180125239307	0.001032148946444158	0.02659113108067565	0.004885791815812742	0.03383444313028489	0.1019402113208885	0.1010829923564524	0.05507203430394354	0.06464685977469034	0.001003150212055305	0.01892699314354212	0.003060418162711905	0.01723728312511113	0.1299371340888215	0.1785929333351117	0.001020854431470777	0.09000611884955136	0.001105875773863977	0.05369754442823394	0.001269980490226349	0.005752762794622626	0.001187438925581603	0.004745474418386289	0.001135093863553963	0.007097821840188446	-0.06497166737544426	-0.006899395393905276	-0.0004251131358205057	-0.009029838390675216	0.005543783586360053	0.018645459986855	-0.009096592972691936	0.008865597891560096	0.001009848136021979	0.001020362897142114	0.001000935972540108	0.001003465693305199	0.3917207635094239	0.07331634842266628	0.001004139164082875	0.001000292085840939	0.001000887395650287	0.1617881675778985	0.001005280663794758	0.6090778080590832	0.001004898087142531	0.00100631448591625	0.001015408414186236	0.001001765143622315	0.4844721298891036	0.07698380058621709	0.001001621894185628	0.001006789202366601	0.0010091200784134	0.1716488079858511	0.001022317143720398	0.001011905813737686	0.584638942693224	0.001001381079984336	0.001001479635845956	0.001000500973228509	0.001000985567898239	0.02431374004512781	0.003794303453229484	0.06142766321225869	0.07324827940820425	0.001070843047899206	0.2689874603214373	0.1783951846236325	0.1282924805397634	0.001010686407844499	0.03336000416032699	0.001009847544487282	0.001008386824273845	0.001011514990946116	0.001009184166949971	0.0330040967202363	0.004349841117161803	0.001029995149192399	0.03087111842336025	0.001011709227740091	0.001002916949393776	0.002013507611720673	0.009632454146021756	0.2063271968847166	0.1369524965541932	0.3125259978992173	0.001015597178999108	0.001193697713148975	0.001005200612556243	0.001279624429193798	0.001007804612764751	0.001002760924974784	0.001015506371743372	0.08165533596771916	0.05466334313208802	0.001003884100730048	0.001009989194753079	0.134970434109363	0.001007841261048833	0.001022507979862976	0.001577106026359674	0.00139686093243434	0.001278386932953491	-0.0763870039293514	-0.01163890806673426	-0.0006297515405368633	-0.01136993337810728	-0.0003079059661832326	0.02063391337869409	-0.009357868717614085	0.007873061363555684	-1.404750256741549	-0.7653102394122762	0.1057709783435955	0.06787092654899951	-0.01489479386554815	-0.0009012192050025212	-1.633291779489145	1.219739583805583	0.0803943461116261	-0.02102850288757339	-0.05104192159902272	-5.001001124732145	0.007720078735790859	0.5187882143044694	0.1106912071453194	-0.03416151262168497	0.02006127746573862	-0.1084112984412863	-2.926646667197328	0.4595306430433093	-0.1443809507310767	0.01082914030943167	0.2160414157468381	-0.5356179583692334	-0.002834156298899242	-0.01525450375183828	-1.846691097296808	-0.2060895588016186	0.0241982147280309	0.02063838335482612	0.02769712301247209	0.1354879043612062	-0.2603420043317966	0.9727411277976142	-1.173607616272347	-1.537476425013314	1.783608982448574	2.165742117002167	-1.10937767892834	-0.03125000663204471	-0.09505552138628076	0.08565974923716542	0.02756044969067699	-0.2444676464109139	-0.659660111969498	0.8606782201077277	-0.08355189974696212	-0.3530481102161672	-0.1939915350209954	-0.1863768415758784	-0.1748025050223745	-0.1971355121360066	-0.04139982428125337	0.5590975973605841	0.1924078354166097	2.422106991249325	0.0278700033878514	-3.397303454112051	-0.08285631691096622	-0.1003444363086394	0.002151137588883964	0.1625058346618978	-0.2705595360015111	-1.532927442098921	-0.3173996692236905	-0.1767586381120749	0.007182509597542586	1.597207002842619	0.2995083593086961	-0.1723792037859153	0.07086839508978654	0.05504626700125072	0.05721409064142128	-1.844482239330941e-15	-7.929709713457711e-15	nan	nan	nan	nan	nan	nan
[truncated: 371,763 more chars]
