# Supplementary material for: Transtibial limb loss does not increase metabolic cost in three-dimensional computer simulations of human walking
Source: PeerJ. 2021 Aug 4;9:e11960. doi: 10.7717/peerj.11960 (PMC8349165; doi:10.7717/peerj.11960)
Supplement: Supplemental Information 1 — Each subject’s simulation output and Matlab code for generating plots presenting the data. [file peerj-09-11960-s001.zip › TTA3D_solns_rev/Post/soln_walk_N50_wm100_TTA_S20.sto]

num_controls=79
num_derivatives=71
num_iterations=634
num_multipliers=2
num_parameters=6
num_slacks=2
num_states=216
objective=1.035214
objective_auxiliary_derivatives=0.000887
objective_contactAP=0.019634
objective_contactML=0.017120
objective_contactVE=0.030198
objective_control_effort=0.604110
objective_state_tracking=0.292208
objective_torsoGoal=0.071058
solver_duration=25974.205170
status=Solve_Succeeded
success=true
DataType=double
version=3
OpenSimVersion=4.2
endheader
time	/jointset/groundPelvis/pelvis_tilt/value	/jointset/groundPelvis/pelvis_list/value	/jointset/groundPelvis/pelvis_rotation/value	/jointset/groundPelvis/pelvis_tx/value	/jointset/groundPelvis/pelvis_ty/value	/jointset/groundPelvis/pelvis_tz/value	/jointset/hip_l/hip_flexion_l/value	/jointset/hip_l/hip_adduction_l/value	/jointset/hip_l/hip_rotation_l/value	/jointset/hip_r/hip_flexion_r/value	/jointset/hip_r/hip_adduction_r/value	/jointset/hip_r/hip_rotation_r/value	/jointset/lumbar/lumbar_ext/value	/jointset/lumbar/lumbar_bend/value	/jointset/lumbar/lumbar_rota/value	/jointset/patellofemoral_l/knee_angle_l_beta/value	/jointset/patellofemoral_r/knee_angle_r_beta/value	/jointset/knee_l/knee_angle_l/value	/jointset/knee_r/knee_angle_r/value	/jointset/shoulder_r/shoulder_flexion_r/value	/jointset/shoulder_r/shoulder_adduction_r/value	/jointset/shoulder_r/shoulder_rotation_r/value	/jointset/shoulder_l/shoulder_flexion_l/value	/jointset/shoulder_l/shoulder_adduction_l/value	/jointset/shoulder_l/shoulder_rotation_l/value	/jointset/ankle_l/ankle_angle_l/value	/jointset/ankle_r/ankle_angle_r/value	/jointset/elbow_r/elbow_flexion_r/value	/jointset/elbow_l/elbow_flexion_l/value	/jointset/subtalar_l/subtalar_angle_l/value	/jointset/subtalar_r/subtalar_angle_r/value	/jointset/mtp_l/mtp_angle_l/value	/jointset/mtp_r/mtp_angle_r/value	/jointset/groundPelvis/pelvis_tilt/speed	/jointset/groundPelvis/pelvis_list/speed	/jointset/groundPelvis/pelvis_rotation/speed	/jointset/groundPelvis/pelvis_tx/speed	/jointset/groundPelvis/pelvis_ty/speed	/jointset/groundPelvis/pelvis_tz/speed	/jointset/hip_l/hip_flexion_l/speed	/jointset/hip_l/hip_adduction_l/speed	/jointset/hip_l/hip_rotation_l/speed	/jointset/hip_r/hip_flexion_r/speed	/jointset/hip_r/hip_adduction_r/speed	/jointset/hip_r/hip_rotation_r/speed	/jointset/lumbar/lumbar_ext/speed	/jointset/lumbar/lumbar_bend/speed	/jointset/lumbar/lumbar_rota/speed	/jointset/patellofemoral_l/knee_angle_l_beta/speed	/jointset/patellofemoral_r/knee_angle_r_beta/speed	/jointset/knee_l/knee_angle_l/speed	/jointset/knee_r/knee_angle_r/speed	/jointset/shoulder_r/shoulder_flexion_r/speed	/jointset/shoulder_r/shoulder_adduction_r/speed	/jointset/shoulder_r/shoulder_rotation_r/speed	/jointset/shoulder_l/shoulder_flexion_l/speed	/jointset/shoulder_l/shoulder_adduction_l/speed	/jointset/shoulder_l/shoulder_rotation_l/speed	/jointset/ankle_l/ankle_angle_l/speed	/jointset/ankle_r/ankle_angle_r/speed	/jointset/elbow_r/elbow_flexion_r/speed	/jointset/elbow_l/elbow_flexion_l/speed	/jointset/subtalar_l/subtalar_angle_l/speed	/jointset/subtalar_r/subtalar_angle_r/speed	/jointset/mtp_l/mtp_angle_l/speed	/jointset/mtp_r/mtp_angle_r/speed	/forceset/addbrev_r/activation	/forceset/addbrev_r/normalized_tendon_force	/forceset/addlong_r/activation	/forceset/addlong_r/normalized_tendon_force	/forceset/addmagMid_r/activation	/forceset/addmagMid_r/normalized_tendon_force	/forceset/bflh_r/activation	/forceset/bflh_r/normalized_tendon_force	/forceset/bfsh_r/activation	/forceset/bfsh_r/normalized_tendon_force	/forceset/ercspn_r/activation	/forceset/ercspn_r/normalized_tendon_force	/forceset/extobl_r/activation	/forceset/extobl_r/normalized_tendon_force	/forceset/glmax2_r/activation	/forceset/glmax2_r/normalized_tendon_force	/forceset/glmed2_r/activation	/forceset/glmed2_r/normalized_tendon_force	/forceset/glmin2_r/activation	/forceset/glmin2_r/normalized_tendon_force	/forceset/grac_r/activation	/forceset/grac_r/normalized_tendon_force	/forceset/iliacus_r/activation	/forceset/iliacus_r/normalized_tendon_force	/forceset/intobl_r/activation	/forceset/intobl_r/normalized_tendon_force	/forceset/obtext_r/activation	/forceset/obtext_r/normalized_tendon_force	/forceset/pect_r/activation	/forceset/pect_r/normalized_tendon_force	/forceset/piri_r/activation	/forceset/piri_r/normalized_tendon_force	/forceset/popli_r/activation	/forceset/popli_r/normalized_tendon_force	/forceset/psoas_r/activation	/forceset/psoas_r/normalized_tendon_force	/forceset/quadfem_r/activation	/forceset/quadfem_r/normalized_tendon_force	/forceset/recabd_r/activation	/forceset/recabd_r/normalized_tendon_force	/forceset/recfem_r/activation	/forceset/recfem_r/normalized_tendon_force	/forceset/sart_r/activation	/forceset/sart_r/normalized_tendon_force	/forceset/semimem_r/activation	/forceset/semimem_r/normalized_tendon_force	/forceset/semiten_r/activation	/forceset/semiten_r/normalized_tendon_force	/forceset/tfl_r/activation	/forceset/tfl_r/normalized_tendon_force	/forceset/tricox_r/activation	/forceset/tricox_r/normalized_tendon_force	/forceset/vasint_r/activation	/forceset/vasint_r/normalized_tendon_force	/forceset/vaslat_r/activation	/forceset/vaslat_r/normalized_tendon_force	/forceset/vasmed_r/activation	/forceset/vasmed_r/normalized_tendon_force	/forceset/addbrev_l/activation	/forceset/addbrev_l/normalized_tendon_force	/forceset/addlong_l/activation	/forceset/addlong_l/normalized_tendon_force	/forceset/addmagMid_l/activation	/forceset/addmagMid_l/normalized_tendon_force	/forceset/bflh_l/activation	/forceset/bflh_l/normalized_tendon_force	/forceset/bfsh_l/activation	/forceset/bfsh_l/normalized_tendon_force	/forceset/edl_l/activation	/forceset/edl_l/normalized_tendon_force	/forceset/ehl_l/activation	/forceset/ehl_l/normalized_tendon_force	/forceset/ercspn_l/activation	/forceset/ercspn_l/normalized_tendon_force	/forceset/extobl_l/activation	/forceset/extobl_l/normalized_tendon_force	/forceset/fdb_l/activation	/forceset/fdb_l/normalized_tendon_force	/forceset/fdl_l/activation	/forceset/fdl_l/normalized_tendon_force	/forceset/fhl_l/activation	/forceset/fhl_l/normalized_tendon_force	/forceset/gaslat_l/activation	/forceset/gaslat_l/normalized_tendon_force	/forceset/gasmed_l/activation	/forceset/gasmed_l/normalized_tendon_force	/forceset/glmax2_l/activation	/forceset/glmax2_l/normalized_tendon_force	/forceset/glmed2_l/activation	/forceset/glmed2_l/normalized_tendon_force	/forceset/glmin2_l/activation	/forceset/glmin2_l/normalized_tendon_force	/forceset/grac_l/activation	/forceset/grac_l/normalized_tendon_force	/forceset/iliacus_l/activation	/forceset/iliacus_l/normalized_tendon_force	/forceset/intobl_l/activation	/forceset/intobl_l/normalized_tendon_force	/forceset/obtext_l/activation	/forceset/obtext_l/normalized_tendon_force	/forceset/pect_l/activation	/forceset/pect_l/normalized_tendon_force	/forceset/perbrev_l/activation	/forceset/perbrev_l/normalized_tendon_force	/forceset/perlong_l/activation	/forceset/perlong_l/normalized_tendon_force	/forceset/pertert_l/activation	/forceset/pertert_l/normalized_tendon_force	/forceset/piri_l/activation	/forceset/piri_l/normalized_tendon_force	/forceset/popli_l/activation	/forceset/popli_l/normalized_tendon_force	/forceset/psoas_l/activation	/forceset/psoas_l/normalized_tendon_force	/forceset/quadfem_l/activation	/forceset/quadfem_l/normalized_tendon_force	/forceset/recabd_l/activation	/forceset/recabd_l/normalized_tendon_force	/forceset/recfem_l/activation	/forceset/recfem_l/normalized_tendon_force	/forceset/sart_l/activation	/forceset/sart_l/normalized_tendon_force	/forceset/semimem_l/activation	/forceset/semimem_l/normalized_tendon_force	/forceset/semiten_l/activation	/forceset/semiten_l/normalized_tendon_force	/forceset/soleus_l/activation	/forceset/soleus_l/normalized_tendon_force	/forceset/tfl_l/activation	/forceset/tfl_l/normalized_tendon_force	/forceset/tibant_l/activation	/forceset/tibant_l/normalized_tendon_force	/forceset/tibpost_l/activation	/forceset/tibpost_l/normalized_tendon_force	/forceset/tricox_l/activation	/forceset/tricox_l/normalized_tendon_force	/forceset/vasint_l/activation	/forceset/vasint_l/normalized_tendon_force	/forceset/vaslat_l/activation	/forceset/vaslat_l/normalized_tendon_force	/forceset/vasmed_l/activation	/forceset/vasmed_l/normalized_tendon_force	/forceset/shoulder_flexionAct_r/activation	/forceset/shoulder_adductionAct_r/activation	/forceset/shoulder_rotationAct_r/activation	/forceset/elbow_flexionAct_r/activation	/forceset/shoulder_flexionAct_l/activation	/forceset/shoulder_adductionAct_l/activation	/forceset/shoulder_rotationAct_l/activation	/forceset/elbow_flexionAct_l/activation	/forceset/addbrev_r	/forceset/addlong_r	/forceset/addmagMid_r	/forceset/bflh_r	/forceset/bfsh_r	/forceset/ercspn_r	/forceset/extobl_r	/forceset/glmax2_r	/forceset/glmed2_r	/forceset/glmin2_r	/forceset/grac_r	/forceset/iliacus_r	/forceset/intobl_r	/forceset/obtext_r	/forceset/pect_r	/forceset/piri_r	/forceset/popli_r	/forceset/psoas_r	/forceset/quadfem_r	/forceset/recabd_r	/forceset/recfem_r	/forceset/sart_r	/forceset/semimem_r	/forceset/semiten_r	/forceset/tfl_r	/forceset/tricox_r	/forceset/vasint_r	/forceset/vaslat_r	/forceset/vasmed_r	/forceset/addbrev_l	/forceset/addlong_l	/forceset/addmagMid_l	/forceset/bflh_l	/forceset/bfsh_l	/forceset/edl_l	/forceset/ehl_l	/forceset/ercspn_l	/forceset/extobl_l	/forceset/fdb_l	/forceset/fdl_l	/forceset/fhl_l	/forceset/gaslat_l	/forceset/gasmed_l	/forceset/glmax2_l	/forceset/glmed2_l	/forceset/glmin2_l	/forceset/grac_l	/forceset/iliacus_l	/forceset/intobl_l	/forceset/obtext_l	/forceset/pect_l	/forceset/perbrev_l	/forceset/perlong_l	/forceset/pertert_l	/forceset/piri_l	/forceset/popli_l	/forceset/psoas_l	/forceset/quadfem_l	/forceset/recabd_l	/forceset/recfem_l	/forceset/sart_l	/forceset/semimem_l	/forceset/semiten_l	/forceset/soleus_l	/forceset/tfl_l	/forceset/tibant_l	/forceset/tibpost_l	/forceset/tricox_l	/forceset/vasint_l	/forceset/vaslat_l	/forceset/vasmed_l	/forceset/shoulder_flexionAct_r	/forceset/shoulder_adductionAct_r	/forceset/shoulder_rotationAct_r	/forceset/elbow_flexionAct_r	/forceset/shoulder_flexionAct_l	/forceset/shoulder_adductionAct_l	/forceset/shoulder_rotationAct_l	/forceset/elbow_flexionAct_l	lambda_cid33_p0	lambda_cid34_p0	/forceset/addbrev_r/implicitderiv_normalized_tendon_force	/forceset/addlong_r/implicitderiv_normalized_tendon_force	/forceset/addmagMid_r/implicitderiv_normalized_tendon_force	/forceset/bflh_r/implicitderiv_normalized_tendon_force	/forceset/bfsh_r/implicitderiv_normalized_tendon_force	/forceset/ercspn_r/implicitderiv_normalized_tendon_force	/forceset/extobl_r/implicitderiv_normalized_tendon_force	/forceset/glmax2_r/implicitderiv_normalized_tendon_force	/forceset/glmed2_r/implicitderiv_normalized_tendon_force	/forceset/glmin2_r/implicitderiv_normalized_tendon_force	/forceset/grac_r/implicitderiv_normalized_tendon_force	/forceset/iliacus_r/implicitderiv_normalized_tendon_force	/forceset/intobl_r/implicitderiv_normalized_tendon_force	/forceset/obtext_r/implicitderiv_normalized_tendon_force	/forceset/pect_r/implicitderiv_normalized_tendon_force	/forceset/piri_r/implicitderiv_normalized_tendon_force	/forceset/popli_r/implicitderiv_normalized_tendon_force	/forceset/psoas_r/implicitderiv_normalized_tendon_force	/forceset/quadfem_r/implicitderiv_normalized_tendon_force	/forceset/recabd_r/implicitderiv_normalized_tendon_force	/forceset/recfem_r/implicitderiv_normalized_tendon_force	/forceset/sart_r/implicitderiv_normalized_tendon_force	/forceset/semimem_r/implicitderiv_normalized_tendon_force	/forceset/semiten_r/implicitderiv_normalized_tendon_force	/forceset/tfl_r/implicitderiv_normalized_tendon_force	/forceset/tricox_r/implicitderiv_normalized_tendon_force	/forceset/vasint_r/implicitderiv_normalized_tendon_force	/forceset/vaslat_r/implicitderiv_normalized_tendon_force	/forceset/vasmed_r/implicitderiv_normalized_tendon_force	/forceset/addbrev_l/implicitderiv_normalized_tendon_force	/forceset/addlong_l/implicitderiv_normalized_tendon_force	/forceset/addmagMid_l/implicitderiv_normalized_tendon_force	/forceset/bflh_l/implicitderiv_normalized_tendon_force	/forceset/bfsh_l/implicitderiv_normalized_tendon_force	/forceset/edl_l/implicitderiv_normalized_tendon_force	/forceset/ehl_l/implicitderiv_normalized_tendon_force	/forceset/ercspn_l/implicitderiv_normalized_tendon_force	/forceset/extobl_l/implicitderiv_normalized_tendon_force	/forceset/fdb_l/implicitderiv_normalized_tendon_force	/forceset/fdl_l/implicitderiv_normalized_tendon_force	/forceset/fhl_l/implicitderiv_normalized_tendon_force	/forceset/gaslat_l/implicitderiv_normalized_tendon_force	/forceset/gasmed_l/implicitderiv_normalized_tendon_force	/forceset/glmax2_l/implicitderiv_normalized_tendon_force	/forceset/glmed2_l/implicitderiv_normalized_tendon_force	/forceset/glmin2_l/implicitderiv_normalized_tendon_force	/forceset/grac_l/implicitderiv_normalized_tendon_force	/forceset/iliacus_l/implicitderiv_normalized_tendon_force	/forceset/intobl_l/implicitderiv_normalized_tendon_force	/forceset/obtext_l/implicitderiv_normalized_tendon_force	/forceset/pect_l/implicitderiv_normalized_tendon_force	/forceset/perbrev_l/implicitderiv_normalized_tendon_force	/forceset/perlong_l/implicitderiv_normalized_tendon_force	/forceset/pertert_l/implicitderiv_normalized_tendon_force	/forceset/piri_l/implicitderiv_normalized_tendon_force	/forceset/popli_l/implicitderiv_normalized_tendon_force	/forceset/psoas_l/implicitderiv_normalized_tendon_force	/forceset/quadfem_l/implicitderiv_normalized_tendon_force	/forceset/recabd_l/implicitderiv_normalized_tendon_force	/forceset/recfem_l/implicitderiv_normalized_tendon_force	/forceset/sart_l/implicitderiv_normalized_tendon_force	/forceset/semimem_l/implicitderiv_normalized_tendon_force	/forceset/semiten_l/implicitderiv_normalized_tendon_force	/forceset/soleus_l/implicitderiv_normalized_tendon_force	/forceset/tfl_l/implicitderiv_normalized_tendon_force	/forceset/tibant_l/implicitderiv_normalized_tendon_force	/forceset/tibpost_l/implicitderiv_normalized_tendon_force	/forceset/tricox_l/implicitderiv_normalized_tendon_force	/forceset/vasint_l/implicitderiv_normalized_tendon_force	/forceset/vaslat_l/implicitderiv_normalized_tendon_force	/forceset/vasmed_l/implicitderiv_normalized_tendon_force	gamma_cid33_p0	gamma_cid34_p0	prosthetic_ankle_stiffness	prosthetic_subtalar_stiffness	prosthetic_mtp_stiffness	prosthetic_ankle_damping	prosthetic_subtalar_damping	prosthetic_mtp_damping
0	-0.08160280412469166	0.01957924684991203	0.1255112115438799	0.1600563787738291	0.8952909780274988	-0.005927711114464962	-0.232840372335835	0.0007145890241687086	-0.00641220040031983	0.5252440256006614	-0.03562513455916155	0.1582928998437853	-0.002614337745712211	-0.06534513360224259	-0.09802676187006758	0.1638296405247048	0.03144559239099622	-0.1638296405246672	-0.03144559239099466	-0.3928497796343558	-0.01415241543832919	0.0246403872441022	0.1529981723471853	-0.18132798784054	-0.01853663344879955	0.2232343349144082	-0.001045734847398266	0.5515772898426705	0.9367449210373808	0.1233387220048024	0.0007852433611381507	0.5322291611803077	0.0007088447005578028	-0.000495132168511269	-0.5550704950509364	0.32152148512431	1.722890193136809	-0.02636945188692951	0.02138839831003273	-0.7766283547962743	-1.129123082859265	-0.7073054486953678	-0.3088671157767375	0.4334591630949846	-2.286579568335733	0.5009923105307094	0.9227614736046627	-0.6323827988815069	1.862426596704819	1.262002370206457	-1.862426596704817	-1.262002370206457	-0.3919498908459643	-0.236554422739059	0.0005529054002247342	-0.1414265150044129	0.1108898840119826	-0.3879499649099613	-2.421274938399761	0.4030716796542614	-0.08181243077967727	0.5358680730566391	0.9772501719775134	-0.1730286102987778	6.245961316610481	0.3171224234028712	0.05104769135258935	0.05682550401205983	0.0779771519531119	0.08116650064478489	0.02234586278689633	0.02167456340700768	0.07393414752392745	0.07564201449512162	0.09599520516679949	0.1227456869783458	0.2289890632337665	0.1957517289324234	0.01669619355431487	0.05595705064196098	0.001026307681702267	0.01172283680859271	0.001178995777753728	0.02716444590696595	0.003120648017894384	0.01961907068438739	0.03668980873093206	0.05638860288532498	0.03407007743304857	0.03735396519484107	0.08576291845772469	0.09656313821461676	0.05755826390912126	0.05581475318174349	0.03133249238595755	0.03526344221902399	0.05182034648833026	0.07651030612721732	0.2050594475403827	0.2056741230648456	0.02479832564948279	0.0383418406627276	0.1058636461959992	0.09064180801702261	0.001023906577922175	0.01953504238629782	0.001015202761201215	0.02442213370217574	0.04314935159334298	0.07302631338899307	0.06677053234615263	0.06170164844502096	0.02866300515825581	0.03878558952826003	0.006801470379654838	0.00583299832157596	0.07158751769041843	0.1197203834729445	0.00102177937292589	0.003683520572276742	0.001006425644606665	0.006001781656837321	0.001015527619833234	0.003366831581278276	0.0010166793600326	0.03249906951210692	0.001024822509685581	0.0500271082667609	0.001002869088421842	0.005602649941375763	0.001008118499935702	0.002342070607377816	0.1566947376760966	0.1590973071410067	0.001441258568477801	0.01256909244073978	0.002267808181258798	0.02078420173631082	0.008054944766440298	0.0129301418286243	0.001006601411863927	0.02524649836346405	0.0749604769236832	0.09586909064782742	0.02674117951830094	0.08162511383585444	0.1895555251264912	0.1630488023963422	0.6006074312604269	0.3905388792378748	0.6240256856252195	0.3823723772791912	0.001001587096390796	0.003828310543693021	0.00101752512642776	0.009709219787886881	0.4179976362283593	0.3262610642752394	0.001029671220052009	0.02283044259319349	0.4656144502644524	0.4828085045962014	0.001005840412315535	0.02088017630283946	0.001035767045322685	0.01191768531829173	0.001048241873439688	0.01430829716048602	0.3162643206980413	0.2800004205616066	0.3999232592892372	0.3063707750519002	0.00114429392092366	0.01065918205631093	0.001012278583266923	0.004373037925537553	0.2160182745927138	0.182263501390926	0.00190900099288803	0.02174692047569586	0.001008709441903343	0.005370184733525931	0.001015810296238235	0.01875717401997739	0.1439123796071429	0.1609373167973855	0.1247727931180367	0.1487442585875259	0.001010473278242936	0.001175647375688107	0.001015924741915104	0.005904543316466698	0.4536871840872715	0.2538173346937439	0.5361131949097837	0.457104972778313	0.001050121938276871	0.01616402440877856	0.05931965957603082	0.1239357578249682	0.001008535427815342	0.04344491784908464	0.001011355482490758	0.004859125984209708	0.001003459136569328	0.007595580863716621	0.001008435642153429	0.004306275234259975	-0.01995183341848653	0.01840131606838346	-0.0108383260771862	0.00352054714522694	-0.05055244176892998	0.004483619225044477	0.003490046570170382	0.006125858716544253	0.05247904376090677	0.06068715168365748	0.03471820187890053	0.08271088560120053	0.058156429854673	0.2195000605291468	0.02210627063897528	0.001038890520593131	0.001033126305884696	0.001097433924638061	0.03850430688541961	0.01905395802470546	0.05305460602535894	0.05265165334052942	0.03213792286255573	0.03016546006703236	0.1986197813627189	0.01582648619246715	0.1030226199007959	0.001033222376441795	0.001016577381905354	0.02481024659159194	0.08437698127023877	0.04130258216388373	0.001486182702564553	0.01207675655517393	0.001029796682744825	0.001009061347597897	0.001021541835467466	0.001021192015043126	0.001037621075930296	0.001003913598109648	0.001011609121040856	0.179300446049591	0.001009859199652481	0.001013650914986191	0.007251679703877348	0.001008864014808049	0.145721078593492	0.01789303353022153	0.2142988017391764	0.602636811606524	0.6078879695344035	0.001001963324332025	0.001008534968270837	0.298910490889191	0.001039659579611107	0.4642877666034754	0.001008467579424279	0.001042562230562489	0.001061269823084406	0.4764894679431766	0.5310286614054118	0.001055175840546753	0.001014742026368395	0.2364360904330667	0.001034067891550322	0.001011207355596323	0.001017430623263963	0.08683790323648509	0.1287140080798118	0.001015705554071495	0.001023476083506209	0.4835661196474534	0.440331833784148	0.001002762657693022	0.007793128670655858	0.001010528929615267	0.001011974773055845	0.001003309664813503	0.001008889025460554	-0.0201092491979441	0.01791602560428828	-0.01153798090278147	0.006940963434645149	-0.06011101396230287	0.00251297131879708	0.002894503140053431	0.003355497730699342	-0.7449399465060556	-2.028289531459027	-0.04619735846517731	-0.9651285865329666	0.4613019036465308	-0.1736890793748251	-1.744845475011207	-0.6437685229636722	0.2128846299813685	-0.02411470175668131	0.08668695279257614	0.04248936094442105	-0.02790728203589989	-0.6644262603079479	-1.862000455104483	-1.288279107961204	-0.01567135822124793	-1.244779438031859	-1.687867770641345	-0.5611989381073329	-1.808467548385323	0.02542991653567177	0.1033748004415602	-1.033086857551269	0.2379908174395871	0.5690580427218939	-0.02768305190970316	-2.409230976993879	0.02689502723554392	0.02740199455418681	0.01598507326535057	0.1282472175722792	0.2392070510795909	0.008028686553009272	-0.01419825103791273	0.6040623646278412	0.03079964406488805	-0.008260459471650335	-0.02418179604126611	0.0914709314198798	3.03665831025519	-0.2229423025428568	1.269437585240354	-2.166684063057165	-2.709109396435697	-0.01008842424704066	-0.04501367086366374	-4.42455906137541	0.01426878892203454	0.1320248260697701	0.146728764435102	0.03543518796067363	0.02970497000032266	3.834366235841817	3.336998946521305	0.08446610693671755	-0.07051119169164369	0.06675241180506346	-0.03301694998632301	0.02858024761334415	-0.0366387845099258	-1.652210685389088	0.1157274011922557	-0.01337883011566323	-0.009692179888489565	-0.9302556521882628	-2.184262124370774	0.1486781220963028	-1.440612632355474	-0.05054862746773146	0.02657426450477687	0.03484742868032219	0.02197422759472694	1.172855176944296e-12	1.294226750447885e-12	436.8143222911585	547.7543513590947	237.8431767019017	0.05765043709091599	2.583722288565395	0.5011244635723219
0.01	-0.08081535878257537	0.0135684185040444	0.1273260084638252	0.1775432345795052	0.8952362373265925	-0.005605592178897817	-0.2406498013318913	-0.01081004395860797	-0.01421767023943118	0.5209506796634704	-0.02948315467844851	0.130661397378067	0.002211361344807723	-0.05528353358848081	-0.1031139026372109	0.1840971275772816	0.04784926838427424	-0.1840971275772839	-0.0478492683842497	-0.3971812511787438	-0.01687389802662937	0.02446254656578671	0.1498540357758511	-0.1799477244134976	-0.0225892941719378	0.1964821232525742	-0.006717610949944732	0.5518139256966285	0.941892490644847	0.130766987108793	4.667765245777998e-05	0.5965990357890562	0.001507316859245738	0.1555457390676229	-0.6413538359742448	0.04250701372204524	1.773054639859347	0.01511810177487211	0.04214308545965505	-0.7684114262908638	-1.165408073423788	-0.8525356501394211	-0.5482094196478804	0.7689915224913895	-3.149089346418226	0.4627006665062693	1.084239796741103	-0.3858431906547174	2.216958901387861	1.99190332677715	-2.216958901387868	-1.991903326777148	-0.461278290143584	-0.3066670639029213	-0.0321280035797816	-0.4788086481495203	0.1675543307838031	-0.4190735086716716	-2.928639477148128	-1.24856186081021	0.103531617102289	0.4721280071424339	0.4922644537890665	0.01559932371159726	6.608800788589639	-0.1172337813372464	0.05057270174451695	0.05509084971364261	0.06698874794995405	0.07049102714448634	0.03452643833705897	0.02908620359202531	0.07781400525658239	0.07238331583102373	0.07440409743215474	0.1040059128359766	0.2223276701232919	0.1876232665237935	0.02047909490733114	0.05806807028448965	0.007508834429229522	0.01683920893753978	0.001103835256099684	0.02827737163213051	0.002119975941857449	0.02027950503765438	0.03671949952575861	0.05495191373567763	0.0248125907811306	0.03013023134903239	0.0655906827752291	0.07747903173526205	0.05936795973574881	0.04614106402456696	0.03059207941155777	0.03401055579273132	0.04335150735307182	0.0657529108517709	0.1933062777304229	0.1848541415720679	0.01869136054361031	0.03239010746290316	0.1119115255666018	0.07712363770566238	0.001026204963151682	0.01958076023873681	0.001016747686503354	0.02574288462475573	0.03201917634286337	0.06256501932782393	0.07322629081777304	0.06200108772971183	0.03476139884005364	0.04261093686222212	0.00415753062898745	0.005614446238913151	0.04945450414871098	0.1007312354517532	0.005075556503472899	0.00650457357933918	0.004990439220690877	0.009546178226659917	0.004023309233065892	0.005316314878141126	0.002251490454330264	0.03523931449590083	0.008356876380071933	0.0588622095994546	0.00100321639698106	0.005782135045331333	0.001009206499743112	0.002170599873819444	0.1695147169905368	0.1654708661120982	0.001229212996772481	0.01277895146130219	0.001653273274254034	0.02066641807834523	0.00844101756286284	0.01345878417808248	0.001007084264535642	0.02624646743501589	0.1151848458297545	0.1281042667513719	0.022216730359485	0.07965332949451441	0.2064326635760278	0.1756830710490451	0.5952952961608107	0.3648447233313631	0.612408774271996	0.3513377481886518	0.001001633944725985	0.0037484693948518	0.001012338444461046	0.009057590656296778	0.3578505970748693	0.2764408626746581	0.001033420473667993	0.0229656095402538	0.4639337267363232	0.4827294803132127	0.001006731327787598	0.02235027032823824	0.001036988379376113	0.01221044245566432	0.001051975142846115	0.01461376073939642	0.3736972871960311	0.3137828880458949	0.4375181167263499	0.3353890818213439	0.001098017617041438	0.01143223333767063	0.001012380396784475	0.00363508875775027	0.2252809609758049	0.1816693744985765	0.003899810532702064	0.02406110879608746	0.001009143499935666	0.005388844514947682	0.001024701508569494	0.01892484300507809	0.1117884936972911	0.1427073672101537	0.1263878694981627	0.1495412828130071	0.001012512377944958	0.001022376179258664	0.001019136912576382	0.005775336945549559	0.4592359314719447	0.2418763944380227	0.498485248628424	0.4333300729620528	0.001026707377652887	0.01767662884822715	0.03528795451630385	0.1101455682202492	0.001008727498567105	0.04278572800560376	0.001010587127873289	0.005134327234472164	0.001003105863293185	0.007956700306545363	0.00100788385374455	0.004522144788751585	-0.01747929293022875	0.0182296753640331	-0.0113892819466145	0.004428247620651585	-0.05968588702944544	0.001613646233079116	0.002635991878748873	0.0008396706566267474	0.04785350040772981	0.04577846625392169	0.06021499198555029	0.08306743734163639	0.03420747856061244	0.202567281167257	0.02684525797352607	0.02561151144785541	0.001019187320553162	0.001050516470811155	0.03525612860194771	0.0100324948564939	0.02703559430063138	0.06933857126646577	0.0276889560752974	0.03548333017886331	0.1509182269562518	0.008480605471243468	0.1357089218449436	0.001024683591886889	0.001019859995783915	0.01386229173490338	0.07909024513372402	0.04221475931147655	0.001250054996732452	0.02912987757050597	0.01635421322273897	0.01607780531948971	0.01237851225027206	0.005670967806789157	0.02885954676121509	0.001003293747981727	0.001009263958467366	0.1992632875665345	0.001006896469456877	0.001009377494471181	0.01021117347003391	0.001006506103203096	0.1917478297273153	0.01643038756333425	0.2532839838680683	0.5641780467576808	0.5626104697420773	0.001001445266215135	0.001005591533117913	0.1650292636016434	0.001035345348883668	0.4563952781314894	0.001006973937368769	0.001034619064287594	0.001051284442935567	0.5024992565563822	0.5082775082987001	0.001045320504012565	0.001010577863360668	0.246060809316122	0.01017766563486634	0.001008231220738733	0.001047935918698325	0.04393711757395233	0.1288270636000003	0.001013728264446609	0.00102163706462427	0.460932507568344	0.3836161522657756	0.001001976881163333	0.004424932699279746	0.001007572344202061	0.001007936875490673	0.001002254730641043	0.001005973292379018	-0.01290278742779669	0.018308954467479	-0.0118212786511095	0.003325775444881351	-0.06847923074367321	-0.001975786827460515	0.001575128178283182	-0.00645917906254821	-0.9824201067666709	-1.814973591928672	-0.265705033969583	-1.146284163365239	0.9718857235780834	-0.4334684044898641	-1.953640920276537	-0.9648054201886177	0.2075917851388962	0.9510516387996177	0.126158440709036	0.09263531512427908	-0.2320449914555891	-0.7666733422125555	-1.978815931909408	-0.6342264262726466	-0.2119242524529423	-0.8652379875671316	-2.467672080571568	-0.6271292563869767	-0.8568513217029764	-0.006670878952817286	0.154372218942724	-1.056320968957264	-0.1655763028617016	0.2274993171846833	-0.01349972264588674	-1.421418374231094	0.5108003942628766	0.6401146729826327	0.3517291836280635	0.3900893743805561	1.408479294369821	0.02216221097293287	-0.01978580664662363	0.6551364011127853	0.01885420033131664	-0.00369898072700336	0.1195455495219035	0.1074252010347744	3.383224957634671	-0.1657491467164355	1.299353753927403	-2.968111551557987	-3.486574797294374	-0.00626602472720008	-0.07339266517688361	-5.599445733842592	0.01067813477673391	-0.1644508314133899	0.149204559597682	0.02339976099843071	0.02999364008388729	2.853953784690663	2.399969306116095	0.07596962351700055	-0.07383586089523905	-0.2044073954092835	0.4541675718290169	-0.01351443175063654	0.04354430264668441	-1.969313943076166	0.04242455013724516	-0.0172873949367259	-0.01549105741795477	-1.450630491249734	-2.56453388402628	0.1628759136796704	-1.254536939262337	-0.07859168785221282	0.03010803883683425	0.03958351414517735	0.0230660173472498	-2.659808421569864e-13	7.020590372234215e-13	nan	nan	nan	nan	nan	nan
0.02	-0.0785406585738993	0.006866996893844423	0.1263827341156848	0.1954889450085984	0.8955872758656049	-0.005102695472364906	-0.247871680499026	-0.02238566363901791	-0.02343785602324937	0.5143116902479848	-0.02076420992029463	0.0971237444837051	0.006610738763364141	-0.04376671231462775	-0.1057595824051984	0.2086865803039276	0.0707470688930899	-0.2086865803039246	-0.07074706889311959	-0.4018140228794733	-0.02026425609602175	0.02407768792217965	0.143593842406449	-0.1779290706371524	-0.02684793020132461	0.1646721037079819	-0.02023927127643782	0.5531357624953364	0.9457571243543413	0.1328612431799446	0.0009029069383673262	0.6640209206211488	-0.000831946719613713	0.2969558411501225	-0.6931891479212419	-0.2300927684821254	1.814661117820238	0.05478639620498334	0.05754395250318556	-0.6591183890188871	-1.139320422402182	-0.9902486376289432	-0.7779958114068605	0.9488521385674167	-3.467809654016306	0.4157279761619025	1.213805725719338	-0.1440905990378188	2.726819731518879	2.560827273313703	-2.726819731518879	-2.560827273313703	-0.4522099221145088	-0.3703295189569558	-0.04085068765806379	-0.7646378746181816	0.238567953872671	-0.4291450261597292	-3.432836514943738	-1.166885165132787	0.1352277581703196	0.2792808934623238	-0.08955163459046929	0.1459303886224806	6.856363361280945	-0.3104247241049886	0.04819375007771336	0.05221197267485685	0.05403391533267062	0.05871445638046173	0.05259590762704432	0.04012946968181855	0.08013143272520443	0.06786429138432747	0.05100012699568988	0.08466223723586049	0.2118378791070076	0.1767979913013482	0.0246946494388918	0.06007433607659445	0.02269435831226262	0.02881711980995192	0.001059285908283355	0.02949281968951777	0.001593804142292041	0.02153253309421331	0.03521131379370593	0.05229541418480216	0.01551241876054774	0.02229344168309209	0.0420649124143368	0.05650691775484411	0.06782491802789814	0.04337487059981422	0.02808978713118976	0.03148459065993559	0.04116607929570831	0.06003477896568461	0.1675909441319906	0.1564898104001837	0.01191044009109924	0.0258396244438954	0.1288584501590499	0.07427108542433869	0.001023082264440314	0.01959393422124751	0.00101916186543738	0.02738151477885898	0.02075384883113751	0.05195691372373315	0.07444613565723296	0.05864065554041408	0.03836804151620674	0.04396533373410992	0.002699764277774126	0.00561355670782452	0.04460779593618341	0.09063562104749505	0.01462900776025834	0.01336922485912458	0.01438580675098214	0.01797682218778263	0.01113084501753679	0.009957767204098219	0.005181452023591434	0.0397066089037297	0.02549884759268019	0.07581001573187349	0.001003079881749201	0.005931771696810931	0.001008577067024496	0.001952556255363666	0.1848847704634462	0.1718897745937286	0.001121644473380962	0.01309981725329	0.001343040526463348	0.02094216794975267	0.01009339023264312	0.01511375849009824	0.001006146025630005	0.02737304874726092	0.1556108610120726	0.1629905507441888	0.01913254714082573	0.07842343928172708	0.2311280330524159	0.1898746296473645	0.5801671421161749	0.3312573595404462	0.5908370128216118	0.3128657138208279	0.001001398196190261	0.003695265665585495	0.001008273887097977	0.008479756290340146	0.2700116441517939	0.2130728600964496	0.00103313615653353	0.02300227597411579	0.4603274202332786	0.4791870649931077	0.001006429368038862	0.02390255787398589	0.001033625426815546	0.01239135096771573	0.001048846221229519	0.01488028784943254	0.4189810006108654	0.3357160267289462	0.4555276000386388	0.353036299149233	0.001069954192369533	0.01229508401007433	0.00101034817624161	0.002961176326886303	0.2345913990770761	0.1777987613800561	0.009417670349223898	0.02999653106751618	0.001007871615270118	0.005326573287429241	0.001044404305349998	0.01909549441387603	0.07348407698646237	0.1220403437156025	0.1273861710849598	0.1495676917149902	0.001012542296312471	0.0008296597617988114	0.001019822272760134	0.005607882906068037	0.4560195381000896	0.2249507630227307	0.454414588703591	0.4059379741948831	0.00101461154300933	0.019602205640275	0.02013657891269928	0.1001027860262259	0.001007344459203283	0.04192703715907395	0.001008183192404256	0.005494127826345057	0.001002401581479104	0.008431392231694645	0.001006149502802337	0.004804922261805414	-0.01185080492070969	0.01843441437137704	-0.01176179906864283	0.002320689119283893	-0.06830917997052949	-0.002335516861747672	0.001471723673761173	-0.007465509892176966	0.04322795705456229	0.0308697808241878	0.08571178209220492	0.08342398908207377	0.01025852726655381	0.1856345018053641	0.03158424530809461	0.05018413237512816	0.001005248335282279	0.001003599017025666	0.03200795031847747	0.001011031688275415	0.001016582575875901	0.08602548919239417	0.02323998928804709	0.04080120029068846	0.1032166725497787	0.001134724750012556	0.168395223789077	0.001016144807412976	0.001023142609645181	0.002914336878200267	0.07380350899721368	0.04312693645907433	0.001013927290909326	0.04618299858581606	0.03167862976272541	0.03114654929135651	0.02373548266506538	0.01032074359854208	0.05668147244648278	0.001002673897856213	0.001006918795904302	0.219226129083478	0.001003933739282593	0.00100510407397034	0.01317066723615163	0.001004148191620303	0.2377745808611465	0.01496774159644815	0.292269165996962	0.5257192819088375	0.5173329699497512	0.001000927208132507	0.001002648097972989	0.03114803631409292	0.001031031118164638	0.4485027896595072	0.001005480295369103	0.001026675898017948	0.001041299062798842	0.5285090451695881	0.4855263551919883	0.001035465167499831	0.001006413700359201	0.2556855281991773	0.01932126337818248	0.001005255085882539	0.001078441215302372	0.001036331911405701	0.1289401191201891	0.001011750974826859	0.001019798045763186	0.4382988954892361	0.3269004707474032	0.001001191104651033	0.00105673672788204	0.001004615758800867	0.001003898977941204	0.001001199796488486	0.001003057559311303	-0.005696325657647804	0.01870188333066991	-0.01210457639943766	-0.0002894125448821009	-0.07684744752504211	-0.00646454497371806	0.0002557532165127149	-0.01627385585579554	-1.541308466237205	-1.588368890985092	-0.2750419068242992	-1.18534803930867	1.187627084489504	-0.425754235895497	-1.865625766634317	-1.183131085593004	0.1919338598546692	1.348193046963056	0.107191419134389	0.1610081014975183	-0.2718693622979427	-0.7870374243792337	-2.239601955167612	0.09322003847685018	-0.2702870996939916	-0.236926760158597	-3.196737706469545	-0.6809489019975411	0.3246560573886455	0.01892114976687075	0.1669506467953578	-1.062449166201105	-0.4939834773675313	0.07486795029633571	0.01584945835558433	-0.6305242537094602	0.8356146817662157	1.004651472795109	0.5543788790667578	0.4736571023932595	1.86174801098063	0.002058996180386821	-0.02351282798245919	0.6131322667373391	0.05300099837284624	0.07044624640632655	0.2010845963842648	0.1167933795752673	3.566879888119506	-0.0745634768256376	1.580895574367813	-3.745325639938551	-4.196590451893683	-0.004760940276064662	-0.03025471768946756	-7.134119256882683	-0.005431313747765265	-0.5606533813455816	0.1631674685320858	0.01306546287562311	0.02191767635314495	1.464500475594214	1.062781058208988	0.1024259851278876	-0.05770384432188203	-0.5885448334317673	0.6912298402157318	0.01239404555801379	-0.03604230792483892	-2.139625466839407	-0.03839566350177976	-0.02126787430481984	-0.01734171354857234	-1.927193884108062	-2.907701914550515	0.2312725926364539	-0.6911311502110401	-0.09044882812777361	0.04349413278350266	0.05756192513052268	0.03535581127621836	-1.704816861258269e-12	1.098913239989582e-13	nan	nan	nan	nan	nan	nan
0.03	-0.07493661940105233	-0.0004574262790329094	0.1228392040421444	0.2137777709734157	0.8963528784130987	-0.004480310675655791	-0.2532953974458433	-0.03370313340013233	-0.03389668053123774	0.5051651672149001	-0.01089092846750814	0.06313495274977053	0.01048093542013393	-0.03080581804351396	-0.1061090600043603	0.239345801348943	0.09582246272577966	-0.23934580134893	-0.0958224627257961	-0.4057512607019313	-0.02428173521139302	0.02372094331406049	0.1348696945967911	-0.1750292558534233	-0.03113120667064693	0.1278865541203476	-0.02846475233857454	0.5536716841405787	0.9467683695918552	0.1285517505742183	0.001569400099379969	0.7329311284791921	-0.0007901083165556304	0.41660662410199	-0.7699332629582407	-0.4744405620210887	1.839442258431434	0.09905864913106824	0.06712488728362204	-0.3976833758832449	-1.122621701788608	-1.09407993522167	-1.044836936653503	1.024942574537945	-3.335016311173324	0.3572500007163583	1.373103078565948	0.07017014905091527	3.430915282321415	2.408646293004548	-3.430915282321418	-2.408646293004555	-0.3191176911670597	-0.4293580438746077	-0.0290194709987299	-0.9680525084982239	0.3403856829301349	-0.4244062819065619	-3.928795449343442	-0.6849416061712473	-0.04592192812005603	-0.09114866794428757	-0.783392567351284	0.01623922022282828	6.863751887871634	0.1940965679480066	0.04077808914489335	0.04572818756098456	0.03992819230718766	0.04641418776814726	0.06153880657444823	0.04531628088420844	0.07949786073896284	0.0642893639475897	0.0313109859679936	0.06935120197486684	0.195193641273078	0.1614126504074551	0.02591638673736012	0.05953388072776087	0.03895619442036689	0.0413692139556552	0.01222653776741875	0.04160739812723821	0.006575099650779016	0.02971723929067826	0.03079487780857046	0.04785046064825732	0.008558683020206062	0.01622508557123378	0.0231110300161179	0.03853257233600348	0.06765673421709119	0.04048985236470103	0.02357074044223251	0.02756467249090653	0.04240909289926174	0.05905360055515406	0.1426034177887071	0.131343472929725	0.00669914109900583	0.02077452135268115	0.1292156372265049	0.07024930639153923	0.001022780653611484	0.01957768454889542	0.001020050560745264	0.02894912775946145	0.01202187886442969	0.04381464454578254	0.07537219163717065	0.05509470255978139	0.04148621984020044	0.04530936853927124	0.001878230425607402	0.005702355130203947	0.03978782225738821	0.08273138317558293	0.02874757246803191	0.02330544098928746	0.03104659668747368	0.03178884175945704	0.02314072171087391	0.01746329543538558	0.01731497026578692	0.0532305144161802	0.06085533561577001	0.1052819842148536	0.001003532112092352	0.006064842687295948	0.001010669823658961	0.001698097140911341	0.2004589093756374	0.1761757103665356	0.001063935495678524	0.01354342780779676	0.001177505178268753	0.02156685837707717	0.01600435090639368	0.02058413678546532	0.001005992172884244	0.0286525261445374	0.1900892457949456	0.1980137493812066	0.02830922646928552	0.08141174869344019	0.2543019724599589	0.2064692649763013	0.5535784300316121	0.2901899097700627	0.5579812919140075	0.2678043610917263	0.001001197744228852	0.003689346711618201	0.001005505956185087	0.008005888094296894	0.1817363329874716	0.146497701200514	0.003641013335797499	0.02535883201064705	0.4525814033595719	0.4696642876764708	0.01206362278960408	0.03838942139153249	0.001032334990803074	0.01248591350023692	0.001051501793894976	0.01511989124148481	0.4402588798083533	0.3407376074546189	0.4521511589222589	0.3556827847482695	0.001052810655995474	0.01322959602861278	0.001008736026885919	0.002393247874407001	0.2428988415098853	0.1693464879125129	0.01942025825719339	0.04038898751158416	0.001007002727052383	0.005247805943957264	0.001062400511379354	0.01925426683314599	0.04141424044689451	0.1058887368965374	0.1280349590724699	0.1488340302041684	0.001030919425770792	0.000608352862419412	0.001024462081609595	0.005406139497024808	0.4407002466153686	0.2033722922856677	0.4084446653991091	0.3752126366558509	0.001008091049034762	0.02207746167126369	0.01342479122028217	0.09478527847766098	0.001006274845936292	0.04090237730705593	0.001006022658938731	0.005971932703316796	0.001001789196075706	0.009068936387718017	0.001004581539915394	0.005182816791385073	-0.006015931604009777	0.01856925619427231	-0.01204787671472745	0.000169541893018783	-0.07411300865532584	-0.006873427935025985	0.0002190071309685482	-0.01469047517178099	0.02212985515687503	0.01594010324124379	0.06118628960036022	0.07453015713043908	0.005642717446627804	0.1499057201446352	0.02362724286808604	0.06403874280275182	0.04370392878933634	0.02098142958637717	0.02026011803573676	0.001012203529881802	0.001011559918954346	0.05124897411863239	0.01436400103782351	0.04653654482688709	0.1030686031859869	0.001071592130895434	0.0953433667060445	0.001027815687824926	0.001019141858876292	0.001963102235234433	0.07898529011708912	0.04694224707269919	0.001023216518374973	0.02361174935826232	0.05552636276530223	0.06567177689645957	0.04715547606691418	0.0475388735063263	0.1434587420559396	0.001005127046065386	0.001017864153968724	0.2330470504074459	0.001003793807903567	0.001005026783631665	0.0302991971551009	0.001007256750962497	0.2525507446689389	0.05880530486166057	0.2996521217347511	0.4577373669623237	0.4446283805584756	0.001001041539513133	0.001002606181963341	0.01608293326893563	0.01088757916083981	0.4231481188648753	0.04317679038503571	0.001034643637492961	0.001065236959460593	0.4490176121680233	0.4074501434995758	0.001034543384602755	0.001007603610212959	0.2598187286701344	0.0397284592324132	0.001006812060457107	0.001083408793205063	0.001023136346973676	0.1290490873993725	0.001082445828898889	0.001037322793878747	0.377645128939646	0.2879330495590339	0.001001401550547355	0.01017698055374073	0.001005623626963277	0.001003668642452169	0.001001111381771388	0.001002858596403517	-0.0004367430444002075	0.01859799630804975	-0.01228859461304384	-0.001614441782926316	-0.07772928624435019	-0.01173844537735069	-0.001063106280259401	-0.02064873590417332	-2.384053294302088	-1.41382236393839	-0.9816464162441841	-1.277377211473141	-0.07285292774152105	-0.3244230143722245	-1.237765533514105	-1.852521573031573	-0.2684520435985468	1.168406720084139	2.10871600636434	1.378536914484866	-0.6052262917549035	-0.4407221260142769	-1.377728051977862	-0.6470734682734192	-0.4984307648542498	0.0142403813037221	-1.870787780930654	-0.3585775249757647	-1.085774163340859	-0.01250397595793476	0.1492966892630933	-0.6013972343113035	-0.2154195346673502	0.1824868549942839	0.008842678424880089	-0.957048251397801	1.13522284621638	1.707001839312326	0.920686904899513	2.054397964369171	3.823276836149836	0.01821787513620934	-0.02717900724567701	0.2432973143359714	0.04250430900124454	0.06570446976457668	0.8432283690712937	0.1367591514078923	3.376832552905209	0.6432831462584176	1.695817450393846	-4.439978944119197	-4.782326698704074	0.003048661217097367	-0.05259785351975526	-6.030879188832629	0.4300195360172693	-1.356036356101069	2.514226170217281	0.004757770630190823	0.02397069487573109	-0.4988272000816895	-0.5530215594928678	0.09080193434646541	-0.05312606677495704	-1.085682928910659	1.329470398915372	-0.0189141462778706	0.04134489103041993	-1.101332341693977	-0.1074905648274984	-0.02307968182533136	-0.02249073823514008	-2.394404095261118	-3.209230919830956	0.273179203622875	-0.3595224838361371	-0.1117821671663419	0.05300930015341034	0.07156538929446381	0.04157899002783728	-8.420495072597142e-13	4.01946039605276e-14	nan	nan	nan	nan	nan	nan
0.04	-0.0703534334782243	-0.00849642389095418	0.1169773765595775	0.2322045538433549	0.8975829395658295	-0.003756360118010986	-0.2552665155273237	-0.04480706111424356	-0.04517072815270386	0.4935443886860623	-0.0002825899785836504	0.03032206589248985	0.01373451168873585	-0.01641005174102823	-0.1044366780272501	0.2778227020470749	0.1180078907488129	-0.2778227020470742	-0.1180078907487957	-0.4078739776786183	-0.02877525176866202	0.02352687376154768	0.1244755758127851	-0.171141543377447	-0.03527397612350378	0.08600575378592244	-0.03807271457764361	0.551859753952971	0.9436518145557569	0.1169724782170676	0.001805110875743412	0.8000574319294893	0.0005560679040587503	0.4927851911220428	-0.8361040357226599	-0.6937522502748884	1.842252498844607	0.1476781171151151	0.0778571046903232	0.03140138405560304	-1.096612013011536	-1.153293260324481	-1.272846910583837	1.095863545763615	-3.232628678650662	0.2924038985805086	1.500780132100832	0.260281316221297	4.290355662142923	1.982834111382458	-4.290355662142924	-1.982834111382458	-0.08930575296066028	-0.465537007336118	-0.008315676536773746	-1.09863206948803	0.4361474923220072	-0.4010436228666701	-4.451886664303923	-1.443381400530405	-0.3343426083996937	-0.5462791612600593	-1.543507584869098	0.05977391170227472	6.499582479733331	-0.04955716058304688	0.02679692555750709	0.03338041834087618	0.02508100224418896	0.03311348158420817	0.05523104279711479	0.04022064945095412	0.07524035200628316	0.06067199583845936	0.01818133039778995	0.05908324160581555	0.1709338995029138	0.1405758702448678	0.02273816781835972	0.05533675292433656	0.05366381572260158	0.05230887297011094	0.0381731774995254	0.06752697457525542	0.0188259904566251	0.04715534691721487	0.02284057729543399	0.04042878941455843	0.004959625359061788	0.01319723260271149	0.01272744880127651	0.02850313824956965	0.05184316568064417	0.03089640557851874	0.01690810286806017	0.02182129074599485	0.04572579074726584	0.05979057265685271	0.126907431328152	0.1183088949154201	0.003992990705399325	0.01813795776936174	0.0989109287189274	0.05342035616741597	0.001028468074115089	0.01953719693959902	0.001018493371261506	0.03042194336325824	0.006984200185615299	0.03922111773858595	0.07816290024978589	0.05432801652883824	0.0449104303889896	0.04738602771900342	0.001470546317952073	0.00592905932258522	0.02653002508495838	0.0713601574045168	0.04705041373446518	0.03574556782243894	0.05547060152137433	0.05110184692950848	0.04026753117249364	0.02785070805626302	0.04104073710060987	0.07726004747660353	0.1163955468129026	0.1480881754653501	0.001004985304906185	0.006169382665222571	0.001017191011380395	0.001412975864626777	0.2151284970361783	0.1767405694106969	0.001035016915999074	0.01408556736298912	0.001094669219599377	0.02248050995950718	0.02723540782473589	0.03098307199895702	0.001007470339749113	0.03006137280684526	0.2159406100875127	0.2293086560746398	0.05339131605748594	0.09071025794869134	0.2714327593535621	0.2229466978346246	0.5143069348586871	0.2430214880584327	0.5128001083051117	0.2178862477511829	0.00100115476418322	0.003745669125004557	0.001004101703791488	0.007666220579867412	0.1140404938305186	0.09545594298960021	0.009816754539199942	0.03066820699329664	0.4393104872775228	0.4518236523887065	0.03771455012787633	0.0697874999829397	0.00103567569997765	0.01246472092007576	0.001064802723679307	0.01531905560415488	0.4296486121852952	0.3249666253349071	0.4253601491618219	0.3415851155376108	0.001043780847407133	0.01423763301185017	0.001008525596171772	0.001953770579262311	0.2496495787613128	0.1564096414251682	0.03418658750164467	0.05543011805216046	0.001007347372165527	0.005132957719039949	0.001073879300123998	0.01939335412263147	0.02283257887667985	0.09980096798750573	0.1284631327329162	0.1474348018951775	0.001075465128775689	0.0003663426007515443	0.00103554722076935	0.005168392741968575	0.4109641973156214	0.1769446044783083	0.3635663759158438	0.3423160492667406	0.001004937627597269	0.0252538015138409	0.01436178476930287	0.09316929386337205	0.001006244490355364	0.03974541331761085	0.001004827699844633	0.006573162980425941	0.001001438928661286	0.009895069682090796	0.001003698417466032	0.005663619970272028	-0.0005645854229453605	0.01854494545349078	-0.01226591473915974	-0.001430860007766285	-0.07663551069646417	-0.0119019985618739	-0.001077804714477074	-0.02001538363056747	0.001031753259216483	0.001010425658310451	0.03666079710852574	0.06563632517880644	0.001026907626705907	0.1141769384839064	0.01567024042808732	0.07789335323036548	0.08640260924336672	0.04095926015574723	0.008512285753006188	0.001013375371474681	0.001006537262001773	0.01647245904487078	0.00548801278761857	0.05227188936308854	0.1029205338221976	0.001008459511776954	0.02229150962301973	0.001039486568299329	0.001015141108114215	0.001011867592275358	0.08416707123696693	0.05075755768632581	0.001032505745858512	0.00104050013071935	0.07937409576787768	0.1001970045015629	0.07057546946876296	0.08475700341410919	0.2302360116653812	0.001007580194284604	0.00102880951206306	0.2468679717314134	0.001003653876536417	0.001004949493294452	0.04742772707403475	0.001010365310322655	0.2673269084767292	0.1026428681268731	0.3070350774725396	0.38975545201581	0.3719237911672001	0.001001155870903051	0.001002564265971066	0.00101783022376326	0.02074412720350835	0.3977934480702386	0.08534810047471635	0.001042611376978437	0.001089174856138655	0.369526179166458	0.329373931807163	0.001033621601720617	0.001008793520069224	0.2639519291410913	0.06013565508664347	0.001008369035027629	0.001088376371385619	0.001009940782545375	0.1291580556785557	0.001153140682990995	0.00105484754200691	0.3169913623900561	0.2489656283706639	0.001001611996459371	0.01929722437959245	0.001006631495131464	0.001003438306955149	0.001001022967061944	0.00100265963349236	0.004822839568846568	0.01849410928542966	-0.01247261282665	-0.002939471020970799	-0.07861112496365913	-0.01701234578098332	-0.002381965777031466	-0.02502361595255126	-3.469322785931416	-1.337690457713935	-1.447838728401326	-1.385435553678877	-0.8688614427814929	-0.4342423703750382	-0.8570107883285832	-2.273418939198613	-0.5394006311411187	1.025706020741151	2.868191021131614	2.011688387462502	-0.8672129017568498	-0.1789367956838619	-0.6506196884778388	-1.248465671768755	-0.6349798150731587	0.1067033422946748	-0.7743858152380033	-0.1952410004642277	-2.23677818110628	0.0140735695764651	0.1479911714784453	-0.352700692103723	0.06186991255812202	0.221392825192909	0.04343061236679599	-1.323921833595864	1.336396822361249	2.104848592470782	1.130755756982385	2.574782611995383	4.528592564472008	-0.00364720620927239	-0.02964526024533351	-0.1310830789900966	0.07270679853009358	0.1282384774559815	1.186795979982415	0.1426672326656233	2.821221499402511	1.187476491885675	1.557455080246222	-4.965520028188776	-5.167942574183598	0.007687333233199483	-0.003414581368804195	-4.027439119829043	0.5851324754346608	-2.224224975564801	3.545410483288705	-0.0100855596864745	0.01382987056403352	-2.694012093482115	-2.286049903729825	0.1171309780220102	-0.03201361286397955	-1.485459437394387	1.620964659513863	0.005177869034105371	-0.03997934345497738	-0.1268578848139093	-0.1715090231308088	-0.02540854670250174	-0.02454238273517103	-2.897037298175983	-3.341951884563861	0.3714893549423417	0.04917343669525573	-0.1169096556456894	0.06817921282095028	0.09527975280814938	0.05593754114787007	1.18658415806918e-13	-7.269307857220558e-15	nan	nan	nan	nan	nan	nan
0.05	-0.06518659216822489	-0.01667019055083004	0.1093438902451793	0.2505545114641036	0.8992965452616324	-0.002938818288723426	-0.252289727304686	-0.05517767340665344	-0.05618063686161479	0.4799714358191484	0.01046071904716992	-0.0009585957294738181	0.01619622577070937	-0.001474218408645625	-0.1012747408071724	0.3254113948430638	0.1368721519097547	-0.3254113948430432	-0.136872151909696	-0.4074375082342239	-0.03342769027046442	0.0235329650084641	0.1130151506573315	-0.1665238868847499	-0.03908936904575841	0.03887582473440011	-0.05066538742856649	0.5471721676310636	0.9361154507405455	0.09718204771219859	0.002790164665980464	0.8604390501386237	-0.001073712738255357	0.5431843112448844	-0.7932448693425477	-0.8214524154480122	1.82574472383587	0.194547643737903	0.08538996000236609	0.5639772738447655	-0.9770824972523344	-1.028993885666287	-1.446414999358328	1.048450141523441	-3.001238509416514	0.1906191005329791	1.476438177663881	0.3624932263837355	5.2235499744366	1.803886082463027	-5.223549974436609	-1.803886082463035	0.1694286142600926	-0.4632397462377854	0.006604310532888799	-1.196626576824388	0.4816875408903075	-0.3631442502677431	-4.94402641683125	-0.9620481373893008	-0.5696963058785621	-0.9256054205433643	-2.381645568172135	0.1114558026078076	5.361772097008149	-0.1848609532959856	0.01464790479081062	0.02266162666533144	0.01369827364376104	0.02256387967221301	0.0508343068558856	0.03648408599559578	0.06944559041107477	0.05578680111596343	0.009986984902665547	0.05208166521760809	0.1485249278958739	0.1224930990928243	0.0176972691591849	0.04991504295654067	0.06592557849343736	0.06115229633220521	0.06318889282343781	0.09170842057475342	0.03586471635652873	0.06957814804417284	0.01558253111326843	0.03344113652690984	0.00303695244806624	0.01171168928556802	0.007083510925938296	0.02297052265487445	0.03638316746684637	0.02229206855849715	0.01127298354158788	0.01701603792845762	0.0524518237699195	0.06166122173008526	0.117469183018204	0.1111080919520735	0.00253702068794922	0.01672702522066958	0.07105428123700558	0.03857139952209201	0.001030169960965614	0.01946794138080508	0.001019744791208683	0.03199450396952129	0.004084869875322758	0.03665584529105082	0.07661327780486908	0.05346606404486243	0.04582103017686147	0.0477642657677481	0.001253224936751292	0.006227002232455656	0.01743946249927172	0.06174544747907715	0.06517546046764287	0.04877817470832067	0.07991570294732066	0.07147997723345996	0.05786982064040556	0.03894877424254237	0.06794242040285622	0.1018512570010457	0.1657214130487393	0.1845607866945262	0.001006541407742617	0.006198305531102114	0.001029594547895181	0.001091339774158914	0.2249157422300902	0.1722958243787112	0.001019652824165496	0.01477877100860191	0.001050816728476737	0.02377113250622125	0.03967026181230452	0.04257449553161707	0.00100899901610537	0.03142967389876949	0.2342704850636117	0.2534773799352164	0.0701472933731437	0.1010365003678384	0.2739343012783884	0.2360634269329121	0.4676400667886411	0.1928638312448055	0.4606508246696336	0.166240181925997	0.001001175582980399	0.0038718206707328	0.001003502725438004	0.007580191176747998	0.06649162962042653	0.06167505655480994	0.02354665238693475	0.04149906229638738	0.420476738079208	0.4259841453294698	0.07090280951684982	0.108321622570209	0.00104030656071164	0.01233856842692116	0.001338517263300064	0.01568935861042327	0.4141157862066291	0.2920428598199865	0.3961337610464941	0.3120412099172193	0.001039474261297379	0.01527569234283192	0.001009277538728002	0.001866848247005437	0.2509972579706363	0.1397723819418035	0.04704517373929837	0.06827149078090224	0.001008452423609624	0.005041806474540016	0.001123042639662256	0.01953509136112772	0.01247862105520262	0.1000996342611045	0.1286516305123098	0.1455434941232344	0.003448957957077594	0.0007885109547072432	0.001539485120639212	0.005221046575852674	0.375737533418971	0.1468039704263659	0.3244610372331981	0.310469666674051	0.001003471650732605	0.0293671393216437	0.01597533006976836	0.09338612955563866	0.00100700288346262	0.03863095853370601	0.001004103145678567	0.007294013012728123	0.001001225425287653	0.01092885674055012	0.001003159456175277	0.006248547124879722	0.002398013062215485	0.01816548105982812	-0.01265169450825889	-0.0008292851111754964	-0.07825746750123608	-0.01698995117781426	-0.00246715388070975	-0.02034912122830965	0.001054505745889859	0.00101365226222174	0.0528273411954748	0.0586865101729277	0.001026273454761192	0.1116829585030868	0.00903705203436265	0.08422431262320651	0.09986192160161812	0.06752463291203041	0.006666890057998811	0.001011884507465407	0.001005946001730236	0.01877919283189512	0.00480422388845497	0.06784375191485909	0.1041573966341907	0.001008300218426491	0.04249819926702936	0.001025557213534769	0.00102604423788271	0.001015924393210815	0.06625236921585126	0.04361457671132312	0.001021874122405163	0.0123901874920958	0.09478720879329884	0.120688281958543	0.08674057323443984	0.115276840641278	0.2487432712550345	0.001008652082944085	0.001054090004521125	0.2377734775887861	0.001003669341558965	0.001005352849194722	0.05980921050316684	0.00101077992700509	0.2658846999142088	0.08101479645404817	0.2531517708379336	0.3331514905004165	0.3123096053236344	0.001001232257406536	0.001003145993827912	0.001027030377334108	0.05394619349087169	0.3618176306448131	0.1347972966215229	0.001047254345603024	0.002075765437172002	0.3893430512773441	0.3349753359734566	0.00103615121078561	0.001011131703493863	0.2441233442622674	0.06409297380143547	0.001010646011487126	0.001246860513534996	0.001009947213724057	0.1287347447875064	0.009975465583204732	0.002918826214905724	0.2845593030390802	0.2392734611030867	0.00100222866022118	0.01641067151263319	0.001008774133413571	0.00100327365201947	0.001000986547212336	0.001002546907463239	0.003420750342073426	0.01752311408568441	-0.01318073962264507	0.001460438513251582	-0.07959649833606794	-0.02205998811121939	-0.003924653529885034	-0.01694326304665733	-4.54742843746758	-1.335886361515887	-0.7565163755441647	-0.7618246124798107	0.03097373432054986	-0.5351213936763559	-0.5507109283499871	-1.400943764055702	-0.5569378885544759	0.7503826279185004	2.001529026619242	2.429161703703567	-0.556151478001127	-0.1110030530973572	-0.4502879640131311	-0.5532162676063512	-0.3514731847443874	0.2784474422164891	-0.6430399728512779	-0.09631842215482089	-0.8677101596384458	-0.01855641174803486	0.1659923798161931	-0.1730830442582475	-0.2630342413296155	-0.1340085490925982	0.02397292205505311	-0.6417502440998829	1.268751994582655	1.96437430014228	1.08876093101791	2.346126583417215	2.82727620416664	0.005367154546507946	-0.03384048116280691	-0.7365681609338033	0.07159952326121705	0.1384778421599168	1.143132804686935	0.1301022677842891	1.963787448009841	0.8019597937406612	0.9502083398520157	-4.964013242230221	-5.06401477742478	0.01619754426841545	-0.006915321903030292	-2.748165621789551	1.476911299578834	-2.908107013805959	4.096682984926617	-0.01428336601867513	0.05568387824698936	-3.589552182377773	-3.441671188929369	0.09692882453291138	0.009623255859130524	-1.809231413694469	0.9927169755855038	-0.01421453307922163	0.04138840066731116	0.1996889122216577	-0.2085129709566508	0.09244144589560986	0.02995596855163986	-3.057849246955773	-2.993622925475485	0.4560315954200842	0.001606030665102035	-0.1036218586998929	0.07656915916301645	0.112471921486484	0.06200630381125416	4.412152870746914e-13	-3.496131336921879e-13	nan	nan	nan	nan	nan	nan
0.06	-0.05943772244587831	-0.02425323273919494	0.1007781801939433	0.2686795622910511	0.9014639848762698	-0.002053786941478331	-0.243986549782907	-0.06434015209508812	-0.06535671395012635	0.4645226619680634	0.02059945049460063	-0.0292574015689281	0.01736049735442045	0.01291974467911173	-0.09737907152783033	0.38221704308342	0.1543629716312189	-0.3822170430834191	-0.154362971631207	-0.4046288259450058	-0.03800582775769339	0.0236003676644636	0.1004795719718636	-0.1616217178662187	-0.04255904690253943	-0.01227331996738493	-0.05505157667997396	0.5411353948374654	0.9258474697696636	0.0699982258123923	0.00351860605313575	0.902993492567956	-0.001310390870112036	0.6091908735948023	-0.7179591414221003	-0.8801969976269486	1.797271140084383	0.238444900963434	0.09135500828183016	1.096679243886968	-0.8549852922316882	-0.7865269362423357	-1.648011107390262	0.9749480300690826	-2.636257522102768	0.03291539899313141	1.392406083288896	0.4070277280744937	6.133746751017651	1.708145823487706	-6.133746751017651	-1.708145823487706	0.385136816003892	-0.4506768044213122	0.003946605279844774	-1.313662775490992	0.4930499974887348	-0.3319006097719609	-5.255729794361821	0.1979153193735824	-0.6041799027378018	-1.092602592394102	-3.022185863849606	0.008451431083749156	2.934147323774116	0.2290633415144634	0.008209978060092184	0.01703815544946715	0.00767982647929044	0.01713019365905936	0.05576628704524102	0.03902862378779329	0.06308151920998985	0.05012307157385866	0.005718846807077161	0.04792089425726369	0.1335059784671116	0.1114008255076575	0.01183151943363233	0.04395806462958958	0.075329885309026	0.06746460505388982	0.08213611213767665	0.1082261720644224	0.05678300433397154	0.09486437830621197	0.01087663099926827	0.02878908380954	0.002065760247990733	0.01112054783417375	0.004180514527934946	0.01960968830118113	0.02891742583188477	0.01821578951853008	0.008017580202438434	0.01428377832251966	0.063094159136298	0.0655799408984773	0.1123470192308999	0.1059027915499847	0.00180381915552687	0.01602413106855428	0.06348973018165542	0.03337221273810725	0.001024052650586897	0.01935343416798035	0.001025824312564459	0.03373121956074424	0.002616166606848063	0.03550487191627003	0.06781696738860504	0.04849185506265842	0.04300571849167985	0.04494059006398579	0.001139175433195402	0.006564816812353471	0.01811230777292818	0.05767055066942169	0.08159449615487856	0.06109315650946445	0.1017786230399875	0.09026126956887101	0.07433783608607394	0.04962399569153098	0.09530437782175839	0.1242359249555426	0.2004920043576952	0.2058606300048166	0.001007855278703411	0.006195433260647213	0.001048439033415089	0.0007529957753003362	0.227726189842282	0.1624351615215044	0.001011981779211701	0.01563086968157512	0.001029098253395103	0.02542190300839371	0.05181812376802842	0.05407860965552664	0.001009970383691756	0.03264560380448592	0.2451673959333309	0.2676096885407303	0.06945622984056388	0.1052332098594368	0.2565726921439337	0.2396372166403852	0.4168849797350128	0.1457811850599632	0.4048987850841529	0.1185510684712754	0.001001224199879908	0.004042711377776527	0.001003494397696451	0.007665433688523891	0.03728691463561849	0.04010408146136631	0.04605874536668054	0.05812388727251067	0.3959967606395157	0.3943729005622049	0.1094024180079158	0.1504265386964667	0.001044943436075755	0.01219628505775848	0.001968193346548831	0.01634179612086436	0.4096796621557974	0.2591993582298619	0.3776454152831724	0.2763728923874574	0.001038587229059523	0.01630516822899605	0.001010822990783232	0.002046117885110849	0.2447748141446349	0.1208802340629704	0.05557000404320135	0.076192599350909	0.001010143723619676	0.005032538752201303	0.001226869432778655	0.01968235422354515	0.007029554295934485	0.1040567016865666	0.1285907733013398	0.1432293336820977	0.009000921184959392	0.001867156086909873	0.002721591717560654	0.005665168493797108	0.3406614266352559	0.117252424844346	0.2942514940374538	0.2831176249271815	0.001003047516758963	0.03447150119813537	0.01539501499613967	0.09334966105550084	0.001008453741541582	0.03772016499178587	0.001003658681448854	0.00811611347441068	0.001001100508787985	0.01216439336403243	0.001002833719908961	0.006922914327473393	0.002450819739421958	0.01739166279544387	-0.01325237229528859	0.002304512877169748	-0.07945503535109792	-0.02205103026995182	-0.003958728771356351	-0.01507346515696006	0.001077258232575079	0.00101687886613484	0.0689938852824331	0.05173669516704781	0.001025639282809925	0.1091889785222819	0.002403863640641454	0.09055527201604237	0.1133212339598664	0.09409000566829567	0.004821494362993405	0.001010393643448513	0.001005354741460977	0.0210859266189242	0.004120434989304055	0.08341561446662857	0.1053942594461812	0.001008140925068687	0.06270488891105323	0.001011627858842188	0.00103694736766468	0.001019981194146328	0.04833766719473548	0.0364715957363233	0.00101124249896358	0.0237398748534675	0.1102003218187207	0.1411795594155229	0.1029056770001163	0.1457966778684395	0.267250530844687	0.001009723971593625	0.001079370496986815	0.2286789834461585	0.001003684806595375	0.001005756205112898	0.07219069393228129	0.001011194543676983	0.2644424913516887	0.05938672478122305	0.1992684642033285	0.2765475289850229	0.2526954194800685	0.001001308643918666	0.001003727721699223	0.001036230530901134	0.08714825977821931	0.325841813219387	0.1842464927683328	0.001051897314225538	0.003062356018211196	0.4091599233882318	0.3405767401397506	0.001038680819863701	0.001013469886923542	0.2242947593834432	0.06805029251622534	0.001012922987944872	0.001405344655999287	0.001009953644894884	0.1283114338964574	0.01879779048341714	0.004782804887800854	0.2521272436881041	0.2295812938355095	0.001002845324027226	0.01352411864567907	0.001010916771709945	0.001003108997079918	0.001000950127373237	0.001002434181435953	0.002018661115300273	0.01655211888593918	-0.01388886641864011	0.005860348047473938	-0.08058187170847665	-0.0271076304414554	-0.005467341282738587	-0.008862910140763765	-5.499511822453459	-1.412370503772574	-0.4287746368492892	-0.3622523739461175	0.3873588065501976	-0.5899493342999788	-0.288849702841188	-0.8753194257137845	-0.6464543030706817	0.5194830927126447	1.335452119137013	2.584374214423166	-0.4000928677442039	-5.642249068298701e-05	-0.216263439969429	-0.3428540758008123	-0.2203811729923057	0.5163173613305607	-0.3752853029871488	-0.05363332116351675	-0.3068242091377881	0.005023245925285269	0.1808221685100789	-0.06984087755639938	-0.7605813871039305	-0.4189899253314397	0.05140494633864302	-0.2159592105293183	1.192871805414461	1.785480998767617	1.046186809525068	2.133474298022475	1.494038980708902	-0.01000623335751397	-0.03298684189128263	-1.214266644031264	0.1044858039986714	0.2002680685680208	1.169334098241122	0.1121929954874145	0.8139384483922963	-0.03843009362073374	-0.3511327979161951	-4.350517902431561	-4.376552100090062	0.01663516552379921	0.03083980157764235	-1.58545685147453	1.743926410017445	-3.378572517154531	4.259569191057368	-0.0133117349305065	0.07025677146417786	-2.67795930852365	-3.510932285603403	0.1154142889923886	0.02122478118265398	-1.936437116489211	0.6369118277669227	0.02155457323182245	-0.03887422882677476	0.6048223456348507	-0.2560795569650327	0.1058868089706298	0.0537512340775099	-2.779219604197954	-2.443083715396927	0.5696941686651324	-0.001487401730945074	-0.07617740729924462	0.08842929871894906	0.1356296658275377	0.07382555076530381	7.070476204047883e-13	-7.181685074397965e-13	nan	nan	nan	nan	nan	nan
0.07000000000000001	-0.05281573198989756	-0.03113445139734456	0.09195509697656541	0.2864878267102332	0.9040610917762538	-0.001117421379067028	-0.2306720076972207	-0.07253315713917047	-0.07187568888006468	0.4463439028574107	0.03009083767485505	-0.05378610945484866	0.01661555128575916	0.02642688699036957	-0.09328051795395781	0.4475921666915039	0.1693711641856267	-0.4475921666913968	-0.16937116418561	-0.3999608380293628	-0.04245815149123493	0.02356333593943771	0.08663306171434369	-0.1567198534623968	-0.04573955995969074	-0.06631830447367389	-0.05233225281496968	0.5358053056352361	0.9150280887256934	0.03796369840538229	0.0032843769063277	0.9165362309356778	-0.0003056678321057142	0.7103163398913593	-0.6538335600384586	-0.8722810539768113	1.763909336778441	0.2789119523073944	0.09518575707625589	1.557927055219418	-0.7800767167474328	-0.5076198094872524	-1.990412092239271	0.917144252477671	-2.274892590514176	-0.1765459678373174	1.300148821870075	0.4039017964910641	6.889983666203865	1.271899804180383	-6.889983666203872	-1.271899804180384	0.5488898268244519	-0.4362268917888106	-0.01012548790233679	-1.445393277620776	0.4852840465468259	-0.29918547288758	-5.588232405210126	0.2993827380997574	-0.4675917424372388	-1.082442164526673	-3.362637654701923	-0.0431809722874331	-0.2135547720294637	0.004951185486425487	0.004745091094354776	0.01408166805444395	0.004446398451363476	0.01442236993145427	0.05539314804836828	0.03842857912418922	0.05465692321876234	0.04379884493690767	0.003435220901659529	0.04549308505092289	0.1227978022029943	0.1042641030326315	0.007108591740127498	0.03869676629756469	0.08099893785104818	0.07024324843284147	0.1008777950330076	0.121800335044262	0.08341184806916839	0.1242969898997926	0.007502560172363109	0.02541683758522941	0.001549698931417588	0.01104033726811031	0.002631943781752461	0.01732155355024625	0.02477230312088577	0.01576165940227801	0.005864349352651633	0.01252069050026527	0.0736197518684155	0.07014912317288287	0.1096786953916328	0.1052977416284643	0.001414305293274688	0.01567869536664558	0.06235790156447351	0.03071997496909014	0.001020386796954613	0.01919269291838453	0.003439599468184017	0.03772188332917264	0.001836741555645813	0.03513177247699196	0.05649639161886602	0.04055926487265796	0.03783651554219512	0.040274937767115	0.00193753354615762	0.00776717742428946	0.0208012640426081	0.05562002090046451	0.0932322847330761	0.06988214856723624	0.116240415545671	0.1031976855006802	0.08555907763828992	0.05699274523051836	0.1193613942545609	0.1424506923032308	0.2249854020938024	0.2174580226871451	0.001014858777588542	0.006198827762074661	0.001058190267687237	0.0004315528582577506	0.2225979707754979	0.1487400159684058	0.001008826083393274	0.01676995908989809	0.001017852500772986	0.02756349499977097	0.06202561945714947	0.06420744964664084	0.001010879406657305	0.03362197470712804	0.2467739501235993	0.2697255783859315	0.05830558990451928	0.1014456039254172	0.2226462497453786	0.2274131802841874	0.3519575091213096	0.105111053605099	0.3388644247597891	0.07847608296742141	0.001001299680506018	0.00423438184972158	0.001003671087630762	0.007846860008263566	0.02043615882037344	0.02691266371001882	0.06630792882536629	0.07183818456794289	0.367751652369889	0.3600760105258217	0.1442966919657797	0.187456183040073	0.001069194701923283	0.01212012965083024	0.003895107866028336	0.01820577916879347	0.3854654309405076	0.2349445168960484	0.3383355956703351	0.2411823301529827	0.00445029471584532	0.02134266824839045	0.001012961546357657	0.002335813536920308	0.2301457839845716	0.1019290305565126	0.06081451815121326	0.0805734196651901	0.001013546745207188	0.00513265800012852	0.001276722387470272	0.01971051133391097	0.004221755227256981	0.1106173741677091	0.1267489270154033	0.1395515378870194	0.01145415767168537	0.001886819962472895	0.003231510088786675	0.005609380952324366	0.2920690936545733	0.08912211375612931	0.2705630023586118	0.260720893946611	0.001002844797586243	0.04081818142565989	0.01288054343616264	0.09278863309125582	0.001011502897459132	0.03709058640689847	0.001003789973674423	0.009035512166900477	0.001001145384059995	0.01360403494091519	0.001002929869185693	0.007681226457035945	0.005005200898902727	0.01586327170124376	-0.01381796336975641	0.003606810900676814	-0.07631958788682661	-0.02633462855837349	-0.00536334365583657	-0.01342152612677587	0.0010493302027675	0.001013078239214222	0.04274609505430182	0.03752695560773727	0.001025237258028442	0.1048045028092768	0.001720274356686486	0.08665768035976212	0.1378257010588887	0.1383138982658591	0.003089036697891575	0.001011416289934817	0.001005033702463377	0.01917148459645019	0.003110685600550154	0.09035109185441362	0.106258241754605	0.001007847109836106	0.05938893414185213	0.001020754355349112	0.01013371220010212	0.001023181689539234	0.03684705156143771	0.02761564899662711	0.00425835355933406	0.02382080160901484	0.107779896445383	0.1328204297595741	0.09818601283452967	0.1598913874949094	0.2672604739608497	0.001032658636705975	0.001059006831210085	0.2000630398545448	0.001007113205960812	0.001006480191740029	0.07689758380249342	0.001012359214891624	0.2365461755260864	0.03099512727411432	0.1271063822456821	0.1551667843990709	0.1502736590869628	0.001001437107227286	0.001003962623068084	0.001030328072674658	0.09499282728961304	0.2912241945216774	0.2056108308216402	0.001130430658575625	0.008330815211065106	0.264359256253077	0.1799010046986325	0.01393951292527884	0.001016640122852112	0.1854926807185964	0.06676893006033192	0.001020612514077768	0.001263743412335842	0.001446789473653654	0.1202613773471934	0.0100635687318784	0.002903440882029527	0.1432230664919369	0.2210171095836716	0.001002454893341087	0.007264779366573378	0.001017856924618731	0.001004618371716934	0.001001396799826426	0.001003533981055733	0.009948813885265901	0.01378380285928739	-0.01432683200511722	0.003106279206745893	-0.06977431336523526	-0.02999982534032956	-0.006684760438795131	-0.01541647988540068	-6.116248061804018	-1.486859560052941	-0.1895643995527754	-0.1858266037028887	-0.4665892443586749	-0.6845415365101795	-0.1916958302943521	-0.5796314050640081	-0.4244713323384891	0.06633231621540796	1.357479923402691	3.22323381123391	-0.2860638893913096	-0.004830289806965512	-0.2179634152275489	-0.1777553816695176	-0.1415379941467345	0.3761809137816048	0.1981704143191278	-0.01926056955543345	-0.2466324755895171	-0.02705867324093372	0.5840774309852299	-0.008755721168753687	-0.80808716740335	-0.5195695055533479	0.1859961575942214	-0.2005961948592605	0.5837461245970753	0.8143376492338951	0.4516083514996639	1.522234099612354	0.8081402697043635	0.005141909654324372	-0.02991309520264385	-1.496410991569953	0.1267025532512513	0.2356270638739503	0.8714844543273363	0.08324836886916698	-0.3716070800002331	-0.6895533654609447	-2.122337675274784	-3.821046294745832	-3.659471646268853	0.02108633923097653	0.01466346684481712	-1.041104751989984	1.037638432158119	-3.476482710716589	3.171556606385677	-0.002818716718268844	0.2819452153214556	-2.403423938965164	-3.662847296496309	0.8442813402586451	0.03714238242048411	-1.83460740075382	0.259193023570254	0.006610211362959009	0.02015031645110114	0.7221693859340235	-0.4662463725665607	-0.07949058197237099	-0.05392669763980246	-2.90159849665784	-2.046916795181386	0.7123483486973634	-0.1083710709058327	-0.04770226500617402	0.09519200184703878	0.1520179936741396	0.07805164051457739	2.365693021226846e-13	-3.143545219364528e-13	nan	nan	nan	nan	nan	nan
0.08	-0.04532921320212697	-0.03724088333613915	0.0835753309519314	0.3039483008875116	0.90700093338787	-0.0001647187426549146	-0.212994051038831	-0.07987090643349962	-0.07531614533462511	0.4246609925733775	0.03881863247394456	-0.07486342408754314	0.01393675089619546	0.03874524997565371	-0.08947665940224932	0.51899083031961	0.1793691100505617	-0.5189908303195889	-0.1793691100505695	-0.3936424482145199	-0.04665914458351431	0.02342240715407209	0.07177662638729383	-0.1519568136698932	-0.04844242578488762	-0.1247372740379562	-0.04999525622840767	0.5316684838941388	0.9039752555165931	0.003187111975396116	0.002897312370570725	0.8989632946913685	-0.0005499687723753986	0.7820965399553917	-0.5630017975497463	-0.791533559068288	1.727713091703639	0.3069918432852735	0.0946224230819922	1.969362158449703	-0.6839341423037636	-0.1708232411648298	-2.348841342055015	0.8222295537953023	-1.945978871417324	-0.3538554651098494	1.154650218195684	0.3480887236422001	7.338454755025309	0.7060964855933157	-7.338454755025309	-0.7060964855933158	0.7152171958437512	-0.4004106761688256	-0.01683280678807384	-1.515647789397001	0.4652850752249526	-0.2363711633810686	-6.130526805964172	0.121449863694101	-0.3655264105113551	-1.139293025419997	-3.570597668449991	-0.02211564670932087	-3.288987598631393	-0.02074145413908594	0.002968399159428673	0.0127060363065926	0.002801525847191648	0.01328337694200749	0.04312634317099198	0.03051240879674535	0.0434511072675477	0.03623932997528993	0.002280226262455003	0.04418730381337619	0.1145519199373323	0.09925607069110665	0.004347782974922947	0.03509531860177702	0.08245675898007461	0.06939298604163399	0.1215254683810795	0.1349377594637534	0.1164402528653499	0.15775076866937	0.004920538069950704	0.02283365577577897	0.001291614375824389	0.01124705005706505	0.00185166813378026	0.01571842189895234	0.02166754348261218	0.01406501320011664	0.004270120816365434	0.01126698638319775	0.08240617149148555	0.07267679557872778	0.1084789939853034	0.10874410174912	0.001219104117015722	0.01556278467077545	0.06024171363715265	0.02797938060427444	0.001023120121402578	0.01901451722738291	0.009146739430429514	0.04474810509675987	0.001447233740118509	0.03525022327530397	0.04488455463374848	0.0326871013844342	0.03088273856153158	0.03444062052245981	0.003954404553926144	0.01022331959519397	0.02222255545920135	0.05352963773952416	0.098688483177389	0.07314446937052932	0.121004937006997	0.1067987317863334	0.08972229183235059	0.05913706778605467	0.1386017311273866	0.1549357055099333	0.2400245685661282	0.2216774496779322	0.001029831462985787	0.006187406975315409	0.001052877788265551	0.0001825067976442954	0.2087754784154433	0.1330739711904955	0.001008964045357517	0.01823233025816305	0.001012594273624857	0.03028597896911408	0.06961687086378672	0.07180930982919756	0.001011916315044883	0.03431391485934773	0.2377763360290774	0.2605606149277085	0.03898689670345384	0.09203289710467895	0.1730316148749338	0.1966171990958135	0.2646815339112811	0.06860950104095326	0.2570501394921917	0.04494110263413229	0.001001401666017037	0.004452186369901366	0.001003876897781379	0.008143063114489259	0.01129114234025952	0.01951642535845534	0.08046106657412967	0.07965076357742644	0.3368984383981423	0.3249297019360533	0.1723955462515755	0.2143616093984566	0.001120594355230408	0.01212192331764633	0.007469878356090182	0.02156880797181529	0.3210692363903065	0.2065225798360328	0.2559302611621219	0.2004026037534559	0.01250999209887036	0.03223470754072572	0.001015616182447835	0.002797526197931204	0.2063935156815346	0.0845720097288729	0.06308674265115322	0.08177527559196485	0.001019094021499455	0.005327561677251978	0.001230841314271557	0.01959825375310998	0.003014707914150339	0.118797234113951	0.1223571847938911	0.1341690708204482	0.008392580749344495	0.0007266134855694686	0.002549954613741068	0.004806275435767057	0.2198360012724146	0.05812533724693098	0.2517409114357599	0.241966202734244	0.001002548174828451	0.0489725976088858	0.008512850690874485	0.09122918204156578	0.001016498473639101	0.03680684058424726	0.00100461065425306	0.01001478475313874	0.00100139126034493	0.01519914012020181	0.001003528097424466	0.00848824244543463	0.01114342979870704	0.01350826398540925	-0.0142984707855637	0.002204864348026909	-0.06806939983657527	-0.0296906245870968	-0.006643161388034279	-0.01723992627980521	0.001021402172971142	0.001009277612289337	0.0164983048261827	0.02331721604842574	0.001024835233244118	0.1004200270962991	0.001036685072734143	0.08276008870347891	0.1623301681579041	0.1825377908634165	0.001356579032792626	0.001012438936429466	0.001004712663470977	0.01725704257397994	0.002100936211811144	0.09728656924219868	0.10712222406303	0.001007553294598262	0.0560729793726551	0.001029880851948023	0.01923047703254239	0.001026382184939369	0.02535643592814156	0.01875970225693363	0.007505464619732662	0.02390172836456639	0.1053594710720456	0.1244613001036262	0.09346634866894374	0.1739860971213839	0.2672704170770113	0.001055593301845725	0.001038643165437256	0.1714470962629317	0.0010105416054224	0.001007204178410674	0.0816044736727153	0.001013523886098561	0.2086498597004844	0.002603529767004632	0.0549443002880311	0.03378603981311944	0.04785189869385766	0.001001565570537437	0.001004197524433159	0.001024425614439053	0.1028373948010071	0.2566065758239682	0.2269751688749421	0.001208964002931948	0.01359927440392749	0.1195585891179195	0.01922526925751351	0.02684034503070408	0.001019810358785998	0.1466906020537501	0.06548756760443923	0.001028302040230342	0.001122142169005781	0.001883625302447944	0.1122113207979314	0.00132934698034079	0.001024076876254227	0.03431888929577055	0.2124529253318339	0.001002064462660053	0.001005440087518784	0.0010247970775457	0.001006127746364757	0.001001843472271718	0.001004633780679659	0.01787896665523221	0.01101548683263565	-0.01476479759159432	0.0003522103660179001	-0.05896675502199347	-0.03289202023920371	-0.007902179594851696	-0.02197004963003697	-6.280393225740562	-1.579029540572161	-0.11260350780858	-0.04848622636119081	-1.075866326434608	-0.8370069992309237	-0.06444410915343342	-0.4495813989722929	-0.3144841759284205	-0.2062980612517703	1.248104407050101	3.388607649587839	-0.2422799848195007	0.05732824858604592	-0.07926281977095202	-0.1913572930428309	-0.1185044322181011	0.1080153876234518	0.4349967054504441	-0.007728319952856845	-0.3244955286559856	0.001536364863613352	0.7879337683595445	0.0284691699453131	-0.748496046762628	-0.6527229149172217	0.3021612581357866	-0.2239298890012388	0.08753755451669656	-0.08159293046289549	0.001301412833527632	0.9875234698482681	0.01844584241746551	-0.01296929086427053	-0.01850747059281255	-1.608446488990546	0.1691421559734663	0.3164464641499642	0.663938136549482	0.05530684549047001	-1.442232212290939	-1.163450270958883	-4.065521764345378	-3.516802124288146	-3.068551065976598	0.02186197518816208	0.05379515882701383	-0.4264209714340171	0.5635827528250965	-3.548456227816274	2.234725593988644	0.002278079769954227	0.3700659225378581	-3.511378453764422	-4.628765118614413	1.286322143493345	0.05562818298079918	-1.617600580726965	0.001118950268499218	0.04051145883412753	-0.06695717798910067	0.9286598388648425	-0.5970138112624717	-0.1300872614818752	-0.09571236092693877	-3.352512688403348	-1.714675761754103	0.9312413597645017	-0.2011720188579514	-0.007010854935871376	0.1004040775123913	0.1667223863251025	0.08356632256497704	-3.366500373146092e-13	1.972319322995814e-13	nan	nan	nan	nan	nan	nan
0.09	-0.03760651093410846	-0.04249690403339141	0.07615645847970537	0.3210230709677583	0.9101244042247056	0.0007770430770556905	-0.19125277046933	-0.08630929963930258	-0.07546090756749405	0.4002484172872205	0.04670008389107221	-0.09238968753691031	0.01004770072690539	0.04956203170824449	-0.08629873845406334	0.5931486543883501	0.1845371629614279	-0.5931486543881711	-0.184537162961433	-0.3855897243190534	-0.05042660105777333	0.0232634352770369	0.05666485354512257	-0.1473587768934724	-0.05038128856819101	-0.1889185363324289	-0.04722790426639083	0.528099205180927	0.8915314623487003	-0.03353870614491622	0.002592172579449802	0.849515217564776	-0.0006573361482429598	0.7467530221527535	-0.500235683072516	-0.6904380883860195	1.686816501410517	0.3147184233723005	0.09369795612200903	2.371352592735179	-0.6186938548958905	0.1465122807686279	-2.50377638229483	0.7675366645499846	-1.553368289604072	-0.4047481475744049	1.020714518370576	0.2869102751706835	7.440442418793797	0.3451861063993018	-7.440442418793775	-0.3451861063993051	0.8887792284821437	-0.3553997326115387	-0.01567611670934907	-1.502878924079725	0.4570150646406405	-0.1525319746533264	-6.536145098950382	0.4242720986363982	-0.3403944357880195	-1.349602480956231	-3.348196700477621	-0.04553907929078514	-6.472157474292947	0.0001658494535497394	0.002016062390664038	0.01201695877722325	0.001925301729236368	0.01283336385972715	0.02895801655973968	0.02135858858151295	0.03195163321702774	0.02815633359126348	0.001665886293210111	0.04350111857401085	0.1086713552994429	0.09525971313269052	0.002733597079562744	0.03252689898475822	0.08080107788661943	0.06692439925380596	0.1419677015932004	0.1479217774245724	0.1537785373564601	0.1928720767396507	0.003140939239236861	0.02096700870051416	0.001156134024384085	0.01155832466462376	0.001437209260165766	0.01457709710314482	0.01845232203136752	0.0126637924746489	0.003073430815544531	0.01029683740842647	0.08472690878997013	0.0730490364599681	0.1103851293135941	0.1134833626450794	0.001115722548920112	0.0155537771921806	0.05316292107054733	0.02472698023481472	0.001026013079315727	0.01884937681799652	0.01813049553779537	0.05417050346707217	0.001241780464674659	0.03560856444475596	0.03364196474886633	0.02539179100835436	0.02366590047840865	0.02834240831237208	0.0168514830417835	0.02120371815986328	0.02052446478661809	0.05063178215815012	0.099836356483417	0.07314997345722207	0.1206271322070612	0.1050655994994455	0.08984669994875674	0.05858518612047946	0.1497673536578747	0.1603049807526987	0.2437937264828648	0.21818993975045	0.001041987222394557	0.006172553383023563	0.001052281232104597	6.45899314086806e-05	0.1958983979842198	0.1199794986913928	0.01638843949401227	0.03608222693802265	0.01320213839226803	0.04724346602841352	0.074694877074668	0.07675889482492325	0.001012620157519151	0.03482353856114147	0.2222572821996148	0.2414198033963904	0.02301856375445703	0.08211877326221322	0.1227240926864534	0.1507796195493533	0.1786362653795576	0.0375042687159507	0.1770335292161174	0.01894739953644193	0.00100150738474379	0.004698422629480935	0.001004126165135021	0.00852531604255799	0.006338449745189575	0.01543461772386741	0.091250847700646	0.0846076761841723	0.3057440372037741	0.2900968639573985	0.189297426462964	0.2306297863632459	0.001164894143154008	0.01217722034258177	0.01258923852331187	0.02626165663488232	0.2416610919159096	0.1688921524119017	0.1684245458899302	0.1504497434908269	0.03122914518663069	0.0556316055102533	0.001018767013385857	0.003329065922982646	0.1809873611897657	0.07045383810368139	0.06295634803124754	0.08073211254273165	0.001024927687896643	0.005613573177198048	0.00116207146073863	0.01945949045948906	0.002378076250120376	0.1277750042795355	0.1185740889432488	0.1294218097326156	0.005937979163062846	5.094266150204511e-06	0.002697907305622598	0.004600048873851723	0.1471392916519437	0.02767041132904995	0.2389538918962734	0.226227059976907	0.03978576642311441	0.09445963062195802	0.004881649856017084	0.08964955735061293	0.001020534795789231	0.03685799477156531	0.001005209670090639	0.01102032054101349	0.001001592100365291	0.01689995639762396	0.001003976245433159	0.009312161607118955	0.01609693490043465	0.01067159368315132	-0.0146308384283121	0.001800738299118415	-0.05914610511453346	-0.03237907047462857	-0.007791102820089109	-0.01903797415608796	0.001017325997419068	0.001007957590060429	0.008754494467037553	0.01418560052460312	0.001023520046707463	0.1000661212378229	0.001037331710270914	0.07499065623884747	0.1813775966017926	0.2337927670842105	0.001191555717069036	0.00101720479598296	0.001004880888037406	0.01284906127578475	0.001573927611981475	0.07958673495363705	0.1182994229390562	0.001008500397172403	0.03426056997259282	0.001028298966087684	0.03530077031800501	0.001028785660303702	0.01602140635519222	0.01260689520734812	0.05052481518022244	0.01413164434412696	0.09801517323593367	0.1162445251179925	0.08702126226261556	0.160553367483854	0.2357372264107605	0.001053831348918122	0.00106267392202096	0.1759311968135657	0.05995643236795525	0.04756645717777656	0.08100857185700897	0.001013207777869692	0.1820371544730635	0.00609312043416265	0.03482246626588519	0.01740947242876435	0.02443880791712391	0.001001661257669187	0.001004544676734453	0.001029576487571492	0.1082796169874961	0.2310687456845676	0.2080570103885127	0.001212757183401034	0.02190933599434349	0.06028995874038676	0.01023682158224145	0.07390339721153934	0.001023937873756864	0.1304205961016492	0.06046617266085733	0.001033280980663908	0.001063640105245258	0.001565526510630787	0.1137549835877232	0.005003667695804083	0.004399316675489241	0.01766165398257879	0.2183360719596126	0.1538818897422712	0.00102967825619661	0.001024683456118783	0.001005583722930991	0.001001765265748697	0.001004280888847423	0.01962481459832387	0.007559808861306039	-0.0148560387404348	0.002555434596690336	-0.05036629046652374	-0.03465715655050013	-0.008850182832333998	-0.01849036165321197	-6.235942341861715	-1.773498394620312	-0.03833451806438632	-0.03530815838451358	-0.7896490449410708	-0.7759794440921691	-0.06129582666721217	-0.3547724270319911	-0.2088289852132024	-0.2953202307545343	1.360748171811632	3.650893056720749	-0.1402770601264444	0.01847981584511092	-0.1258933067762333	-0.1187328559311058	-0.08064306690480619	-0.03824505889473783	0.5437500935411326	0.00377006316332375	-0.3736842370310146	-0.02485809607870305	1.074090715692063	0.04259823562016844	-0.7058446269347788	-0.5769701597217101	1.769681525437978	-0.368659008696223	-0.09511110481723824	-0.2692185933369638	-0.1197931521727462	0.1338650598970222	-0.6919421472767256	0.005205034073568642	-0.004838429103098224	-1.007611912241679	3.184497094113955	2.819203787017886	0.3454201769852583	0.04879090251527216	-2.314838769545745	-0.8509876601969943	-4.902763338126753	-2.617026144476935	-2.07365064014795	0.02657823526776442	0.03104998689632787	-0.3521482046376926	0.441026192017271	-3.396732479924089	1.040191372546677	0.01137435982137683	0.5535880545441574	-3.492076444528247	-4.984339849300451	3.355485980996341	0.0533345687400258	-1.216223503779323	-0.2017882332174976	0.0274883464700832	0.01348513712524227	0.8778635661049521	-0.3608980319220333	-0.02503431090027953	0.0449454332595727	-2.579097642958689	-1.44377280485629	7.261543300868468	-0.1935461752662878	0.0216900759970777	0.100363079389534	0.1728220653723392	0.08130740002835359	-1.213645069952995e-13	2.748042547701074e-13	nan	nan	nan	nan	nan	nan
0.1	-0.03070797058841896	-0.04748626382065875	0.0698026261240396	0.3376761424573816	0.913235623840645	0.001708600684804659	-0.1657178264378797	-0.09254377065237149	-0.07229306999571615	0.3751834115852158	0.05443888446319056	-0.1058126793022641	0.006225916369006328	0.05939970814489499	-0.08375015771536962	0.6667463258969245	0.1866262723749589	-0.6667463258969105	-0.1866262723749554	-0.3759978307402226	-0.05381352151432541	0.02309459385807848	0.04179560500485114	-0.1427626566854849	-0.05151567690543969	-0.252068564937556	-0.04166478285709749	0.5250192931052396	0.8769804684415128	-0.05524943693106327	0.001853995429258525	0.7720895522533749	-0.0005286943735243835	0.6172641555414202	-0.5096696155554122	-0.578525535759402	1.643373373578961	0.3045415989932898	0.092581580689665	2.728094850895533	-0.6431497037760098	0.4916967197690872	-2.479327425219986	0.7936993847514602	-1.125324534574529	-0.3404023027497883	0.9588291590954617	0.2222206817465553	7.226424242994051	0.09030778612568073	-7.22642424299405	-0.09030778612568062	1.023051132516546	-0.3243034726274047	-0.01880671517271966	-1.467142929016997	0.4649017615381922	-0.075476274170129	-5.92428006810764	0.6806037531523186	-0.2676530830064383	-1.560733173278775	-0.5675802015796587	-0.1087231185279844	-8.884505235592176	0.0264603759796277	0.001535730894904756	0.01167689554156559	0.001484754644686209	0.01270137840834908	0.01752319548792973	0.0140244013289242	0.0213486676998502	0.02079199776324799	0.001357222105174309	0.04319132952056786	0.105064379630174	0.0920589758633923	0.001920425810081768	0.03072615414182594	0.07646433711229789	0.06332856273859171	0.1613405248773816	0.1623937026339817	0.1948259494173707	0.231073411648668	0.002160687291763695	0.01984356197487771	0.001090762321158879	0.01188770923284283	0.0012297219372281	0.01366273241806689	0.0146378970791679	0.01109343600308849	0.002208029510191735	0.009551770958906188	0.0783121722047605	0.0718183374504414	0.116139461506501	0.1202369960159409	0.001064503341102668	0.01559505071296247	0.03918234133160083	0.01955170202353469	0.0010266675954382	0.01871148239068098	0.03035197372989142	0.06578081561040403	0.0011401930447016	0.0360901714208914	0.02308431673026756	0.01866463687614282	0.01686827676033599	0.02270020467532039	0.04365698909208351	0.04313221151651093	0.01490331524137259	0.04589610193616121	0.09737484757655956	0.07106875992137486	0.1170109508741351	0.1013306585911049	0.08713842053580809	0.05657889661807709	0.1510343670498275	0.1585636763317542	0.2348287258325294	0.2083187203451743	0.001047180898595395	0.006195636891267955	0.001064003211049586	9.048768676768866e-05	0.1894044261741349	0.1129784549174494	0.0517456769039463	0.07759547042205468	0.04141508398422711	0.08155311149534433	0.07724289203267608	0.07910653965664592	0.001012813775694321	0.03533319306376007	0.2023822345246254	0.2156856660252858	0.01602049607988151	0.07438088064749696	0.08182715627838187	0.1025465484695853	0.1121822824146412	0.01801334207614886	0.112408818351318	0.004598868099492908	0.001001608085151789	0.004967610246185405	0.001004424399393798	0.008931954054372271	0.003802479525133164	0.01322930828346596	0.09959340586684941	0.0887358158876153	0.2757742260014266	0.2574226300973836	0.1923441285323821	0.2355910683209637	0.001188933636935852	0.01240127120568337	0.0192086965695806	0.0323422539525068	0.1636051069597774	0.1471336626760847	0.1039639639331472	0.1082651484597255	0.06234164200304574	0.09859299777165868	0.001022406396730927	0.003917313706383886	0.1583980829785343	0.06004374446391491	0.06062811964824907	0.07789877746556266	0.001030333729249281	0.006093278710322711	0.001098427693718991	0.01935356873752905	0.001899683731016645	0.1365738928738494	0.1169749872565187	0.1267819176695971	0.00650770063694995	9.572698041132245e-06	0.004451620721494276	0.005514751795331943	0.09114480628439453	0.009730881431778615	0.232763143278273	0.2128783463342172	0.1257518240616233	0.1761110247865267	0.003044858424572175	0.08578239341953495	0.001022495140661537	0.03732960977511239	0.001005236878962772	0.01201524632770464	0.00100165334620636	0.01864320535224429	0.001004023671317472	0.01011618825138392	0.01891200189640469	0.007422251601512365	-0.01480245507512197	0.003134845769930578	-0.05043803050353976	-0.03445197664467004	-0.008805752122429058	-0.01731753146363258	0.001013249821860895	0.001006637567822305	0.001010684107894111	0.005053985000770883	0.001022204860157224	0.09971221537937756	0.001037978347803029	0.0672212237742057	0.2004250250456706	0.2850477433049869	0.001026532401348782	0.001021970655556942	0.001005049112607854	0.00844107997759928	0.001046919012161842	0.06188690066507502	0.1294766218150832	0.001009447499748013	0.01244816057255849	0.001026717080214693	0.05137106360347676	0.001031189135664975	0.006686376782237099	0.006454088157761901	0.09354416574069509	0.00436156032371108	0.09067087539982123	0.1080277501323579	0.08057617585628679	0.1471206378463343	0.2042040357445158	0.001052069395982802	0.001086704678603591	0.1804152973641988	0.1189023231304033	0.09412571017710104	0.08041267004131011	0.001012891669623461	0.1554244492456416	0.009582711101322713	0.01470063224375032	0.001032905044406963	0.001025717140387812	0.001001756944796126	0.001004891829023149	0.001034727360706076	0.1137218391739838	0.2055309155451717	0.1891388519020758	0.001216550363859793	0.03021939758475853	0.001021328362862856	0.00124837390697129	0.1209664493923098	0.001028065388732842	0.1141505901495483	0.05544477771727788	0.001038259921109031	0.00100513804120992	0.001247427718825349	0.1152986463775159	0.008677988411268097	0.007774556474713955	0.001004418669387247	0.2242192185873916	0.3067617150218799	0.001053916425043366	0.001024569834691359	0.001005039699501677	0.001001687059246175	0.001003927997023958	0.02137066254141535	0.004104130889976511	-0.01494727988927529	0.004758658827362599	-0.04176582591105412	-0.03642229286179657	-0.00979818606981628	-0.01501067367638718	-6.11571019147434	-2.136063038197782	-0.04280064945118982	0.01511929979470301	-0.7119397341510947	-0.6932748880113472	0.01083512797432723	-0.2904573411937716	-0.160949221213368	-0.4317480066414847	1.545685856773395	4.004613017321565	-0.0936399149460112	0.0609502407729792	-0.03387079738135945	-0.2251844423404367	-0.07348792745094722	-0.2125725905251699	0.8378712004307984	0.002327879955021196	-0.7090710974504412	0.00698556844758459	1.225516522969227	0.0531223312536527	-0.634864797995124	-0.561521200341045	2.491780216513999	-0.5914948172260146	-0.3298059699944399	-0.4819546547572863	-0.2895801545360368	-0.4345924628886405	-1.258296053130812	-0.005381870648086699	0.01025545374252937	-0.3897607439544064	4.901811516750377	3.786878145655913	0.1435501037454912	0.05531300576811397	-2.760897380245548	-0.7282040254047979	-4.544620071009546	-1.193940987242079	-0.7395167338164431	0.02645224662337478	0.05867217554221797	-0.05112133251254732	0.397828172163628	-3.11673540408152	-0.02665340743169993	0.03602884735729099	0.6476156534970827	-0.3369909161125569	-3.075112072306442	5.199221001813394	0.06696979459149111	-0.875984983644657	-0.3569154553186134	0.07925026520743014	-0.060388874914523	0.8928835247069534	-0.1755400063033887	0.01511226882588135	0.128473535757487	-0.8494334843201392	-1.236589938824739	8.164113590058625	-0.6586798666836138	0.0770813082032803	0.09828207729904362	0.1752089217974533	0.07958781910632222	2.477756320570057e-13	2.676908929937052e-13	nan	nan	nan	nan	nan	nan
0.11	-0.0254254642870772	-0.05274018811336744	0.06471761891421006	0.353895359167116	0.9161775488128139	0.002610401392222124	-0.136883760929208	-0.09916361247500696	-0.06520241238660264	0.3508696321263863	0.0625495062772651	-0.1153259750553804	0.003459012647203944	0.06880424019641225	-0.08198237801073562	0.7375816894788247	0.1862208036846218	-0.7375816894787732	-0.1862208036846329	-0.3653101180079633	-0.05695957851697007	0.02286604700283947	0.02726853759485737	-0.1380564421793256	-0.05194392920185911	-0.2936917318403164	-0.03492243495765487	0.5230624121418689	0.8606364856535815	-0.03418282106640818	0.0005511869201668537	0.6866073511251952	-0.0002855292499430407	0.4414565628418648	-0.5316103016119872	-0.437649664164551	1.601006989913421	0.2841055297490401	0.08699987619886897	3.029398613548377	-0.6616745657012907	0.9101275563448823	-2.385245789269141	0.8161423073882761	-0.7948051114353107	-0.2143363115163553	0.913187532961567	0.1307097409488659	6.933154706087248	-0.1685742652929207	-6.933154706087205	0.1685742652929318	1.11128881227939	-0.305138957682718	-0.02706259684248695	-1.436114440580652	0.4760331829841092	-0.01206373331016885	-2.348024039932172	0.6677905395933839	-0.1187753315374544	-1.706443824708872	4.397516845254088	-0.1432671486659209	-8.108567621681621	0.01938197358875693	0.001279748299042306	0.01151601379908105	0.001250633707835672	0.01274578634324609	0.009627524746394943	0.008978194901317339	0.01309032767107558	0.01487677013339385	0.001191178891491516	0.0431482806510823	0.102149345623426	0.08905933446471727	0.001488707377394641	0.02940887406704113	0.06972711869019692	0.05825017570278192	0.1772070789766006	0.1764011453526627	0.2352670500068623	0.2692956475901238	0.001606918294376404	0.01914613955301087	0.001056568642848993	0.0122300983925713	0.001119818932844207	0.01293993020625669	0.01070932386052744	0.009167183302704595	0.001642100863399805	0.009052536237309118	0.06883278386170742	0.06864265499142509	0.123994443680445	0.1296881499126531	0.001038368509477923	0.01566710711143991	0.02538489583389399	0.01382943890538013	0.001025805774107722	0.01861154922031468	0.04163650704681399	0.07657425066069558	0.001084255853060172	0.03662116191014663	0.01505175026736115	0.01336556225195497	0.01133060136626011	0.0180334098162746	0.07475173589341856	0.06900117746548001	0.009411739838543976	0.0409058939448159	0.09311837773292563	0.06726625507682273	0.1115341295185597	0.09579757663606964	0.08305259654533889	0.05343527167438776	0.1457919378772206	0.1517775579974352	0.2189522947253916	0.1940498907405525	0.001044251607815802	0.006225208421307628	0.001070787798837066	0.0001744038190100334	0.1864555148392346	0.1094451146537821	0.08347444123682293	0.1188105363901956	0.06277760904113364	0.1023360802446297	0.0782909732333763	0.07977919637578389	0.001012756748180037	0.0359207507790084	0.1819204189798772	0.1912131900257548	0.01185034501393206	0.06696948878693924	0.05089255055206971	0.06569257020854548	0.06882147355695976	0.01335082878325386	0.06833123334409974	0.002469624065903177	0.001001751397926586	0.005261296420197122	0.00100553230890025	0.009406560454469517	0.004405556209761006	0.01393467731069053	0.1054440728799534	0.09176068781650182	0.246672202230435	0.2271823818759464	0.1878785791530545	0.2330203990745416	0.001181268089464141	0.0128174405260631	0.02422472695411335	0.03693268204881617	0.1084826357890464	0.1570125748007931	0.06759908578264644	0.08973487418983705	0.08335640791288992	0.1333763355044343	0.001026764304076828	0.004672548809967022	0.1388514274263823	0.05147420908362314	0.05670380135440707	0.07371344612414359	0.001035736228835652	0.006781778496392166	0.001083970728749191	0.01933036943856228	0.001928550086734291	0.1448024244289555	0.1163784592379888	0.125199872269449	0.007033065659961557	6.454350575374098e-05	0.006328738653198925	0.006614830281814999	0.05213913028549485	0.005971987829439135	0.2275402485336474	0.2009321441149366	0.1773489329962761	0.2105482741146697	0.002070574285954112	0.07681384997851125	0.00105132259113581	0.03839802576850902	0.001005272639946217	0.01302837526631362	0.001001730078093371	0.02042192726946228	0.001004081637176287	0.01091921124517641	0.02033790840292097	0.004075640928271298	-0.01487653632062826	0.005023248763723671	-0.04274528732124751	-0.03590908373842387	-0.009871843259859205	-0.01576018381254433	0.001012659229594481	0.001006642585218169	0.001008823867262671	0.003048284302192585	0.00101480871199584	0.09660111686726257	0.001038374340516413	0.05553005516376165	0.2047090512679532	0.3231792981042905	0.001030407136893735	0.001020131487876064	0.001005638257849515	0.004752618799530588	0.001054495670001952	0.05176339220217692	0.1406746131048277	0.001012619000852113	0.006738558740715065	0.001023378918177659	0.05777685171074399	0.001021644413529064	0.005643309378282728	0.004293260784837167	0.13099254836625	0.002687784593751701	0.08427943330987776	0.09981069063937867	0.07494575456363091	0.1293769220950947	0.1787882710751786	0.00103200841188051	0.00107035791124577	0.1825196093058485	0.1280989428778271	0.08409981499927716	0.07903357507627747	0.001012533030243188	0.1404279810128359	0.005371583615161929	0.007891313816620574	0.0157434049883268	0.0130873259251013	0.001002022032084123	0.001008202710312152	0.008427148085387824	0.1135668257207327	0.1804303090091052	0.1726984528926219	0.001136676951131121	0.02948559724307846	0.04321861413275039	0.03203250027414972	0.1011730537136298	0.001034036458013445	0.1034499325992093	0.04864267170884942	0.001043981280726966	0.001122883660500648	0.002560390030903627	0.1157006127451278	0.006668307647032339	0.00876881623331411	0.001007563336085202	0.2129080509022188	0.2088285744397586	0.001047574883113458	0.001129347749676583	0.001005538430749591	0.0010019138904243	0.001004322992544703	0.02093761159864259	0.0007062382856660294	-0.01489402271121671	0.007123323706605785	-0.0358361132671092	-0.03695562353347953	-0.01099686014932346	-0.01480244427038168	-5.903900911868928	-2.668955163066034	0.001582305249324966	0.002982666854046071	-0.3393196232908758	-0.4911462004992314	-0.006924239463070487	-0.2985617632732054	-0.1071160845395646	-0.5890842139149005	1.220616812438858	3.621386811445743	-0.04999851720189692	0.02097360244490582	-0.08708033322902428	-0.1790123911431099	-0.03108041909018001	-0.431913717414516	1.041736003323448	0.01056321741989341	-0.4754818340187351	-0.01767262668190661	0.9362570798244413	0.05367651640994773	-0.4252324755561829	-0.3864881307725325	2.659523644633924	-0.4232046071989203	-0.424423008136201	-0.6144064366103914	-0.3377491794727256	-0.9239913649059993	-1.593246308841507	0.00602151512827471	0.007637414378215186	-0.301664225687945	3.203198071285523	0.5593604685628156	-0.00176008726636699	0.06053688444133638	-2.138999907573099	-0.7224887394260537	-2.788019969380001	0.1081306625656533	0.1651089294575598	0.03117225797915466	0.04397219069367202	0.2149915681424256	0.2061911363704911	-2.922945332438302	-0.5264851523909475	0.04408049885362515	0.2916410942171681	1.484595809859254	-0.7765820763407212	1.798548705650086	0.08118833493792092	-0.832514917339311	-0.4814207760505491	0.06350730212827002	0.02887478170115151	0.7698437043621549	-0.134662751450622	-0.002123382808345335	0.09529470578118378	-0.03061624755404618	-1.158354410259898	-0.735848518054406	-1.044283834063002	0.1334317262455458	0.1041563327367015	0.18060779383585	0.08131899287355907	2.450381034354309e-13	2.002690260003158e-13	nan	nan	nan	nan	nan	nan
0.12	-0.02183445016948288	-0.05792837102494446	0.06106615768153605	0.369707022686924	0.9189229771221959	0.003433024516664639	-0.1053162469127844	-0.1053943800655071	-0.05441666378277599	0.3274421493453083	0.07051607719739644	-0.1220581914384064	0.001912032741817326	0.07748566444002757	-0.08114847326104321	0.8052595446727502	0.1833113322471157	-0.8052595446727427	-0.1833113322471205	-0.3538361065277508	-0.05992092126361354	0.02255014310188176	0.01311643844126063	-0.1332481521600258	-0.05179474253558254	-0.2979824602857202	-0.02831047780819856	0.5227427420370977	0.8428839831393047	0.02503316938842895	-0.000839918851427958	0.6119855471869688	-0.0001968684047159004	0.2789657187902988	-0.4965213393253963	-0.2918163403332581	1.5618627355937	0.2652422664647565	0.07674606409467517	3.274784552450338	-0.5653348573602462	1.230714918734521	-2.302068089667426	0.7648892059320854	-0.5691086605211448	-0.0964175393366809	0.8142075975990102	0.03544569076413622	6.594922565400594	-0.4104927633087338	-6.594922565400593	0.4104927633087341	1.180310882107181	-0.2873606214271987	-0.03627812431643261	-1.392149277737509	0.4853168641662305	0.04001151836911503	1.542207623384994	0.6545256031500236	0.05978908871353256	-1.842437118547719	7.062294716421152	-0.1263825710228087	-6.712425797601751	-0.004440479692147086	0.001151353790392137	0.01152770172912313	0.001133491774849623	0.01294543933902029	0.00552045552304016	0.006397647422129835	0.007782487744360462	0.01094156250288108	0.001104426533316558	0.0433032579790935	0.09913909189879123	0.08630592410192277	0.001272656525037045	0.02849164663436291	0.06069917724212202	0.05144378219346249	0.1883754700185681	0.1861023213924199	0.2733600463359606	0.3031322006871476	0.001331300067231003	0.01876051267491492	0.001038556861981691	0.01257610150728488	0.001065158266280071	0.01239331199081083	0.006869938927372072	0.007134262311055204	0.00136220754553733	0.008835734529784466	0.05892066969967746	0.06299306677939188	0.1331283385253096	0.1408592445706462	0.001026892171229492	0.01577591141527744	0.01515829716173222	0.009240059181446575	0.001023705232199747	0.01854402144527985	0.05046143816789896	0.08456768906149238	0.001051517946066154	0.0371757167449903	0.01032513400207112	0.0101543403909907	0.00739992841382172	0.01467743487352467	0.1071195873645167	0.0958728978362797	0.005751517744358161	0.0370988532677822	0.08791665497102491	0.06270573957423348	0.1048657589222599	0.08924763585167415	0.07826701150463876	0.04985182612318621	0.1354899987793842	0.14005664581484	0.1992704630998799	0.1764982653472907	0.001032752686280323	0.006210573964279723	0.001066002237074181	0.0002654288079409489	0.1854189280426113	0.1072500320655555	0.1041063972055684	0.1388993597360446	0.06944020220939598	0.09653321815394604	0.07827513698601547	0.07921651136415615	0.001012548841730102	0.03651069769726815	0.163100047911868	0.1727976261155363	0.007627080833011749	0.06056281800462863	0.02966872989778207	0.04754926131838718	0.04895561089539824	0.01710980200541024	0.04682577659939986	0.004929866735739047	0.001001955628877012	0.005568800801894521	0.001007742250926151	0.009965859592701581	0.008366230927823223	0.01798506825087336	0.1087287973654968	0.09284053707016017	0.2182315121060439	0.1991311016039026	0.1788187182953046	0.2242812710624609	0.001137490838135697	0.0132203908250657	0.02644982379255468	0.03859849840628568	0.09081283251501779	0.1602620282494952	0.05942360467447071	0.0898207210395289	0.08604325300860506	0.1353860151028174	0.001031929120734981	0.005483302580857921	0.1224205035474134	0.04350158961861045	0.05144324694254281	0.0682449626827473	0.001041298170047843	0.007464576952779374	0.001135633706389709	0.01939357956699069	0.002598122186841688	0.1523111853224037	0.116195130000472	0.1242127890860269	0.006303414278924106	6.999531942535507e-06	0.007762818444109271	0.007495696796029489	0.02892345065000707	0.006553136252177082	0.220063495940345	0.1895971800244184	0.1680588766419484	0.172210358552962	0.001578004299577543	0.0667116164849338	0.001118136142214359	0.03993484101456781	0.001005540002316025	0.01409462542914732	0.001001881897967274	0.02225680787316102	0.001004308202897385	0.01174861237365074	0.02052450994324534	0.0006948423009839573	-0.01486572528375784	0.007229159681150344	-0.03622789783118609	-0.03675033988413046	-0.01102632302534057	-0.01510224832484443	0.001012068637310975	0.001006647602603725	0.001006963626628847	0.001042583603604033	0.001007412563843417	0.09349001835516622	0.001038770333222899	0.04383888655331419	0.2089930774902422	0.3613108529036021	0.001034281872440623	0.001018292320209579	0.001006227403092059	0.001064157621470679	0.001062072327843323	0.04163988373927991	0.1518726043945712	0.001015790501973845	0.001028956908890038	0.001020040756092162	0.06418263981801244	0.001012099691400473	0.004600241974317229	0.002132433411911379	0.1684409309918063	0.001014008863797143	0.07788799121993413	0.0915936311463983	0.06931533327097468	0.1116332063438542	0.1533725064058364	0.001011947427803544	0.001054011143887588	0.1846239212474973	0.1372955626252692	0.0740739198214688	0.07765448011124616	0.001012174390853215	0.1254315127800313	0.001160456129000514	0.001081995389468014	0.03045390493223989	0.02514893470981074	0.001002287119352301	0.001011513591592663	0.01581956881005726	0.1134118122674804	0.1553297024730356	0.1562580538831771	0.001056803538418132	0.02875179690140935	0.08541589990259713	0.06281662664130334	0.08137965803496233	0.001040007527296233	0.0927492750488698	0.04184056570042526	0.001049702640360837	0.001240629279054062	0.003873352342988157	0.1161025791127393	0.004658626882797203	0.009763075991914063	0.001010708002776978	0.2015968832170457	0.1108954338576399	0.001041233341130174	0.001234125664649362	0.001006037162001311	0.001002140721618916	0.001004717988075733	0.02050456065586905	-0.002691654318644447	-0.01484076553315805	0.009487988585848874	-0.02990640062316507	-0.03748895420516247	-0.01219553422883055	-0.01459421486437645	-5.637853027145482	-3.072476054639057	-0.008286715285696059	0.04616831198580792	-0.2188079447280436	-0.2972708880969603	0.0504403674221086	-0.2412111341386565	-0.08093869287635555	-0.7773493012319189	0.684432521003396	3.127476448438406	-0.03128080623483641	0.06167303178357607	0.001366002125644768	-0.2465181006962834	-0.01700132492420074	-0.7073537411267961	1.181859352687033	0.009677461065793586	-0.4824944191062239	0.01346665466357388	0.665517193060207	0.0578352003334575	-0.2172942453280003	-0.2993572171089636	2.692331100883801	-0.3548613544917139	-0.4814081016037204	-0.685326420629797	-0.3775442760406508	-1.42155123255758	-1.914855210858227	-0.01422306797327671	0.01167722509718568	-0.1221092088590707	0.676562992305861	-1.530288022327212	-0.1035182424266149	0.05579084651591285	-1.549514962380507	-0.5272598097528528	-0.8024861968230169	0.4903563157593597	0.1783806068618568	0.02921588816953634	0.07561072317503417	0.6178830501632229	0.008823637119736182	-2.678941814202906	-1.260345160563713	0.03338504304001341	0.06269330576963486	-1.662882651290071	0.6481121516290455	-1.35551062506363	0.07807352799070694	-0.756601800590286	-0.6135458753230344	0.07810999901341112	-0.04310700306631975	0.7489293924202948	-0.05654756296393881	-0.007390687419561977	0.08463114132721475	0.01857492065016346	-1.114342313072671	-6.390919387917672	-0.8854178774006949	0.1707611586425031	0.1089063221883986	0.1864406591381975	0.08486344608268254	1.469473266923485e-13	1.173834397205193e-13	nan	nan	nan	nan	nan	nan
0.13	-0.01965513882595738	-0.06246661186603512	0.05877193327414346	0.3851505052938693	0.9215174218214637	0.004141321032831042	-0.07165987464859404	-0.1101048519679126	-0.04148266346303815	0.3046248174952939	0.07765526039011365	-0.1268888936152722	0.001341715665898174	0.08490866671717252	-0.08116321544064256	0.8684690161867544	0.178109116435559	-0.8684690161867231	-0.1781091164355906	-0.3417185497720111	-0.06270674657742636	0.02213946413868761	-0.0005186868720825517	-0.1283466535842346	-0.05119722526289903	-0.2779957201501016	-0.02153345710583603	0.5242628969887189	0.8237350047961338	0.09096617859279853	-0.001987829431888982	0.5490227257365781	3.39858160121464e-05	0.1619973520203017	-0.4092433145170746	-0.1691383713938475	1.52777730631407	0.2541879330391518	0.0649090827426644	3.446571042408454	-0.3752701450244506	1.331547410199734	-2.268633613574183	0.6612071483955361	-0.4074597925223959	-0.02141143356744089	0.6693945090543743	-0.03687084251562896	6.030260055210609	-0.633013887418815	-6.030260055210581	0.6330138874188234	1.241049344685283	-0.2700673593180328	-0.04621104077370709	-1.33838509977784	0.4945377939633018	0.07583846120115854	2.29680151848305	0.6912386578031262	0.242397808613495	-1.977990467221963	5.875655096934596	-0.1053704060062949	-5.899432787041329	0.04221776243108206	0.001083376744063671	0.01166529082452274	0.001071442005514299	0.01328633291686271	0.003323506889542323	0.005023554432739552	0.004512510406223615	0.00843123956074434	0.003059844701889994	0.045291070635028	0.09416423883215898	0.08254153167874588	0.001156342522018183	0.02786626064585412	0.05146060216197938	0.04425574721929258	0.1956039853777823	0.1908336744208338	0.3082215454887532	0.3312002567764432	0.001186407731188155	0.01855033196785708	0.001298361843500625	0.01321481217846755	0.001036466777234241	0.0120373866790071	0.004051428755506711	0.005537596356285676	0.001217964754067279	0.008773133313824301	0.04975465750645029	0.05521744028244749	0.1433945480182114	0.1533679262108631	0.00102139787260185	0.01591680866026858	0.008379179960124857	0.005949156830564311	0.001021950916342426	0.01850134107174024	0.05646425504304257	0.0898743751208394	0.001238435902770032	0.0379448994134822	0.007336392505313957	0.008164506133275419	0.004731906157198851	0.01231274310793315	0.1380171109549058	0.1222705993795092	0.003446455290742147	0.03430089318859992	0.08184698732298247	0.05760883705767758	0.09738399879355072	0.08216010460705299	0.07297158630379216	0.04597355147993748	0.1238143168335927	0.1266787872386044	0.1788024792844808	0.1576002191794991	0.001022689596402513	0.006154148889732347	0.001323343722482925	0.0005013885785995405	0.185453464775316	0.1077298813239808	0.1183577805570338	0.1440572554294701	0.06872949989501574	0.08603725759362701	0.07874099976226853	0.07895448925967845	0.001012961271706171	0.03702873661655545	0.1470491043288926	0.1586444656220705	0.004617515208764753	0.05620526590733725	0.01623363042399224	0.0408857255005203	0.04187535388774374	0.02005234067123288	0.03526769049325502	0.005350945736017559	0.001002203609926641	0.005874324460855064	0.001010815378162549	0.01059926605464996	0.01289024019298481	0.02297776470103731	0.1106715094706182	0.09325512520205902	0.1913524422544024	0.1739969025580192	0.1678162615522961	0.2106997421579129	0.004117055859459333	0.01655258713694443	0.02849679535298137	0.03973309850098976	0.09107350121577487	0.155635595257006	0.0612150826455489	0.09521897304465256	0.09596839423741069	0.1365044665449378	0.00139017481511069	0.006485908177129845	0.1080415697718002	0.03661898748923859	0.04646025544719854	0.06290610425017755	0.001049587717031036	0.008027423805238645	0.001167603353444045	0.01944207860568626	0.002865120386399358	0.1587919315259926	0.1154767427123062	0.1235555624094692	0.005627587294536072	3.138428189948315e-05	0.0112663706793474	0.009794947141647602	0.01579444929292861	0.005768549786385985	0.2094219482136105	0.1784121146177981	0.1422584876601109	0.1286804318024585	0.001313636666324579	0.05954516938146787	0.001396709337571097	0.04184547967544877	0.001005766411156357	0.01515068113056324	0.001002021296555479	0.02407655201273355	0.001004494495865189	0.01255786491388616	0.01910608219647981	-0.002241359665503958	-0.01481043081222417	0.00857355327524641	-0.03223848672951027	-0.03732629618104164	-0.01214173965515767	-0.01440441545939155	0.00101305507947202	0.001007008468468924	0.001006194968541278	0.001039747211328533	0.008569892656028859	0.08189356410413863	0.001032175353267986	0.03662469641308443	0.2065845938947529	0.3876029819591923	0.00103647739617268	0.002034790792485825	0.001006920115042303	0.001069602396833584	0.001072438021935302	0.03561269914904304	0.1651685918400872	0.001015585827118416	0.001028937657863563	0.001020196521525482	0.06357620684972157	0.001789240421433248	0.003739811611114042	0.001705829579193187	0.1960243994427519	0.001013663911276124	0.07005239341265249	0.0828504625260708	0.06317652334080441	0.1017863806697265	0.1367051391060644	0.001012443578423546	0.002046004855708541	0.1862916616609446	0.1398975795677659	0.06240101514293148	0.08082732734705106	0.001014419419254178	0.1185627295086828	0.001644371959167906	0.001064616257781846	0.03574546905066726	0.01836409953150035	0.001002609367011959	0.001016128783880968	0.0194083629740785	0.1134681802156172	0.1360231530235664	0.1443378324048198	0.0124694591335935	0.0326039765621171	0.09662482678376035	0.06403073065342155	0.1338172435946363	0.002375290517120448	0.08241096878316635	0.03913618883106244	0.00106541873316501	0.001167264398356688	0.002527215513728835	0.1129869961032819	0.005125152995399646	0.01949498748661154	0.001007585627326879	0.1813713861906723	0.09342112592122467	0.00103533722475464	0.002070016678145985	0.001005972308747746	0.001002188061146188	0.001004663306105411	0.01656887168220398	-0.004817325909479438	-0.01473086856394334	0.00918639862086057	-0.03011474451290947	-0.03777212605865617	-0.01321412062603638	-0.01355474306995041	-5.335861879256893	-3.236851382346083	0.02719560006345172	0.03055311791354078	-0.07973029851251896	-0.2001284576779034	0.335855801791776	-0.5000160422046281	-0.04754981220695364	-0.6752562493569174	0.2689742129729564	2.514840012667964	-0.01284353312909055	0.07487558514901756	-0.0513670390846562	-0.09714921578717917	0.001456033463982139	-0.8223336194266084	1.327193045063904	0.01704272385459158	-0.2163818689008901	-0.01261089607858981	0.3943974091932128	0.09384939017851203	-0.1747333721682693	-0.1821641642362924	2.577080296887051	-0.2184814682646469	-0.5388927006749937	-0.7324878463927842	-0.3997581508152573	-1.263525962140013	-1.83882270723289	-0.001522823613064593	0.03389331751783386	0.1885277621588984	0.3452077250579432	-0.660743242504066	0.0392009645419517	0.04749179791904502	-1.283228456534182	-0.3346542028626953	-0.5247092304411675	0.1114428574227944	-0.06977821043897499	0.03121631593985422	0.05834420832742266	0.4321956440430316	0.06269228095001955	-2.356491826339144	-1.428195646036626	0.5834252747898168	0.1548167869370029	0.2014659847850896	0.3567335016020999	1.121169447267314	0.1221261971757291	-0.6321019127027041	-0.468308462066516	0.0438089561436788	0.02763391003572526	0.5631435626650266	-0.08045384591158168	0.009457407910027589	0.3584877707554626	-0.1318506333154733	-1.141908338665662	-2.604837209661162	-0.5370397059541582	0.2075513778655891	0.1029905554765486	0.1781003072131644	0.0779255714816728	-3.497668139973004e-14	1.032090444938151e-13	nan	nan	nan	nan	nan	nan
0.14	-0.01849248708725852	-0.06607556702726985	0.05764119364869778	0.4002814392239432	0.924017560974807	0.004731123043380893	-0.03658320322428235	-0.1128699954041961	-0.02827647027884116	0.281924770408854	0.08370541448094818	-0.1304159476419694	0.001408492917082584	0.09085358764635111	-0.08185542442802343	0.925530512133254	0.1705897847304263	-0.9255305121332489	-0.1705897847304344	-0.3290581421211521	-0.06532752680963692	0.02161885483738217	-0.01372144985123179	-0.1233662974213655	-0.05035104281089989	-0.2552132076211915	-0.01467850224260787	0.527553816349426	0.8035115354521517	0.1375732307766273	-0.00299074419013713	0.4936110055548225	0.0004796156157415781	0.07563379781669835	-0.3106642033437437	-0.05911938394218047	1.499353000219388	0.2463811571874679	0.05304716297136516	3.558844384476942	-0.176269164146685	1.285153491648849	-2.278611136962065	0.5470833855295005	-0.3083790304572147	0.03100132619069575	0.5185913280805299	-0.1000476707879586	5.365327451902083	-0.8739159420245791	-5.365327451902082	0.8739159420245795	1.288881061131047	-0.2543516051067368	-0.05826419193867076	-1.305676810898673	0.5010883815817603	0.08974455423226836	2.101362102045186	0.6701124353211605	0.4139419705308104	-2.057335318709767	3.19710331230223	-0.0973834065718914	-5.202205543875221	0.03851463610568934	0.001049886177710783	0.01189943504140421	0.001040603088850486	0.01372735598433235	0.00221269256748095	0.004328648542235544	0.002849156208344206	0.007032298202774883	0.007785702939670919	0.0497950467759193	0.0863011856344745	0.07653862942180605	0.001094877922676409	0.02747242424196457	0.0430125626018554	0.03763868609206781	0.1991588628143477	0.1916245282177276	0.3392872233296135	0.3540031058053633	0.001115037052842863	0.01846187805278328	0.001936057718197237	0.01424974286415821	0.00102247256431886	0.01178965171934394	0.002624857643380669	0.004704595483539545	0.001151000091946805	0.008804354230749219	0.0418982840519949	0.04705515316753579	0.1547307088198392	0.1675494268660836	0.001018549581814167	0.0160875806108314	0.004872835934657252	0.004098505441529341	0.001021152110787277	0.01847964026090283	0.05942415831095608	0.09242718505300292	0.001720235603807318	0.03900966568489569	0.005385173506246085	0.006778457628885586	0.003165837336582003	0.01086249102396943	0.1664159900389595	0.1472119255565088	0.00228054698711988	0.0324542077629531	0.074946817630136	0.05190947958135997	0.08927964172190454	0.07459171856183268	0.06725776741384269	0.04182371314272292	0.1127123419382899	0.1145960169828412	0.1593315994375702	0.1402404375120011	0.001017908436593734	0.006090899959893366	0.001947555572584792	0.0009108669281039739	0.1861091022223813	0.1104295613410881	0.1275612290632252	0.1456073458107125	0.06312126897418827	0.08148157024841945	0.08038863651770839	0.07976227351515268	0.001014290445639835	0.03745403086885526	0.1343691965849566	0.1470908305803701	0.003329280391170065	0.05406166208427807	0.009049795799756892	0.03716531143622024	0.04046639341489863	0.01960448795429983	0.02574191456963144	0.00402203445449032	0.001002488743010799	0.006179676567143163	0.001014659894220636	0.01127821654157232	0.01692106095222798	0.02765976921618403	0.1118223118963557	0.09386634852297654	0.1665870536466234	0.1518293884497821	0.156311403908842	0.1962726576278187	0.01123728466257209	0.02389631742946646	0.03139137652048672	0.04150663562057887	0.09601407925580564	0.1535687465854443	0.06274224940034628	0.09545929611585399	0.1234638422235759	0.1486487747236193	0.002236057416461378	0.007919398642272061	0.095084153184238	0.03061588561621739	0.04248978070221485	0.05859714042372023	0.001061591887616657	0.00852774776646417	0.001146892839699825	0.01944279962599289	0.002327432346437006	0.1638925308632126	0.1137619671895098	0.1224925906964328	0.005517386724820533	0.0001399431007158781	0.01777855859978697	0.01433082907051646	0.00879183731352496	0.004788955195569327	0.1950743381720093	0.1663742618428097	0.1190031791904595	0.1143181894101161	0.001178381311979157	0.0561874591119046	0.001953524349515275	0.04400956465789903	0.001005847116092156	0.01616815128660973	0.001002114642301552	0.02583065678632556	0.001004560240745516	0.01332589399375473	0.01600948029844873	-0.004637208048223209	-0.01471873467556973	0.008820624496619614	-0.03104757895544707	-0.03770706284900785	-0.01319260279656718	-0.01347882330795631	0.001014041521640244	0.0010073693343308	0.0010054263104532	0.001036910819055967	0.01613237274824015	0.07029710985314375	0.001025580373309635	0.02941050627286832	0.2041761102992594	0.4138951110147772	0.001038672919908333	0.003051289264767503	0.001007612827008935	0.001075047172203933	0.001082803716038003	0.02958551455880399	0.1784645792856044	0.001015381152270415	0.001028918406838441	0.001020352286936517	0.06296977388143185	0.002566381151479171	0.002879381247911592	0.001279225746476887	0.2236078678936985	0.001013318958751981	0.06221679560537139	0.07410729390574454	0.05703771341063538	0.09193955499560362	0.1200377718062978	0.001012939729038456	0.003037998567526354	0.1879594020743928	0.142499596510259	0.05072811046439219	0.08400017458284659	0.001016664447662805	0.1116939462373335	0.002128287789335198	0.001047237126103187	0.04103703316909966	0.01157926435319268	0.001002931614671396	0.00102074397617296	0.02299715713809886	0.1135245481637549	0.1167166035741044	0.1324176109264547	0.02388211472874578	0.03645615622282581	0.1078337536649544	0.06524483466556172	0.1862548291543062	0.00371057350693156	0.07207266251746207	0.03643181196170312	0.00108113482596359	0.001093899517697004	0.001181078684471055	0.109871413093828	0.005591679108002164	0.0292268989813084	0.001004463251888583	0.1611458891642991	0.07594681798480767	0.001029441108418661	0.002905907691630833	0.00100590745549868	0.001002235400688806	0.001004608624143507	0.01263318270854004	-0.006942997500314366	-0.01462097159472864	0.008884808655872394	-0.03032308840265278	-0.03805529791214986	-0.01423270702324222	-0.01251527127552407	-4.993542216049524	-3.33160296640427	0.01102430871479003	0.06619420995163749	-0.08297052519275798	-0.07499457121706823	0.5536730644578315	-0.6889131010747621	-0.03462877602432805	-0.6631545317471685	-0.1036673252952616	2.074435036358317	-0.00693544788677705	0.1409170346822869	0.02300407277941517	-0.09378508440857407	0.001763101358943644	-0.7846858647182924	1.516423155688149	0.01565240218709384	-0.194444227268867	0.01766257434365356	0.1147419676142507	0.1169519209253745	-0.09653709462727127	-0.1164692808117246	2.401056027638759	-0.1646064238983743	-0.6018990935586138	-0.7814973807498247	-0.4318570148372887	-1.162533568482023	-1.607202310796037	-0.01558783889967201	0.04638094088055164	0.3218569428849654	-0.04499807013586982	-0.3422333793135583	0.1104430295544629	0.03724191329049664	-1.029609872025921	-0.0844701549018444	-0.2138618460664112	-0.1877219607833609	-0.171617449478762	0.02918157764312122	0.08471952817398719	0.5557446632553228	0.04815067492587993	-2.085604826676767	-1.429456285681707	0.8356918391227166	0.190480710773608	-1.150965787064243	-0.3834736351312787	0.8496607222382543	0.1642505017215745	-0.5807017493170912	-0.4075669541188278	0.06560542051314464	-0.05266261950520515	0.4729000191651958	-0.1376965702685206	0.009444126415144303	0.5319574579997536	-0.02042670437441332	-1.2848997867458	-0.5573825162995756	-0.1236705106912808	0.2214504228871531	0.1011892131459033	0.1733127859615637	0.07661875402431496	-2.440898456049965e-13	1.113193598789246e-13	nan	nan	nan	nan	nan	nan
0.15	-0.01806987018641323	-0.06868478967150216	0.05755677552279221	0.4151573968098481	0.9264429670297822	0.005207080668587929	-0.000683315191635521	-0.1137185896537447	-0.01591681946968654	0.2589233840187966	0.08860804516502054	-0.1332876689495217	0.001919196559927352	0.09529185185628873	-0.08315006332525764	0.9757697057103775	0.1605429193081089	-0.9757697057103596	-0.1605429193081226	-0.3159945699101313	-0.06779130021035683	0.02096743942003107	-0.02677238750281014	-0.1183571290464013	-0.04946943964464412	-0.2332787232767572	-0.008364943133313187	0.532471679780394	0.7829063972675718	0.1572671015854225	-0.00385225670091984	0.4433878238890315	0.0008842540629022858	0.01068178820317527	-0.2100517863329847	0.03881917083100755	1.476566681481342	0.2383976880036761	0.04260772002473156	3.61504324213638	0.002977307551668282	1.181202668909206	-2.32199407920685	0.4331303026345559	-0.269518342502319	0.07011444566320268	0.3678221457913187	-0.1565393548055998	4.679570709764818	-1.130691924632662	-4.679570709764787	1.130691924632663	1.321238102577208	-0.2380457852288494	-0.07190855018937845	-1.310249861318197	0.4986087025088735	0.08485434930466798	2.305407505656954	0.5959870424914055	0.5674982413040255	-2.050840828875123	0.8718393289853401	-0.07422443520389042	-4.82428547529143	0.04090454829224219	0.001032439671589202	0.01221154994542043	0.001024449543935527	0.01427690224616655	0.001622037382853183	0.003955486273289281	0.001962710618081983	0.006247661897629374	0.0162105486517596	0.05758907309656242	0.07620348905083828	0.06872008277544255	0.001059764680074653	0.02726469317719683	0.03508513774768979	0.03140817482724398	0.199784269205116	0.1891672009686979	0.3666648663495419	0.3725386861229916	0.001077744346354702	0.01845549237617611	0.005080972329941189	0.0178188477882027	0.00101533662374601	0.01166259526425159	0.001867776126008424	0.004224701847629038	0.00111726791512896	0.008886984845931223	0.03466372210399737	0.03926676562887715	0.1669732446072009	0.1835939923981537	0.001016587065050117	0.01628760658613356	0.002999720400658451	0.0029703648865918	0.001020531955537953	0.01847687018244771	0.05936052399112499	0.09227900754434205	0.003845515448161418	0.04164864081541594	0.004225087875722038	0.005936617541216567	0.002216131413972769	0.009932373092965465	0.1933415951627182	0.1705736633434027	0.001660480739750325	0.03105121379913834	0.0668005645340831	0.04545961254068157	0.07973044311995373	0.06617731796748134	0.06047108212003466	0.03712520151468568	0.1030282963527637	0.1043199930393241	0.1419961281956679	0.1254018346684934	0.00101781315004623	0.006029380267485417	0.004970976018841575	0.002196144554416506	0.1867106346255124	0.114201372297786	0.13256283622857	0.1419621166596968	0.05935863651183562	0.07800773128055169	0.08216340003392883	0.08068001726145679	0.00101768082985201	0.03777361632619235	0.1233747965449237	0.1373398138929901	0.002716018130711742	0.05371957970377053	0.005174467041531026	0.03541843456804778	0.03867055968591211	0.01940237904031129	0.01937893891942063	0.003169430323144275	0.001002835668299401	0.006486497711767386	0.001017277285812276	0.01200867905372003	0.01961710015017719	0.03122223801354631	0.1123367483408941	0.0945293186889047	0.1448538807119042	0.1326924606144293	0.1435970200804461	0.1812060240716937	0.01862916986546007	0.03130908481851522	0.034216880605361	0.04316244916349135	0.09711321883024697	0.1429034431736834	0.06248871491160872	0.09038343120942971	0.148705880584659	0.1470891549386399	0.002967134888015081	0.009347945878747687	0.08352441325133997	0.02533134257646444	0.03946523411544726	0.05519237075494349	0.00106565407005302	0.009014479730626265	0.001125659217195256	0.01944459125229504	0.001761464048836405	0.1675996276783328	0.1109020735792449	0.1206876573452226	0.006247274006890087	0.000309995531868535	0.02565176800947007	0.02014428104000415	0.005020011271599866	0.004350944879939242	0.1781680500347095	0.1527734931924186	0.1036810435037495	0.1088701417637919	0.001105141663600899	0.05629559239318126	0.005533895022660632	0.04885952462054748	0.001006019086043746	0.01710678522516624	0.001002241086162583	0.02745311745852134	0.001004689489389763	0.0140234088008465	0.01257434963288953	-0.006640085871103193	-0.0145524336052492	0.008958855506587652	-0.03094030215749324	-0.03768160136265709	-0.01391903490027898	-0.01235751782785677	0.001014483316758311	0.001007863471477235	0.001004910826990229	0.001033624556730083	0.03315954547972413	0.05622964656272102	0.001021209515140389	0.02253465268770619	0.1979044795635036	0.4311310053811765	0.001039130587418435	0.01290322502567708	0.00100816136999828	0.001076924427334698	0.001081590068800591	0.02316380438764712	0.1933312276473764	0.001013836826237566	0.001027214602387121	0.001019492509054125	0.05610069214314956	0.009040934391408479	0.003102781732797998	0.001172352089165165	0.2495859843863018	0.00101224971861425	0.05108999748609922	0.06067170692391756	0.04736985239872307	0.0869032130953943	0.1104565268202985	0.001021753397708945	0.01247428380389891	0.1874915609016645	0.137835764230694	0.05791496383217452	0.08498022680738407	0.00102505461936334	0.1028688195928876	0.002026121239349064	0.001043542426928357	0.03269659193312462	0.01276751421674362	0.001003420992507605	0.0010193728710094	0.02225150364404455	0.1126828921803179	0.1051652695281416	0.1162600534350356	0.02909880706179299	0.03837666858441976	0.09060240756807786	0.05951465965406059	0.18686057961592	0.003750466966888168	0.06408140945037566	0.03538040736961352	0.00106036161257039	0.001111716643629949	0.001160798836009192	0.1041204654903736	0.008231215127306015	0.03891360835614105	0.001003908060484274	0.1401600155965	0.08650326529914218	0.001028408690088642	0.01471460677023462	0.0010064439227646	0.001002488816495427	0.00100500621874535	0.009092152506809175	-0.008400634390614212	-0.01433130214334522	0.009156323997127767	-0.03132679636341258	-0.03735718263671203	-0.01439452930562029	-0.01111000958962379	-4.587242442469292	-3.601308829350779	0.04311245364885392	0.05149384711579215	-0.009542390922552131	-0.07250826928730716	0.9818704209733887	-0.8694054561539721	-0.009386522640749462	-0.5926232078654479	-0.3774374141089612	1.633187622341468	0.004102514169570224	0.549418620992759	-0.02814719606813437	-0.01875800951495401	0.01240526781580756	-0.7658661636765526	1.682750791892841	0.02288893231580323	-0.05998163953540397	-0.008771363717992274	-0.1417500223959057	0.3882081888622773	-0.06720647849635743	-0.07225770841685228	2.271624383851303	-0.121323548886665	-0.6839914666771483	-0.8988303142139722	-0.5047436569285054	-0.9106959964366823	-1.361500788361565	-0.001279278422673787	0.2024486045423392	0.4280959749998466	-0.6467614027463362	-0.3175922736255986	0.07249785158680822	0.02652555134743853	-0.9203350277671535	0.01342197463661646	-0.1300230475836449	0.07004326341826771	-0.01861088316217446	0.0315529876113811	0.06840806948742323	0.2131998674825375	0.07921644193044593	-1.769030829463284	-1.578962326266365	0.6576578549273085	0.142004187032592	-1.09543268665968	-0.6177318268717352	-0.9236362539565556	0.1245033324711008	-0.4847709594748431	-0.284896377537178	0.03983453332595959	0.02718575383877447	0.2812239405272758	-0.2246389047283828	0.02259571467541689	0.6294665851357261	-0.04722220004521373	-1.432687068893927	-0.5040319327692132	0.1343654754882437	0.7028739478647171	0.08735465503994959	0.152021441765082	0.06395510468206254	-1.115151755800548e-13	1.109267575952701e-13	nan	nan	nan	nan	nan	nan
0.16	-0.01824300720636769	-0.07025403197015694	0.05834924530670701	0.4298273361443281	0.9287794674186771	0.005592544602751088	0.03559586202002758	-0.112881909387008	-0.00476389692594447	0.2354783300614757	0.09236177156059258	-0.1358773767207684	0.002790282697120042	0.09818524320057177	-0.0849393964470733	1.019063115253467	0.1480712505939109	-1.019063115253465	-0.1480712505939109	-0.3026852856395249	-0.07008129671805538	0.02018289066043853	-0.04004122991562238	-0.1134368551892632	-0.04868839041910331	-0.2087076027316777	-0.002691008273761678	0.5388611316883332	0.7627517486612667	0.1576133869467326	-0.004461339686553606	0.3974882023288055	0.001267536480897051	-0.04351698634373225	-0.1026681342226037	0.1162581980225041	1.458149349934382	0.2286000239377023	0.03494842476258969	3.634702220281145	0.1607857391005884	1.043807838586083	-2.36734465041808	0.3173025278052647	-0.251976323173017	0.103077825170438	0.2096167550194418	-0.1989865156975255	3.976170645096173	-1.358876600401237	-3.976170645096172	1.358876600401238	1.338023473048086	-0.2195962265024091	-0.08489086038692854	-1.349257763145459	0.4833094780165294	0.06963376608929817	2.628689342182464	0.5421875853722464	0.7082596659250849	-1.967237403054642	-0.6724137772085839	-0.04689750154287488	-4.337493522762471	0.03424343027234	0.0010239408470267	0.01259595974257207	0.001016623292321157	0.01491280902113689	0.001325694576053197	0.003780191474875169	0.001516003931687378	0.005770621227815314	0.0286274057098019	0.06896721962150655	0.0641805050452208	0.0592583357369182	0.001040026740512017	0.02723531207447775	0.02754521897787674	0.02559271220233907	0.1978224815498272	0.1842829941436333	0.3902839637970411	0.3866769901556825	0.001059331429565885	0.0185128123676873	0.01151017077226586	0.02476840870122929	0.001012044697374509	0.01163207115437213	0.001488823023808313	0.003998147957064254	0.001099797807300783	0.00900530450670878	0.02772199556737746	0.03188033948076354	0.1800527069765809	0.2010096595272832	0.001014833736931315	0.01651608204596959	0.002053647771877507	0.002322917529070557	0.001019791958095531	0.01849311758392521	0.05621843994878717	0.08964473354406348	0.008114654619644923	0.04632113113572171	0.003750683533381868	0.005526816947410054	0.001685629114780043	0.009363268794742929	0.2191450684016646	0.1926510703157397	0.001349066126393022	0.02992111318380791	0.0572055914388262	0.03831130720577286	0.06832235785124689	0.05666616075564063	0.05230039801845796	0.03179087308091415	0.09518663340901831	0.0960216015295377	0.1274221350826529	0.112990771135584	0.001022174444478775	0.005974050816077078	0.01113686452057161	0.004795319422351666	0.1869055362548757	0.1189032953720207	0.1336177533359408	0.1334178449022035	0.06050676818086547	0.07582856758856651	0.08358812587187366	0.08120007318464799	0.001023572261120282	0.03798154936061383	0.1131157665362615	0.1286892987786462	0.002356984183740306	0.05427746749376588	0.003196970196229981	0.03467466008435374	0.03379721382056838	0.01946021493126867	0.01660449193879379	0.003255666663763145	0.001003253855646694	0.006798143046014491	0.001017899463910689	0.01278707983591061	0.02064003869241609	0.03305278199207291	0.1122859578732602	0.0953461390350045	0.1266492111285952	0.1159037700789193	0.1292830898874446	0.1647915730879668	0.02487684894619193	0.03726539885263227	0.03660386509676651	0.04437316314592615	0.09036299654832176	0.1293933370248767	0.05977126875197287	0.08338400996399864	0.1634860322722766	0.1349350181499918	0.003352916101808393	0.01047035302949188	0.07332729552089319	0.02074918440998429	0.0373471239081977	0.05266902491471497	0.001057293634864813	0.009486309650787813	0.001123955356194612	0.01946981075775487	0.001467568645865831	0.1697711016072088	0.1068197141827457	0.1179728365065958	0.007919901279072257	0.000552444492010227	0.0342723663144275	0.02689483375816495	0.003097990469282907	0.004243574368630708	0.1593445918031076	0.137771857953689	0.09899661995314514	0.1048014523586576	0.00106800821766784	0.05865613479120935	0.0131332997633657	0.05715369117916944	0.001006373395840848	0.01793158599724121	0.001002431048262067	0.02888792748756256	0.001004952978467817	0.01462641403330885	0.00906861927654857	-0.008279469738929717	-0.01430388694755348	0.009185942737413815	-0.03157368186534919	-0.03720770401691487	-0.01426906045643504	-0.01104690821055706	0.001014925111890921	0.001008357608633754	0.001004395343528067	0.001030338294408344	0.05018671821120575	0.0421621832723289	0.001016838656966005	0.01565879910255604	0.191632848827751	0.4483668997475759	0.001039588254931221	0.02275516078658741	0.001008709913014252	0.001078801682471235	0.00108037642157346	0.0167420942164913	0.2081978760091462	0.001012292500206793	0.001025510797919016	0.0010186327311599	0.04923161040486684	0.01551548763133461	0.003326182217687906	0.001065478431854651	0.275564100878904	0.001011180478469082	0.03996319936682872	0.04723611994209415	0.03770199138681269	0.08186687119518292	0.1008752818342966	0.001030567066410922	0.02191056904027227	0.1870237197289358	0.1331719319511294	0.06510181719995341	0.08596027903191268	0.001033444791089034	0.09404369294844184	0.001923954689362508	0.001039847727758696	0.02435615069714743	0.0139557640802942	0.001003910370342074	0.001018001765844572	0.02150585014999222	0.1118412361968796	0.09361393548218302	0.1001024959436246	0.0343154993948377	0.04029718094601559	0.07337106147120437	0.05378448464255801	0.1874663300775285	0.003790360426842069	0.05609015638328892	0.03432900277752675	0.001039588399170886	0.001129533769514789	0.001140518987547841	0.09836951788692208	0.0108707511466103	0.04860031773097428	0.001003352869077032	0.1191741420287006	0.0970597126134755	0.001027376271749411	0.02652330584882718	0.001006980390032408	0.001002742232304256	0.001005403813348659	0.00555112230507798	-0.009858271280914016	-0.01404163269196181	0.00942783933838307	-0.03233050432417273	-0.03665906736127416	-0.01455635158799837	-0.009704747903723547	-4.099902755249285	-4.001410146988712	0.0254832870429841	0.08346631262802555	-0.04339703132552716	-0.01347544411719435	1.270497105330112	-1.017553179773777	0.001041216330149243	-0.5801448036998382	-0.58904324049211	1.194979779374526	0.00580568568050865	0.8170082324689435	0.04231054201130405	-0.04311713547266743	0.008900910166822658	-0.7042935866036294	1.790643475100901	0.02134229909219417	-0.09830558833144495	0.0214660774441825	-0.3824773307192559	0.5236549588773396	-0.01012919582579244	-0.04426655428745731	2.144189864728034	-0.1100277542980143	-0.7415867524102753	-1.000848704252591	-0.5590203759925517	-0.7670070817618179	-1.121694448681387	-0.01434979055069749	0.3091603892260123	0.5078793663978488	-1.024806591430634	-0.08329832413832958	0.03090546494444213	0.01491142886073566	-0.8095095574163752	0.09552387920183286	-0.01324136916237505	-0.1357329997980021	0.01615064491036996	0.03014641557093977	0.09430718217457772	0.2093596995791774	0.07892071096216867	-1.615957366729873	-1.699019771209505	0.5444011681165823	0.101460798702994	-1.719926334463384	-0.768184902928208	-1.269242678496167	0.1030224845530382	-0.4402247746536103	-0.2312821884344797	0.06262501147496691	-0.0479770564124967	0.1657754419233048	-0.3196740677695646	0.02392343227652622	0.7193776077555044	0.04570125647132056	-1.565073104413313	-0.2815108680668099	0.3268113125459743	0.9102917420305104	0.07842257988542059	0.1357826573502226	0.05771683911461772	1.577346281369677e-13	1.0713298824411e-13	nan	nan	nan	nan	nan	nan
0.17	-0.01894519361455932	-0.07068174075500835	0.0597861676350634	0.4443301371517994	0.9310029912183815	0.005918074451060414	0.07195805397961584	-0.1105309612606661	0.004911346901748465	0.2116835056774803	0.0949187677190204	-0.1382892689253649	0.003987864621481188	0.09941710486734343	-0.08705977727345211	1.055280459132198	0.1336011832460546	-1.055280459132184	-0.1336011832460651	-0.2892811952102943	-0.07217058110778034	0.01927965038853349	-0.05385902232421305	-0.1087429587946755	-0.0480880039873495	-0.18070585073101	0.002567460887186495	0.5466027413297555	0.7437835381257215	0.1472212232564844	-0.004804743754321873	0.3556525824778774	0.001637639635050853	-0.1001394248329484	0.02237782237840082	0.1611007654057377	1.442500494162735	0.215236315046699	0.03093924895569999	3.637785229433725	0.3123612413449116	0.8830273470881523	-2.37407721064033	0.1885895880738255	-0.220554504707758	0.1386616412809134	0.03125364768607349	-0.2163482911195286	3.267398011733979	-1.505992411837235	-3.267398011733905	1.505992411837247	1.341586731721084	-0.1980248592971532	-0.09493481051975931	-1.417194932938481	0.4536133625602827	0.05059873760660991	2.954118778983366	0.5200364007574249	0.8381347304191448	-1.818999583042388	-1.31487899194119	-0.02382533253189193	-4.014325740898429	0.03973344047808163	0.001019564534821228	0.01304030167385155	0.001012720517393925	0.01563865864858975	0.001168251274207188	0.003707431221585547	0.001278282917386399	0.005490011183567765	0.04558078033672557	0.08411040357201154	0.05205418947505754	0.04955943666680199	0.001028775453364376	0.02738468414489455	0.02009820542668325	0.02002218029757992	0.1925446444609461	0.1771394261164967	0.4105744019162617	0.3965295682397284	0.001049450697150652	0.01861696930567271	0.0223872926884107	0.03609219828341682	0.001010884742761436	0.01175323320647171	0.001288747051849129	0.003922795815230197	0.001090644799136696	0.009150082415837001	0.02110805596571224	0.02528694753332247	0.1956901070797874	0.2200908264386921	0.001014238517955829	0.01677099535200102	0.001550919304059452	0.001957828773207358	0.001021287855638389	0.01853492756303145	0.04943920080699273	0.0844408249049496	0.01465929854811432	0.05306777570071475	0.004251984389370175	0.005767466097056205	0.001380151117006055	0.008995959835442758	0.2450677194831124	0.2135497408213249	0.001183866767779951	0.02896124188894552	0.04475073591103215	0.03007199164541543	0.05350118022183353	0.04544644502752183	0.04122767654957044	0.02531218846360977	0.08961308455075637	0.08951677527367553	0.1157191326426687	0.1026804919238278	0.001026282620055786	0.005913636064163379	0.01890983666271568	0.008292300607217423	0.1861380615801873	0.1241286532025756	0.1326021859070886	0.1230887221667925	0.06372858060925507	0.07529259296034023	0.083872467050278	0.08059924979868188	0.001031694878756232	0.03807220262076075	0.1033614774249477	0.1206953685870959	0.002039115573126364	0.05517992759517521	0.002144304317662178	0.03463089878509833	0.02855110951079653	0.01841463417539409	0.01532226508014146	0.003740352220572349	0.00100377540521915	0.007117880757895473	0.001017877401056442	0.0136381892928768	0.02066130643048401	0.03396620394250543	0.1117365324571552	0.096139155699716	0.1108227263036959	0.1014729061635758	0.1131517757220223	0.1468920322324112	0.03059053749194756	0.04231892900584092	0.03890586950075373	0.04540917860905622	0.08403523746781411	0.1168010844648398	0.05657278050569333	0.0767561262365669	0.1711739517486786	0.1256357231246061	0.003219527784174034	0.0111361315277239	0.06411955591703915	0.01703304114684026	0.03537592831970801	0.05030469233779956	0.001585748669546005	0.01051977720017522	0.001115307676528	0.01949164228867265	0.001304976483026963	0.1703741262247309	0.101638386751236	0.1143407424167012	0.01007595702448334	0.0008433165446953547	0.04251376910655943	0.03390500450332613	0.002074715467934852	0.00442461853857165	0.1393753646966216	0.1216859027098742	0.09799647250556497	0.1015069757231712	0.001049537948221741	0.06235393183646679	0.01932589560541753	0.06391350784480053	0.001006903047157317	0.01862167937936222	0.001002688936615373	0.03009931736749353	0.001005352746924057	0.01512325526024044	0.006541138708090319	-0.009865365189417115	-0.01403001306821478	0.009712167601979941	-0.03172730929665292	-0.03582440419302358	-0.01435694131563664	-0.009411486348353456	0.001015081618071703	0.001008913655593962	0.001004120694711307	0.001030656273207043	0.078639796104747	0.03231253328021886	0.001017256699718595	0.008338285990783836	0.1765742217605818	0.4593717486916978	0.001038808882543925	0.04426494892819364	0.001010496283672443	0.001081421755271896	0.00108174217317561	0.01099478420477871	0.2336269721499176	0.001014741443051977	0.001026599195694467	0.001026408435320348	0.03409710230780168	0.02701108372021094	0.006009912612484848	0.001058301282869838	0.3051562877378705	0.001012268526276176	0.02049910558853693	0.02412326097980012	0.01936458631979417	0.08205637072325593	0.09648568313552777	0.00103055074416189	0.03208787118965799	0.1829563887513321	0.1292458750560466	0.07012984701135909	0.08277495031905859	0.001045820731394477	0.08550017305421134	0.001523135740911344	0.001043179870807911	0.0209053194953441	0.01387990893057063	0.001004663202667312	0.001017729788691927	0.01998585278983063	0.1101715339803508	0.0825889133575694	0.0802514078516104	0.03948654996492523	0.04274506347934662	0.07726210602152189	0.05152494159967082	0.1799918293726819	0.002477553563839515	0.04893097097998646	0.03198306935559499	0.003064428968383262	0.001086649570203021	0.001131294378557293	0.09083251268742079	0.01366995169559801	0.05533301558717803	0.001003057254811889	0.09876269527450693	0.09621285314958695	0.001032796379163358	0.02575314781092014	0.001007855175006307	0.00100313929163061	0.001006077571405534	0.004805671262041264	-0.011456935766707	-0.01374684348987844	0.01046585507742347	-0.03139838070594132	-0.03377337383453177	-0.01428529395694881	-0.007541455241854433	-3.477978189643645	-4.464250068703357	0.05509231647355243	0.06832333221775025	0.01292955905833111	-0.03314263617235862	1.726743989496818	-0.932012750843405	0.02702786206263701	-0.5406487550773204	-0.8267611616966163	0.7727084235767205	0.01354355746645756	1.406911818791352	0.001450800928614809	0.01465665383409083	0.01785155270262571	-0.611279052313899	2.00572703333286	0.02800477221977629	0.001597292959958819	-0.003620735844014788	-0.659101020369346	0.7998669875569263	0.05937846970327962	-0.02949113089494142	2.027217604683777	-0.08294982198631459	-0.9038285951342382	-1.248308248625446	-0.7325348844051829	-0.5505910486839141	-0.944992883848652	-0.002292329389111193	0.3910065147548152	0.5315178188748638	-1.012461431727155	-0.02671247778373869	-0.1445413412146341	0.003476057186451123	-0.7854690255306863	0.08812669499001065	0.0103034031783449	-0.08499819675239385	0.07159468441345851	0.03316558311140017	0.08293282287379697	0.01554873886534251	0.07437417601263793	-1.307694507043195	-1.879681774398193	0.461025453683534	0.1018445958024045	-0.8356937924291548	-0.5535819939519193	-0.6475343791444877	0.0333338623011479	-0.3148917044435628	-0.2432803486463299	0.1419589267823964	0.02709450355939421	-0.032037822169118	-0.4085518894034555	0.03332152428823783	0.686915076770852	0.006658781570818752	-1.643342036844369	-0.3737395108980419	0.4065885343491151	0.4692602387379652	0.06051719837053215	0.1076201531868932	0.04278104067181936	1.281037054494468e-13	1.082856728012703e-13	nan	nan	nan	nan	nan	nan
0.18	-0.02031017829400249	-0.06970144661974705	0.06137075056995121	0.4586791388800036	0.9330668253006746	0.006226963662775357	0.1083525477645501	-0.1065755374567209	0.01273237841867895	0.188347646163366	0.09602342100588057	-0.1400915145539854	0.005607977155459166	0.09870027754205356	-0.08909153510024954	1.084413073109906	0.1185342915038198	-1.084413073109906	-0.1185342915038261	-0.2758777086266408	-0.07403707806109999	0.01830064211952985	-0.06844301286171127	-0.104401716704903	-0.04767331132008098	-0.14997607273132	0.007920322820096219	0.5555852756579135	0.7265198594206541	0.1331386064857776	-0.004978686747522607	0.3175077816413138	0.002061330088848993	-0.176076640594449	0.1789324498052282	0.1457903193300883	1.427389494080974	0.1966620804247203	0.03162029744371375	3.641162585351753	0.4816808746103296	0.6729653764522198	-2.275551676447313	0.02683395346609216	-0.1300470079616829	0.1875839472101387	-0.180121043319469	-0.1812619157700416	2.55922466489253	-1.478241479277133	-2.55922466489253	1.478241479277133	1.337902703932581	-0.1750387392213041	-0.1000444598066091	-1.502497388926954	0.4127786170535168	0.03249501319227325	3.174294541992936	0.561066139762804	0.9564446032722816	-1.626331036958925	-1.410504393310779	-0.0130052866278158	-3.599329719889733	0.04496089020195624	0.001017455674248042	0.01353195041414884	0.001011048215639252	0.01641167005294032	0.00108936752074069	0.003720474221457111	0.001159488394629628	0.005297847075755866	0.06725138414025318	0.1028741855060453	0.04073316963346934	0.04042235838478105	0.001023361290908944	0.02773976260184194	0.01261001879494902	0.01464599354459115	0.183521195077819	0.1680059549745014	0.4276999453736436	0.4020746103500675	0.001044122380657626	0.01875404062742194	0.03807444060572207	0.05208988777341109	0.001011198671294589	0.01205166582456268	0.001189950678669979	0.00402347996680664	0.001086752801415396	0.009318273178400715	0.01483423396401441	0.01971687344594222	0.2147107060261969	0.2407269427169991	0.001015166114737921	0.01704346569257927	0.001299558624915063	0.001881052499085833	0.001025925138224375	0.01861036985330053	0.03870516453277473	0.07644678067133176	0.02351313239136889	0.06180233155552594	0.005835639364097566	0.00673677522056676	0.001223641716652452	0.008767528309994896	0.2716762647046392	0.2330288897753041	0.001101780701215915	0.02824205039719447	0.02872483121346227	0.02028369059359247	0.03444549663073833	0.03159571963804782	0.02650278931378229	0.01722380865401481	0.08648150751315019	0.08467712297014836	0.1068854022198188	0.09399828365503152	0.001028327569951702	0.00583702083790817	0.02772375009688145	0.01263086305771072	0.1841137061837907	0.1294201641327819	0.1304032985054227	0.1137397467461426	0.06773927944478912	0.07523800050738233	0.08264925112090782	0.07843982237910771	0.001041944958950361	0.03805620718561946	0.09398615408928081	0.1130560673752535	0.001679618708239941	0.05610317247179637	0.001616986375827518	0.03499701402528856	0.02411349143199456	0.01752795008871809	0.01462480307787023	0.004503724711232416	0.001004412653871481	0.007448743834334912	0.001017730321369724	0.01458609856644694	0.01993903615532525	0.03420823773740429	0.1107192524570621	0.09672745363592196	0.09667558860769845	0.08900029812372116	0.09507900605684028	0.1272220701097664	0.03599143554244882	0.04638031974928682	0.04126663424735084	0.04633210109973915	0.08209143787075038	0.1119360688786057	0.05378416254608989	0.07238856705705042	0.1729391659437461	0.1208459695158957	0.002498117138741131	0.01120104321952191	0.05570023950496783	0.0142135937918778	0.03322152882344946	0.0477694975075254	0.002860209050856746	0.01228329675184933	0.001089536077380196	0.01950672352222334	0.001219019856346783	0.1693929990889458	0.09541650264310778	0.1097656559343795	0.01253846140487947	0.001200285898801006	0.04994629594292952	0.04071830600359736	0.001560471859421478	0.004699774081017166	0.1187058687674921	0.1050805353669002	0.09706009444142279	0.0973995611033759	0.001043017287185249	0.06666471423419883	0.02209627930153226	0.06709066890639907	0.001007605350777902	0.0191603520016093	0.001003016445651542	0.03106282724252693	0.001005889578549081	0.01550462753489651	0.005201677823245873	-0.01145977333010824	-0.01374219564037964	0.01057958638286219	-0.03115710269493365	-0.03343950856723149	-0.01420552984800412	-0.007424150619706706	0.001015238124264165	0.001009469702568244	0.001003846045896961	0.001030974252010161	0.1070928739982908	0.02246288328813823	0.001017674742463483	0.001017772879013355	0.161515594693408	0.470376597635819	0.001038029510154729	0.06577473706979688	0.001012282654358694	0.001084041828080901	0.001083107924786896	0.005247474193062437	0.2590560682906914	0.001017190385905649	0.001027687593451117	0.001034184139474025	0.01896259421073803	0.03850667980908708	0.008693643007286122	0.001051124133886362	0.3347484745968378	0.001013356574079791	0.001035011810240796	0.001010402017493807	0.001027181252770236	0.0822458702513324	0.0920960844367617	0.001030534421927988	0.04226517333904477	0.178889057773729	0.1253198181609639	0.07515787682276627	0.07958962160620495	0.001058196671716563	0.07695665315998051	0.001122316792460157	0.001046512013858243	0.01745448829354032	0.01380405378084705	0.001005416034997517	0.001017457811533399	0.0184658554296685	0.1085018317638237	0.07156389123295226	0.06040031975960697	0.04465760053501646	0.04519294601268119	0.0811531505718413	0.04926539855678453	0.1725173286678375	0.001164746700836422	0.04177178557668376	0.02963713593366639	0.005089269537581933	0.001043765370895963	0.001122069769566648	0.08329550748792496	0.01646915224458608	0.06206571344338272	0.001002761640543822	0.07835124852031325	0.09536599368569935	0.001038216486565158	0.02498298977301535	0.001008729959984457	0.001003536350958768	0.001006751329464763	0.004060220219004921	-0.01305560025249996	-0.01345205428779505	0.01150387081646383	-0.03046625708770959	-0.03088768030778936	-0.01401423632589924	-0.005378162579985209	-2.642016525933975	-4.862848371444962	0.03494464853874947	0.09289866804517032	-0.02623638093329494	0.00421374319171321	1.994616702048795	-0.9051890224918056	0.04218249361979286	-0.5412757733058893	-0.9870238634541983	0.3334725846373626	0.01238856237314834	1.751788214022115	0.07776465534232897	-0.007909876939682894	0.01358348053063182	-0.4996300145827395	2.101633348482023	0.02485370601544695	-0.04064309250422125	0.02819254675929569	-0.9405044496299182	0.9212372168398323	0.1356027989633103	-0.01649106755647529	1.860285554408539	-0.06189179373528256	-1.05138385070693	-1.527050636521454	-0.8809594144560271	-0.4339722913213431	-0.7960802600915639	-0.01758988533961585	0.4774766423653587	0.5211099863331828	-0.8287771284779788	0.01297811091836045	-0.2808153417501993	-0.006418310092706951	-0.7385837614725411	0.09968083424738707	0.0687339387256122	-0.103953665957762	0.07188803167657988	0.03237148847814378	0.1136671454855299	0.07508206855780059	0.03797696526317253	-1.224306191656426	-2.053104024659971	0.3459732861433845	0.07884220423342739	-0.1744789396975168	-0.3161199933393559	-0.3673343951531242	-0.01715087675302657	-0.2608855930037519	-0.2654546391377589	0.2086354117073472	-0.04932712855935958	-0.151054908728653	-0.5082725462825447	0.03714289261286829	0.6800037587947505	0.06452353095919483	-1.668955524244453	-0.4440984649314368	0.4494083829634963	0.1937606211815999	0.04813842794580526	0.08620665639317091	0.03462304867610953	-4.643908458573126e-14	1.118366380412526e-13	nan	nan	nan	nan	nan	nan
0.19	-0.0225724644394695	-0.06700309903277521	0.06243107968658964	0.4728723861969272	0.9349150044024898	0.006568541606003996	0.1448315620683299	-0.1008460924529812	0.01809351045561695	0.1667227468376323	0.09532118217702339	-0.1406077732817948	0.007810110596431186	0.09572088936176877	-0.09043535091427908	1.106496027356609	0.1048857558147029	-1.106496027356594	-0.1048857558147158	-0.2625306187440372	-0.07568013939452146	0.01729544731162154	-0.08389609215678305	-0.1004994324950818	-0.04741426877915618	-0.1179012662096239	0.01390637784791567	0.5657021276385341	0.7112591945860409	0.1195004390988598	-0.005150791899417847	0.2830514371806304	0.002642652367819913	-0.2761304599718042	0.3599465729447525	0.06115349866454104	1.411290409889033	0.1725728693725087	0.03686855910053027	3.65196799502923	0.6610352980704052	0.3956144587178353	-2.039872933599379	-0.1680859695469988	0.03252975633645376	0.2524192571092634	-0.4134241798594459	-0.08251334113840179	1.858346401188546	-1.233684245816418	-1.858346401188465	1.233684245816417	1.331514620979798	-0.1549086666642323	-0.100458067461202	-1.580583170657318	0.3693141798185426	0.02142249809010392	3.218319071856889	0.6367171022140999	1.065730385236225	-1.44230636863379	-1.298202822720453	-0.02489836767658407	-3.28551337500194	0.07196978099103975	0.001016607352491364	0.01404342828569982	0.001010693293976798	0.01720358036604544	0.001047423216501043	0.003787478494175494	0.001095299418330958	0.005186395940790665	0.09445020043324352	0.1249998591407767	0.03143109721439662	0.03279472780233866	0.001021093480822681	0.02830949836358888	0.007025400636140301	0.01068291180442487	0.1698988914836984	0.1571013513679494	0.4421926724474781	0.4043589433194864	0.001038464646341265	0.01890427209861158	0.05747247549031954	0.07119341507381671	0.001011422467099815	0.01258469266566745	0.001137222518921575	0.004264610643058357	0.001085217268601285	0.009500728734818034	0.009687124566825788	0.01550052441826615	0.2383203795211487	0.2619781458980272	0.001016567023139004	0.01731806574689721	0.001166002134569668	0.002045579176560525	0.001030328465954109	0.01872163964639247	0.02733273221026139	0.06747346638765971	0.03494308394534498	0.07253612253568915	0.00906928467860948	0.008761619223937733	0.001283053557886245	0.008735102491775008	0.2991603959896122	0.2505070198318112	0.001058570753771304	0.0278393321305283	0.01569425289324671	0.01219008720986116	0.01884152685931311	0.01949616916426201	0.01447649383542766	0.01054028989870508	0.08587741614426821	0.08143653724476631	0.1014823214725976	0.08714230064022914	0.001889727414237821	0.006381905555377251	0.03577110843307225	0.01732846465210719	0.180684406797926	0.1343402710870158	0.1271910943499005	0.1066875705369116	0.07141920952383241	0.07575156178670221	0.08082001964005189	0.07553781516328051	0.001050251515998413	0.03795421534580583	0.08493681908662362	0.105659688408228	0.001412156830400764	0.05702538611933199	0.001339715115436371	0.03557844953549181	0.01997890147544568	0.01629705530576126	0.01368493528277218	0.005253529156222136	0.001005202189143476	0.007791054925525614	0.001017561371773435	0.01566160545290967	0.01879677203106352	0.03420272559864813	0.1091785460477934	0.09695662832957654	0.08465716253811102	0.07812729981083415	0.07480345193613826	0.1059559367734642	0.04041918322997416	0.04864084499465516	0.04369234472067073	0.04711946517419897	0.0801909323785879	0.1106113389622627	0.05167124087905823	0.06993683027981651	0.169385455669062	0.1176324071397434	0.001827348708609899	0.01128514127779868	0.04851126570438541	0.01213324709779413	0.0309715169686137	0.04514526465873578	0.004179104671433576	0.01395675065373367	0.0010769096675883	0.01954806586577537	0.001171358385286881	0.1669486479688062	0.08839929976889688	0.1043361685718692	0.01538569244558457	0.001667340378968685	0.05615074696279036	0.04704561045009872	0.001287408850717028	0.005047318671504475	0.09811177776085718	0.08844694478683345	0.09537347656500837	0.0932599306987883	0.001042574860812571	0.07110446041475478	0.02138151108740528	0.06680203662602399	0.001008562166607187	0.0195403237504389	0.001003440335776937	0.03177029841297685	0.001006618912637019	0.0157684971247726	0.004879094714855295	-0.01312499119373289	-0.01339408674061592	0.01179332623521383	-0.02876182539359193	-0.02998242168020493	-0.01401765466629099	-0.006895052580680593	0.001016135973421375	0.001011046667931123	0.001003690079990105	0.001026346310725499	0.1509252153135312	0.01884338009602422	0.001019628847940514	0.001010759288891363	0.1353598476978502	0.4776234297040216	0.001027961746448389	0.09409179928399107	0.001011124640212656	0.001080856070218138	0.001084051031880836	0.003134766143378375	0.2987005883401578	0.001018731124524131	0.001026212209364778	0.001035526623363373	0.0099859160054908	0.05620045125698075	0.01575612455689691	0.001593525729155158	0.3668690855390326	0.001013786874508986	0.001020930434974245	0.001006172179103401	0.001016063983261691	0.08749528322168938	0.09537983658310047	0.004274715413957345	0.0474447206399024	0.1716135836339053	0.1198675641347961	0.07703712566572886	0.07733624853488823	0.001059490078750302	0.06886852752854486	0.001142462089686226	0.001054112158571987	0.01355307382187273	0.01168844905534975	0.001006538102378062	0.001017324393114255	0.01673187744864074	0.1056540854876909	0.06535349069681674	0.03636342446188718	0.04647218150396065	0.04778694405986262	0.07464171583349929	0.04889721420321093	0.1558145725232977	0.001093500505332156	0.03785059260569151	0.0272840411439282	0.005966013038320919	0.001080687368499942	0.001121428382654229	0.07489844245510657	0.02020409992470319	0.06527120019084907	0.001002773516283151	0.06039026440890382	0.09102668405100235	0.001045412331307242	0.01682759959572866	0.001010258444345797	0.00100417346625332	0.001007908071682362	0.005211611203144409	-0.0148457218103439	-0.0129996038031089	0.0132386304225654	-0.02500300273695652	-0.0258011278911108	-0.0138325141568912	-0.007579466542211107	-1.868804632632578	-5.146062373690373	0.05972580202736064	0.07231276256212518	0.02408663410853692	-0.01834764265040029	2.41229980495407	-0.6396187363917654	0.06918529234589685	-0.2763125034718745	-1.216978649139887	0.1399895241666628	0.01650721925995108	2.054546803028456	0.04529527532514818	0.04262994154865201	0.02090749711420481	-0.3504953713857764	2.163511079909626	0.02867647874791832	0.04884346016584062	0.003261769359026087	-0.8468137652362491	1.200727973385973	0.2662505597475739	0.008848587765109557	1.641656323756397	-0.02116546028134849	-0.5898284759887359	-0.9091858724539814	-0.4809388273917289	-0.221006214134003	-0.5701730661370813	0.1121809987689215	0.466537302086669	0.4563257597215621	-0.5902267216531343	0.08248877559296179	-0.2979639667391522	-0.01381216698865332	-0.7377247326179748	0.0872176014251262	0.05354370300433629	-0.1442558739386018	0.07297680980780141	0.03535467606165411	0.107544341056563	-0.04598740879439894	0.009636110468518182	-0.9650499921830902	-2.18784202555744	0.1214502670988898	0.0783762155827946	-0.1193348792185427	-0.1786754031903825	-0.3018652181510102	0.03106130477446253	-0.1635049476416294	-0.2611534399618841	0.137240593168703	0.03177490737531352	-0.3257229846312893	-0.5789170606648736	0.05589998640942687	0.5885451941106905	0.01915487323739862	-1.654195316383175	-0.3874310081944181	0.4369778182514181	-0.2243437339807109	0.0286618528417072	0.05633897336171485	0.01914590896815721	-1.03952290964172e-13	1.214519728157612e-13	nan	nan	nan	nan	nan	nan
0.2	-0.02582778492309647	-0.0625183250535167	0.0624913804365574	0.4869055558898541	0.9365102652779469	0.006967800202538065	0.1813384620575636	-0.09341828805683214	0.02057173614885244	0.1477412925932766	0.09264561660867213	-0.1393262295483837	0.01064789262137845	0.09047844220320948	-0.09064204380502011	1.121599605468574	0.09421623484208054	-1.121599605468575	-0.09421623484208394	-0.2492474292392097	-0.07716195417842031	0.01630220945658243	-0.09990397028626008	-0.09698271401040646	-0.04720268129634381	-0.08605664510394043	0.02066610959259278	0.5768759752103284	0.6973436432745712	0.1075530752583113	-0.005546306579494682	0.2519260300861587	0.003514050016651872	-0.3746835082291647	0.5362177282644349	-0.05421535400327749	1.39537396928167	0.1460784351790084	0.04315642810480017	3.646739722446593	0.8213527530789593	0.09638410773260267	-1.746862660180742	-0.3678313944591076	0.2295134842961526	0.3147136641319639	-0.6327328388956284	0.04616266890010042	1.163349437946448	-0.8824385359787768	-1.163349437946448	0.8824385359787768	1.325122628377261	-0.1427894293167398	-0.09765306923273166	-1.613457155807995	0.3356654720243872	0.02300400156983188	3.128257458795062	0.7158014831332805	1.167843721507116	-1.357308332330003	-1.072343684045626	-0.05768719226261349	-2.933142246647508	0.102975964175749	0.001016632532349631	0.0145739639766724	0.001011304789432333	0.01799451266406256	0.001026379059752824	0.003891194873884964	0.001060894125405816	0.005094020773516803	0.1275250187919808	0.150755817206298	0.02468478731418076	0.02724435080504358	0.001020937613568917	0.02907188112116286	0.004150541023833833	0.008620304900196725	0.1511324167209576	0.1432047461661707	0.4543219606694597	0.4052063111318184	0.001030600848834223	0.01906117475997391	0.08021963733561753	0.09289341497330721	0.001010955019360083	0.01328666258056151	0.001109267203986986	0.004605957383300868	0.001084921479453898	0.00969642044457778	0.005990007118036649	0.01256985440971524	0.2671117904393436	0.284295240158899	0.001018037876204557	0.01758919874540328	0.001098470393841278	0.002363822340865541	0.001033200673745596	0.01885961246044593	0.0168814882750591	0.05965739820392299	0.04904728797269306	0.08532103090707613	0.01415755221437632	0.01199947757630773	0.001583855883407012	0.008921353741939713	0.3276294480534327	0.2659883335876749	0.001037186654663142	0.02776846917725096	0.008741776576570034	0.008037288074673877	0.01042230916580422	0.01308547390426082	0.008091113118788905	0.007101142290220425	0.08780115960895342	0.08011977147958387	0.09971870668191136	0.08269368786686769	0.003936635384339628	0.007792924212522446	0.04237105016104418	0.02205148161095566	0.175765593104043	0.1384149664313754	0.1230474168419685	0.1017638401473727	0.07428389636067302	0.07674286863218251	0.07880039207619212	0.07251298573812336	0.001055049935684125	0.03778332166414324	0.07618359826796225	0.09836091870915467	0.001288343851644308	0.05789663862360288	0.001204736734502722	0.03618769887913868	0.01592589893362429	0.01460222094384864	0.01216823895848349	0.005861339957043842	0.001006158072443894	0.008141116281493159	0.001017410196211173	0.0168591875726513	0.01736539534937024	0.03389243131261646	0.1070866724402551	0.09695573858528489	0.07496339102745335	0.06940416785464579	0.05217292922519304	0.08371084193884774	0.04360164438030225	0.04911569517438853	0.04618573926539496	0.04789453751000414	0.07626487934401271	0.1089720145812772	0.05034889402451543	0.06872609817154629	0.1606897782480315	0.1142789223913923	0.001455297267743688	0.01176408564219536	0.04274547841580194	0.01077707080263578	0.02866359576263564	0.04251119852107088	0.005275139950558003	0.01525181310322466	0.001089065760638876	0.01962580774553337	0.001147207547336432	0.1631203860098833	0.08070883492418268	0.09816147203177278	0.0186482865181158	0.002310925287132088	0.06094017640557693	0.05255097115801195	0.00115075875726296	0.005366261267692303	0.07803365302420265	0.07206797454694065	0.09254789485043516	0.08957887309531867	0.001045953192971085	0.07537300990067215	0.01706609867875255	0.06314666109184663	0.001009804956151917	0.01974970767912674	0.001003970892007349	0.03221063462322205	0.001007562056193636	0.01590744650772746	0.00553916100148428	-0.01487347818683707	-0.01297641678423726	0.01335441259006539	-0.02432123005930965	-0.02543902444007699	-0.01383388149304788	-0.008186222542489387	0.001017033822586349	0.001012623633309074	0.001003534114090707	0.001021718369444309	0.1947575566287712	0.015223876903933	0.001021582953414977	0.001003745698784477	0.1092041007022939	0.4848702617722255	0.001017893982740183	0.122408861498183	0.001009966626088977	0.001077670312369648	0.001084994138982012	0.001022058093691884	0.3383451083896228	0.001020271863153281	0.001024736825288294	0.00103686910722571	0.00100923780024124	0.07389422270487145	0.02281860610650885	0.002135927324420069	0.398989696481227	0.001014217174948949	0.001006849059716488	0.001001942340741896	0.00100494671376492	0.09274469619204463	0.09866358872943833	0.007518896405988018	0.05262426794076044	0.1643381094940817	0.1144153101086285	0.07891637450869135	0.07508287546356723	0.001060783485793792	0.06078040189710901	0.001162607386912829	0.001061712303290047	0.009651659350206518	0.009572844329854511	0.001007660169758711	0.001017190974682414	0.01499789946761723	0.1028063392115584	0.05914309016068009	0.01232652916418341	0.04828676247290362	0.05038094210704444	0.06813028109515669	0.04852902984963763	0.1391118163787589	0.00102225430982305	0.0339293996346992	0.02493094635419325	0.00684275653904469	0.001117609366171875	0.001120786995741726	0.06650137742229402	0.02393904760482036	0.06847668693831653	0.001002785392023353	0.04242928029749431	0.08668737441630506	0.001052608176041964	0.008672209418443176	0.001011786928711434	0.001004810581544034	0.001009064813900055	0.00636300218728339	-0.01663584336818783	-0.01254715331842276	0.01497339002866692	-0.01953974838620387	-0.0207145754744322	-0.01365079198788316	-0.009780770504437396	-1.426890229254911	-5.301079604480027	0.03875621211333045	0.09270306504727424	-0.01889395977347109	0.008028936738985016	2.720673588215986	-0.4897383058586618	0.08071189278820096	-0.1611808061203671	-1.585424182480868	0.04607955322355622	0.01372280034808939	2.271082733834856	0.1115532701629412	0.01213333569375734	0.01623071086543539	-0.2424942107381768	2.314811564449903	0.02416029484544209	-0.009899795624674078	0.03353315796245622	-0.709055229652227	1.331460695085538	0.3782056687717234	0.02724434607852872	1.460922294280013	0.004479268884782178	-0.2632230010161556	-0.3892795938022542	-0.2320851851183476	-0.04920829931313066	-0.3146062118104038	0.1556369026470679	0.4825597152643153	0.3520276643608468	-0.4030879645402401	0.1085272241504374	-0.3053797835864642	-0.02019867838740664	-0.7190619078793695	0.0894886055942142	0.07429670540803442	-0.1967415817484121	0.04348930283564437	0.03392154142133832	0.1380821921413676	0.01412563918182606	-0.00803592232747969	-0.7943329203342984	-2.248896324391592	-0.01116172700999546	0.0763838565174644	-0.2373978326234074	-0.06791905954296501	-0.3953188695925061	0.06181838445462935	-0.1160515132016667	-0.2674212969517218	0.1329571210238628	-0.04204723400906477	-0.4278370764670041	-0.6573143818409911	0.07244897825393987	0.5156150110904398	0.05880313209130447	-1.618031456209096	-0.352383904713064	0.4151690439795461	-0.4795880296285656	0.01402086394640862	0.03277966437046751	0.009639007302625846	-9.351283586450687e-14	1.345885544167688e-13	nan	nan	nan	nan	nan	nan
0.21	-0.0299914105156747	-0.05640608095794458	0.06137535191771189	0.5007850905689744	0.9378379251621309	0.007423911807554143	0.2176547039786589	-0.08458528572430096	0.0201237860160506	0.1317223379647501	0.08807334898756856	-0.1360388647790313	0.01405417053784171	0.08324635957130647	-0.08953517626087819	1.129788209070643	0.0872712731466822	-1.129788209070631	-0.08727127314669363	-0.23602594277861	-0.07858121676546259	0.01534587755102499	-0.115990805185626	-0.09372480220550486	-0.04692572887902694	-0.05550122300789376	0.02838162872376277	0.5890429784253177	0.6837440127454272	0.09833888436946585	-0.006271102666508025	0.2239399015805265	0.004745428593262201	-0.452806609807395	0.678983820558712	-0.1663027109809955	1.38077939111041	0.1196854875859911	0.04749653074658505	3.609040602714046	0.9384117362775641	-0.1767557291614237	-1.462969547792416	-0.5398103032561266	0.4238875397060347	0.3619844196720558	-0.8033617276868026	0.1723300480354046	0.4749317674635615	-0.5080978683735512	-0.4749317674635005	0.5080978683735475	1.318667613399371	-0.1434494043403262	-0.09448958772747888	-1.606737994826889	0.317210761266178	0.03253154847520558	2.974618154616731	0.8308240943510624	1.265763244381976	-1.34830185486245	-0.7743014665453309	-0.08605344277599587	-2.660505442027176	0.1438343852638937	0.001017971333864493	0.01511364644442218	0.001011624705356362	0.01878814242669205	0.001015218001617615	0.004001995151306777	0.001335135866164045	0.005244458006209725	0.1652019496872998	0.1791589211238235	0.02071213907618018	0.02395940933063675	0.001020900802338411	0.02998026108489023	0.002615566135248184	0.007488841873569495	0.1310476470890397	0.1274957563596264	0.4638200117162287	0.4057740766216256	0.002193243356610189	0.02038193942568368	0.1057245659497189	0.1165817660336137	0.005175782512914848	0.01867413525004956	0.001094728106841367	0.004981662268758832	0.001089826466098887	0.00990300387939259	0.00357346250886017	0.01060433524338617	0.2994182049748899	0.3076431993602819	0.003513824753687445	0.02037963339968583	0.001061816156907803	0.002729386242668379	0.001035263027098689	0.01901531755122384	0.009284797677667251	0.05416278922229509	0.06528454552014779	0.09963185715756188	0.02061173155535925	0.01612434774079563	0.002364170249689797	0.009518418489208095	0.3546295274097486	0.2797366115141071	0.001025892840709349	0.02799850223010682	0.00499475614948357	0.005912136507986905	0.005870629693952558	0.009775644017503315	0.004655135055246336	0.005304354919287986	0.09149523523348746	0.08039746089513501	0.1009633579541025	0.08062370362542783	0.008922601810528142	0.01132508783153796	0.04677076095595496	0.02650834884431572	0.169506881179929	0.1413071378753827	0.1187741114013207	0.09851017175676452	0.07636761647866186	0.07792276910954478	0.07699910888028626	0.06986703306093345	0.001086057829140341	0.03758594035057848	0.06778482982874104	0.09115562027888749	0.001235151507222567	0.05863164651742819	0.00113819009523461	0.03677416287402053	0.01229083574651955	0.01269072288022881	0.01025764465921921	0.006225479114235266	0.001006871255871154	0.008494329540020806	0.001016673496406743	0.01817805150420561	0.01627558538364688	0.03396088042946011	0.1041644838303515	0.09663357377292646	0.06767062724627036	0.06264869262571163	0.03267361568084348	0.06487446495588989	0.0444080856963957	0.04769932742286975	0.04848765174478713	0.04857986475335808	0.07312262813979828	0.107396643926262	0.04960477668663155	0.06852082481160218	0.1525898245366323	0.111549785075931	0.001242516981544923	0.01250655961976898	0.0382864301176435	0.009966811330892455	0.02627305468551525	0.03986750745930698	0.005271148647957695	0.0153732183267932	0.001110132596802626	0.01971724455933267	0.00113618561837509	0.158086403485154	0.07269825460969988	0.09151684857441507	0.02202498220683452	0.003183443802773157	0.06393709480315526	0.05689875387398417	0.001078366143327928	0.005721794457501022	0.06112295178426291	0.0569226279393495	0.08896697384797012	0.08609602288184477	0.001052481358648997	0.07922887129321744	0.01206600766049045	0.05880586587005337	0.001011446308158259	0.01978488861182095	0.001004639740063794	0.03238194439139962	0.001008789236026823	0.01592065139805503	0.004859602391984433	-0.01633229279153639	-0.01248504104583134	0.0145474721285744	-0.0204519934524804	-0.02050878051300809	-0.01260189735077488	-0.006836793638814488	0.001021336757257726	0.001011394161056808	0.001003659701760641	0.002127593291642018	0.2479784159735272	0.01711178639094264	0.001020252917571763	0.001002793702448693	0.09249632877875132	0.4854085224089348	0.005426987656678308	0.156427910762236	0.01677278332988943	0.001081217981072611	0.001103341486145219	0.001020822713438728	0.3812277893401252	0.01044390131610192	0.00102274823260447	0.001037866791067059	0.001007293838760556	0.09552915679139504	0.03190560986975004	0.004062257192344933	0.418985031588002	0.001014071667568693	0.001005081585145249	0.001001447924582201	0.001003694665416538	0.09978836834204262	0.1062029419515167	0.01989917079774179	0.05155886666514527	0.1549531756886756	0.1108631128342673	0.07925466527708946	0.0742214373618308	0.001167029634328453	0.05347925739974014	0.00119423845297201	0.00107496598542845	0.007199377745931042	0.007026528650927026	0.001007573935938017	0.001014820262039417	0.01514200307089672	0.09762404605806879	0.05737565782635527	0.006670632071540766	0.04287379179532064	0.05204628498341082	0.06975802515070056	0.0488379404195104	0.1404108229787812	0.001019535456547291	0.03217705094769566	0.02236781569850371	0.003930347125653437	0.001144294314479871	0.001128028296792573	0.05839228396030274	0.02735497331252374	0.06707963481306733	0.001003173815684948	0.036444640538202	0.08182534209763064	0.001064918018208131	0.00484526566125743	0.001014311528286928	0.001005780173599348	0.001010913745967764	0.00297732394624642	-0.0175482669349145	-0.01194397548935229	0.01539979734700926	-0.0173125528986715	-0.01541390061679997	-0.01053079749881521	-0.003132183242640784	-1.181584465772675	-5.32575350553539	0.06174596826798906	0.07237034635968305	0.02614630224411617	0.02619475022631736	2.961008974964427	-0.1885772255350641	0.09805377568269666	-0.07566344739489736	-1.552334670007428	0.06840699431015089	0.2318258831887185	2.466035530409495	0.9209268861876615	0.05079588090716215	0.02309243000624572	-0.1517661377233722	2.350423779191357	0.4928503875582437	0.0601443934927989	0.006671731155485454	-0.3949000130505159	1.517509806539688	0.4460248062204514	0.08817590640299225	1.292523248565237	0.03853859541690144	-0.1602133859147604	-0.261687720449665	-0.130707071088817	0.1010073969875292	-0.099936668367615	0.5167423312022701	0.4081080090416346	0.222345425295036	-0.2562005183981375	0.1247253122280013	-0.2272919079871921	-0.01968410530953782	-0.7181881297003539	0.06129705791629139	0.04872455563899291	-0.1861351926782174	0.02453035969085737	0.0359802036534097	0.1314067888178091	0.01961779072963091	-0.0583476146860115	-0.5645881075174749	-1.549646815500872	-0.2558134389703098	0.06161130814934724	-0.07794059859853368	0.01957128436521816	-0.1497670720193578	0.08624531238588291	-0.05083142760993452	-0.2630048919472427	-0.08461893967950421	0.03476780126866995	-0.5675237297209037	-0.674128686384042	0.102756178442856	0.3552044083464027	0.0230492404662068	-1.385761299555464	-0.3417765524737801	0.3579008358332822	-0.3985205754848812	-0.006267464509555298	0.002417702017212647	-0.00611367371175586	-6.289010769243712e-14	1.17713901939008e-13	nan	nan	nan	nan	nan	nan
0.22	-0.03477921710982853	-0.04908359404793566	0.05921907899261262	0.5145260722037868	0.9389086139485949	0.007906343574214931	0.2533699129306222	-0.07478677287443265	0.01722098966844427	0.1183610759919666	0.08198564707352764	-0.130929917351454	0.01779643102639018	0.07461764684634423	-0.08725305868215363	1.131109450517847	0.08402339616914399	-1.131109450517851	-0.08402339616914506	-0.222884217978086	-0.08007866859021021	0.01439489218505748	-0.1320952935980367	-0.09061262133890977	-0.04654914899522039	-0.02672845812752516	0.03735302650457475	0.602195366555795	0.6706639245500425	0.09199090647087393	-0.007243003787657585	0.1987874814946368	0.006401430404277797	-0.4995197085473124	0.7782662911570937	-0.2622642352536727	1.367663360420126	0.09468421560491427	0.0484204604337428	3.526533128626266	1.01445485653387	-0.3945851352052053	-1.21532412904561	-0.6709182530758119	0.5938300159582079	0.381910178686847	-0.9120588574179045	0.2812126758264415	-0.2101229930251101	-0.1430215924067383	0.2101229930251104	0.1430215924067382	1.309170296362064	-0.1584272768577306	-0.09658376131471184	-1.616987858416965	0.3065192843630539	0.04292949486780096	2.771726015664329	0.9669772130586932	1.364920704604754	-1.253399865577967	-0.4991010860031808	-0.1071081990855927	-2.36640056269894	0.1879006110569781	0.001020792898834543	0.01566019707543745	0.001011169547492457	0.01956886876879372	0.001009702790407314	0.004115966656192913	0.0020246353230194	0.005700640586648527	0.2071617388305217	0.2099972322991447	0.01954045012841697	0.0230462615597421	0.001020217073573097	0.03097475014940227	0.001841881772375187	0.006896002988415036	0.1118217105098737	0.1122388349425552	0.4705067560519191	0.406593120009457	0.004968062593141878	0.02332560743140164	0.1338385327221978	0.1422030866251491	0.01499640016344059	0.03080491275359771	0.001089235018377013	0.005377639789845607	0.001101454752929656	0.01011839811948023	0.002350017984159469	0.009511401351382631	0.3344911979779194	0.3312165858100286	0.009421983456946751	0.02662468152725364	0.001042499393567306	0.003109346556025013	0.001036792829393659	0.0191743245722923	0.005338958941872845	0.05165872901524633	0.0834798092077887	0.1154073320684624	0.02824840758879102	0.02090510254261601	0.003714124802027207	0.01060501793021717	0.3788669435491668	0.2919145977101393	0.001020175550215258	0.02847946615940684	0.003085004588578312	0.004864898884552806	0.003542194489955545	0.008071692757160855	0.002906851477087527	0.004418305228023574	0.0965998164230257	0.08206514371034515	0.1048608200645298	0.08068403386169286	0.01746819849597225	0.01744670103799113	0.04862747043246221	0.03019952734447291	0.1619843463227592	0.1427806509543532	0.1147747908492661	0.09646873368307203	0.07767954202255851	0.07918282369486107	0.07560560194649422	0.06789752445605629	0.001154692712009151	0.03738150913876842	0.05976605125776834	0.08407334908459675	0.001224368495504234	0.05919826147681042	0.001111546296323173	0.0372767592332009	0.009212250160270184	0.01086797385619235	0.008026809103206411	0.006255783772442678	0.0010071845305082	0.008845902221738602	0.001015119395865874	0.01960164724224919	0.01578359673534648	0.03468585925875944	0.1002744867217498	0.09574977480068707	0.06276568128934115	0.05795588606286459	0.01914374688039041	0.05209255076181778	0.04233242427489566	0.04432539408116393	0.05048911535703814	0.0491453579930272	0.0720721610775155	0.1074079166049268	0.04934243241098123	0.06897166179503994	0.1481388719764375	0.1112984113806017	0.001134699864956864	0.0134803699162874	0.035062281179048	0.009663821321349689	0.02378960075015231	0.03721734115073664	0.003821705693100445	0.01404057704040286	0.001134008325147814	0.01980982773376141	0.001134297355168401	0.1519986253908727	0.06454279895399538	0.08462853076849056	0.02539979212493089	0.004380077927579096	0.06495530883670929	0.05968031684983913	0.001042368822943427	0.006042160768961883	0.04873061187033573	0.04485827987090455	0.08481291122412299	0.08279153375601583	0.001061901429204257	0.08256897864289064	0.007596591998925075	0.05497725836655916	0.001013529493841735	0.01963870264703855	0.00100545903477377	0.03227769691873197	0.00101032744228401	0.01580286014402026	0.002375964028127338	-0.01742684670425389	-0.01191913058031572	0.01522943018697219	-0.01767745092518166	-0.01533158263223033	-0.01011123964397188	-0.001954592496391368	0.001025639691940845	0.001010164688814324	0.001003785289443193	0.003233468213842964	0.3011992753182834	0.01899969587796444	0.00101892288172581	0.001001841706109985	0.07578855685520312	0.4859467830456425	0.009836081330619926	0.1904469600262878	0.0325356000336897	0.001084765649789939	0.001121688833314079	0.001019587333185711	0.424110470290628	0.01986753076904919	0.001020759639944988	0.001038864474906558	0.001005349877280808	0.1171640908779165	0.04099261363299256	0.005988587060267627	0.4389803666947773	0.001013926160198323	0.001003314110568486	0.001000953508415336	0.001002442617062448	0.1068320404920408	0.113742295173595	0.0322794451894975	0.05049346538953107	0.1455682418832708	0.1073109155599058	0.07959295604548722	0.07335999926009036	0.001273275782867956	0.04617811290237105	0.001225869519032106	0.001088219667569325	0.00474709614165823	0.00448021297200422	0.00100748770211525	0.001012449549380803	0.01528610667418155	0.09244175290458108	0.05560822549202957	0.001014734978901014	0.03746082111774185	0.0537116278597783	0.0713857692062458	0.04914685098938425	0.141709829578802	0.001016816603268114	0.03042470226069209	0.01980468504281795	0.001017937712256919	0.001170979262858736	0.001135269597843411	0.05028319049831825	0.03077089902022748	0.06568258268781994	0.001003562239348298	0.03046000077890927	0.07696330977895496	0.001077227860370178	0.00101832190406905	0.001016836127866141	0.001006749765646911	0.001012762678032918	-0.0004083542947906018	-0.01846069050164114	-0.0113407976602818	0.01582620466535163	-0.01508535741113916	-0.01011322575916774	-0.007410803009747239	0.00351640401915595	-1.057156243835443	-5.222846516564899	0.04012984445069782	0.09012238093434803	-0.01825971451158675	0.06917800629594911	3.20771503978499	-0.01537956558737185	0.09793371294897889	-0.05345597783213035	-1.495010504565684	0.09633513283079972	0.3383034683240042	2.657676640080863	1.460214236997503	0.01618786264048274	0.01799287157936937	-0.06797715586437997	2.359897014123538	0.7150829894804345	-0.007020513795698414	0.03419355098043995	-0.1109454747540549	1.624390427175429	0.5093825962416497	0.1251512847912482	1.146863948200866	0.05466544410190719	-0.04764021236391023	-0.06810386853321118	-0.04993764918857645	0.2287903805892439	0.1114566837262027	0.6735268201828846	0.3294219686269045	0.06829599135366146	-0.1606419011578243	0.1245580457416775	-0.1700909690813857	-0.02160865798127254	-0.6944564606810102	0.05581001870286424	0.05752317825029836	-0.1789917738358086	-0.02327759698080033	0.03359342603511529	0.1590285534553953	0.1454315817410685	-0.1203627543076835	-0.381799187131277	-1.038003766718763	-0.402674845079058	0.05241705579419858	0.07993083411447119	0.06330300913541961	0.1002338544344153	0.1080856482259977	-0.01459762074344256	-0.2687163463602629	-0.1578521811601258	-0.04181797463815406	-0.6385961903519506	-0.7060532516090212	0.1372721001143886	0.2023710630752456	0.05176975642274773	-1.001831748378412	-0.316711687186658	0.3120182353583276	-0.3771504860212936	-0.02225251553073771	-0.02233178378493813	-0.0165602215663271	-1.834788084974371e-14	8.014184664830351e-14	nan	nan	nan	nan	nan	nan
0.23	-0.0398307587590014	-0.041023436166824	0.05622171925450521	0.5281434952171796	0.9397412417923977	0.008376535725221441	0.2879808515899519	-0.06443419998796669	0.01250234436109411	0.1071987441807661	0.07484148642832442	-0.124328761730538	0.02154714384210131	0.06526122378563115	-0.08400956101326285	1.125585705474575	0.08427144308940758	-1.125585705474571	-0.08427144308941169	-0.2098548573677831	-0.08180226170331381	0.0133827399909614	-0.1485156109484141	-0.08758555039151959	-0.04606067594456846	-0.0001007745918912892	0.04760805756080446	0.6163467308843257	0.6593438517191611	0.08800757253513834	-0.008374477910121598	0.1762769320516759	0.008477113719084202	-0.5012799951851253	0.8211482366085967	-0.3332008749868686	1.356029019918858	0.07233596052255205	0.04488919917200501	3.383423422353776	1.04508810845372	-0.5348769945500951	-1.030648269590007	-0.7444827495951001	0.7180200219094189	0.3582047656602589	-0.9422862831410654	0.3628798874101231	-0.8936036249489004	0.1845894999201069	0.8936036249489322	-0.184589499920108	1.296658451546085	-0.1893504443308448	-0.1076269124227456	-1.675899277958265	0.2998962230602045	0.0562292085625781	2.553358171709242	1.078980406254839	1.464163984737595	-0.9774437348065117	-0.3076180902783602	-0.116494133295027	-2.134811805637662	0.2254988903886944	0.001023903543590872	0.01620054734174107	0.003746694940091305	0.02330497066396177	0.001006794101092611	0.004214002572370911	0.004785089261326588	0.007625139769921675	0.250841594134027	0.2420869465202328	0.02083079738187069	0.02421766997832247	0.001019527372524433	0.0319706442457177	0.001430685776601901	0.006558321431046034	0.09468713154498888	0.09817297264099971	0.4742247619124059	0.4080489349160978	0.00935440617404985	0.02783510259405608	0.1624135186546621	0.1684738310615735	0.03004068706970907	0.04896828595114094	0.001085682675253975	0.005745773925942147	0.001107582838536014	0.01032293171713168	0.001698488881964258	0.008906317303485439	0.3704397710902786	0.3544540421838377	0.01864375861003152	0.0361089172253486	0.001031711677803526	0.003443000027885971	0.001037125631336429	0.01931937192107326	0.003228960478430024	0.05079903685512117	0.1023944864045461	0.1316899881425219	0.03698591628511694	0.02622077512901775	0.005846292989627882	0.01233198323779872	0.400039575667515	0.3029403977781063	0.001017670822165363	0.02914583876753584	0.002067960935895993	0.004372428947317695	0.002301624746443826	0.007242139050115406	0.00197619819577984	0.003985598878853845	0.1011622653384704	0.08407616229455182	0.1089105949673932	0.08193048779482809	0.02573342816259639	0.02343133059632087	0.04846504937060593	0.03305712370509815	0.1534154002946665	0.1427542045710542	0.1110404541571059	0.0951175396937643	0.07860599133164842	0.08050153305230941	0.07302934938241576	0.06551892837140785	0.001179937329233949	0.03710669053074589	0.05260793920842611	0.07736102016125113	0.001225511742031965	0.0596404906892951	0.00110161507915647	0.03773237374944294	0.006656678234631152	0.009218628321942344	0.005893405277606535	0.005980440790565661	0.001007214340927888	0.009187702534283767	0.001013763489604575	0.02111248343713837	0.01664412401507477	0.03696412355593408	0.09527106406756049	0.09408082150232275	0.05952941734527856	0.05478794394805427	0.01049524542460002	0.04371235714112235	0.03784163603323309	0.03975023547608945	0.05172660259807929	0.04935594735014627	0.07145956124029437	0.1080018909253453	0.04910288406513103	0.06952482134539094	0.1444697119578395	0.1118439210123994	0.001076449901536002	0.0146338590744052	0.03316329145028904	0.009852936233277371	0.02072735405616587	0.03415401399681948	0.002453846093719762	0.01284255683265258	0.001170245245074106	0.01990122709386291	0.001138086321117012	0.1450890825938483	0.05650114103273449	0.07772937378665028	0.02893071453980767	0.006051061130958727	0.06426691403888245	0.06096442657877248	0.001023704386207877	0.006385422253243757	0.03981722340818007	0.03637018617468607	0.08042294505043394	0.07974105721884608	0.001071930509890595	0.08542861885793028	0.004404835084535499	0.05219637868347698	0.001016463746802547	0.01931039819340925	0.001006553804331106	0.03189715471502792	0.001012462799610697	0.01555404909747039	-0.001501339843134945	-0.01832523029786411	-0.01140497662951496	0.01511783093007147	-0.01626404678267332	-0.01068542792190774	-0.006583873652009324	0.005310780520221679	0.001028411135041271	0.01134792240341139	0.001003751591271492	0.01145389869982223	0.3519269305610178	0.02504716963716667	0.001018713703655453	0.001001576211654597	0.06597587648867863	0.4796790634541513	0.01757510933059597	0.2205623460835667	0.0592078839780165	0.001079631713716831	0.001107425135101602	0.001016175498428642	0.4623840222732405	0.0362146323587889	0.001020250247162916	0.001036293906800582	0.001004489584616833	0.1379106441142526	0.0523373879487024	0.009882167237709015	0.4506021493407513	0.001016026809900035	0.001002742341988943	0.001000785323133532	0.001002021236150642	0.1080834150240359	0.1154329099935655	0.03724604379863649	0.04635572218074685	0.1348891811915162	0.104242314067088	0.08003366913075469	0.06646753267106352	0.001149484663658551	0.04155891502518982	0.001227407243380341	0.001093861820319046	0.003234877084508851	0.002898934523859946	0.001007040326403532	0.00101227014968242	0.01954654121093896	0.08475825764128977	0.05530060940760245	0.001011324030897769	0.02828446757029618	0.05283971865396622	0.07004126605120055	0.04852256302746204	0.1362617341776928	0.001014951574967557	0.03139850230752486	0.01515970189482367	0.001018827853974458	0.00123928144823435	0.001147752563999794	0.0429959836277297	0.03481117739713627	0.06141467304200803	0.001004884433798808	0.02790994187145449	0.07247215210286122	0.001086720708928605	0.001018257254593731	0.001021786148752766	0.001008491271173437	0.001016311600829981	-0.006253032153070669	-0.01911524572845263	-0.01094216585410071	0.01443953268494654	-0.01579359413739082	-0.006497034941777296	-0.002394964173856446	0.01401165473768842	-0.9978029321904467	-5.002454229506469	0.06042066361646741	0.6161309390660074	0.02320696124395952	0.3014134157566981	3.217937239460861	0.2321420718829549	0.09714797628586522	-0.02041282621189937	-1.310515561020124	0.2162639781860931	0.5456531589462453	2.607646308466653	2.12133301135029	0.04595954581862817	0.02100994575499204	-0.05001238774728217	2.285202023755585	1.143198911981594	0.05179504594081789	0.003695181900116589	-0.05239775699131412	1.636026958194769	0.5511189546071554	0.2136485165308618	1.07647999427665	0.07561035494126501	-0.04286139599011596	-0.07934044437652957	-0.03366828670019989	0.1880192482989255	0.1442151915418192	0.5331698019378434	0.2362972634361397	-0.07604915557287505	-0.1148206809549641	0.1376468824908811	-0.2950253923920281	-0.032526247325032	-0.6410239350375095	0.03562138879695739	0.03781289119914075	-0.1509034573017685	-0.03389939889417733	0.03393346445980468	0.1475656392152129	0.313682907203921	-0.2153193396597265	-0.2535120832239152	-0.6517888801494113	-0.5095898909630315	-0.00433531312517201	0.0359258391903509	0.04431793137582685	0.007014557690707622	0.1217372305601015	0.05000451186922421	-0.3404256734896726	-0.08215440593336441	0.0344036213414725	-0.7327356750298245	-0.6783361869148786	0.1985925489070927	0.05298085514576783	0.02492185185365863	-0.705799630174376	-0.2948482077979869	0.2626635355810643	-0.1951493420411537	-0.04268118346560076	-0.05286484718911941	-0.03235086235806985	-4.730890934889536e-15	3.459179608887268e-14	nan	nan	nan	nan	nan	nan
0.24	-0.04461464449162691	-0.03291297028471621	0.05263519824048095	0.5416508081557354	0.9403652253069545	0.008789552145525703	0.3207937577599044	-0.05410444295162735	0.006808788411917643	0.0974779898722085	0.06736461460883061	-0.1167371386393831	0.02475997396509848	0.0561107106162348	-0.08008760034479771	1.113257825832538	0.08755435663673955	-1.113257825832543	-0.08755435663674067	-0.1969519164302104	-0.08392685944819614	0.01220674923823639	-0.1657897524832019	-0.08459467051883297	-0.04539528295798361	0.02432965491163103	0.05883166279097795	0.6314548827232732	0.6517784691697415	0.08563749688252932	-0.009519036611288823	0.156109195786985	0.01087666498174229	-0.4459885252413325	0.7883278913587199	-0.3800964904361522	1.345641345452683	0.05295534976949574	0.0369853142932932	3.166926630754366	1.009891686495489	-0.5895672635483044	-0.9270086285280918	-0.7374604879669036	0.7919235100255241	0.2743336402879437	-0.8708768790525422	0.4169052757483748	-1.570949912777018	0.4639517330073641	1.570949912777018	-0.4639517330073642	1.283886361815934	-0.2386282032133993	-0.1293514730404638	-1.787752695299065	0.2992810694222826	0.07831348205439073	2.332275209247145	1.160692047843537	1.556278206688166	-0.5024618092854241	-0.1764494293865519	-0.1097251148253351	-1.897837927044597	0.2526742006275358	0.001026844489029545	0.01671821944048626	0.01022137092860293	0.03107214636936481	0.001005323610295756	0.00428690714876408	0.01022459937773887	0.01144274060975314	0.2952898427300403	0.2745101657889712	0.02440110485780462	0.02733871944441433	0.001019078046122109	0.03283576707473124	0.001224620507857673	0.006361096612560545	0.08029276895148625	0.08618145161691533	0.4748598854329795	0.4113471221669761	0.01534311263306228	0.0338798225048545	0.1906314972386917	0.1945794940197523	0.05008788399788695	0.07220902515755888	0.001081339233157968	0.006067242329121788	0.001103511832743855	0.0105005189872151	0.001370073141758535	0.008571698915769962	0.4063370185644886	0.3768727815474901	0.03111017035875858	0.0487173550035342	0.00102606525143513	0.003706124225438043	0.001036006134612547	0.01942581354189217	0.002162526121420245	0.05078267788113158	0.1215714907807435	0.1482055946436023	0.0468000024443136	0.03187482230610081	0.008839482908944717	0.01474612305665858	0.4179180909593875	0.3138078761733362	0.001017469871437463	0.02993169880572865	0.001556726700182993	0.004167518546755657	0.001677579758255901	0.006854212439615936	0.001508649443483718	0.003803646172984266	0.1042982804616503	0.08611764691698065	0.1119529714430033	0.0836959594653407	0.03231355341479415	0.02830551128629924	0.04647369626847755	0.03480947181191162	0.1439163203812531	0.1412103900916535	0.1075654144021893	0.09406784437895543	0.07931879448196817	0.0819050224795409	0.06852946752550655	0.06220907371781068	0.001130646670319686	0.03674756051861572	0.04653017273760689	0.07139257816284057	0.001226852239036388	0.05997040055274973	0.001099472830329463	0.03811728038098421	0.004606282491482036	0.007849382224332428	0.0040255388905676	0.005535627804312256	0.001007005439365203	0.009507908070507066	0.001012996119325732	0.02264149910106994	0.01914949519847	0.04102874999362224	0.08908040055547839	0.09140555932150782	0.05759937559784842	0.05285118745041711	0.005979343625320131	0.03878169470298463	0.03110773545889505	0.03418893596093647	0.05199874668232284	0.04917792915552463	0.07052232657782723	0.1080676695731389	0.04868671136146902	0.06979780103134325	0.1400707524898116	0.1114016322497366	0.001046397257266656	0.01589761547071246	0.0326131126581367	0.01061558973369761	0.01688138177759695	0.0304792958990646	0.001765832980849352	0.01238943800925847	0.001222514016922215	0.01998401552565521	0.001146223271731777	0.1375554457709081	0.04869739051051861	0.0709706461864139	0.03268035040591544	0.008385289072699234	0.06197262975680212	0.06071053340143996	0.001015037368999335	0.00670138403451828	0.03375346379955618	0.03054203448124677	0.07595915383981544	0.07686527784908022	0.001081691182362095	0.08787732391264841	0.002783326083509775	0.05075179369635656	0.001020406345564181	0.01879962281234436	0.001007972100418261	0.03123863617039376	0.001015305272906248	0.01517286540455717	-0.006690226372407362	-0.01906106164694179	-0.01096783744179398	0.01415618319083446	-0.01626506988600371	-0.006725915806873329	-0.002064192430761265	0.01472940533811531	0.00103118257814628	0.02168568011800715	0.001003717893120376	0.01967432918580217	0.4026545858037526	0.03109464339638073	0.001018504525581686	0.001001310717200744	0.05616319612214773	0.4734113438626603	0.02531413733056678	0.250677732140846	0.08588016792234987	0.00107449777765415	0.001093161436891362	0.00101276366367409	0.5006575742558531	0.05256173394852683	0.001019740854413013	0.001033723338739865	0.001003629291949401	0.1586571973505877	0.06368216226441285	0.01377574741514761	0.4622239319867251	0.001018127459606595	0.001002170573409719	0.001000617137857318	0.001001599855240506	0.1093347895560316	0.1171235248135357	0.04221264240777705	0.04221797897196443	0.1242101204997641	0.1011737125742704	0.08047438221602243	0.05957506608203544	0.001025693544456623	0.03693971714800825	0.001228944967728505	0.001099503973071464	0.001722658027358384	0.001317656075717271	0.00100659295068474	0.001012090749967402	0.02380697574770358	0.07707476237800166	0.0549929933231748	0.001007913082897487	0.0191081140228559	0.05196780944815455	0.06869676289615523	0.04789827506554045	0.1308136387765851	0.001013086546662869	0.03237230235435757	0.01051471874683319	0.001019717995683813	0.001307583633645432	0.001160235530156657	0.03570877675714781	0.03885145577404546	0.05714676339619876	0.001006206628261324	0.02535988296399961	0.06798099442676803	0.00109621355748546	0.001018192605114011	0.001026736169641781	0.001010232776689931	0.001019860523622323	-0.01209771001135114	-0.01976980095526409	-0.01054353404791963	0.01305286070454132	-0.01650183086364271	-0.002880844124386883	0.002620874662034322	0.02450690545622032	-0.9702622609467593	-4.678661025790656	0.03559421060311838	0.8963371429742054	-0.02328598269183993	0.4477983376095813	3.274416049323789	0.3745486434606585	0.07177945950298444	-0.02536463007458134	-1.080142249036069	0.4648096016832101	0.6453484179267847	2.624660344433734	2.475687438789281	0.006854715866045261	0.01260360571881898	-0.01388402383004528	2.196153612092527	1.339923405479438	-0.02112636913947032	0.02647241230656269	0.05772116248158433	1.670980512590903	0.5770575143771848	0.2625861870160558	1.11519961365415	0.07856293003675473	0.009871694985018404	0.02022155077448681	0.0002130794769518825	0.2348835882032954	0.2152602311985071	0.4514370465572949	0.1083723178619091	-0.235177627871804	-0.1003421662580193	0.1415140596992961	-0.3563426828196187	-0.03847093875980617	-0.5456790756904244	0.03334614889053137	0.04338160128234232	-0.1229718865168335	-0.05717159788662908	0.02927447075000826	0.1626644473192023	0.5027040099004012	-0.3216245308076924	-0.1355620637089834	-0.3480975303406735	-0.5999030271403293	-0.02530445454222562	-0.02570830041092198	0.007267036255185252	-0.09732582445652622	0.130139095855842	0.1001100969722196	-0.3909945351834488	-0.008871904455223196	-0.04354017317973995	-0.7634149955153993	-0.6779673753563243	0.2699210477988503	-0.105229518175638	0.04630981583132372	-0.469843347820358	-0.2817722537045286	0.2298312032478013	-0.109891546877754	-0.05874670101197368	-0.07792705195961727	-0.04303475084009954	-1.631224222049709e-14	-1.745884320803906e-14	nan	nan	nan	nan	nan	nan
0.25	-0.0485215907264339	-0.02554721586854842	0.04869500661495636	0.5550591397701015	0.9408108067637633	0.00910148833292296	0.3510319350329395	-0.04448730452542623	0.001027984678802991	0.08832603043558204	0.06040461921310421	-0.1086708448951461	0.02677925434757794	0.04822929167098173	-0.07575849588098647	1.094201427802267	0.09334937348721083	-1.09420142780227	-0.09334937348721539	-0.1841498950596604	-0.08663679726414077	0.01076151694192178	-0.184300581755748	-0.08155054329353612	-0.04442236654393413	0.04658128918667013	0.07063455413874807	0.6473779709296585	0.6495812652129151	0.08440872107142518	-0.01049889306551156	0.138080143885651	0.01354825942522117	-0.324282224321374	0.6719218400735356	-0.4062238940402106	1.336000903193132	0.03661798358538844	0.02484009027716798	2.866720352576263	0.9023101282880378	-0.5529931564847583	-0.9198842646194811	-0.6405760321555714	0.8166301431335758	0.1168083903109757	-0.6882218104777738	0.4476966513102998	-2.237486512013828	0.6848985573197678	2.237486512013835	-0.6848985573197682	1.281880256420485	-0.3056782120678888	-0.1600702085615318	-1.889786771919578	0.3163601790850477	0.1207896008467725	2.112250914885601	1.192182318871807	1.614668830009139	0.006718002853958426	-0.0739249295866531	-0.08467834104055978	-1.707841804098052	0.2800470027420721	0.001029376521136212	0.01719231490308794	0.02008034659334194	0.04219900346350366	0.001004529593287079	0.004315828355168681	0.01804126130899409	0.01665986320322092	0.337656486951033	0.3062439202531481	0.02843887640501215	0.03086591642513491	0.001020505989888368	0.03340813278633131	0.001115209932548451	0.006215457731670048	0.06756004426903316	0.0757004477595706	0.4717621731492825	0.4169087647061158	0.02246557140594011	0.04090201035650053	0.2167682507818199	0.2199530863513312	0.07204557751229991	0.09571304788004116	0.001077796988970772	0.006308091056208771	0.001099314258445381	0.01065008763880874	0.002160217025928872	0.009088886643500325	0.4397543378420833	0.3979400942839885	0.04470370003674817	0.06222021893994706	0.001023309584828595	0.003854804003193085	0.001034919651463656	0.01947124453751063	0.001595524486651697	0.05135678432039571	0.1394007891901859	0.1638680372768355	0.05758083660275185	0.03763677017639321	0.01286010021678554	0.01790286215465717	0.4315871210570199	0.3255531313254338	0.001017280010636503	0.03076385810305876	0.001285142155072365	0.004119908857719004	0.001346165387090897	0.006730794113454424	0.001260323430563332	0.003748659055300002	0.1047499539961265	0.08777961587150308	0.1123294748464447	0.08561701838249428	0.03601213546983792	0.03130274175038448	0.04386948060037343	0.03576963620545184	0.1339708917596	0.1384128185703417	0.1044256576058273	0.09315603787090415	0.07955905850547568	0.08326024300767237	0.0624374054365378	0.05824357166849801	0.001325583755483155	0.0365932224204395	0.04169886517642124	0.06644894002832703	0.001309930063476796	0.0602580154578481	0.001098805582898615	0.03845584570978423	0.003180886684745113	0.006932141497528483	0.002701479150703395	0.005124391875293121	0.001007138197144306	0.009793417806417997	0.001013540970019257	0.02411011086518857	0.02306382334915253	0.04638759349548668	0.08211937988138003	0.08786415289541481	0.0559485623932878	0.05152462563391729	0.003560990663557892	0.0356941129258978	0.02366474555789266	0.02851378147758414	0.05111055725696426	0.04858741372439747	0.06947419980411428	0.1077614774607301	0.0484340921464048	0.06988712483366871	0.1352069437415691	0.1101646719624767	0.001030513202913221	0.01719274211128421	0.03325467767900711	0.01200740408766449	0.01274585625087857	0.02660222616165215	0.001400264568164054	0.01232827053091717	0.001307647348479885	0.02005967169109018	0.001152072739947702	0.1296460903647169	0.04132065052297713	0.06451289450215798	0.03704876615620804	0.01165268153096564	0.05882377629006514	0.05940588985791442	0.001011752033402988	0.007028460926490244	0.02936385145944416	0.02651652530936271	0.07191943246489738	0.0742106783896329	0.001091147583089313	0.08997716415664644	0.001920166308967898	0.05002908838995772	0.001025898140520624	0.01811362718494075	0.001010024840519939	0.03030858870620922	0.001019362971129041	0.01466417011717374	-0.01003594689747021	-0.01971176679205469	-0.01057775423106523	0.01212371157459938	-0.01378414418072333	-0.003384447132294283	0.000503385199191251	0.0168638873350313	0.001032713369762271	0.03869154472502249	0.001003690901693599	0.03242862498228433	0.4381601734361052	0.03466991960072092	0.001024942904738682	0.001001243163832288	0.04636165520235053	0.4568893865018187	0.03465211029986844	0.2706874718737062	0.1115829002620797	0.001073781202726767	0.001096452894123846	0.004653565324970921	0.5235166095688066	0.0676751697533899	0.001021034482583432	0.001033844303432586	0.001003255692523764	0.1723326552392202	0.07697106207082312	0.02009850987195852	0.4609140860559989	0.001016198219575214	0.001001940301330428	0.001000548067121563	0.001001431233225585	0.1019475644548628	0.109158739111784	0.03867801270218103	0.03945853193424903	0.1141268142798994	0.09894599588345535	0.07936118764615319	0.05042269095926336	0.001954149395696027	0.03499388989370954	0.001538225802063422	0.001096932301372118	0.001645736287149615	0.001305205417271275	0.001007854575507961	0.001015814772548642	0.03052422551116222	0.06899383336001526	0.05294444967109509	0.001006433762127163	0.0118272927871144	0.0483482011443464	0.06762131962697258	0.04832254052370405	0.1252167669705621	0.001014737380258702	0.03538832275933593	0.006280256920690299	0.001018318786418642	0.001471422720118072	0.001156410071438574	0.02962464593387384	0.04496464612058192	0.05289124238232409	0.001010131944420008	0.02337507369871399	0.0654808569781412	0.001105034387610106	0.001016247510635663	0.00103574060134312	0.001013792669757959	0.001026737970191129	-0.01173225693142451	-0.02031604460659996	-0.01021504716685288	0.009347920654410962	-0.009129069129104585	-0.00044586086404137	0.00137697125886923	0.01288395483499821	-0.9608804692603765	-4.271724588140759	0.05198577594779662	1.300390061604267	0.01490214641049235	0.5860536559066966	3.072057397513556	0.3359143754731903	0.03838097534228845	-0.008762453625897266	-1.013036124017697	0.6342539384189938	0.7497931106508643	2.454285006283903	2.20206691300406	0.03095608830031796	0.01541194656995536	0.1146547587796344	2.011002675841793	1.355633526464234	0.03029673088833743	-0.008529537197891244	0.06698148660185133	1.476482282972185	0.5720387887323611	0.3607800733071722	1.241683719907642	0.08569689316075285	-0.0104849734798248	-0.02600937432738427	-0.006788388809002141	0.1069124435668414	0.1664209067997018	0.1640491337800981	0.07847713642096889	-0.3249509014558369	-0.07831293830236639	0.1304686566785214	-0.4360855589335001	0.004631710077286044	-0.4400863612871393	0.02572880498979514	0.02716985878707488	-0.06145197813437472	-0.02550602679708394	0.02699889800380285	0.1347200384790314	0.5725191090471309	-0.3904731031904952	-0.1272747832234435	-0.2605425398476976	-0.5476658491116824	-0.08939792785346315	-0.03705376662202816	0.01203252678840206	-0.1423879081613213	0.1273924739466885	0.1786514457677246	-0.3870464445015938	0.0012700145481466	0.03280527092096625	-0.8091463127406293	-0.619277023021815	0.3854436237860471	-0.1603206740019891	0.02451576459872948	-0.3426608855474423	-0.2414199590701509	0.1914040247635569	-0.04089007519943976	-0.07767538206493617	-0.1071108039420414	-0.05785583035443399	-3.868352800482007e-14	-4.400098521072862e-14	nan	nan	nan	nan	nan	nan
0.26	-0.05087791903020357	-0.01973255651912325	0.04454507917222954	0.5683703447354133	0.9411067258190301	0.009275117292671024	0.377848395385785	-0.03628275779518288	-0.003979068185824092	0.07875028446335343	0.05483234514593515	-0.1004986376902637	0.02684186085477972	0.04268997639808456	-0.07115804663268124	1.068564959217564	0.1010492661877649	-1.068564959217568	-0.1010492661877654	-0.1712070644192694	-0.09008680073141402	0.008997840620222417	-0.2030929601757712	-0.07813115086810628	-0.04288909493920753	0.06645865859187619	0.08252123111160431	0.6634748472318637	0.6507867689255107	0.0840666143556645	-0.01118124673252687	0.1219549726874969	0.0164456513300628	-0.1358649390388347	0.4781088780118825	-0.4220436538757238	1.326216015641811	0.02302286948637235	0.009323868763455581	2.482583246714577	0.7273733472874415	-0.4348170898310479	-1.011765935660341	-0.4599162222918673	0.8131062021767027	-0.1170011346254521	-0.4024561444814739	0.4711742326560937	-2.886964023662808	0.8449269030243678	2.886964023662808	-0.8449269030243679	1.312048215784085	-0.3866413334790746	-0.1930402781173862	-1.844062524794541	0.3743341094488195	0.1903845201898155	1.857422235285733	1.177449172856506	1.591035825852209	0.1780797245991051	0.0008843896730637225	-0.05022455738512927	-1.517061786408229	0.2978336929000711	0.001031407692835204	0.01761315283660058	0.03316213400873717	0.05650706331642921	0.001004119280430447	0.00430158852339508	0.02811054035437188	0.02297236322433124	0.376532652829855	0.3359457648193087	0.03222885242825661	0.03415747940480598	0.001024440317823725	0.03351713243230556	0.001060467627230933	0.006085861389301753	0.05588880159582505	0.06598117710524512	0.4645128957036557	0.4237669015808392	0.03055123393064752	0.04868976388266595	0.2399989024117503	0.2437497318334818	0.09489063623598036	0.1157893595636456	0.001075668067863666	0.006479185268161025	0.00109886236123797	0.01077079435457228	0.004368165350204484	0.0108114578794798	0.4693297369037661	0.4169667098770211	0.05868105852203962	0.07572970842587438	0.001022579496865713	0.003900746962219111	0.001034437184556037	0.01943235638650189	0.001311145428910706	0.05231993483792662	0.1551817913288261	0.178034725681476	0.06929556757715029	0.04324973266171783	0.01796953499607047	0.02180209333703071	0.4404602700737906	0.3387981966343196	0.001016220042701555	0.03160219594264789	0.001149112128107119	0.004135992263514738	0.001180223024903738	0.006711941786674058	0.001135979120049265	0.003756320680947454	0.1018933655053087	0.08844394060530798	0.1092223057674852	0.08697376469268578	0.03629686514188453	0.03190729571267909	0.04118163271594918	0.03627534605171558	0.1238398519866587	0.1346990875611198	0.1016570523885435	0.09257570955390004	0.07920782525659009	0.08453316782813422	0.0549005408244973	0.05350080590177356	0.001886908407010634	0.03678076253947953	0.03817321454347221	0.06265009473559674	0.001506058092095574	0.06051601610971156	0.001097185816183393	0.03871744544263054	0.002424021492425437	0.006600828275861332	0.002028634193543313	0.005016898490688928	0.001007835669083781	0.01003131446203234	0.001015676174199917	0.02540914253105011	0.02828753214807155	0.05254822054653435	0.07459320347901663	0.08351977028193622	0.05411255622707763	0.05035520211320489	0.002336531384981269	0.03374836960956615	0.01619870858408744	0.02298485938652126	0.04896970714702176	0.04745798467512592	0.06841220896162545	0.1072961213496651	0.04849213506968182	0.07006714761866008	0.1300150076791605	0.1087074405831681	0.001023400161258934	0.0184155897836017	0.03501233011209307	0.01419659208812037	0.008529382090410556	0.02268582636436487	0.001216520642007784	0.01250747041394241	0.001432109746994042	0.02012279810672715	0.001153083643249506	0.1215587149757561	0.03445536724809825	0.05847122449467358	0.04219633160138056	0.01613188514701706	0.05515725506666517	0.05741169025188057	0.001012073766126643	0.007299903367118047	0.02608566888727851	0.02354076879049268	0.06853713255916492	0.07219143224996083	0.001100285921908191	0.09173074799166951	0.001485887759177788	0.04980918097605704	0.00103314698930656	0.01726165601905536	0.001012831517320224	0.02911585283039187	0.001024831170193922	0.01403271832311021	-0.01090755168587024	-0.02029283094131616	-0.01022873524011109	0.008976261002434299	-0.00804199445593543	-0.0006473020672043963	0.0005299754737319805	0.009826747586523672	0.001034244161371342	0.05569740933203429	0.001003663910268619	0.0451829207787665	0.4736657610684585	0.03824519580508298	0.001031381283901692	0.00100117561046326	0.03656011428254682	0.4403674291409775	0.04399008326916712	0.2906972116065671	0.1372856326018126	0.001073064627801839	0.001099744351351677	0.008294366986265246	0.54637564488176	0.08278860555825189	0.001022328110774392	0.001033965268239936	0.001002882093099923	0.1860081131278527	0.09025996187723331	0.02642127232876681	0.4596042401252726	0.001014268979542671	0.001001710029252352	0.001000478996389172	0.001001262611212004	0.09456033935369856	0.1011939534100332	0.03514338299658831	0.03669908489653632	0.1040435080600383	0.09671827919264027	0.07824799307628384	0.0412703158364959	0.002882605246942173	0.03304806263940964	0.001847506636396867	0.001094360629674193	0.001568814546935809	0.00129275475882079	0.00100911620032823	0.001019538795136994	0.0372414752746283	0.0609129043420335	0.05089590601901663	0.001004954441353997	0.004546471551378774	0.0447285928405399	0.06654587635779056	0.04874680598186831	0.1196198951645388	0.001016388213855746	0.03840434316431406	0.002045795094550473	0.001016919577155132	0.001635261806564081	0.001152584612721139	0.02354051511060557	0.05107783646711878	0.04863572136845266	0.001014057260599093	0.02139026443342932	0.06298071952951421	0.001113855217733415	0.001014302416154702	0.001044745033044703	0.001017352562816049	0.001033615416754051	-0.01136680385149819	-0.02086228825793579	-0.009886560285786125	0.005642980604280578	-0.00175630739456676	0.001989122396304099	0.0001330678557041427	0.001261004213776273	-0.9589698277541345	-3.80371184637377	0.02494270444177291	1.532577694729415	-0.03191819055909018	0.6668738231378184	2.868034069727115	0.3274218427655545	-0.02089375360051198	-0.02215612239847914	-0.9277956083839135	0.7241084688020699	0.7984615528126117	2.309270974549249	1.790145231020922	-0.007096187358335871	0.006831218205048843	0.2271926778256095	1.788014183399397	1.341248515366376	-0.04167373337292424	0.009608589872524137	0.1355299781492094	1.37182966688544	0.5472604373797362	0.4110846038648751	1.415161645012753	0.07979863840067791	0.02261031396289521	0.04113475065245673	0.01274282814837215	0.03535474402404495	0.1023977098034514	-0.02709825376401269	0.01748140839607868	-0.4184095254657514	-0.03404652805022309	0.1250549181652915	-0.5117954262530916	0.0299047047143958	-0.3167205073287891	0.02742329823758609	0.02798848205599317	-0.005786385489658692	0.003576910980376934	0.01975185468756526	0.1287484277554321	0.6630607197830183	-0.4822197683029177	-0.1041344045633751	-0.119729838302202	-0.5706565487406294	-0.1330871781619922	-0.05754110014292231	0.02540683278697193	-0.1413800428682599	0.1156833022217983	0.2595848262852953	-0.3988605472210456	0.03920156766356465	-0.04604613617982137	-0.7990189920646521	-0.5947510400806005	0.5122832793567558	-0.243140730682558	0.03518292555712259	-0.2598928172156443	-0.1547015897515525	0.1605799214051938	-0.009331968418990765	-0.09194180871320351	-0.1304647342732267	-0.0675860521771855	-7.141315090790987e-14	-4.605496981096493e-14	nan	nan	nan	nan	nan	nan
0.27	-0.05103967842710581	-0.01619143087480127	0.04025111999462964	0.5815808892226473	0.9412759817488568	0.009281081118221474	0.4004258491347217	-0.03011633463836939	-0.007443560571020961	0.06777900844352122	0.05143025825113712	-0.09241479665827755	0.02419820179617412	0.04045468623805986	-0.06631525987469288	1.036541049983348	0.1100463545067875	-1.036541049983352	-0.1100463545067872	-0.1577749045257473	-0.09440460837241385	0.006913665053098837	-0.2205194582570728	-0.07390351338822167	-0.04057823199205505	0.08357034545898737	0.09405360443483038	0.6788878922771061	0.6515492156530462	0.08435143518767586	-0.01149830033878814	0.1075390855792414	0.01952475743320771	0.1063976374576874	0.2275624715134207	-0.4365264697570312	1.315829833438558	0.01052818408233413	-0.008214005722006408	2.027723321616283	0.5054254659377259	-0.2491686918886682	-1.189442635086277	-0.2178270309803724	0.8065332385050474	-0.416087717101069	-0.04168818674487813	0.4975587369386202	-3.512166874682291	0.9480170166663916	3.512166874682293	-0.948017016666396	1.377055744226145	-0.4771044567024667	-0.2223237539934273	-1.632596623733562	0.472996315637621	0.2690345754121523	1.565700183194078	1.128547582843493	1.486040106706741	-0.04370374283375055	0.05572858442829182	-0.01505013486833385	-1.369074743902294	0.3169171643205818	0.001031838017531617	0.01796924386679179	0.04779960403710733	0.07225978089203583	0.001003978203038178	0.004239274534274256	0.03832255115807178	0.02905506310731821	0.4103009757316021	0.362966468723235	0.03383104456239461	0.03561473921901692	0.00102828903725837	0.03301042134089739	0.001031419212742525	0.005945657484892761	0.0449756152587061	0.05682272939423107	0.4557730355232773	0.4320791215852694	0.0388382933987784	0.05649294864409502	0.2603560439849654	0.2661275583586893	0.1153951440592369	0.1280858348506347	0.001087072087930566	0.006589816524978628	0.001104639458560518	0.01086230615725144	0.006777206304653731	0.01298076405877925	0.4942005963843327	0.4336662248926892	0.07020890990264674	0.08661476743335272	0.001023325815989223	0.003848344021063634	0.001034620928587731	0.01929162144678057	0.001160136768627206	0.0536697792298527	0.1687314476328298	0.1906800397485838	0.0799274014426312	0.04796043491585426	0.02349837254913692	0.02584005880630661	0.4465829003006315	0.3540825661617478	0.001034739364817428	0.03244369870816615	0.001076881029795384	0.004195597949060327	0.00109215957023096	0.00677939652523044	0.001069965148919234	0.003797529699649136	0.0975397809961062	0.08895769569038595	0.1049456178483229	0.08850260917804835	0.03495431238095274	0.03132296159544642	0.03873388230424721	0.0364428848495283	0.114243256158412	0.1306922104737423	0.1004756921457814	0.09283451525359805	0.07894127461235072	0.08601080302843121	0.05054248998888061	0.05148983605552795	0.003909991453070753	0.03824214846053633	0.0351823955529889	0.05970474137420124	0.001797921700351773	0.06074479292400512	0.001120361375957805	0.03893028627613453	0.00193360061025457	0.006543962468917207	0.001631797949327274	0.005055738053691126	0.00100857113996873	0.01021049064421816	0.001098885397883903	0.0265227960886662	0.03311871703530663	0.05736284050799171	0.06728948783371885	0.07889092293011381	0.05229753472870965	0.0494755018707397	0.001685218565934177	0.0325500903024051	0.01016320569203194	0.01838196650712393	0.04616618240435314	0.04610085982909233	0.06715463551171251	0.1065583506056368	0.04876612204789302	0.07034610168540212	0.1258305316425816	0.1079269474056424	0.001020465276628015	0.01945848955470259	0.03675769294849951	0.01702707729132781	0.005664058588685538	0.01996942546362936	0.00111901734025863	0.01282830105334989	0.001554058965105228	0.02011794368305646	0.001150463728671643	0.1135098746814606	0.02852283755677748	0.05323863884626091	0.04736429733995451	0.0217359991624679	0.05142820736616691	0.05506602627857098	0.001012330792460016	0.007527167328682786	0.02385789633458269	0.02138437251582823	0.06722862716059194	0.07161893090047723	0.001108557643225882	0.09314484295303488	0.001255080339378011	0.04992991571091755	0.001040222492360123	0.01625984840630278	0.001015447946985526	0.02767917898530991	0.00103010820516217	0.01328907577647708	-0.0100570087625852	-0.02033123712391019	-0.009804626357697454	0.006604721433955883	-0.002237669645271241	0.001639975110703974	-0.0001776689521382471	0.003676713867970601	0.001030629015863902	0.07328250987230582	0.001003973084290143	0.05442600256135863	0.4899743169300385	0.03349585906885109	0.001033067431913402	0.001001191282436579	0.02736047413917095	0.4322116468759709	0.05235324984785808	0.3036800898545979	0.1502710230238086	0.001120839491508113	0.00111988424417549	0.01019908778288671	0.554695274209825	0.08661218541234207	0.001025603877133087	0.001035528765800626	0.001002807712948786	0.1939456946167394	0.09688156399596852	0.03242024706389911	0.4607337749488424	0.001087641026332361	0.001001653282740693	0.001000454896823164	0.001001218892711422	0.0887870338904183	0.09686358785206556	0.03187963242815683	0.03508723074280761	0.09692448927339097	0.1006460210494001	0.07888229586415982	0.04848326995118524	0.008696238738137158	0.03049325467048441	0.002318086196577626	0.001186903163961372	0.001295869907618059	0.001153859649659227	0.001009522968252651	0.001325914281140159	0.03990535340194624	0.05514560263111426	0.0493393249068351	0.00100453521699622	0.002784424993340733	0.0410806122377515	0.06467079999110902	0.04940219085886775	0.1195947695345476	0.001018275986063768	0.03913911984964948	0.003089812158287299	0.001017958887635471	0.001720062959949851	0.001143633040129922	0.0200647316145678	0.05572209739833153	0.04527189404468428	0.001011363861747768	0.02129143275254457	0.06775019176508322	0.001119972849561835	0.001014737332512011	0.001049991011162592	0.001018863305795926	0.001037279829711748	-0.008158629768166236	-0.01994480239928359	-0.009314970332812839	0.005002574529218097	0.003181565364832271	0.003647934460132082	-0.001133902824282407	-0.000540752127225499	-0.9626032785799914	-3.303354323859642	0.03957836069133031	1.617053930240037	0.005981812554497928	0.5538717555122933	2.523396486319986	-0.01004517358350377	-0.08133338637831714	-0.0102118386994853	-0.9023787736449842	0.9010436975060379	0.7648071664129141	2.15584764498149	0.7088154964228582	0.01983261658941486	0.009802487221967726	0.2111205197782315	1.541126269331376	0.8644769234026618	0.01205741046917339	-0.02845736326693671	0.1421811035394429	1.163082377855764	0.3933865549073576	0.3978540566762053	1.632077381870791	0.08707880969948285	-0.002225771187813663	-0.01015306690182543	0.0001085320196173607	0.05104842049239328	0.1908586616594244	-0.0927556579886749	0.0140790659520027	-0.3840649142265615	0.09166319878058279	0.1697095870236646	0.07391229826795143	0.2460329617941928	-0.2766233451286898	0.01953811128021788	0.01659198374182512	-0.002923664528435112	0.005658518428083146	0.01557160968683003	0.09717811202528544	0.3357195972032106	-0.4492323061573765	-0.07357073187918224	-0.1069442890007339	-0.3660001389443017	-0.1436957645129804	-0.08786904362038024	0.03165794332138551	-0.01540645212308408	0.09314782409646763	0.3073822192747488	-0.1633568008650864	0.03099302220267505	0.02021875554464417	-0.8036278405899335	-0.4612237969383655	0.6071580135856102	-0.2311185485120218	0.01488764958077506	-0.1729278830438124	0.04394704657234098	0.1232755131265926	0.03036138357026074	-0.107331620517578	-0.1555080308722245	-0.08007564066447714	-8.136372524900696e-14	-3.214655484357776e-14	nan	nan	nan	nan	nan	nan
0.28	-0.04869227472515195	-0.01523238267553085	0.0358189840148056	0.5946856804372195	0.9413112868532735	0.009109179136639833	0.418299178188845	-0.02618396483937581	-0.008784188117094723	0.05482236442603977	0.05052928703979942	-0.08431054823426969	0.01843296571402156	0.04191448667974009	-0.06120335953399596	0.9984346406938961	0.1198801316387845	-0.9984346406938989	-0.1198801316387827	-0.1436125099086291	-0.09963257510512034	0.00458078716662579	-0.2355720832957877	-0.06863516597309667	-0.03756347330751986	0.09778836315694621	0.1050826245895747	0.6930849878362075	0.649550426794014	0.08517416219813603	-0.01151952884992412	0.09451429563625267	0.0227625873483077	0.3659676807292145	-0.03830661099742997	-0.4496790143206432	1.305065361109465	-0.003767295579125935	-0.0262492926629623	1.541758307747064	0.2805626757050405	-0.01004412199219288	-1.408839535202624	0.04030691436087075	0.8171876806019096	-0.7413165391968524	0.336561975957861	0.5249969492057825	-4.103464034709651	1.012264665619586	4.103464034709651	-1.012264665619586	1.458095160503252	-0.5686731518203532	-0.242780741987267	-1.369287916277266	0.5824760964968119	0.3311636676663711	1.278688401460802	1.076778539159089	1.347845928624048	-0.3741673927143446	0.1084656253538433	0.008940461634813658	-1.238842353354508	0.3295784552909793	0.001030244691553856	0.01827077722897063	0.06341694509903179	0.08882990411821372	0.001004062364206216	0.004151753168506528	0.04790844295916176	0.03413391037562365	0.4379254848796735	0.3861594900509537	0.03243454493473168	0.03447507005449818	0.001031055952277389	0.03187276627091132	0.001016908054871639	0.005795081010658132	0.03465881152111705	0.04796390483630587	0.44717940175603	0.4410419388393849	0.0470431227999424	0.0640385425495921	0.2777664077668284	0.2866577510228894	0.1322574112927712	0.130758982893069	0.001116666835555956	0.006688041155296194	0.001117599984575164	0.01093347099344547	0.008926387415720079	0.01512290750999602	0.5137740430706572	0.4475739842555898	0.07814325378783778	0.09359351963925285	0.001025337443381349	0.003759180473081086	0.001035494880469637	0.0190491734808817	0.001084574232723787	0.05531840097485694	0.179909834149468	0.2014133578650815	0.08865278434450929	0.05108759458902164	0.02919615824882138	0.02978608580407352	0.4511307477294473	0.3712470466996792	0.00108069500183492	0.0333153100357729	0.001040741912466979	0.004260744953148225	0.001048118141761632	0.00685869516944837	0.001036941791455794	0.003850682449925816	0.09255190414270133	0.08913795196470498	0.1006202968999435	0.09054068741365162	0.03270356776629975	0.02999244078702872	0.03666689466625384	0.03651798166628712	0.1055568312291887	0.126995808832078	0.1014545641568268	0.09452608414532482	0.07906846635088473	0.08791210887119194	0.05144432801733555	0.05426526869275903	0.00780182741603183	0.04137463142143767	0.0323813526918164	0.05703216422946644	0.002178841459335373	0.06093089926849739	0.001178226514285358	0.03908953109909812	0.001551365327636451	0.0065956172128591	0.001363581450276428	0.005159419195534837	0.001009142177059144	0.01033251121450641	0.001293672883224331	0.02741662133744277	0.03689199176609444	0.05997973898488026	0.06058974488324338	0.07442147207661561	0.05059516277744114	0.04884848571650726	0.001358415032338535	0.0318691185112299	0.006170656384531651	0.01534329437090406	0.04295868735697025	0.04447690991551851	0.06561911494750847	0.105581620578088	0.04921491259714946	0.07072578574027423	0.1233278852487684	0.1083855543509624	0.001019942844575104	0.02028356970770118	0.0380251444240965	0.02036163657211577	0.004723980218950386	0.01903994698763234	0.001070784094659905	0.01324790009628476	0.001657418278003622	0.02003004316721278	0.001144677255288677	0.1056285826879204	0.02370176152755188	0.04905759440834902	0.0522480050136019	0.02824741521568221	0.04784346460372758	0.05268678959084831	0.001011111884026649	0.007690012014886768	0.02264304132493051	0.02005138222308746	0.06862049389820594	0.07314528771574079	0.001115751873202127	0.0942169870988946	0.001139811525860791	0.05035405801091897	0.001046382746330122	0.01513678547498299	0.001017511255173943	0.02603293229057023	0.001034578514239717	0.01245254183957616	-0.007634711732599342	-0.01973238194567332	-0.009282196761577334	0.0053872708610884	0.002989020464551825	0.003508275545891992	-0.001258197547419353	0.0004255317344529523	0.001027013870339325	0.09086761041257538	0.001004282258309385	0.0636690843439509	0.5062828727916188	0.02874652233265175	0.001034753579924588	0.001001206954418843	0.01816083399579248	0.4240558646109642	0.06071641642654733	0.3166629681026299	0.1632564134458021	0.001168614355212739	0.001140024136992361	0.01210380857950895	0.56301490353789	0.09043576526643216	0.001028879643493079	0.001037092263532519	0.001002733332799784	0.2018832761056264	0.1035031661147037	0.03841922179903045	0.4618633097724124	0.001161013073127212	0.001001596536231979	0.001000430797264196	0.001001175174214608	0.08301372842714745	0.09253322229409937	0.02861588185973031	0.0334753765890844	0.08980547048674736	0.1045737629061601	0.07951659865203579	0.05569622406587186	0.01450987222933809	0.02793844670155991	0.002788665756757482	0.001279445698247529	0.001022925268290193	0.001014964540482593	0.001009929736178236	0.001632289767154753	0.0425692315292701	0.04937830092020001	0.04778274379465516	0.001004115992642112	0.001022378435307691	0.03743263163496652	0.06279572362442828	0.05005757573586753	0.1195696439045569	0.001020163758271111	0.03987389653498366	0.004133829222025546	0.001018998198123234	0.001804864113224519	0.001134681467539169	0.01658894811853319	0.06036635832954624	0.04190806672092039	0.001008670462891361	0.02119260107165943	0.07251966400065216	0.00112609048138898	0.001015172248868183	0.001055236989280595	0.001020374048771363	0.001040944242666165	-0.004950455684833675	-0.01902731654063134	-0.008743380379839545	0.004362168454155544	0.008119438124231833	0.00530674652396001	-0.00240087350426894	-0.002342508468227191	-0.9681348285223179	-2.853359189760485	0.01403117050204716	1.696058824846711	-0.03695966612421501	0.4661033002014784	2.102497554490007	-0.1919639535239445	-0.1470825493059841	-0.02423063639681272	-0.8678709777080749	0.8542279187395507	0.7469433816126992	1.939744202345984	-0.134520217882774	-0.009577512862944329	0.002761824564898787	0.2217601322172654	1.229663052845406	0.5599871550362302	-0.04902585523680878	-0.01073400848753005	0.1952854487720229	0.9894304767756962	0.2305519211828247	0.3926969095406964	1.791183847114077	0.08582035074451018	0.02371857767857818	0.04350353178731559	0.01513157446675406	-0.03134501817905798	0.2042444598454606	-0.176335591976345	-0.001006987833333658	-0.3563144363421294	0.252506110352908	0.2097890466576227	0.4454850704829517	0.3641241127005616	-0.2621652639907738	0.01888920427618625	0.01726927990934398	0.01591772470180029	0.01654522675633156	0.00832073230286679	0.08478276606209001	0.2235164229068093	-0.4503404686652611	-0.05359758693210698	-0.01626833520269457	-0.2578124001701955	-0.1864521916673539	-0.1053329568494913	0.04555283041065065	0.1064399816985315	0.07211937862307259	0.3603996418164616	-0.04147606233984534	0.05895524822715919	-0.06265536782655247	-0.7655093319240674	-0.3844427980654538	0.6937436869029906	-0.2498552735781543	0.02229907045088703	-0.09521162083013998	0.2650700431945897	0.0921897582553	0.05134954459416032	-0.1161928724372519	-0.1723793041836508	-0.08616433022573834	-6.556407078089485e-14	-1.936881910509873e-16	nan	nan	nan	nan	nan	nan
0.29	-0.04379527845352719	-0.01689116550072978	0.03126423760391513	0.6076815173741401	0.9411866474283915	0.008759495984443895	0.4313074208022454	-0.02439695260191719	-0.007515766425702996	0.03963764701673933	0.05216404917224551	-0.07596628146579469	0.009433877828071152	0.04707559273127703	-0.05580861659106397	0.9546328532920983	0.1302519225886901	-0.9546328532921007	-0.1302519225886796	-0.1286210472829915	-0.1057538288572005	0.002096480908510783	-0.2480099479841253	-0.06230068419077554	-0.03404573080379206	0.109264216254854	0.115658071345117	0.7058733655596316	0.6443611596604063	0.08655385535874976	-0.01139071251517126	0.08256503563913475	0.02613792054642448	0.6042387465668663	-0.2840960471963369	-0.4607811389702549	1.29420400143084	-0.0220165415853459	-0.04331770325388487	1.068871551570914	0.08756760476628893	0.2672850215974923	-1.61891348325738	0.2766882392330122	0.8550411130088971	-1.048539184225741	0.6820069701301086	0.5539049924415687	-4.646134863337331	1.063811541709121	4.646134863337334	-1.06381154170913	1.536795915857098	-0.6527821921513216	-0.2522701328823724	-1.128154317079609	0.6796313831127256	0.3684809382762532	1.015373823887219	1.045303687773782	1.21746850569062	-0.6424884215452568	0.163667143109458	0.01416039382385968	-1.152104580633818	0.3441509958066644	0.001161062580483136	0.01866087163454609	0.07811193683766708	0.1046997970926524	0.001004227271506284	0.004048594956602275	0.05530966049278	0.03779359948151816	0.4598864108648923	0.4051657461929618	0.02788067472962779	0.03063683809178368	0.001030611958671185	0.03017401824628043	0.00100924047697541	0.005637583588660356	0.0249763442237887	0.03946441253723951	0.4412956895927824	0.4503382065125406	0.054233449408379	0.07062703324985753	0.2937181114738653	0.3056456208948332	0.138441070583656	0.1231243771245002	0.001156818440347363	0.006782523396679069	0.001126902577763749	0.01097889119426327	0.009515697647340475	0.0163942636259403	0.5297072229088976	0.4584437883771687	0.0818892275696171	0.09648904501884145	0.001027341623106729	0.003664673604741621	0.001035631541623965	0.01871475782030171	0.00104453823594453	0.0572785202464638	0.1888647674015637	0.2101576471515112	0.09516792365352005	0.05267707557620449	0.03423702249601499	0.03313491147559431	0.4566353376320218	0.3897122164031246	0.001101308847129435	0.03418862826560384	0.001021582280928898	0.004348202666996135	0.001024752368157302	0.006981420449538154	0.001019430498806907	0.00391843634560224	0.08776353438079665	0.08878722986091596	0.09698562377441609	0.09261275488821703	0.03056702626919557	0.02860253584610271	0.0348677748249926	0.03647937569470839	0.09815023178862167	0.1240048718752739	0.1030535699271149	0.09750618841933344	0.07955126407524124	0.09013933615733315	0.05845783302539041	0.06275644857554409	0.0136357901307757	0.04616524479542945	0.02964561090911735	0.05441627908176125	0.00247670940856744	0.06100896235705962	0.001199683974624982	0.03916353934844049	0.001292248807813434	0.006806642533136556	0.00119264181217354	0.005349059590916954	0.001009355772700659	0.01040395128754102	0.001379539354376055	0.02785506883036877	0.03816074400148325	0.05948986653523402	0.05468027136142194	0.07026535140371769	0.04898348948741738	0.04832631511388057	0.001185029863644329	0.03156138071668359	0.003667833776131013	0.01350279337841047	0.03971203184725016	0.04265184323364221	0.06400286138696742	0.1045596189616324	0.04923423882075291	0.07103279119233731	0.1226910111909236	0.1101073358389464	0.001020320628625561	0.02090408737579652	0.04061987479739566	0.02502254543068405	0.006089044855351514	0.02027506496577651	0.001046296538603246	0.01375734176903214	0.001710374622568858	0.01983223374769564	0.001137196910240682	0.09805670284621222	0.02012008960278807	0.04607099795333493	0.05599396215723282	0.03508052740824752	0.04443541634916286	0.05030320976132133	0.001009748781747193	0.007821826463639344	0.0223193522999605	0.01942603954556385	0.0703917498268405	0.07597451900659322	0.001117441944524691	0.09496193513954973	0.001079757616926264	0.05107855483032306	0.00105060808376932	0.01393574674975475	0.00101863941354523	0.02423343548351907	0.001037474313631079	0.01155484623586764	-0.003853312521376721	-0.01818556397366165	-0.008665379264190417	0.006210324449248409	0.00656707058785255	0.004545642881291777	-0.002440384926690774	-0.0007175224292001089	0.001525897785949455	0.1024834028870701	0.001004497564023315	0.06498259066597198	0.511038933928457	0.01743991080518627	0.001026254687452667	0.001001306158494377	0.01016156965365566	0.4318874026933354	0.06500533447417436	0.3310856999692168	0.1340232146382435	0.001224015415852521	0.001133680112867682	0.008483232545499278	0.5702331227326802	0.08373751481816981	0.001029891037181493	0.001034658259870541	0.001002973880952993	0.2052550363240153	0.1045478891924681	0.04145575293586441	0.4753697390454003	0.001090406207612986	0.001001678793338708	0.001000434773180732	0.00100123042115078	0.0797002349357559	0.09139989363611443	0.02765501259113784	0.03215130012335931	0.08598422360318304	0.1059220119343106	0.080773589398745	0.07700301643573136	0.02452271810164532	0.02525463664820258	0.00278772629320788	0.001173443182288729	0.001021493453595312	0.001014212289683745	0.001009280515326057	0.001330796710991546	0.03714893660525413	0.04549863084755742	0.04635633520273449	0.001004642705835821	0.001023977023507297	0.03448601393194466	0.06120809302927725	0.04857123303243063	0.1236563526506824	0.001021179190747975	0.04695796504822773	0.01041171005540022	0.001022338229937018	0.001732406449679883	0.001124946692524867	0.01569635914575575	0.06083979914171696	0.03895291622718933	0.001008042299309245	0.02260604137002149	0.07281275604669611	0.001113372576450075	0.00101897997744313	0.00105481058851722	0.001019339272666283	0.001040102460934818	0.0008058012206114692	-0.01596534394807415	-0.007986160874284238	0.008511902833483052	0.008903226682050106	0.004974127302556923	-0.003654181443899707	-0.0005605877616316122	-0.9781966238066394	-2.505019552658081	0.05550311702529214	1.486721463386912	0.003290808878027894	0.2708838073559398	1.688993626240051	-0.5514787932230203	-0.1902614103243236	-0.0113408340778587	-0.8318345733884351	0.9890060872834634	0.5809754087097724	1.850900741934811	-1.304601030377845	0.01977317603618437	0.004991565373733724	0.033797737480842	0.9411382292329264	0.04417261969041455	0.01151724946337862	-0.04642648425362153	0.2021569135024211	0.7604278922836837	0.09181463979713904	0.2852727713899229	1.888961040183273	0.08838432262306735	0.001378983149310827	-0.003303929216690017	0.00279789611945747	-0.05207230051990314	0.2012949560471681	-0.1129239401788485	-0.006716231863755348	-0.2443040926794039	0.3353017657070346	0.2379688643329694	1.207717143341355	0.5788052163823698	-0.2611613314367719	-0.001440177771376667	-0.0004800401432433932	0.02735546930196782	0.02171328684941779	0.005676873723670427	0.01160776200399285	-0.2668460784183779	-0.3856464561565806	-0.05245542010157788	-0.03254874045154205	-0.1187168146310409	-0.1847631772700081	-0.1021125539075914	0.009430716777111497	0.244064728611766	0.05444350072420717	0.5754905951679125	0.2645681834607275	0.04928873843276546	-0.0009032985613525318	-0.7437545073663385	-0.2231611642345666	0.6670634245927197	-0.2306998803427552	0.006857806651960754	-0.03068287846781394	0.2937377542843678	0.05805007116466557	0.09199603557192489	-0.1227751212743374	-0.185838380241091	-0.09220848319464146	-2.97161543070756e-14	3.02026368162263e-14	nan	nan	nan	nan	nan	nan
0.3	-0.03679135633447456	-0.02072722548249193	0.02661314381311845	0.620571799969323	0.9408538369787403	0.008250217761790699	0.4398562359528908	-0.02421805608467973	-0.003367356458513761	0.02262790402893708	0.05586390636627455	-0.06714221717556847	-0.002338580893830403	0.05528158079897794	-0.05012619262400053	0.9057271150733993	0.1411907228198851	-0.9057271150734025	-0.1411907228198819	-0.1129446205668296	-0.1126323108192881	-0.0004284079559614752	-0.2583325555511564	-0.05513831584786814	-0.03027193243803866	0.1180736717500491	0.1261285558616045	0.7175871357426159	0.6371246106123613	0.0883713877870683	-0.01128956920329482	0.07145030533227098	0.02961886349392017	0.7873528502135645	-0.4737620423110173	-0.4689484903021421	1.283954492761879	-0.04540150051948987	-0.05816830675441382	0.6498728151905672	-0.041060468360107	0.5659535331783709	-1.773844650914363	0.453325926637665	0.9131471849737108	-1.295990706255004	0.9455383792923745	0.5825331540374334	-5.124254198090334	1.125666521877779	5.124254198090334	-1.125666521877779	1.595087978608054	-0.720118793821793	-0.2508972632587017	-0.94623649201598	0.7480534086140364	0.3823748400715209	0.7454088809224735	1.055786091353468	1.132924420536127	-0.7836237756016921	0.1960334788858955	0.003405857053414447	-1.071936415303421	0.35070040516622	0.001475844782786496	0.01921114769465176	0.09114955240911415	0.1187403672529063	0.001004417390062436	0.003956825046379221	0.05987211747727531	0.03965257225031631	0.476303296060879	0.419744161622334	0.02004616998678407	0.02392956709968198	0.001026138671778234	0.02811565097050464	0.001005458115102574	0.005486824607273802	0.0159368614406816	0.03133107154338925	0.4396869567583898	0.46050167001287	0.0600281278695354	0.07586246372906683	0.3089467248346028	0.3235371852593931	0.1302391369242744	0.1064229603946635	0.001204592737790012	0.006909488971958673	0.001128379643891959	0.01100668929312291	0.008029070911535527	0.01582459518982594	0.5429266235364515	0.4663335579955013	0.08106562128445553	0.09497806600908794	0.001028849174135641	0.003617380815078093	0.001034482323843866	0.01831509665191533	0.001024646535418463	0.05946990940399274	0.1956254167308647	0.2166419259463153	0.09929622521801006	0.05301329465582916	0.03829512768655671	0.03565563216420995	0.4646068171344183	0.408768486435495	0.001076295921504625	0.03507381703539867	0.001012047533257152	0.004440444977381812	0.00101307602304254	0.007105707516199274	0.001010706154396666	0.003994214201377055	0.08357997721392357	0.08783104799482881	0.09439929766422643	0.09438910495412896	0.02898016521417344	0.02750839110419128	0.03328664286315421	0.03638361652112019	0.0921967926298425	0.1220611042250476	0.1045432836799837	0.1010678598846366	0.08037162829074398	0.09271773523309085	0.07176238048085462	0.07751893630532021	0.02142866328044891	0.05264686883482075	0.02692121634357431	0.05180594628300625	0.002625385316073927	0.06093882388894122	0.001157399672851743	0.03911968209386604	0.001161860990893077	0.007164089198073054	0.001106761229543436	0.005600293623341684	0.001009137746895132	0.01044024051743152	0.001271732961441749	0.02782279716776813	0.03629551109298872	0.05573571410516989	0.04964066308489509	0.06661328714830497	0.04745258792349729	0.04776699958413985	0.001098566220219713	0.03147275336644379	0.002401579678254332	0.01280037775179055	0.03658746213265222	0.04065760571881167	0.06239525441211324	0.103478465750597	0.04856271509074363	0.07078604921131654	0.1239916598044914	0.1133898171774375	0.001021017387055429	0.02142162663700362	0.04528123591991286	0.03194561778101213	0.009873146641630122	0.02385268116605047	0.001035727696394792	0.01436078790564871	0.001700672682677148	0.01953204141212737	0.001128588952518749	0.09085573512138376	0.01781632518452003	0.04438867769686857	0.05823698366436519	0.041472377167048	0.0412176898239358	0.04799600822346919	0.001008753326700041	0.00788304789450674	0.02282985010102223	0.01942120537787671	0.07150396438434929	0.07887927358757681	0.001111925935763385	0.09540299294748276	0.00105164021043003	0.0521629030479852	0.00105250656231806	0.01270607807601289	0.001018685588048831	0.02234979822563931	0.001038500488771748	0.01063169832218061	0.001244658485994166	-0.01562864292128627	-0.007954960428024597	0.009251165231520348	0.008282279667498435	0.004669685845489637	-0.003669986012868446	8.940665397914068e-05	0.002024781701533591	0.1140991953615627	0.00100471286973219	0.066296096987994	0.5157949950652948	0.0061332992777608	0.001017755794980224	0.001001405362589684	0.00216230531152225	0.4397189407757081	0.06929425252180164	0.345508431835803	0.1047900158306881	0.001279416476489223	0.001127336088732923	0.00486265651149454	0.5774513419274699	0.07703926436990859	0.001030902430864429	0.001032224256361053	0.001003214429108253	0.2086267965424037	0.1055926122702331	0.04449228407269984	0.488876168318388	0.001019799342099866	0.001001761050452617	0.001000438749111542	0.00100128566809691	0.07638674144437343	0.09026656497812932	0.02669414332254984	0.03082722365764309	0.08216297671962215	0.1072702609624616	0.08203058014545492	0.09830980880558081	0.03453556397395787	0.02257082659484452	0.002786786829657565	0.001067440666332381	0.001020061638893921	0.001013460038873328	0.001008631294476709	0.001029303654837288	0.03172864168124419	0.04161896077491961	0.04492992661081529	0.001005169419032289	0.001025575611705491	0.0315393962289263	0.05962046243412591	0.04708489032899405	0.1277430613968085	0.001022194623223886	0.05404203356147178	0.0166895908887744	0.001025678261765461	0.001659948786033656	0.001115211917510676	0.01480377017297851	0.06131323995389261	0.03599776573346408	0.001007414135722575	0.02401948166838253	0.07310584809274277	0.001100654671510357	0.001022787706028692	0.001054384187753646	0.001018304496559826	0.001039260679201734	0.006562058126057568	-0.01290337135551692	-0.007228941368728909	0.01266163721281069	0.009687015239869024	0.00464150808115381	-0.004907489383530464	0.001221332944964616	-0.9892483183611647	-2.275752913503106	0.04606750109700298	1.330194262014812	-0.0346820060253795	0.1059600327829077	1.21692941196738	-0.7657717600280676	-0.2190063995248452	-0.02288294830792096	-0.7946407166053886	1.027667084172852	0.4763313373893943	1.720483100864891	-1.947882410124911	-0.003080846288568119	-0.0007625961617715306	-0.1464447781915517	0.6336561521961238	-0.3213137228480036	-0.03958304001113325	-0.02378310318546197	0.2415394259572049	0.537428378462112	-0.02010046032908445	0.2270759129374246	1.90940391289942	0.08819445865690828	0.02467549699299527	0.04381588910466978	0.01673636648999915	-0.1524369707087511	0.1451009781058793	-0.1171835521599454	-0.01243762826428531	-0.1468805750515867	0.3688195486078945	0.2800234045794592	1.699746639926806	0.7023262457880073	-0.261054794195224	-0.01075110705797083	-0.006303820913850058	0.04520199365608656	0.0288639541882395	0.001290563674660839	-0.009361064978141239	-0.4293395731468214	-0.3495291852035157	-0.06102657237482288	0.02755375356630112	-0.03019532704062144	-0.2202863582638633	-0.117163275768731	-0.06519665620897473	0.4185799517957876	0.05152369727443951	0.8128323401824162	0.427023582019783	0.07775614085226781	-0.08313196440644703	-0.6913269085705954	-0.1235875584425458	0.6054912001360266	-0.2345796152646199	0.00818046682416065	0.02889008113892883	0.2801747012139432	0.03141171166062048	0.1233198242412053	-0.1219188621562687	-0.1892073943294782	-0.09125479221444584	3.28627781743523e-14	5.852357296317082e-14	nan	nan	nan	nan	nan	nan
0.31	-0.02831884434819519	-0.02609669962855579	0.02191556387866372	0.6333652888940536	0.9402592056207313	0.007606289770414776	0.4446024041339859	-0.02493592299919649	0.003843254091987318	0.004452155526705664	0.06094823237774974	-0.05771204088223963	-0.01617236118426647	0.06559649739303376	-0.04418796190218303	0.8524300765917284	0.1528351193867891	-0.8524300765917316	-0.1528351193867756	-0.09681247846458174	-0.1200714137244868	-0.002876647470057868	-0.2671888324457979	-0.04747385396467194	-0.02645509957470832	0.1242493990004756	0.1369395640429085	0.7287290306826238	0.6291684429706004	0.09042596502432668	-0.01134391200148013	0.06117177103272946	0.03314854156290595	0.8922182097640524	-0.5871035004328513	-0.469859987435293	1.275064345444858	-0.07443802055784943	-0.0700236414270784	0.3155512431332667	-0.09145410465262095	0.874246742384555	-1.845237000258898	0.5499207975010408	0.9698755678704533	-1.452600830004855	1.098898247385265	0.602932100678128	-5.52955900878626	1.205891559317082	5.529559008786282	-1.205891559317088	1.62978062591931	-0.7629161089471995	-0.2359472602945748	-0.8308905942031469	0.779384706569513	0.380404853768208	0.5111213895234457	1.113032965846613	1.097789229415382	-0.8025651966510102	0.2191436632365321	-0.01247971974127217	-0.9728686795381167	0.3551453839236341	0.002401793319414766	0.02036953301178186	0.1022576364458305	0.1309043871793981	0.001004748953743234	0.003884193700022828	0.06155877139422498	0.03999039599662911	0.4881173685419041	0.4299445164509521	0.01276639863456536	0.01764203525083765	0.00102135199385435	0.02592386131731891	0.001003483479759165	0.005350382323024465	0.009186606192496746	0.02505063558602003	0.4421682776155295	0.4707389983337424	0.0641031483906459	0.07963230476938436	0.3239916659897312	0.3402193757756997	0.1122918807751126	0.08692826690615447	0.001212879159865629	0.007028619922309459	0.001157220537193335	0.0110581625962382	0.005988879725744952	0.01442158608704621	0.5545575104181288	0.4712875554438739	0.07720641721650603	0.09071340418389513	0.001028457710932528	0.003617693525958211	0.00103291353172594	0.017884531967285	0.001014297887477535	0.06187566997595552	0.2002505349757626	0.2208004449516813	0.1019327370130757	0.05259501179274813	0.04107512576333891	0.03732890052855977	0.4755300980194425	0.4276453777645042	0.001048193936328414	0.03602469397839392	0.001007063440741736	0.004557625148800136	0.001006891959520614	0.007270700633301271	0.00100613136558224	0.004086102998991382	0.079171343053445	0.08539034504642995	0.09189794661352041	0.0949180407756398	0.02685825082795625	0.02586987404771244	0.03113147223066422	0.0356361137025511	0.08740724446004676	0.1208963541902014	0.1064475682373158	0.104875268229552	0.08277037334588128	0.09604352579734723	0.08927711131054669	0.09651292288386687	0.03157414597402319	0.06097924741087719	0.02421802094002881	0.04921904800088604	0.002776741351611683	0.06081687430402898	0.001126037895542307	0.03903429491578566	0.001344530552498618	0.007765291032664994	0.001132827831948088	0.006042125133989529	0.001009058738264201	0.01045889689159839	0.001154788751492234	0.02759901491557495	0.03449308321889554	0.0523249532538582	0.04505472978134262	0.06308686824115818	0.04598518194078518	0.04706935389037557	0.001052829567212383	0.03150559463001508	0.001801922534398022	0.0127957714629116	0.03342683456759202	0.03830324865702758	0.06032644720706156	0.1020968283272851	0.04699986352300346	0.06971370139169561	0.1270091041739102	0.1180749142187028	0.001022669695984791	0.02198275645789481	0.05226428150213441	0.0416339372181844	0.01484211040939138	0.02861402854083287	0.001030362790859501	0.01508374381464254	0.001622275288785988	0.01914330315695539	0.001124326142660551	0.08410144918414769	0.0166488070857233	0.04388497312182009	0.05825029546222964	0.04650145164956838	0.03775514319814065	0.04536186788840741	0.001008902775725761	0.007907409588325616	0.02358754240678099	0.01975540118343537	0.07303633700081204	0.08185928766096848	0.001105516157208826	0.09558388538516586	0.001037598476711371	0.05369034180046033	0.001053289995798188	0.01149600017507957	0.00101820676039492	0.02045385057205525	0.001038604966354511	0.00971900695150524	0.008453504547464456	-0.01249877001541964	-0.007255883704918509	0.01317328109709135	0.01026023199678273	0.004385272785095816	-0.004742440193765088	0.0006300864764701342	0.004506480816727878	0.1206315914403612	0.001005416477983568	0.06142482421075577	0.5143418431432041	0.003580022641443871	0.001015197920992745	0.001001448096949616	0.001583739391335161	0.4548470831741729	0.06921182484158098	0.361346530632118	0.06958130865055065	0.001172508606045977	0.001237944395603406	0.002934162311513643	0.5861474546361256	0.06782449473540517	0.001025637112966632	0.001030482486625399	0.001003792566313623	0.2076028948613457	0.1056300959618182	0.04425601184985269	0.51049823331816	0.001018216982189814	0.001001974141849673	0.001000470912327733	0.001001442069284667	0.07062770548690357	0.0869050926331509	0.022510244964999	0.02676725088153246	0.07977808059020465	0.1107613880719316	0.08937024814018681	0.124838701396164	0.05042054525338382	0.01994793117406096	0.003060905557506752	0.001115332347041833	0.001970330582690217	0.001283920537538431	0.001009268598594416	0.00103610475320561	0.03294337298247963	0.03766845175676183	0.04359122386902273	0.001005260834422677	0.001301687121916395	0.02819407755711166	0.05607526583471393	0.04340289490182785	0.1347180699823282	0.00102624624988907	0.06653942821830085	0.02323181897396126	0.001024018215480298	0.001439403106664597	0.001123844328393617	0.01583494375348399	0.05564252961743256	0.03165068495530364	0.001010449411882396	0.02479695101884075	0.07668877384643262	0.001097310242042588	0.001023148726087065	0.001053869601235433	0.001017204102263493	0.001038250919539765	0.01717550774605589	-0.009045216037475216	-0.006578360850764155	0.01750471207008658	0.01269675773159511	0.003895871487855671	-0.00568285502284934	0.0006977691241626597	-1.003656749378023	-2.148384057038849	0.170565461113464	1.103586683340338	0.007246653261890997	-0.03704320900673847	0.8266777755541137	-0.5119190725012115	-0.2170048415561699	-0.008409343102924516	-0.476655317741686	1.022300730318966	0.2845228728463435	1.633713120034303	-1.960071589780359	0.01908637088625148	0.009200527549199016	-0.1381623811808612	0.3657861787548019	-0.5286802920798316	0.0213697887969559	-0.05253708317895914	0.2432128597078694	0.2964036722719198	-0.05842350995525452	0.1137637277306225	1.858801269389817	0.1004721269069872	0.005393231645692831	0.00293843864763676	0.005624881428774773	-0.3323048083629877	-0.03778397353459969	-0.209078133302171	-0.1327509672131953	-0.08301378943700095	0.3828073276795191	0.3811351869160569	2.077168754488487	0.9525912657513144	-0.2553676115793908	-0.01256141971087792	-0.009251394668849267	0.08632982247727997	0.06069817956332206	0.002112328458757018	-0.02992871263596727	-0.2527636087772008	-0.3539958036697756	-0.0785089528460742	-0.008173761246376936	0.02743088138834596	-0.2521790639814243	-0.1553665794495393	-0.1471070196347241	0.5056216949599275	0.06265230783614691	1.12975690243053	0.5183896604150411	0.07293513904650849	-0.01829598341762245	-0.6589789472275341	0.01486175424937649	0.3938048849521001	-0.2905019189869774	2.715526035187803e-05	0.03596733697676371	0.3055954908545776	0.006548758737141014	0.1805304838945304	-0.1203354264759546	-0.1899760279690729	-0.09129987166827609	7.550555508309912e-14	5.308201935468292e-14	nan	nan	nan	nan	nan	nan
0.32	-0.01924561888483679	-0.03220870976172664	0.01723009424747449	0.6460795079437954	0.9393468115790855	0.006861617934904717	0.4464910692575777	-0.02582596198014656	0.01407914169857557	-0.01395547499072782	0.06658995275290425	-0.04780495593438223	-0.03102730705605551	0.07688861190505482	-0.03811116840342194	0.7952478246868145	0.1653621293624752	-0.7952478246868195	-0.1653621293624741	-0.08038020436688596	-0.1277949194328465	-0.005091285576540267	-0.2750678015810257	-0.03965970694552284	-0.02267557293918668	0.1287237959477744	0.1485215635973655	0.739589613569922	0.6211741978013434	0.09283949494515005	-0.01150326965907316	0.05221096704283303	0.03671997467822657	0.9074955456263616	-0.6222692397345959	-0.4665264296472436	1.268100517764085	-0.1089540372238743	-0.07831707558124106	0.07837220368690846	-0.07549488166801087	1.171008944412153	-1.820221053964551	0.5648047993347847	1.008528915901546	-1.500223822391313	1.140977962988107	0.6102457094349335	-5.901296882739691	1.302189203634649	5.901296882739691	-1.302189203634649	1.655114377697561	-0.776999354453964	-0.2041769817358792	-0.7507749401332372	0.7779904358046862	0.3749135945098305	0.4051428203004419	1.209984365990302	1.076662009994276	-0.7912392811008063	0.2678240155898543	-0.01759711482986984	-0.8083903533743912	0.3590514144316816	0.004100600008051605	0.02232157488991003	0.1112743277096538	0.14083164012089	0.001005266632331616	0.003843576439410661	0.06029094397032618	0.03893874956045475	0.4958138180854042	0.4363484415693961	0.007714518110348239	0.01328749638741764	0.001017680203164563	0.02382248793102973	0.001002518032547527	0.005238561053701475	0.005405206561248513	0.02149378833155652	0.4485954036493759	0.4809977276255745	0.06629582332610667	0.0816906412293058	0.3391385874078956	0.3565666100127934	0.08651066457579985	0.06704122255501262	0.001163559369430533	0.007134803078288995	0.001226948390604513	0.01115356525625894	0.003996173988317355	0.01298124078982787	0.565268405308431	0.4738221383961362	0.07096131882898821	0.0844632271695178	0.001025628198016504	0.003679260718112036	0.001031258230424046	0.0174602100681099	0.001009415107636269	0.06440617002369417	0.2027414070697193	0.2226125643850609	0.1034625105630061	0.05194747650338419	0.04244200024491872	0.03805462607455179	0.4896876501313477	0.4458010501530271	0.001033356052395933	0.03705308351192923	0.001004679195538633	0.004680963497561936	0.001003817498263997	0.007439590375832555	0.001003923321488958	0.004186381597970994	0.07413953158021112	0.08125292803889592	0.08901748600648145	0.09366402228874464	0.023741717125276	0.02335566295489199	0.02806374362211909	0.03381483654119861	0.08362552677981328	0.1204619412856435	0.1090116578307034	0.1085269105843304	0.08729909610656111	0.1002604485442894	0.1101581680596257	0.1186246729697109	0.04421603690078945	0.07146753007640219	0.0215401387526937	0.04671773906442783	0.002989237773041771	0.06070914329903467	0.001134311265119239	0.0389650986007818	0.001910607470144218	0.00911651463212221	0.001281099061869557	0.006838173847285854	0.001009338062946359	0.01047591943279846	0.001099708598368342	0.02733355637201833	0.03410463396001528	0.05068142169661378	0.04072783555177843	0.05956854692562921	0.04457356122672251	0.04619669279763249	0.001030013007104966	0.03156551293282666	0.001639111536306291	0.01331213162160976	0.03016120906589338	0.03558214424127371	0.05758402313678997	0.1004470867504704	0.04445481380552962	0.06788722658022936	0.1316245737131213	0.1232458958466577	0.001025522215460491	0.02271367361262644	0.06165859753781099	0.05463926293326517	0.02052674614261757	0.03408334972332485	0.001026851106070697	0.01594149264690143	0.001472828054678129	0.01869251567180853	0.001126512634680616	0.07768718280953404	0.01654673596956461	0.04452621499736253	0.05568929726193029	0.04921809863753614	0.03385619198702399	0.04222090049864727	0.001010495849037686	0.007950296665586908	0.0243536687354643	0.02010091725750157	0.07546766087554373	0.0847865309524382	0.001100639453001158	0.09556960777895242	0.001030760967134938	0.05574076387836155	0.001053424153297332	0.01029459537738904	0.001017417000604464	0.01855039983475151	0.001038152081682695	0.008805373093936347	0.0179320863146164	-0.008883375501436331	-0.006589137785240009	0.01770936962379869	0.01292604443435909	0.003793377369432523	-0.005616835346943153	0.0004612705367634235	0.006988179931900659	0.1271639875191592	0.001006120086232696	0.05655355143351845	0.512888691221114	0.001026746005137031	0.001012640046997234	0.001001490831361564	0.001005173471153918	0.4699752255726363	0.0691293971613627	0.3771846294284342	0.03437260147041378	0.001065600735600719	0.001348552702462699	0.001005668111535578	0.5948435673447817	0.05860972510090366	0.001020371795067212	0.001028740716951691	0.001004370703525891	0.2065789931802884	0.1056675796534039	0.04401973962700842	0.5321202983179323	0.001016634622280999	0.001002187233265589	0.001000503075575899	0.001001598470494223	0.06486866952944331	0.08354362028817419	0.01832634660745187	0.02270727810543289	0.07739318446079117	0.1142525151814021	0.09670991613491842	0.1513675939867423	0.06630552653281273	0.01732503575327637	0.003335024285355561	0.001163224027753215	0.002920599526484148	0.001554381036199264	0.001009905902718449	0.001042905851583297	0.03415810428371652	0.0337179427386085	0.04225252112723252	0.001005352249813536	0.001577798632130464	0.02484875888530052	0.05253006923530317	0.03972089947466249	0.1416930785678476	0.001030297876561109	0.07903682287513146	0.02977404705914664	0.001022358169205581	0.001218857427341192	0.001132476739276114	0.01686611733398743	0.04997181928098222	0.02730360417714917	0.001013484688042965	0.02557442036929965	0.08027169960012305	0.001093965812573988	0.001023509746153869	0.001053355014715349	0.001016103707963489	0.001037241159875136	0.02778895736605501	-0.005187060719433477	-0.0059277803327994	0.02234778692736256	0.0157065002233218	0.003150234894557544	-0.006458220662168198	0.0001742053033610679	-1.017413024884743	-1.946313444444241	0.2047988130224139	0.8828408650208867	-0.02827918911197885	-0.1719340037148762	0.457643469937506	-0.3791731636365752	-0.2009231460981475	-0.01795874535158683	-0.2499229759720516	1.031947278363436	0.134030421295261	1.653491845016493	-2.026352582645356	-0.005670405363178282	0.008023274899289024	-0.1539120170843941	0.1497732529744751	-0.7184167607041853	-0.02733214426455564	-0.02253453923946773	0.2664873211197559	0.06814846407587238	-0.0659509455847347	0.03756734923879123	1.765160124802595	0.1036969766794169	0.02590713247700081	0.04459521419430295	0.01841432677194095	-0.4917797826243598	-0.2114898835867225	-0.2923223594226644	-0.2271924968641615	-0.000813149024551554	0.3376663505752366	0.4582498411143715	2.323299341442564	1.133507063682753	-0.2439369250556759	-0.007907391070326356	-0.003065648342899736	0.1952063466518416	0.09970739474451824	0.0009637970986655737	-0.01769632320016479	-0.07589371431016013	-0.347909666922447	-0.09602965219619834	0.03296916132668828	0.07399796243408686	-0.2936358290711913	-0.1707841064732483	-0.2160220545817591	0.5157568691288478	0.08548116407301891	1.476233595772726	0.5686183434984113	0.1047147253372084	-0.09554182395875764	-0.6233229960742656	0.1054017315910782	0.1430057011984109	-0.3359450262351215	0.0118855434532667	0.03115413484200733	0.2696205448181844	-0.007622297171586539	0.2279164892969656	-0.1201842415279357	-0.1907080110593306	-0.0914432895860067	8.667019161392773e-14	-5.668728604488276e-15	nan	nan	nan	nan	nan	nan
0.33	-0.01049341220838907	-0.03830145357989896	0.0125851381690376	0.6587356078493352	0.9380630736556433	0.006054701506649837	0.4465172075733543	-0.02629527628039811	0.02714762964698639	-0.0316020366386749	0.07201198092243608	-0.03762252094270115	-0.04576882608133773	0.08807288038860103	-0.03204185564320015	0.734328442276404	0.1789202594036405	-0.7343284422764065	-0.1789202594036262	-0.06371620128476704	-0.1355089493268241	-0.006905554973279212	-0.2822620707336126	-0.03200863172262346	-0.01895315765479151	0.1327296439698221	0.1612164326202415	0.7502560948325995	0.6132732622762949	0.09579974541184595	-0.01171706797566007	0.04502801506120029	0.04036308884317855	0.8293413618385561	-0.5879142613699838	-0.4624512081749613	1.263594823915708	-0.1483296400943853	-0.08231896850056271	-0.05719677212175575	-0.01567442037640649	1.435385373081185	-1.69582741330703	0.5125542302595216	1.022212757002334	-1.430492717855488	1.08350582810893	0.6002822188368507	-6.282047031961671	1.407969734779497	6.282047031961687	-1.4079697347795	1.676082845689171	-0.7616768803810402	-0.1571351595088462	-0.6928418037336886	0.7479543965765614	0.369222856437515	0.3590403902530846	1.330054414521651	1.061213197603353	-0.7850022061595875	0.3032789983257375	-0.02722234230695942	-0.6340079618166624	0.3693686081100809	0.00572303849939454	0.02419205018092808	0.1167520683027549	0.1473092600410964	0.001005554755037393	0.003826895428281563	0.0555354743204052	0.03631990607428023	0.5002215332147655	0.4395046376915046	0.004468271400668889	0.01048426331562205	0.001014698806424607	0.02198358983342185	0.001002007160544828	0.005156738367623001	0.003263353412381724	0.01947389732093121	0.4583671960174113	0.4914625572253743	0.06650713314410446	0.08197758933804422	0.3547873378065667	0.3719109393967585	0.06004700784281456	0.04889959427282308	0.001114976987856195	0.007264359610588834	0.001271397034273862	0.0112316812317133	0.00253732743264703	0.01192510822956795	0.5751240567081881	0.4743775017125283	0.06299028122248547	0.07679677860328167	0.001022072430197855	0.003786336125970503	0.001029168310278492	0.01707856218722367	0.001007186194640707	0.06701996475360515	0.2037874008222206	0.2227105204540427	0.102297893795224	0.05088007738248169	0.04205043856223618	0.03768957640619834	0.5066427490543508	0.4628088476990155	0.001024326370698643	0.03814578176755088	0.001003513472583211	0.004826005633747949	0.00100221244114007	0.007646469195750625	0.001002830223824449	0.004301410240401755	0.06815326473965092	0.07543753430143137	0.08550327188891084	0.09069629551927616	0.02083753554883007	0.02094263745961721	0.02416510554231669	0.0310419407045221	0.08005836526753395	0.120003049778158	0.1117915898534364	0.1115803208830939	0.09111100575260003	0.1043793733379574	0.1327139496004589	0.1417244322358945	0.055511159889743	0.08150574826506993	0.01896243422130029	0.04433375630703304	0.003227478280241814	0.06063233241978573	0.001276398521109571	0.03899915209064372	0.003004654394528659	0.01132552556886513	0.002315467190043611	0.00869175112484683	0.001010262649091028	0.01050475756926079	0.001070683523549297	0.02707650050429352	0.03351520496710288	0.04937247770804539	0.0362987645118728	0.05578333537691021	0.04332059091272247	0.04522505278243855	0.004832711396316392	0.03510703651510431	0.001753387054181753	0.01421109307329137	0.02699767867323642	0.03273814112042184	0.05624028000060755	0.09953830755782014	0.04349600310688474	0.06644956651634254	0.1351803648547541	0.127302601346121	0.001029456955343194	0.02371379987156359	0.07111316667999287	0.06963754649613184	0.0261311294244676	0.03948719151655803	0.001049081179878234	0.01698691327898063	0.001321562103009056	0.01826858713743579	0.001127436915407179	0.0714500783437991	0.01709625084611279	0.04587752950260594	0.05036198739519888	0.04900813241525569	0.02919964316497992	0.03829632940879248	0.001013634390681681	0.00802823318357323	0.02531427328321431	0.02043460409543864	0.07705964633364802	0.08679854145942174	0.001290928609734284	0.09551553069573319	0.001063876989181078	0.05840372579948334	0.001055403707954988	0.009083596789121384	0.001017388040567916	0.01662239825786367	0.001039209365129231	0.007876042478193861	0.02818375733787361	-0.005152574434620553	-0.005943277269497961	0.02312690508299003	0.01512077577432653	0.003229722497706613	-0.006340669454933421	0.0008373256136712235	0.007813561849766065	0.1224117418990712	0.001005629975648875	0.04360492948897205	0.5080868602947508	0.001019328572147627	0.001010712623543811	0.001001462546116724	0.001005335194473561	0.4894951464202975	0.06474778201132667	0.3955355184838859	0.01769060961870016	0.001063369740976254	0.001291580908784091	0.001005631540360291	0.6020375207474676	0.04773471114899733	0.001016679525657625	0.001025514617848208	0.001005286114640839	0.2046894984276298	0.09630938397264537	0.03949402196562473	0.5578233462026246	0.00101348494198409	0.001002396013952639	0.001000575109473104	0.00100177235430421	0.05652670998749099	0.07833429976380382	0.01694563132104595	0.0172115192902187	0.07349047446956604	0.1170774062177489	0.09591231012877881	0.1781492567962028	0.07182073269444882	0.01504312897913373	0.003597793243477985	0.001645350880916373	0.005189727417990841	0.004953177421924918	0.001012340822923696	0.001038406109564999	0.03169423966780515	0.02880366726477152	0.04144305543430201	0.01543624223770466	0.002122100994962645	0.02212199907442433	0.05630772979109201	0.044585974896576	0.1394904567424768	0.001036305486969731	0.08678564703094539	0.0346939788010908	0.001114404818355373	0.00111741901156418	0.00112494916722856	0.01841087718944692	0.03849285443839191	0.02084926478105534	0.001019790945202526	0.02710370071026838	0.07818017534196246	0.001823438913731204	0.001161663845403277	0.001060940912701078	0.001018419055025262	0.001042906147420069	0.03875126833858065	-0.001394184339954464	-0.0053098143031149	0.0291677350666825	0.01684692755509435	0.002729657708500109	-0.006970462597135806	0.001743876938823732	-1.0322978903065	-1.643190378942467	0.1674705788997922	0.4105604339732938	0.01220037221337221	-0.3575780680898816	0.185920402096494	-0.196590072356065	-0.1662849672451941	-0.002495896998391388	-0.1532504110403026	1.072026046261948	-0.07322955435534009	1.446067999252115	-1.625062601267139	0.02318715193629618	0.006614452917573713	-0.06361703537361366	-0.02472713345671984	-0.8194413832156845	0.0305831261921641	-0.0442631260404855	0.2587307494268385	-0.04829171415599249	-0.1538559749773047	-0.1070489019586192	1.636350335693477	0.1130108778120642	0.008792491420351619	0.008742393101690211	0.008137443685254373	-0.6632893394417333	-0.3765582856011173	-0.2011108291989273	-0.3272590281743893	-0.08676255448776848	0.3008533247737764	0.3829128625412753	2.297636475114181	0.8871685627820358	-0.2330110151289803	-0.007140994980875108	0.008816891994247251	0.2521586216985055	0.263492155150123	0.004382494862078748	-0.0287721641579065	-0.1721356293154887	-0.4053240438371072	-0.09847815084438119	0.6331221176950022	0.1061750835882558	-0.2781468797660751	-0.02501073925660266	-0.06901598687437115	0.332975796137886	0.1150973391806978	1.521089341073462	0.5162771782667515	0.1099515695657092	-0.01395889577921578	-0.6233971198472158	0.1625400704897419	-0.1938946159305038	-0.4466439279218888	0.001955905612789645	0.03433010665719558	0.1686587006543809	-0.003826148265876018	0.3016494580885616	-0.1216713633560609	-0.1943715992561576	-0.09397774235240601	9.00034146223042e-14	-6.590886512037807e-14	nan	nan	nan	nan	nan	nan
0.34	-0.002930880204606322	-0.04379968973846846	0.007981341641249293	0.6713609116339098	0.9363694969256233	0.00523018339605865	0.4456660891833375	-0.02608557922776938	0.04264078371660054	-0.04760674601046874	0.07670010527160415	-0.02747560730278775	-0.05928541611549526	0.0983113303559322	-0.02617221650207514	0.6696175353951836	0.1934921826616533	-0.6696175353951872	-0.1934921826616547	-0.046890615313842	-0.1429458621612867	-0.008203154004663607	-0.2890198959226805	-0.024786023257895	-0.01529804792905618	0.1351648758757908	0.1751439514065767	0.7609054566232313	0.6055530660331507	0.09848613332314148	-0.01208891238153391	0.03941464942920214	0.04410329063144003	0.669560611089738	-0.5033677078159536	-0.4582945195163103	1.261941293571044	-0.190921798484521	-0.08183741204850195	-0.09707913746931587	0.06030738888945811	1.655942168673282	-1.49185059874341	0.4180240352245277	1.001424645570155	-1.255238024016687	0.9518142598381581	0.5703109856327325	-6.659601776902034	1.504947847004781	6.659601776902034	-1.504947847004781	1.687430955458675	-0.7215759425509587	-0.100842908664943	-0.6634861474294145	0.6922970841706978	0.3614524827779182	0.09101959709059147	1.456514318688757	1.073238115585174	-0.7550914247197925	0.2130515045012411	-0.04920633268716099	-0.4944730834471658	0.3784689390926749	0.006945968981843157	0.0256344731398937	0.1179590460581759	0.1490003950994292	0.001005453565334614	0.003832731587847227	0.0469898591110692	0.03167232070724388	0.5018147962802748	0.4403133425635719	0.002814955616171413	0.009053362499887601	0.001012244635676544	0.02050821871043703	0.001001737704006413	0.005106841010669714	0.002181157698129028	0.01844487641343851	0.4711122127571415	0.5026583966441373	0.06466727029505562	0.08029427504583923	0.3711598730039051	0.3861018493472844	0.03694699234930988	0.03407817998024223	0.001089573227188228	0.007430654917355097	0.001265132357529846	0.01126614496620762	0.001802731676471662	0.01158284927424241	0.5841609166867788	0.4736070648517846	0.05360051331928161	0.06798303089150197	0.00101844835347836	0.003927641244240999	0.001026510054926843	0.01676558583379715	0.001006530218661404	0.0696299675036634	0.2037372386537021	0.2216520408244838	0.09765567838555402	0.0487438150762359	0.03973507648484367	0.03598421565408349	0.5261383097507792	0.4785270758928485	0.001018237921256861	0.03927666513457442	0.001003035346532681	0.004970637259386819	0.001001446351065877	0.007853675104191866	0.001002370935905566	0.004420051311262005	0.06105442110842486	0.06814733375755437	0.081233477418533	0.08624280027070591	0.01865408644769014	0.01911688457962952	0.0194693587159677	0.02727220882314849	0.0763247085529781	0.1188107421552578	0.1145795627641279	0.1151007293917687	0.09292628338120726	0.1082662606935698	0.1563066354347215	0.1645970817389166	0.06399987072210059	0.08947154110664833	0.01651593744279125	0.042054490987772	0.003477822706107117	0.06057259919543297	0.001588395803417239	0.03912024735382705	0.004680718200969156	0.0142709426863177	0.004524354270505518	0.01195769883816256	0.001011942770516867	0.01055514262345634	0.001053924355826977	0.02685696681290424	0.03204074950533586	0.0475138981922263	0.03160655768255454	0.05153823802810997	0.04227059067175355	0.04422353378040495	0.01382925447288418	0.04338368653733276	0.002082358840978799	0.01544324840667117	0.02402502521307655	0.02995956495240465	0.05721279952845747	0.09966609182130438	0.04522739936177631	0.06655678626914562	0.1363958887185036	0.1306532430768839	0.001034428564902607	0.02502668542564997	0.0796808216419268	0.08501437424021885	0.03135478053284541	0.04449143655049526	0.001106230639873119	0.01825216740626186	0.001195166749609497	0.01791903736031677	0.00112413413738019	0.06523325595680912	0.01812751053137234	0.0477305944270118	0.04214533705248102	0.04516229291304919	0.02364501853270626	0.03333452721612438	0.001018357529968414	0.00795449768659179	0.02654463266587634	0.02076245686886728	0.07703268525825142	0.08887724784705993	0.001750571090744632	0.09548042423729115	0.001149524694296943	0.06171322430293887	0.001060187542577343	0.007868050365476652	0.001018531792925618	0.01467338195100745	0.001042571492492522	0.006934720071190876	0.03890918832730557	-0.001380389826029305	-0.005316013077794387	0.02947938232893307	0.01661263777549455	0.002761452749759797	-0.006923442114241887	0.00200912506294612	0.00863894376761697	0.1176594962789841	0.001005139865065483	0.03065630754442716	0.503285029368388	0.00101191113918181	0.001008785200085476	0.001001434260891493	0.001005496917794547	0.5090150672679591	0.06036616686129539	0.4138864075393358	0.001008617766982438	0.001061138746347254	0.001234609115095598	0.001005594969181466	0.6092314741501538	0.03685969719709445	0.001012987256249627	0.001022288518684494	0.001006201525771261	0.2028000036749717	0.08695118829188718	0.03496830430424558	0.5835263940873171	0.001010335261688915	0.001002604794668424	0.001000647143432205	0.001001946238155812	0.0481847504455477	0.07312497923943655	0.01556491603463863	0.01171576047501123	0.06958776447834425	0.1199022972540944	0.09511470412263792	0.2049309196056651	0.07733593885608603	0.01276122220499055	0.003860562201600195	0.002127477734081621	0.007458855309495897	0.008351973807646506	0.001014775743135322	0.001033906367550304	0.0292303750518995	0.02388939179093839	0.04063358974137539	0.02986713222557091	0.002666403357794307	0.01939523926355092	0.06008539034688135	0.04945105031849258	0.1372878349171053	0.00104231309738594	0.09453447118675916	0.03961391054303203	0.001206451467510752	0.00101598059597175	0.001117421595181086	0.01995563704490487	0.02701388959581078	0.01439492538496467	0.001026097202359886	0.02863298105123701	0.0760886510837971	0.002552912014886477	0.001299817944655093	0.001068526810683491	0.001020734402080905	0.001048571134961539	0.04971357931110566	0.002398692039524545	-0.004691848273430435	0.03598768320600264	0.01798735488686645	0.00230908052244276	-0.007482704532103401	0.003313548574286109	-1.045047267306027	-1.287386207394217	0.1191883463689753	-0.07445610734906979	-0.02377575521070105	-0.5776823798910161	-0.01185478006791121	-0.1047067131881818	-0.1282177510993786	-0.01157367956307704	-0.05174895529906241	1.178149242157101	-0.2600220589159542	1.422807958322479	-1.362309784713738	0.001677349330570138	-0.000707173592367324	-0.01113729609643295	-0.1153867824536376	-0.9478765898381837	-0.02048620266738498	-0.008800226894081326	0.2657289251639299	-0.1631386756228871	-0.2797235826538818	-0.2304948675496995	1.507246254371714	0.111333998866698	0.02582503038980788	0.04466063190612549	0.01913681247472497	-0.7867411440168796	-0.5086435794249301	-0.1748678363622839	-0.4265597058600827	-0.1474963721438153	0.431065992552917	0.4118423535027713	2.277877388869524	0.7190219942621685	-0.2229934374202703	-0.00449186008584195	0.01434270627155908	0.3424875828167281	0.3821814819236506	0.005273180651876382	-0.01019188790092877	-0.1858208197436989	-0.4398868269877448	-0.1020054495978642	0.9799944492356978	0.1406367387326491	-0.2805504385246421	0.03652858474684988	0.09295390874818858	0.3745441153852377	0.1480330231150615	1.551942432021352	0.4886989915802943	0.1486814242058583	-0.08066608628441881	-0.6192665803555669	0.2057518153421736	-0.5841689548303458	-0.5433912468363385	-0.01844885960998299	0.02998732193999145	0.2829597209426775	-0.0038281722671582	0.3572238057236731	-0.121093808622918	-0.1949109570383416	-0.09384164782816036	7.859515335312392e-14	-1.289525565665617e-13	nan	nan	nan	nan	nan	nan
0.35	0.002671682551047798	-0.04822834458059667	0.003386714848947479	0.6839856201087237	0.9342401413470308	0.004434476717423385	0.4448493809285157	-0.02509724292631189	0.06004979052923649	-0.06124140782759976	0.08025476098961665	-0.01770869967564275	-0.07057142977783372	0.1069060669504603	-0.02067771910995022	0.6012136949944998	0.2089503047099875	-0.6012136949945029	-0.2089503047099817	-0.0299957183248099	-0.1498651334627673	-0.008908356295502523	-0.2956253247594796	-0.0182363272853364	-0.01173195686918852	0.133417776017986	0.1903415160119939	0.7718104420702536	0.5982732341112531	0.09956253396109292	-0.01267697256467001	0.03492813700140267	0.04793110664854166	0.4472522641062742	-0.378004767569297	-0.4664945524719982	1.26375556657626	-0.234429667130332	-0.07623922284602555	-0.06434963715133235	0.1316705916908522	1.807301947059923	-1.234813402058429	0.289235799918549	0.9526422925563121	-0.9958681326557008	0.7603161800667009	0.5319906307402656	-7.021067833269546	1.580341679491892	7.021067833269544	-1.580341679491896	1.692321765342397	-0.6589579755468354	-0.04025187229000728	-0.6596603661175323	0.6156927889553991	0.3511111247313632	-0.4044990671935066	1.579485451687639	1.104262817812334	-0.7026073613459038	0.009469470499579559	-0.06797184820831335	-0.4103816953892989	0.3866839664785467	0.006779081395575835	0.02565323798195488	0.1137606975076092	0.145143938745733	0.001005128783889985	0.003854300347041037	0.03589478051362879	0.02520519878996611	0.5014411665849806	0.4396768484080381	0.001933467172945846	0.00828198942836934	0.001010195610889912	0.01944896761430793	0.001001572726435591	0.005084865738423358	0.00160631017341848	0.01790315072924126	0.487472544361033	0.515006226011584	0.06091568448391416	0.07677979437368619	0.3877596783175449	0.3995541317956546	0.02023422840337817	0.02314987752751169	0.001074242479351118	0.007615552013206814	0.001229520541699487	0.01127910485381247	0.001412491554235362	0.01157258974723107	0.5915323131468372	0.4720842021783928	0.04392033630882494	0.05890762182648907	0.001015362354683352	0.004088953885366634	0.001022798494382684	0.01654173087274966	0.001006679613388197	0.07218629500232225	0.2031410195241434	0.2199896580554023	0.09027478784175988	0.04546452985572969	0.03577781495594268	0.03309607998122989	0.5473531785746132	0.492783361779237	0.001014175638691137	0.04042218812367111	0.001002851894684837	0.005124713327024234	0.00100107498420547	0.00808654136462687	0.001002187240770055	0.004545258880973308	0.05350502603499596	0.06031107927573817	0.07518052231365124	0.07999300639138544	0.01687362775414393	0.01763545497187423	0.01467306157522598	0.02312004745139582	0.07191426655060487	0.1162472040189394	0.1204758609354365	0.1213928464959114	0.09560649054941772	0.1138358903698401	0.1786409713201007	0.1847162874018792	0.06903974877406735	0.09510866524830765	0.01426803530305613	0.03990971853423659	0.003341021747083242	0.0603539590514456	0.001713991411879953	0.03905998062673201	0.005315947618164236	0.01630338837493887	0.005537647879056264	0.01427526214474253	0.001013579917673515	0.01062933490736971	0.001041232607005763	0.02670307099476795	0.03100830012583604	0.04620191989236504	0.02682689303717508	0.04705520603254012	0.04111325844695801	0.04301456136682765	0.02847314145581749	0.05645023589438709	0.002416996653377052	0.01676452818664945	0.02167318555942392	0.02766791272870868	0.05999284639687698	0.1000205009588801	0.04945553940206392	0.06796629599112831	0.1387193646386123	0.1364197718932391	0.001227313039509238	0.0268543464309006	0.08646051851816008	0.09941626832660659	0.0355233084647316	0.0484948923615854	0.001330047350439883	0.01990252831039128	0.001110618526145876	0.01767423410723199	0.001582547206403416	0.05913657277738939	0.01909924698410946	0.04949362216692897	0.03216663294510606	0.03811901730412415	0.01807948281712567	0.02818224884380163	0.001025021350765514	0.007649705686753298	0.02783698824845141	0.02095500600316802	0.07940791170811423	0.09423582068796599	0.001947710831843143	0.09523733531652864	0.001473379713153859	0.06579949197615885	0.001065295505420547	0.00669269432997729	0.001020279180424064	0.0127591851689785	0.001046468725956716	0.006018350188735265	0.04779467624892609	0.002311774523407674	-0.004614403253970557	0.03429776675168757	0.01593137891844611	0.002485099086851201	-0.007341144231483185	0.002233295911778081	0.004872842334174141	0.09898848959972587	0.001004495440550533	0.01584819952052793	0.4981334114031756	0.001010565203314382	0.001007452281538174	0.001001372930523635	0.001006398000719235	0.538810331574392	0.05254202003682111	0.4308441120614973	0.001006390659937704	0.001055867595807637	0.001156735143883093	0.001005258053443319	0.6092377267107653	0.02806367332420449	0.001011442833801133	0.001016098883429728	0.001007371132211439	0.2015212611326339	0.07420954223685639	0.02782534214528812	0.6093899824699485	0.001009620174007244	0.001002708518895458	0.001000723517236183	0.001002038239531779	0.04054930593234515	0.06205126543813486	0.01434864245226919	0.007410352040117665	0.06318160957148737	0.1369949511923074	0.1029161993080763	0.2227383117646312	0.0738708219465999	0.01099393833493417	0.002635754591089156	0.001605839977188127	0.004736274422996563	0.005124316912665515	0.001015713507306177	0.001023044081815176	0.03031406077558984	0.01917539974187985	0.03896323780914938	0.05761110234527161	0.002851803048385873	0.01872027880842237	0.0663910745159518	0.05898461877725443	0.1465708111289069	0.001754598095134147	0.09636148616316847	0.04100036334618747	0.001864990166771106	0.001028162494175164	0.002858033304418244	0.02036127299733608	0.01480779193021526	0.009717263901676041	0.001036914362549829	0.02988512757337911	0.08812005944765353	0.001815219230268318	0.002243197191938242	0.001072377013309046	0.001023251267944467	0.001052178335355874	0.05514504172080085	0.005934404859951167	-0.003850837414578842	0.03776421801098929	0.0136053392866598	0.002349560275469486	-0.007645598108228208	0.001593264630602248	-1.057248794672855	-1.027713270895417	-0.1024516602184325	-0.6962306005016635	0.01563141914720341	-0.7198092749728843	-0.1022090402843933	-0.05396986087060765	-0.08504308361414764	0.002996620146428877	-0.04904044803586981	1.296292626705752	-0.4413320976609015	1.28261452546647	-0.8352701042855317	0.02804988374018868	0.002137440317036246	0.008598994610422891	-0.180004756365496	-0.8804557682324146	0.03558235641278545	-0.02696845796505921	0.2476860248178016	-0.1699309900498654	-0.3779242572363185	-0.3478744178125762	1.344466592877043	0.1171013320450145	0.009897007623033969	0.01231704734269077	0.009073507590119996	-0.7762214031213401	-0.728747264771177	-0.1281754499402884	-0.4089126030318649	-0.3533841810823093	0.8089584467347821	0.6697978237656772	1.779732058445412	0.4075113306911272	-0.2056053788967352	-0.03697450527645933	-0.02243041037566899	0.08732644531791792	0.09866663946792557	0.008667757856330265	-0.01712784319849184	-0.07905875539867942	-0.4548719334713472	-0.1350842373232891	1.588567437537593	0.1260506663744926	-0.1843047125356752	0.05487868248590431	0.2010809417744542	0.7159186976680422	0.2124145347989768	1.330671933581882	0.323969280129049	0.1824264022241945	0.006464627689190576	-0.5983185807025602	0.153365959579758	-0.8295143826269498	-0.4940463984862866	-0.0363921183019307	0.009216367711857848	0.749375102567892	-0.04045959258628982	0.4503161895058577	-0.1142030783535861	-0.1878106810303226	-0.08946267461868684	5.641768196113667e-14	-2.029078439089507e-13	nan	nan	nan	nan	nan	nan
0.36	0.005940171558809957	-0.05127261522896882	-0.001465823678795265	0.6966511262694887	0.9316912965855795	0.003726692955570396	0.4444173539671977	-0.02356595298836421	0.07841567772212903	-0.07229764679911344	0.08241139510055151	-0.008409053197552646	-0.07908084725101673	0.1133813163780169	-0.01546436112814245	0.5291981481290809	0.224972318588044	-0.5291981481290799	-0.2249723185880473	-0.01302871354709884	-0.1560586148282871	-0.009009277906215167	-0.3022543181687647	-0.01251115390643153	-0.008288917523700706	0.1277937045611378	0.206663397426208	0.7829207898593384	0.5914662707725213	0.09882033968129987	-0.01343967223099127	0.03105596965587505	0.05182876400401665	0.2027458615051772	-0.2264908690670021	-0.5098768666059147	1.270100830761261	-0.2748196349974228	-0.06425282869204672	-0.02014287876450593	0.168898116172865	1.847318244748586	-0.9761660296309453	0.1384197137731564	0.9079724157778355	-0.6999187860149201	0.5279168265191	0.51408310359584	-7.381943069849371	1.617726212949735	7.381943069849371	-1.617726212949735	1.701852513194393	-0.5764179553587957	0.02001322736033534	-0.6681990619266404	0.5273925654403181	0.3368421399020123	-0.6843747227149517	1.681377680451768	1.114310583997756	-0.6605177080864985	-0.1506674790559905	-0.08413422932274503	-0.3716040669927556	0.392437206766455	0.004827452533870548	0.02384511428816186	0.1034660115790602	0.1350878743471549	0.001004644099823828	0.00389619821044252	0.02281049119824386	0.01719478977959296	0.499611304328693	0.4385338619729752	0.001490250056717438	0.007885926079260008	0.001008504808263285	0.01877914472908267	0.001001459598674368	0.005083133313791772	0.001318622440228104	0.01761518212325248	0.5078238785324533	0.5286817690857293	0.05529827386758505	0.07149847264937775	0.4043124753476713	0.4120534597389033	0.01117193427689826	0.01713438992534187	0.001063942991447211	0.007846608868377977	0.001172772280188814	0.01128565955392758	0.001216905386284725	0.01174510124484675	0.5967119255006962	0.4701905896416584	0.03449231039448068	0.05010890462517274	0.001013047498387637	0.004295960878459919	0.001017847306387141	0.01640626289013594	0.001007339368063002	0.07462667700508543	0.2022895200320749	0.218241558786427	0.08048543023169435	0.04114951401573848	0.03028864325365374	0.02901188428156635	0.5698074559698766	0.5054255211497947	0.001011787737450939	0.04160530643661692	0.001002812103578497	0.005266713901675172	0.001000927601708699	0.008308104594393975	0.001002141463859801	0.004664897585620434	0.0458209592647109	0.05270867267841402	0.06684302037559689	0.07191921360845145	0.01536167754346553	0.01641822828586531	0.01007426818848876	0.01899315607114967	0.06658615683910087	0.1119796000140219	0.1308987535749366	0.1309119186957116	0.1004510361523226	0.1210165020091794	0.1987061798614921	0.2008670892027661	0.07026938043527027	0.09760393765286721	0.01224571248277771	0.03794949689769407	0.002661923721098075	0.05987834235865035	0.001516152579564732	0.03875095197212308	0.00428270775799531	0.01648396940101778	0.004443501889199492	0.01427774082919581	0.001014867198870863	0.01071054741493069	0.001029455685312065	0.026583598599609	0.03097533493507376	0.04588304478087712	0.02203743476345362	0.0424777521312819	0.03971475142647387	0.04161594494945159	0.04883636373323064	0.07426007559502221	0.002676991538297542	0.01801289071598431	0.02011969675395023	0.02614297657502352	0.0643415164606735	0.101174174265359	0.05606879010980839	0.07082106322715707	0.1438239930274642	0.1437147580258181	0.001679697595150345	0.02917328325890315	0.09104059401070926	0.1116725238783857	0.03836016477148013	0.05121036434245244	0.001770979406587586	0.02192140836113503	0.001074438358258828	0.01754351361026702	0.002680384470314692	0.05330191383900362	0.01979583311447784	0.05092815815663108	0.02094264045909715	0.02847144094665151	0.01288929023726024	0.02331395982885676	0.001033762693255471	0.007349003760945388	0.02910725867938053	0.02096066147892359	0.08596763080710682	0.1030771550050087	0.00167784275393746	0.09475783277107959	0.00210642133995678	0.07052527730430311	0.001069774299095169	0.00557947520070678	0.001022411481897478	0.01091952269728405	0.00105022085292946	0.005144859659820868	0.054377480495928	0.005899637853504431	-0.003819859406794926	0.03708825142926291	0.01278294889929092	0.00241996770123289	-0.007588973987980116	0.001161163565598415	0.001106740900716655	0.08031748292047024	0.001003851016037647	0.001040091496626537	0.4929817934379624	0.001009219267453774	0.001006119362990548	0.001001311600157366	0.001007299083643513	0.5686055958808245	0.04471787321235351	0.447801816583657	0.001004163552895692	0.001050596445262511	0.001078861172654891	0.001004921137700841	0.6092439792713763	0.01926764945131789	0.001009898411354892	0.0010099092480331	0.001008540738652368	0.2002425185902957	0.06146789618182585	0.02068237998633631	0.6352535708525795	0.00100890508631738	0.00100281224312393	0.001000799891132079	0.001002130240908997	0.03291386141914415	0.05097755163683536	0.01313236886989801	0.003104943605224691	0.0567754546646305	0.1540876051305241	0.1107176944935205	0.2405457039235989	0.07040570503711355	0.009226654464876026	0.00141094698057775	0.001084202220295094	0.002013693536496415	0.001896660017677154	0.001016651271474952	0.00101218179609737	0.03139774649928751	0.01446140769282215	0.0372928858769254	0.08535507246495803	0.003037202738978621	0.01804531835329276	0.07269675868501886	0.06851818723600668	0.1558537873407186	0.002466883092881594	0.09818850113957897	0.04238681614933786	0.002523528866036876	0.001040344392763018	0.00459864501365402	0.02076690894976383	0.002601694264622964	0.005039602418387079	0.001047731522709871	0.03113727409552209	0.1001514678115321	0.001077526445651568	0.003186576439223154	0.001076227215932332	0.001025768133804662	0.001055785535748706	0.06057650413049544	0.009470117680377787	-0.003009826555727244	0.03954075281597558	0.009223323686452798	0.002390040028496314	-0.007808491684352967	-0.0001270193130823616	-1.067332887724416	-0.8638413985349142	-0.2461893610192349	-1.314377716323507	-0.01970993459979503	-0.8863397985147026	-0.1131532359702702	-0.02964476951519038	-0.05033210884815693	-0.007525110085373351	-0.0009975396101458696	1.443691983497236	-0.6133902693815222	1.232217057297982	-0.3797468146160983	0.01090930100694434	-0.001988211366728616	0.02541690883573955	-0.1895367551224634	-0.8925382171312847	-0.01134733271941995	0.008877175647894652	0.2425398259909159	-0.1802819755924043	-0.4868697065542723	-0.4697068729606039	1.184420951206141	0.1188530635661559	0.02340993180528943	0.04240002578401973	0.01802303947298763	-0.73997156724486	-0.8734433601721427	-0.1220272520071919	-0.4215057076196933	-0.4883095459024996	1.076457011680082	0.7340387461135525	1.484196616512428	0.09065164683707043	-0.186083274011193	-0.05588716984167764	-0.03540967928675686	-0.0278853496743343	-0.08083544247930477	0.006677225365541809	-0.003307203299049493	0.01279981793353374	-0.4587712081783535	-0.1399342503989639	1.928652517910593	0.1260532885642683	-0.1272072245459065	0.1963814185232373	0.382005411552676	0.6802355786174594	0.2462881876663718	1.122814725102549	0.2311022254840173	0.222385253356577	-0.05784954941946786	-0.5668617321781437	0.1400534652215307	-1.105029104591593	-0.4865933754015761	-0.0176308448823466	-0.007391409770170053	0.979512016155398	-0.05111089725453926	0.4851273366636084	-0.1086664273947956	-0.1800040949551271	-0.08526577710721654	9.83000095745311e-15	-3.015960819494068e-13	nan	nan	nan	nan	nan	nan
0.37	0.006793453601389843	-0.05273776099946099	-0.007016122858615676	0.7094077866887836	0.928766658156573	0.003175837131775218	0.4442323434091464	-0.02195982594736021	0.0965283126912066	-0.08093976593605631	0.08300460627352438	0.000594718793153361	-0.08461589165484179	0.1174075133978071	-0.01021095486650658	0.4532847413067118	0.2411264129936208	-0.453284741306695	-0.2411264129936195	0.004043006824524727	-0.1613509179624703	-0.008536056085782992	-0.3090220598951136	-0.007699014337451905	-0.005014940229474319	0.1214397527300407	0.223836697822087	0.7940232292842354	0.5850078042389244	0.09665094824884872	-0.01436231811125596	0.02768756995919032	0.05577459731632579	-0.02914043112749374	-0.06635720399732373	-0.6008111095260593	1.281417379779437	-0.3086588175039026	-0.04558714660079868	-0.0006097147724829471	0.149070329782622	1.737405008202511	-0.7579534202563293	-0.02012775750078901	0.8913948820910755	-0.4096591982605434	0.2765996622116568	0.5379036988952978	-7.705423835431588	1.606782644019103	7.705423835431564	-1.60678264401911	1.708593041956683	-0.4810197420887908	0.07109521943111215	-0.6876981837176233	0.4342306922126722	0.3167981763556288	-0.7002292534322443	1.744989794491075	1.113315904849689	-0.6272969254802745	-0.2927762007453162	-0.09940165466597434	-0.2701835205990105	0.3968611283384474	0.00300212877400978	0.02217562979057279	0.08953845173688284	0.120895235228975	0.001004178638565549	0.003950249633041462	0.01247810306023394	0.01011422860733875	0.4965089624386386	0.4374940963160288	0.001255454211139943	0.007669746599653921	0.001007218245498479	0.0184388405927225	0.001001378331639455	0.005090548143817419	0.0011664424012521	0.01744265124760696	0.5305924897000458	0.542869918055082	0.0485261484180174	0.06506921874405899	0.4209648512255741	0.4244466037636356	0.006264532143309692	0.0139025791277664	0.001056419169785833	0.008132376157003043	0.001125364430745175	0.01131857502051964	0.001113091509359001	0.01202308280393434	0.6011481353893138	0.4689404061350425	0.02591097617633302	0.04201611833938069	0.001011300752482406	0.004546796585363561	0.001014049015883699	0.01635400357033788	0.001008380082574193	0.07693012827495226	0.201554362229083	0.2167994004114581	0.06862496780531986	0.0357372778800177	0.02381739231074163	0.02403921862706374	0.591797779681644	0.5164295431902446	0.00101032073790724	0.0428713865536919	0.001002846082643056	0.005402897766579064	0.001000878695947722	0.008535955189725723	0.001002161784039271	0.004779610608663151	0.03831453461160122	0.04578618875992562	0.05649584970475921	0.062686791239459	0.01272730427562353	0.01443511043085147	0.00643330184621615	0.01571382088452662	0.06122328366581174	0.1072325727936735	0.1420080313598813	0.1410082392091377	0.1052959703085995	0.1270573644949794	0.2148025304136678	0.2121740415362761	0.06810601331204087	0.09698329519401483	0.01043488033659186	0.03622058848102915	0.002009620062307435	0.05948150291065837	0.001300528399648692	0.03849881662669938	0.003043364192971129	0.01660380119849841	0.003084124015051706	0.01400212534965295	0.001027118595291	0.01078869693575121	0.001261393600344718	0.0266759864434327	0.03439432216097513	0.0485409028507744	0.01779824107566799	0.03845194521767888	0.03788666674003464	0.04002906771685	0.07213262150819526	0.09395553614054025	0.002810977523877389	0.01905520079419932	0.01882412271173722	0.02496120546312914	0.06815577976976203	0.1028544572820174	0.06044270473802039	0.07433137839938894	0.1473997204520224	0.1475366899772864	0.002463089849814133	0.03179814299885879	0.09471828817969129	0.1229626496945155	0.03905220997076075	0.0519853101534732	0.002189245130658891	0.02388036397409228	0.001053584162461875	0.01748856826827877	0.006140739523666273	0.04817816307298473	0.02017515202816195	0.05199819756998242	0.01201412039135629	0.01972182552245914	0.008591689814191788	0.01927397200375823	0.001034773802516707	0.007194111350492559	0.03083942595494456	0.02098998221511459	0.09611360186052341	0.1130418133879328	0.001379846864579945	0.09444413341439656	0.002784911277530163	0.07532986890948802	0.001916350696521574	0.004895401280970011	0.001371743084203523	0.009342061869991551	0.001680322431791139	0.004579244602036379	0.05738025501626535	0.009129603867614021	-0.002864116829749928	0.03985856823437958	0.006958949385347351	0.00271315280862498	-0.007838050089580937	8.316806424385802e-05	0.001059088425116646	0.06153174684068294	0.001003561596697362	0.00102861673308165	0.4860898730864726	0.001012049716753882	0.001005676235410498	0.001001278664613312	0.001008451160684935	0.5969800328264223	0.03632657588820869	0.465498250415124	0.001003411103987676	0.001046888026249182	0.001073580880843174	0.0010050410124092	0.6142139144149611	0.013269324202949	0.001009131329539065	0.001010254108973071	0.00101024358430365	0.20034965559135	0.04587260273290117	0.01284037908459068	0.6526591708579534	0.001008700049831044	0.001002939993348919	0.001000851415693011	0.001002227510629449	0.02629954608347661	0.03691459672974957	0.007074292653060808	0.002061184896641891	0.05235727986885211	0.1628890476389974	0.1132888182457505	0.2440206613432662	0.06092484996701447	0.007844514956496431	0.001256561099844633	0.001068656364229554	0.001509493616618319	0.001449709894961502	0.001059513572611641	0.001918099294378527	0.04430342333745229	0.01190669709527895	0.03438707820874157	0.1152626961854085	0.002878542517650461	0.01682407176497246	0.07331847051076119	0.06364398463005484	0.1503113984123494	0.003971232831771425	0.1011176520854843	0.03770950974208698	0.002712800510209114	0.001024712312179298	0.0141861923278152	0.0204522213934389	0.001805879782880494	0.003037526894831433	0.001025753037566999	0.03427536660266396	0.1184541715247622	0.001061962010411089	0.003755494380238388	0.004256889418246652	0.002336132840844188	0.00342108384661294	0.05782603024521806	0.01208715883151256	-0.001791806471923023	0.0428831373742197	-0.0006765495694810947	0.003264828140120169	-0.008110772915364016	-0.0008266775352496465	-1.077010976322108	-0.7816949894070313	-0.103689418504611	-1.527486892504898	0.0183953149137653	-0.5353291809080486	-0.09794998650337407	-0.01498312535710642	-0.01871430408593026	0.005027809889845282	-0.02462903251431785	1.388429984680938	-0.6771073305010855	1.249787963999052	-0.2534291463510406	0.03852860792480164	0.006913498553637278	0.02944335455627635	-0.05139985922258149	-0.7418859142865321	0.04394685503324887	-0.01038960968212211	0.2198669817932728	-0.1138160496717486	-0.5952290980548777	-0.5276778792281427	1.011047020178179	0.1323800635963838	0.008267874680167483	0.01243632046112513	0.00790591695723639	-0.6598529418773172	-0.9923027628459301	-0.2678526654285037	-0.2487856785146256	-0.4821699595064213	1.033421408332996	0.5780524120825868	0.8125716544507126	-0.2204151479758388	-0.1582771347783539	-0.02852133994595784	-0.02136649013291555	0.03062094988455942	-0.001728183086374011	0.008867627481180878	0.02453718940967077	0.5060973572498063	-0.357723074311439	-0.1804937918007413	2.008283790662926	0.08319030726148635	-0.1132493081483833	0.1038451950529144	0.2658981707597813	0.2782059665683158	0.27232160584476	1.09325779658287	-0.06228053700813471	0.1734284709827924	0.02214772256924072	-0.4484935053993278	0.07486916171650185	-0.6674095263743687	-0.3361083648182656	-0.02538870492722533	0.01450013336775221	1.178202394042498	-0.02286277519186376	0.464035671877181	-0.0295749689282388	-0.1324657581008493	-0.0286584616358394	-2.575431256009446e-14	-3.056856580080585e-13	nan	nan	nan	nan	nan	nan
0.38	0.005416343373494435	-0.05259613768817014	-0.01349460867268428	0.7222831963990755	0.9255471049000618	0.002821573812659963	0.444730150033079	-0.02064968563782084	0.1124077030691613	-0.08757062765410926	0.08200183438387389	0.009391102438968207	-0.08732541328467681	0.118898851318447	-0.004680176146750413	0.3769959606043033	0.2569817709854406	-0.3769959606042927	-0.2569817709854433	0.02106517690856479	-0.1656585510823117	-0.007658091863501078	-0.3160552598505988	-0.003842633184972116	-0.001976056848328428	0.111512847294044	0.2413973412313358	0.8053298800336932	0.5789979057259802	0.0927735078001085	-0.01540783948283527	0.02629014627878861	0.05976862002363506	-0.2433325926097237	0.09486294727775206	-0.6955141934545925	1.293850688960672	-0.3338026006160125	-0.0249343277560621	0.1164205576130063	0.1097007698627613	1.400669326553567	-0.5739145458611122	-0.1807768987859301	0.8664947468157879	-0.1348142310398709	0.02094500676121622	0.5695575952492029	-7.457017845857546	1.557978930198836	7.457017845857546	-1.557978930198836	1.69194245567763	-0.3794839524904345	0.1009617077303076	-0.721290707753913	0.3362408821409111	0.2898233572859732	-1.398965443681512	1.758846283123405	1.155152848910017	-0.5708041039557598	-0.492277282323796	-0.1087093275764924	0.02259113626422283	0.4020750857654811	0.002057402196166341	0.02145168831600639	0.07319111302485916	0.1044714007931562	0.001003801241681158	0.004021606422329875	0.007035095662603424	0.006377071261894639	0.492245049641185	0.436511860421234	0.001139386006008198	0.007558423585096019	0.001006353607777351	0.0183851469346593	0.001001321242530026	0.0051040841870882	0.001090906153672234	0.01730019353340146	0.5548609926384296	0.5563402122655393	0.04092637394611366	0.05786338966252239	0.4378001984437631	0.4371167433459041	0.003749528737728463	0.01232953096951931	0.00105080372031656	0.008462870049399182	0.001099022415683098	0.01139077339985681	0.001061242595465442	0.01231924736767191	0.6057364701050998	0.4693445941967763	0.01844090973177823	0.0349538488538934	0.0010100440723662	0.004823545593607962	0.001012323307267281	0.01637725936413526	0.001009752024074059	0.07905834771728915	0.201133654711602	0.2158519107876564	0.05485346064240471	0.02925190050532676	0.01660649220782434	0.01840129427068139	0.6122999108048278	0.5255397328192315	0.00100948502661765	0.04421324978293034	0.001002926971064987	0.005520892065487911	0.001000880031020194	0.008742155547271431	0.001002220598554681	0.004882742961299111	0.03112994429076375	0.0392050593310737	0.0442631585005743	0.05168792536689366	0.008396004274679238	0.0111960480487139	0.004056849787823488	0.01372895552419555	0.05624080278906732	0.101914719596809	0.1520457351892963	0.1533926332089381	0.109154867792156	0.1346559234715171	0.2260127711115068	0.2178260783774375	0.06266330286784925	0.09308293450595677	0.008828890361895237	0.03481237969308328	0.001605228720952639	0.05920710315597667	0.001184862179738469	0.03819664016205698	0.00216779072629841	0.01667177321320631	0.002176343994027303	0.01369436657464681	0.001054681653052429	0.01088619893794465	0.001829980489513763	0.02712939073512721	0.04221689546173999	0.0557515031498979	0.01434565256850921	0.03509663264916593	0.03554760177116246	0.03794501719942252	0.09746088874351259	0.1143826353975883	0.002799045009557746	0.01969232846441275	0.01756146042787184	0.0237959442054926	0.07053130948500159	0.1025344783713283	0.06062510012534081	0.07505583759979446	0.1473324468542608	0.1531599804549312	0.003604415322178471	0.03449247228618547	0.09805769584427108	0.1326986269792748	0.03723384562691848	0.05024140412741129	0.002492927621447039	0.02547042981398444	0.001035341251975518	0.01749221274513104	0.0125897233644258	0.04451994204330901	0.02021940858450257	0.05244383627562085	0.006947290612638965	0.014672939496285	0.005395460160968195	0.01629770902815069	0.001024284863656591	0.006600408307211669	0.03322985297249253	0.0212755556734447	0.1095478474634454	0.1299368575579214	0.00122289369450628	0.09407590124442916	0.003407931208073462	0.07957088449137878	0.003924222866852053	0.00495944357444937	0.00220075936841181	0.008330653783354437	0.00317495054984364	0.004555665883452834	0.05654753059952574	0.01195095330640704	-0.001733522581532067	0.04301026354158143	-0.001582299289923545	0.003394073252171662	-0.008122596277455173	-0.0007426025843191056	0.001011435949519224	0.04274601076090016	0.001003272177357883	0.001017141969533563	0.4791979527349834	0.001014880166059366	0.001005233107831341	0.001001245729074505	0.001009603237733694	0.6253544697720165	0.02793527856407141	0.4831946842465938	0.001002658655066086	0.001043179607229009	0.001068300589012063	0.00100516088711674	0.6191838495585463	0.007270998954580597	0.00100836424773455	0.001010598969763121	0.001011946429954605	0.200456792592405	0.03027730928397628	0.004998378182849363	0.6700647708633275	0.00100849501334586	0.001003067743576943	0.001000902940257915	0.001002324780354302	0.01968523074781839	0.02285164182267127	0.001016216436222046	0.001017426188048374	0.04793910507306919	0.1716904901474652	0.1158599419979715	0.247495618762942	0.05144399489691335	0.006462375448115589	0.001102175219112655	0.001053110508188111	0.001005293696758651	0.001002759772298874	0.001102375873751129	0.002824016792680299	0.05720910017561308	0.009351986497736635	0.0314812705405644	0.1451703199058508	0.002719882296331131	0.01560282517665626	0.07394018233650936	0.05876978202411536	0.1447690094839617	0.005475582570662215	0.1040468030313828	0.03303220333482912	0.002902072154383347	0.001009080231967563	0.02377373964197861	0.02013753383711409	0.001010065301124248	0.001035451371269932	0.001003774552575291	0.03741345910980599	0.136756875237956	0.001046397575176847	0.004324412321254765	0.007437551620559484	0.003646497547885326	0.00578638215747719	0.05507555635994078	0.01470419998264736	-0.0005737863881188228	0.0462255219324638	-0.01057642282541501	0.004139616251744123	-0.008413054146375045	-0.001526335757416689	-1.085841739797507	-0.7493815916193648	-0.05708075661698267	-1.760616779854922	-0.01624886148843966	-0.2176590331647453	-0.1016472835359952	-0.008673477303039929	0.006989986868382169	-0.006300867485024409	0.005017092714836286	1.300121031723551	-0.7687053046739002	1.287616168805355	-0.04799428673190133	0.01985462159044291	0.005868370920908838	0.02905350978631212	0.1413375585474366	-0.6864348571067982	-0.006164672867603176	0.02398020527577549	0.2074934604956957	-0.08134822534986058	-0.701497954353672	-0.6027586133975492	0.8056544689144346	0.134009685945321	0.01977201861783336	0.03806997823512411	0.01570690540175601	-0.6717006694543191	-1.226732060918624	-0.3732161574225449	-0.1626117424140051	-0.6024747412410865	1.534071708945205	1.045578044255151	0.3532135180937214	-0.5652919990083264	-0.1219433482537292	-0.03139923117569738	-0.04541790321425407	-0.03825730620051804	-0.08726410153060028	0.01054772161140481	0.06889608631625026	0.9233482637746588	-0.3246723392140552	-0.2393689074131431	2.074980260198968	0.04501680691798755	-0.1239052537198901	-0.2036709669478157	-0.1751657828069866	1.040507283844224	0.2601820971405377	0.8119850188352318	-0.2726681419708173	0.1486072985643968	-0.04613160031416919	-0.2737557849361072	0.01517332360481906	-0.3648832250295877	-0.2738484055392574	-0.1053929715560716	0.04385913465503696	2.365589173537653	-0.06201745998056404	0.3724121319518401	0.04095681522855235	-0.06679354682063637	0.02314149074058425	-3.086776226988041e-14	-4.780970857863329e-14	nan	nan	nan	nan	nan	nan
0.39	0.002048288667499539	-0.05086351918877311	-0.02084341107875297	0.7352785022657908	0.9221311399412464	0.00267224638832723	0.4471026088723595	-0.01971949418950927	0.1235315108301354	-0.09256549952373869	0.07940844334444899	0.01784037786473248	-0.08744744247540848	0.1178598952131148	0.001146677110536305	0.3072762105198018	0.2721860388196596	-0.3072762105197667	-0.2721860388196596	0.03777051286377544	-0.1689466442834343	-0.006599946232076146	-0.3234903666963141	-0.0009876702062342629	0.0007624936881649576	0.09307521507646668	0.2587802509770591	0.8173693421863785	0.5737557029480392	0.08938325917278009	-0.01652736126055771	0.02660565899181518	0.06384363734135311	-0.4210039922019863	0.2452486045903679	-0.7767686354789484	1.30565763380744	-0.3473876114313408	-0.004833834304378012	0.3513230657843811	0.07211603423432063	0.8148962658558082	-0.4367432179227437	-0.3321174237461794	0.8263638578475562	0.1006033323498219	-0.2209248674118754	0.6015067471734566	-6.467800858075538	1.477836523183905	6.467800858075545	-1.477836523183916	1.643205481471116	-0.2811002906030569	0.1083672696425447	-0.7693856860023673	0.2356484934219783	0.2577595564378972	-2.058463784217078	1.705105288230749	1.262151792160962	-0.466180376565544	-0.06948300552254247	-0.115123586006078	0.02168759969444156	0.4137104550050315	0.001545975213671748	0.02121746797057859	0.05722024981061482	0.08804184118496325	0.001003484344082638	0.00410174474943648	0.004111674323646384	0.004459913549764837	0.4883954136392172	0.4361489842948463	0.001080803687938612	0.007503367224040893	0.001005737799612736	0.01856673053276871	0.001001283677835736	0.005115123101036273	0.001073899839646546	0.01716724203847253	0.5775091037189236	0.5672185456350703	0.03322348220897435	0.05045763169691831	0.4555945432160163	0.45085201224482	0.002408978959381654	0.01173519755304329	0.001046414088079032	0.008820064398819216	0.001084024876187291	0.01149281746908137	0.001034046811542492	0.0125780905869345	0.6106743555367927	0.4717315122822182	0.0127350404064898	0.02951272259685071	0.001009148901149336	0.005097930256061732	0.001010982402466772	0.01646096568683082	0.001011725813815968	0.08100339982458012	0.201015977247767	0.2153534834451203	0.04029751187977233	0.0220148967891792	0.01053758750292125	0.01348735392569664	0.6317940086253012	0.5327088084560789	0.001009096420018144	0.04559982790623159	0.00100303678908583	0.005631227775146544	0.001000903671746319	0.008946517670649575	0.001002301953925521	0.004978635008127246	0.02458489823277435	0.03309290343967373	0.03320272263458426	0.04092193584062644	0.004818992856294527	0.008510649022158836	0.002574166850740767	0.01260051998969527	0.05378311435153649	0.09828086562598105	0.1599015296443532	0.1712668258777706	0.1147838807244237	0.1466860472463894	0.2340750014572568	0.2201296110224629	0.05539132266730262	0.08677622490253981	0.007501798059519746	0.0335967245845958	0.001361965486758422	0.05862455024115865	0.00112081378952655	0.03755755953686185	0.001599255871879439	0.01639349636080407	0.001602313819720822	0.01302069347718535	0.00106877995779058	0.01098495722771568	0.005944192918323274	0.03091355012238195	0.051878023311166	0.06589382098545336	0.01165241100098212	0.03236396818363863	0.03481598789603274	0.03687337997466504	0.117987941416762	0.1311713914239082	0.002832062225124157	0.0199568642192508	0.01639000868979256	0.02265154598065695	0.06926133193277415	0.1018751044250013	0.05900623638056573	0.07347115514259561	0.1483996846025084	0.1652814578377585	0.004914957350937926	0.03672447605906334	0.1029918235322807	0.141016112062067	0.034782466546938	0.04769570010185622	0.002558691500195409	0.0263160068997831	0.001037369259905696	0.01755796351077276	0.0163328424275969	0.04186493065837091	0.02124299023794713	0.05346488484666229	0.004063886923664311	0.01180047490437271	0.003272468018613395	0.0143708805957724	0.001014219523103052	0.005743198314731481	0.03691832091098327	0.02210113840447497	0.1205338248554224	0.1529969420954702	0.001137884101574531	0.09277458087953867	0.003913564353501008	0.08248564236802745	0.004792920347495868	0.005019225436381202	0.002558886962521582	0.007669284569202094	0.003821151065353085	0.004533534402750884	0.05366755086171102	0.01448477944961525	-0.0004699147026909178	0.04578230550923088	-0.009114086413419155	0.004232013255453301	-0.008443913082919278	-7.482400833835766e-05	0.001012615210814827	0.03168223561581343	0.001003055036898783	0.001013007832451074	0.4798916813520546	0.001023986323502817	0.001004981722877618	0.001001243617529754	0.001095616596528797	0.6367371774269655	0.0209414939943244	0.5060215146945931	0.001002413873132582	0.001040716047956471	0.001068506517494175	0.001006229698182742	0.6257493713688476	0.005794452769430646	0.001008092958979588	0.001008730667498095	0.001015331258887045	0.2011318567246966	0.01605414711557638	0.003010019975211493	0.6873863615584245	0.001008858661323663	0.001003221578540639	0.001000949708284203	0.001002438938274523	0.01491063779000037	0.01776569067409809	0.001013771283945757	0.001016956332166888	0.05312169914066317	0.1727119041890144	0.1289441271222296	0.2492481891332604	0.0418195753865547	0.005763674218247874	0.001113546550468497	0.001054977353585635	0.001005761182758634	0.001002930461225778	0.001067445030143613	0.01658404172022545	0.0690356261658812	0.008193657713917463	0.0360748045966256	0.1485479232585655	0.002990895836537659	0.01467263358720695	0.06215941527071432	0.05542486014117665	0.154672232265815	0.006989124305096637	0.1149479570379492	0.0309513946548237	0.002395016744891653	0.001065200469012068	0.01752953427697123	0.02429686201401176	0.001010480225189709	0.001033291948243983	0.001003718329141381	0.04448733263900936	0.1359893594044503	0.001051858815437281	0.004546776962506644	0.004238210760244965	0.002329057911152201	0.003407578093272101	0.04966116672531281	0.01684306916639777	0.0008767905244925002	0.04819977433829401	-0.01547600440731777	0.005143870861702527	-0.008789917037618764	0.00175416396690492	-1.095864020210283	-0.7139439954602679	0.001183308075065862	-1.530346285570243	0.02024392360479513	-0.1563240065950399	0.03910618089256161	-0.003170145990611523	0.02735410564884366	0.004617897245059322	-0.02244708155894125	0.9141945214089224	-0.7210295728453249	1.472216734998488	-0.05003010953565865	0.04460514187263703	0.01293287095659307	0.02396980513713201	0.3383248529875121	-0.423986261861421	0.04452711098190508	0.001494797909952548	0.1836021672518214	-0.02047118334773846	-0.7434455631980919	-0.3967256513387672	0.6487084231560899	0.1423822275778013	0.006139081211895945	0.01089621785937526	0.006155767325861101	-0.5587919005646196	-0.9314548264633948	-0.1824029316880221	-0.06684830246808254	-0.1503438230848844	1.813442906364137	1.183352830359309	0.1302363655348368	-0.6955848545639807	-0.1166972121909047	-0.08127706455062693	-0.07495893363881578	-0.003503953274079769	-0.03266473965896937	0.008682831324958618	0.645785092792537	1.095138945644487	-0.2265258209029711	0.01356879976587165	1.299114776661581	0.01059646694189016	-0.1056026873387617	0.08148101162287678	-0.07327975409911472	1.208147359830212	0.1844792496578116	0.8632026784342096	-0.2402731070227221	0.03149447843223732	0.03433346544313079	-0.2651678226665591	0.1776488933858341	-0.2092796549136936	-0.1232273998574008	-0.05717937299296374	0.1202573483670701	1.912707592659262	-0.1932394619468958	0.2083851850255462	-0.02850806251385116	-0.06703244597207628	-0.02645967841635932	-5.080045383764083e-14	1.707784102681294e-13	nan	nan	nan	nan	nan	nan
0.4	-0.002818249342293827	-0.04781940855625928	-0.02908042833669765	0.7484052920640881	0.9186394082682489	0.002726843582476271	0.4516216484602123	-0.01929179466461871	0.1285217091909352	-0.09653915980964917	0.07547516361580001	0.025978449986269	-0.08550944784667794	0.1146365811792989	0.007463832616251482	0.2480225697021456	0.2864377391798297	-0.248022569702139	-0.2864377391798317	0.05381090146012212	-0.171339868951782	-0.005536749448901529	-0.3315160740629027	0.0008882722798328317	0.00317659040894505	0.07494551592207395	0.2752468394401441	0.8307611600875909	0.5699034196960185	0.09370963644194005	-0.01770888236383461	0.0263474221397405	0.0680584706682912	-0.5430292533337562	0.3571613739202247	-0.8731571638330125	1.320147475277022	-0.3489559430681244	0.01585059594029286	0.5457367074003664	0.00920238516349276	0.1739474465576715	-0.3696722291323509	-0.4487546366623241	0.804254085984672	0.2771905330426792	-0.4159265788597907	0.6676180449651253	-5.363795992488734	1.367465435389599	5.363795992488735	-1.367465435389599	1.558952983904732	-0.2005102459353666	0.1019719380802895	-0.8394108119285406	0.1404367836074819	0.224932594143387	-1.337378831044667	1.575582026594547	1.425623998615545	-0.2928201987715142	1.051047896960092	-0.1211091926998109	-0.09215877675529154	0.4300382876108473	0.001290296761738345	0.0212942868871811	0.04308320604168604	0.07376345220586739	0.001003217349499139	0.00418583282603981	0.002626491852072482	0.003439561183356586	0.4859316944469897	0.4374946664917671	0.001056072178182586	0.007478373635398557	0.001005304293842505	0.01889277650595534	0.001001263848608795	0.005118627070896219	0.001108419754804183	0.01703445810534103	0.5966661537165426	0.5753970802783041	0.02575239098634299	0.04327113251705379	0.4747991075551946	0.4668166605262599	0.001734260238216028	0.01174577451986643	0.001042987864748267	0.009215390757046974	0.001076631361577609	0.01161727937756781	0.00102098845284014	0.01282373689219228	0.6160846430181049	0.4761566671454546	0.009047149461837069	0.02603020626511947	0.001008565822771181	0.005383797921628715	0.001009377691422913	0.01658183016432798	0.001014405458272661	0.08277209518830547	0.2011948254961052	0.2153998083169548	0.02552669910651446	0.0144321337549365	0.006414470536827867	0.01013285732854025	0.6505643319994224	0.538924856576355	0.001009084126149157	0.04704242011113768	0.001003168626724561	0.005720552847807999	0.001000938882054033	0.009121955332920118	0.001002399718908696	0.005059543575172842	0.01881542375541204	0.02786799348356978	0.02477124618816759	0.03295904919471081	0.002997047374157647	0.007177203738784179	0.001827244596152723	0.01231653071473567	0.05478962169811424	0.09838688773167864	0.1650162347633465	0.185115012967247	0.1234422147790942	0.1547811024716191	0.2397991212912141	0.2208856727808758	0.04695351400216596	0.07918053875691626	0.00648220843562416	0.03256824467446715	0.001245901504554366	0.05765824760981557	0.001089725643695108	0.03684624725195034	0.001314525203808145	0.01687957636775718	0.001314673759202713	0.01333718734721537	0.001058353775112316	0.01104943346392216	0.01475598493728314	0.0392020786242801	0.06236395260559179	0.07745475490892907	0.009699799478300485	0.03047281089037502	0.03658160100020229	0.03798693994031321	0.1309368134059657	0.1406918075627555	0.002983691930584936	0.01995838026053928	0.01533337992697743	0.02167132453657233	0.06329574936826052	0.1043577952824793	0.05660232021542404	0.07496006160835716	0.1529644440925239	0.1738101109938866	0.006322807172078356	0.03814726912376715	0.1103934253488436	0.1501964941622657	0.0324951843587169	0.04535993310914975	0.002338684883178682	0.02632004657750619	0.001066454254545917	0.01767991613991934	0.01519304016632216	0.03905815897728952	0.02377018207273047	0.05576906419831947	0.002601579652468353	0.01049394716647351	0.002198690628537526	0.01359895865224904	0.001009161004070724	0.005634213925779082	0.04215929202628278	0.0236607013770879	0.1265422361902378	0.1615166065853437	0.001098109511240579	0.09031125502591353	0.004277865126003091	0.0836955030242342	0.003637461301415137	0.004399129930621519	0.002080652375151247	0.00695896186470686	0.002960114827807483	0.004048634484508417	0.04909796452602105	0.01675530095318491	0.0009183391986636446	0.04802248776900084	-0.01489106984251931	0.005180829663186269	-0.008802260612236469	0.002334768666536215	0.001013794472103909	0.02061846047073091	0.001002837896444178	0.001008873695362534	0.4805854099691251	0.001033092480963357	0.001004730337925652	0.001001241505981562	0.001181629955314913	0.6481198850819198	0.01394770942458313	0.5288483451425894	0.00100216909118711	0.001038252488671879	0.001068712445956653	0.001007298509254449	0.6323148931791482	0.004317906584279061	0.001007821670236339	0.001006862365128877	0.001018716087821042	0.2018069208569877	0.001830984947174922	0.001021661767568256	0.7047079522535212	0.001009222309305739	0.001003375413505314	0.001000996476317013	0.001002553096195469	0.01013604483218012	0.01267973952552109	0.001011326131669878	0.00101648647627764	0.0583042932082483	0.173733318230567	0.1420283122464936	0.2510007595035786	0.03219515587619527	0.005064972988373915	0.001124917881825401	0.001056844198958862	0.001006228668781344	0.001003101150177751	0.001032514186524834	0.03034406664776841	0.08086215215615464	0.007035328930092264	0.04066833865268261	0.1519255266112837	0.003261909376738275	0.01374244199775707	0.05037864820491496	0.05207993825822614	0.1645754550476771	0.008502666039532534	0.1258491110445223	0.02887058597480926	0.001887961335388804	0.001121320706243286	0.01128532891196715	0.02845619019089893	0.001010895149246887	0.001031132525212943	0.001003662105688179	0.0515612061682121	0.1352218435709682	0.001057320055694854	0.004769141603754365	0.001038869899926077	0.001011618274407082	0.001028774029061461	0.04424677709068441	0.01898193835014819	0.002327367437103855	0.05017402674412441	-0.02037558598922074	0.006148125471661063	-0.009166779928862468	0.00503466369122622	-1.105904917016245	-0.6866272346596458	0.005127095667680496	-1.330382654049436	-0.0154589118170253	-0.03829796402343045	0.2400643811287269	-0.002660923640608644	0.03588246192764912	-0.007807856352862819	0.00505060510306013	0.7601612864688455	-0.7248535475883816	1.733492045308472	0.07298778997459121	0.0274810232027346	0.01035193855411726	0.0264141270256854	0.5489849141057512	-0.2947128720801658	-0.003868072649492151	0.03141184313925915	0.172222111803124	0.02760221753235688	-0.7706498179743717	-0.2908698638930521	0.6150489656006862	0.1452125022122921	0.01556989123052082	0.03228508602209185	0.01271020945691994	-0.4942514825425583	-0.6661114848875662	-0.1028254088029101	0.006277509443259778	0.1455004740372404	0.728870593080765	0.2585643343345299	0.04371934080862484	-0.8230873074499335	-0.08450830856173613	-0.108149174468902	-0.059864235266319	0.1146140656625563	0.1107692919373375	0.003691310879964196	0.9697699092631937	1.207071481355376	-0.1563709048135326	0.1976705306122704	0.6213122826953191	-0.007587135846411653	-0.09106989760041077	0.4247419937995395	0.4395520017677753	0.3219424385162238	0.09833995550371814	0.9845644223257286	-0.2306807354234542	-0.01970018323907413	-0.03489124298510619	-0.3041078442081428	0.2717994796583921	-0.05169585426601064	-0.04286710780323447	0.04425214910835801	0.1906551829688103	-0.5424948359621817	-0.294418557787323	0.03143268780495709	-0.09501865832222967	-0.07658424488283151	-0.06941219675619938	-1.219268900056759e-13	2.536449325566048e-13	nan	nan	nan	nan	nan	nan
0.41	-0.008652230485609787	-0.04387806125814946	-0.03833372633693866	0.7616944675608083	0.9151879315239225	0.002983736702325797	0.4576469904053843	-0.01956350653274972	0.1276317023252429	-0.1001540026123365	0.07055444209111912	0.03391676136231379	-0.08205606493456119	0.1097464204425615	0.01458959145362832	0.1990781713967396	0.2994680961402189	-0.1990781713967235	-0.2994680961402068	0.06886618535674577	-0.1730321237951439	-0.004580751310468115	-0.3403089849536503	0.001862159597898546	0.005289325645184545	0.068224381492485	0.29006498726714	0.8459079692181926	0.5680185540700522	0.1085431259286576	-0.01883790308388128	0.02576052309771095	0.07245021501990707	-0.6219042063158052	0.4260548691383986	-0.9705045062093379	1.338013854633643	-0.3402268405106175	0.03458423378307737	0.6551953310913188	-0.05935264014177114	-0.310996780626852	-0.3547791705834536	-0.5311020506149307	0.7748118473427703	0.4134965459163878	-0.5543509553355157	0.7525828325433717	-4.449992387961952	1.238460573670876	4.449992387961964	-1.23846057367089	1.454388947590915	-0.1388006657875177	0.08930922079821656	-0.9111844002147234	0.05684844237376445	0.2009727126156251	-0.09192856653472223	1.380184072872559	1.585057736034494	-0.1004468672293804	1.769131181174584	-0.101261719325593	-0.02417587524259882	0.4482273241040852	0.00115618297827534	0.02154129007617012	0.03095245360054724	0.06166447510930177	0.001003039396555685	0.004265712247836218	0.001835460890863534	0.002918602722786903	0.4847832661153347	0.4406172426765639	0.001046237674535714	0.007459508505788728	0.001004985377303756	0.01931148826095684	0.001001234587511785	0.005110637453511964	0.00112106302472797	0.01684862276724181	0.6112492373163548	0.5813489202259587	0.01877735627555428	0.03649029436817709	0.4973790315679393	0.4864382449847636	0.001375906210674144	0.01213696284542166	0.001039773861679231	0.009622782912180375	0.001071049389990442	0.0117541136466438	0.001014127350232424	0.01304096279047281	0.6214420645660332	0.4824236248443526	0.007528339344701136	0.02466223066460507	0.00100803715893446	0.005649273217326875	0.001008396986787518	0.01673026804381983	0.001017730109102852	0.08439048985123443	0.20137017398853	0.2156781856458078	0.01422655819139706	0.008198982962946995	0.00379320477382507	0.007965339259475207	0.6686514861983309	0.5452554061892176	0.001008907386894948	0.04852305448641859	0.001003305569626863	0.00579970801469843	0.001000977675637	0.009287357966529597	0.001002501086553739	0.005130788283928804	0.01480927580627993	0.02426628775578261	0.01982116032523267	0.02826408761142557	0.002026465502923997	0.006491911819568984	0.001940251135580501	0.01303117893813145	0.05908178668258884	0.1018349988183543	0.1722133937710467	0.1876338457144227	0.1345475911138539	0.1543719813925927	0.2441036997614019	0.2211270903192569	0.03823688835615353	0.07113543539591588	0.005613097160834598	0.03177888666449116	0.001219432929832811	0.05667131731570036	0.001075913108038191	0.03639041101739963	0.003185240100805391	0.02022815787516706	0.002780433721898288	0.01621759217516447	0.00104219502824749	0.01109444604291226	0.02209254061420467	0.04650131696266652	0.07064870225486027	0.08719580811237503	0.008663406401539508	0.02961213956865351	0.04103151687153557	0.0413051775675919	0.1349321348306827	0.14306593879424	0.003285967665451417	0.01988248023313294	0.01463444703363706	0.0210493294706434	0.05849679534944874	0.1070077551167316	0.0544968160432644	0.07945853043856502	0.1621373575658537	0.1766315270373046	0.006951296877845911	0.03825971984322948	0.1188558953566036	0.1598203679575419	0.0312920591170689	0.04408258255918578	0.002004013523827985	0.02585444590533918	0.001078186457020193	0.01780518179744676	0.01199293159575069	0.03598019475635236	0.02774141030545529	0.05934903139556037	0.003610537214660074	0.01188680112491616	0.001943588771972048	0.0137101468534824	0.001007215786971402	0.006148635764785061	0.04796791282891982	0.02558316244573001	0.1317303933276471	0.1516375955338805	0.001080883373783572	0.08742397765485016	0.004240192949818325	0.08319832969658401	0.002365490712904393	0.003695106231325501	0.001556533428157625	0.006348410891528639	0.002013747102811572	0.003528860688744619	0.04439660674070552	0.01895862735839348	0.001982976423872732	0.04728411018332267	-0.01532263023182053	0.006058475804190502	-0.009125142680705979	0.004266617519127255	0.001018776692988659	0.01330001572481965	0.001002868002545757	0.00100778106913595	0.4835748407533942	0.001038462370931659	0.001004588462952192	0.001001172518432288	0.001094114324039473	0.6449464400142	0.008406483386282772	0.5670019689705761	0.001002162916321623	0.001034885523634177	0.001062299851955099	0.001006723004609065	0.6364011757207155	0.007245085371230611	0.001007203802842304	0.001007811302160667	0.0010232834363142	0.2015474624650423	0.001430053167194125	0.001021362259936305	0.7207339278073647	0.00100830138128959	0.001003509567311074	0.001001036297407803	0.001002651826596156	0.01061227923358996	0.01559789587272236	0.001009650402606904	0.002939435960692041	0.06970369123247432	0.1926464626298889	0.1589647515027506	0.2527078865177504	0.02405660851294184	0.004375726207138682	0.001248504905194726	0.001065502763487225	0.008641022645346247	0.007112011759640284	0.001019336549593227	0.03004854584542787	0.08154454670081789	0.007989708055343698	0.05110296981576811	0.1312240478487993	0.003891806906171625	0.01397813889759619	0.0541946884700619	0.05170980773560745	0.1871495239199949	0.006867912562183613	0.1355890840729616	0.03077738077834507	0.001456426996532324	0.001064234667948426	0.006154653438601279	0.0354747559775611	0.007763077189770851	0.002223199933541171	0.001006485315566242	0.0578727437941849	0.1431514021965064	0.001067714706351153	0.003718757989995743	0.001025095329837812	0.001007426591158268	0.00101839300863846	0.03981511267540706	0.0211433049701984	0.002772100838496942	0.04423379934900309	-0.01171182601520149	0.006864402211218439	-0.009414714950650251	0.005584029434039361	-1.116478160915654	-0.6616799962289482	0.03724642627886036	-1.0943789986675	0.01974602608495776	-0.05315906443950497	0.3780071664467817	-0.001706247826174212	0.04754474298017107	0.002540952215650635	-0.03271820386070221	0.4240032241773206	-0.6404804441119576	2.1944222413455	0.02820137328243985	0.04693298316307052	0.01547387056888168	0.01681058297469087	0.6881004922808065	-0.00259398352496143	0.04065303753041062	0.007357747902717721	0.1527340398345012	0.02575525650700368	-0.4784292872948109	-0.1532938561375318	0.6505525405479154	0.1479389576252149	0.003713994466447667	0.008015034428215016	0.004046357725737462	-0.2455557726547247	-0.2871159258791473	-0.042186210794115	0.1299270847250293	0.5157781492822243	-0.09135151240986489	-0.2127391861762285	-0.002049002533604889	-0.7898973746732506	-0.07362185684622666	-0.08510062430388109	-0.03113336228383456	0.5299624707479514	0.4465545421094754	0.005167867013414462	0.5219708101657771	0.7589714761063447	-0.02478713077425295	0.4518843889581304	-0.1376584747451536	-0.003736489006314033	-0.03816998410919355	0.1427826024877895	0.3981880219007891	0.2721408192582354	-0.05998657743146579	0.9392473909154179	-0.0400407356530461	-0.06239824246082174	0.03606058157927138	-0.3161525690032101	0.4322123062730759	0.3117302031657462	0.05702911996731663	0.05412503555979106	0.1894067892668994	-1.225081976407614	-0.2690769385659855	-0.1164087536701561	-0.05009219080325102	-0.04752615120626261	-0.03754187838648192	-1.672668143036598e-13	3.236990457293756e-13	nan	nan	nan	nan	nan	nan
0.42	-0.0152190780881269	-0.03939937550461304	-0.04835055986076058	0.7751720937684565	0.91185712276148	0.003399652372988855	0.4646428280711153	-0.02039500509463169	0.1231208143601368	-0.1036644000046399	0.06493887495647402	0.04130276009569964	-0.07723930699578035	0.1037046543364479	0.02241647146800563	0.1585245475555392	0.3112040429928265	-0.158524547555541	-0.3112040429928238	0.08294438345536209	-0.1741330811285735	-0.003748934409110017	-0.3495800227470645	0.002075396374720691	0.007263209851490488	0.07140533435825785	0.3026932515789538	0.8620887129788752	0.5675686035352888	0.1261618836811953	-0.01966545211050367	0.0258848077630329	0.07702135197821131	-0.6896025451553932	0.4646290650145257	-1.025864268549092	1.357837617462616	-0.3248223466173133	0.04765510610299929	0.7398358515434553	-0.1027549535972877	-0.5502287732878649	-0.3487831470583009	-0.5877237586856102	0.6937915574728104	0.5498655385628788	-0.6462476526540857	0.8078422803942313	-3.68564109964806	1.108583413833776	3.68564109964806	-1.108583413833777	1.363535824303211	-0.08225074394882068	0.0771356906652696	-0.935036192461843	-0.01169332464055352	0.1971623881567571	0.6430386280309919	1.137605323554809	1.63241092463191	-0.005837180530761842	1.608101550114633	-0.0608148540050592	0.05007796471509399	0.4659168089489075	0.001091603197189013	0.0218986730945369	0.02086432636622991	0.05177654756422685	0.001002965525134928	0.004346977943636549	0.00143797146189454	0.002631073168048468	0.4849034133456356	0.4449259360330398	0.001044008414157459	0.007432365759501122	0.001004755025984328	0.01983736844405201	0.001001185452926734	0.005096066501473032	0.001083610551063138	0.0165700834057304	0.6205577412038573	0.5837530751841155	0.0124112505714437	0.03027819639563758	0.5244869845997694	0.5107770532522503	0.001196483538782788	0.01276883194908976	0.001036483323526372	0.01001276192598797	0.0010650518874844	0.01189593589342932	0.001010410494297986	0.01315553915879526	0.6264197430896958	0.4895925543232161	0.008200166921280037	0.02550409188428442	0.001007463869301874	0.005870656783000743	0.001008381605920122	0.01691062549445705	0.0010216763807622	0.0858523203661422	0.2013828870787931	0.2158685536125339	0.008050363961892336	0.004814569071768881	0.00246524724628318	0.006853778080921667	0.6860767286050373	0.5519257390588177	0.001008358368657345	0.04994169095848727	0.00100344111727499	0.005863889783627562	0.001001016983264247	0.00942664789613782	0.001002601134920178	0.005190623238435463	0.01296306363238108	0.02256755583630892	0.01863219272499657	0.02693202879469583	0.001538131680847738	0.006174414807616969	0.002955915535350488	0.01478057139860494	0.06652640171284595	0.1081355788369051	0.1838404056457357	0.185963033343806	0.1478294913622376	0.1530793060273433	0.2474616719761403	0.220712429342422	0.02965996818955729	0.06330331106503216	0.004831806521327399	0.03109063626950814	0.001267993073898701	0.05603896032480215	0.001073339896443205	0.03622697299275945	0.007904169593574616	0.02697603048116473	0.006546220168392414	0.02189313555850923	0.001027526997632098	0.01114992404576008	0.02567927836790646	0.05027935586275932	0.07547672856562933	0.09299083076638981	0.008606489745629813	0.02979659284958333	0.04820870307262135	0.04674277560134921	0.1288799157512344	0.1381151893008379	0.003751140690562283	0.01996077809249996	0.01439033275492221	0.02081110748359652	0.0575561926945386	0.1079640999210093	0.05317400691462201	0.08168474719904835	0.1763964408044869	0.1798489283608073	0.006459196975815463	0.0372648022586573	0.1277457966501764	0.1689621830642907	0.03155682676555965	0.04425409117445719	0.001620738722849178	0.02529251590107819	0.00105549595656491	0.01792345175844378	0.00782274534302292	0.03264175621636526	0.03312588808262452	0.06417367725293696	0.007462934712809095	0.01635782237371007	0.002410612613155866	0.01457802848964914	0.001007655962596843	0.006626570974203069	0.05394986536630259	0.02736023233257649	0.1379906753520025	0.1411794750155429	0.001077472034337365	0.08520891581112391	0.00369874885573514	0.08165649994353714	0.001718721406491052	0.003311163929007064	0.001291795221703934	0.005968434811366526	0.001533276219013364	0.003237810596895695	0.03987504453541558	0.02113398057349655	0.002634344433204485	0.04307783272468242	-0.009690643712241378	0.006828542344230238	-0.009398060051387663	0.005276810965199922	0.001023758913893714	0.005981570978913765	0.001002898108648655	0.001006688442900599	0.486564271537664	0.001043832260897281	0.001004446587977563	0.001001103530887253	0.001006598692767161	0.6417729949464772	0.002865257347985529	0.6051555927985652	0.001002156741445675	0.001031518558579976	0.001055887257930799	0.001006147499977512	0.6404874582622834	0.01017226415817776	0.001006585935455478	0.001008760239131629	0.001027850784811291	0.2012880040730975	0.00102912138720411	0.001021062752296765	0.7367599033612083	0.001007380453278393	0.001003643721118572	0.001001076118502553	0.001002750556998785	0.01108851363499786	0.01851605221991703	0.001007974673542749	0.004862385445090561	0.08110308925669257	0.2115596070292103	0.1759011907590068	0.2544150135319276	0.01591806114968409	0.003686479425905338	0.001372091928566414	0.001074161328030839	0.01627581662191935	0.01322092236913256	0.001006158912692775	0.02975302504309535	0.08222694124548639	0.008944087180591092	0.0615376009788515	0.1105225690863132	0.004521704435592158	0.01421383579743683	0.05801072873520984	0.05133967721299985	0.2097235927923224	0.005233159084837045	0.1453290571014011	0.03268417558186908	0.001024892657654558	0.001007148629775897	0.001023977965239088	0.04249332176421616	0.01451525923027547	0.00341526734185953	0.001009308525523261	0.06418428142015793	0.151080960822036	0.001078109357013135	0.002668374376233564	0.001011320759755437	0.001003234907922608	0.001008011988223556	0.03538344826013041	0.02330467159024869	0.003216834239889984	0.03829357195388142	-0.003048066041181776	0.007580678950775917	-0.009662649972438027	0.006133395176852647	-1.126989176832225	-0.6454501468085937	0.02720306143326851	-0.8881727437728849	-0.01518165724304986	0.008387817183134937	0.4772878154683987	-0.00431644782713392	0.05731614758182241	-0.009124123336731267	-0.01349019954436544	0.05062428856698596	-0.611105512391533	2.676936807105509	0.121123945659669	0.02399839481530191	0.0113495339160611	0.005884221061393356	0.7293792700987948	0.1472544919292265	-0.01268641905560148	0.03779576428750159	0.1409092822132713	0.01000034511485205	-0.2009024377961584	-0.07967848584550073	0.6830056169485769	0.1328129214979354	0.0125752116494397	0.02706254523038429	0.01042825861888742	-0.1136567210209977	0.00646906839499427	-0.0292664273731224	0.2132263568108691	0.7159942603979329	-0.1090584304780069	0.08185347708746311	-0.0874963622036115	-0.7804915014230597	-0.06428678553675839	-0.03723451381769585	-0.001384593372107763	0.7944722853628124	0.6697970030070487	0.005784395608090881	0.2655300216192136	0.4178653714557878	0.05265401567098257	0.6215426118600124	-0.8436638622961534	0.02325244146244696	-0.01431528185534509	0.08601898780433004	-0.01489841217435919	0.4011394945228459	-0.1231337053106486	0.8881526846218653	0.05909109762142645	-0.03896604984601545	-0.03629039771850353	-0.3562027080638935	0.520735211630667	0.5639376037652063	0.1084715791512989	0.03695482319077152	0.1615769466079319	-0.6583167293444897	-0.1599754523908162	-0.1774985973311885	-0.03100237895244552	-0.03046926629671973	-0.02366745598254944	-9.800001917919547e-14	3.368091183879047e-13	nan	nan	nan	nan	nan	nan
0.43	-0.0224965147066329	-0.03468473296847971	-0.05860570343428583	0.7888556967204347	0.9086995927729042	0.003911297208565796	0.47255738877881	-0.02153989761057386	0.1175110217050116	-0.1070455907111614	0.0589187029524017	0.04755511878462245	-0.07095176040912406	0.09698322814407416	0.03052969503233286	0.1250960791019239	0.3216871309773048	-0.1250960791019733	-0.3216871309772943	0.09621676757173461	-0.1746661703465297	-0.003041039120965739	-0.3587843595119847	0.001680847531314071	0.00929711189976362	0.078939158495451	0.3127046819371357	0.8780331119638926	0.5674365444533552	0.1387116853759497	-0.02007660339072179	0.02668993185914489	0.08175232092417098	-0.7639792623314935	0.4766194189619716	-1.014766485321899	1.379216767356822	-0.3062171845239862	0.05357566589529981	0.8451947308410971	-0.1209568512558658	-0.5563839172442432	-0.3286338749364767	-0.6138489568248986	0.5478928875568221	0.7071087626163373	-0.6944627497159465	0.8059615815350768	-3.000080284594598	0.9903491596576506	3.000080284594601	-0.990349159657661	1.289602066543747	-0.02401223197611806	0.06200144453007322	-0.9001753350500207	-0.06631584551786873	0.2106674365642256	0.8266727954804666	0.8617978105170345	1.544555513744025	-0.02663775472519751	0.9031034195089181	-0.02340320063619935	0.1041637662657529	0.4786715292356314	0.001059694179435389	0.02230490086154702	0.01329266621887226	0.0445019090567957	0.001002904723421255	0.004418799890403252	0.001226584285159651	0.00249922461023776	0.4851412835231154	0.4494682074220845	0.001469756029766571	0.007739154530009455	0.001004639373564247	0.02048682982341466	0.00100111354173519	0.005076145729951884	0.001045416178163881	0.01626316054008914	0.6218920749654439	0.5815025624853947	0.007572713193579936	0.02549745008874664	0.5545704997475038	0.5388201812508479	0.001101333595936258	0.01358359516732605	0.001032657229885219	0.01033985137003302	0.001060208805519558	0.01203377435220856	0.001008002567179724	0.01312595557820147	0.6303813003854279	0.4965945721967873	0.01083818132913488	0.02832901449520686	0.001006761305968731	0.006009509563556463	0.001008580765601704	0.01712773208127768	0.001025085962529355	0.08716142868494144	0.20112954706905	0.2158094446351506	0.004645219500954218	0.003071193632594001	0.00175847728607594	0.006252354887554446	0.7005545834955959	0.5586257502163371	0.001007515231827555	0.05116751679294596	0.001003550867941661	0.00592591404352264	0.001001049053812492	0.009561585850640564	0.00100268177463373	0.005246685643017276	0.01223654368910339	0.02179735002289433	0.01924272444680675	0.0271893850520365	0.001278588787965992	0.006034480380202034	0.007066405681872589	0.01974336263746831	0.0738411888814977	0.114054932008169	0.1928055320626411	0.1850123667681699	0.1572868530677309	0.1555294383502789	0.2483889870822524	0.2181923821832068	0.0225433939216142	0.05683398181576012	0.004136566478344624	0.03049138605146039	0.001281759221653387	0.05586639845242003	0.001070935643066194	0.03631473260931291	0.01329185349210739	0.03445420166823661	0.01119396931838312	0.02844141241996104	0.00101706799624592	0.0112361888982875	0.02438721450001823	0.04961942032870156	0.07407505965994488	0.09223708526133022	0.009164600138739471	0.03059334820745831	0.05428325365951951	0.05138346165336934	0.1175876106360252	0.1291646966051306	0.006335350520860792	0.02215182551592183	0.01440746894556325	0.02075857634157413	0.0574821142414501	0.1071458839683113	0.05151278449755969	0.07981757917523016	0.1906134105882494	0.1828505026674033	0.006363018979210882	0.03668795740762352	0.135366568747755	0.1761117818943523	0.03177795628272954	0.04444009634681409	0.00132754358490842	0.0250116137517119	0.001033346461073259	0.01807506739725366	0.004523307048975539	0.02955387464470196	0.03786399250536386	0.06832207496281346	0.01488124276079568	0.02420804793780601	0.004176546804784635	0.01675698710341501	0.001007789752088807	0.006908202490083263	0.05687551364497262	0.02803764422563538	0.1422833982872697	0.1382855864399352	0.001075702428378602	0.08423500592821737	0.002980772674245219	0.07994566645481499	0.001371965223696169	0.003109190463270231	0.001150319049377724	0.005736975368129737	0.001275763921978441	0.003076881194252192	0.03323521946392386	0.02257100980959462	0.002941586218551901	0.03777237677136683	-0.00247287928160277	0.0079114570280393	-0.009609785807625889	0.006663242519551014	0.001028778375861705	0.004047797494313338	0.001002793508446757	0.001005997093700053	0.484891182944958	0.002648914947875571	0.00100458029652946	0.001000983858587678	0.001004863279316935	0.6100282378696937	0.00193998304837434	0.6432409627256216	0.001002340801432959	0.001026269177674548	0.001054558732206719	0.001004945952655727	0.6396294681790332	0.01663765421306284	0.001005559914845119	0.001008811589657588	0.0010292975811595	0.2001765088692541	0.001026104594877139	0.00101865096860149	0.736182669325371	0.001006009423074269	0.001003683157024333	0.001001087767549543	0.001002778501824382	0.01175343257379448	0.02111333116114899	0.001008129054433197	0.0169582000460089	0.08517171687157876	0.2043200455243241	0.1685919240669669	0.2462334487012129	0.01320574380898281	0.003164332032664042	0.001231792726614681	0.001063586182163246	0.02148337839070802	0.01867050777774793	0.001006202913007344	0.01709248033583771	0.063584972126324	0.01045607321634052	0.06187238691617539	0.09263317301925025	0.01291533671901606	0.01460656422096153	0.05685543624724427	0.04786300888410805	0.2179030183829214	0.007131276940071113	0.148006077699025	0.03147726613078601	0.001019292359378408	0.001012951917333879	0.001017027663136089	0.04417196115792897	0.03001175934255838	0.008244685308770891	0.001006761778776623	0.05731847566304916	0.1468292934709715	0.001070265247694134	0.001853663916427399	0.001009501759240264	0.001002730862110903	0.001006797512269407	0.02487681135546625	0.02342110962116943	0.003028629586828854	0.03204996467203985	0.005205034556698656	0.00925899417365931	-0.0097792202320143	0.008473551948060411	-1.138067333644911	-0.6347085318852571	0.04841606924070476	-0.5748803902270182	0.01840065833493434	-0.02289358510959366	0.4225883775609879	0.05997380783940329	0.07209293044518027	0.001333641082244465	-0.04012981241353417	-0.5565111907821778	-0.3638419037837924	2.932306720288073	0.06453764507322468	0.03550936777837745	0.01503305273050798	-0.01226695407677486	0.6600551198524903	0.3982084341025826	0.02532211683661448	0.01445987109591654	0.1223273600085378	-0.02099695179902718	-0.1402891896754694	-0.04320451079254115	0.6427295570349862	0.1096320332626814	0.002796833807408805	0.006226039870677982	0.003021974304453622	-0.04553338341741754	0.05121526561831807	-0.003909907878641912	0.7381743153014415	0.4797319722683543	-0.09757518695854454	0.3564121942268565	-0.4050059715434335	-0.5281399058291717	-0.05586106170515142	0.000119663429251322	0.0172958888506571	0.7033936175776215	0.6393627395866137	0.01082504275191349	-0.365851763914813	-0.5232380647902929	0.103573170817174	0.3247402027217747	-0.9658989710114538	0.3893869406231018	0.001987978802019376	-0.2110913389087951	-0.3296171959341001	0.2244092936585658	0.003781465278787992	0.5336056304767425	-0.01837426996876838	-0.01430294998935349	0.04197625403593942	-0.2614284785134687	0.3244173605977747	0.9816955588607077	0.3102377409661171	0.0211535114427649	-0.02752353024619915	0.007977255079895548	-0.03971545330236592	-0.1629738620185399	-0.01111189089133043	-0.01627507980579077	-0.009711828871136577	-5.613549977247306e-14	2.97900419932255e-13	nan	nan	nan	nan	nan	nan
0.44	-0.03046055301077147	-0.02990058759042167	-0.06843793035051096	0.8027631050044325	0.9057421083980053	0.00444920178833481	0.4815890915041335	-0.02270880815311681	0.1123000528254213	-0.1102606551170073	0.05271112952581324	0.05208487199195957	-0.06310783206455592	0.08988689606511625	0.03835888608021854	0.09852238799327322	0.3310573257178179	-0.09852238799328424	-0.3310573257178144	0.1087096461376898	-0.1746062284148018	-0.002557743967188729	-0.367470412938615	0.0007670914348644689	0.01149754688411175	0.08719772218954078	0.3198715490380412	0.892741556081204	0.5669145860634094	0.1442488446847424	-0.0201732720952644	0.027832421323501	0.08656267354279272	-0.8269228823120142	0.4785296333937304	-0.9412809370898337	1.402598683866527	-0.2848132240165212	0.05290705494141391	0.9632642550375983	-0.1075585589218215	-0.4704640181468841	-0.3155578869317117	-0.6252040432216377	0.3492704611771799	0.8611418903420753	-0.7212288298814912	0.7510357771350953	-2.31468563065547	0.886004765041018	2.31468563065547	-0.8860047650410183	1.20763471421969	0.03635548598804363	0.03221566379183884	-0.8313795248038806	-0.1155347752483635	0.2304689753718238	0.7879865394244281	0.5686926720986444	1.3852199510908	-0.08381704213305562	0.2055730729093952	0.00208166112273354	0.1175510383644291	0.4817935434834265	0.001046255096784232	0.02275446602322931	0.008386699961756894	0.04011643110910513	0.001002822010760889	0.004492083342828842	0.001120481716387604	0.00241048033923409	0.4847930147688141	0.4532061418886751	0.002483842950039043	0.008517834026176389	0.001004648464471128	0.02126956309642391	0.001001017737645275	0.005046612763566467	0.00102545668862104	0.01592277838126672	0.6135119953147116	0.5715071641190688	0.004630377019143516	0.02262539522334642	0.5867439056084182	0.5694355462114851	0.001053851309410845	0.0145137637930683	0.001028119140535973	0.01060474675648705	0.001057123656718958	0.01217289484465139	0.001006198119644501	0.01290087973951854	0.6329283689505708	0.5025742730250067	0.01533190702028164	0.03307782864306597	0.00100589693086539	0.006074401949115035	0.001008706010943769	0.01737650934588663	0.001027513677723797	0.08832716713549242	0.2005550155659319	0.2154651183524532	0.00291193695817917	0.002158454485709209	0.001402757988301564	0.005937720705428111	0.7106510801731998	0.5644949890490936	0.001006408015017523	0.05207992738026437	0.001003625443484794	0.005979170329448324	0.001001070908426277	0.009677188577655668	0.001002736053573164	0.005295817764796528	0.01219040497189237	0.02155390933153504	0.02081098759365487	0.02808059575784028	0.001148783948150652	0.005992427654598202	0.01505574666022975	0.02872090619120428	0.07965140248725912	0.1179673302505807	0.1955794760716661	0.1836815235584175	0.1600613233520103	0.1591723340463945	0.2460589689714072	0.2128424518735758	0.01746406065051813	0.05244520180063859	0.003526529644450261	0.02996745896294799	0.00121848948214814	0.05598930407517692	0.001064444371904856	0.0365400782122231	0.01853814131776655	0.04108853614328579	0.01619224445295865	0.03467047775644355	0.001011862836466244	0.01135355425815847	0.01760655779944697	0.04359562787470486	0.06500755821218131	0.08343359762388093	0.01019128334466105	0.0318055785638015	0.05769763323513878	0.05360049173890175	0.1033545158530651	0.11840792399723	0.01176452937686901	0.02723711485265765	0.01460771351483919	0.02081444556631179	0.05691870412938409	0.1045136899315144	0.04901543211181954	0.07567076321344143	0.2023446857972146	0.1848417927710659	0.007253191411183528	0.03726076616761857	0.1409250495092794	0.1794710666555536	0.03132394830158975	0.04395692163901651	0.001177991624735521	0.02506468550024324	0.001025178765253804	0.01827023124951302	0.0028427496349656	0.02741208920051556	0.04113863680369084	0.07097148506956369	0.02608350069113099	0.03550349454697112	0.007453494521531352	0.02044113525609014	0.001006582605415533	0.007085281831618743	0.05534844367744361	0.02678118248264078	0.1431346587676059	0.139907784934189	0.001070894439403764	0.08431642816208039	0.002213543306834072	0.07843090747049589	0.001197450749522322	0.00305453457725556	0.001079312685615283	0.005633884066327687	0.001146292345067783	0.003019705933068726	0.02401751983698334	0.02312764490890779	0.002918530378293597	0.03184148659903416	0.005435109260530111	0.009391305404564735	-0.009758074566089436	0.008685490885139613	0.001033797837838724	0.002114024009715183	0.001002688908248511	0.001005305744497281	0.4832180943522514	0.00425399763482462	0.001004714005076365	0.001000864186286654	0.001003127865873822	0.578283480792912	0.001014708748755506	0.6813263326526749	0.001002524861408583	0.00102101979674569	0.001053230206453829	0.001003744405341235	0.6387714780957828	0.0231030442679435	0.001004533894229901	0.001008862940110449	0.001030744377510038	0.1990650136654107	0.001023087802545721	0.001016239184896781	0.7356054352895333	0.001004638392871842	0.001003722592930958	0.001001099416598626	0.001002806446650846	0.01241835151258682	0.02371061010237782	0.001008283435318434	0.0290540146469164	0.08924034448645879	0.1970804840194356	0.1612826573749244	0.2380518838705015	0.01049342646827635	0.002642184639422922	0.001091493524663512	0.001053011036303613	0.02669094015948995	0.02412009318634862	0.001006246913323201	0.00443193562859457	0.04494300300717034	0.01196805925208732	0.06220717285350583	0.07474377695218781	0.02130896900244003	0.01499929264448777	0.05570014375928038	0.04438634055521206	0.2260824439735059	0.009029394795305833	0.1506830982966478	0.0302703566796889	0.001013692061124219	0.001018755205047114	0.001010077361043124	0.04585060055163738	0.04550825945483448	0.01307410327567667	0.001004215032024555	0.05045266990594096	0.1425776261199045	0.001062421138381097	0.001038953456626023	0.001007682758723106	0.001002226816299884	0.001005583036314881	0.01437017445080158	0.02353754765209017	0.002840424933767822	0.02580635739019864	0.01345813515457867	0.01093730939654283	-0.009895790491590527	0.01081370871926814	-1.148836115840669	-0.637189979260704	0.03587054022348791	-0.3103406318557601	-0.01488935633838422	0.01700867460868894	0.3164204309810444	0.09006169646213562	0.08397052634835059	-0.01104656236400556	-0.02018205814283858	-1.498352844952225	-0.2293672241619862	3.191384199513104	0.1442050272366451	0.01155958320734942	0.01160594051548105	-0.0332142305340538	0.5249158610281186	0.5320327992944544	-0.02747849845235494	0.04412990675448718	0.1122353085598494	-0.0470431159414669	-0.0347751793218924	-0.02232068363751551	0.5168511519965836	0.07012987198953168	0.01082161686696255	0.0231954997422728	0.009042202071581278	-0.008303696745259338	0.1332399580701863	-0.009690087019901965	1.016176819757072	0.3146032746273278	-0.1850937573072781	0.3204061517210855	-0.6534729922699829	-0.3643816545787997	-0.04922215960589266	0.02185898521428132	0.02613260379086656	0.6257049429575727	0.6059546980227286	0.01200449709748768	-0.8072413623760674	-1.192083055049778	0.1357490153237426	0.1368114185102215	-1.204919844745698	0.6021008240929112	0.007364791461952052	-0.2767766290213219	-0.4708279997785423	0.199082653922593	0.1067970168833097	0.1300898708520418	-0.07474487838466534	0.02782872954669484	-0.02758077109159618	-0.1669834826482008	0.2209376909614745	1.252981812761985	0.4095094869139941	0.01604438826649066	-0.2251977806070518	0.2449006846219819	0.05109097087820908	-0.1382836965075168	-0.001538863012378567	-0.004795637995970259	-0.002916627683905047	-1.78684634672202e-13	-5.312090520846389e-14	nan	nan	nan	nan	nan	nan
0.45	-0.03892922519495057	-0.02508281760762283	-0.07724536499533007	0.8169151578003823	0.9030136057303214	0.00494888289934599	0.4918124986354034	-0.02353153209755442	0.1079173901530922	-0.1134543209681763	0.04639320923995217	0.05440908688998247	-0.053828049910207	0.08254251770778299	0.04539535296360277	0.07901259053213947	0.3394615304607302	-0.07901259053214887	-0.3394615304607086	0.1202814316504326	-0.173932968098498	-0.002464966838406104	-0.3753538492826902	-0.0006342860229578307	0.01390065603130732	0.09436004802596247	0.3240711388643148	0.9056638530590024	0.5658252862302817	0.1440806738484071	-0.02009141669317592	0.02914430158318574	0.09132521206398836	-0.8574724615910176	0.4864251606440188	-0.8166349908964085	1.428245091383334	-0.2601261693840376	0.04643589854153202	1.07206853278987	-0.05084424412241495	-0.4241828545624457	-0.3316257685505573	-0.6403218638974314	0.1151100251191617	0.9845278030983546	-0.7493185004395985	0.6545254426728212	-1.582941887649626	0.798851158938622	1.582941887649618	-0.7988511589386302	1.100798234811084	0.09733533439761897	-0.01649262261291514	-0.7437036135629072	-0.1646140478762541	0.2488667324473751	0.6175577978243517	0.2709853026880346	1.200641020614338	-0.1283602831825565	-0.1957696922802253	0.01195562130015312	0.1421938674278119	0.4674949068078993	0.001038452992122454	0.0232521740788923	0.00520278812031607	0.03764996819844776	0.001002661446665453	0.004569611905838227	0.001063930714517843	0.00236693182386695	0.4836570903193743	0.455753418512937	0.004411157348151537	0.01004035281791175	0.001004742610865608	0.0221878083114702	0.001000920324136309	0.004999439469756689	0.001014416882183973	0.01553069065488902	0.5965507288080301	0.5520320012647468	0.002867679749516034	0.02093742839432494	0.6192435900288513	0.6019661451165186	0.001028802862566811	0.01556793214753904	0.001023554371421731	0.01080576847604872	0.00105235866690959	0.01231762863602676	0.001004891707155203	0.01243952009478815	0.6334697718695204	0.5068635404944962	0.02121003624764461	0.03928733773430536	0.001005056935618042	0.006062425911000238	0.00100908628499301	0.01764980472962932	0.001029949713357876	0.0893835279113885	0.1997333421007864	0.2149146343372059	0.001987847211840069	0.001699572267150586	0.001212914621604606	0.005756971865743407	0.7138181967276409	0.5684467814484941	0.001005353092064486	0.05257798360562371	0.001003674163988419	0.006033474060114363	0.001001085378821153	0.009792154031308002	0.001002771426350811	0.005344029283297563	0.01409549958327933	0.0229133952873627	0.02446974957225122	0.03044413715478999	0.001080923083398863	0.005981323868264768	0.02534602594557482	0.03965295426301205	0.08220388163996951	0.1187228017703597	0.1930284001921145	0.1816513479495491	0.1583367083755027	0.1618013835658537	0.2404362336317242	0.2049596597081013	0.01477927546304924	0.05030426325165112	0.003012476066024043	0.02953502933229366	0.001330231565161757	0.05634382127225338	0.001057699768485987	0.03678658633056027	0.02319881607905057	0.04634092911774725	0.02137392100867341	0.04018247641688898	0.001009074981094218	0.01149199414903701	0.01139641377516811	0.03788405651220596	0.05226052336458359	0.07102729868502287	0.01206736577378875	0.03374826422254557	0.05659914525121483	0.05250546044550865	0.09013449878926642	0.1072721163864736	0.01958681008608388	0.03454284573183176	0.01579631406065145	0.02163370911185619	0.05601734290431587	0.1018856141038185	0.04674893378485404	0.07131553477554721	0.2077315151469379	0.1868289024221686	0.008082272184695601	0.0382208153283577	0.1433483908175551	0.1779044661027641	0.02978725740927987	0.0424299513770039	0.003088807029476549	0.02730703022908944	0.001024520989151714	0.01848993449973549	0.001946695474313622	0.02598250539427402	0.04196197717016379	0.07134196389757663	0.03924710424429054	0.04831885111034188	0.01177551818450264	0.0250462519684811	0.001005575183261265	0.007172288890999855	0.04808873905151631	0.02349377088409567	0.1392014823726376	0.1418017081112311	0.001065625237922241	0.08503031758346014	0.004029778752723176	0.07870145383262703	0.00110471119375987	0.003112099835095365	0.001041588323781102	0.005641675369668374	0.0010775056718253	0.003041786227154317	0.01240561322778349	0.02250459302737726	0.002934867796206125	0.02578694159543064	0.01159373433891634	0.01126505041790571	-0.009813067238041536	0.01064899254348346	0.001027400230583225	0.001563058935865153	0.001002329739747199	0.001004849908189221	0.4791140245954533	0.008282714606950573	0.001004947686749168	0.001000780674329412	0.001002757523818531	0.5347665749135045	0.001012519306877482	0.712281531512991	0.001002906531400719	0.001016928367278707	0.001042465092732023	0.001003352549546245	0.6311809379916538	0.03163263117530759	0.001003885678023692	0.001010005888356729	0.00103395786245233	0.1976906341022321	0.001018692794592207	0.001014160154074238	0.7090781342344809	0.001003931074050043	0.001003726789952344	0.001001101301733154	0.001002809753553692	0.01934905496250756	0.03272288047367104	0.00101195239788169	0.0433981570438973	0.08242930486371154	0.1813524899924616	0.1506223111075306	0.223255365099276	0.01295753270341831	0.002329812348336058	0.001747121831835786	0.001048706462230896	0.0298440894310723	0.02965865401082628	0.001006111652682936	0.004742579310144141	0.02883963459058067	0.01589545029876522	0.04921380014812807	0.06923383990300958	0.0339956303721841	0.0188802703921965	0.0542032633699199	0.04365977237942588	0.2088400050460669	0.008911699139756167	0.1438671159077585	0.02609573786907883	0.008532617594008647	0.001028135413384134	0.001008264032047602	0.0404447232158518	0.06218274268676064	0.01925073154990029	0.001004790527228322	0.02949179296848272	0.1249733566069653	0.001058210654808037	0.01007797682745202	0.001008532813173547	0.001002399945822634	0.001006150439654037	-0.0007779423598299203	0.02105517744607652	0.0030267595040694	0.01971686395601294	0.01626083876477336	0.01340098824833712	-0.009801881307154359	0.01248072126120004	-1.16061017785953	-0.6489931967732931	0.05870164965929318	-0.1787664624882247	0.01945542705193275	-0.01550881777857932	0.1871343141165853	0.2051303501444275	0.09846976714007398	-0.002097207000993664	-0.05076016902139525	-2.398230064517651	-0.1163471725781624	3.310801318576002	0.08803329777053082	0.02353356350233232	0.01629148670544958	-0.05838544149954718	0.3211326770898041	0.6982429087318739	0.01085767523923013	0.01910416193193087	0.1010426079367677	-0.06266054293767073	-0.04679525685663102	-0.01423342665022868	0.2539818377224939	0.02880739191082327	0.002681415696645753	0.00538671850783348	0.00266474759016919	0.2587624477309151	0.3353121633428722	0.003214978721280549	1.154880748274297	-0.1405761328085483	-0.2120669907723211	0.2091290103729243	-0.9079120769564557	-0.0805959577004861	-0.03787939160036929	0.04543424744168639	0.02173763025914509	0.4206135371170104	0.4874806319215944	0.01478228459478455	-0.3723835548891412	-1.302137050437364	0.2445063633253209	-0.3364146708099265	-1.021649930813976	0.8314271136967767	0.1457531253961705	-0.2451047102193305	-0.3918082312497748	0.1885553564147	0.0840871177123509	-0.4385829526285031	-0.2224480880953668	0.3891898580585742	0.04685856514918966	-0.1166883106464792	-0.1219870702916876	1.301660198490386	0.5021342631726134	0.001328357884193737	-0.4359311184049603	0.1044057824645282	0.08372204649134123	0.1646436072577989	0.01163095250456657	0.005861540647877086	0.006351335498561378	-2.740728830287254e-13	-3.412329918656876e-13	nan	nan	nan	nan	nan	nan
0.46	-0.04742322038366752	-0.02014406842789004	-0.08469921014886743	0.8313366711536606	0.9005548078099653	0.005366054384561387	0.5028434893912586	-0.02360285331871017	0.1034541089696322	-0.117062180192701	0.03986585524870287	0.05437782262840829	-0.04362301074929294	0.07486709288023204	0.0514147517965152	0.0669501897187301	0.3471146484044733	-0.06695018971873139	-0.3471146484044622	0.1306071277635594	-0.1726787465843842	-0.002944244111009442	-0.3823124026009024	-0.002522656153830354	0.01644915910066957	0.09901046154551651	0.325286455282442	0.9167824080163982	0.5644610332259652	0.1412022017969476	-0.01998083562896632	0.03062367574914784	0.09584818660000033	-0.8319874832036033	0.502725472788397	-0.6705630388347313	1.45649079533223	-0.2308722746104555	0.03640512978225694	1.124780979961272	0.04272198573653393	-0.4865877203384323	-0.3983965615964755	-0.6670907843293139	-0.1218253707210218	1.046193291847019	-0.7874381238250996	0.5476221670677479	-0.8252063011106093	0.735787405207302	0.8252063011106096	-0.7357874052073022	0.9584168342964614	0.152547725550034	-0.08219521648535126	-0.6464029196312727	-0.2129333098578269	0.2595477598052047	0.2856040760640864	-0.02816200953535399	1.024471547010332	-0.1388076763706735	-0.3364871701314415	0.007826793557163985	0.151049819620572	0.4338807464484618	0.001031353330599051	0.02382911058974133	0.00330933137949741	0.03662481161480719	0.001002401529339514	0.004662399043845893	0.001035433093590319	0.00230449518245435	0.4816093916955954	0.4568308165759319	0.007371829127197351	0.0124342067864695	0.001004906560140797	0.02321478344926835	0.001000829864792213	0.004930486410895896	0.001008714196072199	0.01505708136360886	0.5716485596511104	0.5235115560565922	0.001977612596486089	0.02013603115244861	0.6510270260804089	0.6355728873246611	0.001016474277236936	0.01670252283181009	0.001019226343098459	0.01097319408218962	0.001044592311094728	0.01247773795701252	0.001004042800070022	0.01174661604798484	0.6316314526976445	0.5087608274512092	0.0282919325947803	0.04681016461316297	0.001004312875519118	0.006007043138196181	0.00100984811130948	0.01793009249257282	0.001032774636977871	0.09038813452043634	0.1987037592889645	0.2142197703771484	0.001521609328236122	0.001426669499602772	0.001116905468679544	0.005644965325335167	0.7084216793997415	0.5691841160003055	0.001004472056135265	0.05264259559415763	0.001003700611547552	0.006085644372106119	0.001001093553419317	0.009896705498301326	0.0010027907581083	0.005390405635971424	0.01843344034203564	0.02630038948131112	0.03064918021057537	0.03470371586511287	0.00104883252159909	0.005971640208292326	0.03735992532287984	0.05151148022999025	0.08066770468763203	0.115614464351873	0.1854732665085864	0.1796176712169099	0.1530869762886096	0.1634294194179314	0.2314668445600709	0.1949876776117768	0.01459147775728186	0.05049748459721493	0.002598465903241837	0.02919755862961667	0.001713729253125919	0.05682578488892141	0.001052175587454056	0.03694620302408198	0.02710038634556265	0.04941760458921968	0.02667766978037428	0.0442408023519095	0.001007614066385458	0.01163117602050724	0.008325344991556169	0.03540174388134468	0.03768045436494251	0.05713165026040905	0.01493804153691015	0.03653007076795656	0.05007424501163341	0.0472602584496014	0.08000437095364762	0.09798676031272803	0.02962061196048296	0.04331329236538403	0.018287944749363	0.02351481222884764	0.05484429920538587	0.09968627225299931	0.0451841215639532	0.06800278771942361	0.2046665529567024	0.1884172215018019	0.008443072401698467	0.03891999457068273	0.1420668043849712	0.1707959481786359	0.02699147200165553	0.03967198159614801	0.007770911853971143	0.03221947549636005	0.001028884446335094	0.01871414527165648	0.001495900323119501	0.02512322234620151	0.03988651582906976	0.06902884076477521	0.05372933819170678	0.06136811248831082	0.01696576052375756	0.03029622867161674	0.00100535961467938	0.007111275674505985	0.03434514208581331	0.01798962852838003	0.1297106715838193	0.1414063372171456	0.001060885547905452	0.08583157175293941	0.009408674204683843	0.08116879238148744	0.001058767236973673	0.003258734386041594	0.00102281861919583	0.005741267719281823	0.00104340106131366	0.003127105623224984	-0.001563766849036744	0.02064199559619137	0.003064536649044796	0.01970909763810586	0.01551507843850871	0.01353208465688229	-0.009768792005734729	0.01241483479088644	0.001021002623329595	0.001012093862011008	0.001001970571244558	0.001004394071885357	0.4750099548386557	0.0123114315790518	0.001005181368412957	0.001000697162382873	0.001002387181785154	0.4912496690340947	0.001010329864992699	0.7432367303733124	0.001003288201385113	0.001012836937787819	0.001031699978979993	0.001002960693760495	0.6235903978875252	0.04016221808266572	0.001003237461805229	0.001011148836550172	0.001037171347397396	0.1963162545390545	0.001014297786632889	0.0010120811232447	0.682550833179429	0.001003223755230119	0.001003730986975704	0.001001103186874328	0.001002813060459223	0.02627975841242034	0.04173515084495809	0.001015621360457967	0.05774229944087189	0.0756182652409573	0.1656244959654893	0.1399619648401387	0.2084588463280585	0.0154216389385545	0.002017440057250073	0.002402750139008227	0.001044401888155828	0.0329972387026554	0.0351972148353094	0.001005976392049916	0.005053222991693146	0.012736266173998	0.01982284134544067	0.03622042744276629	0.06372390285382645	0.04668229174192558	0.02276124813990456	0.05270638298056071	0.0429332042036399	0.1915975661186317	0.008794003484212864	0.137051133518869	0.02192111905845471	0.01605154312691333	0.001037515621801392	0.001006450703052407	0.03503884588006269	0.0788572259186834	0.02542735982411943	0.001005366022438173	0.008530916031029564	0.1073690870940288	0.001054000171231606	0.01911700019827439	0.00100938286762883	0.001002573075357618	0.00100671784299865	-0.01592605917046157	0.018572807240063	0.003213094074370809	0.0136273705218267	0.0190635423749682	0.0158646671001315	-0.009707972122718175	0.01414773380313141	-1.173372209409301	-0.664564658519315	0.05171623110114489	-0.02207936648003483	-0.0118376415630467	0.01323104947186761	0.02244471873219207	0.2643287310367142	0.1057165109425954	-0.01540251543277279	-0.03648637106803952	-3.307409315718489	-0.05205330679722733	3.40661286013348	0.1602894932994728	0.004840360479299266	0.01468104635671922	-0.07952311092209211	0.04651975847277766	0.7946963568069781	-0.03615984577532263	0.0455283895159902	0.1018844751771392	-0.07591910489810853	0.002420710907846625	-0.008572223796280181	-0.1260404175209453	-0.0165589754583507	0.01039493314354375	0.02111270242024059	0.008675168920220066	0.3971979507519919	0.5124474207376565	-0.009406061756915647	1.201472398775296	-0.4581585130086759	-0.1857939820608539	0.1202034182471632	-1.071310978439205	0.1024503243534455	-0.03023037398742436	0.04734826914391477	0.008754318711161365	0.1905614423513126	0.3152201529298644	0.01215289322352172	-0.161389616073398	-1.48995295224388	0.3035731926197001	-0.6932227220705277	-0.8348295373521798	0.8950439749383364	0.2197327057146256	-0.1910298336596583	-0.262331723436022	0.1193245396361082	0.0546230331830143	-0.9782936034112208	-0.3209447820995009	0.5618488370532667	-0.02667928289243015	-0.05292333107377686	-0.3157827012362598	1.299762775671095	0.5384814850513233	-0.01355966693493324	-0.6685439320569695	-0.2129581295930024	0.06856392040357047	0.3010747407731221	0.01627499562996424	0.01356457129042928	0.009731192736526551	-1.304453298050421e-13	-7.574377986816172e-14	nan	nan	nan	nan	nan	nan
0.47	-0.05527676477463788	-0.01498856430020182	-0.0907048975337145	0.8460552889825012	0.8984179596252353	0.005674237815716653	0.5139112307850807	-0.02258167873048382	0.09761780189302809	-0.1216909754691431	0.0329730081231301	0.05208258356138352	-0.03324199472985952	0.06672462550273012	0.0564374256426876	0.06246170601736502	0.3542757108090007	-0.0624617060173752	-0.3542757108089923	0.1393237817757732	-0.1709202531041607	-0.004147833552769372	-0.3882498287468637	-0.004884655203760402	0.01905690391786607	0.09957159400534026	0.323508458831257	0.9262427100333167	0.5631617512241969	0.1379315219635247	-0.01995956198875438	0.03216027066534062	0.09992963245468849	-0.7216247627406479	0.5298059595744198	-0.535621389239638	1.487786234608514	-0.1953533837487839	0.02536511000751207	1.063441209806905	0.1637408565912971	-0.7091836786851504	-0.5431821549306268	-0.7157216252257649	-0.3309476584148044	1.010363019162264	-0.8443346510935839	0.4634717465391707	-0.07879986153639232	0.701327641375324	0.07879986153640647	-0.7013276413753229	0.781759040642358	0.1971675570700631	-0.1584599667037905	-0.5367048012575751	-0.2582304096280259	0.2606538818737312	-0.1590220567766304	-0.3273224595526708	0.8681697266385704	-0.1241172958697551	-0.2891662093392783	-0.003172122907581577	0.1518880940994997	0.3782735488230065	0.001025225132561356	0.02452942303863582	0.002186958865865861	0.03659677375132132	0.001002144957499489	0.004773288007792315	0.001020247474655312	0.002240985904432133	0.4786473325951187	0.4562095600534884	0.01012710820585295	0.0147469148229718	0.001005179833440662	0.02429939635687758	0.001000754316249099	0.004830673708464812	0.001005565959714738	0.01448982394735528	0.5390705678732421	0.4858001526996141	0.001503842276707122	0.01977508550462027	0.6780890370815965	0.6683455899880132	0.001010215999263441	0.01793204475391615	0.0010157103829168	0.01113830783368752	0.001037064636332511	0.01266961945922424	0.0010034719739433	0.0108537828120153	0.6265084942689639	0.5074440054401781	0.03597060590617296	0.05503414654080871	0.001003703786627432	0.005930710005917954	0.001010090978257596	0.01819401424788885	0.001034797745779759	0.09142696875964372	0.1974294791959363	0.2133817341716235	0.001273221516573515	0.001264153589410844	0.001065584882929993	0.005555659162513992	0.6931806422830378	0.5655827083373467	0.001003767540388825	0.05231055796313406	0.001003715304179297	0.006146307226231786	0.001001098228991984	0.01001040686688225	0.001002801650257346	0.005441979765294859	0.02531114516563431	0.0317429880301885	0.03639832883436917	0.0389298547313743	0.0034553964594003	0.007826855886872411	0.0506620881977167	0.06327590811563147	0.07512485923541487	0.1092572425186537	0.1785644555598627	0.1787905579630221	0.1495929640342291	0.165424341772261	0.2204126828832818	0.1844229192592192	0.0154350417886801	0.05147120643554527	0.002245748846779665	0.02891854914972656	0.002215688873896481	0.05722002179840313	0.001160104555980903	0.03702495488026895	0.02925456893810639	0.04959281517319352	0.03067046967128882	0.04574323614492848	0.001575174233943262	0.01225675405161516	0.007010874624786069	0.03476050015875191	0.02526713970705283	0.04523962697600901	0.01938249577895614	0.04058048972194317	0.04000103758947793	0.03944580347325659	0.07266091868213508	0.0900667895738612	0.03985498264471542	0.05068277921225119	0.0214852550078174	0.0259526638411737	0.05050846578179418	0.09665968589314307	0.04318831163767945	0.06548816477019299	0.1985358599158465	0.1908815778291615	0.007622037857583994	0.03862750059332623	0.1357656637127418	0.1580451900585624	0.02303709593104969	0.03582609175573674	0.02016580967373894	0.0434554252793504	0.001161219841271433	0.01904372464590789	0.001256061531651479	0.02478219089191935	0.03459013358403167	0.06392185167842022	0.06837088352996734	0.07344763504632272	0.02316337506068111	0.03611642456082258	0.001006375167333334	0.006886959815215738	0.0213763318989615	0.01217602085093735	0.1198869482323919	0.1389269574864081	0.001190601159993122	0.08633587642095479	0.01678491415771992	0.08440206409648358	0.001034969879649404	0.003464955381437959	0.00101306328245375	0.005912516760170419	0.001025794033198867	0.003257578563616634	-0.01501621566244771	0.01804062210111418	0.002954339328718069	0.01365689387815985	0.01842698393239774	0.01580193792822871	-0.009899388068837315	0.01302664815890459	0.001017023274492538	0.001009942091577501	0.001001799583862745	0.001004483707102519	0.4690806699867002	0.01372039142771049	0.001005703544606343	0.001000657532235668	0.001002207060013581	0.4347159707403983	0.00100856058747901	0.7459038622989482	0.001004053758658495	0.001011386417994249	0.001027139562027402	0.001002807899840452	0.6053167346188877	0.04885900315639538	0.001002928163901789	0.001009662588783231	0.001036676658083265	0.1943433191334978	0.001014357128432139	0.001012223712597029	0.6304313233005899	0.001002874124151534	0.001003730262485491	0.001001103016816002	0.001002812922059701	0.03874917670342427	0.04421297663560876	0.01016728627347434	0.07422955931158336	0.06106147676535913	0.1684738332774705	0.1477835718560778	0.1940122058627591	0.01715318993962405	0.001757684517248575	0.003025271002348436	0.001465435153083655	0.03061388298018368	0.03526356664847226	0.003148452556155937	0.00607872699001003	0.009314180571944608	0.02807280041194738	0.02072031532024846	0.06235596872678779	0.05614299380886061	0.02698007383141938	0.0386961432255939	0.03895660069289337	0.1849552320103398	0.005008520058070873	0.1166712471714391	0.01570647227433232	0.04871057363887926	0.001520219361389141	0.001005805176605833	0.02265766250354638	0.09365381189263126	0.03400207919065153	0.001009180061471955	0.004818845745534145	0.1036102005543584	0.00155550675021286	0.02963004968436139	0.001010891916130445	0.00100319605925361	0.001008103721246348	-0.02774078966944247	0.01501350049487805	0.002637138211869018	0.007628308803281626	0.02082964267223382	0.01802160786205316	-0.01018311688883539	0.01274159301154424	-1.187790066107782	-0.6786608059988785	0.0838372454398759	0.02812877992886182	0.02331657018425986	-0.0172790664084918	-0.1472372966878348	0.2045548187454839	0.109341744856807	-0.008207321651538682	-0.06995991485866931	-4.22518138001997	-0.02133243477706974	3.123681293377508	0.1053943056239086	0.02341803843273375	0.0226540858824349	-0.09827805758585934	-0.3200031169903879	0.8476630493051343	0.006982616705165189	0.01569296812399643	0.108333433288899	-0.0915604266989254	-0.02540247100394637	-0.009095329158536619	-0.6113023336858746	-0.04913312489537206	0.004033465522863025	0.006525889976867696	0.003499676579545133	0.6731599717800001	0.3519082215529413	0.3442661966895214	1.135798843258235	-0.8012458075550856	0.02787654449626909	0.2922076716668212	-1.039980993672989	0.09343694256594907	-0.02588331287547086	0.03071792139984783	0.006350685120042558	-0.1401684416077344	-0.002052516152417963	0.1037697162828945	0.01658101389379426	-0.9315583442873285	0.4908948387994839	-0.8745395464206922	-0.748203488867431	0.5711490980278476	0.2659213699268826	-0.4161243934057648	-0.2439418301718163	0.3260267475880962	-0.1119453553348674	-1.561044349653242	-0.4424469706238209	1.523001109755368	0.06585530972611767	-0.01263495990779777	-0.6840099624232714	1.101643337457864	0.6141536974705354	-0.0284283164824993	-0.4849780958732912	-0.2763041163733573	0.02921488704160864	0.3262231906300879	0.02393392668752416	0.02041434871574973	0.01563001481968221	-1.023039377352375e-14	1.759011669515323e-13	nan	nan	nan	nan	nan	nan
0.48	-0.06151378299349044	-0.009519337099940404	-0.09551257695574059	0.8611034651296466	0.8966706197045927	0.005876027655667685	0.5236057918073754	-0.02028347769321649	0.0887002357222324	-0.1282422165160599	0.02546656305511319	0.04788436514575854	-0.0238086882217886	0.05791481387107058	0.06081536961494545	0.06524800404051227	0.36123925254548	-0.06524800404051799	-0.361239252545469	0.1461792100263314	-0.1687750637115079	-0.006112189341838842	-0.3929589484599804	-0.007662542536360719	0.02163529030294469	0.09611713095661657	0.3187423025143543	0.9341574199544722	0.5619173158708433	0.135988529354371	-0.02003627923533049	0.03357381624075067	0.1033309600631393	-0.5086822487813796	0.5654700873033769	-0.4309614462748397	1.522402458993208	-0.152970621806837	0.01512641154141004	0.8501449056638254	0.2981272755489651	-1.10283953913773	-0.782885715696348	-0.7898103728489451	-0.5024212404180425	0.8566513897595166	-0.9209069745495554	0.4186761923087053	0.6297500437919017	0.696283271597674	-0.6297500437919012	-0.6962832715976739	0.5861716819653179	0.229886908035882	-0.2343484859472794	-0.4007416330623335	-0.2961109663912823	0.2536760733816416	-0.5175150256343438	-0.6257939826818247	0.7153531278577728	-0.1278383466875308	-0.07094972529108563	-0.01177138382204073	0.1264399514646847	0.2978570972016334	0.001020171789956043	0.02541567523212598	0.001621705288083562	0.03742052693589339	0.001001931198863208	0.004914753161875822	0.001012702726634911	0.00213199062834765	0.4747682845588064	0.4538752451728496	0.0122080504294665	0.01665214200358465	0.001005577620699589	0.02536433183254572	0.001000696735932639	0.004693394045274617	0.00100390250873104	0.01379798701334068	0.4988837868116574	0.4392017279693253	0.001265606886398765	0.01968545021630408	0.6979439148232924	0.6975615856090891	0.00100747130570231	0.01920599723565522	0.001013227619613082	0.01134626782344866	0.001031021144701347	0.01290999631059259	0.001003110269019927	0.009796364470034522	0.6175224169545545	0.5021583859851751	0.04402078506510545	0.06371468601087017	0.001003244667092984	0.00586848341614842	0.001009468888946423	0.01841269205614198	0.001035561389765323	0.09260382439846343	0.1958908248817794	0.2123911160333555	0.001148957131461375	0.001109048519277973	0.001040001598775257	0.005466932334656092	0.6672192422132449	0.5566168449542798	0.001003240555399211	0.05167424161220479	0.001003722284399897	0.006212230239516387	0.001001100480555214	0.01012518967155699	0.001002807024382	0.005497599560417197	0.03474885893496322	0.03940035317094807	0.04056454386507817	0.04212443767700435	0.009185917332774398	0.01213330412620505	0.06511009296676419	0.07391517039323378	0.06553007290058936	0.09983034912279343	0.1753522100856335	0.180325306371116	0.150570960526878	0.169542105232223	0.2079815647783976	0.1742212517061147	0.01670880193951787	0.0523890814339709	0.001939201519385073	0.02867365655456615	0.002777285604433041	0.05742451948995309	0.001424542993120097	0.03706030937746634	0.02924741338851829	0.04692125343601228	0.03278120322514656	0.04445336959227843	0.002927775510468986	0.01352271041210182	0.006850610860597402	0.03540216700569588	0.01691969400555828	0.03763835058109517	0.02561624807640561	0.04603565235606644	0.02718257369736963	0.0296720420556061	0.06788542954907478	0.08304191296648533	0.04955453267961074	0.05458218839737802	0.0251535165263935	0.02879491469055254	0.04167104173784979	0.09132704528290773	0.04026509195564	0.06305697184069527	0.1921722057112578	0.1939873568885905	0.005331433651778655	0.03670461693007294	0.1236708537131248	0.1397913346045883	0.01796248727351533	0.03093876649172869	0.04183608170338814	0.0594326974934598	0.00146867301622059	0.01949645434412365	0.001135729898091433	0.02492348314528216	0.02587855559769772	0.05578074458829323	0.0827477457931277	0.08311101126799385	0.03042298366935072	0.04235122271462356	0.001008790655953577	0.006600213113395449	0.01260713988302535	0.008474056761904197	0.1124499181673148	0.1360125288933127	0.001506132944214408	0.08635422696987706	0.02556881033070789	0.08730612796162693	0.001023830445684352	0.00371670738464668	0.001008499480289822	0.006144136930471318	0.0010176873528393	0.003425038309361013	-0.02737685226623431	0.01480062643929858	0.002533636313607798	0.007640118145815515	0.02057501929520734	0.01799651619329212	-0.01025968326728319	0.01229315875385503	0.001013043925658005	0.001007790321154919	0.001001628596494631	0.001004573342330916	0.463151385134744	0.01512935127637093	0.001006225720789441	0.001000617902072909	0.001002026938263833	0.3781822724467087	0.001006791309963001	0.748570994224569	0.00100481931595549	0.001009935898176502	0.001022579145043744	0.001002655105924308	0.5870430713502495	0.05755578823012475	0.001002618865988591	0.001008176341021676	0.00103618196876982	0.1923703837279407	0.001014416470224554	0.001012366301950051	0.5783118134217498	0.001002524493075285	0.001003729537993218	0.001001102846751584	0.001002812783657744	0.05121859499441529	0.04669080242625474	0.01931895118646799	0.0907168191822971	0.04650468828975032	0.1713231705894512	0.1556051788720163	0.1795655653974588	0.01888474094068543	0.001497928977249574	0.003647791865689138	0.001886468418001781	0.02823052725770923	0.03532991846163053	0.005290928720255975	0.00710423098832908	0.005892094969894497	0.03632275947845054	0.005220203197749544	0.06098803459975105	0.06560369587581719	0.03119889952293242	0.02468590347062556	0.03497999718215677	0.1783128979020523	0.001223036631945746	0.09629136082401114	0.009491825490194622	0.08136960415086686	0.002002923100931389	0.001005159650169937	0.01027647912702867	0.1084503978665804	0.04257679855717957	0.001012994100524071	0.001106775460032221	0.09985131401468475	0.002057013329189686	0.0401430991704488	0.001012400964642133	0.001003819043172197	0.001009489599506279	-0.0395555201684249	0.01145419374969303	0.002061182349367421	0.001629247084736918	0.02259574296949828	0.02017854862397499	-0.01065826165495258	0.01133545221995656	-1.202727942935123	-0.6887910268417347	0.08890417985815277	0.1482788430892822	-0.005722403763882474	0.004133849931890666	-0.3201669529023642	0.1828325591020789	0.1017810246096106	-0.02289590764711533	-0.06140227457369125	-5.084813590384767	0.002208765057295291	2.695271451690893	0.1691756053617134	0.01340960815860438	0.02438011617395802	-0.1124401321146238	-0.7472397303214511	0.8860078652841845	-0.03333853765489157	0.03647960704248884	0.1294887550745805	-0.1064354914424828	0.003902879001331169	-0.008456356775446296	-1.198931561540574	-0.07741471954049117	0.01144696498769135	0.02132898964904282	0.009484302095235098	0.8401512690186784	0.3061362366173298	0.480840450368951	0.9764392771566881	-1.072092825496104	0.2865783503326371	0.5447716393733097	-0.9986928185591979	0.0912809564088502	-0.02340699702154601	0.009400425568983758	7.48468061477591e-05	-0.378793021886506	-0.2432399162132918	0.1402285591167925	0.09519249780369689	-0.6318035744012059	0.5845219286139028	-1.085084010453877	-0.6558107110550723	0.2010284425431679	0.3006125530900944	-0.6522406837508299	-0.2456457195124447	0.2476090860442033	-0.2714549040332251	-2.078913070188031	-0.529231866734832	1.510113323048949	-0.002049234304529344	0.04354141041419161	-0.9226063020201337	0.8165335083940624	0.621401937966251	-0.02604583546120845	-0.2462152143929142	-0.2999679020554566	-0.02862690349888308	0.235233170745091	0.02538119720523899	0.0256387972082356	0.01712855382958678	-2.490089213552181e-13	2.152673810444779e-13	nan	nan	nan	nan	nan	nan
0.49	-0.06511818477624813	-0.003687891628545851	-0.09944871163670271	0.8765150737645389	0.8953766291522777	0.005982529537861346	0.5303803557851398	-0.01663148281522453	0.07516858769278821	-0.1376490849633902	0.01712638372719678	0.04215249830932609	-0.0164881629928352	0.04828116366434751	0.06495100718497893	0.07485793801632847	0.3683078453416994	-0.07485793801635006	-0.3683078453416704	0.1510111034147625	-0.166371546844277	-0.00880280017884069	-0.3961982547838261	-0.01077301708467401	0.02409586525675078	0.09000751778764764	0.3110084362055469	0.9405421580043942	0.5605432222491532	0.1364861538794724	-0.02018051658440156	0.03483912536306653	0.1057333113016509	-0.2179881854847553	0.5943656400514368	-0.3539786649773665	1.560139924495931	-0.1066338957272163	0.005702676617141199	0.5073468917237896	0.4298063933296138	-1.57815966242732	-1.087049655773469	-0.8705768646032025	-0.6454766977338959	0.6139047862748435	-0.997066403589393	0.4059142981447572	1.291782218517244	0.7286939236324181	-1.29178221851723	-0.7286939236324179	0.3753837663462915	0.247457326548948	-0.3012509635900467	-0.2533146449612901	-0.3241070821023078	0.2363690396569769	-0.7444490755351857	-0.9196815437915783	0.5623998542610583	-0.136615180258077	0.002995909154237069	-0.01767711938099676	0.1349418498438286	0.1736209748821924	0.001017271861924934	0.02652779609205129	0.001320962358151711	0.03892218020881748	0.00100180029178289	0.005078299311126484	0.001008889989393983	0.00200677644354372	0.4689564514732053	0.4491692056374967	0.01658213875673704	0.02064844469377711	0.001006165034680417	0.02633029331352484	0.001000658242688126	0.004519122210675414	0.00100294474355567	0.0129935163228621	0.449109593168591	0.3846811638334547	0.001138898412910029	0.01974899578644281	0.7097615308831808	0.7216924848911582	0.001007018032276947	0.02051706615677581	0.001011633025510808	0.01160151783950631	0.001027001315705533	0.0132006124560202	0.001002899443737076	0.008626412029694063	0.6039936439511073	0.4922271870144223	0.05122437473914405	0.07164253359261936	0.00100293976138661	0.005814001438278534	0.001010916922210165	0.01857036009749298	0.001034850177092714	0.0940260842012757	0.1934436213855383	0.2106817794851457	0.001084673861695078	0.0009732942893966719	0.001027165871097258	0.005366861672791801	0.6325670301458247	0.5416288489973633	0.001002872978009005	0.0508237550779867	0.001003746798007929	0.006294791497324944	0.001001108065716711	0.01026103142606665	0.001002826829881451	0.005565200634597976	0.04097968506323429	0.04472727694132006	0.04038890630478129	0.04275463053413779	0.01871038124046411	0.01895995967378659	0.07495552353401363	0.07978832320196316	0.05300431965553188	0.08835022617300163	0.1774654046596892	0.1842401107971125	0.150707294472456	0.1742611304864662	0.1958814047015814	0.1653684516999704	0.01680951077522461	0.05189942143146855	0.001677943281905997	0.02847132583432563	0.002861253637755874	0.05727965324053702	0.001537778638438487	0.0369334835789218	0.02596922117427747	0.04190759996294442	0.03006647300795162	0.04035993543273834	0.005917399157804846	0.01610576779075108	0.006333295126869982	0.03581771818444759	0.01195459340744703	0.03356193619600246	0.03023714584955168	0.04978588527043646	0.01630024978201091	0.02106068699598434	0.05773822921743362	0.07194740255699771	0.05166874807353818	0.05079327064753229	0.02685658201970582	0.03013948270241484	0.04986443967568027	0.09343857629691291	0.0556461232237601	0.06737272904600644	0.1929079977050553	0.1987406336733032	0.003304867166895436	0.03451880465093392	0.1089423414099894	0.1186404959897818	0.01282720185505131	0.02600392525702416	0.05388849784191307	0.06279347574697922	0.001598078546154947	0.01968418393951927	0.001071982463212737	0.0255437558351124	0.0173475993397604	0.0477867400816911	0.09150450263273791	0.08765009804724272	0.03723736068121453	0.0474978007905717	0.001041570913611042	0.006351901756738667	0.007060622016940968	0.006461709298101095	0.1014181864708584	0.1301667684036501	0.00163945146336052	0.08576316783446826	0.02747414444275567	0.08517342364003591	0.002320447710717107	0.004818193548999948	0.001155726643165102	0.006551019431706811	0.001344277534839362	0.003813149208004981	-0.037981504259346	0.01105609697828935	0.002212399944218422	0.002459211949772552	0.02046513380997965	0.01979259218799729	-0.01069188620746092	0.01235085129034927	0.001015277448360806	0.001007088565745016	0.001001694064750682	0.00100521707581621	0.4491051093299477	0.02665309681853925	0.001007242226191804	0.001000618422432494	0.001001881246048588	0.2968054912978327	0.001007052279837422	0.7305664466810664	0.001008007495914783	0.001010005335301057	0.001023019298358376	0.001002701141640208	0.5567645535344944	0.0620108841835964	0.00100262548636662	0.00101601772700224	0.00103235682952716	0.1866220130584186	0.001020562987068298	0.0010150249476701	0.5191315791377157	0.00100246164425628	0.001003808496516832	0.001001127053821767	0.001002876764013795	0.04577765168745622	0.03458586054852969	0.03741341415412729	0.08494345555363163	0.02934693386629264	0.189340017902149	0.1468054809337218	0.1713270514172854	0.01524745562750606	0.001326808078119183	0.002357421305274858	0.001460567348372013	0.01711354220060721	0.01974982213448585	0.01226989714504526	0.004664771065676078	0.007057638973945308	0.03479795413372704	0.003124709831946014	0.03100210664912048	0.0444129950954686	0.02672208626385519	0.08960004526696139	0.1080610706832008	0.2080294941455657	0.001122568204635487	0.0799907018537763	0.005254354078158494	0.05707339345581909	0.001504483591874348	0.001006001611647389	0.005680030151695715	0.09878658564299089	0.04736119903709681	0.001128731587214058	0.001075807399744013	0.07352916763845437	0.001542654116315046	0.02058644451198762	0.005925143457747963	0.001567194112452784	0.002255433158907793	-0.04732694352519205	0.006993090100157205	0.002012137650710389	-0.002057722354241884	0.01865076099713859	0.02127990303392029	-0.01115098878964491	0.01322086308315912	-1.219918343873818	-0.7147149961563478	0.1263343892259832	0.1627400063608807	0.02732897457787518	-0.02149986120931984	-0.6414478397190629	0.5838889903529878	0.09168682443947761	-0.01478905937582103	-0.09100184973481415	-5.73658892621372	0.01015677209272308	2.053643701191903	0.1113427174866601	0.0309359382228561	0.03173381460939573	-0.1200331492569001	-1.26336579389142	0.7100928629046067	0.007620849687131317	0.004446798970214611	0.1558810054822005	-0.237308794343878	-0.02256067835602332	-0.01099936150534768	-1.798778140846222	-0.09412120828229305	0.007321622538854952	0.01043565649403504	0.005909156280392612	0.2598162941810251	-0.177982239754312	0.8453277093604599	0.2101660393126887	-1.225448393590637	0.507097790295462	0.4082668768129898	-0.7995825772091029	-0.1625700183364256	-0.01711516238715963	-0.02565198515806635	-0.01880623960710614	-0.6400855985268112	-0.6099372971023845	0.3567023569159187	-0.008389122690501374	-0.2143341994760557	0.1934162359214547	-0.6694927129743399	-1.512366459602451	-0.8382721505600281	-0.01125530322023168	0.8819734115712362	1.011509867274078	0.6867051326373254	-0.1719503097263356	-2.133473417889747	-0.4653186895549938	-0.5768322636875708	0.02013797283012684	0.08137767706244028	-0.696998270230647	0.08773539374256059	0.4204464655709378	-0.02764753423215089	-0.1519136819292493	-0.8599078852550875	-0.06492005751364872	-0.5912082304697821	0.1876566008412888	0.0548103305593998	0.05831764400549516	-4.700613668589504e-13	2.625936876585899e-13	nan	nan	nan	nan	nan	nan
0.5	-0.06598934825732113	0.002238908362607304	-0.1025464137563639	0.8923106767501424	0.8945218136463268	0.005980655422188638	0.5338043096786328	-0.01173665596101644	0.05764365056059884	-0.1497544432714387	0.008207998325490309	0.03494433977406426	-0.0114015698897256	0.03814861906447538	0.06888291510699993	0.09107455775374308	0.37603830373786	-0.09107455775375541	-0.3760383037378361	0.1535904207657689	-0.1638930999577893	-0.01208675425638932	-0.3981491416242916	-0.01410714695500698	0.02632127354164002	0.0804273200985352	0.3003746263443067	0.9454215244823811	0.5593923162135381	0.1326988731143086	-0.02040184229020712	0.03643905277451171	0.1066235360483806	0.03796541157094393	0.5845409912602559	-0.2632749340123526	1.599201329135484	-0.06513561260569571	-0.00654878803186399	0.1800228888266796	0.5466936707924761	-1.901497359641725	-1.322583687826074	-0.9054515876292694	-0.7976795801620885	0.4098649647582839	-1.020685853072621	0.3779302627311488	1.951087196111523	0.8286563915859014	-1.951087196111523	-0.8286563915859012	0.1356564744804483	0.2448729118871011	-0.3530171340566421	-0.1430577363863348	-0.3408420307948849	0.2066427395983207	-1.211631929655815	-1.205782693166175	0.4142788134708303	-0.0832008294723813	-0.9279307833511108	-0.0271890551411061	0.1933636092907631	-0.004568201157942878	0.001016939872027745	0.02779865095724003	0.00117007991806608	0.04088909096009255	0.001001767621582505	0.005239279470419144	0.001007306566891201	0.001855529918445277	0.4605819102815779	0.4406381506674641	0.02436218045994911	0.02767914203182596	0.001006967101077508	0.02720357937918137	0.001000639266096182	0.004341000855028772	0.001002393219061218	0.01214775029461627	0.3881094754155404	0.3261241556565616	0.001075664561495224	0.01988171412050913	0.7129557159538439	0.7370891655622922	0.001008386390140857	0.02179894235894969	0.001010870850319047	0.01183089745196181	0.001025212476903338	0.01350448663735186	0.001002817113919458	0.007426045618787935	0.5854717475559734	0.4764037555061074	0.05709429383439785	0.07812716750577106	0.001002790696316801	0.005724474558228434	0.001015563205425281	0.01868948406070979	0.001032581304268121	0.09573980050771114	0.1897418012498255	0.2076074006235829	0.001055611174007548	0.0008276958859591266	0.001022080625646625	0.00525811338673977	0.5904374100621008	0.5206390719172672	0.001002657841540981	0.0497630450258233	0.001003798547864487	0.006403789409738852	0.001001123966140422	0.01042582870637691	0.001002868734053348	0.005653247556990729	0.04172420788538472	0.04528833523598616	0.03462637751975365	0.0386071013905906	0.0321538335913649	0.02825659931776308	0.07780316593559007	0.07835798627392601	0.03806532149588305	0.07529104866915209	0.1856452174057952	0.1906815672856412	0.1472940600956849	0.1778921120752287	0.1850864554130733	0.1576752922706044	0.01509202755885564	0.04967053983923536	0.001461597818048046	0.02833023299972803	0.002259685852527763	0.05716591359267308	0.001381518927588567	0.03681685992284192	0.01889767978051467	0.03379658294947271	0.02117845620633344	0.03156481602212965	0.01085494557227387	0.02026314635685377	0.004862041149313943	0.03530824733887836	0.00995529461696395	0.03273456865387441	0.0319151202711824	0.05046180870740138	0.009506817758728638	0.01563607356464253	0.03825011069607032	0.05380908199926333	0.04304032495713125	0.0402275422243368	0.0256053140149046	0.02897868157569063	0.08311614358985732	0.1051150440147153	0.09588446677882349	0.08134142332013167	0.2044999465025869	0.2073946367759867	0.002231077619236282	0.03314075557646621	0.09323725935753809	0.09747749094445338	0.008083959044660204	0.02148074651477627	0.04909917962436181	0.05311856038994646	0.001413669919260817	0.01951007002850229	0.001040535297043585	0.02656832767690021	0.01060626305547968	0.04142470576489591	0.09225430438828557	0.08479475006855069	0.04302796075879817	0.05101080779305778	0.001115841730769612	0.005966640461015443	0.004193642148080797	0.005522595051986369	0.08362818526971284	0.1189998974005137	0.00144906591201914	0.08554912314038421	0.01906065080053617	0.07689327944354703	0.005411353468681566	0.00732465070486117	0.001510937303835595	0.007221796092045383	0.002129817561216781	0.004547871551507713	-0.04669733716155923	0.006833851391595687	0.002072624688651122	-0.001725736408227574	0.01779851733333186	0.02112552045952915	-0.01116443861064803	0.01362702271131692	0.001017510971068039	0.001006386810335406	0.001001759533002806	0.001005860809322085	0.4350588335251536	0.03817684236070875	0.001008258731578957	0.001000618942825398	0.001001735553870571	0.215428710148939	0.001007313249715735	0.7125618991376003	0.001011195675937564	0.001010074772435116	0.001023459451664572	0.001002747177363304	0.5264860357187408	0.06646598013706166	0.00100263210674013	0.001023859113036174	0.001028531690285015	0.1808736423889011	0.001026709503919188	0.001017683593406886	0.4599513448536833	0.001002398795442583	0.00100388745504435	0.001001151260907281	0.00100294074437583	0.04033670838052171	0.02248091867082836	0.05550787712178302	0.07917009192495211	0.01218917944282372	0.2073568652148476	0.1380057829954278	0.1630885374371454	0.01161017031431623	0.001155687178988869	0.001067050744866104	0.001034666278719197	0.005996557143508311	0.004169725807341914	0.01924886556982269	0.002225311143023633	0.008223182978000483	0.03327314878900813	0.001029216466145594	0.001016178698476515	0.0232222943151157	0.02224527300478787	0.1545141870632961	0.1811421441842303	0.237746090389084	0.001022099777307438	0.06369004288354038	0.001016882666111293	0.03277718276073902	0.001006044082194475	0.00100684357311105	0.001083581176356298	0.0891227734193904	0.05214559951700529	0.001244469073892579	0.001044839339462219	0.04720702126224149	0.001028294903430264	0.001029789853522379	0.01083788595084697	0.002130569181719101	0.003501376718301753	-0.05509836688195596	0.002531986450621538	0.001963092952053183	-0.005744691793220716	0.01470577902478129	0.02238125744386562	-0.0116437159243372	0.01510627394636299	-1.240110673825632	-0.7704344164505339	0.1206509807753873	0.241330338723974	-0.006235601983895487	-0.001072618061785156	-1.085170039835035	0.7897114879382516	0.08324594161960783	-0.02366581192313783	-0.0696613421002342	-5.892102398581759	0.01604331783274434	0.948427729490626	0.1633370616965835	0.008235527502771702	0.02703172340811941	-0.1185229262298125	-1.925686237834071	0.5973651315677911	-0.04034751846614676	0.02877079843076115	0.1877800557658322	-0.37944395411392	0.001934044430433822	-0.01019188157034082	-2.399287786176525	-0.1194594232423776	0.01673429592325881	0.0271200948209049	0.01357347175517254	-0.1130218262381302	-0.6494081635294812	0.9748372696541283	-0.4842586702012432	-1.387903736234319	0.7919087628378427	0.3271629062762695	-0.7667647032630571	-0.2565633614806613	-0.01115941987656834	0.01562574588010185	0.002115275220034317	-0.9982657299716394	-1.183576966423306	0.4550927966360499	-0.08981190708556926	0.01800579414040503	-0.03033996690152364	-0.4477356849423271	-2.064572740697434	-1.154333692217267	-0.2004612746693613	1.260746657002235	1.684941694234781	1.027754349621457	-0.1099022631472503	-2.081346356290491	-0.4468993681331754	-1.097025399353253	-0.07441795164313648	0.1244012408105638	-0.596212264081146	-0.6623534431962085	0.2946877232811105	-0.0534358233222119	-0.03156857087118409	-1.364190004761178	0.04677598469655044	-0.9942548042948206	0.3063753954945064	0.07841762902667096	0.08645084279282476	1.597381273794898e-13	6.920044352886811e-13	nan	nan	nan	nan	nan	nan
[truncated: 371,423 more chars]
