# Supplementary material for: Transtibial limb loss does not increase metabolic cost in three-dimensional computer simulations of human walking
Source: PeerJ. 2021 Aug 4;9:e11960. doi: 10.7717/peerj.11960 (PMC8349165; doi:10.7717/peerj.11960)
Supplement: Supplemental Information 1 — Each subject’s simulation output and Matlab code for generating plots presenting the data. [file peerj-09-11960-s001.zip › TTA3D_solns_rev/Pre/soln_walk_N50_wm100_S08.sto]

num_controls=92
num_derivatives=84
num_iterations=401
num_multipliers=2
num_parameters=0
num_slacks=2
num_states=242
objective=0.828450
objective_auxiliary_derivatives=0.000920
objective_contactAP=0.012128
objective_contactML=0.009209
objective_contactVE=0.008680
objective_control_effort=0.559161
objective_state_tracking=0.192148
objective_torsoGoal=0.046204
solver_duration=15870.399552
status=Solve_Succeeded
success=true
DataType=double
version=3
OpenSimVersion=4.2
endheader
time	/jointset/groundPelvis/pelvis_tilt/value	/jointset/groundPelvis/pelvis_list/value	/jointset/groundPelvis/pelvis_rotation/value	/jointset/groundPelvis/pelvis_tx/value	/jointset/groundPelvis/pelvis_ty/value	/jointset/groundPelvis/pelvis_tz/value	/jointset/hip_l/hip_flexion_l/value	/jointset/hip_l/hip_adduction_l/value	/jointset/hip_l/hip_rotation_l/value	/jointset/hip_r/hip_flexion_r/value	/jointset/hip_r/hip_adduction_r/value	/jointset/hip_r/hip_rotation_r/value	/jointset/lumbar/lumbar_ext/value	/jointset/lumbar/lumbar_bend/value	/jointset/lumbar/lumbar_rota/value	/jointset/patellofemoral_l/knee_angle_l_beta/value	/jointset/patellofemoral_r/knee_angle_r_beta/value	/jointset/knee_l/knee_angle_l/value	/jointset/knee_r/knee_angle_r/value	/jointset/shoulder_r/shoulder_flexion_r/value	/jointset/shoulder_r/shoulder_adduction_r/value	/jointset/shoulder_r/shoulder_rotation_r/value	/jointset/shoulder_l/shoulder_flexion_l/value	/jointset/shoulder_l/shoulder_adduction_l/value	/jointset/shoulder_l/shoulder_rotation_l/value	/jointset/ankle_l/ankle_angle_l/value	/jointset/ankle_r/ankle_angle_r/value	/jointset/elbow_r/elbow_flexion_r/value	/jointset/elbow_l/elbow_flexion_l/value	/jointset/subtalar_l/subtalar_angle_l/value	/jointset/subtalar_r/subtalar_angle_r/value	/jointset/mtp_l/mtp_angle_l/value	/jointset/mtp_r/mtp_angle_r/value	/jointset/groundPelvis/pelvis_tilt/speed	/jointset/groundPelvis/pelvis_list/speed	/jointset/groundPelvis/pelvis_rotation/speed	/jointset/groundPelvis/pelvis_tx/speed	/jointset/groundPelvis/pelvis_ty/speed	/jointset/groundPelvis/pelvis_tz/speed	/jointset/hip_l/hip_flexion_l/speed	/jointset/hip_l/hip_adduction_l/speed	/jointset/hip_l/hip_rotation_l/speed	/jointset/hip_r/hip_flexion_r/speed	/jointset/hip_r/hip_adduction_r/speed	/jointset/hip_r/hip_rotation_r/speed	/jointset/lumbar/lumbar_ext/speed	/jointset/lumbar/lumbar_bend/speed	/jointset/lumbar/lumbar_rota/speed	/jointset/patellofemoral_l/knee_angle_l_beta/speed	/jointset/patellofemoral_r/knee_angle_r_beta/speed	/jointset/knee_l/knee_angle_l/speed	/jointset/knee_r/knee_angle_r/speed	/jointset/shoulder_r/shoulder_flexion_r/speed	/jointset/shoulder_r/shoulder_adduction_r/speed	/jointset/shoulder_r/shoulder_rotation_r/speed	/jointset/shoulder_l/shoulder_flexion_l/speed	/jointset/shoulder_l/shoulder_adduction_l/speed	/jointset/shoulder_l/shoulder_rotation_l/speed	/jointset/ankle_l/ankle_angle_l/speed	/jointset/ankle_r/ankle_angle_r/speed	/jointset/elbow_r/elbow_flexion_r/speed	/jointset/elbow_l/elbow_flexion_l/speed	/jointset/subtalar_l/subtalar_angle_l/speed	/jointset/subtalar_r/subtalar_angle_r/speed	/jointset/mtp_l/mtp_angle_l/speed	/jointset/mtp_r/mtp_angle_r/speed	/forceset/addbrev_r/activation	/forceset/addbrev_r/normalized_tendon_force	/forceset/addlong_r/activation	/forceset/addlong_r/normalized_tendon_force	/forceset/addmagMid_r/activation	/forceset/addmagMid_r/normalized_tendon_force	/forceset/bflh_r/activation	/forceset/bflh_r/normalized_tendon_force	/forceset/bfsh_r/activation	/forceset/bfsh_r/normalized_tendon_force	/forceset/edl_r/activation	/forceset/edl_r/normalized_tendon_force	/forceset/ehl_r/activation	/forceset/ehl_r/normalized_tendon_force	/forceset/ercspn_r/activation	/forceset/ercspn_r/normalized_tendon_force	/forceset/extobl_r/activation	/forceset/extobl_r/normalized_tendon_force	/forceset/fdb_r/activation	/forceset/fdb_r/normalized_tendon_force	/forceset/fdl_r/activation	/forceset/fdl_r/normalized_tendon_force	/forceset/fhl_r/activation	/forceset/fhl_r/normalized_tendon_force	/forceset/gaslat_r/activation	/forceset/gaslat_r/normalized_tendon_force	/forceset/gasmed_r/activation	/forceset/gasmed_r/normalized_tendon_force	/forceset/glmax2_r/activation	/forceset/glmax2_r/normalized_tendon_force	/forceset/glmed2_r/activation	/forceset/glmed2_r/normalized_tendon_force	/forceset/glmin2_r/activation	/forceset/glmin2_r/normalized_tendon_force	/forceset/grac_r/activation	/forceset/grac_r/normalized_tendon_force	/forceset/iliacus_r/activation	/forceset/iliacus_r/normalized_tendon_force	/forceset/intobl_r/activation	/forceset/intobl_r/normalized_tendon_force	/forceset/obtext_r/activation	/forceset/obtext_r/normalized_tendon_force	/forceset/pect_r/activation	/forceset/pect_r/normalized_tendon_force	/forceset/perbrev_r/activation	/forceset/perbrev_r/normalized_tendon_force	/forceset/perlong_r/activation	/forceset/perlong_r/normalized_tendon_force	/forceset/pertert_r/activation	/forceset/pertert_r/normalized_tendon_force	/forceset/piri_r/activation	/forceset/piri_r/normalized_tendon_force	/forceset/popli_r/activation	/forceset/popli_r/normalized_tendon_force	/forceset/psoas_r/activation	/forceset/psoas_r/normalized_tendon_force	/forceset/quadfem_r/activation	/forceset/quadfem_r/normalized_tendon_force	/forceset/recabd_r/activation	/forceset/recabd_r/normalized_tendon_force	/forceset/recfem_r/activation	/forceset/recfem_r/normalized_tendon_force	/forceset/sart_r/activation	/forceset/sart_r/normalized_tendon_force	/forceset/semimem_r/activation	/forceset/semimem_r/normalized_tendon_force	/forceset/semiten_r/activation	/forceset/semiten_r/normalized_tendon_force	/forceset/soleus_r/activation	/forceset/soleus_r/normalized_tendon_force	/forceset/tfl_r/activation	/forceset/tfl_r/normalized_tendon_force	/forceset/tibant_r/activation	/forceset/tibant_r/normalized_tendon_force	/forceset/tibpost_r/activation	/forceset/tibpost_r/normalized_tendon_force	/forceset/tricox_r/activation	/forceset/tricox_r/normalized_tendon_force	/forceset/vasint_r/activation	/forceset/vasint_r/normalized_tendon_force	/forceset/vaslat_r/activation	/forceset/vaslat_r/normalized_tendon_force	/forceset/vasmed_r/activation	/forceset/vasmed_r/normalized_tendon_force	/forceset/addbrev_l/activation	/forceset/addbrev_l/normalized_tendon_force	/forceset/addlong_l/activation	/forceset/addlong_l/normalized_tendon_force	/forceset/addmagMid_l/activation	/forceset/addmagMid_l/normalized_tendon_force	/forceset/bflh_l/activation	/forceset/bflh_l/normalized_tendon_force	/forceset/bfsh_l/activation	/forceset/bfsh_l/normalized_tendon_force	/forceset/edl_l/activation	/forceset/edl_l/normalized_tendon_force	/forceset/ehl_l/activation	/forceset/ehl_l/normalized_tendon_force	/forceset/ercspn_l/activation	/forceset/ercspn_l/normalized_tendon_force	/forceset/extobl_l/activation	/forceset/extobl_l/normalized_tendon_force	/forceset/fdb_l/activation	/forceset/fdb_l/normalized_tendon_force	/forceset/fdl_l/activation	/forceset/fdl_l/normalized_tendon_force	/forceset/fhl_l/activation	/forceset/fhl_l/normalized_tendon_force	/forceset/gaslat_l/activation	/forceset/gaslat_l/normalized_tendon_force	/forceset/gasmed_l/activation	/forceset/gasmed_l/normalized_tendon_force	/forceset/glmax2_l/activation	/forceset/glmax2_l/normalized_tendon_force	/forceset/glmed2_l/activation	/forceset/glmed2_l/normalized_tendon_force	/forceset/glmin2_l/activation	/forceset/glmin2_l/normalized_tendon_force	/forceset/grac_l/activation	/forceset/grac_l/normalized_tendon_force	/forceset/iliacus_l/activation	/forceset/iliacus_l/normalized_tendon_force	/forceset/intobl_l/activation	/forceset/intobl_l/normalized_tendon_force	/forceset/obtext_l/activation	/forceset/obtext_l/normalized_tendon_force	/forceset/pect_l/activation	/forceset/pect_l/normalized_tendon_force	/forceset/perbrev_l/activation	/forceset/perbrev_l/normalized_tendon_force	/forceset/perlong_l/activation	/forceset/perlong_l/normalized_tendon_force	/forceset/pertert_l/activation	/forceset/pertert_l/normalized_tendon_force	/forceset/piri_l/activation	/forceset/piri_l/normalized_tendon_force	/forceset/popli_l/activation	/forceset/popli_l/normalized_tendon_force	/forceset/psoas_l/activation	/forceset/psoas_l/normalized_tendon_force	/forceset/quadfem_l/activation	/forceset/quadfem_l/normalized_tendon_force	/forceset/recabd_l/activation	/forceset/recabd_l/normalized_tendon_force	/forceset/recfem_l/activation	/forceset/recfem_l/normalized_tendon_force	/forceset/sart_l/activation	/forceset/sart_l/normalized_tendon_force	/forceset/semimem_l/activation	/forceset/semimem_l/normalized_tendon_force	/forceset/semiten_l/activation	/forceset/semiten_l/normalized_tendon_force	/forceset/soleus_l/activation	/forceset/soleus_l/normalized_tendon_force	/forceset/tfl_l/activation	/forceset/tfl_l/normalized_tendon_force	/forceset/tibant_l/activation	/forceset/tibant_l/normalized_tendon_force	/forceset/tibpost_l/activation	/forceset/tibpost_l/normalized_tendon_force	/forceset/tricox_l/activation	/forceset/tricox_l/normalized_tendon_force	/forceset/vasint_l/activation	/forceset/vasint_l/normalized_tendon_force	/forceset/vaslat_l/activation	/forceset/vaslat_l/normalized_tendon_force	/forceset/vasmed_l/activation	/forceset/vasmed_l/normalized_tendon_force	/forceset/shoulder_flexionAct_r/activation	/forceset/shoulder_adductionAct_r/activation	/forceset/shoulder_rotationAct_r/activation	/forceset/elbow_flexionAct_r/activation	/forceset/shoulder_flexionAct_l/activation	/forceset/shoulder_adductionAct_l/activation	/forceset/shoulder_rotationAct_l/activation	/forceset/elbow_flexionAct_l/activation	/forceset/addbrev_r	/forceset/addlong_r	/forceset/addmagMid_r	/forceset/bflh_r	/forceset/bfsh_r	/forceset/edl_r	/forceset/ehl_r	/forceset/ercspn_r	/forceset/extobl_r	/forceset/fdb_r	/forceset/fdl_r	/forceset/fhl_r	/forceset/gaslat_r	/forceset/gasmed_r	/forceset/glmax2_r	/forceset/glmed2_r	/forceset/glmin2_r	/forceset/grac_r	/forceset/iliacus_r	/forceset/intobl_r	/forceset/obtext_r	/forceset/pect_r	/forceset/perbrev_r	/forceset/perlong_r	/forceset/pertert_r	/forceset/piri_r	/forceset/popli_r	/forceset/psoas_r	/forceset/quadfem_r	/forceset/recabd_r	/forceset/recfem_r	/forceset/sart_r	/forceset/semimem_r	/forceset/semiten_r	/forceset/soleus_r	/forceset/tfl_r	/forceset/tibant_r	/forceset/tibpost_r	/forceset/tricox_r	/forceset/vasint_r	/forceset/vaslat_r	/forceset/vasmed_r	/forceset/addbrev_l	/forceset/addlong_l	/forceset/addmagMid_l	/forceset/bflh_l	/forceset/bfsh_l	/forceset/edl_l	/forceset/ehl_l	/forceset/ercspn_l	/forceset/extobl_l	/forceset/fdb_l	/forceset/fdl_l	/forceset/fhl_l	/forceset/gaslat_l	/forceset/gasmed_l	/forceset/glmax2_l	/forceset/glmed2_l	/forceset/glmin2_l	/forceset/grac_l	/forceset/iliacus_l	/forceset/intobl_l	/forceset/obtext_l	/forceset/pect_l	/forceset/perbrev_l	/forceset/perlong_l	/forceset/pertert_l	/forceset/piri_l	/forceset/popli_l	/forceset/psoas_l	/forceset/quadfem_l	/forceset/recabd_l	/forceset/recfem_l	/forceset/sart_l	/forceset/semimem_l	/forceset/semiten_l	/forceset/soleus_l	/forceset/tfl_l	/forceset/tibant_l	/forceset/tibpost_l	/forceset/tricox_l	/forceset/vasint_l	/forceset/vaslat_l	/forceset/vasmed_l	/forceset/shoulder_flexionAct_r	/forceset/shoulder_adductionAct_r	/forceset/shoulder_rotationAct_r	/forceset/elbow_flexionAct_r	/forceset/shoulder_flexionAct_l	/forceset/shoulder_adductionAct_l	/forceset/shoulder_rotationAct_l	/forceset/elbow_flexionAct_l	lambda_cid33_p0	lambda_cid34_p0	/forceset/addbrev_r/implicitderiv_normalized_tendon_force	/forceset/addlong_r/implicitderiv_normalized_tendon_force	/forceset/addmagMid_r/implicitderiv_normalized_tendon_force	/forceset/bflh_r/implicitderiv_normalized_tendon_force	/forceset/bfsh_r/implicitderiv_normalized_tendon_force	/forceset/edl_r/implicitderiv_normalized_tendon_force	/forceset/ehl_r/implicitderiv_normalized_tendon_force	/forceset/ercspn_r/implicitderiv_normalized_tendon_force	/forceset/extobl_r/implicitderiv_normalized_tendon_force	/forceset/fdb_r/implicitderiv_normalized_tendon_force	/forceset/fdl_r/implicitderiv_normalized_tendon_force	/forceset/fhl_r/implicitderiv_normalized_tendon_force	/forceset/gaslat_r/implicitderiv_normalized_tendon_force	/forceset/gasmed_r/implicitderiv_normalized_tendon_force	/forceset/glmax2_r/implicitderiv_normalized_tendon_force	/forceset/glmed2_r/implicitderiv_normalized_tendon_force	/forceset/glmin2_r/implicitderiv_normalized_tendon_force	/forceset/grac_r/implicitderiv_normalized_tendon_force	/forceset/iliacus_r/implicitderiv_normalized_tendon_force	/forceset/intobl_r/implicitderiv_normalized_tendon_force	/forceset/obtext_r/implicitderiv_normalized_tendon_force	/forceset/pect_r/implicitderiv_normalized_tendon_force	/forceset/perbrev_r/implicitderiv_normalized_tendon_force	/forceset/perlong_r/implicitderiv_normalized_tendon_force	/forceset/pertert_r/implicitderiv_normalized_tendon_force	/forceset/piri_r/implicitderiv_normalized_tendon_force	/forceset/popli_r/implicitderiv_normalized_tendon_force	/forceset/psoas_r/implicitderiv_normalized_tendon_force	/forceset/quadfem_r/implicitderiv_normalized_tendon_force	/forceset/recabd_r/implicitderiv_normalized_tendon_force	/forceset/recfem_r/implicitderiv_normalized_tendon_force	/forceset/sart_r/implicitderiv_normalized_tendon_force	/forceset/semimem_r/implicitderiv_normalized_tendon_force	/forceset/semiten_r/implicitderiv_normalized_tendon_force	/forceset/soleus_r/implicitderiv_normalized_tendon_force	/forceset/tfl_r/implicitderiv_normalized_tendon_force	/forceset/tibant_r/implicitderiv_normalized_tendon_force	/forceset/tibpost_r/implicitderiv_normalized_tendon_force	/forceset/tricox_r/implicitderiv_normalized_tendon_force	/forceset/vasint_r/implicitderiv_normalized_tendon_force	/forceset/vaslat_r/implicitderiv_normalized_tendon_force	/forceset/vasmed_r/implicitderiv_normalized_tendon_force	/forceset/addbrev_l/implicitderiv_normalized_tendon_force	/forceset/addlong_l/implicitderiv_normalized_tendon_force	/forceset/addmagMid_l/implicitderiv_normalized_tendon_force	/forceset/bflh_l/implicitderiv_normalized_tendon_force	/forceset/bfsh_l/implicitderiv_normalized_tendon_force	/forceset/edl_l/implicitderiv_normalized_tendon_force	/forceset/ehl_l/implicitderiv_normalized_tendon_force	/forceset/ercspn_l/implicitderiv_normalized_tendon_force	/forceset/extobl_l/implicitderiv_normalized_tendon_force	/forceset/fdb_l/implicitderiv_normalized_tendon_force	/forceset/fdl_l/implicitderiv_normalized_tendon_force	/forceset/fhl_l/implicitderiv_normalized_tendon_force	/forceset/gaslat_l/implicitderiv_normalized_tendon_force	/forceset/gasmed_l/implicitderiv_normalized_tendon_force	/forceset/glmax2_l/implicitderiv_normalized_tendon_force	/forceset/glmed2_l/implicitderiv_normalized_tendon_force	/forceset/glmin2_l/implicitderiv_normalized_tendon_force	/forceset/grac_l/implicitderiv_normalized_tendon_force	/forceset/iliacus_l/implicitderiv_normalized_tendon_force	/forceset/intobl_l/implicitderiv_normalized_tendon_force	/forceset/obtext_l/implicitderiv_normalized_tendon_force	/forceset/pect_l/implicitderiv_normalized_tendon_force	/forceset/perbrev_l/implicitderiv_normalized_tendon_force	/forceset/perlong_l/implicitderiv_normalized_tendon_force	/forceset/pertert_l/implicitderiv_normalized_tendon_force	/forceset/piri_l/implicitderiv_normalized_tendon_force	/forceset/popli_l/implicitderiv_normalized_tendon_force	/forceset/psoas_l/implicitderiv_normalized_tendon_force	/forceset/quadfem_l/implicitderiv_normalized_tendon_force	/forceset/recabd_l/implicitderiv_normalized_tendon_force	/forceset/recfem_l/implicitderiv_normalized_tendon_force	/forceset/sart_l/implicitderiv_normalized_tendon_force	/forceset/semimem_l/implicitderiv_normalized_tendon_force	/forceset/semiten_l/implicitderiv_normalized_tendon_force	/forceset/soleus_l/implicitderiv_normalized_tendon_force	/forceset/tfl_l/implicitderiv_normalized_tendon_force	/forceset/tibant_l/implicitderiv_normalized_tendon_force	/forceset/tibpost_l/implicitderiv_normalized_tendon_force	/forceset/tricox_l/implicitderiv_normalized_tendon_force	/forceset/vasint_l/implicitderiv_normalized_tendon_force	/forceset/vaslat_l/implicitderiv_normalized_tendon_force	/forceset/vasmed_l/implicitderiv_normalized_tendon_force	gamma_cid33_p0	gamma_cid34_p0
0	-0.06830480740775145	0.02140365583041788	0.1168595997295563	0.1646208074132763	0.8975271196431216	-0.007601348129507733	-0.2296204760825384	0.01134036423189958	-0.04237116368405352	0.5090919069880783	-0.03915641524135927	0.05422390109059048	0.0005723556711052244	-0.05519608245248821	-0.08883361118836036	0.1949737614617174	0.03755084414684896	-0.1949737614616958	-0.03755084414687686	-0.3918055982490719	-0.01290359180025446	0.02309178866291372	0.1449719309234842	-0.1773336988127554	-0.02156196171508485	0.2211855435842574	0.08435504903107591	0.5514246388004453	0.9340815739064128	0.1171321905594593	0.1336438874098857	0.5515346076687656	0.002542235320009798	0.01825438961273071	-0.4854251179812914	0.3231676121537941	1.718401265940622	-0.0579267638283942	0.02633465628356286	-1.032104902042178	-1.145002429127191	-1.081200389900591	-0.06879371766292094	0.3624565865340183	-2.199581842525918	0.5674608412223732	0.8159045503843535	-0.564679831312761	1.4804436081921	1.451738092728351	-1.480443608192102	-1.45173809272835	-0.4484866955171233	-0.200743846633811	0.07811817928784302	-0.3041320070449098	0.1363421103456399	-0.3588174848328861	-2.210449447660295	-0.4275413980047845	-0.178557836897094	0.3683828458231915	1.529275622553334	-0.5739648903895285	5.72623283212805	0.2367139342192177	0.05632507769305146	0.06005521498422479	0.04630572301750054	0.04887916969044169	0.04587717142156279	0.03893574039314825	0.04926446875863196	0.05342534151571265	0.0170559095310317	0.06177250546591523	0.2448332438967024	0.1984527951721404	0.1768098350634682	0.1527928638422298	0.1927734187584418	0.1684011384204664	0.001779903626278119	0.04533015282558447	0.002263639765182401	0.08835077045160987	0.001367658026108255	0.01947769351592091	0.001241132061647615	0.0474034573440326	0.001207352526821347	0.12377979851234	0.001071831335863008	0.01098121196645611	0.008988406791819807	0.01816486295030754	0.001547940491240926	0.03026839945230141	0.003077257125280298	0.02544596103447286	0.03290591237990444	0.05261596184715789	0.00508803862180103	0.01368846533146851	0.04517877633274865	0.05799361038130646	0.07169599688196679	0.05695790875999258	0.03114878457327408	0.03492288006143758	0.07272238346184628	0.11405377574094	0.08293436850311998	0.05768368877528159	0.2729494877776489	0.2617739685247368	0.006708652097619623	0.06163131921079134	0.04228395967070201	0.07445123900158017	0.003382566998495303	0.01847322550082452	0.08911153137064211	0.07674567670525011	0.001066477083317216	0.01962482967696268	0.001100087032503105	0.01097577548247026	0.006924736531641283	0.03572000317268023	0.05201273895030583	0.06051862711898447	0.02884371420191145	0.04090809861697143	0.001027754357463511	0.007589229634422268	0.003190724498754714	0.007897651781102671	0.1524265457367501	0.1739000325090869	0.001172405666425947	0.0522822993381795	0.04955681355448099	0.08767631686508288	0.007563601246860648	0.0105162998864905	0.005233329240815786	0.006434959081879036	0.004718994735092225	0.00713782458521146	0.001066337807821673	0.02871216758106133	0.001072688084375347	0.03945858649384962	0.001010466432256106	0.005313351067435093	0.001033196777953582	0.001840481802318384	0.1732380512485797	0.1751168890930075	0.001222625332846578	0.008454525148162344	0.001296227566952818	0.00736067735496956	0.02903019394471237	0.03144393362164326	0.001026457180967411	0.02820984546749086	0.007259272569324906	0.138443246274454	0.01598707736637767	0.0379417131660457	0.1048281809090614	0.1072384345213174	0.4882558537443801	0.3424784042463552	0.5409612593805839	0.3333767436411445	0.001005935788495835	0.003746362321721974	0.001058794129424225	0.009816174460155277	0.3953209644363905	0.30805268830141	0.001111338498899379	0.02203759622151283	0.4162054309233652	0.4407159881025163	0.00102407143950028	0.01625471214689113	0.001145584635508093	0.009509035176122607	0.001179644018925946	0.01396482444607814	0.3859133156504842	0.336929634718366	0.3350183523605777	0.2358821068658038	0.001230636398323382	0.01188502324122659	0.001044766932433702	0.009247564605362191	0.2926633672270361	0.2704875623665137	0.003435300805813485	0.02442811013501031	0.001034205385795748	0.004642427094229898	0.001041151720248596	0.01893944577264171	0.1419969573011822	0.2017843475610541	0.1208322802181753	0.1455009897619202	0.001036149243658966	0.002241348761033692	0.001065848426958969	0.00653785061999901	0.419012653294649	0.2545723002622676	0.539816226545093	0.5341308876286941	0.001019762362492141	0.01550572479383692	0.0516812907408114	0.09325814630292598	0.001030841254697252	0.03648608628223929	0.001029729772168485	0.006956947225511093	0.001010954126351648	0.005012155701065002	0.001021729525238077	0.005934583614674967	-0.02151474452118565	0.0188581495113465	-0.008359883760215063	0.001759964835835437	-0.05012243363242125	-0.002820462253974506	0.00232542395913304	0.003628552018105994	0.05813938860530526	0.03490421741959896	0.04406218558414581	0.04520441782072354	0.001661779004289317	0.2883725616594835	0.1944640218049766	0.1692970150876536	0.00165992418485692	0.002455594155761433	0.001271684563310011	0.001183078670611483	0.001136654342497035	0.001058795740535324	0.01535293966777746	0.001234162730419823	0.001242458265524267	0.03330704110153569	0.00127543174330532	0.001294695642481671	0.01918759572271494	0.03033789278499141	0.124093581365399	0.1517771245656716	0.3354963675720513	0.001294708810519208	0.002378574942853842	0.0012023656423371	0.008436965699276789	0.00109818872653602	0.001099246196254275	0.001290824405232116	0.0647599135180615	0.04230406251690274	0.001029738514314199	0.00127316094942864	0.1264938628594452	0.001092606851371685	0.001285398416366039	0.01555672148560408	0.01039473838989277	0.009199092932336523	0.001098661929460918	0.001109629252142019	0.001014249709603926	0.001046697671574278	0.1920562802369732	0.001046045652065298	0.001089150661914388	0.03108944101593055	0.001036055338379794	0.01431941385667733	0.01127403161580977	0.1363142513980738	0.5009311380436132	0.5034036840975317	0.001007442857522838	0.001029963860388303	0.2070316650420526	0.001161513891949142	0.420804096462322	0.001034621276090008	0.001186829911657226	0.001248118366896076	0.5860605647914073	0.430081005693526	0.001258285196046624	0.001050154436799171	0.3143636917616614	0.00600743147530997	0.001042374844876356	0.001057606805137851	0.06394598428764522	0.1238941732835078	0.00105306764190042	0.001094029028387527	0.4343464528176278	0.4120559509802599	0.001017960553247069	0.00208830431442585	0.001036396880593957	0.001034475255581045	0.001012438173282294	0.001025167382432171	-0.0261629569313249	0.01966388992758257	-0.00887247584647022	0.005499161566219501	-0.05931394073660883	-0.007260097110723679	0.001351676102205729	0.001745198980125318	-0.775750200611301	-2.267310858325765	-0.05704842494377062	-0.6880512199282777	-0.2460230859661185	-0.5931422823923098	-0.8745106675707264	1.220896581234779	0.9652801499081203	-1.097365827157535	-0.009918245880859581	0.02951533985747457	0.03471782551062879	0.01983554668587726	-0.4723166303340938	-0.1380864827301344	0.3334870114284981	0.06233982139524285	0.04342165484221899	-0.1023860998541087	-0.2029775635477923	-2.507727333581682	-2.741764499600376	-0.1075037367872141	0.9609573058243737	1.435366357491941	2.167872089565918	-0.4109881119024428	-2.353513649647053	-0.1446650780737376	-3.505178828413942	0.003898904203874256	0.0803804723074304	-0.365604454837264	0.1931470061520642	0.6219357017799728	-0.05041625222860785	0.004228289936623376	0.113214695033589	0.04978035098885155	-2.076186972929864	0.4882791561848298	0.2582616377576309	0.2430174807211055	0.09279218145176191	0.2109510680307723	-0.002296604717630797	-0.01218292048928963	0.5123566846785579	0.03846953597996018	0.04155410800418204	0.138906004506305	0.09419182187084095	0.6782513681793344	-0.1978716012413595	0.8952877991544554	-1.34550356398215	-2.561918950359618	-0.01581566649768753	-0.05352335080455659	-5.890860262579034	0.01723165650621564	0.3412597966899161	0.09634189558208665	0.02078640161004443	0.02356121721242933	4.465325326994583	2.060432673976046	0.09706859764037717	-0.1495498476549944	0.2326536146175342	0.203838950746536	0.03099728952984761	-0.0007669130172376318	-3.604036644665224	0.09720812863672026	-0.01647208962012007	-0.01046602560434901	-1.064869752328348	-3.330148764321362	0.1222488911873657	-1.553103175037798	-0.08653392725345263	0.03105450737965034	0.02342717827792926	0.02478855958962982	-2.359071274206212e-14	7.310703919523835e-13
0.01	-0.06749563314149104	0.01639924393578787	0.1186232376643334	0.182033193616883	0.8971223565437522	-0.007204538052742166	-0.2398418097119481	2.843427220863888e-06	-0.0534698035232047	0.507910463599246	-0.03407275439585272	0.03051120089780865	0.006180788185588732	-0.04668539705341523	-0.09318921706366354	0.2114059356244673	0.05718410774945189	-0.2114059356244678	-0.05718410774941861	-0.3967416199481919	-0.0151777303050172	0.02365868478727949	0.1403145198108858	-0.1758265860219233	-0.02526326330585213	0.1965110034487479	0.07034710661537368	0.5507320430847701	0.9375469739116929	0.1295822893423783	0.1171779284449344	0.610662187047908	0.00697554916676165	0.148013493828099	-0.513164602274122	0.03860705396523188	1.762549997617387	-0.02227286589168061	0.05153060350651222	-0.9955252047335552	-1.117607317109346	-1.124348179923333	-0.1919596083196461	0.6302275133972807	-2.503472305398747	0.5450043387715315	0.8852612947635776	-0.3156939199748103	1.842837189425804	2.398486714715931	-1.842837189425819	-2.398486714715868	-0.5249244086161352	-0.25350097027175	0.03932609926380305	-0.6184210641756734	0.1676653526099162	-0.379425646949866	-2.722214613078597	-2.209106313414056	0.01533449121904499	0.3070405135614895	0.9330082062159242	-2.515358911917761	6.081498461948674	0.5282572409858326	0.05974725844826929	0.06113211800479623	0.04260955206387299	0.04417133708043149	0.05418889867254067	0.0430447489863655	0.04956970560080405	0.04838343207237106	0.009627138556822892	0.05462070590707405	0.2646490602233321	0.2175861281279541	0.1920745543414245	0.1735798892869256	0.1806711949279516	0.1566545544984222	0.00176286798738919	0.04505319416743454	0.002282031417134688	0.08876631015896663	0.001308443761042239	0.02002437569983654	0.001204784977047	0.04761908907773797	0.001163017632120844	0.1150782478270214	0.00106214882195273	0.008427357498157154	0.01622463683201496	0.02410306679231555	0.001366134828173305	0.03109164882370513	0.002151714990622828	0.02609242636607031	0.03357888189170818	0.0517996988115481	0.003202083617148802	0.01215755895095735	0.02497363820499832	0.03843548432281571	0.06136021146957991	0.04230677014907198	0.0316346240405642	0.03460106811007513	0.09400133938389811	0.1121670677246389	0.101266493797442	0.06429110978248737	0.2956604033125502	0.2923655926146729	0.004091804687368672	0.05834370889709597	0.02376671891180772	0.05487022518432823	0.002300623793549354	0.01738480374720229	0.07410550211782763	0.05867651143195568	0.001074918609787015	0.0197072391391217	0.00110324808712251	0.01196313007256009	0.004163681368199581	0.03295912715550526	0.05651831937866547	0.06017035506939613	0.03437926120385873	0.04445369465267971	0.001027864758332853	0.006347020119551537	0.00222359408660696	0.00775609168562901	0.1635484299165253	0.1973851314721743	0.001131121790933225	0.05329252698456668	0.03022123657420171	0.07214991426494076	0.02245171854655702	0.02297985364430904	0.01652551409924957	0.01403184364968217	0.01665886614889426	0.01573124764349001	0.001089075242187403	0.03005642537724586	0.0122580883934449	0.05230159736262924	0.001011796907608217	0.005460356419868287	0.001038075907521561	0.001688791900145607	0.1826780405580923	0.1794574571252528	0.0011332778908917	0.008703901150165802	0.001187787016658229	0.007589009127701746	0.03142203582925435	0.03375073926820581	0.001029234868518307	0.02924247755321374	0.01851782871230875	0.1473955877488212	0.01245960679223202	0.03534026414276065	0.1220897966115776	0.1163298297442841	0.4879530195425806	0.3257522722368877	0.5227162713644806	0.3040036960834626	0.001006135440401494	0.003662249923790422	0.00104179123030079	0.009113844859440886	0.3169926484208135	0.2493826590084576	0.001127675631526959	0.02220044245163678	0.4160436545424796	0.4415095174612051	0.001028291828115701	0.01720591260067113	0.001152332392254817	0.009673684220602542	0.001202524267018798	0.01426778822312025	0.4478022530321552	0.373482711809311	0.3638272510627497	0.2527299351787039	0.00123223128452415	0.01280163127227101	0.00104319778503561	0.007851961215883788	0.301820790996849	0.2704028756242257	0.008393460681781989	0.02976496150838814	0.001035319670422564	0.004631885246137191	0.001045871629927207	0.01911019276505239	0.1036902268344415	0.1605252364076822	0.1212613436928531	0.1454405754126082	0.001042250690330847	0.002049242298571054	0.001075531746525009	0.006405890657130273	0.4196725495403267	0.2412885542209904	0.4933689504279901	0.4994743477313274	0.001017376395552737	0.01687031304494508	0.0289627996282782	0.0769393544528252	0.001030837891574474	0.03553800777464709	0.001029239025447258	0.007262627120359063	0.001010646010678822	0.005257031265555798	0.001021357560469142	0.006174779088503246	-0.02255000682167507	0.01973208302757007	-0.008890820786985176	0.002515863338289149	-0.05796026494587149	-0.007886022779361656	0.001115843524816	-0.0002220466932379252	0.06909054957596895	0.04093002977813416	0.08174023143891328	0.05399772146349754	0.001413641175729438	0.3124703551775708	0.2374869447224143	0.1527665586617661	0.001817157543181881	0.002170607549039943	0.001225641642675139	0.001153263804706033	0.001100089975696054	0.001046379547546828	0.03149687694861625	0.001127915149405223	0.001131786374554365	0.0352602957669397	0.001164628162543609	0.001168792298679688	0.07221997600000342	0.03378098366192924	0.1206615941782174	0.1031670016798463	0.3421644143867906	0.001344701967179077	0.001963482486173794	0.001136365542748916	0.09173481002424708	0.001071451160686689	0.00111270934136056	0.001196048491236887	0.05976435682166189	0.03942819772876879	0.001026491511117924	0.001157448022816441	0.2285112643933365	0.001084350652788522	0.01201749449917945	0.05853555510750717	0.04429618186201924	0.04683976750163085	0.001124658918062175	0.04371185339133028	0.001012277778317389	0.001040155873195537	0.2034668080018267	0.00103531575133389	0.001062718106206206	0.03680657200348703	0.00102880103514533	0.04474352329981244	0.006352011625858753	0.1560865103716622	0.4748921873936962	0.4585442634273703	0.001005412826499356	0.001019126823992556	0.1043001577401978	0.001130444141638415	0.4110862477968102	0.001031045335735324	0.001136113287369359	0.001207932420668498	0.5769817060677718	0.4161887933267065	0.00121325219041343	0.001034296710566576	0.324334506757043	0.0201295017554223	0.001031491312593577	0.001045011587908602	0.03249159663007577	0.1201393037105249	0.001044822018761901	0.001078489059222083	0.4091782039198055	0.3600679745894993	0.001012298022184311	0.001579427022278039	0.00102612800784963	0.00102386578739573	0.00100853772754435	0.001017419451999318	-0.02069490903444512	0.02066057102378474	-0.009436433766166851	0.0008851232583972022	-0.064715155626733	-0.01345232383965908	-0.0002824029714123348	-0.005646441943272083	-1.457672480230011	-1.865400970284414	0.2897192910641474	-0.2416646315895849	0.9639597131773071	-0.3868451659856125	-0.5710334151320973	2.462944462639286	2.970034431906788	-1.231654957386678	-0.04183415615425991	0.04160613052067238	0.06131335131730377	0.0201329971968712	-1.16393955413667	-0.3116712139359807	0.8044713410630043	0.09254186899250171	0.08892084290533556	-0.05286074235430531	-0.1070915508962381	-1.464663097977438	-0.3658101358542361	0.04502495634576353	-0.9170920204690349	-0.02362320076675628	3.493886219369438	-0.2659433303610899	-1.542707643093977	-0.07825470305278322	-0.3179134693134029	0.009142681067507447	0.1091792546377387	-0.1986743493242331	-0.2368070815018342	0.1269413271712919	-0.157348923230431	-0.01696787663478858	4.319448143690506	0.1391577203178384	-1.086386675072878	1.904054426183025	1.199100175590508	1.389754069360423	0.1537158934474679	2.153965069114476	0.02256195114931299	-0.01812320069420683	0.3429571662923896	0.01837444088652376	0.01476090289992573	0.3139033156961684	0.1090437607028302	1.078411930154857	-0.3139121380241596	0.9339340451278212	-2.005160487439754	-3.304463970194783	-0.003750310044910009	-0.07521285014188096	-5.993274426158743	0.01261176134046082	-0.178954929763828	0.09448025473625328	0.01314729708354669	0.0320876343872303	2.73251227703901	1.25896751609004	0.08933147972825616	-0.1262503497184814	-0.2772570300978733	0.8099373002772776	-0.01666597620633147	0.0252171822923807	-4.462326529162357	-0.1041934196992632	-0.02233371010467416	-0.01599185552028302	-1.578865739316263	-3.587003129010257	0.1532613672442287	-1.558614504620326	-0.09716037309514954	0.03339858995020262	0.02771622459064701	0.0260777509762333	-9.587022685501527e-13	3.548565173166637e-13
0.02	-0.06525587692809191	0.01118621695896296	0.1178126823922372	0.1998412878224896	0.897096722128842	-0.006600671170981817	-0.249198247795042	-0.01091389381647434	-0.06457453932233055	0.5047634218566013	-0.02703282635665855	0.004944172795272896	0.01128801599073089	-0.03751028125026809	-0.09533254111237344	0.2325674245514671	0.08399202017981773	-0.2325674245514651	-0.08399202017984415	-0.4020282217076238	-0.01796195352471324	0.02395961172177659	0.1327820926659271	-0.1739286936649316	-0.02911013092672039	0.1667861306499817	0.04347173819748917	0.5512372445739532	0.939869251344189	0.1352376361274908	0.08741406898513029	0.672808885272676	0.01067354825680819	0.3043707790462636	-0.5271481344220541	-0.1916710292206405	1.797542866340606	0.01789897312966643	0.06774601728251763	-0.8591257927903232	-1.06084571694784	-1.082419581890189	-0.461913388413123	0.7537100252500848	-2.570447424477914	0.4672198995797588	0.9487906312250977	-0.1222234659989668	2.426306561042062	2.88666785828102	-2.426306561042062	-2.886667858281019	-0.5186027075798842	-0.3027607896181692	0.0249243413144572	-0.8791352135169069	0.2144980235776354	-0.3879306908529275	-3.220515980311204	-3.001026598410641	0.0610016040747451	0.1397583312668059	0.1703252229930925	-3.233544989366114	6.330056601253881	0.08965098287779649	0.06652030044874152	0.06619540604494106	0.04339611121228767	0.04428289046834465	0.0754690840592576	0.05613763282772809	0.05374796695303809	0.04625632700176931	0.005646789756831812	0.05004815374471349	0.2856196105583978	0.2448551734790948	0.2174167513658376	0.2077517423378957	0.166690764706623	0.1441739592703757	0.001832874614496092	0.04456625629379566	0.002149009715354258	0.08894316364035075	0.001255808227225595	0.02043785534317636	0.001171701944736304	0.04774296123076466	0.001122565139908404	0.1025820864807721	0.001051098731871412	0.005968051627350269	0.02763769699188572	0.03326064145307842	0.001222043692886632	0.03192387315439846	0.001631543021523586	0.0272853665212042	0.03485319741700681	0.05171886229828766	0.002194766437355196	0.01146887754646056	0.01378100204329056	0.02748504402552751	0.07888668241879736	0.04609476777741798	0.0335147757646968	0.03586105138459435	0.1041604017198047	0.1041360731037418	0.09055788610264681	0.05901640386558347	0.3124984174562439	0.3225203627313321	0.002790381539942862	0.05592426501326105	0.01342668823774256	0.04399671555394335	0.001723777539715458	0.01680342283082224	0.1010600751672183	0.06620222245745908	0.0010657638318398	0.01973887713389352	0.001111561716244278	0.01300113675419682	0.002716346891486661	0.03150444417180053	0.05668893533089947	0.05630237218027716	0.03591364231871529	0.04424208159653509	0.001026295685561839	0.005255785719871	0.001679891895547735	0.007869742896322569	0.2089661260237322	0.2550018563050829	0.001106353250612972	0.05480330458502741	0.02459582931470207	0.06480272080438193	0.05005956201751417	0.04658984502625842	0.03830992382728757	0.02917666058939914	0.04050281690033655	0.03321464474092685	0.001113441946898706	0.03133961576285438	0.03816732341734997	0.07846416714382137	0.001011475368110328	0.005581875608264755	0.001037242024572387	0.001478654973342519	0.1927663776866151	0.1817200373093296	0.001083236399552375	0.008961389495296722	0.001120337444739221	0.007868868540224087	0.03536896125507465	0.03755096375431058	0.00102699425162253	0.03032490399005972	0.038620946619596	0.1593353849467425	0.008222402461581823	0.0318335917133915	0.1399764068472865	0.1261359714176584	0.4797524921257408	0.3022664415069743	0.496269189641091	0.2674519960568519	0.00100521969215605	0.003616486181881227	0.001027872085317253	0.008546511841097601	0.2251094357574119	0.1851846231755979	0.001120302403110841	0.02223531488459504	0.4128504633736457	0.4372088694110287	0.001028612242170585	0.01815595843387446	0.001130340956231879	0.009792058913613094	0.001193866458192597	0.01450769905738643	0.4857645202903104	0.3893243239760493	0.3782003789657844	0.2600581477373671	0.001210510227383382	0.01373322225882127	0.001034481211256225	0.006788967221257144	0.3111900254986802	0.2643891004241022	0.01777510256139276	0.03955497566767813	0.001030432351637537	0.004637901229219478	0.00104193020705002	0.01924980675405716	0.06620948661970946	0.1162469981147674	0.1199666966180285	0.1435190729440715	0.001041175443764919	0.001786984414236745	0.001072598609215674	0.006216695738234698	0.4121444016349261	0.2232552598081351	0.4443333904350298	0.4626739467713237	0.001013351343771486	0.01862280430286519	0.01605268334056716	0.06512667001785152	0.001025699422571553	0.03466130684327558	0.001023686581615361	0.007691261391637627	0.001008540842867132	0.005609845992281012	0.001017295859839939	0.006512682950135414	-0.01924972899058534	0.02068784826377975	-0.009443771742372774	-0.0003081960327755526	-0.06417368531043857	-0.01370269410711412	-0.0003767360023679511	-0.006433340212617199	0.0800417105466406	0.04695584213667141	0.1194182772936776	0.06279102510626722	0.001165503347166331	0.3365681486956569	0.2805098676398505	0.1362361022358766	0.00197439090150763	0.001885620942320124	0.001179598722044274	0.001123448938797574	0.001063525608871794	0.001033963354527686	0.04764081422943894	0.001021667568396754	0.00102111448360055	0.0372135504323439	0.001053824581784673	0.001042888954878015	0.12525235627729	0.03722407453886832	0.1172296069910323	0.05455687879402162	0.3488324612015125	0.001394695123835635	0.001548390029488348	0.001070365443155464	0.1750326543492118	0.001044713594826541	0.001126172486460745	0.001101272577240614	0.05476880012526349	0.03655233294063436	0.00102324450785705	0.001041735096203034	0.3305286659272316	0.001076094454202422	0.02274959058199169	0.1015143887294105	0.07819762533413936	0.08448044207092271	0.001150655906660542	0.08631407753051955	0.001010305847041746	0.001033614074818227	0.2148773357666804	0.001024585850603028	0.001036285550498989	0.04252370299103354	0.001021546731912562	0.07516763274294688	0.001429991635910836	0.1758587693452511	0.4488532367437794	0.413684842757209	0.001003382795478724	0.00100828978759837	0.00156865043835151	0.001099374391326117	0.401368399131296	0.00102746939540896	0.001085396663081771	0.001167746474438636	0.5679028473441345	0.4022965809598856	0.001168219184780965	0.001018438984335386	0.3343053217524244	0.03425157203553684	0.001020607780313595	0.001032416370648294	0.001037208972501838	0.1163844341375419	0.001036576395624178	0.001062949090056087	0.3840099550219833	0.3080799981987394	0.001006635491118663	0.001070549730122989	0.001015859135106045	0.001013256319212359	0.001004637281810444	0.001009671521568727	-0.01522686113756596	0.02165725211998719	-0.01000039168586334	-0.003728915049425027	-0.07011637051685801	-0.01964455056859398	-0.001916482045030059	-0.0130380828666687	-2.71659313805528	-1.453793026480769	0.7402285789039869	0.2758259796643555	1.550751963629248	-0.01018140784799041	-0.3586611882618014	2.848039060300693	3.642245671165875	-1.244168088316314	-0.05191408904082086	-0.01822190531733804	0.008077317395256507	0.001483630544890128	-1.231238762588379	-0.1191767632587045	0.9773611751432498	0.06413481326604806	0.152716619556885	0.04469920461164906	-0.03453256836771763	-0.7861901812154874	0.9460627482458054	0.2088553083511433	-0.2679000151018075	-0.9410590273255498	2.080501294941912	-0.2373548259128825	-0.6120128122670052	-0.04325691071985748	1.613796431330709	-0.006255391394992128	0.09051089066517716	-0.1043658481297767	-0.5107951617590843	-0.1295061165970568	-0.02022122921626081	0.05527055116848779	6.939539869002958	0.1498903417910196	-0.4403451449891422	2.717566681012467	1.767848112134849	2.021012288551082	0.08057869929535294	2.87486285050244	-0.007393837630640986	-0.02387232542712182	0.0967591150504826	0.04009200461503653	0.05185963597318598	0.437589772509289	0.1041506920889261	1.275742512887827	-0.3789162824570291	1.038237089239157	-2.697443308071417	-3.997649444147695	-0.008145935274846878	-0.02652403434528093	-6.996461570525033	-0.008363102944078514	-0.6775756850773117	0.09611097157384012	0.01153153130329109	0.01095062863076284	0.3230323421482579	0.1565095231207816	0.1000651887246739	-0.08302796870398219	-0.9531640769485432	1.094471507945345	0.03430885579236926	-0.006993521728651008	-4.207862072572021	-0.2750094951925987	-0.03050237400116927	-0.02191301684470531	-2.014779426652398	-3.758920976845548	0.1998294925436788	-0.6518816919944946	-0.07225841205616521	0.05564538265740483	0.04501501072434241	0.04433023714352304	-1.893813824358243e-12	-2.135735731905603e-14
0.03	-0.06116654144551489	0.005552389837098908	0.1152261552476596	0.2179464571788376	0.897515036099961	-0.005900174042742153	-0.2567382109230693	-0.02160015595602387	-0.07479752056592866	0.4976032143006464	-0.01928162999854043	-0.02058512273225213	0.0151942155551169	-0.02732409382167558	-0.09608508503231132	0.2607421864390139	0.1111310583767318	-0.260742186439007	-0.1111310583766382	-0.4066618753557832	-0.02125180868593127	0.02422563971386039	0.1230020083105853	-0.1714027756991199	-0.03299641815847559	0.1322710766205075	0.01716271675900771	0.5511301113039998	0.9398197688577209	0.1326327550054425	0.06125220842316779	0.7364580384708487	0.01170699669684822	0.5031368470070341	-0.6067620412281305	-0.3268706864595285	1.819798753878896	0.06597377345668626	0.07297901710569543	-0.6150616576752672	-1.083435495675017	-0.9672343886455737	-0.9502640509854438	0.8103873736034576	-2.517295993879944	0.3184347714246251	1.093733939725059	-0.02740084193871182	3.239099699586587	2.52788337494118	-3.23909969958659	-2.52788337494116	-0.3933772750518987	-0.3537948952089073	0.02918872311126126	-1.067152642996233	0.2914004761366403	-0.3872664522008166	-3.680710623213547	-2.380175439239136	-0.09905319706429253	-0.1580871726780657	-0.6938170080862286	-2.069388867590029	6.334885150421055	0.1579470443199737	0.06379069559099623	0.06533196011628382	0.03939677194277894	0.04288182444294709	0.0880699967667755	0.06357014747621756	0.05556262218776473	0.04544209992463733	0.00346084444614009	0.04707852796151046	0.3078451934042516	0.2697927329530623	0.2452456054009715	0.237177163097315	0.148845657294287	0.1291647515270812	0.001831366585721248	0.04364464135292779	0.002037318802075115	0.08896861326240622	0.001208462316593106	0.02039430967123744	0.001141887478482732	0.04765798228107422	0.001089152731247951	0.09186359535746473	0.001040283266018902	0.005128522677093145	0.03849202776721286	0.04132366046798063	0.009125513444196985	0.04003074465492201	0.008724986738360918	0.03747361047089717	0.03303371134739739	0.04972226791582214	0.001639294840010866	0.01130013956017053	0.007655464115724257	0.0210068151789137	0.08475178302552322	0.04711684079969216	0.03122695789672986	0.03427656161900938	0.1179753352175202	0.1106219038752016	0.08306899490206689	0.05401296632109046	0.3286901765089729	0.3425929661732227	0.002078708856224207	0.05349344338611575	0.007691697372978207	0.03836787033783032	0.001399629854139882	0.01648912462741946	0.1127968608566988	0.06706252871847332	0.001064940393968578	0.01972192306609464	0.001109961576622473	0.01382105184671215	0.001924115845570453	0.03082092549824761	0.05781351589755088	0.05269358084070505	0.03804648084706485	0.04450324526812971	0.001022950753830606	0.005022393917839307	0.001379812487671897	0.008295200002492479	0.258030361738665	0.311943999407412	0.001087590840945075	0.05577518980739862	0.02096710295885847	0.05908959122638909	0.07641364400341599	0.06985614048800415	0.05974675407499055	0.04467290974414245	0.06328423031321129	0.05028320468793569	0.01416849169066316	0.04623611343549003	0.07861896063712907	0.1154435520678337	0.001013036076831555	0.005717204950274384	0.001045078378799742	0.001226283187310538	0.2021821817739571	0.180501220660751	0.001054542966899734	0.00926935112498469	0.001079356336471336	0.008268602591422224	0.04021425642315595	0.04255158688912096	0.001028142914512951	0.0314381115751004	0.06161321458294632	0.1720413803870808	0.01542548464196006	0.03494032525506396	0.1593946801209415	0.1371960806531977	0.4616845775783452	0.272049085932178	0.4614935405408298	0.2247309547985453	0.001004411929504619	0.003614835175135035	0.00101826752652389	0.008093149966185403	0.1415864480605624	0.1211507501700784	0.00516070119638257	0.02596894921743439	0.4048905209252729	0.4266862743226438	0.007255002463552276	0.02630155996487888	0.001114233355796381	0.009979316441151657	0.001216456927194935	0.0147757736763218	0.4909083785842651	0.3796317038299366	0.37457932807451	0.2554402846806952	0.001191367022287486	0.01468078171302935	0.001026885153536934	0.00604501010030564	0.3127255459159486	0.2488803368202785	0.03021689947570674	0.05228428838435475	0.001026709295156792	0.004757881815317377	0.001045359590266712	0.0193609075878809	0.037083880613405	0.0815097882781719	0.1186724035876414	0.1409751953569371	0.001992453093787715	0.001916357686657832	0.001136455635393032	0.006028403604600598	0.394479251540365	0.2012942713194268	0.3969203766949607	0.4240979270209332	0.001010330245162079	0.0208490824123208	0.008885150569255196	0.05944036931266913	0.00102155795014057	0.03398099689816796	0.001018345689155545	0.008287465185242598	0.001006532179566912	0.006104156846743286	0.001013390628705151	0.006983942072799411	-0.01511480849580954	0.02136375095532459	-0.01003622179251882	-0.002979615688415545	-0.06772973643337672	-0.01987440168564743	-0.001901322480747088	-0.01118041905695866	0.04317063843386951	0.02405676124503516	0.09183053305180831	0.0535030196726541	0.001145045339765972	0.3638234282957284	0.3073487443134006	0.1069448059176464	0.00170740516116502	0.001950227001363168	0.001141845565224427	0.00110017627449849	0.00104661948416603	0.001024848721358508	0.05398631469229773	0.03143766874553797	0.02911071495230423	0.02552752595036074	0.00106367046749827	0.00103695539933234	0.06351810570363906	0.02117571041503687	0.1555974067928163	0.08853056169765185	0.371864678734635	0.001282671331677824	0.001463109313236938	0.001054115398047424	0.08811964010888104	0.001080471665032565	0.001093169783656674	0.001090459370570812	0.06303677142461113	0.04397360185421492	0.001016275493420002	0.001088154719681211	0.3579925742634842	0.001061259208030853	0.01190796716182516	0.1166871374570855	0.09225118078280686	0.09685056744524216	0.05099628149244463	0.1664087812670466	0.001018344577363488	0.001069835407286341	0.2209597999543278	0.0010247501173334	0.001037036642876477	0.04882655638502457	0.00103593083540435	0.1021251237933823	0.04167961398485814	0.2014565761188329	0.3951868405611979	0.3533329991609808	0.001003730798354244	0.001008256059871241	0.00131697721627168	0.01642932874914626	0.3752192494493065	0.02464691327679703	0.001107672321723533	0.00130110558767753	0.4431300592027729	0.3349897649236478	0.001174147688834922	0.001019436433129458	0.2991125885823622	0.05276503888813681	0.001024718358238941	0.001062900094310969	0.001026383835729748	0.1171323613761294	0.004632675907962607	0.001321378421635434	0.331242599488453	0.278406644124832	0.001007652059213467	0.001113330786747991	0.00101842251067981	0.001012390235506458	0.001004276361326404	0.00100903432232376	-0.01089024588762814	0.02180485271514033	-0.01065733592798898	-0.005051595855248826	-0.06937648028952938	-0.02622999015782329	-0.003413781307699973	-0.01444136685353284	-3.871144601006677	-1.147105285093965	-0.871972529006167	-0.5730005745083542	0.02617102006775847	-0.1721724545123434	-0.2420628044419997	2.303080614996122	2.485145117236151	-1.741578991796517	-0.1244253662835486	0.01926183815568961	-0.01332366392863856	-0.01958327227172604	-0.9482863918472461	-0.06721037899458918	0.6684206527622796	1.421488677445659	1.743235286288969	-0.4272832264011577	-0.001309814989964844	-0.5111636999395561	-0.6649205445668204	-0.491176099170855	1.346047769021356	-0.09096789023697732	2.215381812356765	-0.240264613954615	-0.487517450654833	-0.02210141050022455	-1.164886540314648	1.994237592111862e-05	0.07615589371146897	-0.03859712852235304	-0.2115433467169269	0.1607713062156789	-0.03231381309357961	0.04040296827466332	4.815610557949078	0.05018488925890366	-0.676616646986696	1.984583464270334	1.36374235204117	1.438624714244888	2.613534655971362	4.369291282931018	0.02398284501780589	-0.02639530220105751	-0.3376241096934106	0.0273423736542845	0.03665024580920139	0.5514432381120362	0.1175555556991577	1.256322117952448	0.9175629272010958	1.169963668146169	-3.326636073959487	-4.503552793579797	0.005533832465436824	-0.05175836845449551	-5.637698040609569	0.6814215935822999	-1.448967178248738	1.423868695790827	0.021706709356498	0.03560482300259139	-2.227497181841931	-1.079622025090004	0.09288804639265108	-0.06553920216655958	-2.147513956705344	1.421306376232934	0.0005234892251052032	0.02007565275685808	-2.69003077727927	-0.2403716728679359	0.04751756663048613	-0.01661275756017448	-2.375114997463464	-3.926848882434039	0.249024840567066	-0.4671198004191138	-0.06330787478260141	0.06617145635869671	0.05542899645042772	0.05222069701703929	-3.463695370227136e-13	-1.275391274709367e-13
0.04	-0.05540032939647235	-0.001091918890948461	0.1112505429278397	0.2361634178791978	0.8984203966521477	-0.005128578654405845	-0.2608233774456379	-0.03272317942430331	-0.08402038153148572	0.486155422273612	-0.01054791633987131	-0.04503943333942709	0.01774500658409148	-0.01552986075099217	-0.09586286843011281	0.2979584962054959	0.1342845595555973	-0.297958496205493	-0.1342845595555719	-0.409600752268699	-0.02500954448055173	0.02456153550419232	0.1116336200970808	-0.1680863860113182	-0.03681425390484574	0.09320760223315072	-0.006519725586474553	0.5489236818526775	0.9365388610082469	0.1213109847520948	0.04461505674196942	0.7982088105218688	0.01465065592699925	0.6397460924535592	-0.7292444556930044	-0.4694880642747898	1.819901135143061	0.1153082898695882	0.08196566930184546	-0.168166471696136	-1.148197982702998	-0.8823955262744858	-1.319430282502303	0.9502134853321957	-2.355450440414949	0.1961381927311004	1.270399759654211	0.07272863842753494	4.234616136829057	2.089560454670295	-4.234616136829057	-2.089560454670293	-0.1796473605314474	-0.3963369162967336	0.0388979009641555	-1.196795985149409	0.3725923679757209	-0.3742403937758094	-4.130200051888213	-2.475710779811611	-0.3588576321988152	-0.5065267413339489	-1.57305260326733	-1.328603213221418	5.950380371823391	0.4716931408995421	0.04546951605086797	0.04957486017648438	0.02642692876826417	0.03248365118279233	0.08303728496165415	0.05846945430871419	0.0523186143726245	0.04242270897289738	0.002345537684431167	0.04507092093485275	0.331392305886122	0.2941889413891223	0.2720190723654108	0.2623007774130302	0.125960771063785	0.1096642688056856	0.001697245135753273	0.04223741962441772	0.002013623378778081	0.08924740057213743	0.001165909203409887	0.02024063782166976	0.001115343070670536	0.04732921874952677	0.001063994366854466	0.08289982004809615	0.001030318368767155	0.004254217003368008	0.04705940679645455	0.04729261500679641	0.02776872373337939	0.05763863051545881	0.02587286103858184	0.05931613456518385	0.02652244978956515	0.04350789486425636	0.001365787813020085	0.01140078552433168	0.004494402730745053	0.01722760779032682	0.06060009042905695	0.03433090887056382	0.02235544797343017	0.02672907264669573	0.1414992804905225	0.1266766604767247	0.09335537546572133	0.056570257887434	0.3469704367718644	0.3724552473572446	0.0016655772709178	0.05128987044568151	0.004696007691461914	0.03477114214706692	0.001229223386148282	0.01631142100926582	0.08219539829113699	0.04844146442740721	0.001082414373533933	0.01968238325100653	0.001092655147616368	0.01457792994626287	0.00152110036698723	0.03060731676268225	0.06215120623901952	0.05205990043472184	0.04263060824058158	0.04703815682682888	0.001017792900443063	0.004492375819806501	0.001252800998379265	0.008889444226065758	0.2974561040056519	0.3586485035939747	0.001070792042504704	0.05592096610164116	0.01380889946103092	0.05178367033737914	0.09690351584366837	0.08725933537027865	0.07718290183827035	0.05709832029462557	0.08066257661713434	0.06290563929361742	0.04429454368086527	0.07790658529676456	0.133320601337966	0.162815535775018	0.001017837348180348	0.00585199528728382	0.001067112736375588	0.000954883520754735	0.2102658908794064	0.1750255218169515	0.001040282933928452	0.009625078015074539	0.001059246127114119	0.008773134887307917	0.04569392995192294	0.04835799619091059	0.001035912258265598	0.03265730971951854	0.0855186316034777	0.1842791381612421	0.03822212349255236	0.04853084898556333	0.1807571746015299	0.1494588229861024	0.4323580185349211	0.23612155468634	0.4181478468179856	0.1782410604639298	0.001004182339514288	0.003681524802176095	0.001013450516790935	0.007759143915509262	0.0843255293256302	0.07588296216301722	0.0147094151446251	0.03439037923752743	0.3910715378696471	0.407789048933135	0.021861333051659	0.04445051957381229	0.001117322405331347	0.01014192780362769	0.001294430444856451	0.01507860607415255	0.4559745194242705	0.3454555641298507	0.3501020734643707	0.2384749094229947	0.001184760835240167	0.01565981007202097	0.001023587732600555	0.005482668244113889	0.3017672463892974	0.2214603150322126	0.04521920441005111	0.06737941000935858	0.001026904831480317	0.004865095569930531	0.001062321541412453	0.0194685590142279	0.02041072172841407	0.06343736491847786	0.1182195398541813	0.1385795264741738	0.00425884181085856	0.002560146509707545	0.00129759539953946	0.005867093633136045	0.3652656580511596	0.1757990253314198	0.3539829558010442	0.3847256509385812	0.001009328958271153	0.02367527533854373	0.00519149654551308	0.05614944698189329	0.001020770448700552	0.03340506339083445	0.00101524322085253	0.009066212124609932	0.001005347792519453	0.006750062646922387	0.001011120182999114	0.007603079082949665	-0.01084542483092529	0.02168745224927539	-0.01067166797065114	-0.004751876110845381	-0.06842182665613659	-0.02632193060464467	-0.003407717481986882	-0.01369830132964915	0.006299566321111083	0.001157680353408911	0.06424278880993982	0.04421501423904133	0.001124587332362799	0.3910787078958032	0.334187620986956	0.07765350959942041	0.001440419420827954	0.00201483306040879	0.001104092408398651	0.001076903610195662	0.001029713359466188	0.001015734088198308	0.06033181515514292	0.06185366992267271	0.05720031542101368	0.01384150146838064	0.001073516353215348	0.001031021843806137	0.001783855129985537	0.005127346291209083	0.1939652065945976	0.1225042446012812	0.3948968962677809	0.00117064753951552	0.001377828596981659	0.001037865352937021	0.001206625868549741	0.001116229735214734	0.001060167080856592	0.001079646163900339	0.07130474272395429	0.05139487076779142	0.001009306479005928	0.001134574343157696	0.3854564825997494	0.001046423961847178	0.001066343741655793	0.1318598861847605	0.1063047362314747	0.1092206928195622	0.1008419070782205	0.2465034850035711	0.001026383307683984	0.001106056739752627	0.2270422641419753	0.001024914384064129	0.001037787735255029	0.05512940977900824	0.001050314938893213	0.1290826148438176	0.08192923633380278	0.2270543828924145	0.3415204443786164	0.2929811555647526	0.001004078801233415	0.001008222332149465	0.001065303994174432	0.0317592831069648	0.349070099767318	0.04826635715824511	0.001129947980365322	0.001434464700914844	0.3183572710614123	0.2676829488874107	0.001180076192889422	0.001020433881925662	0.2639198554123002	0.07127850574073522	0.001028828936164977	0.001093383817929698	0.001015558698963585	0.1178802886147169	0.008228775420302502	0.001579807753213923	0.2784752439549228	0.2487332900509236	0.001008668627308771	0.001156111843374189	0.001020985886255295	0.001011524151802314	0.001003915440843039	0.001008397123079987	-0.006553630637689964	0.02195245331029367	-0.01131428017011454	-0.0063742766610732	-0.06863659006220051	-0.03281542974705246	-0.004911080570369832	-0.01584465084039763	-4.695068556913164	-1.005540310535705	-2.238502223414649	-1.523595467291716	-0.9558895996069892	-0.4512141827648077	-0.1662574369290494	2.739768852725627	2.781884382428167	-2.142423083897508	-0.1490354466437936	0.03244563223025913	-0.01394791813268578	-0.04727328582978334	-0.88029559982891	-0.1261321079562518	0.5585482799168316	1.964337685269998	2.483572648484041	-0.7988565292155516	0.01934422168995014	-0.2463858895588029	-1.815538242032909	-0.983744533037568	1.645885150917886	0.5710867948411831	4.038436843399947	-0.1919050885407995	-0.2055894071765192	-0.01593799375018514	-2.28247767908731	-0.01077254297548481	0.0779034921151793	-0.01038386051600172	0.08422702495905041	0.3252434608220874	-0.07954648842644825	0.0890279746562098	4.892012085858103	-0.01533144384331625	-0.7589034071633252	1.544946565111462	1.153680391266321	1.131787220275386	3.435373536991237	4.953382607130878	-0.007501638734806561	-0.02767790154607736	-0.7546173239878562	0.04964505670211909	0.07281928491562305	0.5987470060227738	0.1253488039518087	1.182094979652151	1.717841755306596	1.278763708712657	-3.83947844227978	-4.75142005940985	0.005522191501651183	-0.002652869513477142	-3.24324457079484	0.9291960344938288	-2.352501745292157	2.096782587260843	0.006602298274875961	0.01790218438826313	-4.573671568647918	-2.312992917086921	0.106358969664261	-0.04670491577379157	-3.335415713795943	1.567633289628304	0.03175548952050325	-0.007683411249059233	-0.8749047771995486	-0.2453677543027738	0.07238073612047854	-0.01651658444505488	-2.721630926520453	-3.918172243235799	0.319812455890836	-0.1728060171135362	-0.05138312454674606	0.09215401179946521	0.07533399986646487	0.0739058146325989	1.30671542448914e-12	-2.222301697724414e-13
0.05	-0.04865049648085329	-0.008673250335618887	0.1060010837032087	0.2542693881028131	0.8997959863296402	-0.004260789248964053	-0.2595316553739417	-0.04419020417480454	-0.09199453339829407	0.4719372242896253	-0.0005718392565535506	-0.06708725535751268	0.01920219267978166	-0.002420430007444825	-0.09479317304365566	0.3457334609851144	0.1538516667337526	-0.345733460985106	-0.1538516667337829	-0.4101651529909385	-0.02905827107491446	0.02496771038435653	0.09916385985365027	-0.1641268376896149	-0.04040772418123396	0.04971565645931925	-0.03085080078233438	0.5441210168755571	0.9299686876363651	0.1008320919821358	0.03265765720450336	0.8530588315473143	0.01842208038217341	0.707702036644105	-0.7757814387332232	-0.5734038385500561	1.799271957876297	0.1584975825171231	0.09136302899629764	0.4300034019767863	-1.135530311345061	-0.6982579114475659	-1.513036415508316	1.032899307104272	-2.041533434106574	0.09114718147302675	1.335829168864942	0.1364000762945479	5.314524449146827	1.854226119444124	-5.314524449146831	-1.854226119444085	0.06040435418427834	-0.4109240793493151	0.03937939602147969	-1.294622442762087	0.4137545493383539	-0.3424634627376285	-4.547516859492194	-2.270589882955917	-0.57391356363457	-0.7880818582494296	-2.490941994363863	-1.04040116014968	4.823733830863225	0.3109488676479965	0.02697058748725095	0.03277208393833204	0.01449898842863441	0.02134322605818239	0.07567879741176249	0.05198475747275508	0.0467887753079196	0.0377331688231656	0.00174725500328599	0.04356650728316808	0.343299880725499	0.318509770364321	0.2929778418980468	0.2879448894422635	0.1062096641852431	0.09292683459983506	0.001553786848387043	0.04062864579410232	0.002000998300724927	0.08952030798565802	0.00114258541899311	0.02014930345421457	0.001098493764495953	0.04694508992625322	0.001046417660066332	0.07498467864592592	0.001022643228125563	0.003533532179527328	0.05307647202384513	0.05143092245944473	0.0458461762394787	0.0745074389943528	0.04819855315259659	0.08599179340244478	0.01904527043797916	0.03627145733862877	0.001225222120844846	0.01160384623758135	0.002805875305435019	0.01491672108986533	0.03417537656821507	0.02078220534721044	0.01437870057291024	0.01972712490579822	0.1448946613858944	0.1385762114098419	0.09204572821284771	0.06106804822513115	0.3595192029710126	0.3965542429467441	0.001439549288955841	0.04950630912064388	0.00307234246517435	0.03231802044680501	0.001136851715435472	0.01620680447162701	0.04680630311509158	0.02994045829146509	0.00109427738360808	0.01961060201369293	0.001141583849377724	0.01543919983418839	0.001307691343803599	0.03062550638629914	0.06180345768742429	0.0513912503945497	0.04390122332900241	0.04768851055923112	0.001013494141728208	0.004103162990332275	0.001198619085401913	0.009566465580377409	0.3302786739340079	0.401964653355457	0.001060722990412335	0.05572078549293812	0.007687827206774448	0.04536920926284262	0.1138358085530472	0.1017576044684816	0.0922339871212588	0.06812947083765394	0.09526245129572636	0.07362848524001846	0.07646195074518597	0.1092487812275627	0.1796467867110895	0.202359815981593	0.001022871008043001	0.005926288713530505	0.001186130981047675	0.0006937255649686912	0.212881601808724	0.1643082781608108	0.001032866359356737	0.01008557803657043	0.001048726452059917	0.009466736309870041	0.05045323081506824	0.0534322769755298	0.00104321443891028	0.0338904892833867	0.1038231331237099	0.1939949909583257	0.05123444671976315	0.06425392137769748	0.1906762330012294	0.1608280667460942	0.3965474733768312	0.1968333647814356	0.3699111960318237	0.1313005299150455	0.001004173299998671	0.003824938838121399	0.00101127414882461	0.007662170304925245	0.04798772481782003	0.04896245524441015	0.03065075901660096	0.04709626518826656	0.3720645530072393	0.3810793486477076	0.04468435607542092	0.07144490081838784	0.00113895707662249	0.01024897066815711	0.001379734185153336	0.01531654493125063	0.4171298333828513	0.2953678676455979	0.3237413231525141	0.2112130960369901	0.001174281575937074	0.01661073319836568	0.00102281930466277	0.00528670355510038	0.2803951174253472	0.185540034281855	0.05716973985731336	0.07919680537469118	0.001029751937358094	0.004973145726261832	0.001075179339787395	0.01954801816824786	0.01117652134959669	0.05671094975398693	0.1180938039247867	0.1360711334838356	0.008360048702641289	0.003683142617657516	0.00181716455798467	0.005894494639147556	0.3328502992460769	0.1480391664669282	0.3186855633334914	0.3479507738205782	0.00100948641656064	0.02727534208142129	0.003218354553517085	0.05474802034331201	0.001022397132370784	0.03296999812190308	0.001013205547946115	0.01003694025973837	0.001004569206398182	0.007546717905876357	0.001009626528078426	0.008377778453439984	-0.008148294736338988	0.0212789965684202	-0.01137276129192579	-0.00475267420003446	-0.06778215090323632	-0.03236746225908075	-0.004988765677623068	-0.01411247463797613	0.004216028980361719	0.001153244679026188	0.06733092533161579	0.03645821749856288	0.001120001898217209	0.3460913732818653	0.3317367207976912	0.07731762228745294	0.001373453925609805	0.001964941407093842	0.001130319276095283	0.001084377809187243	0.001026776286736701	0.001013742343061936	0.06048628838344029	0.0713800652456008	0.08917419788939722	0.007922369652667977	0.001083220498801131	0.001029917450659372	0.001976363582786143	0.005865911958714487	0.1107636054930645	0.06183182109592807	0.376807243076894	0.001231899939784535	0.001351761045079656	0.001043016101134154	0.001430741246953908	0.001098501310385452	0.001304511749497266	0.001089984705628744	0.05276122007491192	0.04027599091452248	0.001008778191209717	0.001148625803635304	0.4036167861154266	0.001053472211483072	0.001084403482754999	0.1427393001665985	0.1176808079251685	0.119983675914942	0.1304879199490553	0.2562104279806801	0.001029570461934353	0.001482650671757264	0.2088541374017523	0.00102534406066458	0.001037767522182733	0.05717338057713587	0.001051237433731698	0.1286968514302919	0.05344747948957504	0.1892420752651013	0.297140625172894	0.2414707532790926	0.001004235887253798	0.001009674907547016	0.001077877436187671	0.06290123106509299	0.3160101864645686	0.09087341448801894	0.001188163791428437	0.00149751292785762	0.3414604957408275	0.2718056985071547	0.001149232596186061	0.0010233611801543	0.2166872781502969	0.07218059339601858	0.001036003193554001	0.001084484471196211	0.001016852209604699	0.1179376118116072	0.01651496962640542	0.003018426700620225	0.2544602839235455	0.2445136168504236	0.001010480846421589	0.001125005411062202	0.001026716532461898	0.001010713260021028	0.001003626535736794	0.001007797056436268	-0.006726895920672378	0.02033177549406696	-0.01212063951064915	-0.003456190320392534	-0.06645892382316519	-0.03805461992313918	-0.006631961959061416	-0.0131409069843655	-5.368234128310139	-0.9893427024268254	-1.228338196274899	-0.773308412113469	-0.4016625000621495	-0.4920787758301117	-0.1362934683837138	1.881040017290761	2.146243238658597	-1.261608660751731	-0.1679953363984708	0.02365916825053653	-0.004198535776711353	-0.02877962724741016	-0.6932190768989729	-0.02701735762992503	0.2880140810824359	1.426982171217345	2.806449871289345	-0.6691496453599891	0.02245633411563211	-0.2047581765634005	-0.968052718284568	-0.466103698408437	0.5860150370062623	0.1863286713313494	0.8700198548414241	-0.1640259950441769	-0.2516314589906737	-0.006374476074963699	-1.437940155344828	-0.006509675609613273	0.09551433247513562	0.01131198531689045	-0.2561852554033753	-0.1830516595653664	-0.004823279262026051	0.05694575997759418	3.518765945949613	-0.02150993471741188	-0.5286948830928505	1.363919041422979	1.061163384980366	1.021697505330289	2.839336258228082	2.985892941462955	0.01375339300063732	-0.02477561122537759	-1.359468365612137	0.04737673782838377	0.07197193531891893	0.4306515325678448	0.1194111432537544	0.7458914371838561	1.264869827570372	0.8926079405865164	-3.942389167314147	-4.556269820816206	0.02003111682311415	-0.00833206442428007	-2.145388993158331	1.532630526051593	-2.949534137668509	3.203892772309658	0.01240500029257066	0.02466730160027836	-5.108194886230495	-3.006208780612662	0.08816001526900899	0.003038789702700921	-3.758669493144122	0.8441617212226602	0.001051620393402258	0.01450658979387279	-0.4411912461423962	-0.2573999760256177	0.1410507950103137	0.01811602291745545	-2.770633974728529	-3.391728443305055	0.4014443465922751	-0.09613165259623443	-0.03454685559759656	0.1040826004118427	0.0850895290543722	0.08287851214971011	6.053285322758927e-13	-6.653416722966963e-14
0.06	-0.04129665774539391	-0.01638273977453035	0.09992246499896652	0.2721084380027815	0.9015641070374463	-0.00330590173062773	-0.2521534590872438	-0.05524025253023011	-0.09770200104754249	0.4561181519376219	0.009868017317937202	-0.08561849143978169	0.01948491331723252	0.01087357822257185	-0.09323107415557344	0.4041319377894034	0.1719763847142715	-0.4041319377893945	-0.171976384714284	-0.4085199224230344	-0.03317833960302188	0.02528996984368809	0.08579184365730544	-0.1599225499652423	-0.04362371918437082	0.002670709911078602	-0.04953323571751884	0.5380006465717863	0.9211657453390897	0.07212782399203667	0.02425654422147061	0.8907656870910489	0.02143677563020504	0.7605472563778458	-0.7548760545259091	-0.6353199601969693	1.766517070413653	0.1938144956414227	0.09938529188075175	1.049128371304192	-1.064802703694774	-0.4290586827506999	-1.639605156180078	1.042969383541363	-1.652133253259632	-0.03875489867762138	1.307315256950934	0.1712093387540153	6.359318541763111	1.801082615142866	-6.359318541763111	-1.801082615142865	0.2622788974969327	-0.4106053030440636	0.02211481679775531	-1.377247175732152	0.4215402485096342	-0.2987453391253894	-4.840800206771448	-1.34598272766888	-0.622398697528755	-0.9530805264121672	-3.218127647295563	-0.6173459023362809	2.521747275480048	0.3203472994703727	0.01579554801312758	0.02288239280865635	0.008170564297921781	0.0156411058505968	0.07284297351077824	0.04922394965764591	0.04017371308978413	0.03247343488337287	0.001444975793146965	0.04231168806793639	0.3362094978970082	0.3269426032344017	0.305580034552615	0.3012117464909395	0.09416455836960594	0.08330119752128734	0.001448518799729921	0.03897199255614051	0.001969765609780078	0.08975105029272798	0.001144041736993574	0.0201590754977544	0.001093809645609594	0.04676908323608665	0.001036163360612206	0.06922571058408053	0.001017811019241043	0.003533619834431076	0.05637307690903924	0.05343091403807047	0.05949324754299163	0.08652943715404642	0.07403398129841501	0.1145429470373828	0.01222423716802466	0.0297105285679165	0.00115976563834877	0.01187368046939328	0.001954051363324123	0.01335310973818673	0.01929628892390945	0.0134928493920123	0.01055645327686501	0.01641782501270934	0.1128278560408371	0.1354367612428886	0.0646084738915767	0.05745397928670621	0.3619312720586079	0.3916287960607844	0.001357031138867481	0.04802497417360525	0.002240529785994535	0.030406582445224	0.00109323973063088	0.01615614824116262	0.02613155236304731	0.01927832917564792	0.001091339507058453	0.01949367029520953	0.001288221312627601	0.01651149353621223	0.001206074387496088	0.03077936047071502	0.05321182019381882	0.04617163087849909	0.03941064072970737	0.04361954473108524	0.001011081504552866	0.004265366198693488	0.00117855347325015	0.01023974870112911	0.3574820080990261	0.4239747841030188	0.001059215787417191	0.05555466227086089	0.004540791262341254	0.04111565116885418	0.1278927770280196	0.1147219519366162	0.1054008265611112	0.07849386134708143	0.1079378143334527	0.0835179001267307	0.1060053041261714	0.1348187226423316	0.2098030747297064	0.2231417847498454	0.001026980939132744	0.005954924526577529	0.001433888899536203	0.0004549328638581113	0.2077792005711522	0.1484234153373058	0.001029374580760348	0.01067104857630392	0.001043458522115946	0.01033399230816051	0.05393731591184904	0.05726187447683512	0.001047325326825507	0.0350080132731547	0.1138494494193844	0.1988932840533023	0.0449000167609113	0.07059018762597152	0.1823366240049648	0.1652614397438289	0.3572132672609492	0.1587891787677911	0.3191053809923615	0.08872398863862307	0.001004247365141581	0.00401955716155632	0.001010913133680227	0.007760698390440929	0.02658460910690926	0.03288453869550384	0.05318255360545606	0.06345597716642179	0.3482248115298097	0.3495964496622927	0.07552792612289938	0.1065643572333109	0.001178884902178207	0.01034200232257092	0.001453899647536941	0.01547158639735296	0.3972247422409589	0.2500051232447122	0.3071865220901476	0.1810139534008643	0.00115361791281407	0.01750969757051245	0.001023899600334942	0.005453980272547821	0.249507551167286	0.148086344031955	0.06392585548234316	0.08522896318966154	0.001034763571899009	0.005110069550989711	0.001077154280509016	0.01957731768483019	0.006343481698475414	0.05519728018673241	0.1180437019467965	0.1334097443085773	0.01447841153313529	0.005157808600649469	0.002794679767435844	0.006151798836557619	0.3025269032530084	0.1215804832699198	0.293065278399259	0.317792576813656	0.001010471662514958	0.03172903134851132	0.002206435032704132	0.05445376709006005	0.001026076743636466	0.03273578775127289	0.001011781556934479	0.01118968383644072	0.001004035582953287	0.008473702770591909	0.001008579883934038	0.009297538379536717	-0.007364761560132185	0.02006239279731766	-0.01214403195937357	-0.002807549335976964	-0.0661171481595797	-0.03787543292795049	-0.006663036001962584	-0.01244803650339667	0.002132491639619103	0.001148809004648321	0.07041906185328875	0.02870142075808183	0.001115416464069385	0.3011040386679261	0.3292858206084232	0.07698173497548677	0.001306488430386725	0.001915049753779554	0.001156546143793936	0.001091852008181583	0.001023839214006244	0.001011750597925772	0.06064076161173532	0.08090646056853236	0.121148080357782	0.002003237836957591	0.001092924644386398	0.001028813057521005	0.002168872035587061	0.006604477626220669	0.02756200439153884	0.001159397590579282	0.3587175898860085	0.001293152340053792	0.001325693493174883	0.001048166849327651	0.001654856625357184	0.001080772885540071	0.001548856418139477	0.001100323247357171	0.03421769742587415	0.02915711106125527	0.001008249903414151	0.001162677264111811	0.4217770896310934	0.001060520461122601	0.001102463223854581	0.1536187141484373	0.1290568796188637	0.1307466590103226	0.1601339328198848	0.2659173709577884	0.001032757616188274	0.001859244603762948	0.1906660106615294	0.001025773737265113	0.001037747309110995	0.05921735137525738	0.001052159928569089	0.1283110880167663	0.0249657226453486	0.1514297676377886	0.2527608059671715	0.1899603509934327	0.001004392973273262	0.001011127482945727	0.001090450878199041	0.09404317902321825	0.2829502731618188	0.1334804718178059	0.001246379602489961	0.001560561154798145	0.3645637204202419	0.2759284481268978	0.001118388999482232	0.001026288478386927	0.1694547008882935	0.07308268105130296	0.001043177450943497	0.00107558512440324	0.001018145720241303	0.1179949350084979	0.02480116383250859	0.004457045648025083	0.230445323892168	0.2402939436499243	0.001012293065533027	0.001093898978753843	0.001032447178670122	0.001009902368240544	0.001003337630629002	0.001007196989792276	-0.006900161203655008	0.01871109767784063	-0.0129269988511836	-0.0005381039797117915	-0.06428125758413004	-0.04329381009922583	-0.008352843347752846	-0.01043716312833321	-5.968878280714724	-1.037349788806469	-0.8558852018331747	-0.4359344839096512	-0.2111117954695755	-0.5652529407705853	-0.116338549611204	-0.437830368302776	0.3064333863115786	-0.7200636584079324	-0.1586113282505344	0.02401261094532102	0.006273364064716467	-0.005648859212995116	-0.4490609317817886	0.01802238779443849	0.1308851051328711	0.9949756214375721	2.858671608021324	-0.6637547782457409	0.03269892536571509	-0.09693081981577858	-0.5636687283933978	-0.2452149635246388	-1.361915069096194	-1.051285060385227	-1.766451651703321	-0.1314598129019095	-0.09725266741366188	-0.005145932384184952	-0.7147022750591783	-0.01980264132585915	0.1201082549758642	0.01674903165868869	-0.8259668702154397	-0.6186204512853198	0.03073671914004175	0.08828032795366034	0.6308082830586915	-0.008519966522327191	-0.3267228110201616	1.23816223909639	1.020328384545876	0.9651010083356091	2.280922633765031	1.200920319463428	-0.01663316147943674	-0.0232048506216992	-1.788141157454616	0.07463916035399426	0.1075502000644775	0.3498103494861159	0.1022176891234964	0.2185830392301052	-0.1595194734646994	-0.1084104437386696	-3.590677664026729	-3.878622204916577	0.01576304901998247	0.0364474696896577	-1.074726496816747	1.659961239967312	-3.307141485281453	3.721797621366405	0.003800056237075348	0.001322706170409712	-3.628681151977707	-2.900458767113562	0.09596721880694559	0.02594336549144674	-3.642097613703677	0.4105857795739664	0.0375302232233451	-0.01771534674676987	0.1676443422441819	-0.2759669912713932	0.1427147111204468	0.02946405380066131	-2.461395793028331	-2.594836221016601	0.4905369607291464	0.04862865994838853	-0.01121214493249154	0.1285571001023713	0.1013999210169531	0.1029179257446676	-3.053447469351398e-13	1.114184615214821e-13
0.07000000000000001	-0.03343113094256051	-0.02376706584339815	0.09324038226581775	0.2895776872370514	0.9036518627184473	-0.002264698715804184	-0.2387601285648363	-0.06552610381829359	-0.100829768180338	0.4391971775376523	0.02034105918826844	-0.09991698577816784	0.01834860019401759	0.02368369311132833	-0.09123695715636261	0.4722487057313728	0.1899713340530058	-0.4722487057313567	-0.1899713340530205	-0.4051108390392793	-0.03728498961667238	0.02537232807241358	0.07168610711863778	-0.1557070159340879	-0.04636490535905323	-0.04765180265362031	-0.05748163662421316	0.5322628524911441	0.9111783207574116	0.03755367941036376	0.02068653396685317	0.9018497016102316	0.02409302595399689	0.8063309483586192	-0.7202127906373258	-0.6954970413477398	1.726630639415018	0.2225501219109185	0.1084803835889948	1.616126564242018	-0.9907798152955074	-0.1974284699518278	-1.741296435911334	1.048998223737737	-1.212129424365616	-0.1831365449116477	1.249880242165569	0.2252120447490492	7.196953267681478	1.784175461260645	-7.196953267681476	-1.784175461260628	0.4179945113573926	-0.4090192689791464	-0.004729074983020261	-1.435730920851003	0.4218270601359332	-0.2478503667738781	-5.271342907055398	-0.2793114767109015	-0.5238380712684032	-1.053477969508053	-3.669028000428513	-0.1334120289339578	-0.2805655782745693	0.2186033604301869	0.009113036874352155	0.01692555867848006	0.00475268015295068	0.01259362991952039	0.06490781444456213	0.04379815846213949	0.03174056366497047	0.02628116929478576	0.001284065903476227	0.04116678153564222	0.3186201728514112	0.3137428254170472	0.3085699862483312	0.2966860897248069	0.08401025056729466	0.07558588623171474	0.00136021181562496	0.03728403826896193	0.001931100759719084	0.0899337784369191	0.00120776745000372	0.02022638119445762	0.001106951503008407	0.04679213156244292	0.00102999644415417	0.06590989143266889	0.001014621541637509	0.003915209744820083	0.05949114756313792	0.05522635714553793	0.07733580148290869	0.100626293689353	0.1071860283963838	0.1482225564229111	0.007203053570201092	0.02470634901176191	0.001126511173828523	0.01217492204753548	0.001501356808136106	0.01218198008756383	0.01107798670368906	0.009431396265429487	0.007972690873121253	0.01419386434808514	0.07406154341561785	0.1145964732411444	0.0361840649261076	0.04109106069862565	0.3451586661979816	0.3627051551696543	0.001429639078954307	0.0469403262722701	0.001795380454215002	0.02887860287943424	0.001070722626513704	0.01612690384182204	0.01452978344035511	0.0131748916195628	0.00108842681736507	0.01934387807181667	0.01216938080017189	0.02810642540522319	0.001157630828028067	0.03100676144612782	0.04286414195634751	0.03774748111127826	0.03289286827316521	0.03757966622933941	0.001009756706777161	0.004708947112741962	0.001202720385189211	0.01101718227153891	0.3720477372418658	0.4176702747743706	0.001081954812527713	0.05551626478205562	0.002864573865362725	0.03831462161310609	0.1394381366730989	0.1261608313287817	0.1165225228613053	0.08805804312105045	0.1183571238532317	0.09230274311928298	0.1327387099647519	0.1554409630363533	0.230562292772877	0.2314785472106246	0.001060001670600724	0.005988344481031936	0.001703126657847756	0.0002350685684599509	0.1889545290123469	0.1274813376573427	0.001027857409844493	0.01150934851594265	0.001039266774111737	0.01147559620540091	0.05660551702292999	0.06039394784842703	0.001052478338414758	0.03596617680049271	0.1128969434310602	0.1982481167373401	0.03297560344165566	0.06273214954403514	0.1561426707346407	0.1572081821615675	0.3041691660682714	0.1235708694160878	0.2679604820511081	0.05375338312893139	0.001004439915803355	0.00423851065682707	0.001011215591528833	0.007974024952312642	0.01454954806991374	0.02346399462291128	0.06787680409118522	0.07278145357724256	0.3207863413902985	0.3161121417508261	0.1071012503439862	0.1417543049686757	0.001214793539949896	0.01039390096435442	0.005626940842649923	0.01957822745017983	0.3628423802529422	0.2179318407665111	0.2720746847366234	0.1519828061430311	0.004214024647378438	0.02198758647197696	0.001026581475082453	0.005749209952065563	0.2099713878761033	0.1136726365110607	0.06822531210034656	0.08847731718681903	0.001043706704945356	0.005259696905106119	0.001079455137112009	0.01956517827646308	0.02060960700148514	0.06899506025963072	0.1128771962697737	0.1270365106071557	0.01635301153237833	0.005026437103574359	0.00315938717348383	0.005951840194900159	0.2622414272756616	0.09633770637815128	0.2719619862807788	0.2942562809336445	0.001010659131801507	0.03733998361034511	0.001652636976941062	0.05491061663444424	0.001033670002430568	0.03264980106584899	0.001012973844406442	0.01252724291762856	0.001004439747484189	0.009513752477694537	0.001009469734581398	0.01035794153293308	-0.005875891676897837	0.01822892828033892	-0.01286110688892038	-0.00169418770519222	-0.06270068220473991	-0.04269794691138955	-0.008400386521731213	-0.01269821512829472	0.001614164813694382	0.001095594547927275	0.04109517735908672	0.01602260889306185	0.001117191047047434	0.2670246453036932	0.3011419025064796	0.06434461055979254	0.001235758378020343	0.001870135473324731	0.001373617402738358	0.001144984489292043	0.001023356915523806	0.001010922752333068	0.06575284030613639	0.1170469614815826	0.1793870566962178	0.001631441004958162	0.001091006881301017	0.001028990024462804	0.001963979082161935	0.004013375744788943	0.01435074354729091	0.001109610514285961	0.2668625366442405	0.001684827926794722	0.001334226006894027	0.001046534497933935	0.001477298872131214	0.001089305165067527	0.04258106671101325	0.001112986158809654	0.02689614449721958	0.02191536365272987	0.001008486349343291	0.001283063929749402	0.3848238931381391	0.001143787411257524	0.001101128734004364	0.1595088903175242	0.1353159149622267	0.1355395407514243	0.1815021394442766	0.2676765912107352	0.001146501339175312	0.002089369874287924	0.1271032818926028	0.001026705346330669	0.001032498131949534	0.06051306781258732	0.001062649350050844	0.09681028139350524	0.01365358915960689	0.08061829180338533	0.145436770881848	0.1485080380874703	0.001004849558232778	0.001011871230543413	0.001072870751181329	0.07942411342783266	0.2487677017800397	0.1643835588574402	0.001257104419354316	0.01716999427506806	0.2218974207264435	0.1391825117698442	0.01275419354485009	0.001031982161292252	0.1123151300407896	0.0742648255852832	0.001061338210910405	0.001087151124072406	0.06600033011517147	0.09442721633089671	0.01292452411614304	0.002765515889931448	0.1439477356929582	0.2235690146558502	0.001009636856147576	0.001057590657550722	0.001049294101983339	0.001017863242015898	0.001006148702313461	0.001013102261281424	-0.003567606172257557	0.01600972824535945	-0.01352546824865641	-0.001505693054792188	-0.05801975594638797	-0.04704377034455923	-0.01017577158068246	-0.01475723535316228	-6.573128925004979	-1.177332722968943	-0.3988760935164719	-0.2006422030218057	-0.8564209119005338	-0.6729850190622639	-0.1104889910722859	-2.062899823592298	-1.11932225315637	-0.8252977468217233	-0.1730731829292641	0.01390067073928085	0.009933528398211652	0.01101318872127724	-0.225417072438609	0.05172339964075907	0.2208178142394707	1.770182390863332	3.794071998231852	-0.3661708508824256	0.02925912285309418	-0.1208932059503375	-0.2816808633494517	-0.2109962307211452	-2.530697919620575	-1.919052497968633	-4.004779350546912	-0.08706563534347729	-0.1742691856809286	-0.001307896948404561	-0.4945095921745129	-0.01281803817606657	2.028003784480346	0.02713133075383632	-0.8279769899967606	-0.5981578802546715	0.05268744963844491	0.07378274356011025	-1.73047782893559	0.003677840301486325	-0.2315997087233624	1.037694855243199	0.8835207763736646	0.7854193037226402	1.845303526803082	0.4879483480265702	0.01390105237875598	-0.01937639044784747	-2.381065705923185	0.09553919763305777	0.1251211288091363	0.2771549615105454	0.08873074087558784	-0.3439669992826044	-1.244111319528334	-1.552565802018515	-3.488187701193874	-3.111622684322819	0.02541357861258479	0.01586683687896779	-0.7720751960295229	0.2895454329908073	-3.379285478613959	3.329854849823894	0.005571954617065446	0.7465824363365535	-3.025206994198237	-3.013097249823616	0.757282769269469	0.03422577718653357	-3.230729987508298	0.2448385918051325	0.004757149488898926	0.006468210045839079	2.402280808448825	-0.9645170020205106	-0.142379133488656	-0.06009192163539648	-2.650395488477005	-2.165184583047512	0.6411040429760031	0.04889674098152027	-0.003611519193825325	0.1394110671117381	0.1064148775090321	0.1096962659409387	-2.400157053330944e-13	1.617136965992336e-13
0.08	-0.0252945818955191	-0.03075146821436369	0.0861245150738449	0.3066270080507081	0.9059913791039473	-0.001143792609090614	-0.2200991511811076	-0.07502409406374437	-0.1016692449694185	0.4213580889767838	0.03079516645728516	-0.1099523561261862	0.0159296060424317	0.03577463349321722	-0.08877487358732518	0.546729367563987	0.207385258112781	-0.5467293675639816	-0.2073852581127822	-0.4001908975538518	-0.04132461636850005	0.0252136702654291	0.05724060946326613	-0.1514807987143907	-0.04854789593916323	-0.1037089602476736	-0.05583174571264021	0.527550326093031	0.8999147143572064	-0.0006992706443222946	0.0208531860359198	0.8856419513929248	0.02596285474164982	0.8147517052302928	-0.6748913149494242	-0.7220768519583256	1.682531386291051	0.2441666365914547	0.115325910258757	2.102657743572129	-0.907230495176618	0.02859938600200978	-1.823227988361174	1.039182463259125	-0.7995084551922159	-0.2952911041110011	1.163480355575577	0.2648026527236454	7.63209731989203	1.684877559350889	-7.63209731989203	-1.684877559350888	0.5644505178311104	-0.3972006506781555	-0.02608839034396479	-1.445199399072755	0.4236768862182608	-0.1871062202107464	-5.987729212640837	0.5736756359847336	-0.4173451610227723	-1.208316890117057	-3.953888741899562	0.1299865623979287	-2.936605671818899	0.1630629922423412	0.005397545219366775	0.01363698155077756	0.002987561982870634	0.01108663177550414	0.04712540981742831	0.03244804205405505	0.02114718548718449	0.01901803765994089	0.001204453937635356	0.04014498356231943	0.2951845613875043	0.2884691141940616	0.3009453662578749	0.2806701511554527	0.07260830734890197	0.0667492596386932	0.001280677395262962	0.03562865582206834	0.001889312177247089	0.09005641676446761	0.001348152852926865	0.02041266112813792	0.001140093586148769	0.04700444029516854	0.001026673065248957	0.06449108565645099	0.001012613434467112	0.004436643934411735	0.06348874472752326	0.05769955628068629	0.1025446544471771	0.1208488190761156	0.1490577675866114	0.1887608215849468	0.00444091352063015	0.02180531719214239	0.001108927464266704	0.012493057577932	0.001274668931643233	0.01126328370585949	0.006688693687147386	0.007198052796545422	0.005372529526832211	0.01196951917136374	0.04455668009131416	0.09033169508306339	0.01993879803638073	0.02511785251254159	0.3029181792189776	0.3118031525692522	0.001661673474769688	0.04625174410747127	0.001576524497880902	0.0276026799331948	0.001058650999933113	0.01611789131233192	0.008295045211630514	0.009617650211831539	0.001091238515329332	0.0191840648140814	0.03719880049407925	0.05365408253912322	0.001139743042663433	0.03128999043254025	0.03374968751334187	0.0302298129432148	0.0259552084296625	0.03148033450219901	0.001009212912901441	0.005213274910830342	0.001274997394378914	0.01184693072107316	0.36971150269572	0.3925898739213913	0.001134965460371701	0.05568496650764682	0.002018779641764675	0.03652132482273308	0.1485590777242842	0.1352374733595866	0.1254786013647656	0.09598453299703624	0.1263218407632554	0.09909732047210838	0.1564263119340413	0.1717603548135579	0.2440570369610429	0.2333310752170713	0.00113339402714936	0.006044623573238654	0.001952690573825834	9.523741495533157e-05	0.1522985488226453	0.1011862746711755	0.001027565185556042	0.01263219993016475	0.001034546043824576	0.01292342587287977	0.05864182968368	0.06281598644193369	0.001060300569938216	0.03676894258122684	0.09907549269245977	0.1920869341304365	0.02108946586226059	0.04906749770327151	0.1107967580160622	0.1332036291173339	0.229539440746212	0.08832135484629471	0.2179879230258662	0.02656905920614091	0.001004764549996866	0.004475547305592303	0.001011738802023872	0.008271015011735565	0.008155449845659109	0.01818917720864673	0.06922028137681385	0.07093511364206692	0.2904880706114145	0.2822194324580125	0.1370404754777148	0.1734347127122087	0.001238106985002062	0.01043328706475311	0.01537212383988649	0.02893477376277224	0.2911806658769394	0.1847163503500903	0.1986785489987749	0.1186054770970843	0.01148281099891565	0.0318087971113845	0.001030769924809351	0.006160959951473972	0.1619824876361176	0.08367002234112941	0.07111409799381348	0.09024080646485735	0.001057260383479626	0.005452450578776098	0.001086390139986088	0.01953029670515391	0.05804538382863529	0.09945027907801141	0.09992476761979059	0.1148026592081366	0.01150414410250121	0.002842423471702405	0.002498740533175212	0.005137237613471095	0.2035484831735941	0.06730785543738363	0.2520230026608306	0.2734336525914307	0.001009424061202295	0.04474012323481679	0.00135690129225456	0.05555481175066415	0.001045891974634891	0.03271103082612305	0.001017552050401295	0.01398703219806	0.001006047968637177	0.01059809746285386	0.001012868521275465	0.01150213491837312	-0.003157898361554589	0.01581686048635871	-0.0134991114637511	-0.001968126544984473	-0.05738752579463187	-0.04680542506942462	-0.01019478885027381	-0.01566165615314701	0.001095837987772396	0.001042380091208247	0.01177129286488194	0.003343797028038709	0.00111896563002371	0.2329452519394605	0.2729979844045365	0.0517074861441043	0.001165028325652856	0.001825221192870224	0.001590688661681637	0.001198116970401402	0.001022874617040481	0.001010094906738062	0.07086491900053288	0.1531874623946335	0.2376260330346552	0.001259644172959798	0.001089089118214928	0.001029166991405957	0.001759086128737709	0.001422273863358115	0.001139482703036167	0.00105982343798998	0.1750074834024692	0.002076503513536567	0.001342758520611421	0.001044902146537889	0.001299741118906397	0.00109783744457815	0.08361327700391417	0.001125649070262436	0.01957459156855645	0.01467361624420187	0.001008722795266696	0.001403450595386349	0.3478706966451865	0.00122705436139084	0.001099794244156318	0.1653990664866103	0.1415749503055877	0.1403324224925248	0.202870346068669	0.2694358114636833	0.001260245062147628	0.002319495144812362	0.0635405531236765	0.001027636955397107	0.001027248954788924	0.06180878424991403	0.001073138771529825	0.06530947477024451	0.00234145567386484	0.009806815968982027	0.03811273579652512	0.1070557251815078	0.001005306143191129	0.001012614978142734	0.001055290624163128	0.06480504783244814	0.2145851303982609	0.1952866458970829	0.001267829236217326	0.03277942739533505	0.07923112103264514	0.002436575412791428	0.0243899980902187	0.00103767584420206	0.05517555919328559	0.07544697011926461	0.001079498970876155	0.00109871712366751	0.1309825145101053	0.07085949765329629	0.001047884399778216	0.001073986131836121	0.05745014749374925	0.2068440856617756	0.001006980646760192	0.001021282336353694	0.001066141025295053	0.001025824115796155	0.001008959774002672	0.001019007532775879	-0.0002350511408601317	0.01330835881287849	-0.01412393764612915	-0.002473282129872773	-0.05175825430864606	-0.05079373058989241	-0.01199869981361198	-0.01907730757799136	-7.160266580513879	-1.438702681969915	-0.3222338014630445	-0.1278389265274559	-1.395976838009616	-0.7794261500071418	-0.09171683778487606	-2.85261704942902	-1.991622974331707	-0.9443267190779208	-0.1520969602605423	0.011994647620118	0.03006821145730861	0.0322032220514585	-0.0696582567533453	0.04599124363676316	0.2664363106943948	2.22010939173134	4.230402763323096	-0.2431252309558115	0.03607771578256538	-0.04644416607485082	-0.1980467968481047	-0.2452918659945252	-2.046813100368468	-0.9733429799902839	-6.16212399356734	-0.05224666555985388	-0.04684134347148745	-0.00109955847406163	-0.2054630453860072	-0.02180685030918288	2.910653307979382	0.02791463387386424	-0.6446705503805236	-0.6305110963620303	0.04288609594731292	0.09874330379111565	-3.124370021804045	0.03289987635134874	-0.1251762579197298	0.7657147668208429	0.6927900049438286	0.567047880385845	1.42035291038787	-0.09592657140454132	-0.01206133404103742	-0.007198222257577297	-2.858738218689274	0.1315494552726164	0.1687953541147973	0.2078033940051574	0.0711381397949933	-0.8846200189603044	-1.320842225231605	-3.298669536135301	-3.596918707645615	-2.321365887533875	0.01937967974047341	0.05318016918210788	-0.2455811651169303	-0.5744020292387523	-3.388821761541704	3.01988962301857	0.001297547948451978	1.051303758108933	-3.857122739620685	-3.769695124735548	1.164631566376079	0.04924742943795143	-2.759878943509661	0.1136128357666938	0.04615548715572686	-0.02226378734072098	3.499132091344218	-1.448090530776589	-0.2678137158509591	-0.09346473418609645	-3.218810602835751	-2.052102713455548	0.8483744332573632	0.08609777430340189	0.0182311441607998	0.1530031399361591	0.110258976625585	0.1196759721423869	-3.850029338503822e-14	1.941962720946501e-13
0.09	-0.01736715745175358	-0.03726141379513171	0.07909992242353887	0.3232247021496404	0.9084962158927685	2.020312873993964e-05	-0.1970250238184955	-0.08373980911132656	-0.1001601181419049	0.4028021910747056	0.04101514548511959	-0.1163545635802794	0.01271673374639985	0.04687482731635577	-0.08619349948892376	0.6234064851960365	0.2232165269531525	-0.6234064851960384	-0.2232165269531723	-0.3938374961832318	-0.04517620674180897	0.02487917819311564	0.04293562845837893	-0.1472301967158107	-0.05009236493789412	-0.1672866614006365	-0.04714574954265049	0.523758059508605	0.8867185184742149	-0.04147961815554739	0.02227402583308219	0.8412887415994811	0.02696492258144114	0.760381631822012	-0.6295217970207412	-0.6699222522774519	1.637145137548566	0.2545496432361723	0.1164987338202861	2.495418764038825	-0.8416443820648862	0.2923659417876551	-1.881788824756937	1.001795848216556	-0.5047009815911265	-0.3340616110702223	1.057052869402486	0.2395894549366982	7.640030024862162	1.466623165656762	-7.640030024862159	-1.466623165656742	0.7008195865042655	-0.3726647112849572	-0.04040590885866084	-1.416844167628694	0.4257547479079234	-0.1235734480251268	-6.527638012173898	1.118767030916263	-0.3364492711083273	-1.422163709486383	-3.737598355069995	0.1462706804991624	-5.875623512538153	0.04749870992336171	0.003299282013920698	0.01178062852717774	0.002036167077575305	0.01033300183931748	0.02962162041822173	0.02125757006820757	0.01240438885018837	0.01273827124670027	0.001163166429625615	0.03928301673159584	0.2704094086521864	0.2590178404139775	0.2886266107845137	0.2596845107638944	0.06215844786750363	0.05836300087075644	0.001230215022493863	0.03414126129038894	0.001845052081310325	0.09010149262675204	0.001532019456840437	0.02072627878422026	0.001183918665349357	0.04738180408533098	0.001024767567024286	0.06446277529783037	0.001011293336596712	0.004921859953211394	0.06537577639778448	0.05865657084958558	0.1269182519302826	0.1411276892875097	0.1980665065080849	0.2342533268584536	0.002874425391926511	0.02002466389752258	0.001103110513044459	0.01283024882041312	0.001155567901802441	0.01055320791278039	0.004250259594797094	0.005826586998385641	0.003454323274513803	0.01031634491225924	0.02457552783659805	0.07319533242673444	0.01094148246043751	0.01688391302812842	0.2575618758484125	0.2542081240873371	0.00179942186782184	0.0456606533099835	0.001462868430793926	0.02664953465159541	0.001052103600460741	0.01613569587163296	0.004879871912670413	0.007411770846815807	0.001098546599297145	0.01903630242383211	0.06245053072834625	0.08232536952744419	0.001133478520658935	0.0316101903678522	0.02537406009085692	0.02411327579721174	0.01936436274370058	0.02578863565339684	0.001008960556792462	0.005668454757144538	0.01684327343791206	0.02569952949718083	0.3586195029354663	0.3603885431973918	0.00174408433998692	0.05648188918737154	0.001564001000258971	0.03532397541067218	0.1546370671721692	0.1410299685863141	0.1318161000128249	0.1015655695635918	0.131680978091072	0.1034533508812286	0.1718338253696513	0.1809897305927566	0.2488176582699474	0.229738018227431	0.001602889068933321	0.006417593284121254	0.001989337994937414	2.230608554733624e-05	0.1149106470259806	0.07664573296524396	0.01519537546266216	0.0278929739797786	0.02266825229101151	0.03737475611337327	0.05870559510212067	0.06314977142018566	0.001069907868102277	0.03743436232812389	0.0806936713902885	0.1818819869266433	0.02065905647587063	0.04252033765190793	0.07043677661800456	0.1001023663622664	0.1549757284776281	0.05531146058445111	0.1718058221224425	0.008277278163843906	0.001005159069178919	0.004726341421912727	0.001012524181352612	0.008642354327293045	0.004714317709684107	0.0153148936471347	0.06620089149106584	0.06581423550789994	0.2607151864384473	0.2499795410734279	0.1581640615520582	0.1970965589851439	0.005892214062159585	0.01468642994393366	0.02665746147859062	0.03954439963709899	0.2143541057420589	0.1465946370503405	0.123342504213125	0.07921997436752086	0.04015803009222716	0.06523012827080357	0.001035540952160782	0.006719878969760533	0.1195704792309959	0.06059430829136472	0.07219531888040863	0.09035469835353249	0.001074016809686866	0.005769114358890869	0.001097815297750435	0.01949218641269937	0.09650148681932702	0.131487345295301	0.08682888455101759	0.102583908150402	0.006488254767460983	0.0009898965358769928	0.0018009937827575	0.004407176872577051	0.1424889479939998	0.03692879919695783	0.2360780257443839	0.2536078137527257	0.0472370519901441	0.09733288729880718	0.003710700815117799	0.05755165656246516	0.001056518558357573	0.03298603125290926	0.001030237786748927	0.01551910536701519	0.001010358459412545	0.01168590482858726	0.001021925726244961	0.01268241459090988	-0.0003733062077611267	0.01315902272911283	-0.0140607107250151	-0.001759250949936184	-0.05164549186380395	-0.05040610904122925	-0.01188059475800364	-0.01677483693193937	0.00107967745963469	0.001038381411583069	0.006423337089897805	0.002260965500049208	0.001121189550939798	0.213770350380903	0.2572272853631013	0.04615068187744057	0.001188329488255447	0.001776524080722214	0.001836205174007338	0.001256151913164858	0.001022708057910912	0.001009771085230524	0.06510457259452535	0.1695577714652855	0.3122045790564416	0.001200054107296254	0.001103794257769732	0.001033510160455009	0.001592454692122984	0.001439509410458151	0.001121358424365061	0.001050180107366218	0.1661623202794707	0.001830247248552046	0.00134571467800789	0.001045615486277907	0.001205114281602902	0.001113191639513598	0.1013337170899687	0.00112806175857996	0.0124942032367399	0.009654449529419814	0.001008676891850086	0.0608828511734121	0.3242602147807602	0.003353876382261187	0.001080366668237752	0.1629560185189846	0.1409264524693739	0.1390500213197333	0.1905107903783576	0.2468266710941273	0.002796142151888097	0.001780505359155196	0.05371735940455312	0.05525725484894856	0.08458049531473386	0.05618041862880093	0.001085635865423496	0.04725500418009709	0.03518294538819394	0.01905910695035222	0.01958028532087778	0.081262858002174	0.001005792577892063	0.00101395626190941	0.001058736431297334	0.0601818866467643	0.1945175926889204	0.1864915129264316	0.01884306425609757	0.04474959244616476	0.06396346558556443	0.001734794133786684	0.1142803899057898	0.00104290166373004	0.05345200189829161	0.07199982118536245	0.00110157806951801	0.001119009405844108	0.1605099828765786	0.06702016370681535	0.001154261880720739	0.001069592686126146	0.02923135297150239	0.2070834908011672	0.1848852649491812	0.01053649203542588	0.001068796226189296	0.001058345643613862	0.001019823235108349	0.001041796216642967	0.002300681892511526	0.01038171610485522	-0.01457172844938764	-0.0009791504109388732	-0.04581324797710244	-0.05369669577410313	-0.0134719166212465	-0.0160460411938902	-7.613727522251676	-1.818538184632202	-0.09385545046323426	-0.03762620921145481	-0.8916658907579539	-0.4866995279873955	-0.07857573108597167	-2.966504076242639	-2.142750095579741	-0.7492626030388748	-0.1407386728760152	-0.0008521102254447487	0.03299821888328128	0.04250896165957845	0.05508213056086422	0.04854185281068815	-0.05564909536178793	1.845194592958902	4.851270701357202	-0.1272418519448175	0.03288054912867214	-0.08003636904929463	-0.09384670840526477	-0.1046016272835422	-1.346581150959034	-0.6569555287830733	-5.195852599421353	-0.06671345850764163	-0.1135732134513726	0.003951208081652145	-0.2087649332547111	-0.01049441427173949	2.768945267665136	0.03470643665009326	-0.5790167087371249	-0.5207212086260937	0.04537513346269662	2.430083111006846	-3.221079170916021	0.1210726521868781	-0.1098225344277544	0.3909599707464348	0.4209452253155034	0.3042282815949655	0.4567843481099612	-0.6154075026294411	0.07315359334134772	-0.005938323696279706	-2.058215954833629	2.746940874523324	4.327561113224548	-0.122225797479863	0.06223992835844479	-1.13747558025872	-0.1387283139417357	-3.137848211248099	-2.88942754970333	-1.332690721856537	0.02831604811579914	0.03048515937408457	-0.2737802964132562	-0.4606959734066138	-3.046556474995815	1.734910412408749	0.7962098723770044	1.065006006115925	-3.195217364515043	-3.760036579770412	5.360540614882574	0.06530150577834136	-1.847182298246469	-0.08320356349032836	0.03013865615521941	0.005852558621879308	2.864629482750165	-1.017917048848029	-0.1159450391953324	-0.05440338977377796	-2.696973869078734	-1.897107699772562	8.588910042422931	0.2229350846796868	0.04250043383543498	0.1533270116478701	0.1069218405361675	0.1165628022616778	-1.723037269376243e-13	1.084697591569818e-13
0.1	-0.01029398029400385	-0.04339038407031497	0.07298445854490559	0.3393726648828749	0.9110373504103824	0.001166691997230222	-0.1705257551986278	-0.09197161905959052	-0.09543912688796298	0.3838455678267636	0.05077073354018762	-0.1205217346774506	0.009512808703862553	0.05692558008827286	-0.08422073872892889	0.6982640444280692	0.2364226605647286	-0.698264044428069	-0.2364226605647294	-0.3862827092195669	-0.04876885634027496	0.02441363439346212	0.02888277879618337	-0.1429794790681903	-0.05105508226952127	-0.2302582603755209	-0.03435153643633158	0.5209145183659344	0.8716466117073431	-0.06615958964018033	0.02362038531527932	0.7692977366288067	0.02711579162426378	0.6439022480200999	-0.5986962538232378	-0.5402510976224362	1.592585113151516	0.2514261823221463	0.1118245363907036	2.787685995023935	-0.8104494753162116	0.6709722712937887	-1.903373057553443	0.9463042686946477	-0.352501183816091	-0.2935016531728437	0.9535921453266022	0.1430799850489908	7.268185639888546	1.159850513591964	-7.268185639888546	-1.159850513591963	0.8047276364397762	-0.3454124957084254	-0.05229873581172956	-1.394773130534216	0.4237000160264793	-0.07075588678984562	-5.866508777026575	1.395319023249842	-0.2276000726714888	-1.583459066892546	-0.733813536579438	0.1150904994037812	-8.464164707264926	-0.007176767151708934	0.002231052204618375	0.0108634995960592	0.001556330362015815	0.01003932462075106	0.01742571864195783	0.013623757606812	0.007293689271076127	0.009080599193489426	0.00114363616633535	0.03861548488643909	0.247088489796214	0.2305617052761074	0.2749857158550327	0.2390702494118531	0.05374904883308627	0.05143725620731699	0.001216632667106453	0.03290674782803511	0.001798572047444499	0.09008192185873233	0.001746620629101021	0.02107948348826608	0.001234845562209261	0.04783940804186652	0.001023731935743371	0.0654144471782216	0.001010471618171125	0.00535727884439411	0.06383734658306402	0.05697426040482112	0.1473030336760076	0.157943309783517	0.2539359206839233	0.2854496838116288	0.002055166192088441	0.01897575167350748	0.001107557687687434	0.01318106888850488	0.00109817943255826	0.009973248794140171	0.002931832376622065	0.004969111716021401	0.00249396214255219	0.00949231379603396	0.01357070236017711	0.06407763766274401	0.006232147451987842	0.01230852969904064	0.2235518152249589	0.211106682648658	0.001745322267564423	0.0449026356461673	0.001407475391807045	0.02593550565246047	0.001049187992871084	0.01618273022840835	0.00309517120996505	0.005981309433954182	0.001109878856727548	0.01891920077693606	0.08338848128866853	0.1079398114519567	0.001131553634380482	0.03195574083492222	0.01749579981650192	0.01864188217038106	0.01345828391340822	0.02080805962520525	0.001008811477976592	0.006065282783026476	0.05251886371903759	0.05561472613281748	0.3433203737491143	0.3300646295446402	0.003109345670592694	0.05799817940319513	0.001326442747023782	0.0344142959356022	0.1573175165148885	0.1430201866189456	0.135275005334201	0.1043539958423222	0.134313420398503	0.1051832877071391	0.1762744037097187	0.1815212838287961	0.2437620719420492	0.2211684716423473	0.002604142282627573	0.007237661781720155	0.001738485956225127	5.465339405301674e-06	0.08733532446247265	0.05984503892780845	0.04784761024755171	0.06409772781807928	0.07184088549215215	0.09159645652219088	0.05619342948548677	0.06074788251118286	0.001080960406627942	0.03801962352385169	0.06193101811162507	0.1697152993560324	0.0360023734646636	0.0432901608464226	0.05005888165126355	0.07412136096495518	0.09670336738627583	0.03284545575267077	0.1312278833911635	1.236750385233519e-06	0.001005599568922963	0.004992606359983921	0.001013587646791271	0.009068667507959541	0.002965528296232482	0.01382347629605732	0.06244879646984981	0.06150274665762654	0.2336301191986263	0.2215403037657133	0.1670824464414934	0.2085815365771906	0.01682650853835045	0.02529506140200486	0.03803995530508286	0.0501225856721818	0.1551141225570503	0.1322520541760827	0.07253651011865464	0.05035212232991514	0.09463854459149876	0.1358377283964049	0.001040539430499326	0.007522292697886636	0.09195492949711961	0.0468880077401545	0.07127243574306492	0.08872935308598991	0.00109343493714402	0.006314451447922077	0.001113675069439347	0.01947156439309941	0.1291717505685299	0.1558698353457167	0.07751464125532599	0.09399917086972592	0.003968853439927581	0.000258455330033786	0.001448791979467575	0.004012050302071689	0.09032272452345418	0.01656891357931077	0.2257731895762825	0.2358106456862083	0.1488433919555242	0.1948929573409929	0.009592470388662446	0.05820679137684244	0.001063157665942811	0.03367566935523373	0.001052845315952713	0.0170518827867224	0.001017946979116798	0.01272892115383455	0.001037851594595548	0.01383704776141723	0.002245379865751163	0.01032198167134898	-0.014546437680942	-0.0006935379389642781	-0.04576814299916562	-0.05354164715463791	-0.01342467459900311	-0.01512505293546939	0.001063516931499578	0.001034382731961224	0.001075381314911741	0.001178133972054834	0.001123413471853447	0.1945954488223458	0.2414565863216663	0.04059387761078314	0.001211630650855962	0.0017278269685743	0.00208172168633341	0.001314186855928384	0.001022541498781793	0.001009447263725283	0.0593442261885174	0.1859280805359366	0.386783125078227	0.001140464041634135	0.001118499397322682	0.001037853329503796	0.001425823255509503	0.001456744957558416	0.00110323414569292	0.001040536776743687	0.1573171571564734	0.001583990983569051	0.001348670835402175	0.001046328826016816	0.001110487444300354	0.001128545834451556	0.1190541571760193	0.001130474446897644	0.005413814904916914	0.004635282814635405	0.001008630988438417	0.1203622517514459	0.300649732916334	0.005480698403132059	0.001060939092322894	0.1605129705513587	0.1402779546331598	0.1377676201469415	0.1781512346880446	0.2242175307245704	0.004332039241621408	0.001241515573499534	0.04389416568542933	0.1094868727424948	0.1681337416746795	0.05055205300768561	0.001098132959314185	0.0292005335899494	0.06802443510252358	0.02831139793172365	0.00104783484522743	0.05546999082284051	0.001006279012591237	0.001015297545677055	0.001062182238430915	0.05555872546107952	0.1744500549795804	0.1776963799557812	0.03641829927597529	0.0567197574969927	0.04869581013848498	0.00103301285477818	0.2041707817213457	0.001048127483263855	0.05172844460329715	0.06855267225146131	0.001123657168153526	0.001139301688013435	0.1900374512430523	0.06318082976033511	0.001260639361663409	0.001065199240415236	0.001012558449251762	0.2073228959405593	0.3687635492516143	0.02005170173451273	0.001071451427081008	0.001090867171423864	0.001030686696205349	0.001064584900501356	0.004836414925883197	0.007455073396832075	-0.01501951925264602	0.0005149813079949251	-0.0398682416455587	-0.0565996609583137	-0.01494513342888081	-0.01301477480978927	-7.874920064001625	-2.373637897298098	-0.1343889830977893	-0.0358483830508077	-0.6846449331337807	-0.2550072779741687	-0.05282984063542175	-2.653589320985945	-1.917347166428699	-0.6522238981745485	-0.1015207464499036	-0.0009346784382032674	0.03798562104757251	0.04825125531815753	0.1263381910408148	0.03603181811537633	-0.261428692004779	1.527459448655505	5.371173099255812	-0.09677701685434127	0.03880348087340022	-0.02042083124136401	-0.09524869368733099	-0.07946323747020397	-0.4430795218920331	-0.2416317489293674	-3.26340658492557	-0.08563203879636705	0.0009819130565386417	0.004746400968711927	-0.05037945495641414	-0.01567470374874116	2.299284295216749	0.032984740240703	-0.5156418465177725	-0.4882865322313814	0.03121573186087006	3.311262875706074	-2.748886607556288	0.1767733835647216	-0.06764227050561812	0.005259328000373068	0.1342679473786872	0.04182916374266366	-0.3192115982579537	-1.091224490496411	0.0773584232154905	0.004019894377665905	-1.310768684983775	4.320345413007608	6.122869387780457	-0.3393313833062043	0.05510642955756831	-1.27696809232682	0.1425544239428066	-1.874618064588355	-1.488140821623911	-0.3182179617641906	0.02247384411379278	0.06417494218768335	0.03099207699517091	-0.4125241724681347	-2.628690946159895	0.5845158868493847	1.272395263718499	1.04501579024991	0.8987033454757014	-1.666164986335834	8.601885359601852	0.09794637136926972	-0.885996243795736	-0.2342345954629936	0.09189014896485753	-0.01876614076546367	1.968216857967075	-0.7212877753524934	-0.04359656986807524	-0.02647790013937006	-1.214976478277153	-1.646368559016252	9.841835628903533	-0.1822442251681717	0.1011586792276509	0.1531439900696113	0.1013007685232779	0.1145466717228197	-3.715352279049698e-13	-3.219417676300105e-16
0.11	-0.004637894893620453	-0.04918691902913992	0.06846849837853138	0.3550812539536268	0.9134922951042523	0.002236021343821898	-0.1415145668028509	-0.09979660193110261	-0.08627917438270208	0.3649127059887564	0.05979975042761958	-0.1238142299798626	0.007043734702441554	0.06588935270447542	-0.08350579060179673	0.7684461740687022	0.2464210645129734	-0.7684461740687034	-0.2464210645129553	-0.3778388678225468	-0.05208913905727286	0.02384160229994254	0.014967000362605	-0.1387774548509477	-0.05155834185835507	-0.2703244929242943	-0.01962872578051297	0.5193284741413098	0.8553632474999961	-0.04511463913579303	0.02463472977825879	0.6868678382807706	0.02658723432101645	0.4892148352233576	-0.5527316558241846	-0.3608261705533182	1.549494124715675	0.2400746869573951	0.101210802745095	3.009482456181171	-0.7361191376034688	1.143857839057143	-1.884135276605546	0.849955534096391	-0.3167903775023052	-0.2014228945045051	0.8320629178653018	-0.002157651093859061	6.761414695335549	0.8412289018003575	-6.761414695335552	-0.8412289018003404	0.8822750105449495	-0.3187985869861709	-0.0619382538090134	-1.386675065375839	0.4167598699224138	-0.031456346738522	-2.178092321430757	1.535355335298288	-0.08594288097763078	-1.672848179612951	4.496404857931955	0.09076057902330048	-7.897920374726644	-0.08994998067495691	0.001660547655726067	0.01041195632584867	0.00130146343127859	0.009975118799941923	0.009603036744110401	0.008783267936511317	0.004313307661932945	0.006948086919480886	0.00113282764153961	0.03814270143719307	0.2254737052088226	0.2058251479749719	0.2599362853894323	0.221004565454184	0.04818542595898802	0.04675178168221329	0.001258986884952398	0.03201194887578837	0.001754971648891487	0.09000808691996885	0.001895387693999445	0.02137810158763516	0.001274171717981958	0.04831707927698564	0.001023563675325405	0.06705754872017908	0.001010101001408213	0.005750302575707956	0.05933626082846254	0.05312453269208282	0.1603160154693495	0.1691445185337873	0.3041296507990596	0.3317780187392101	0.001606742871923006	0.01831888095604491	0.001129637471378156	0.01354993032695324	0.001071381680000705	0.009542813291094994	0.002182009825234301	0.00437940089752342	0.001977634731670445	0.009060892968588681	0.007579878060490739	0.06002296550634693	0.003709762251583848	0.01019204532027717	0.1958949403902925	0.1817810870530024	0.001607484583536024	0.04388273258215059	0.001375802113768082	0.02549336604399548	0.001049563228049357	0.01626250108235907	0.002121896864815652	0.004998880926407588	0.001120061419547101	0.01883922092535557	0.1020939810513071	0.1293004354903946	0.001131355705649977	0.03231153207366417	0.0111896307973444	0.01416202592355311	0.008825817177367605	0.01682830670325022	0.001008977666968485	0.006424223866939866	0.09225697375717105	0.09005627857386031	0.324267425611201	0.3043374722327337	0.005152646734060005	0.06005482477524136	0.00119457185658414	0.03358172641259788	0.158149575772447	0.1422917814230034	0.1369885706119704	0.1050019826340581	0.1353915001747797	0.1050950715119467	0.1716516320638563	0.1742009049771076	0.2323382156606024	0.208159471947357	0.003019116506615172	0.007578884740364602	0.001473145118002337	5.198033233358975e-05	0.07233142278595135	0.05031593767583645	0.07082575613639056	0.09637835299447002	0.09940946570250589	0.1266703673022914	0.05153787290925828	0.0561009546662292	0.001088201185358867	0.03854373046981243	0.04779641112497185	0.1589787784278373	0.04252638104329493	0.04082116444494666	0.03685229846250812	0.060838021600548	0.05562802190344041	0.02597390736024871	0.09431558492160495	6.441020631671953e-07	0.001006118608877062	0.005278424562747798	0.00101581706920232	0.009593069428754103	0.002057658871913232	0.01317586346989065	0.06028218412232504	0.05874406536655118	0.2088235734452897	0.1965941053382018	0.1656704257686558	0.2091560590092436	0.02715447210426395	0.03678049453975514	0.04540543867386176	0.05693198158013612	0.1178913839933019	0.1631313131779712	0.04623929170562994	0.04400933435212551	0.1203996031804091	0.1828022513060595	0.001059210062398894	0.00866478415990124	0.07650284433766043	0.04021005300293518	0.06875194677092075	0.08569004965461462	0.001128584430886313	0.007081340106886823	0.001123529234224104	0.01946646898400049	0.1443862823941524	0.1675811376036994	0.07286610599657803	0.08931693727337277	0.002734303159432312	9.86222991405274e-06	0.001266433237511273	0.003791392025354973	0.05163736850060253	0.01123554444806087	0.2169173884326659	0.2203996966869186	0.1973704232456804	0.2330442345286156	0.01216576724287005	0.05233729178579032	0.002000164481560767	0.03589720416172145	0.001065287361238964	0.01856978900198255	0.001022190360309649	0.01374704289051954	0.001046680625688786	0.01496120604954419	0.004214666528368142	0.007306852255835148	-0.01495738960472632	0.001189869783302741	-0.04063344909380926	-0.05593417562163667	-0.01482425960627899	-0.01375386135892876	0.001065600793222431	0.001036975528116979	0.001059724097381913	0.001132791707345219	0.001120017338470872	0.1792358325084959	0.2228719565056417	0.0420032828849308	0.001380500034162852	0.001693932823302974	0.002024363469775118	0.001315936436544812	0.001024105242729383	0.001009942079295985	0.04875266215219744	0.1759052714181452	0.4095327391876449	0.001136981746299107	0.001181499525486368	0.001048250138222369	0.001372647372177179	0.001421715461186506	0.001121408355053428	0.001046897662978322	0.1395604589987617	0.001361881120460598	0.001337819814898598	0.001053020852307845	0.001096067381580421	0.00113245339928504	0.135120121076504	0.001131720912201936	0.003350120948144456	0.003129952969645547	0.001009590270928497	0.1638753884004234	0.2720250335310694	0.008848022518062224	0.001054036902575487	0.1585400180487689	0.1389645048947487	0.1363590604225065	0.1517705902619905	0.2006079182736311	0.002709132297136789	0.001158186739813159	0.05946250053702404	0.09038383646804778	0.1069119008366948	0.04169154667234586	0.001093712906493582	0.0310469240696189	0.03465127055898905	0.0147628159166969	0.00117339110300037	0.02846967681831569	0.001006980070725836	0.001020539929912336	0.001145396591713267	0.05924749391118145	0.1566596568231253	0.1507937162935101	0.0406215665813679	0.05194070731924903	0.07148417232954722	0.02280364667116344	0.1129375354569077	0.001104463037490146	0.05902527156241255	0.06285645671025474	0.001200309976180222	0.001129123600346084	0.1469046580482687	0.06983341975109253	0.001587491753861418	0.001085866682701295	0.001019652266846035	0.1959991938282289	0.1850698524882836	0.01055909375706286	0.004590038180184602	0.001067552290778887	0.001023154469990117	0.001048496343440014	0.005686554472972893	0.004173145927524481	-0.01531863781017461	0.003613188285815723	-0.03611092114705359	-0.05779431581929341	-0.01612714555547318	-0.01297393902169969	-7.992443817302028	-2.890181245949452	0.007958333785873873	0.01330740095792974	-0.3246197327524068	-0.1690594252438566	-0.04010596257073509	-2.297793659948186	-1.708113757871991	-0.3064757540135301	-0.07448156860974237	-0.01162117397991241	0.02290090843690026	0.04738558415968912	0.1976643380822067	0.04102987019060159	-0.5005163064225941	0.6965370776293502	3.9127384578313	-0.04325289506952568	0.03665626823954678	-0.05109830279691364	-0.03527159045678491	-0.01880322774602824	-0.3305395208170331	-0.1712115268771626	-2.63163017156789	-0.1212213235285484	-0.06278688485177572	0.01057210895168768	-0.115454755369032	-0.003418276421354719	1.981726715355208	0.03706868608041694	-0.3813854258207774	-0.3219920709775271	0.03809844209158544	3.533486602333501	-2.422625579375738	0.2313358779184987	-0.09220575422631344	-0.1440627340195578	-0.001276389757810957	-0.05772505138444162	-1.145009714494659	-1.51525032029325	-0.009236247407138626	0.006026008146081529	-0.5935471953044797	2.037537041789228	0.9780570627652381	-0.5753237663260244	0.04796402398050751	-0.8945234880191452	-0.5643275942685752	-0.8977849508154377	-0.09852048842975061	0.2027210059183092	0.03208259524025171	0.04923482324138102	-0.09869140057279763	-0.1563472980082149	-2.359784881844406	-0.5031058961452274	1.017686730793229	0.3508886602310248	3.809396165236035	0.1423225195313135	0.8347636630345994	0.1280545078324319	-0.4462479586394194	-0.3740071119465638	0.06955463657387058	0.008633355385052423	0.3515500881037493	-0.235732689440615	-0.009412246943830886	-0.01726135640678577	-0.05906884669893668	-1.44215566197579	-1.509106406382567	-0.8494664547127533	0.328935898052179	0.1511654438345802	0.1022075248558486	0.1110770208805381	-1.111155337081451e-13	-1.291234138577335e-14
0.12	-0.0004716835268982843	-0.05428743554379942	0.0658102304359072	0.3703697758516571	0.9158490827608325	0.003174297448137841	-0.1104374906340828	-0.1063254425840412	-0.07290517792089626	0.3461441429629311	0.06757897272857004	-0.1270733922443211	0.005462155868204174	0.07342484924456753	-0.08430523758016183	0.8333558264766913	0.2532752111157606	-0.8333558264766905	-0.2532752111157502	-0.3686725216570784	-0.05514791886596199	0.02317825789894684	0.001183427304748012	-0.1346431808198975	-0.05171541551958782	-0.2744471985780937	-0.003922185182670731	0.5192689785718858	0.8381969600143274	0.01484053192796584	0.02549524061242178	0.6138172208866	0.02548848626722188	0.3459274413019416	-0.4594925649884428	-0.1687126528717682	1.508571678607245	0.2317947749399841	0.08561388793555809	3.20086354962387	-0.551221031603276	1.51378106260617	-1.870513295110388	0.6963453513885279	-0.3458345762315612	-0.1160026195001459	0.6679369300965616	-0.1597990360421403	6.21369019335968	0.5309990445008135	-6.21369019335968	-0.5309990445008123	0.9492285901290902	-0.2931119140458133	-0.0705611973067001	-1.368332055389715	0.410149978788272	-0.001518701269442254	1.322196601970122	1.592065011660922	0.07770965836877723	-1.76004372255628	7.048230575294503	0.0843237736364722	-6.588308516491345	-0.1212149172612548	0.001375601694158861	0.01030022636499837	0.001175213939684318	0.01011147628077443	0.005528165099992224	0.006308028315135862	0.002777903959026118	0.005748125720583241	0.001125726060427113	0.03784578336828628	0.2057060368956709	0.1845244016629869	0.2434238755035127	0.2046614915990644	0.04578261213290639	0.04487564618354817	0.001364587407694881	0.03147626596321183	0.001716216296262535	0.08989372108584286	0.001941183301989077	0.02156075984919648	0.001294707540260135	0.04878917157409462	0.001024261819938216	0.06927537835443898	0.001010163313559067	0.006147015089085457	0.05203368965060028	0.04712394515906562	0.1641326707363538	0.1715491468607279	0.3431588891392937	0.3640693443996549	0.001380323352446915	0.01793757840325022	0.001172180694976969	0.01394794348150215	0.001063186991680729	0.00924264206902258	0.001778998636179196	0.004012117497966963	0.001701199716668122	0.008876603246055579	0.00450184176364539	0.05821315501793682	0.002435797860690431	0.009093371160373436	0.1711937174503458	0.1578757264699933	0.001427492334402963	0.04242075418537516	0.001354536035127402	0.02521222695375272	0.001053098157032152	0.01638145918956404	0.001625754728683579	0.004285244150156721	0.001127105431529078	0.01878889503040194	0.1192107054937831	0.1477520698167331	0.001131880158442105	0.03267501812813299	0.0069016878066964	0.01099305319494497	0.005700078937134977	0.01408165782942384	0.001009540598454267	0.006777770768251389	0.1313320165251619	0.1254132379760792	0.3017048426980462	0.2810905034660778	0.007842796173071728	0.0625605007030004	0.001125166019298927	0.03270349844848283	0.1578792595227773	0.1402764846019418	0.1374787704648917	0.1043963520326656	0.1354637889953776	0.1040637337073897	0.158514696410344	0.158618178690508	0.2163270668618238	0.1907699678006511	0.002417613492515485	0.007050488514506409	0.001298658186539315	0.0001408435808706112	0.07052703314890486	0.04800418242389938	0.07443055289370155	0.1028836170442494	0.08787829272707211	0.1128804836680053	0.0449110114051533	0.04953601557322469	0.00108960947810408	0.03894388529041133	0.04073737475590131	0.151341081701487	0.03024458297336935	0.03344413116043829	0.02317314423008986	0.05385095909816034	0.03104114394299424	0.02662801335268004	0.05972938189509504	0.001748088345131389	0.001006728702907774	0.005582114241060599	0.001019553680532106	0.01022395159805636	0.001643269066504899	0.01308611311798721	0.06074376475929665	0.05803309645218935	0.186015974235753	0.1743598832788008	0.1542537598961114	0.1978495287401766	0.03440028396240351	0.04550870335706473	0.04708807685748338	0.05782086425452836	0.1039867319171479	0.1790849316874567	0.04112882318420153	0.04809287529551111	0.09612397401199146	0.1534078904712254	0.001096719060579262	0.01003343459015933	0.07073846175566834	0.03802998346758003	0.06480491893235325	0.0812415904244579	0.001184487131782041	0.007866885254699814	0.001123364345994694	0.01946195734981331	0.1358709127708461	0.1624509669972524	0.07317250566923972	0.08887304217054894	0.002275824909430134	4.40645518061026e-06	0.001185534371628911	0.003674671149577911	0.02864212037883312	0.01124010667086443	0.2070680430768488	0.2068408440239767	0.1535157462557637	0.1787603049132274	0.008796961113369185	0.04406124704912402	0.004220897873205096	0.03997013963563923	0.001059843675195737	0.02008975548037347	0.001020543134499952	0.01477075057180223	0.001043045425467917	0.01607442887854599	0.005437855113966817	0.004113857471125854	-0.01529378595100665	0.003883143675938791	-0.0364170041263539	-0.05752812168462267	-0.01607879602643246	-0.01326957364135545	0.001067684654947237	0.001039568324272423	0.001044066879850963	0.001087449442634924	0.001116621205086007	0.1638762161946456	0.2042873266896169	0.043412688159083	0.001549369417468718	0.001660038678031579	0.001967005253216861	0.001317686017160054	0.001025668986674787	0.001010436894863926	0.03816109811588006	0.1658824623003549	0.4322823532970627	0.001133499450965626	0.001244499653648576	0.001058646946939789	0.001319471488846055	0.001386685964814655	0.00113958256441339	0.001053258549211526	0.1218037608410476	0.001139771257354716	0.001326968794393071	0.001059712878599712	0.001081647318861809	0.001136360964132092	0.1511860849769908	0.001132967377506631	0.001286426991361671	0.001624623124653366	0.001010549553411236	0.2073885250494001	0.2434003341458044	0.01221534663299163	0.001047134712832174	0.156567065546179	0.1376510551563371	0.1349505006980712	0.1253899458359361	0.1769983058226917	0.001086225352641379	0.001074857906125231	0.07503083538861825	0.07128080019360374	0.04569005999871122	0.03283104033700546	0.001089292853670364	0.0328933145492889	0.00127810601545522	0.001214233901670044	0.001298947360774749	0.001469362813790713	0.001007681128857291	0.001025782314146061	0.001228610944989503	0.06293626236128276	0.1388692586666709	0.1238910526312406	0.044824833886761	0.0471616571415053	0.09427253452060859	0.04457428048754276	0.02170428919247564	0.001160798591712702	0.06632209852152759	0.05716024116904969	0.001276962784200958	0.001118945512702468	0.1037718648534838	0.07648600974185085	0.001914344146062191	0.00110653412498549	0.001026746084434353	0.1846754917158986	0.001376155724951126	0.001066485779609117	0.008108624933283215	0.001044237410133364	0.00101562224377784	0.001032407786379345	0.006536694020062507	0.0008912184582171402	-0.0156177563677031	0.006711395263636353	-0.0323536006485487	-0.05898897068027304	-0.01730915768206548	-0.01293310323360994	-8.037510415520007	-3.045896339845943	-0.06642632136295105	0.00426427722593065	-0.211594923359232	-0.06849706291799826	-0.01765676452744004	-1.966427123156236	-1.572825145919276	-0.09035609289709308	-0.02969753856102317	-0.009040857508229316	0.01479365348329924	0.04713546771002583	0.2412838094951162	0.03676957452942828	-0.691600656027866	-0.231856636008357	2.563771245829548	-0.04166338394371633	0.04463382406646495	0.005632024893770069	-0.05076320990114298	-0.0300370165391094	0.00589281171768774	-0.03806970516395648	-2.179359582401184	-0.1740471053232154	0.0331820167381073	0.01258385157049922	0.003378891294965173	-0.009743914527366842	1.717486352799388	0.03452370340122222	-0.2534651428241503	-0.2416657225920715	0.03013689533989214	3.494344267940858	-2.252848898508837	0.2665794947013843	-0.07677395872272755	-0.2521189970237561	-0.1164555312444607	-0.1467951581300035	-1.97168108525157	-1.967325380840826	-0.09656541375246816	0.0124895454772927	0.1327005150312731	-0.8347268123154423	-3.649889495097732	-0.7229336327720413	0.03031600448729131	-0.6572032519615314	-0.8390529526661306	-0.6153626921919449	0.01699005534570958	0.03138941651422814	0.02604813924821465	0.08547099187432777	0.1425645718744175	-0.002981697131344539	-2.086295672531735	-1.791694653367791	0.7209503996254707	-0.1390868564706004	-2.086424753007207	0.4191007978909285	-6.669891389295219	0.1431781649775072	0.01358079658203472	-0.5160657552079486	0.09562144677021552	-0.01864939376207452	-1.400077714920744	0.1263799233635627	0.005030895187837122	-0.00569041998317591	-0.1473902074620055	-1.275949291745779	-8.645205731705222	-0.6635532542961391	0.4714388126815927	0.1535560426867489	0.1024179574437332	0.1123595798933988	2.67163441300005e-13	-8.357406689248689e-16
0.13	0.002441238197286281	-0.05828922216292595	0.06505286770093723	0.3852659245801978	0.9181595344814379	0.003939425625739851	-0.07757145169724033	-0.1105804053633508	-0.05679401628434564	0.3273244574777074	0.07366308123745341	-0.1308132406675122	0.004575209424403479	0.07920519381414275	-0.08666397317025987	0.8920228158735998	0.2570101831271706	-0.8920228158736001	-0.2570101831271788	-0.358879500626123	-0.05797521496222058	0.02242940069164001	-0.01235097583952207	-0.1305508312184623	-0.0516235321732504	-0.2603555579211655	0.01185578873210608	0.5209631201377423	0.82009319337038	0.07968275215390241	0.02630313342314789	0.5512693758828405	0.02409229080048547	0.2414492335458138	-0.3431679096677548	0.01358840963782754	1.471386700044489	0.2305465083839819	0.067475275221765	3.364817181317223	-0.3020916896209109	1.683193844774154	-1.898770882635829	0.5248811878155538	-0.4050231034162942	-0.06531014314927319	0.4924473997813405	-0.3086790429063633	5.51915186786163	0.2145507751564622	-5.519151867861635	-0.2145507751564372	1.008139351230954	-0.27382779293316	-0.07883502145001529	-1.341097002417211	0.4088886901497296	0.01772775182217491	1.425620988074615	1.553582289246673	0.261417610294879	-1.851930437505223	5.723257278980594	0.07977215911331131	-5.928433003030803	-0.1545631832967093	0.001225019972345764	0.0103756670838221	0.001109166178427815	0.01037888257326867	0.003343800654162215	0.004985423376572556	0.001949286761851087	0.005053731046390964	0.001120754923699028	0.0377250942172643	0.187945001192403	0.1665544888064184	0.2274560721620267	0.1899644053839041	0.04327562355440777	0.0431184994837149	0.001462071751704385	0.03121252243846143	0.001681468364694595	0.08976080786038496	0.001989821464576713	0.02171330345290582	0.001315442742382532	0.04923904801784516	0.001025513190655822	0.07191747253455436	0.001010445144256822	0.006522673540635658	0.04426654982938003	0.04065584472818192	0.1631792985071882	0.1677122153904461	0.3753356191347066	0.3864219948361646	0.001258882685538784	0.01771783374330949	0.001216451895851143	0.01437152362345274	0.001063132917588078	0.00905129728467703	0.001551862528366405	0.003752802458984371	0.001541737196981585	0.008824559640120057	0.002869103349972315	0.0577041071158002	0.001761844690648121	0.00863342800901106	0.1490429930464721	0.1380897208790477	0.001283710355639091	0.0404421905363609	0.001338188311778305	0.02515194776542012	0.001056936279091188	0.01653678051959003	0.001359366723695892	0.003716522207509434	0.001138471766385866	0.01876466162021483	0.1339370670373682	0.1634528513213517	0.001132911285204214	0.03305427854699936	0.004158055379419117	0.008857360456403602	0.003689171148433509	0.012225884030484	0.001010404106646541	0.007091547718315658	0.1678551482181602	0.1596550060250538	0.2790809224341073	0.2599882152023446	0.01190361696168324	0.06576689606046902	0.001086454793322612	0.03172532513999207	0.1562383563995352	0.1369801293589099	0.136559722786276	0.1025197427495731	0.1343952083162014	0.102033154061924	0.1450950068678537	0.1416663168990495	0.1998663681965735	0.1714193870506241	0.001773906202970933	0.006446638886642937	0.001201094856826189	0.0002965098088767828	0.07435289836939823	0.05015967683719027	0.08010662844487335	0.1003984237066936	0.07240611724451319	0.08650397235835433	0.03825249894313688	0.04301667324643582	0.001093334788413817	0.03917505639168026	0.03678871800707656	0.1451782119641521	0.01665855420891613	0.02631490820619136	0.01275684335475241	0.04835725389420518	0.01707473534823244	0.02100022633812281	0.0335568577784592	0.001082882793734257	0.001007441506566274	0.00589577009326035	0.001023459255662625	0.01095265452734806	0.001451410408573955	0.01334967546194051	0.06312250054605678	0.05901541146615193	0.1654669643956373	0.1549307565143413	0.1406832652203835	0.1808327566349662	0.04300470277494929	0.05464733196705119	0.04874197987321155	0.05796290708934149	0.09859540414668949	0.1656102895426488	0.04284839462209513	0.05146172453496757	0.0846871416014711	0.128645630970369	0.001157483324080466	0.01154039384633872	0.06932112256679229	0.03900490207122442	0.06074704759088106	0.07654492260570349	0.001246593234789059	0.008586475614357811	0.001127963355822805	0.01946191563491925	0.1186233557979677	0.1475009188272868	0.07474274775739168	0.09001025282832081	0.001989464260626456	0.0001080555018621607	0.001159325280161473	0.003659141106159932	0.01564709685697657	0.008238457268995027	0.1949985795182951	0.1942922146436885	0.1012138489455427	0.1193194662429307	0.005051854426764003	0.03826468660892357	0.01359153527427037	0.05148198823363358	0.001052311613560485	0.02156663736450274	0.001018131419489673	0.01575149143988979	0.001037807841679361	0.01714121225792352	0.006675308421013908	0.001084232232179593	-0.01556523505923701	0.00620291622222295	-0.03348700826909842	-0.05847734136936315	-0.01720380242203192	-0.01248252050667719	0.001068511597637409	0.001041094204452944	0.001036584199150669	0.001078081131567822	0.001114697722751217	0.1524405877830857	0.1937245101271402	0.03756236006746385	0.001575772623343568	0.001632669725799818	0.002102917866149679	0.001353426450762077	0.001027785674354701	0.001010993584631169	0.03195287120991434	0.157944815794371	0.4504560401809411	0.001131376351570296	0.00127783395341159	0.001066824568394609	0.001311017577935422	0.001365854987497302	0.001162724222100964	0.001061023263780743	0.106787878215819	0.001128892033412451	0.001316234023473158	0.001061962162677597	0.001081587895300524	0.00116210529019423	0.1596242411260494	0.001134845775321628	0.001223702321854224	0.001517445733812331	0.00101194003953948	0.2390208381108727	0.2279226908017643	0.01970766738043062	0.001045322656050596	0.1510942568450771	0.1329963666573117	0.1308902112329728	0.1229606845167015	0.1664844150555021	0.00111377529764546	0.001120285670818356	0.08304146701277265	0.101643628654135	0.05690642284303491	0.02815404329356447	0.001103914076963747	0.03145801247178767	0.001320401811425062	0.00120068285495753	0.001216961531567092	0.001800580178959107	0.001008608206979071	0.001028997558826975	0.001270554630613907	0.06887952240817957	0.125629363372927	0.1159235447571897	0.06031604416688855	0.05382835855722482	0.08824950896901843	0.0451772042509447	0.1085147326628475	0.001271473201282405	0.06849100351523371	0.05426000910844439	0.001340309367281121	0.001144433043720147	0.0835839989223895	0.07705846241377043	0.001500542287710087	0.001153606589625518	0.001020770536636274	0.1653338263729071	0.04022729065525873	0.001062336320247452	0.03682573027946137	0.001044669798182008	0.001015620783645058	0.001032313023954752	0.008023653248822067	-0.001790981987596224	-0.01579466712069439	0.008115905535376274	-0.0314637385082828	-0.05901725760537512	-0.01824452460960418	-0.01133500119045309	-8.006463900775618	-2.907646879603512	0.04777996233005985	0.04054272581047103	-0.07632539765850667	-0.0632946542508299	-0.004837905640838179	-1.633721236886749	-1.362927396695945	-0.2522195943545719	-0.02058185444702185	-0.01585472596307165	0.01586535704593882	0.04296350110321521	0.2843838407421077	0.03807442357658224	-0.6110368198477983	-0.5218511989640471	1.937525832471598	-0.009215128239077256	0.04173828403132377	-0.03064098066382196	-0.01195094852490223	0.009246725204914097	-0.06646860452157377	-0.04415210340534872	-1.799558004199902	-0.2205778092536838	-0.02169090393814092	0.01773498142802245	-0.08560581628755522	0.001767334289999692	1.418970630384399	0.04029915496426668	-0.1715190392059639	-0.1378569205721094	0.0312720335607337	3.344384838776542	-1.961826450144785	0.3697966002052879	-0.1112664861159606	-0.4064162612698486	-0.2580122301074315	-0.2584728635033502	-1.439904314033465	-1.858636662675779	-0.03563762058068028	0.01782208107154176	0.2993545804942589	0.261918595319225	-1.712518471916007	-0.5923712439337274	0.01560905446078752	-0.5760387258807484	-0.563207684516963	-0.4593314037694419	-0.886044641696735	-0.1193669538615332	0.03416347128383314	0.06798099477871117	-0.02805152073700394	0.1868067234352087	-1.802275592163153	-1.594573225759186	1.075053031202762	0.1406807052384279	-0.9884320401726739	0.2102538232367576	0.7281115279580112	0.1582599789873442	0.16610186460414	-0.4320553866914341	0.05945909045940564	0.009539468067329679	-1.532350068561865	0.1025117343417305	0.01314876212625993	0.002133175256548614	-0.3629156159509173	-1.260315096519174	-3.549075681808309	-0.4665300203858965	1.718700859023559	0.1428111988568846	0.09420843305153818	0.1020656943512652	2.276603746898858e-13	7.319564659029649e-15
0.14	0.004453147743318235	-0.06119685675313798	0.06600896470394385	0.3998120825115512	0.9204650317127346	0.004525073504967995	-0.04329168813637981	-0.1124136796837473	-0.03974644942405906	0.3080617836953706	0.07816469323377528	-0.1352316142129123	0.004077483529697547	0.08336010555938896	-0.09041343765679756	0.9437277474706793	0.2575373349665485	-0.9437277474706788	-0.2575373349665472	-0.3485344599291005	-0.06065408447924418	0.02160906192403752	-0.02568948132268789	-0.12645403204405	-0.05140421285750614	-0.247344989643366	0.02695051096121778	0.5245033098876191	0.8013339346387445	0.1253665536893453	0.02714103120685369	0.4951051104505902	0.0224664424570737	0.165725005671308	-0.2406621592011855	0.1739792947239516	1.438573519169807	0.2308038770944004	0.04971782826078609	3.483608474428595	-0.06688333982251464	1.701062107354971	-1.959110954541907	0.379846048867643	-0.4815396006779689	-0.03815850944812187	0.3428503652209812	-0.4379448153214642	4.821278633393997	-0.1105649899053299	-4.821278633393997	0.1105649899053313	1.059632523342162	-0.2634265981981354	-0.08485750936558781	-1.329152523168641	0.4110398933841181	0.02396849261214588	1.105982126143138	1.455414674527761	0.4469192951729675	-1.891142140093266	3.216546837195904	0.09032476822950565	-5.311592602188997	-0.167145492596634	0.001150112274554871	0.01058113555428604	0.001076908447074057	0.01074884568725705	0.002236003208928619	0.004313533695706134	0.001528663438718821	0.00462397698918882	0.001117307995251732	0.03778188845662833	0.1722608114990865	0.1517266611506626	0.213223433753217	0.1774762376734819	0.03920224553922466	0.04000832735047988	0.001524013870174871	0.0311140151127568	0.001650404729558991	0.08961036779900718	0.002082025636318939	0.02188107278584791	0.001343678686737464	0.04965091519740789	0.001027197415867763	0.07490803145353106	0.001010864471831332	0.006902749716549003	0.03712286994104282	0.03472286096829618	0.1594916132291649	0.1613856920631076	0.4023659453850049	0.4034352008690693	0.001197077907469628	0.01761468423431058	0.001255250620526245	0.01481583075605575	0.001067196272486488	0.008895022477179174	0.001433924358496823	0.00355607551481098	0.001451512311395625	0.008853906346706006	0.002057537763437495	0.05770845868010762	0.001427702730002485	0.008405665526308502	0.1291562891061737	0.1214502370177347	0.001206344205662757	0.03803095430499882	0.001324646185664836	0.02524934788470656	0.001059979637937261	0.01672125015750244	0.001226005730035729	0.003203477094997599	0.001157028411572464	0.01876164373122628	0.1458650063673426	0.1760574960695871	0.001134366151945796	0.03346041671940807	0.002735589231246967	0.007605759725034953	0.002619302454442615	0.01115716175062868	0.001011531231534762	0.00737628221722459	0.2009967793432496	0.1921084446900487	0.2585374260693464	0.2419696205450474	0.01760334755699594	0.06985837317535254	0.001066197111131703	0.03063005306330023	0.1530825398191145	0.1321628751827925	0.1341300117194265	0.09925318933584464	0.1321129354406262	0.09891123458650912	0.1358688755181429	0.1293958315898744	0.185365497956123	0.1544803166769092	0.001464840610367675	0.006109073926958435	0.001175020283066224	0.0004808528210038277	0.07998877529954984	0.05401039829119278	0.09635067067923483	0.1066065979609292	0.06841399963957212	0.07688800012800875	0.03244890767454879	0.03745986246902288	0.001102509764919966	0.03924988315358176	0.03399409143861071	0.1398069465763206	0.009415311336024797	0.02265165654342964	0.00726482332914044	0.04514526991936098	0.009554921797873549	0.0140371768499602	0.01890733934111901	0.0002620207266478511	0.001008261499731343	0.0062149924688386	0.001027019476525931	0.01173779950944091	0.001376351845739207	0.01376109435054758	0.06708338571526069	0.06151647139108727	0.1473005911562813	0.1382594531994319	0.1291475233043603	0.1662997950632902	0.05463658260704482	0.06637531815771198	0.0526821285325615	0.06009818399533022	0.09289219698993526	0.1517177235996149	0.04404610191725123	0.05140964722496336	0.1145761314279581	0.1481835618070215	0.001243197961696756	0.01319956002426569	0.06949218165961511	0.0410459995688697	0.05718538004720684	0.07242473112771226	0.001309312043313895	0.009279316370299325	0.001143009109266788	0.01947071497711858	0.09972714599722943	0.1329556026362195	0.07587060432684402	0.09095226738046421	0.001639284815025742	0.0002163786569543211	0.001169762690700229	0.003708309933616654	0.008718728104873945	0.005782275491184398	0.1800031059971519	0.1811037718494177	0.08443387186702567	0.101656517688	0.003141705808391634	0.03531522290860133	0.03205637267476998	0.07209955585807094	0.001048763320047953	0.02296579675175124	0.00101692539713362	0.01666448357035265	0.001035142752171148	0.01813711473286077	0.008079099009202622	-0.001713776478011152	-0.01577365859730793	0.00791251391881094	-0.03191710155650272	-0.05881260588101107	-0.01820238250559069	-0.01115476809968012	0.0010693385403297	0.001042620084633291	0.00102910151845076	0.001068712820501722	0.001112774240414241	0.141004959371526	0.1831616935646636	0.03171203197585271	0.001602175829215538	0.00160530077356798	0.002238830479081602	0.001389166884362822	0.001029902362034161	0.001011550274399126	0.02574464430395338	0.150007169288387	0.4686297270648187	0.001129253252176283	0.001311168253173094	0.001075002189846954	0.001302563667025937	0.001345024010180405	0.001185865879789349	0.001068787978350005	0.09177199559059138	0.001118012809472711	0.001305499252551799	0.001064211446756844	0.001081528471739524	0.001187849616262977	0.1680623972751079	0.001136724173136903	0.001160977652340678	0.001410268342969259	0.001013330525668466	0.2706531511723457	0.2124450474577247	0.02719998812786804	0.001043510599271862	0.1456214481439751	0.1283416781582864	0.1268299217678744	0.1205314231974665	0.1559705242883125	0.00114132524264096	0.001165713435511353	0.09105209863692779	0.1320064571146647	0.06812278568735788	0.02347704625012333	0.001118535300254375	0.03002271039428647	0.001362697607393905	0.001187131808245712	0.001134975702351158	0.002131797544127749	0.001009535285096838	0.001032212803505569	0.001312498316233902	0.07482278245507601	0.1123894680791882	0.1079560368831434	0.07580725444701335	0.0604950599729433	0.0822264834174288	0.04578012801434784	0.1953251761332183	0.001382147810847357	0.07065990850893875	0.05135977704784121	0.001403655950356037	0.001169920574732542	0.06339613299129668	0.07763091508569078	0.001086740429355261	0.001200679054262906	0.001014794988842959	0.1459921610299156	0.07907842558556716	0.001058186860886533	0.06554283562562964	0.001045102186229562	0.001015619323510753	0.001032218261529241	0.009510612477581636	-0.004473182433409374	-0.01597157787368558	0.009520415807116043	-0.03057387636801686	-0.05904554453047705	-0.0191798915371427	-0.009736899147296467	-7.886916013759636	-2.864339841429333	-0.0404207711706819	0.02477564147616471	-0.08145187183398327	-0.0155689394933488	0.01783991359363881	-1.338010082993314	-1.131041444971398	-0.3609611796012295	0.003349701210052876	-0.01254622468945099	0.01783879932783876	0.03953361486984432	0.3109767572637441	0.0376531194032651	-0.5845773218065202	-0.7297750074204548	1.495882365111085	-0.01834435378104806	0.04877922217328477	0.01264602020695917	-0.03824559094536473	-0.01375895408532222	0.108572705019762	0.008366428564387601	-1.550055236476638	-0.2605816217711669	0.06471787830052067	0.01841351309879997	0.01451425730844016	-0.005500812386433514	1.09825900152241	0.03989925412461135	-0.07664674131915786	-0.08425541875677769	0.02432840510890975	3.136678391145507	-1.636110177221901	0.4435958461818029	-0.1001937123670189	-0.5562987836418254	-0.3944443573712784	-0.3650631241207213	-1.035405788806182	-1.485023305579957	-0.04330848019200983	0.01822490227525654	0.4717459231812497	0.9039467060404215	-0.2977816792378453	-0.5304273227484712	-0.0009528633804607772	-0.4988823820663762	-0.1458586943698718	-0.1590184463731124	-0.2500624393709148	0.0002581133867825093	0.02716144394990204	0.0967594024247493	0.1721358808400608	0.3007672850587462	-1.534730982623641	-1.294932546659493	1.238821915757192	0.2595599577571105	-2.170009512654834	-0.2650845120029962	2.190146678201633	0.1736195492993999	0.2268165753893796	-0.4007704870480743	0.09027152606981542	-0.01688119031684827	-1.319131319143127	0.08734070224557769	0.005965716838076082	0.007249354166190792	-0.03829668263910924	-1.403911974541453	-0.2896277086334462	-0.09413390631803241	2.292582617950849	0.1380115432986374	0.08886820991523194	0.09818339899576033	5.266042971708448e-14	1.420309850950504e-14
0.15	0.005827646408909596	-0.06315599283535712	0.06836988179270088	0.4140522700426327	0.9227688972698309	0.0049462182075782	-0.008132759668592426	-0.1120328721598566	-0.02307871390658174	0.2880862173025965	0.08138460690190807	-0.1403945984727131	0.003743982841280087	0.0861464192361333	-0.09526779180721703	0.988697835253398	0.2548459601225832	-0.9886978352534013	-0.2548459601225923	-0.3376907062907767	-0.0632622965751878	0.02074364014371086	-0.0390237851554884	-0.1223362370073243	-0.05117630069945085	-0.2333337895452556	0.04091193498389884	0.5298243176416918	0.7825398230315477	0.1467777299161364	0.02816807891569786	0.4436742943847681	0.02071349460891797	0.1093093818694312	-0.1528142543566248	0.2884195847689079	1.410058204515813	0.2294620006207744	0.03537251118108034	3.543014080474003	0.136399033962001	1.617765778466889	-2.03303279364171	0.269386339966042	-0.5437327904806966	-0.02857409812230222	0.2170269947149424	-0.5237312259813303	4.175595775737797	-0.4217611675537761	-4.175595775737808	0.4217611675537991	1.109559468301143	-0.2585558660819749	-0.08772792510372088	-1.340103364754608	0.4122049937470107	0.02106432466704683	1.73046419203049	1.335808523662618	0.6115711942979103	-1.861390872429739	1.172757632213002	0.1141019803762779	-4.949845716233918	-0.1814248625154839	0.001110689238195871	0.0108502723515797	0.001060304948301111	0.01117967649616111	0.001644981009376524	0.003946276880901572	0.00130287941064941	0.004359460733801349	0.001116070109953653	0.03801213986517463	0.1591095114922658	0.1396866018050652	0.2004803049094169	0.1671198861709641	0.03416051768143812	0.03599807223631835	0.001975360769229956	0.03151360548826936	0.001622459311279811	0.08945432251051304	0.002140766583731168	0.02200451075642662	0.001374575256322193	0.050013204839454	0.001029326614159959	0.07818742851038801	0.001011420583677276	0.007295417589608479	0.02911971638541002	0.02831793718193898	0.1527325360309477	0.1529408748543725	0.4236614840578288	0.415711877210162	0.001162824882409375	0.01758331631822873	0.00271743750589395	0.01672346373850251	0.001073021297664705	0.00878964905062125	0.001365502022251914	0.003390624368745884	0.001392471615383227	0.008918156148333458	0.001641605764509505	0.05809808169331938	0.001255829615304991	0.008374354565571939	0.1123564649439504	0.1074634570061348	0.001159574086516683	0.0352875917470015	0.001316993491400215	0.02555515756619383	0.001063282641278568	0.01693014305220777	0.001155803905588289	0.002756459182213465	0.001201552793336632	0.0187930089379839	0.1553316454570828	0.1856080334584745	0.001137501876379152	0.03389911874902009	0.001962501865401576	0.006860354879457301	0.002014599062051182	0.01048829232871231	0.001012886462806567	0.007632156665810255	0.2314863642625466	0.2225117364586564	0.2395498868944871	0.2267505071500353	0.02238569369398167	0.07365982836337935	0.001054262244097949	0.02945819134846834	0.1482747011698572	0.1259395886442834	0.1300539019402955	0.09469593516418411	0.1284190284339525	0.09474468428400096	0.1288066992327533	0.1201668566485763	0.1730253219849018	0.141120943702258	0.001389131339172492	0.005953947035784565	0.001179771162038432	0.0006621255644735158	0.08590515142063672	0.05872373953636761	0.1089993141411943	0.1117371291328838	0.06708086605039586	0.07326171252231359	0.02690866567872879	0.03228047227287367	0.001122085857744318	0.03918960783206267	0.03140300987374856	0.1348221092417654	0.005517435195900931	0.02141124921499297	0.00431323940792539	0.04391509938118125	0.005490385018964353	0.01192113973296883	0.01091329950362654	0.0003205738184631406	0.001009193453509547	0.006534045404354882	0.00102942845115793	0.01257740764384354	0.001325147426617354	0.0142582610390767	0.07124148504498584	0.06452048584914459	0.1314548207051764	0.1241642091295641	0.11801481650109	0.1530486939894584	0.06451791473837074	0.07631793713828103	0.05622368915491806	0.06193792112392298	0.08049756452172206	0.1324616440305372	0.04529662507902264	0.04933708207508335	0.1409436093986983	0.1532644397270284	0.001656685884002747	0.0153862399818829	0.07026035752901366	0.04323523318970522	0.05404660606368424	0.06879689384729738	0.004352301542457072	0.01319486554723623	0.001187072944498424	0.01950419379875748	0.08083139744294157	0.1206131339115019	0.07624598827868834	0.09137651105176658	0.00139567872511456	0.0003313596697402065	0.001217315817914461	0.003805615431240703	0.004986752429847996	0.005053982340151747	0.1628288899683536	0.1662417505761669	0.08112754987592352	0.09850770625726796	0.002124390746234029	0.03493309858884927	0.05072315280464548	0.0926129913271735	0.00104743414802449	0.02425882874415259	0.001016435711402383	0.01749508265225561	0.001033985435400301	0.0190457600819639	0.009909527562381783	-0.004329230936000348	-0.01594084699007569	0.009342125770473006	-0.03069718808139714	-0.05832529572850437	-0.01908314280696618	-0.0100468839127228	0.001069900232562426	0.001043361704053611	0.001026432486101026	0.001066536808565727	0.001116479559148613	0.1353381198529605	0.1744065515961973	0.02527542458398115	0.003160827042287123	0.001583162116336457	0.002171087303731454	0.001421666300375643	0.001032930433511144	0.001012379274800522	0.01477870420826335	0.1351515707390151	0.4709396484810318	0.001125379667450322	0.00672780638435917	0.001082539009933428	0.001287107166093895	0.001319011621514748	0.001225495229646256	0.001083449022308734	0.08416594729731744	0.001104824036299807	0.001311999504820322	0.001068843841744443	0.001083680272565038	0.001298744784843243	0.1717690928411442	0.001144187231943008	0.001147631991670174	0.001358309878908039	0.001015114473680208	0.2966582229347003	0.1977572968861303	0.02811942821107439	0.001040425155351367	0.1365513553531426	0.1201003084999981	0.119472862077326	0.1161690650631684	0.14985740696959	0.001453095492883244	0.001200799070669705	0.09619698348163934	0.1219732735147921	0.06299350513741614	0.01804399143216372	0.00116271490900737	0.02701242986847955	0.001355736908176896	0.001181701537815946	0.001168012066457332	0.002161163265306472	0.001010694719329899	0.001031701137946986	0.001237348332583969	0.0781341827528346	0.1028088746803083	0.09607458925424801	0.07782800124613212	0.06069463323559641	0.04776366772436328	0.04767532915660037	0.1656958852288619	0.002684800002333498	0.07176431343921437	0.04910429408995742	0.01273794744834062	0.001286293292432637	0.04779341023573819	0.07596800697207456	0.00118810997452616	0.001322817828034135	0.001013595702415852	0.1252725586612395	0.0746564763013768	0.001059559314855627	0.07917333733096384	0.001046853194930389	0.00101618562485448	0.001033256948764401	0.01205908818340076	-0.006829524196061871	-0.01608345067595532	0.01062910559282065	-0.02957592397699603	-0.05726178653441916	-0.01988650412420018	-0.009186987538106633	-7.685170205301847	-2.963954506136226	0.06186980354301984	0.05349301867420785	-0.009800028621404059	-0.02989943089927904	0.02938939432445169	-1.074512164802021	-0.9478819137139221	-0.4388874803669749	0.07443405810635235	-0.01729822486375281	0.007632674768329387	0.03339271839374729	0.3429903516423316	0.04050794523252617	-0.6914501896492935	-0.9512254902766735	0.9702411601255176	0.005895067869754425	0.3130763386263067	-0.02097576880756549	-0.004237554279249134	0.01705534751443719	0.006263955502951158	-0.007901856257014239	-1.251294118771693	-0.2841658255640166	0.01682416966583964	0.02259931141471406	-0.07241140832951845	0.008547212605142299	0.8148289403399865	0.04656760733865471	-0.0667202046050865	-0.05198243580553513	0.02578519757965848	2.9403360705015	-1.421219336920609	0.3171695896931328	-0.1256264614196384	-0.6846706703833138	-0.5138186068774873	-0.4658648897178976	-0.8232867495217527	-1.192360114333111	0.002339286981075893	0.01828141338426587	0.4806518966816132	0.09797469028671495	-0.4563538695541206	-0.5098380402436212	-0.0108107251584111	-0.4908854859969298	-0.09830113093395978	-0.07940143425228779	-0.1595137523946229	0.01433460005457791	0.03436004230860377	0.07862915307530066	-0.01166630265591507	0.301118864682914	-1.30687274091772	-1.349761353049869	0.7635831376530311	0.1126497534983092	-1.852980953323896	-0.1580120913889103	-0.9700421461412136	0.2592789705811244	0.2083350195250636	-0.3320414558090196	0.6551136456130596	0.01437623910410135	-1.148008151213756	0.001978838997966724	0.01534047629960934	0.01239979501258113	-0.07453401081301027	-1.570878033477824	-0.3862317122579828	0.02580391479858529	1.828913615649359	0.1212910922220629	0.07747207931861838	0.084367662769288	-1.505525994232827e-15	1.108333385554059e-14
0.16	0.006642028468278989	-0.06428612578200266	0.0715816656342172	0.4280251309513856	0.92504412705156	0.005249751706642525	0.02746533069988514	-0.1098186152173264	-0.007685518208259121	0.2674605184292265	0.08365741313757483	-0.1459597808065321	0.003505352171750956	0.08775293794534765	-0.1007041664007409	1.027296800037157	0.2492210878423184	-1.027296800037157	-0.2492210878423169	-0.3263344452835231	-0.06583200270279407	0.01986448185387801	-0.05253945104507875	-0.1182162145735608	-0.05099391865087233	-0.212051579831664	0.05364544930747607	0.5366205125466935	0.7642319033684352	0.1509630908146282	0.02940341495119695	0.3966026940207533	0.01887832949714497	0.05370168443066788	-0.07486153208621693	0.3441526452758863	1.385108194704059	0.2250767220772704	0.02619558755161185	3.571440854566259	0.2998065439035057	1.446154143522878	-2.089137450662468	0.1904245623661825	-0.5619792154836535	-0.01918450544003263	0.1068913717037925	-0.5543489039344378	3.547054033601882	-0.6972644771650391	-3.547054033601882	0.6972644771650405	1.162133997127767	-0.2557254045302009	-0.08760481126662462	-1.365424934526381	0.4114853727921977	0.01486247071706464	2.56018404923899	1.209832734708414	0.7419567253588638	-1.793903751275809	-0.2286162284639883	0.1319824335571314	-4.439749461827023	-0.1835889453204315	0.001091262030522291	0.01117096508208519	0.001052376993708153	0.01166075602767877	0.001347364705645013	0.003761522373143519	0.001188809977445441	0.00417468598506773	0.00111730452736126	0.03839325686775668	0.1487094564631257	0.1301462102810959	0.189068430257234	0.158365538235564	0.02841295777127271	0.03127462499995379	0.002978512118849256	0.0325600099588812	0.001597413824464778	0.08929169546466696	0.002136366677515455	0.02204940388082153	0.001406271185556303	0.05032813766239317	0.00103190544313584	0.08172959243705108	0.00101211320590058	0.007705458421688186	0.01957748709352197	0.02099300209162319	0.1426913885728341	0.1425204411385493	0.4387446456709553	0.4230557892119395	0.001143762666540704	0.01760907153752421	0.006138923498822437	0.02068393681459109	0.00107970246316507	0.00873040583477702	0.001323549772480119	0.003283466108889842	0.001349935095725465	0.009003941958564906	0.001453013917306834	0.05857197894789253	0.001177178204076189	0.008382163690248693	0.09904189978773338	0.09634448758369667	0.001129594462903547	0.03242613907912225	0.001316416425660613	0.0259934335117901	0.001067250573988585	0.01715792129673357	0.001121778641019562	0.002385377558962413	0.001279259414765595	0.01886805513974097	0.16243300364143	0.1924136841580651	0.001142801762839461	0.03436629797714058	0.001567824919423143	0.006385636097478032	0.001685284520575423	0.01006823363114071	0.001014456152801625	0.007870760428256834	0.25948931673277	0.250842288258575	0.2217841211744116	0.2132750971038318	0.02527721619932415	0.07621125293462834	0.001046753655363378	0.02828856721840652	0.1417352984167841	0.1185432188486552	0.1242533909050311	0.08904057459995868	0.1232072973141537	0.08964157772540386	0.1227844278981094	0.1126721455979708	0.1629300356642905	0.1305229378905817	0.001507077905018492	0.005956983366532735	0.001199691462884133	0.0008515164277699403	0.09143749366261222	0.06381802764142352	0.1119628901040762	0.1080823950054069	0.06404893536329755	0.06718336218387019	0.02136434605745394	0.02717535519035888	0.001153965840081563	0.03903949816585087	0.02860113391192296	0.1301332288332917	0.003525439051167621	0.02076406673242474	0.002812434320748024	0.04370952577449864	0.003432266181378883	0.01111952643485635	0.006760059695856658	0.0006063546293536693	0.001010239201949402	0.006856411298387277	0.001030376432536648	0.01345972114328043	0.00126196559449856	0.01474849310742401	0.0749994688660169	0.06756051384732382	0.1178527487024771	0.1116709001895285	0.1063988179770991	0.1394150943033489	0.07075245187488315	0.08192460605670202	0.05823353275848751	0.06243642477597536	0.058004130014272	0.1112226134898304	0.04684155543317625	0.04807773392886169	0.1440327276294889	0.1328612978453431	0.002513610158234775	0.01829639000290069	0.07117647005364969	0.04515879737438601	0.05129456975207997	0.06563901227606637	0.01146352634497629	0.02162709600898394	0.001267289103563546	0.01957422536876116	0.06284504170138823	0.1100225251036496	0.07572583123707377	0.0910812603001304	0.001324420584273797	0.0004893879942594269	0.001302156694035923	0.00396006682680078	0.003085062609448474	0.004948154010082783	0.1438922602635669	0.1496384961124542	0.07731649333816136	0.09300994074793102	0.00161393505670258	0.03599319865317917	0.06655383805797017	0.1090540109666218	0.001047645708944944	0.02540554333690162	0.001016474272167372	0.01821833461377923	0.001033926607705809	0.01984090782706651	0.01221865421732069	-0.006771943597098091	-0.01607115832251128	0.01055778957816352	-0.02962524866234827	-0.05697368701363009	-0.01984780463212949	-0.009310981444277184	0.001070461924795844	0.001044103323473787	0.001023763453751807	0.001064360796630669	0.001120184877881396	0.1296712803343948	0.1656514096277308	0.01883881719211828	0.004719478255356133	0.001561023459104882	0.002103344128381102	0.001454165716387063	0.001035958504987385	0.001013208275202079	0.003812764112582007	0.1202959721896448	0.4732495698972471	0.001121506082725416	0.01214444451554333	0.001090075830014654	0.001271650665162661	0.001292999232849344	0.001265124579504126	0.00109811006626793	0.07655989900404338	0.001091635263129052	0.001318499757088368	0.001073476236733886	0.001085832073390171	0.001409639953427109	0.1754757884071808	0.001151650290749407	0.001134286330998234	0.001306351414845836	0.001016898421691271	0.3226632946970548	0.1830695463145358	0.02903886829428062	0.001037339711432615	0.1274812625623101	0.1118589388417098	0.1121158023867775	0.1118067069288709	0.1437442896508677	0.001764865743116183	0.00123588470582717	0.1013418683263507	0.1119400899149198	0.05786422458747448	0.0126109366142051	0.001206894517757047	0.02400214934267279	0.001348776208962364	0.001176271267387921	0.001201048430569631	0.002190528986485366	0.001011854153559737	0.001031189472387298	0.001162198348929472	0.08144558305059305	0.09322828128143336	0.08419314162535778	0.07984874804525227	0.06089420649824957	0.01330085203129937	0.04957053029885176	0.1360665943245049	0.003987452193812451	0.07286871836949119	0.04684881113207533	0.02407223894632027	0.001402666010126066	0.03219068748017914	0.07430509885845871	0.001289479519695436	0.001444956601803512	0.001012396415991375	0.1045529562925631	0.07023452701718612	0.001060931768826288	0.0928038390362949	0.001048604203627952	0.001016751926191844	0.001034295635995311	0.01460756388921989	-0.009185865958714165	-0.01619532347822497	0.01173779537852512	-0.02857797158597527	-0.05547802853836101	-0.0205931167112575	-0.008637075928916769	-7.412884676449298	-3.145803063376514	-0.03010958466154246	0.03482538595284645	-0.04495141044745526	0.0003793618565191907	0.04801303244750937	-0.8380765186679068	-0.8106407315479255	-0.5035996040847964	0.1327125201990702	-0.01386257615690297	0.002129830090387564	0.03006225104995783	0.3635301312226649	0.04112771120832069	-0.7685795825929471	-1.124898308840616	0.5093294972493105	-0.006919726733225461	0.4593472408811174	0.02187206229965269	-0.02658701371335013	-0.009451752414564913	0.1254275533038977	0.01619044564465738	-0.9764931186476564	-0.2841996437323903	0.09121113116123609	0.02219058301173217	0.02970151519921732	0.003235384519495454	0.5492816636628187	0.04559469384091195	-0.02250952852207521	-0.03449327386585421	0.02087426788193146	2.722130397407843	-1.287369507460838	0.1935897228272275	-0.09974619542200486	-0.7909154350664815	-0.6140656358841795	-0.5523743753394997	-0.688553010679715	-0.9327498729874542	-0.01167583586441348	0.01984852621498848	0.5479352951631912	-0.8531063538462231	-0.7881942257878938	-0.5155726998715547	-0.01891973230633937	-0.4396909968557204	-0.02721372519761136	0.04590093992116499	0.0128223244169692	0.0457036572064452	0.0278240356804435	0.1053004754250432	0.1707489568444337	0.3079699930795168	-1.214343956674463	-1.371432269123591	0.3716319033266265	-0.008686737557312776	-2.566599706985738	-0.1024411112727829	-2.906657282140809	0.3183135619620319	0.1736826881654437	-0.3067793452082084	0.9936077830820407	-0.009570648607949905	-0.9687593357745218	-0.05655818233621435	0.01457517915179963	0.01867853373682494	0.08619628156059013	-1.752158612632887	-0.7594185243576582	0.1943109704961547	1.478099452014087	0.1087480633572949	0.0673987858376893	0.07548387818790327	-7.337886000957059e-15	3.962249799800268e-15
0.17	0.006847987556108726	-0.06464824574589215	0.07503131794304524	0.4417639424351296	0.9272553927973345	0.005490077381787963	0.06328419723205435	-0.1061460397155285	0.005597970466767369	0.2464496258483978	0.08524970251957188	-0.151415622255688	0.003411288047639975	0.08828727317089907	-0.1061491232420288	1.059593680685423	0.2410797093679804	-1.059593680685425	-0.2410797093679903	-0.3144344233753092	-0.06837361518504829	0.01899955226791153	-0.0663581342956837	-0.1141175021163438	-0.05087498089047086	-0.1835022050449061	0.06510727394961226	0.5445340005935222	0.7467081947439665	0.1444065574632108	0.03073697278947806	0.3538455283669696	0.01704188246765859	-0.01154545878916018	0.004079382666806696	0.3362107757902723	1.36308080458223	0.2167195785857128	0.02256402801351366	3.587009668183471	0.4326722218491743	1.202458962924753	-2.110570358580599	0.1282444794644155	-0.5191412136808778	-0.001431254788970545	-0.000803286553012449	-0.5253597574883228	2.909175033571448	-0.923277355170286	-2.909175033571451	0.9232773551703065	1.218576584959164	-0.2527237248307327	-0.08517446997096983	-1.397737289435149	0.4079065643660895	0.009631724345155837	3.095372049388295	1.083745604772016	0.8370676543446797	-1.710007455223813	-1.012864294765224	0.1316020914234807	-4.099589492591666	-0.1822963999888051	0.001081346852526685	0.01150859973487761	0.001048711050775361	0.01216430298835696	0.001188837716404409	0.00366283703985295	0.001127823703831688	0.004063898158465943	0.001121399176374797	0.03890220924610438	0.1408506064301472	0.1228265286248051	0.1792382736011056	0.1508986306557874	0.02283029137925732	0.02658518350140987	0.005929442152763125	0.03552460417665512	0.001574315370444882	0.08913329743806885	0.00210553536577337	0.02205987867477281	0.001425932015082498	0.050598143535126	0.001034956584463307	0.08548139342295029	0.001012935759829755	0.008124914621637832	0.01170885327536775	0.01500774923456503	0.1294595480278816	0.1303652619086123	0.4488145317059285	0.4262797112717495	0.00113244451069441	0.01767247823781048	0.01328561305553085	0.02836697399622171	0.0010973663423316	0.008768525306148	0.001292735822018752	0.003238290298705442	0.001319128558228947	0.009099888318056129	0.001379298901342147	0.0591605344795638	0.001144081382803805	0.008446997017565067	0.08848445627691956	0.08753819215063655	0.001107443914366479	0.02965178943544421	0.001329087231705556	0.02659685290699052	0.001074250832200869	0.01740187201596093	0.001103686122103753	0.002135043337684087	0.001390860544682473	0.01899071941883923	0.1677891070727719	0.1967929975299247	0.001151310458099454	0.03485368263162814	0.001356763725223958	0.006093546240590142	0.001497382414706095	0.009786642506316345	0.001016091293682681	0.008086138737724661	0.2848356079492361	0.2767254692511361	0.205557727590719	0.2010011031124573	0.02615071130009468	0.07746866023035387	0.001041207819161325	0.02722229821848784	0.1338682237186272	0.1103734277376549	0.1171097010946184	0.0826309613124552	0.1167238935923075	0.08386018874817353	0.1183236589388672	0.1068005636735183	0.1543137626308481	0.1218549037792199	0.003295561500635155	0.007189293106897587	0.001251512398187132	0.001065517429179507	0.09605022175650481	0.06924900610297161	0.1107519824991637	0.09834162486967668	0.06222233445903636	0.06028961985150205	0.01579085931227979	0.02208433820592851	0.001216086113032913	0.03885737497365906	0.02535591217161568	0.1256257586825077	0.002476412171247291	0.02049767668302723	0.002018611075111323	0.04417813594158848	0.002346457600708065	0.01106144609169831	0.004540876055488613	0.0009179729499234025	0.001011465274374745	0.007183255347829058	0.001030644088451639	0.01439957802401251	0.00120580762910491	0.01530456995630953	0.07828597623503143	0.07063288745600149	0.1057174509460996	0.1004578786196169	0.09447221436122123	0.1255333170886937	0.07653395792088694	0.08583713156485795	0.05974576218712917	0.06245411128666111	0.04030051924729348	0.09349234842360725	0.04581603915828844	0.0464444896704124	0.1422996929764851	0.1125853353888164	0.002885536311490068	0.02079574372290111	0.07154713308193497	0.04681701193855019	0.04851735242933458	0.06254096036709128	0.01967446524000762	0.03126898661030522	0.001404968591073628	0.01970571095383294	0.04674782840586587	0.1011083503032887	0.07424119053214186	0.0900220164414465	0.001387292388029169	0.0006905701987282286	0.001462396021598924	0.004208049242964194	0.002072389929090869	0.005184534325016979	0.1239986138044924	0.1314223180613114	0.07484326662437264	0.08636338286244685	0.001347619266545082	0.03808869515348551	0.07789001618437995	0.120120740474724	0.001049018434152496	0.02637392898682933	0.001016911749962955	0.01881482285602975	0.001034691994739773	0.02050305303244768	0.01496762291288882	-0.009026078992758976	-0.01611506901727889	0.0118506961015819	-0.02799185432649603	-0.05472245397253291	-0.02040415626207907	-0.008600999833011094	0.0010715017312577	0.001045565422127037	0.001023630285494118	0.001064283681707891	0.001130296636861485	0.1279203156288798	0.1605299553603398	0.01450727744550114	0.01270168933318661	0.001541088782907102	0.002047905710117086	0.00143987148064155	0.001039971320998107	0.001014285514778712	0.00242845458593803	0.09994735791191245	0.4693396963889612	0.001119944302955992	0.02845715448114535	0.001137481451807476	0.001251309324845515	0.001281978549682988	0.001334060519124434	0.001119354338297212	0.0716896095996048	0.001078245900979996	0.001362418555929918	0.001088358417142363	0.001084019015912782	0.001589649130923877	0.1771206885854913	0.001167378592483529	0.001138794237706848	0.001297212487564641	0.001018549930150405	0.3412746804219062	0.1721357186664128	0.02551747669561652	0.001033824413849534	0.1170682422266323	0.102120544375184	0.1030129882382524	0.1117819300085174	0.1379782978665502	0.008046532609415449	0.001364378226474005	0.1032823818268846	0.1064740703961291	0.06165307507807852	0.007074833755047348	0.001343291461660101	0.01966722188494815	0.001399475623705116	0.001197826333923635	0.001214190180544501	0.002189753257727592	0.001013491818161892	0.001030696911785963	0.001134722052717414	0.08361085645969615	0.08399377896136652	0.0722488496516534	0.08772863359944864	0.06228456652463282	0.02301785830143148	0.04028793240941898	0.1427571050096638	0.002670996543963835	0.07130189757167499	0.04364450135131282	0.03257368493881326	0.001671765077083086	0.02209036149062408	0.07056242572033183	0.001591008111816668	0.001785454870674592	0.00101167125242276	0.08476762168970475	0.07275898497896738	0.001077586293872384	0.09237276708469755	0.001052006611528667	0.001017887489103853	0.0010364979668133	0.01800463882739181	-0.01115238481565551	-0.01609477614328954	0.01323392320344558	-0.02588956618306055	-0.05186676127877288	-0.02080933953268578	-0.007862157345020783	-7.089286069956122	-3.357517618663477	0.06670172709148425	0.05922398902419052	0.009226222421339419	-0.01624776358998158	0.05489411536957777	-0.6300270923169279	-0.6840075166435692	-0.4405475696480486	0.4402755199662805	-0.01672847805418544	0.0002218878220460974	0.02447362855964945	0.3853502779204481	0.04268347101207109	-0.4554933316822291	-1.312786054416222	0.1268982483797435	0.01392680654904695	1.033168742686375	-0.003091123602995795	0.00860972161449077	0.01967005545896191	0.02377171717943313	0.001257618639473973	-0.7877832103423362	-0.2689709582790762	0.04745714075658101	0.02586554124286432	-0.04988944912703423	0.01787714134904468	0.3354737283447006	0.05070103480781574	-0.03054415265690876	-0.02273440395579244	0.02148929621393882	2.448339969945564	-1.16889069057233	0.0573347842712861	-0.1059787579042317	-0.8408977006083738	-0.6659873169529787	-0.6031772710260318	-0.4943603832570775	-0.8048517216328042	0.2312440370711179	0.02281523692765156	0.5419238553035113	-1.035897579329018	-0.5716827754162802	-0.5052962581996485	-0.0182926211626597	-0.4546541246900236	-0.01908723718346246	0.05617901086551236	-0.006553349019675802	0.02263479998536557	0.03513176170749517	0.08980925197171213	-0.0005974893146609416	0.3064800703156253	-1.043458305635047	-1.405092595344723	0.398205156147099	0.006550140555774135	-1.089388104101397	-0.2425000030218048	-1.271804496556326	0.1900910925938785	0.1529606674699157	-0.3146551641701934	0.9432643013826946	0.02614840816997398	-0.8165602206747342	-0.1507135989869708	0.02414325679019049	0.03053049739598529	-0.007320238645518949	-1.877718164226446	-0.5609765028335333	0.2307267288880536	0.7642783779493513	0.08565860315228925	0.05220586019874245	0.0577914056000388	-7.547232987759286e-15	4.390488406090319e-15
0.18	0.006430407453096773	-0.06417170126096097	0.07811454033610109	0.4552952810939118	0.9293693816534201	0.005714921877289946	0.0990990683897273	-0.1012058974725361	0.01620196847900559	0.2252985253952955	0.08622652603581329	-0.1561416478668185	0.003440668370053594	0.08772129301501412	-0.1110257074137641	1.08541735945895	0.2309102179897268	-1.08541735945895	-0.2309102179897248	-0.3019487895754689	-0.07088900985769916	0.01816512517356406	-0.08048270831063058	-0.1100650943721179	-0.05078715130440433	-0.1512305160183172	0.07534462962388705	0.5532884010403336	0.7300483646317967	0.1321023278604227	0.03197291592625375	0.3148527876956931	0.01526048270913074	-0.07100615373697522	0.09287135767989037	0.2708666621226906	1.343613629711694	0.2056213441553756	0.02309935162292288	3.570641779664157	0.553319892139762	0.9102560109619517	-2.117179025122459	0.06733138920676177	-0.4160160478784111	0.005504384093311854	-0.1131717045949314	-0.4406743700173769	2.25241365865416	-1.1028870579479	-2.25241365865416	1.102887057947901	1.279256375452677	-0.2504818426092177	-0.0815043129426599	-1.426603087394481	0.4022244301945214	0.008640835850371597	3.30464689720555	0.9649389411362311	0.9101392053555006	-1.621128048815404	-1.378155478737791	0.1124594932535793	-3.686864465325018	-0.1725794911291487	0.001076910947365577	0.01188630386004629	0.001047610176316368	0.01271203546455124	0.001109479261430491	0.003626284393909611	0.001097294128076736	0.003975513985138528	0.001128503150077589	0.03951347261858144	0.1353748014647298	0.1174623228402184	0.1711133013927655	0.1446600532579659	0.01779515978792465	0.02233849612585125	0.01134056473168544	0.04096690429017672	0.001552796856219946	0.0889788969257776	0.002062418103533313	0.02205897681970946	0.001428620037088997	0.05082830433490474	0.001038488756231999	0.08940700223471952	0.00101388571709762	0.008557526686545651	0.006922459163782332	0.01134268860053486	0.1130538043025304	0.1161317497047769	0.4544823047932471	0.4254226208528294	0.001126005577311965	0.01777412246338041	0.02475789186644936	0.0404654826129903	0.001129904668764671	0.008891724250847995	0.001267156206501016	0.003276817939805118	0.001298212306664804	0.009217923690168241	0.001376883546795249	0.05967717657456551	0.001138159571597239	0.008496944039447799	0.08023269550795741	0.0805284785292569	0.001089674435252893	0.02708070644808173	0.001357379163258853	0.02730226418485363	0.001085193348856277	0.0176605517292383	0.001093735335821465	0.001985166782826825	0.001536626558666803	0.01915719134679438	0.1716752730601573	0.1993010130776576	0.001163429544577501	0.03535669462846021	0.001253396967237856	0.005882038849007017	0.001398765164071585	0.009595356495103279	0.001017734617065531	0.008286304396592885	0.3073518813905005	0.2996857710342989	0.1910442542198883	0.1898680552972193	0.02492272211358043	0.07734680957914417	0.001036677636857953	0.02631956899334668	0.1248818720000527	0.1017681665669899	0.1088139947420251	0.07575822235417586	0.1090906193479187	0.07759255528649164	0.1156731242031174	0.1026129977517812	0.1467378498454188	0.1143460080109458	0.007304731923685533	0.0100439891702933	0.00134166089265275	0.001305092423395256	0.09949695659878152	0.07472977391067193	0.1077580766091049	0.08854744529824977	0.0629096089052199	0.05612713598093397	0.0101774811029721	0.01701611880409882	0.001315335927150588	0.03865789144219114	0.02156836047196992	0.1211831245116609	0.001974223088045908	0.02052186293870691	0.001630885087909264	0.04500026433915182	0.001807111474179385	0.01134616033506506	0.003416179880789495	0.001179346490649707	0.001012897240438388	0.007510786282804983	0.001030531463986426	0.01539867320766403	0.001163986773985831	0.01591526527669208	0.08106665004551264	0.07368962208680394	0.09460500654786637	0.09049777511006001	0.08232751335164833	0.111309853965522	0.08317932772657197	0.08963534833647764	0.06119945918582523	0.06245394960425656	0.03492615782139907	0.08723615545088817	0.04096102694902907	0.04286188861632902	0.1439316261700164	0.104959822166353	0.002415229088376668	0.02226889006584955	0.07106033200627249	0.04811801957986243	0.04553041071625154	0.0593094264409812	0.02790201260095963	0.04066226132122244	0.001608285826971855	0.01990280630355798	0.03301409058834458	0.09364162876260412	0.0717561589460899	0.08815852812869353	0.00156942928582274	0.0009418930308572049	0.001712651359256516	0.004562927732617767	0.001563277678924502	0.005433748835777949	0.1036100438741005	0.1123513094952947	0.07456065640315281	0.08196874168937182	0.001222653292612449	0.04072650121738504	0.08390894708767545	0.1249202170924877	0.001051406416613708	0.02713330613036124	0.001017698436805912	0.01926859176950206	0.001036176170455931	0.02101366079327148	0.01814866243685926	-0.01108847002927336	-0.01606267435891107	0.01327908349266829	-0.02565511927926892	-0.05156453145244182	-0.02073375535301444	-0.007847726906658629	0.001072541537719303	0.001047027520780584	0.001023497117236457	0.001064206566785622	0.001140408395840743	0.1261693509233649	0.1554085010929487	0.01017573769889283	0.02068390041101825	0.001521154106709276	0.001992467291852314	0.001425577244894823	0.001043984137008117	0.001015362754355661	0.001044145059294876	0.07959874363418103	0.4654298228806749	0.001118382523187376	0.04476986444674453	0.001184887073591531	0.001230967984529281	0.001270957866516788	0.00140299645874577	0.001140598610326804	0.06681932019516629	0.001064856538832295	0.001406337354772252	0.001103240597551756	0.001082205958434942	0.00176965830842578	0.1787655887638021	0.001183106894218105	0.001143302144416231	0.001288073560283528	0.001020201438608961	0.3598860661467577	0.1612018910182897	0.02199608509695165	0.001030309116268103	0.1066552218909543	0.09238214990865805	0.09391017408972717	0.1117571530881639	0.1322123060822331	0.01432819947570707	0.001492871747118757	0.1052228953274189	0.1010080508773382	0.06544192556868229	0.001538730895892289	0.001479688405561194	0.01533229442722376	0.001450175038447554	0.001219381400458844	0.001227331930522881	0.002188977528969949	0.001015129482761237	0.001030204351183849	0.00110724575650101	0.08577612986879923	0.07475927664129285	0.0603045576779544	0.09560851915364432	0.06367492655101584	0.03273486457156065	0.0310053345199872	0.1494476156948216	0.001354540894110185	0.06973507677385937	0.04044019157055169	0.04107513093130218	0.001940864144042688	0.01199003550106892	0.06681975258220614	0.001892536703937213	0.002125953139544289	0.001010946088855392	0.06498228708684652	0.07528344294074799	0.001094240818917974	0.09194169513309744	0.001055409019426171	0.001019023052010263	0.001038700297627522	0.02140171376556369	-0.01311890367259668	-0.01599422880835404	0.01473005102836606	-0.02320116078014581	-0.04825549401918466	-0.02102556235411396	-0.007087238761124895	-6.732775714584841	-3.523556741631153	-0.02209569031600151	0.04366248901171293	-0.03252487300707671	0.004860092525906376	0.06847523132229585	-0.4469813443272792	-0.5649746951568646	-0.4150487795495554	0.6282536993206206	-0.01306307329251867	-0.0001454997123953996	0.02209323646470133	0.3982916963957358	0.04375888420053207	-0.3045411379964967	-1.540564903627163	-0.3068729984995308	0.0007277782944253307	1.342441527892071	0.03888795692956938	-0.00984632346955819	-0.005033949939997228	0.1110448659801447	0.01321318455627916	-0.6171767563147544	-0.2435463124609896	0.1116095077317633	0.02513638176793965	0.04979304846811475	0.01199691219989261	0.1750220988368812	0.04872016232413789	-0.006393035386530398	-0.01643225112018898	0.01783173776293797	2.13755455552819	-1.059180272233753	-0.08226186655763332	-0.06703824047871555	-0.8780094470000808	-0.706690770038608	-0.6496232722304346	-0.3517498101505651	-0.7009222043739503	0.3128014287040686	0.02496332475864899	0.5578931643986984	-0.8637882409865164	-0.2419425334282557	-0.5110131832034999	-0.0223918001415369	-0.4267238008747121	0.03090153581473876	0.1166045860107868	0.08138124172314837	0.03565470124055114	0.0279614128150587	0.117148136002447	0.1816726511922958	0.3048421975010998	-0.9637603446212879	-1.439769450847846	0.3487701560171443	-0.01225637618185257	-0.2717852882911693	-0.4923124704012017	-0.3765674353309112	0.1130720865434762	0.1022413035982193	-0.3334757486356579	0.9438846050583622	0.003551296366662809	-0.6792686838417423	-0.2174070731458991	0.0246033046635886	0.04005774842293743	0.0887631207297757	-1.923124715606228	-0.3090351818775282	0.3027728832120137	0.2246488739464726	0.06694636207041113	0.03885492008371093	0.04517638927255387	-5.030270631569033e-15	8.479004666698118e-15
0.19	0.005492613481924432	-0.06278548161026729	0.08029403034892812	0.4686438150210626	0.9313619977815181	0.005961368869617996	0.1345368984746647	-0.09514257902606382	0.02371205668075601	0.2041013610322858	0.08661209202591025	-0.1595454087033467	0.00343654559465145	0.08604757579745181	-0.1148051586368934	1.104596825942587	0.2191684496936563	-1.104596825942588	-0.2191684496936641	-0.2888417246901455	-0.07339741906826709	0.01736772644384147	-0.09483849108291582	-0.1060662979192989	-0.05067971552784425	-0.1179516687538326	0.08444584336498676	0.5627166924634713	0.7142416483537954	0.1178868333940657	0.03288505920580551	0.2794094804246589	0.0135935933275573	-0.1165856610289416	0.1833289423603286	0.1593560494582789	1.326407513588284	0.1923387180879586	0.02650024435445281	3.513823026152984	0.655480902296865	0.5913833347666848	-2.118254432344113	0.01091831634030083	-0.2548662592708867	-0.00622162463985841	-0.2193226407847643	-0.3095163840202111	1.583651686845485	-1.237509443199177	-1.583651686845479	1.237509443199198	1.341020811726984	-0.2521957825751348	-0.07834816377004898	-1.440547379256833	0.3984636606912703	0.01407629986528137	3.329745793343953	0.8574867026510806	0.9764993406001146	-1.547549286605323	-1.420513455163363	0.06259331239739745	-3.392300158792966	-0.1596019070620834	0.001074899987834809	0.01228364022224292	0.001047740754902135	0.01329166161262137	0.001067470201719375	0.003616471875426195	0.001079994917413534	0.003914822923174298	0.00113859271684102	0.04020585424728311	0.1317540786834219	0.1137293784489115	0.1644266715712428	0.1395291603996731	0.01335481152469985	0.01857407261474484	0.01698375671047279	0.04679813877502743	0.001532403233889446	0.08883711018157109	0.002001754676094664	0.02205395847158629	0.001420331509072103	0.05103849449815227	0.001042613998979735	0.09346801077283561	0.001014999772888526	0.009002754332525191	0.004064201757700369	0.009092262466415903	0.09283269804809886	0.09926102781124108	0.4566845208159049	0.4213005973096385	0.001121652292130208	0.01790104061768095	0.03854662027418471	0.05489987311828255	0.001178007623687023	0.009104136733999155	0.001243865759992692	0.003387083876957661	0.001282972789397435	0.009348725748249352	0.001412089348072692	0.06016890861009386	0.001146600410864897	0.008553847476390906	0.0739592043333623	0.0750474850152574	0.001074870003330266	0.02480222351552278	0.001393504265460644	0.02812692741015747	0.001107579059027176	0.01793623773714849	0.001086502328305927	0.001949999092252713	0.002167888850036544	0.01981231367029104	0.1748553213413835	0.2006200819638979	0.001183058876405623	0.03587508371682403	0.00119528173955495	0.005727940969798361	0.001335701247828106	0.009443385695216612	0.001019441899623312	0.008470202034072182	0.3275562616093672	0.3196248981405276	0.1778787010841488	0.1797225372369886	0.02250894998042894	0.07625023618237571	0.001032776806887483	0.02564625293471282	0.1153251237241953	0.09303021666691327	0.09995489652226022	0.06871772551272606	0.1008764575033378	0.07111604054969189	0.1139508471365235	0.0995408238389916	0.140191639743322	0.1079692350045326	0.01265687039571985	0.01385074250057407	0.001528185664310882	0.001592007592180983	0.1018011236464967	0.08018465771659862	0.1049279729999383	0.08131226954030452	0.0651740144361231	0.05479963796108691	0.005964369198108067	0.01322487082403699	0.00144985975442024	0.03844120636549976	0.01761478398606476	0.1168962787042711	0.001724521922535649	0.02072780130349592	0.001437058272720792	0.04600167011413498	0.001526372829974539	0.01200550709952544	0.002766552601117709	0.001449511947410417	0.001014496123809175	0.007833169116881904	0.001030075347024204	0.01646356764268165	0.001132949906610086	0.01662516583463354	0.08311288728682226	0.07657854450227596	0.08454142926454421	0.08156857793676639	0.06993809555336374	0.09692146894289984	0.08882175917361261	0.09182828650626174	0.062385840326261	0.06230303215871015	0.03257547310597576	0.08485898693256579	0.03608681618341376	0.03826874178561853	0.1419429560760615	0.1016706725756353	0.001886605523797474	0.02366077001020981	0.06998417222265226	0.04905254586813826	0.04254096912923404	0.05611917524732933	0.03441472819337148	0.04783616942900946	0.002016311870555718	0.020297970255168	0.02197923325824432	0.08742734033017925	0.06850534316718992	0.08567330159683599	0.002358494474477856	0.001372618851460995	0.003464509591183638	0.006151213147499322	0.001292950846404637	0.005817651550843702	0.08367600161266335	0.09329417715060068	0.07481301670841506	0.07923154969294742	0.001166618245722515	0.04364112508621379	0.0844727931714974	0.1241353579040851	0.001054609912831911	0.02766602638458009	0.001018757569795282	0.01957111580948823	0.001038220550171729	0.02136365220329892	0.02092179974097217	-0.01286655942559283	-0.01588191612661736	0.01483666970280896	-0.02255044459301402	-0.04768879774558187	-0.02076734264404093	-0.007700712872074084	0.001073030997258613	0.0010485951244896	0.001023941650900081	0.001060107721032665	0.001156449908634719	0.1264222606894959	0.1521219027522876	0.007050998808457083	0.02521458807352978	0.001502662298241565	0.001892614168825312	0.001399943325613461	0.001049381177605954	0.001016833047283059	0.001031714689531659	0.05118477118706139	0.4581902069138385	0.001116051620249572	0.06276382728076553	0.001264654600123391	0.001209991125590614	0.001263829413483322	0.001487521496955418	0.001167903607523641	0.06470467784515779	0.001054891904093163	0.001452146282210976	0.001154272193596935	0.001076237029530755	0.003721758612654795	0.1811212302931061	0.001220754183111616	0.001127518378398131	0.001254676614891562	0.001022079444478463	0.3746534091650418	0.1514498359412586	0.017912845686443	0.00102736961742403	0.09672864816706796	0.08317999677859834	0.08524555076460651	0.1112082582856659	0.1283167356342006	0.0218745051043968	0.001917018090857422	0.1048390929327395	0.1008397421937098	0.07030335646723244	0.001392609606211005	0.001683439989272835	0.01142707922037149	0.001475383343122105	0.00124809858171518	0.001238662280648871	0.001997357228082295	0.001017032105710698	0.001029089827099744	0.00109503804370604	0.08589814665185586	0.06744182016752419	0.04788962879738329	0.09711340489701109	0.06406539234848127	0.02737039548431332	0.02974426968317758	0.129633138419202	0.001316718028441053	0.0676046675828174	0.03767569506657126	0.04262839604734454	0.002866533849485647	0.007138582180091846	0.06212983752371228	0.004274582727118643	0.00798464983612949	0.001011337748574393	0.04864682424737847	0.07502223797084498	0.00112012364546971	0.07939591915467105	0.00106008943800758	0.001020567845160038	0.001041742760156374	0.02331100582541142	-0.01444277342430894	-0.0156113077489342	0.01647955085250349	-0.01892519695705433	-0.04335970701983921	-0.02059435416700871	-0.008044478126249061	-6.363073301592593	-3.628247967723834	0.0712318571910369	0.06582700106968296	0.01537103709112673	-0.01143716287954933	0.0709881435070553	-0.3055667389388967	-0.4637523892942474	-0.3448642728119035	0.5460310943677856	-0.0144129823522468	-0.000513365754879431	0.02052492802235084	0.4126996417492259	0.04516688735907293	-0.1596988718830648	-1.837270153155446	-0.5051099069812149	0.01927162911056869	1.532410569493857	0.01418264578672976	0.02358767287210065	0.02245709813749293	0.01306142132784735	0.0008472001834128554	-0.4809184356529865	-0.2102825662784407	0.06919180438708226	0.02915424566270333	-0.02750720474425706	0.1088772934317628	0.09640929248720187	0.05363688240391282	-0.01957560221545249	-0.01403207394746183	0.01846243901231871	1.85202033688414	-0.9724339861724171	-0.1349492195255986	-0.06053188283498172	-0.8667600045081769	-0.6990287069701085	-0.6442273893882331	-0.2684406781635539	-0.5800275975387442	0.4329542558862317	0.03243982706777145	0.5301998132321727	-0.5813214965242623	-0.03527470084934314	-0.2687252203864586	-0.02098283213222306	-0.4247168087638816	0.01484508501076134	0.09080454283032914	0.06268276925897766	0.02207804155637588	0.03433544286974909	0.1027439151479512	0.01725463059247137	0.272001924263555	-0.8314570303616763	-1.43296960211254	0.09746716645635024	-0.02141554793626707	-0.2228624948789698	-0.4064798951792897	-0.3171545555776425	0.1615131088894559	0.08309357408977623	-0.3080640480061904	0.5276790082071372	0.06388296861049898	-0.5686512018073107	-0.2792616970123312	0.06015783510106768	0.2633957453410552	0.01241639724237102	-1.879691562322164	-0.2429113534011504	0.2836054689501657	-0.3627057082784034	0.04044864896498415	0.0220394266823321	0.02571950900858124	-1.152795673828818e-14	7.923986664634565e-15
0.2	0.004098033820974294	-0.06052599501520514	0.0811881555056319	0.4818297185232058	0.9332048927473759	0.006251130714270678	0.1693135046892234	-0.08817353732382043	0.02802206928181815	0.1830134250503475	0.0864676225135087	-0.1610415758490977	0.003318382170146346	0.08337982216192238	-0.1171020452823761	1.117093834171267	0.2063191722872551	-1.117093834171267	-0.2063191722872527	-0.2751510891386377	-0.07595284117070999	0.01659070728278812	-0.1092135341396935	-0.1020772451520357	-0.05048102569910388	-0.08506313539832015	0.09253802158815112	0.5728379930788887	0.6989506973032327	0.1045806579445713	0.03307726516913619	0.247196721121624	0.01209237413036034	-0.1623632916922405	0.2675247465560252	0.01379369089926558	1.311087544710152	0.1756771117126899	0.03176232208785134	3.438397005583573	0.7344645432901169	0.2702408908187177	-2.095333348913472	-0.03867571129933238	-0.03449730972258965	-0.01730374549951938	-0.3119789881971227	-0.1441614544833978	0.9159220076629832	-1.324388880013623	-0.915922007662983	1.324388880013625	1.395970508689156	-0.2598844209840263	-0.07742839920866847	-1.430455144292624	0.4002756930839058	0.02689164628669951	3.226584115411688	0.76313183754827	1.048741043811515	-1.517975003327049	-1.196291675365122	-0.03152796999210734	-3.040754871724594	-0.1394454542543115	0.001074139688630291	0.0127043188913185	0.00104859014614662	0.01389986069485284	0.001046693221501361	0.003629878491024637	0.001069297756345383	0.003857993568453022	0.001151658729644297	0.04095297647099714	0.1296912143240768	0.11123180396134	0.1590177043109892	0.1353340352162264	0.009523394705299905	0.01530064366595622	0.02203185586628817	0.0520482841116511	0.001512959236425473	0.08870826314268856	0.001921515351020871	0.02205560558777445	0.001403372621223343	0.05125040553218983	0.001047375376365563	0.09763678768015011	0.001016292030520824	0.009458469281004248	0.002608369719622331	0.007865615501204489	0.06839151782775281	0.0793125330800698	0.4559513979973137	0.4155688587763384	0.001118310443810378	0.01805187057618372	0.05394450435975301	0.07087317392930315	0.001241939679232065	0.00938713928817269	0.00122173112874628	0.003582334636524104	0.001271788256559047	0.009492320384046703	0.001471943342909242	0.06045360260525404	0.001164475116077212	0.008567481990136273	0.06946586262866193	0.07087218003280897	0.001062485969689219	0.02291240927797665	0.001434467255616955	0.02900347361410863	0.001144290402606274	0.01822670515893039	0.001079901480900085	0.002021410324567776	0.003456584154378392	0.02113173201317952	0.1777070597801219	0.2013815512089102	0.00121169750961605	0.03640301681777722	0.001158329548740979	0.005587545570139383	0.00128746195510346	0.009313311714549896	0.001021234578433761	0.008645846162439956	0.3456607112010423	0.3367611671953033	0.1658364535407016	0.1703691626465661	0.01927933697289505	0.07468989705408442	0.001029356830404841	0.02525079310475305	0.1054871695628919	0.08448937704697093	0.09083534856604281	0.06182524604042154	0.09237259835065835	0.06473705321356048	0.1127127202154192	0.09712907007325841	0.1346598847204744	0.102633552047536	0.01902097942621546	0.01839117465853294	0.001833346543911529	0.001954291326124625	0.1029627526358873	0.08527609450424792	0.1032086980855887	0.07695952364934125	0.06858642826468404	0.05518728935778716	0.003738739851963933	0.01121183824620045	0.001618942158496281	0.03823748246108113	0.01365572392014954	0.1128073593731138	0.001612053868468381	0.02090994359626396	0.001354406456986361	0.04695891467263092	0.001391469398942974	0.01284370888201374	0.002344577487603795	0.00169490035066987	0.00101624694520487	0.008153900917873208	0.001029289876483708	0.01759181479351312	0.001111328404488723	0.01739930129304527	0.08431783927053269	0.07911085334545565	0.07552603648839652	0.07368107569625561	0.05729199842564289	0.08274922095424374	0.09264152766257334	0.09173768543593003	0.06321313702430492	0.06195586994529616	0.02878671165845023	0.08239462396317479	0.03287223534492523	0.03512903072396507	0.1327569090485763	0.09789888959949651	0.001602641864428189	0.02542333637487028	0.06843804670535258	0.04974848346232628	0.03964086649221316	0.05307835432258926	0.03853258745176141	0.05195148132017287	0.002682241376878871	0.02094849508930956	0.01372654297817311	0.08216736074315407	0.06459561022353694	0.08258082491271258	0.003939594917217964	0.002117369245659341	0.007245716028757586	0.009546770855127326	0.001157859691902781	0.006170056279830541	0.06472385510464762	0.07492968206904568	0.07483930822696618	0.07702035190147902	0.001151544737359793	0.04646768216431456	0.07932508832172239	0.1180444029939713	0.001058552145982309	0.02795929831345625	0.001020059645734044	0.01971717107856544	0.001040764179847118	0.02154600329895274	0.02311904021557459	-0.01434183572550727	-0.01556638267623947	0.01652219832228049	-0.0186649104822019	-0.04313302851039835	-0.02049106628297956	-0.008289867770628765	0.00107352045679727	0.001050162728199171	0.00102438618456357	0.001056008875280054	0.001172491421428804	0.1266751704556269	0.1488353044116264	0.003926259918030276	0.02974527573604137	0.001484170489773786	0.001792761045797575	0.001374309406331143	0.001054778218203099	0.001018303340210751	0.001019284319777035	0.02277079873994417	0.4509505909470005	0.001113720717312343	0.08075779011478561	0.00134442212664983	0.001189014266653141	0.00125670096045013	0.001572046535165975	0.00119520860472082	0.06259003549514906	0.001044927269354974	0.001497955209651525	0.001205303789642517	0.00107026810062633	0.00567385891688514	0.1834768718224104	0.001258401472005919	0.001111734612382227	0.001221279669500513	0.001023957450347086	0.3894207521833259	0.1416977808642276	0.01382960627593246	0.001024430118582112	0.08680207444318151	0.07397784364853828	0.07658092743948559	0.110659363483168	0.1244211651861684	0.02942081073307998	0.002341164434594274	0.1044552905380603	0.1006714335100815	0.07516478736578268	0.001246488316533609	0.001887191572982798	0.007521864013519269	0.001500591647796643	0.001276815762970843	0.001249992630778792	0.0018057369271948	0.0010189347286566	0.00102797530301395	0.001082830330907771	0.08602016343491245	0.06012436369375533	0.0354746999168195	0.09861829064037765	0.06445585814594666	0.02200592639706728	0.02848320484636717	0.1098186611435828	0.001278895162765931	0.06547425839177547	0.03491119856259201	0.04418166116338288	0.003792203554920656	0.002287128859114769	0.05743992246521983	0.006656628750299268	0.01384334653271239	0.001011729408293694	0.03231136140791021	0.07476103300094235	0.001146006472020665	0.06685014317624094	0.001064769856586469	0.001022112638305739	0.001044785222682433	0.02522029788525922	-0.01576664317602119	-0.01522838668951428	0.01822905067664082	-0.01464923313396278	-0.03846392002049402	-0.02016314597990346	-0.009001717491373391	-6.000785989286075	-3.667525361524984	-0.01742722906648495	0.04937707579966864	-0.02788104622244199	0.005632433987460815	0.07942335037519538	-0.1999073635806305	-0.3778211601876654	-0.3168498671675432	0.5120358696465885	-0.01047513222462885	0.001187593151473219	0.0224374106318139	0.4198453702361449	0.04585634470063822	-0.09978530426308735	-2.156119471164762	-0.628815996520966	0.005510139104690127	1.650223589024574	0.05300597111799699	0.007150640997134909	-0.002475434446125952	0.06963725791482464	0.004559399915950737	-0.3560390500075601	-0.1658125734554294	0.1219861034968414	0.02809266448829086	0.07110883303104749	0.1448561139881344	0.06350217058973355	0.0506289648558732	-0.003652539406712989	-0.01205288725343153	0.01618103594175872	1.576982945237275	-0.9007515782724135	-0.1750150128565223	-0.01146699475930596	-0.8385873909733214	-0.6770872962068109	-0.6301177920962426	-0.2196657807540235	-0.4927041944963848	0.4595371942194197	0.04003703778618421	0.4852037607467387	-0.2873022675905844	0.101087349881196	-0.1553701026163003	-0.01979956566223705	-0.3871385056352418	0.02614232140793094	0.1077723427098398	0.1171522453237411	0.03069929053971851	0.02763120622638496	0.1298186791594894	0.1945196313415216	0.233519483039334	-0.7554213580711692	-1.396542044090183	-0.1079376920072986	-0.05150532976168127	-0.2892241785078623	-0.2016253165919775	-0.4730941124160074	0.187209370602586	0.05452356478238241	-0.3035896948565696	0.3321653617988862	0.05462346491594853	-0.4884069147650033	-0.3388571035981726	0.0874082193704064	0.4015122069648024	0.08246352351621521	-1.784597262977083	-0.2038363408872307	0.2851595250647107	-0.8365702703882825	0.01905669699729418	0.00756116590561458	0.01164832639680802	-2.325995485572893e-14	4.672722961665048e-15
0.21	0.002192592313785981	-0.05748403103407488	0.08050104906030441	0.4948705343227809	0.9348596328455486	0.006599385068834471	0.2033251555384364	-0.0805465154830696	0.02918420889942918	0.1623406647330208	0.08586962107575789	-0.1600479840779726	0.003163365874910711	0.07987739368946707	-0.1176232649236262	1.122965451219921	0.1928495209318768	-1.122965451219921	-0.192849520931885	-0.260961850810935	-0.07862081867419905	0.01581316094838359	-0.1233835323844008	-0.09803913416445419	-0.05012269561220613	-0.05368274094888741	0.09973847513439282	0.5837276954765211	0.6837671580458309	0.09452370425754454	0.0320555772102549	0.2181372995241137	0.01082565997299711	-0.2195045201788459	0.3367959529146257	-0.1489915327523952	1.297298513232885	0.1546093062512069	0.03754455021278194	3.364113323751596	0.786411364446129	-0.02918504165215736	-2.035211792210293	-0.07892432896863416	0.2337286361274162	-0.01160214195250704	-0.3830765671242212	0.03715168348892636	0.2619657338190934	-1.363490610168828	-0.2619657338190903	1.363490610168849	1.440884474229368	-0.274989434092667	-0.07818028750006502	-1.406222416013138	0.4071994263772749	0.04586018807980298	3.040825030069481	0.679899893007114	1.129230234895675	-1.50617190637121	-0.8188757266638632	-0.1771978482828629	-2.766510928549727	-0.1128592111146964	0.001074805497343863	0.01311808887850826	0.001050525506354441	0.01450811306609843	0.00103578964183772	0.003649761652016394	0.001061619429972914	0.003826218266284244	0.001172256142049865	0.04173435981219822	0.129302615021127	0.1097248987131103	0.1547207142816776	0.1319427692644989	0.006808538659033183	0.01295799482528753	0.02541978880470313	0.05581843808811487	0.001493597325358542	0.08860118633572159	0.001833252079379076	0.02208715802395866	0.001384650311634033	0.05149148540457913	0.001052920128955314	0.1018696620485265	0.001017770482785282	0.009918133766873406	0.001830501353251104	0.007143536447832836	0.04553685421339703	0.05995866222792612	0.452669886695137	0.4093576267844014	0.00111602747704136	0.01821524689293227	0.07050255219383572	0.08779655394403382	0.003270319644782846	0.01154959337893378	0.001201639260341074	0.003845465109070282	0.001264518900575582	0.009637755580707232	0.001519406395788255	0.06051622281686086	0.001183032426259618	0.008543110733572534	0.06619791489345893	0.06762326365132366	0.001052098332780815	0.02149452023620461	0.001491801440072475	0.0299565524494497	0.001219055977607643	0.01854990988355215	0.001073370409905385	0.002215258385420053	0.004711932188218445	0.02242775218135601	0.1803803064684548	0.2019302019963748	0.001259949306577733	0.03694007154776321	0.001131379757035547	0.005480032904900432	0.001247754384300257	0.009200937324214453	0.001022896576122404	0.008812378985433593	0.3618916883699991	0.351210480157935	0.1544870863976808	0.1616207070180496	0.01544218167164192	0.07284313797437848	0.001026461019179039	0.02518781618963987	0.09540826516687274	0.07621380098034171	0.08150303728058521	0.05514483481454632	0.08357231903288724	0.05846931077759879	0.1116914732600435	0.09508758272940951	0.1298204189844236	0.09798272106285216	0.02477511671154702	0.02252877172550366	0.00281025419213652	0.00265013962018409	0.1031145469240808	0.08979667326646483	0.1036415337943558	0.07557363388089218	0.07311112220454849	0.05689161111042344	0.002513654975525053	0.01008191257503361	0.001798967563153663	0.03807072651080683	0.01020535318884735	0.1090969133515078	0.001564213733165569	0.02104099862796324	0.00131960658424906	0.04780039756228528	0.001319910802997539	0.01388231729976483	0.002020966224930327	0.001937400836246163	0.001017946486365055	0.008475451722266016	0.001028641993523716	0.01879690440367291	0.00109715737881461	0.01827791390963789	0.08455573303848059	0.08111687695092723	0.06792145078675228	0.06685731512315071	0.04373492172174163	0.06855511902167827	0.09348802786544629	0.08916194404548224	0.06373185021166838	0.06143273259906597	0.02821857973612477	0.08193199456882388	0.03125713376777772	0.03391357146919564	0.1252606995115066	0.09548828306885299	0.001431858238969327	0.02736993919528601	0.06629735621806146	0.05009857365052395	0.03675844736666486	0.05010981082864117	0.039499569793599	0.05261107458969337	0.003285139613014908	0.02154118653721539	0.008137701603856696	0.07755654059220018	0.0604046095234415	0.0791368759950649	0.006542153573120098	0.003360740110803263	0.01127047239005403	0.01338684581265459	0.001086670224265439	0.006588787347028868	0.04812920455597085	0.05811369778148311	0.07590401804142898	0.07560208105749458	0.001154056044724257	0.04898778872313764	0.06979372119426688	0.1083243185660422	0.00106317973076073	0.02801210617082637	0.001021582763255111	0.01970748367022734	0.001043765165963387	0.0215619427206369	0.02465766524115153	-0.01551365679166467	-0.01513814085141381	0.01797492761352603	-0.01404825330404325	-0.03812730896731882	-0.01889106836116079	-0.006737384393748886	0.001077172253433021	0.001054551274242206	0.001024487205829322	0.00105161158944681	0.001211652362730694	0.1305086256721912	0.1471628315904644	0.003889472047298666	0.02878804808671101	0.001464305983385952	0.001697386482775853	0.001357378243473552	0.001062002356433326	0.001020160154607547	0.001015299569756738	0.01192020133256348	0.4402224062450458	0.001113591370353784	0.1006189048709092	0.008817025093935404	0.001173691023318305	0.001257154239914098	0.001566215200695613	0.001208404727882466	0.06148306876466432	0.001038205137572206	0.001596936973232358	0.001374429731686831	0.001063444439133092	0.006336674014056401	0.1859019822982431	0.001354042091920713	0.001096198475190053	0.001193793646777687	0.001025192200819798	0.4007041449704278	0.131869244838822	0.008986421669992167	0.001022615455770331	0.07656238488601852	0.0645232834240677	0.06736925638492466	0.1098483984594327	0.1209317186441149	0.0327318157087693	0.005093942912433896	0.1023477241078499	0.1073548949550112	0.08225690021555301	0.001212726977910226	0.002071094345662003	0.005576305818887933	0.001525936292508734	0.001288871989980307	0.001241409276172717	0.001578604644663636	0.00102037563659729	0.001027961254196286	0.001082043982962707	0.08388334750493566	0.0562287985403972	0.01997644669961874	0.09119695635974306	0.06433391399264896	0.03229330209535704	0.0301573746008314	0.1177519451873929	0.001232534651427147	0.06189160623842631	0.03203033704681358	0.03760216814707627	0.004022676633948077	0.001939616525745462	0.05307791170363062	0.0115277216665905	0.01705893626582451	0.001013245084850384	0.02321199438955564	0.07949189242705851	0.001165694359745066	0.04909659678939628	0.001070726683322885	0.001024060814474814	0.001048668381165426	0.02574618415144182	-0.01648308875033662	-0.01463770235610767	0.01922435845427943	-0.008950812261949331	-0.03285230058169822	-0.01627340834434744	-0.003373434538770165	-5.64794074371641	-3.640277229845065	0.070830062053425	0.06660026033794859	0.01710004461220069	-0.007557619646486284	0.07786483392657204	-0.1019422208625671	-0.3028210835930424	-0.1646442906432928	0.2559527948857374	-0.01024312447388153	0.005046373701818072	0.02604359473443543	0.4260745596302901	0.04621431183884953	-0.05108161383210991	-1.725534219974075	-0.6073801683518102	0.0220478911361588	1.732383710853255	0.365141217703745	0.03695527461527098	0.02314909883533118	-0.03456554962104301	-0.007395107335441985	-0.2930492697137237	-0.1183515192755369	0.08263405070611127	0.03539843542377726	-0.005112861315058863	0.1147097210062054	0.04921747561419706	0.05540766752597603	-0.01415506970439265	-0.01048346401776618	0.01688568256557807	1.320958283859954	-0.8554263951739176	-0.1937689545269712	0.003867780331598165	-0.8179498578644806	-0.6597796897720535	-0.6243515166925127	-0.1898368480851539	-0.4384839133587925	0.3699956020264729	0.09830571223076576	0.4161394374361884	0.001582158585663186	0.236237528373273	-0.07873265893922222	-0.01351462616262141	-0.3511413336584063	0.004841849375796976	0.06806383136891785	0.09987047890306068	0.02038082424582561	0.03450135091894613	0.1176291754616289	0.03601126406536231	0.1667739730753331	-0.61387982651702	-1.440221609068249	-0.3922426505030016	-0.05557288580750823	0.1737693269157222	-0.0466905461997599	-0.01775013955221212	0.201934266764441	0.01456360636431002	-0.292381474859172	-0.1572128080112837	0.05717043643448048	-0.4363838950395822	-0.3516013070603407	0.1614190867626899	0.3711832516675648	0.02020450145545885	-1.563385432377958	-0.07289762664776862	0.2248200331351138	-1.103054256828623	-0.007571900615490683	-0.009080089593724642	-0.007555630776840913	-1.79956407876671e-14	3.060792374778875e-15
0.22	-0.0003076467921898873	-0.0538715178915199	0.07825279379487023	0.5077801467485554	0.9362838468385297	0.006995141745940138	0.2365993743539367	-0.07253587924325962	0.02761092696154679	0.1423893276522041	0.08492914088011616	-0.156356743682926	0.003128286765225476	0.07582689360284503	-0.1164143284674825	1.12240443548263	0.1791703757019177	-1.122404435482631	-0.1791703757019143	-0.2463532533064947	-0.08147819694023635	0.01502511313621681	-0.1373915406872872	-0.09393619818578289	-0.04954210559785058	-0.02442002968497441	0.1061948398743137	0.5954232137604093	0.6690784780113984	0.08812761011883584	0.02944554367365122	0.1919588729351977	0.009855953230141991	-0.2813228114504077	0.3816345788438836	-0.2984360731206317	1.284846869950032	0.1295718906765149	0.04126278659622819	3.290910598833759	0.8111874230959353	-0.2768434202885003	-1.951048701616757	-0.1071714628828769	0.5050324150624419	0.00668369183964105	-0.4215933110336628	0.2018697649979642	-0.3706045495259608	-1.366287654929259	0.3706045495259608	1.366287654929261	1.479842344036265	-0.2977645734935865	-0.07952869476098674	-1.398057155928095	0.4132406913022502	0.07134363177848742	2.803047478308364	0.6143140762813869	1.209904221062736	-1.419003158732564	-0.46411976570108	-0.3491970855365751	-2.464555870005362	-0.08004397135317821	0.001076964841560292	0.01353389684214117	0.001053687954361661	0.01511840313894093	0.001030390607683985	0.003676726706761362	0.001055582165572717	0.003795438671123405	0.001202135779555456	0.04253050347125336	0.1306309750748297	0.1091835888481426	0.1514387413743848	0.1292298324756583	0.005407024474915092	0.01174847005853327	0.02671428939724755	0.05744649739392622	0.001473983494002656	0.08851734274713623	0.001741421542202448	0.02215500265416639	0.001366822702817985	0.05177657804475445	0.00105930485089064	0.1061451799966093	0.001019438201756339	0.01038551070509237	0.001438192244343962	0.006714961075371651	0.0274457209090951	0.04458425826622929	0.4470632469903718	0.4035422600796074	0.001114821619766132	0.0183904837364181	0.08807845321687256	0.1054794740849106	0.007986835947017061	0.0164030910555882	0.001183931259948637	0.004151036550705715	0.001261110767113461	0.009787034861399941	0.001540231981646081	0.06021324493234873	0.001198908113174492	0.008460350721289466	0.06387927299740694	0.06502509377002319	0.001043544011851689	0.02053365320493897	0.001569941674241748	0.03093624237124248	0.001340987602494438	0.01891167696662855	0.001066692905326727	0.00246368028903257	0.005670331915870277	0.02343316243958134	0.1829507622820484	0.2024256904954098	0.001331888953033432	0.03748368389610916	0.001110137005004136	0.005378342655342744	0.00121415497705609	0.009102412970281581	0.001024344845398916	0.008978762891932479	0.3763426165573615	0.3633419056039129	0.1435846185557554	0.1531308977882211	0.01108510558573341	0.07082587493479038	0.001024106016383462	0.0254280720831002	0.0851105469534872	0.06810193917944812	0.07198329753034931	0.04861395742893922	0.07447369244717353	0.05223160644780031	0.110756524884141	0.09330822991004122	0.1255014928312826	0.09384343556195282	0.02930734115346849	0.02583135435608345	0.00466855302481091	0.003903867394914912	0.1023123315251398	0.09354343216777737	0.1067025762182285	0.07682032371475919	0.07873059295332768	0.05984125047979736	0.001880419537513725	0.009474832522299302	0.001980866246424445	0.03796792990269177	0.007474700171743905	0.1058607200004488	0.001552940828354467	0.02110224387264761	0.001308230247712961	0.04847098322296724	0.001279828172295861	0.01502713927352224	0.001745337954974988	0.002154117188960933	0.00101951664397039	0.008800375861895344	0.00102831117152527	0.02007299695450424	0.001089680533560838	0.01921569401673882	0.08376328949235055	0.0824281075073468	0.06188575006789101	0.06131249776649435	0.02894317988935804	0.05398592343949543	0.09078787615570531	0.08419219113745363	0.06396334801002984	0.06079539730262534	0.03278636746988378	0.08541143104701686	0.03119339756532432	0.03409073956321629	0.1240149371121234	0.0973694278916508	0.001323218427666849	0.02945848317592417	0.06350444087535294	0.05002113825976707	0.03386224663581913	0.04718547540682057	0.03693784034013906	0.04966790315835363	0.003701957106381327	0.02195701597381638	0.005086739494775142	0.07338714725005918	0.05610769242468196	0.07551542622889562	0.0102494648396807	0.005348813642969433	0.01486975320938133	0.01706404523099646	0.00105183778047248	0.006952582539597554	0.03456539141572582	0.04396625666462954	0.0785733045962359	0.07570080339375668	0.001165157334465993	0.05108324775573612	0.05641732953498233	0.09607116502495916	0.001068472148712879	0.02782632479929169	0.001023318504993588	0.01954394044634637	0.001047207406968191	0.02141298690910195	0.02552113109379851	-0.01638189419659369	-0.0146016040208674	0.01912270922903342	-0.008710420329981684	-0.03271765616042778	-0.01576457729685021	-0.002467701299720706	0.001080824050066594	0.00105893982028502	0.001024588227095043	0.001047214303613939	0.001250813304033874	0.1343420808887554	0.1454903587693025	0.003852684176573316	0.02783082043737876	0.001444441476998012	0.001602011919753498	0.001340447080615278	0.001069226494662601	0.001022016969004618	0.001011314819738092	0.001069603925186247	0.4294942215430921	0.00111346202339549	0.1204800196270318	0.01628962806121674	0.001158367779985059	0.001257607519378077	0.001560383866226154	0.001221600851044546	0.06037610203417974	0.001031483005789744	0.001695918736815818	0.001543555673731028	0.001056620777640072	0.006999489111233069	0.1883270927740757	0.001449682711836823	0.001080662338001493	0.001166307624056912	0.001026426951291526	0.4119875377575297	0.1220407088134165	0.004143237064049639	0.001020800792961125	0.06632269532885528	0.05506872319959652	0.05815758533036321	0.109037433435697	0.1174422721020616	0.03604282068445344	0.007846721390270869	0.1002401576776396	0.1140383563999407	0.08934901306532338	0.001178965639291718	0.002254997118340826	0.003630747624256158	0.001551280937220385	0.001300928216988978	0.001232825921570708	0.001351472362133056	0.001021816544533261	0.001027947205375583	0.001081257635016451	0.0817465315749588	0.05233323338703917	0.004478193482426143	0.0837756220791078	0.06421196983935112	0.04258067779364545	0.03183154435529575	0.1256852292312029	0.001186174140083281	0.05830895408507702	0.02914947553103657	0.03102267513076529	0.004253149712988614	0.001592104192376154	0.04871590094204278	0.01639881458288082	0.02027452599893526	0.001014760761408462	0.0141126273712009	0.08422275185317446	0.001185382247468838	0.03134305040254624	0.001076683510057557	0.001026008990640533	0.001052551539646348	0.02627207041762424	-0.01719953432465179	-0.01404701802270097	0.02021966623191792	-0.00325239138993621	-0.02724068114290255	-0.01238367070879137	0.002254848413833402	-5.297631652072398	-3.548104598984398	-0.01701963390063703	0.04978461607428453	-0.02646466750513434	0.005831575400367383	0.08237541399687225	-0.006788286928630515	-0.2421553276102895	-0.09022505248327593	0.08361693548898333	-0.005828488545044279	0.008446031959110966	0.03123996420076311	0.4283740861800018	0.04739883517021207	-0.04108456815508994	-1.36022609309253	-0.5496429390900877	0.007882244421242713	1.802131614242329	0.591214688290745	0.01563883479636027	-0.001706617688926365	-0.003482361302518608	-0.007118351228566512	-0.2258897499733774	-0.07440817135327994	0.1273083208193898	0.03580513612508409	0.08202360156848383	0.0867341299069518	0.05286971290183103	0.05194048854052707	-0.002488056209191533	-0.009282879952966314	0.0161512526436139	1.113405441906222	-0.8490222985352298	-0.2091158048215021	0.04917956693701456	-0.8058445378257167	-0.6471805281484831	-0.6241101708615797	-0.1672388758725739	-0.3903950977462447	0.2925343069372594	0.1516129339260407	0.3304397885684052	0.2392136528717873	0.3501508732284228	-0.05080097879362369	-0.007007697202923433	-0.2922879715319581	0.01218036400274002	0.07359289691390639	0.1383949565144581	0.02554246396380586	0.02830587330447335	0.1440192672898184	0.2063531295031745	0.09456087322585036	-0.4996327147879343	-1.471560774067814	-0.5867399955238122	-0.07434491981001255	0.4991889959973345	0.07690015316491036	0.3852561582708128	0.2155976026544487	-0.03098155100686177	-0.2947480804369956	-0.3883875782978103	0.01925105469655004	-0.4001215530059037	-0.3743572733049221	0.2363487527700942	0.3689370991248501	0.07147634859181251	-1.250888628833703	0.09956229516027774	0.200230019820244	-1.343184092999925	-0.02866114878520761	-0.02320999719667426	-0.02133072024509972	-1.009732108913918e-15	2.579436350708795e-15
0.23	-0.003412239274419725	-0.04995749652818365	0.0746756369513667	0.5205715191508917	0.937440863901559	0.007409132505182403	0.2691203964098585	-0.06439973574819659	0.02392008424755405	0.1233386583449508	0.08377337024221643	-0.1501069800301333	0.003305692227737879	0.07158557264212566	-0.1137442431092962	1.115642736364007	0.1656114653022772	-1.115642736364006	-0.1656114653022824	-0.2313743919270893	-0.08460133400875511	0.0142187974763226	-0.1514797943743212	-0.08979314125877504	-0.04867163573036746	0.002465741843958502	0.1120921689370444	0.6079138256673912	0.6558923272355711	0.08471617425984085	0.02510193697545918	0.1684759535781727	0.00925457534832237	-0.3357105828220074	0.3971246614492093	-0.4102824415246517	1.273680929787637	0.1016749730805272	0.04083611042129721	3.20765420845628	0.8138444714816305	-0.4478295974886939	-1.861972362834882	-0.1223413804619419	0.7340121966310215	0.02558367198905373	-0.421116248385202	0.3249205056392623	-0.9792248544616906	-1.342130171987691	0.9792248544616787	1.342130171987715	1.515492795656497	-0.3276083631134937	-0.0822412027958893	-1.428229341438833	0.4138261567742778	0.1036449394049334	2.581354479206181	0.5689259298328552	1.288261291553949	-1.188163414905264	-0.2308762401901808	-0.5128307767394826	-2.230890144602767	-0.03927895430421111	0.001080480126552078	0.01393319159831363	0.001058321518471232	0.01571857146534667	0.001027383755590698	0.003698621255946227	0.001050516620558843	0.003774193716000052	0.001247032719309175	0.04333134687989781	0.133341687112273	0.1095349273454042	0.1488228651125178	0.1270002604268006	0.004864530896961393	0.01127682903396285	0.02599604566101855	0.05706369436925333	0.001453857518279214	0.08846551425893555	0.001637900542828058	0.02224548067972667	0.001337317337395035	0.05210442047544365	0.001066449301370669	0.1104512075073387	0.001021370385493078	0.01086436646561912	0.001228719490049697	0.006430400846864101	0.01500875400317882	0.03367089323573393	0.4401368291854817	0.3987575090219792	0.001113916952358247	0.01856662568688343	0.1061345059093753	0.1235133006506472	0.0140161227742968	0.02265029416344432	0.001167937486371613	0.004452829450742895	0.001259544112647481	0.009930589613369756	0.001893158242883056	0.05984573026084685	0.001285714480614168	0.008399576481929624	0.06249868348482897	0.0631545791550009	0.001036530534064668	0.01995852422813978	0.001658962627928455	0.03194926964745065	0.002793288776267864	0.02060141202522943	0.001060097824046338	0.002730487759888976	0.006031672260365298	0.02383859873308042	0.1854955335734204	0.2030664828308734	0.001413258882814298	0.03801557565155959	0.001093320425745557	0.005293444410866454	0.00118634941887274	0.009013910982719999	0.001025518271029862	0.009147945532807306	0.3894932114510899	0.373796684687264	0.1324281575172216	0.1443497016973662	0.007364468663412508	0.06926374477370412	0.001022123214138554	0.02592857274823083	0.07481806495406744	0.06016907068880219	0.0625995679340441	0.0423149548788147	0.06533691249708591	0.04608833955474743	0.1091915459551563	0.09134142745545686	0.1210423375405669	0.08994326390055565	0.03236358437840003	0.02813093949143902	0.006557994161290921	0.005426099467662145	0.1004329213485136	0.09627959137152425	0.1111159189069307	0.07984706863324947	0.08545095363489397	0.063814566095079	0.001554614552739329	0.009144064556930644	0.002090582070107256	0.03788229126276604	0.005543077698276713	0.1031351754320497	0.001545140962077561	0.02115891775137187	0.001300433160380153	0.04904612953530252	0.001241887973118096	0.01635689134209892	0.001522171780587158	0.002392674503646637	0.00102108831579599	0.009127051458181967	0.001028571334993845	0.02142328005958099	0.001086809291270353	0.02023461892517535	0.08174419648491374	0.08280048878007254	0.05702641736585834	0.05675083812711258	0.01704288150694942	0.04222588211928518	0.08476786642948582	0.0776307291359848	0.06371564677907385	0.05990743916528155	0.03789485832264624	0.08997398835373809	0.03135976398388367	0.03482099195446363	0.1242971614797665	0.1005617021036962	0.001252740552026152	0.03170372682527987	0.06014270253029777	0.04951802665093444	0.03101175781782614	0.0443403642977251	0.03164167210452631	0.04430928165595167	0.003783030402036531	0.02204395001279153	0.003380010537574821	0.06928969615872392	0.05178990475076773	0.07180062565818895	0.01374131919278768	0.007797997056358366	0.0174311373408201	0.02003632239418387	0.001033923316572326	0.007378147461367845	0.02407273797934503	0.03305504698897489	0.08263633252476739	0.07732702310740137	0.001175696911947336	0.0528436103977343	0.041500144425756	0.08307087465321258	0.001074994670689713	0.0274117111563781	0.001025466022992038	0.01923150474846451	0.001051481907349387	0.02110609054696569	0.02564605327619997	-0.01681581369490451	-0.01402973732186394	0.02011737057082083	-0.004691341327702027	-0.02807870375897397	-0.01161040211691145	0.004026667693794432	0.001086944554987471	0.001066702058132737	0.001023971762354464	0.001043577045162967	0.001330161987264091	0.1400771816521464	0.1441067728313215	0.004662423889566243	0.02291869058265898	0.001423092045228056	0.001468870850807528	0.001277909004875372	0.001077828384274007	0.001024535625971948	0.001009705981990482	0.001048289313801446	0.4203908388060971	0.001112563112760312	0.1403066262338999	0.02411085991391567	0.001145287593467986	0.001258169997385338	0.002854683611637578	0.001506888845180551	0.06106434065468782	0.001027325184687072	0.001799111853074639	0.006653109517863225	0.001050366534132913	0.005917869609236413	0.190927030518568	0.001538983479082531	0.001071710728154801	0.001149847807625249	0.001027003989299919	0.4221936032178318	0.109737168314142	0.002719521664782126	0.001019432498461434	0.05667057451530012	0.04665153724227001	0.04952041740516556	0.1051475541648593	0.111898295614744	0.03574287825355596	0.009158630562748803	0.0956865528150344	0.1203227626201714	0.0987961247334349	0.001244779965511557	0.002163018487782915	0.003372763154460096	0.001524929044647071	0.001285017523254854	0.001176594779722292	0.001236836918872787	0.001023491824158723	0.001029599271641745	0.001085988605901207	0.07670945913384687	0.04970441259936658	0.002900933823829104	0.07042072624743698	0.06270219561423968	0.04495249967676872	0.03131269872518577	0.1238645436578456	0.001173515935278338	0.05381407644994359	0.0264795691022096	0.02073197637695999	0.003542151029219853	0.001572782978909967	0.04450570598081199	0.01846866252566768	0.02021121588195344	0.001015714323964123	0.01022052972146839	0.09133386183954281	0.00118776308242479	0.01641977165342231	0.001086099926432907	0.001029132715917512	0.001058790406499552	0.02527016174546226	-0.01694275668941771	-0.01344404606219085	0.02103019538373041	-0.001823422275634902	-0.02411016945037753	-0.006837612063468657	0.01193849211127895	-4.952552089491947	-3.39341614914082	0.06855411084291238	0.06536864647394638	0.01654099113996897	-0.006489021706256035	0.07878188684619071	0.07584867466032577	-0.20699616231617	-0.01102954906516601	-0.15208370143452	-0.003996013502379431	0.009433123950596442	0.03429444972532956	0.4326176436106309	0.04850362234290384	-0.02010598217269553	-0.8373534983863989	-0.4202604107392817	0.02253981996666271	1.809152104853032	0.6592122204184592	0.03704813204245783	0.02240043006495286	-0.05246403594816323	-0.00402996883694798	-0.1476434600602618	-0.04252032204573537	0.0878797813346676	0.280988108887315	-0.001904573300110513	-0.0009084885456518666	0.07968989970555988	0.05343069138747786	-0.01173212979087981	-0.008527730433210135	0.0175364923908268	0.9904074477675572	-0.9161207156898192	-0.1070194097608922	0.05491161998356139	-0.7811592049606134	-0.6128433637838218	-0.6051043976739384	-0.2228513035629538	-0.3892222947092256	0.1701608296809715	0.1544261917783741	0.2164671806939897	0.3531354893453814	0.439233094668194	-0.01952753078356673	-0.0101194725970778	-0.2499103184807404	0.001646224625570526	0.04708337793392841	0.1346409186433222	0.02380251426575883	0.03475099909895949	0.1318688309095944	0.05034525760924023	-0.02116649825802918	-0.4127822726688295	-0.910810627934427	-0.7276375303384583	-0.1035288586675863	0.4137166476328161	0.06460396186225628	0.2497067624801941	0.2339821226516193	-0.07024427920091077	-0.2767404467169536	-0.6658494612144413	-0.006525499911186571	-0.4161034546097581	-0.3698418049428315	0.2548794769007399	0.2344407918184063	0.02777655054600188	-0.932387457243133	0.220593497097225	0.1569892304147202	-1.271235819713726	-0.05348445257691899	-0.03897480254785925	-0.03928835671063217	2.52403966513295e-14	-6.015472599438764e-15
0.24	-0.006944156406058325	-0.04600992530953551	0.07018140204551004	0.5332588317298483	0.9383142153224213	0.007797878857403821	0.3006396664449996	-0.05630292590243292	0.01892424551205577	0.1050921363347388	0.08251513895589321	-0.141894662127558	0.003575685633783457	0.0675156612897357	-0.1100604543747217	1.102870146788094	0.1523950573225642	-1.102870146788094	-0.1523950573225606	-0.2160521401171305	-0.08804527466066933	0.01337015376872281	-0.1661288427153126	-0.0856905657969631	-0.04745131485609105	0.02735201293377145	0.1176488423422041	0.6211893022158894	0.645916481343796	0.08325590863319948	0.01932279768627974	0.147363827179093	0.009089427158191653	-0.3667877413306995	0.3883445499114669	-0.4818516855897678	1.264034905274082	0.07283876220413159	0.03621390519206102	3.090560194668644	0.8033206932274939	-0.5378426246015038	-1.79021924221244	-0.1276635925744671	0.897543265020699	0.02520128077770706	-0.3873113893632233	0.404610440276423	-1.572782640983861	-1.297787170943277	1.572782640983861	1.297787170943279	1.548520430146551	-0.3619252901726329	-0.08799430430197645	-1.51021608671935	0.405144398263086	0.1413138331373157	2.403147390485271	0.546182944762811	1.366877149366123	-0.7769421819215589	-0.07388571923000205	-0.6363036037320663	-1.990397278416251	0.007201966984114077	0.001085298451645846	0.01433848957198372	0.001064519988202796	0.01632816801334067	0.001025572630691484	0.003721494805177393	0.001046165468424031	0.003737489131453372	0.001309150773185368	0.04412591359093182	0.1372638949377862	0.1106764161069366	0.1466887433124041	0.1250251676262337	0.004992839536049827	0.01138935114344391	0.0232685214803853	0.05456670014483356	0.001433119237360029	0.08844824638897433	0.001519557193499192	0.02233933614916899	0.001291295345235154	0.05246178559514808	0.001074322643341478	0.1147932574217801	0.001023595935648019	0.01135820926010319	0.00112311611896601	0.00622727133857773	0.008387307159191613	0.02753905659067627	0.4325040647189305	0.3948779890987363	0.001113015162468112	0.01874515362133649	0.124473077410027	0.141752884300867	0.02084544000907784	0.02960706120670853	0.001153400306136245	0.004738566927977373	0.001259042027446715	0.01007470070185046	0.002715475261989047	0.05951509495442188	0.001471719584592144	0.008399881900659002	0.06204375182099618	0.06208361882820258	0.001030945429064527	0.01964519280325322	0.00175504792431173	0.03294549093645845	0.006057451761068162	0.02410836380970732	0.001053673145706342	0.00296073950482747	0.00567763073278503	0.02350976030094033	0.1880541013057031	0.20410751139983	0.001498579754324174	0.03853215430071631	0.001080437148294263	0.005198889317849555	0.001164216243063713	0.008929654104246712	0.001026393362677345	0.009326517076940785	0.4015986195840371	0.3834071960193329	0.1206378728575172	0.1346304075533393	0.004756431462344992	0.06861130309242387	0.001020447802788029	0.02660612556045344	0.06464440356749944	0.05247015418710274	0.05351072883865561	0.03635262251515427	0.05629095724099739	0.04011829469585202	0.1066482911863307	0.08891661006829958	0.1161077942083118	0.08606732846421747	0.03382223550231636	0.02929013314073991	0.008155385934427103	0.007024245453721333	0.09741257823796318	0.09786627835193459	0.1162795747030961	0.08362303667205959	0.09327613458499666	0.06852032926996891	0.001424340446671259	0.00900078357782343	0.002099591828702309	0.03776555161468721	0.004435507001257093	0.1009207261041635	0.001528069855371273	0.02118500462282488	0.001288579385460533	0.04952559102928072	0.001194798569284148	0.01786166687509821	0.00135315927371531	0.002662837780073943	0.00102271181110564	0.009449830907115661	0.001029527766498324	0.02282700311640244	0.001087740440959591	0.02128086727805905	0.07840059156939273	0.08198313995062402	0.05314246227168613	0.05305519112143881	0.009937926293511642	0.03516244812094486	0.07548408364703617	0.06959773801932888	0.06290225690945339	0.05871917710904144	0.04168472983174355	0.09369364764538461	0.03120203582658925	0.03529189153601536	0.1237170499950507	0.1022937247080935	0.001211165117067892	0.03414874553781552	0.05625008336880864	0.04860418250694145	0.02823254955762929	0.04160134036569169	0.02391292967607058	0.03670065915424974	0.003469842519687634	0.02173328083574539	0.002508952503713026	0.06513038237088839	0.04749034256886657	0.06809381084785496	0.01651863210479779	0.0104742341208496	0.01870989447153122	0.02193131023348049	0.001025446564737713	0.007790911846192229	0.0165726425719312	0.02529782450085137	0.08799305517496485	0.08001091032627952	0.001182156245898955	0.05432596680076158	0.02618980840459402	0.07035921186371169	0.00108296457156488	0.02677217829216904	0.001028101859693077	0.01877049119211285	0.001056738953084266	0.02064242368436021	0.0250197548888927	-0.0167892684375187	-0.01343713378185599	0.02098927711929155	-0.002399002250741177	-0.02444537849680575	-0.00652830462671654	0.01264721982326375	0.001093065059904987	0.001074464295978934	0.001023355297613961	0.001039939786712672	0.001409510670496694	0.1458122824155376	0.1427231868933405	0.00547216360256302	0.01800656072793542	0.001401742613457933	0.001335729781860772	0.001215370929134927	0.001086430273884148	0.00102705428293934	0.001008097144242328	0.00102697470241736	0.4112874560691017	0.001111664202125141	0.1601332328407674	0.03193209176661303	0.001132207406952506	0.00125873247539236	0.004148983357050512	0.001792176839318801	0.06175257927519626	0.001023167363583867	0.001902304969336511	0.01176266336199367	0.001044112290626177	0.004836250107243181	0.1935269682630604	0.001628284246329455	0.001062759118312933	0.001133387991196688	0.0010275810273078	0.4323996686781341	0.09743362781486735	0.001295806265512313	0.001018064203963589	0.04701845370174446	0.03823435128494278	0.04088324947996716	0.1012576748940211	0.1063543191274264	0.03544293582265434	0.0104705397352238	0.09113294795242909	0.1266071688404018	0.1082432364015462	0.001310594291736822	0.002071039857226217	0.00311477868466292	0.001498577152073424	0.001269106829520029	0.001120363637877882	0.001122201475613363	0.001025167103781754	0.001031251337903943	0.001090719576788387	0.07167238669273451	0.04707559181169467	0.00132367416523931	0.05706583041576556	0.06119242138912819	0.04732432155989234	0.03079385309507631	0.1220438580844881	0.001160857730469426	0.04931919881480967	0.02380966267338391	0.01044127762315076	0.002831152345464105	0.001553461765443762	0.04029551101958272	0.02053851046845357	0.02014790576497058	0.001016667886523739	0.006328432071736268	0.09844497182591079	0.001190143917380508	0.001496492904293444	0.001095516342807662	0.00103225644119264	0.001065029273351967	0.02426825307330013	-0.01668597905418333	-0.01284107410168061	0.02184072453554286	-0.0003944531613334134	-0.02097965775785208	-0.001291553418145861	0.02162213580872306	-4.617511826556924	-3.182144339138425	-0.01581899051877664	0.05167026034867494	-0.02626886752987566	0.002739649524358659	0.08112007452389901	0.1512417659248368	-0.1912594779522394	0.02660757421919432	-0.3392213044829555	0.001083635106441805	0.009121520739812334	0.03714450201745168	0.4355785669281814	0.05039624196096214	-0.02479842419138296	-0.4039204160282027	-0.3685967122126447	0.008359441187760896	1.843283031129616	0.7331274753719265	0.01242775021530014	-0.001595350435464011	0.003893511716693416	0.005097580386989628	-0.06597889233200256	-0.02204866096933305	0.1239471234072493	0.3992484812475307	0.07471245637035066	-0.06012081731723311	0.1329169595994411	0.04887786729247679	-0.004419425870077913	-0.008433858121354084	0.01802903329539672	0.9445518916495752	-1.036641909169912	-0.02717810884177526	0.08458999633453622	-0.7590541400351889	-0.5798464908498384	-0.5894657640264801	-0.2588418624002422	-0.3855478527407443	0.06445600973447388	0.1667957166012886	0.100545343903554	0.3890582769354777	0.4966403851500754	-0.01330358141054237	-0.01322789880834239	-0.1900689234319258	0.006062962546975119	0.05445593324308485	0.1733996493823045	0.0318636563059015	0.02752664386590593	0.154707257638913	0.2118178184548368	-0.1433851472113187	-0.3264301880532322	-0.5322393097676501	-0.881045818559838	-0.1344057035953161	0.3306093929809599	0.02502959122416207	0.09320583674090679	0.2555526153059134	-0.1131280580366415	-0.2735306450336275	-0.8383877780732645	-0.06026959647432573	-0.4124940923066807	-0.3727601212356282	0.2817594829895435	0.1534792343460345	0.06891624120241222	-0.6200911913256466	0.3110957962065292	0.144628772027758	-1.285458576517645	-0.07364499304399197	-0.05292556888198422	-0.0526848203348965	5.90391491816762e-14	-2.12214246745384e-14
0.25	-0.01062375508314042	-0.04225605327682674	0.06516530772602572	0.5458579352357318	0.9389014959930041	0.008120527093536471	0.3307441964893104	-0.04835407763050053	0.01343144842645713	0.08741250589864553	0.08124983978355145	-0.1324113883394599	0.00368792525253622	0.06393202463162034	-0.1057785327318684	1.084204798509505	0.1397016405389257	-1.084204798509505	-0.1397016405389321	-0.2004073139463024	-0.09184468689483476	0.01244059691205711	-0.1817602942806692	-0.08170671392416966	-0.04581561781061531	0.05075197392727287	0.1230626000676302	0.6352404210188958	0.6406793268335801	0.08321634326251631	0.01251809414769277	0.1283989859932891	0.009421014121599415	-0.3656457528316487	0.3603310676847635	-0.5189176236430695	1.256097750786208	0.04480088110953137	0.02803317084756294	2.923201511400144	0.7849726748571633	-0.5532474731036486	-1.748361930100268	-0.1240229776628334	0.9933760907783429	-0.005544576357504311	-0.326530369887624	0.4501603190775257	-2.159826600933036	-1.237730199152653	2.15982660093299	1.237730199152678	1.580116481044829	-0.397779234662652	-0.09888704704612515	-1.599989555787048	0.3950623977398777	0.1865145722055883	2.273968257649551	0.5391681356856731	1.440115736336024	-0.3147216418328729	0.0615195714772889	-0.7226368736905973	-1.802943612076977	0.05926130606801029	0.001091143942371015	0.01474073475268855	0.001072335634619148	0.01694892991120165	0.001024340163410149	0.003737829117709698	0.001042571502213625	0.003692331938730583	0.001390984194451697	0.04490737520322811	0.1410434751971513	0.1123060466070629	0.1449600365303371	0.1231786297590192	0.005020530700885513	0.01142065602395912	0.01875722056155604	0.05022170821814797	0.001412793707089745	0.08847307531577125	0.001420090231991946	0.02245704941014625	0.001251857697026629	0.05285465050318525	0.001083395441896705	0.1191710713122008	0.001026142613257069	0.01186695520262044	0.001066638661054766	0.006058892232343779	0.004819069755188185	0.02399662857986634	0.4243588737129393	0.3912721498418726	0.001112304339600276	0.01891933731459929	0.1422819769684696	0.1597629213148313	0.02554840631292199	0.03453797477612081	0.001141406610406106	0.004991504187187976	0.001259514169922758	0.01021522065440307	0.008437159654696559	0.06188274297535486	0.005121614608689068	0.01051478576689142	0.06196213197707867	0.06147381844117177	0.001026637199375832	0.0194881569027365	0.00185409422647854	0.03393880421455082	0.01001836616142927	0.02828508941347966	0.001047992141815593	0.00315457631964073	0.004944887307414274	0.022776699759621	0.1908613970042069	0.2058495148092644	0.001753224867205124	0.03919013107638184	0.001070342338404598	0.005099717437923979	0.001146353155716825	0.008843448720375817	0.001027128630743219	0.009514457910813422	0.4131404875777525	0.392947288602277	0.1090928458426137	0.1240631642408417	0.003065800020187191	0.06867438369637027	0.00101914316796058	0.0274009927270018	0.05474588676178896	0.04504427774406821	0.0448273269792732	0.03074949408243605	0.04751724081937322	0.03437911022138995	0.1030953685233697	0.08607608692840521	0.1105942187860755	0.08223783306052679	0.03382391822084365	0.02937629736458441	0.00913318916188006	0.008451768577210982	0.09351266573416736	0.09846851077987091	0.120754780684278	0.08736633426146079	0.09977075645242778	0.07316040367759832	0.001416829913503247	0.0089885263103066	0.002118261177738001	0.03768550629496396	0.0037700707046856	0.09907805998994242	0.001511844993672073	0.02120418671682232	0.001276993731457389	0.04996140425299747	0.001151796337369971	0.01965405358064672	0.001232245378400396	0.002987355639989034	0.001024722524204362	0.009760192546199274	0.001031571875063067	0.02426733326891426	0.001095010161077115	0.0223684949621818	0.07395779856992113	0.08003633226497743	0.04983129362472227	0.05000137324887714	0.00577150531727347	0.03086054643222776	0.06465762652484525	0.06091197981060233	0.06140247108653852	0.05716210698407773	0.04425777743327574	0.09667551243190796	0.03099650815096203	0.03556768188811727	0.1225453733769183	0.1027524222100988	0.001188303537732597	0.03682168397757777	0.05274398320908835	0.04780938408972096	0.02568094040141857	0.03909231990017571	0.01637443937418679	0.02930013410591541	0.003100980390811746	0.02135410260982415	0.002067451653219293	0.06090680908721897	0.04318299271018568	0.06439420032819168	0.01864004684213273	0.01330844034801056	0.01905181094367925	0.02299897764500874	0.001021064778429567	0.008272278218651157	0.0118722791753099	0.02040896146260101	0.0934099005576413	0.08307132052379722	0.001186803967445683	0.05561377638591969	0.01451505896637035	0.06062167629241396	0.00109367915517875	0.02591615315425321	0.001031673344883061	0.01816264601553133	0.0010638411293415	0.02002655230739541	0.02417241700366471	-0.01622790858151099	-0.01282688033703701	0.02156500909264384	-0.001147692873336942	-0.02193391367760519	-0.003769889758849367	0.01457071189668395	0.001100752325123028	0.00108555353813961	0.001022805464507406	0.001037892454650569	0.001532732856932242	0.1476425385070718	0.1419176556596465	0.004691800884881946	0.01007879250581349	0.001383033714441939	0.001300038784982854	0.001206886126641933	0.001098263127236068	0.001030264277598811	0.001007627528523229	0.001022173724985295	0.4020077752289424	0.001111479782652126	0.1767112070634365	0.02987397511785809	0.001126135552744613	0.001261083556032334	0.02326749754661894	0.01501825326017613	0.06195043054094469	0.001021295312305286	0.002004159144108702	0.01635209682123119	0.001040358673937902	0.0036062603011048	0.1973373463778647	0.00234936127870965	0.001057359249617468	0.001122985182773358	0.001028158568319045	0.4432477238808779	0.08801703321260108	0.001278568077956846	0.001017549474062874	0.03823601569124613	0.03080160039157335	0.03316013612541578	0.09532173643007978	0.09944009364833946	0.03244269717177007	0.009930641434727973	0.08552772172349085	0.1278324988609075	0.1091674753418706	0.00149226712012115	0.002194246052406282	0.003031251907533963	0.001491840259935278	0.001261385489518812	0.001095723472434953	0.001092798635950012	0.001028209605017146	0.001035770578834577	0.001112611560602493	0.06505054414963446	0.0446416928499656	0.001316745970244951	0.04511788016063626	0.05805291691108596	0.04734207591646044	0.03073008626894556	0.1197573560185423	0.001167571871473811	0.04761151038194341	0.02189474904221267	0.005877877117907104	0.002614595248941789	0.001649960830733217	0.03601463681217044	0.0213540913082064	0.01881968760755444	0.001016366099274518	0.007080101491133397	0.1028230243754172	0.001192913175526908	0.001430397903824644	0.001112715991671354	0.001038042141153449	0.001076483345126174	0.02324841026272875	-0.01530009234736535	-0.01220527188050308	0.02192016871167691	-0.0004989752655353943	-0.02018585359420806	-0.002994143963545092	0.0108530648404737	-4.298525958409259	-2.924084778453226	0.06846866342122514	0.06771470356376308	0.01559320847560145	-0.008599870327273891	0.07602497909078275	0.1655042967575594	-0.1786642939634361	-0.01740262517547401	-0.5245605344489823	0.004234112675231134	0.01432407412985056	0.04147698573047334	0.4397267660021743	0.05144975943157247	-0.01227158608859988	-0.2927596837478395	-0.3540820378284162	0.02188967733427931	1.759891470258977	0.2854306510124242	0.03153765538244832	0.02187887374811196	0.4464808220464667	0.3893707015830852	-0.05645967999849012	-0.009266897361398331	0.08573775953272779	0.4326802711582092	-0.00899305791949408	-0.08657888184839482	0.2178451529583458	0.07928099712544517	-0.0130837557771798	-0.008794507005040853	0.01956406245453455	0.9682841838377184	-1.066467040762836	0.03869028686998906	0.0792350731332373	-0.7259468435209979	-0.5408371200983083	-0.5586637067932332	-0.3079639629507844	-0.3816216952981922	-0.04581874477469099	0.1202775939907393	0.0183918101677816	0.3565193461271451	0.4247700155930516	0.007504750970547223	-0.003535970489759468	-0.1746953462105059	-0.0007542394652733099	0.03631855106996568	0.1891244493582659	0.03317624870353658	0.03235177955183381	0.138724588254435	0.0568328750927103	-0.2481565241804885	-0.2837008636093483	-0.3329898702300148	-0.8677984494320773	-0.1769689982061673	0.2623759482750591	0.0294060908413346	0.009943694151391227	0.2784548905395781	-0.04638809974722111	-0.2318678780728732	-0.6567238530866777	-0.02511507481374578	-0.4285714439177206	-0.3689404101449873	0.2840738567468112	0.06420221899732251	0.03688159727610587	-0.3638921200629007	0.3043833740822368	0.115728620322092	-0.7012768558494263	-0.09684059637237763	-0.06836371413473673	-0.06979488304745196	7.081413083117009e-14	-4.632769953216513e-14
0.26	-0.01418734663851532	-0.03884527973432139	0.05985204066593795	0.5583870258433763	0.939213903128221	0.008352890850273215	0.3589608106169561	-0.04063299813145159	0.008008682438104788	0.0700717960301319	0.08006214468757583	-0.1221418483483466	0.003408969722312027	0.06104276533947777	-0.1010895193776437	1.059682823045408	0.1277037730723256	-1.059682823045408	-0.1277037730723237	-0.184456376955714	-0.09599730091406339	0.01137301322748351	-0.1978069404196986	-0.07772058941290873	-0.04370724348693798	0.07277384707551725	0.1284841957630538	0.649926999444623	0.6387373900729895	0.08439723859043934	0.004910064818550415	0.1112975018709172	0.01027757088696652	-0.3435863169876828	0.3197248518750115	-0.5412862337091842	1.250032325626283	0.01786405511194576	0.01815700931288213	2.712977011325411	0.7577669386396686	-0.5238364051670195	-1.722435128698006	-0.1121427773075239	1.054796505625468	-0.05303774878577533	-0.248435916159973	0.4860287825515994	-2.744108078085412	-1.158677307535151	2.744108078085411	1.158677307535152	1.609742594098184	-0.4325656471851995	-0.1155996698834246	-1.593255001453689	0.4055989259565936	0.2358492887777975	2.127529821435161	0.5477505387569828	1.493969073910299	-0.1178986319958771	0.1702064204919285	-0.7969687618402259	-1.617725865730058	0.1121959273755377	0.001097910553279733	0.0151518755745322	0.001081788547161144	0.01758711377103712	0.001023449169157281	0.003754508543131914	0.001039751162700578	0.003628916079797918	0.001493491085998439	0.0456634677962837	0.1440252004490766	0.1138029012952309	0.1435963893828925	0.1214395577775067	0.004646943854171979	0.01110017809757792	0.01254262336416182	0.04417982038387287	0.001393275474471293	0.08853996789096219	0.001352485241980952	0.02262387648530103	0.001227894300951678	0.05329229543269084	0.001093848571258163	0.1235826438388549	0.001029021088434101	0.0123891407065285	0.001038170770591016	0.005913955835309672	0.003000468234813159	0.02191997296313393	0.415820383761993	0.3877661303688302	0.001111856794681608	0.01909119476510204	0.1592101918570179	0.1769740556779106	0.02698801104704592	0.03596318247695822	0.001132374292385047	0.005236879110517113	0.001260925785603175	0.01035586883237281	0.02061105848255561	0.06798160598689242	0.01345169522082199	0.01561704610674561	0.06200599011506209	0.06094485532971562	0.001023547588352943	0.01946168729150073	0.001954523622195387	0.03488069067376937	0.01425718155977777	0.0326936418654294	0.001043275178088969	0.003319919056052084	0.003963941654360344	0.02177643082491159	0.1940387067807001	0.2085116430724375	0.00224059582829741	0.04004904442900114	0.001062595705774992	0.004983838089355596	0.001132220504800793	0.008754018197133367	0.001027784998087651	0.009717896905543059	0.4243907804272723	0.4028692308740565	0.09825965935496768	0.1135078609894165	0.002204449060038114	0.06936302997480119	0.001018233670162205	0.02828785974605153	0.04519677949099731	0.03795470341771915	0.0365979701753967	0.02553472162514993	0.0391004430439893	0.02893916904148933	0.09851457110916562	0.08278330686175174	0.1044499766209149	0.07840948521221278	0.03241016550507902	0.02840184664923242	0.009362004048956594	0.009461171051613456	0.08885750730742109	0.09820392792500017	0.1238685574319829	0.09069178569826167	0.1038527053252657	0.07688363996617939	0.001503872963902134	0.009083931059640064	0.002189106987750906	0.03767973609801513	0.003393477954414844	0.09750219824403621	0.001500361383716943	0.02119936591917046	0.001267339945684465	0.05032419884211945	0.001117973946337017	0.02172509101471535	0.001157066111927885	0.003329089414657997	0.001027249361214512	0.01005298841050138	0.001034854094086569	0.02570881118942585	0.001109593167920221	0.02344002791496492	0.06851858915236762	0.07697640678176414	0.04690494238654806	0.04739382430616561	0.003639806237859285	0.02840567387056914	0.05313313481247181	0.05200791650578654	0.05916033551715998	0.05518058360868799	0.04564005865330088	0.09887341428989699	0.03085799073115142	0.03586556558573385	0.1209132509131614	0.1027207992009475	0.001180231136356399	0.03970623970669269	0.05003984246929967	0.04766529102523617	0.02342255094244125	0.03689209420404904	0.01018703956744761	0.02326604966351828	0.002807766415555957	0.02103999873760865	0.001894222951191149	0.05663193590272452	0.03885613757658998	0.06067943409591439	0.02012260122235428	0.01613555314190901	0.01858568516839305	0.02329831403420161	0.001018723921840237	0.008719035071425782	0.009809603980392391	0.01789576802482386	0.09834167326938445	0.0861665204236471	0.001190512280697385	0.05669644871359991	0.008295012380645348	0.05554910838498444	0.001107637058177883	0.02484975512806066	0.001036352404496873	0.01740881195551741	0.00107311997265367	0.01926041746366665	0.02321007583487476	-0.01511686415829643	-0.0121995943746456	0.02180988253451734	-0.0008002711503367026	-0.02056755596210988	-0.003985478499826592	0.008032495275658484	0.001108439590337161	0.001096642780297388	0.001022255631400634	0.001035845122589304	0.001655955043370571	0.1494727945986059	0.1411121244259524	0.003911438167204595	0.002151024283684378	0.001364324815425699	0.001264347788104425	0.001198401324148974	0.001110095980586607	0.001033474272256545	0.00100715791280533	0.001017372747555705	0.3927280943887809	0.001111295363178946	0.1932891812861054	0.02781585846910787	0.001120063698538223	0.001263434636672037	0.04238601173618798	0.02824432968103178	0.06214828180669221	0.001019423261026741	0.002106013318884043	0.02094153028046627	0.001036605057250438	0.002376270494960878	0.201147724492669	0.003070438311090925	0.001051959380926532	0.001112582374353384	0.001028736109328675	0.4540957790836215	0.07860043861033478	0.001261329890401235	0.001017034744163973	0.02945357768074715	0.02336884949820367	0.02543702277086374	0.08938579796613777	0.09252586816925241	0.02944245852088354	0.009390743134228578	0.07992249549455176	0.1290578288814132	0.1100917142821952	0.001673939948511845	0.002317452247588242	0.002947725130403474	0.00148510336779648	0.001253664149516511	0.001071083306993103	0.001063395796284743	0.001031252106250752	0.001040289819759753	0.001134503544423994	0.05842870160653338	0.04220779388823731	0.001309817775247663	0.03316992990550609	0.05491341243304377	0.04735983027302886	0.03066631944281523	0.1174708539525971	0.001174286012475145	0.04590382194907597	0.01997983541104277	0.00131447661266192	0.002398038152406765	0.001746459896022769	0.03173376260475956	0.02216967214795761	0.01749146945013704	0.001016064312024979	0.007831770910531064	0.1072010769249234	0.001195682433673164	0.0013643029033528	0.001129915640535412	0.001043827841113604	0.001087937416900799	0.02222856745215749	-0.01391420564054738	-0.01156946965932553	0.02199961288781082	-0.0006034973697378192	-0.01939204943056429	-0.004696734508944262	8.399387222590798e-05	-4.001499813002377	-2.629251168510784	-0.01403986240231846	0.0551546527036299	-0.02619984498613546	-0.0009120837113900917	0.07604627072079624	0.1246866035322002	-0.1697663008119465	-0.04374898727547609	-0.6786004860136974	0.009496364789417013	0.01894428358129432	0.04610050632533037	0.4423302941850821	0.0530841542397326	-0.0201098824344214	-0.1107659372442827	-0.3486327554434197	0.007894192604842726	1.683502500944256	0.03198630165414369	0.01091528301672482	-0.001569705400049415	0.7501365098379805	0.6025688751064492	-0.04981143722018826	0.004064596889358587	0.1136617596556025	0.4456138508335522	0.06901364067495225	-0.1135624980984101	0.3169419303464263	0.08906518269192348	-0.00776091956537618	-0.009078885989272228	0.02112866546692577	1.020921829416606	-1.034253896955332	0.09793502607846387	0.1029899668116319	-0.69179371669533	-0.5021752957562018	-0.5296171051084065	-0.3492932477629616	-0.3853183416710931	-0.1476669780878839	0.08317158680297412	-0.07281771265435363	0.3054890464155828	0.3132727613408032	0.008228822078644935	0.001627125767983467	-0.1367080497655122	0.001262384216795591	0.03985220632752797	0.2291297950662556	0.03530683925288362	0.02401348894262203	0.154936811247401	0.2085988722462304	-0.3660087067252122	-0.2371764020917808	-0.1628334844323908	-0.9247068377743998	-0.219296353686538	0.1738168072715649	0.02944826032401794	-0.004858265490844844	0.2978760731989669	0.01701301251457253	-0.2117716911675255	-0.5650996567968118	-0.04725473371294166	-0.4227540724715182	-0.3757912637664083	0.2803407963399909	-0.0001869701194928	0.06199433726224082	-0.1449572712300073	0.3180537366746681	0.1036013205349611	-0.352465043700639	-0.1157195706986467	-0.08212334555720076	-0.08273751368274829	6.144629243504532e-14	-8.093828426101785e-14
0.27	-0.01746794621401682	-0.03587160637549607	0.05432639479407587	0.5708658089852376	0.939261396314597	0.008484671963972124	0.384892581187995	-0.03322663863820718	0.003002573795159239	0.052959369736204	0.07901450372581069	-0.1113182499442444	0.002617092043157978	0.05897540294824453	-0.0960265999213652	1.029331961188075	0.116608387321895	-1.029331961188074	-0.1166083873219173	-0.1682253672319502	-0.1004864667941875	0.01012317487894176	-0.2132046043482156	-0.07350043449349264	-0.04113878554319646	0.0930412734416855	0.1341090499317976	0.6650384311172408	0.6370767368349549	0.08650195649460668	-0.003401260959574087	0.09583154017346499	0.01167810031537476	-0.3119785101757613	0.2750429603524716	-0.5643082576475433	1.246062937530122	-0.008370027913884049	0.008356544451460403	2.469804203088451	0.7222737517813534	-0.4760023917023956	-1.699297179585446	-0.09757584920905873	1.109548074683938	-0.105508137611026	-0.1655125106814102	0.5268595945134672	-3.323517446722001	-1.056129198067603	3.323517446721942	1.056129198067628	1.635583810701198	-0.4647333275017323	-0.1336507707101157	-1.48682853438375	0.4384957354295641	0.2741685377004743	1.907218203469781	0.5823397509547619	1.526809240015446	-0.2152444292551698	0.2386241096978693	-0.8631182214491947	-1.47459480502349	0.1685638441779481	0.001104114773847701	0.01555298947359214	0.00109126304890134	0.01822970578407188	0.001022670592963915	0.00376640592071317	0.001037423520703198	0.003561910662197055	0.001598813658754064	0.04636618040866936	0.1465370423078005	0.1147759910550881	0.1425102977177767	0.1197132222310817	0.004006636131997796	0.01054438154713544	0.007420372031098003	0.03902935545097781	0.001373845584818216	0.08865213706218855	0.001304883977278325	0.02283197035603557	0.001211683238245295	0.05377634815463756	0.001106515210719836	0.1280381066545094	0.001032691985552646	0.01293207640626081	0.001022962098411114	0.005783870440532893	0.002031170068439657	0.02062627015332556	0.4076900766638977	0.3845839237698565	0.001111120654961645	0.01925410161486788	0.1753050780935815	0.1933656389266847	0.02660783788195046	0.03544648627551329	0.001125320810512303	0.005484074646442679	0.001261840643030665	0.01049019046964526	0.03538926737115255	0.07584520296456426	0.02424201284486124	0.02213985991576618	0.06169605642908824	0.06013469888309154	0.001021206044862451	0.01956927273717749	0.002133952246762335	0.03585089205893188	0.01804433370035983	0.036613084043307	0.001039261725531254	0.003499004195683929	0.003088733694868333	0.02086793315976206	0.197695241770386	0.212201683049544	0.003849031988586545	0.0419198521804573	0.001056342505958699	0.004863479952326441	0.001120446588216578	0.008660407187179335	0.001028595996194228	0.009948233855967905	0.4358183825002905	0.4133782580874327	0.08757996602222745	0.1030705638574515	0.00174459759871186	0.07043118229275079	0.001017579869167576	0.02927573160778899	0.03590253087492346	0.0311359603313346	0.02875117582834607	0.02065965623850706	0.03096162305834442	0.02374130433047596	0.09365064616311687	0.07947789885630184	0.09856445481259013	0.07490410402859987	0.03016935041643146	0.02677699511072388	0.008875409659347128	0.009937911004332703	0.08417847988997204	0.09764691985587448	0.1250921145768417	0.09355483146048531	0.1050039564030444	0.07952232586453238	0.002587105258757002	0.01007573214593888	0.003186774297356436	0.03850598897458877	0.003181864124543231	0.09614501845853317	0.00149788890957897	0.02118229105665219	0.001265664355658834	0.05062602486067719	0.001097213635276019	0.02410310825008642	0.001111100525395916	0.003653710922091016	0.001029582584707703	0.01032126859664437	0.001039504771311357	0.02712690284832111	0.001123984757446369	0.02449937139242369	0.06270345534997665	0.07323615731745153	0.04486049433115097	0.04556190864848296	0.002492989176318931	0.02688557281171585	0.04172461111068126	0.04299707502523892	0.05619359299149564	0.05276316490720104	0.04662030118315399	0.1005321327595217	0.03167763700778146	0.03653518024148562	0.1184709695092851	0.1026228664582296	0.001176449049175292	0.04274745221774643	0.04871813280523771	0.04861732853317573	0.02173487424777086	0.03522887924624343	0.005887062551914454	0.0191029347828162	0.0025673963509363	0.02076886005049437	0.001826631215668384	0.05234893251939873	0.0348252962015624	0.05722241288229712	0.02117778627390465	0.01890053790028919	0.01776330399317443	0.02322769826109308	0.001017918461984896	0.009143463275009171	0.01033553388612884	0.01745923245101958	0.1005879669076977	0.08907247847347569	0.001195444826559804	0.05759363136101511	0.004918113581809378	0.05290624905699579	0.001124365538443979	0.02358733570360787	0.001041971181478272	0.01651530741682206	0.001084267995692896	0.01835250558599729	0.0225021800891094	-0.0136764510909763	-0.01147587219656128	0.02219161600487886	-0.0008714075189560012	-0.01928687781414272	-0.004700052599390777	0.003920324113625077	0.001112379330614663	0.001104919172372899	0.001021525792475083	0.0010342865789518	0.001753219334688424	0.1512195984797607	0.1406105571485861	0.00284166194138151	0.001697200092632366	0.001344519595070264	0.001247619631438592	0.001191751507141067	0.00112782933487745	0.001039083281513084	0.001007112104264262	0.001015673674841289	0.3875286195824598	0.001109557995537178	0.2079707737091583	0.02477576583612209	0.001116211462646432	0.00126225120804429	0.06068306724701331	0.04296992086294604	0.06057777859918365	0.001018215590746226	0.002503691936365553	0.02326903202343275	0.001033797846467674	0.001994116258735962	0.2062733586405013	0.007623404335177156	0.001048034980374123	0.001104470223595041	0.001030035665594839	0.4671706582985619	0.06799923422503248	0.001266713636847647	0.001016784955154525	0.0209174670620596	0.01647330853755803	0.01804509689010706	0.08479337797629827	0.08840208484867143	0.02599639394262669	0.007474641237697225	0.07607615481048113	0.12500586170568	0.1036054336187006	0.005449681813245366	0.005851969002381626	0.002969988106135851	0.001503949129837243	0.001272595963323299	0.001079422215362285	0.001063110691059751	0.001032652980065331	0.001047776473470815	0.001142745316781979	0.05255362320886041	0.04254733835094167	0.001273157664060216	0.02333433300657183	0.05040124570131416	0.0481853602904773	0.03429443280344756	0.1126717144034334	0.001171008357814696	0.04813339539872571	0.01972188657373451	0.001268631238594241	0.002245993261688072	0.001764197133667135	0.02868324716784357	0.0225102823818831	0.01631217205626207	0.001017939711903995	0.01350226434044449	0.1006750114473496	0.001204726922788876	0.001295808835969141	0.001151821701997992	0.001051196411532041	0.001102586762734889	0.02201317445290563	-0.01204583438399914	-0.01067727204826559	0.02272695196889492	-0.001156872006949402	-0.01792206237303752	-0.005417281171311909	0.002877217144709795	-3.724281083108313	-2.316526820898476	0.06724043576445694	0.06901318882393197	0.01496519486984718	-0.009893444834720155	0.06547064437326126	0.06911175983856901	-0.1775644844669344	-0.06618069238014855	-0.3789319129414542	0.01325399930352302	0.02263619908662519	0.05081017674857644	0.4490949119135226	0.05561128794654082	-0.009100123099736448	-0.1276439125065807	-0.2854635635003467	0.02033531761656942	1.594526905018696	-0.1259752223672213	0.03200026714029541	0.02088607392913159	0.8267557635454453	0.6976750074393461	-0.110682925461883	0.01757251407351619	0.08883768805949151	0.3454342605020031	-0.007517390083573102	-0.07370334659861545	0.4215478107117336	0.2688350265678642	-0.01448932637707704	-0.009607382645273905	0.02499345639087058	1.081465223899096	-1.057139701531924	0.1174421454315886	0.09925641769802539	-0.6724777912129493	-0.4731718716881032	-0.510278823332481	-0.3150376842307028	-0.3158263814697096	-0.1811039860196642	0.01283080342085016	-0.04256969816895858	0.2678586767125714	0.2146875630980468	0.1752627971407034	0.1522733117615828	-0.1310497500068097	-0.003470358844001632	0.0231134769177591	0.2483221794552995	0.02954558553568165	0.02755582239939437	0.1337879511823878	0.05291426781824654	-0.3864709796959276	-0.131496772071015	-0.1336595611873362	-0.8830131808654502	-0.2647260386560531	0.1522283479006813	0.1049704564985897	-0.01279979929576637	0.3093106666658847	0.172930972205026	-0.1270897188910578	-0.2879232801679142	-0.01615550173203303	-0.4304463883589442	-0.3203452015418123	0.2703347970216571	-0.01513740859927153	0.02950643333572682	0.05354288476124692	0.260539785404192	0.07792640582428122	-0.1851073913548646	-0.1356691965886116	-0.09598229004308552	-0.09788245419116336	3.671902736386796e-15	-7.47122209144641e-14
0.28	-0.02041581508428488	-0.03334375771767072	0.04855656917329543	0.5833150572897935	0.9390464103688906	0.008523168359449855	0.4082854366826628	-0.02621214726053297	-0.001483706761730642	0.03610091144769925	0.07810681902045721	-0.09995838886482686	0.001295399961043785	0.0577229961540151	-0.09054623777131003	0.993263411044112	0.1066666020008215	-0.9932634110441104	-0.1066666020008208	-0.1517622115407484	-0.1052812834374379	0.008714342395557776	-0.2275545261099978	-0.06894940115387962	-0.03829734797824353	0.1105434661783944	0.1402333799012609	0.6804330238329731	0.6344122532150775	0.0889274597715414	-0.01230873616352705	0.08182303914519362	0.01366192548796382	-0.2770401759495688	0.2305599116745487	-0.5901221834911049	1.244125358165211	-0.0346317712204065	-0.0004999343313502995	2.205193996039382	0.679393315511353	-0.4198707879722096	-1.671641527619165	-0.08415152602872242	1.162049040690039	-0.159000629147051	-0.08544479674992866	0.5695173213096466	-3.887645735411105	-0.9279572216633547	3.887645735411104	0.927957221663356	1.656171787585357	-0.4936957998103317	-0.1473984968517271	-1.383706568106345	0.4717746099963924	0.2904452130202738	1.574483095544072	0.6476456988936233	1.55060128253325	-0.3186647083638149	0.2343634950463011	-0.9161986470031163	-1.326233731893904	0.2288550762114464	0.001109186336578561	0.01595624015978815	0.001100138127783306	0.01888036632559242	0.001021916395568501	0.003781529927528746	0.001035480587204545	0.003482958282628307	0.001700088703809928	0.04699236853646599	0.1487368919910388	0.1151687447199965	0.1416568542611004	0.1178469945682898	0.003151706766768868	0.00980115685737361	0.00456400594134012	0.0360523938775744	0.001354227331231817	0.08881137847403078	0.001272714286677741	0.02307583463750768	0.001200252839093323	0.05431050174146312	0.001121715616929116	0.1325711949366277	0.00103733234114028	0.01350353251029735	0.001015338033620381	0.005668094840896936	0.001543466933316049	0.01977370895696877	0.4004583248335188	0.382103759115887	0.001109883751361245	0.01941086392249183	0.1905693390222396	0.2088588489024032	0.02495661649222094	0.0336306844209882	0.001119868295407849	0.005746413312524711	0.001261706353257884	0.01062263113197219	0.0514176771117667	0.08460017881478477	0.03668350735560109	0.02948416867036155	0.0608191743039109	0.0587619353533155	0.001019431695521468	0.01981553800955391	0.002422219258543266	0.03682662784878657	0.02110085161679668	0.0397455205902558	0.001035851627889943	0.00368315570752418	0.00245790998180425	0.02019103763854172	0.2018876213307905	0.2169522341994315	0.006911892024760587	0.04510051813979099	0.001051254106089819	0.004730479191283505	0.001110503816999711	0.008562589211313386	0.001029651383227601	0.01021886066881716	0.4476961457939012	0.4245101675648514	0.07676246564713123	0.09228638351689028	0.001516811992528304	0.07174680704202106	0.001017128169861461	0.03036642834300681	0.02681525015891499	0.02449468978087313	0.02124951936314893	0.01606460238913045	0.0230610237988488	0.01872713285014035	0.08886864565601292	0.07641756655898697	0.09338083039440061	0.07209158785442846	0.02734655971446757	0.02470375380092768	0.007682969780648334	0.009730875113876805	0.07982918512963599	0.09727281802170432	0.124152405327729	0.09606373064618101	0.1029338524902606	0.08118185412350029	0.005006879409471959	0.01229181504262115	0.005442727874566725	0.0404981995776959	0.003086683970175281	0.09495476639057768	0.001506070572469096	0.02115409869984015	0.001274292305360289	0.05083847797123026	0.001091006936093839	0.02672850515261674	0.001087978583616494	0.003918563591536511	0.001031449412247555	0.01056237034110178	0.001045574000766277	0.02848669882631328	0.001135300250172977	0.02549120216326264	0.05680653405778098	0.06915839131669374	0.04391147113782186	0.04471808801212378	0.001897850920198576	0.02588302596927483	0.03082991021667739	0.03423661843792044	0.05250902981283096	0.04987528979460079	0.04752774734096461	0.1018040104728464	0.0338201382650027	0.03797489042915439	0.1150441312890151	0.1025033728901588	0.001172919194263709	0.04587133779337668	0.04902294254600194	0.05111464013204604	0.02073073633965875	0.03422593145613451	0.003666491449368533	0.01709958484451784	0.002370976800197003	0.0205332386626981	0.001801650006195752	0.04809101245222431	0.03122862239997305	0.0541778856132763	0.0218871314786872	0.02149582191613894	0.01676649579155641	0.02297154138031965	0.001018454069521406	0.009441466335808285	0.01337988741498198	0.01888448028588155	0.09910802944350711	0.09132535437398336	0.001202433548506635	0.05829680076764387	0.003165953371257397	0.0516669491691806	0.001143682898137758	0.02215827354833831	0.001048465162816333	0.01550107159753731	0.001097167017930148	0.01732201653306098	0.02212261950768643	-0.0119507325641706	-0.01063983306315988	0.02280375321572221	-0.001264036066636446	-0.01787999372646865	-0.005418608407490455	0.004411749241268957	0.001116319070887854	0.001113195564445108	0.001020795953549678	0.001032728035315002	0.001850483626009029	0.1529664023609157	0.1401089898712199	0.001771885715561454	0.001243375901574834	0.001324714374714565	0.001230891474772543	0.001185101690133534	0.001145562689167193	0.001044692290768037	0.001007066295725356	0.001013974602128259	0.3823291447761424	0.001107820627895107	0.2226523661322106	0.02173567320314008	0.001112359226755829	0.001261067779416106	0.07898012275783865	0.05769551204485992	0.05900727539167559	0.001017007920466838	0.002901370553850313	0.02559653376639594	0.001030990635685965	0.001611962022502489	0.2113989927883338	0.01217637035926433	0.001044110579825042	0.001096358072839781	0.00103133522186083	0.4802455375135026	0.05739802983973052	0.001272097383295134	0.001016535166147247	0.01238135644337112	0.009577767576912503	0.0106531710093499	0.08020095798645931	0.08427830152809108	0.02255032936436965	0.005558539341162594	0.07222981412640955	0.120953894529947	0.09711915295520626	0.009225423677986112	0.009386485757177656	0.002992251081866831	0.001522794891877375	0.001291527777129054	0.001087761123730152	0.001062825585828333	0.00103405385387944	0.001055263127178306	0.001150987089149301	0.0466785448111866	0.04288688281364668	0.001236497552866907	0.01349873610763686	0.04588907896958536	0.04901089030792476	0.03792254616407822	0.1078725748542697	0.00116773070315171	0.05036296884837198	0.01946393773642811	0.001222785864528959	0.00209394837095317	0.001781934371311777	0.02563273173092895	0.02285089261580671	0.01513287466238598	0.001019815111777053	0.01917275777035829	0.09414894596977703	0.001213771411905041	0.001227314768585199	0.001173727763461952	0.001058564981953102	0.001117236108571115	0.02179778145365372	-0.01017746312745084	-0.009785074437205601	0.02345429104997905	-0.001710246644160555	-0.01645207531551095	-0.00613782783367955	0.00567044041719228	-3.463310920915802	-2.033705745135361	-0.01361250507951604	0.05676835836550623	-0.02555451917428162	-0.003301476100314381	0.06074137384317238	0.008619384541644333	-0.1977447240854183	-0.08123461526401454	-0.2438998141153909	0.01891081291752847	0.0260983657355028	0.05612067931404989	0.4578553874924323	0.05878823510440843	-0.01724792349046407	-0.02253761458027903	-0.2082243664380141	0.006665284145808499	1.503827846325377	-0.2278348289747078	0.01394390902418377	-0.001945900436428793	0.9284122843471582	0.7668678642198242	-0.1623328538528032	0.03180056223276954	0.1147686406120297	0.2882127246029353	0.07002691510088907	-0.06724207141868933	0.5290441649015187	0.3510368242741871	-0.01028944434526398	-0.009920279172796196	0.02918663795153286	1.145498282225219	-1.103630538674699	0.147429512364713	0.1235549414824265	-0.6562992095058745	-0.4461729882954015	-0.4928784589652534	-0.3002781061457965	-0.2467453397885876	-0.2373449323231987	-0.05358358180680949	-0.0362364656579164	0.234659731108832	0.1174412334631575	0.2530851842590574	0.2348186710924617	-0.1033225062457575	-0.0009611146404588305	0.02197762473415253	0.2786057284798023	0.02335307166610361	0.01857780064057085	0.1432776750866567	0.1950963309710509	-0.4335120140124882	-0.03955739783771683	-0.05932264121315173	-0.8746298591233236	-0.3133876359160192	0.09644865600984061	0.1834673667059831	-0.009170430563027372	0.3144106861434844	0.3260678307093358	-0.07971825764243683	-0.1331466682284836	-0.04015128183343051	-0.4177374092426873	-0.2932924748576229	0.2464006478422891	-0.03729519164815819	0.03670930870842595	0.2273994105027401	0.187437306809242	0.06479867238103197	-0.07175315561855622	-0.1490481168628872	-0.1062696016628751	-0.1072529487330027	-1.088229362607882e-13	-2.232299017832037e-14
0.29	-0.02301891210435367	-0.03125729275405218	0.04251159375974604	0.5957542984542731	0.9385670658203993	0.008479738684951591	0.4289675576078026	-0.01966930886806288	-0.005390840064131833	0.01956859064594726	0.07732785117651299	-0.08807667430659102	-0.0005481623283972553	0.0572469632735142	-0.08463463868478537	0.951667559217481	0.09813731127291005	-0.9516675592174787	-0.09813731127291503	-0.1351190040387122	-0.1103461663009656	0.007194189395809694	-0.24106646834327	-0.0641108469457904	-0.03538249732594971	0.1241442519875323	0.1471387003450367	0.696034193293626	0.6311915509380109	0.09088969367476639	-0.02169473963356072	0.0691996900057591	0.0162715267849001	-0.2445241635710201	0.1866640259114556	-0.6188534753707499	1.244020510705562	-0.06127855626984455	-0.00796636922936775	1.930981916633542	0.627485415750524	-0.3608840213011201	-1.633058872758767	-0.07164061978310336	1.212401726117502	-0.2081782305304946	-0.01061295355561515	0.612658811603763	-4.426758436496934	-0.7752025842922756	4.426758436496928	0.7752025842922996	1.672416003276061	-0.5183264860175582	-0.1557941625053632	-1.319572096188289	0.4946762939399672	0.2927171426040703	1.145303439303469	0.7366643424156999	1.566528337600686	-0.3233105755065187	0.1569711030243076	-0.956698444088369	-1.196665237996642	0.2924162979562425	0.001113483191185764	0.01634279462347896	0.001108473566980889	0.01952505415247956	0.001021194878569623	0.003792861673206592	0.00103384928037484	0.003403433551311206	0.002259557276745421	0.0479033487056972	0.1502055934068935	0.1148854344873418	0.1410331115827022	0.115775709523315	0.002417410084362273	0.009159442829681627	0.002929905718058462	0.03414487442613241	0.001334983122592873	0.0890226721914528	0.001248602163245192	0.02334850583443955	0.001190204884065502	0.05489697525541309	0.001142394963872986	0.1372082060171775	0.001043475314404824	0.01410567351919625	0.001011245948724269	0.005564508776923533	0.001284098587898339	0.0191897713914212	0.3950229982713046	0.3810527471337237	0.00110850448452998	0.01955572994201724	0.205945851890466	0.2240796557256573	0.02192317096909922	0.03055003648050752	0.001115605125514033	0.006015890610308315	0.001260865538872097	0.01074708090567998	0.06734685059014335	0.09388670523427262	0.04816088373940398	0.03684836402777258	0.05953550798671732	0.05698956876881339	0.001018046351018819	0.02020806444050814	0.004195167360611758	0.03904860576713453	0.02349423399823765	0.04217752388860318	0.001032953661417282	0.003889662293188829	0.002021661673120632	0.01969555455902267	0.2067030155318195	0.2227881894634235	0.01082494950284464	0.0490055795352373	0.001047085533012581	0.004595449745922335	0.001102051864902459	0.008461101773574177	0.00103091692577595	0.01053563013713083	0.4602978405821196	0.4363164166569843	0.06590825792913521	0.08115238853774494	0.00139435859352334	0.07325540300271667	0.001016826304113921	0.03157234271563295	0.01862974982819196	0.01843226994328501	0.01463301151364638	0.01200953552221693	0.01599801652902863	0.01421509027618671	0.08401296329764529	0.07343554381966041	0.08852529948158666	0.06975535161203671	0.02392695204287559	0.02217191723734668	0.006354545152963575	0.009220341187130667	0.07600128733697012	0.09723787216856312	0.1228391453304199	0.0985648603215126	0.1000363780874096	0.08238467777353188	0.009011428064764286	0.01596767739823958	0.009531729490262581	0.0441179743644404	0.003058532842768361	0.0939222383022815	0.001521432239244746	0.02112951609379649	0.001292437188530424	0.05097190810172735	0.001096163910921701	0.0295579304577732	0.001079473198238478	0.004114233124051037	0.001032883238901011	0.01077316547530449	0.001054277939695813	0.02976606904328611	0.002451305410961818	0.02787088161252	0.05100903868572124	0.06487118576644739	0.04377441750612752	0.04463926267977519	0.001577453259279866	0.02517547863739367	0.02140225112169595	0.02641578944134064	0.04841497916370029	0.04670840520372021	0.04832209667870643	0.1024596972118984	0.03593219878566736	0.03955780148820929	0.1138036497273498	0.104018222721965	0.001171771936049869	0.04899602955791393	0.0515868546984276	0.05591303311886288	0.02035676846792222	0.03382545834304111	0.002464486559138114	0.01614891347119433	0.002198027671305978	0.02031352928919329	0.00177998302604265	0.04392923861325549	0.02814911156788083	0.05161438870533003	0.02279640866045967	0.02419998189438255	0.01587272873213028	0.02279281383919955	0.001020276711068117	0.009618297906218322	0.01842916290027117	0.02176634379271258	0.09635307117487324	0.09349752446732953	0.001213121612483711	0.05883742032858496	0.002211130422066815	0.05115175112280427	0.001162095433849131	0.02060416178996221	0.001054738930519996	0.01439433759698677	0.001109551750834795	0.01619799696793006	0.02253809713475168	-0.009947635445707039	-0.009752089080363744	0.02338875269766465	-0.0003873595686023312	-0.01638801797384549	-0.00607980853523532	0.005141173993921654	0.001119342125010309	0.001120498234223735	0.001020146146510256	0.00103166355345029	0.003684721928945065	0.1520640842089994	0.1400544074129454	0.001543321129316731	0.001183891927738412	0.001306652665914785	0.001217218863643879	0.001175204863310973	0.00117946294491347	0.001054249045882113	0.001006920364010648	0.00101355028587618	0.3842177672371593	0.001106432220024379	0.2402047157594908	0.01576455158430797	0.001110157648196248	0.001259077471966909	0.09447309845021043	0.06540027797793745	0.05698549929995139	0.00101626330582943	0.008727816401550683	0.02666831018040663	0.001029046394869612	0.001526262916595426	0.2180827455408555	0.01742207707581198	0.001041592659651226	0.001090625367611275	0.001032994589284255	0.4959495539489666	0.04699687407326605	0.001262145885806597	0.001016492664298644	0.006920754586316805	0.005395089029642254	0.006014192611452194	0.07508554447659227	0.07983289580436199	0.01792241651560815	0.004418587958410366	0.06983579169488752	0.120864014268276	0.09498894079763617	0.01670366715487028	0.01770959731250463	0.00306013779008655	0.001549849061968947	0.00132810352076021	0.001113184417276756	0.001077213259938278	0.001034647728067197	0.001070169159194352	0.006088047861313815	0.04140208471018115	0.04422912083721661	0.001248649695028098	0.008287296638433014	0.04127225230843007	0.04952322400812614	0.0388009490644747	0.1156063775635369	0.001172985822626706	0.05846486477172151	0.02034483929217614	0.001187255043308749	0.001952231577748637	0.001736580813639195	0.02374025067410593	0.02463758504586593	0.01468487099739102	0.00102416909387714	0.02804988260887195	0.09112597709895413	0.001233121473954204	0.001197112413945437	0.001187646853781958	0.001063556945504231	0.001126852228295521	0.02354582730669533	-0.007760676181848352	-0.008837956812094037	0.02392132149775548	0.001547626589878081	-0.01484479634788992	-0.006694593224224653	0.005447185607958563	-3.241891292194647	-1.804329112093318	0.06464198192471028	0.06819970650331603	0.01452969528956881	-0.01046311385996721	0.1166272095453271	-0.06611020026742626	-0.215911550472128	-0.05027232604178226	-0.1482958116264187	0.02347744623423564	0.02827516492147931	0.06106889562942571	0.46961170646728	0.06176836136599347	-0.006605907691523726	-0.07247307451363089	0.0011836275558872	0.01816941231215249	1.541156338703235	-0.381100869886924	0.03364205346920492	0.01952945780404287	0.9322184545581822	0.7009377291423812	-0.1910224181664417	0.04645918227429936	0.3177176195684274	0.2036258508793691	-0.004117959312571477	-0.03661952519373616	0.6374459575417435	0.4228574545801616	-0.01528135058292387	-0.01033047016155995	0.03420288957574135	1.217615253663782	-1.12101251547079	0.1558068419496462	0.1216512359458702	-0.559014542415132	-0.3674835352727525	-0.4127467653061271	-0.2977890488493848	-0.2217227894179436	-0.272278297749123	-0.05099648894851677	0.02584019124128216	0.2670884522004557	0.1247613788260431	0.4641211373553609	0.4729901344116493	-0.09996251176555304	-0.003384278870316738	0.006838731710400827	0.2895999596661891	0.01696720720631644	0.02156753657120351	0.117417386299815	0.3045309778820701	-0.4277308192970188	0.02378025074091185	-0.07195103371461252	-0.698156595013337	-0.322558082655076	0.03945251931448512	0.1313265492835937	0.3128097478361486	0.3091802060451786	0.6335734771156707	-0.005215699460607484	-0.06126290766010636	-0.01258779212697504	-0.4119297184104307	-0.224267055070949	0.291951123318037	-0.002415096854504495	0.004755174233938273	0.3475042290326474	0.2404189092966247	0.04461304231774618	-0.03080427089876549	-0.1605156420697927	-0.1143554724455022	-0.116483686504843	-1.098297059996165e-13	1.420264591706272e-14
0.3	-0.02532519706666826	-0.02961185830180202	0.03617988814281695	0.6082014202235335	0.9378200108865786	0.00836823360129737	0.4469001095680391	-0.01369621789034471	-0.008687950163797231	0.003475009191283464	0.07667403508461476	-0.07574819723918388	-0.00283749268309376	0.05749371359886891	-0.07829593522716487	0.9048235661824942	0.09121651710769665	-0.9048235661824928	-0.09121651710769096	-0.1183149656661295	-0.1156287274203358	0.005615217957279144	-0.2539637723865156	-0.05908107402833532	-0.03243916062276759	0.1334421224249124	0.1550315858004966	0.7117015051450528	0.6279893451358782	0.09204463818055389	-0.03135663298677342	0.05792515154517858	0.01949727374269439	-0.2176777643928516	0.1423538094081156	-0.6474682241659859	1.245701479121356	-0.08817384834359364	-0.01411501616253845	1.655280203043906	0.5654438325432579	-0.2978661474417591	-1.583893658198172	-0.05912117562569916	1.25140154252671	-0.2481542419684685	0.05911184443129779	0.6549381955338999	-4.937273977082235	-0.6062579091235294	4.937273977082236	0.6062579091235307	1.688337961694311	-0.5372314509787666	-0.1591621846080908	-1.260778930100833	0.5100183518700793	0.2961424231981822	0.713900021191923	0.8451587012207994	1.563829760688098	-0.3149654133764007	0.07290561555955129	-0.9713766236343592	-1.056471596123466	0.3520842083831144	0.001117142927034121	0.01672345147946684	0.001116292336178857	0.0201649704452148	0.001020509232361944	0.00380630037257315	0.001032501507785179	0.003316503131525911	0.003453631190406094	0.04922836371854635	0.1507320613477733	0.1138299653307582	0.1406371988864062	0.1135407782475932	0.001934536243546	0.008732427619893814	0.002076363864193363	0.03287264293618418	0.001316329375320708	0.08928351771211256	0.001229708944837857	0.02363812376139896	0.001180232308376605	0.05552977709721332	0.001169685253184789	0.1419647266231652	0.001051325817358076	0.01474146763151975	0.001009127880568048	0.005473244318468881	0.001154090432277123	0.01875978394677388	0.3919210821617601	0.3821906648180022	0.001107120641980287	0.01969148201949418	0.2218813368746636	0.2396984320839955	0.01745233050906375	0.02615254480769956	0.001112373016035282	0.006293064440398568	0.001259449973001808	0.01086709234011035	0.08269015917857299	0.1033110570061079	0.05770451099163815	0.04340225369081985	0.05791584263261371	0.05496384788758546	0.001016981520945832	0.02073981082139033	0.007968105821557393	0.04294279377049455	0.02524486689386682	0.04392679592376152	0.001030532756471473	0.004092949294222578	0.001760124557958083	0.01936334749943618	0.2121869079170946	0.2296871347431877	0.01535988714761859	0.05341530722674294	0.001043742603200064	0.004453554062645328	0.001094959835985737	0.008356914572249579	0.001032379466224316	0.01090363113763447	0.4737860358716171	0.4488997469873739	0.05506861271344897	0.06990925204113485	0.001328117931036725	0.07489328712466541	0.001016654182204392	0.03287991911971748	0.01165022745535476	0.0132578032445628	0.009129264569702139	0.008662068680015138	0.01002949440876923	0.01040786335447606	0.07900831596146719	0.07042853343932483	0.0838121829181403	0.06763271445146993	0.01990417437808239	0.01919306949897409	0.005116203642994034	0.008661479627038848	0.07278265700477293	0.09772147977081383	0.1220263075806025	0.1014359446550517	0.09745281995774126	0.08370983934567444	0.01468520294961271	0.02121491480033779	0.01565767573517179	0.049635079229115	0.003078231182178951	0.09301992814837344	0.00154263660189775	0.02109783567642098	0.001319796012605647	0.05101785921244024	0.001111457092395156	0.03256691688806683	0.001082418263051951	0.004281635183267432	0.001033896897904217	0.0109534472802696	0.001066083991460893	0.03093146691246912	0.005563451456050236	0.03205565010128779	0.04539491546528435	0.060527740465578	0.04432151230407781	0.04519345141430103	0.001423066712003253	0.0246487211235234	0.01386061044291986	0.02010107344130535	0.04405139530269071	0.04337275213352291	0.04898597944686793	0.1026883374094224	0.03745890172763452	0.04056565549842307	0.1162842048059825	0.1087729548651157	0.001173826425440093	0.05202799270025271	0.05665582846130972	0.06378536388370093	0.02058763778461562	0.0340248307770433	0.001842079670620367	0.01578882066760532	0.002040611561622956	0.02010553875510462	0.001746483231626622	0.03990617088681625	0.02561887607910204	0.0495953415449401	0.02412482086260172	0.02728523989281972	0.01519444493651985	0.02284394383770792	0.001023365609478308	0.009658533197784761	0.02526978429726873	0.02580518362991215	0.09347257123479681	0.09600217650862307	0.001228140790127414	0.05921481766423708	0.001716326771635778	0.05106050740678787	0.001178260194569998	0.01897313256173912	0.001060371464554183	0.01322839666870009	0.001120551485561693	0.0150136883586887	0.02384195357913456	-0.007668745109150716	-0.008824762669357238	0.02389510615682972	0.002076781420101239	-0.01481917341122335	-0.006671385504846827	0.005235479038650705	0.001122365179128374	0.001127800903999207	0.001019496339470247	0.001030599071586124	0.005518960231883955	0.1511617660570831	0.139999824954671	0.001314756543074159	0.001124407953895221	0.001288590957114838	0.001203546252515399	0.001165308036488924	0.001213363200658437	0.00106380580099368	0.001006774432298884	0.001013125969627595	0.3861063896981732	0.001105043812153276	0.25775706538677	0.009793429965483751	0.001107956069637629	0.001257087164517255	0.1099660741425825	0.07310504391101509	0.05496372320822702	0.001015518691193194	0.01455426224925419	0.02774008659441375	0.001027102154054329	0.00144056381068022	0.2247664982933772	0.02266778379236026	0.001039074739479632	0.001084892662385346	0.001034653956706112	0.5116535703844304	0.03659571830680144	0.001252194388319409	0.001016450162451713	0.001460152729261738	0.001212410482372531	0.001375214213554479	0.06997013096672369	0.07538749008063214	0.0132945036668484	0.003278636575656188	0.06744176926336613	0.120774134006605	0.09285872864006597	0.02418191063176207	0.02603270886783477	0.003128024498305783	0.001576903232060246	0.001364679264391187	0.001138607710828521	0.001091600934046696	0.001035241602255397	0.001085075191210022	0.01102510863349052	0.03612562460917522	0.04557135886078686	0.001260801837182867	0.003075857169227858	0.03665542564727479	0.05003555770832757	0.03967935196487155	0.1233401802728033	0.001178240942100791	0.06656676069507285	0.02122574084792655	0.001151724222094032	0.001810514784531364	0.00169122725596659	0.02184776961728482	0.02642427747592407	0.01423686733239576	0.001028523075977447	0.0369270074473857	0.08810300822813054	0.001252471536003461	0.001166910059307599	0.001201565944103229	0.00106854890905921	0.001136468348022282	0.02529387315973696	-0.005343889236245692	-0.007890839186982411	0.02438835194553185	0.00480549982391639	-0.01323751738026823	-0.007251358614769537	0.005223930798725601	-3.076339989646361	-1.639006715047348	-0.01479202671619688	0.05581405150674169	-0.02513312847066643	-0.004782613790405656	0.1435483426019508	-0.1458124002452256	-0.2304739702351953	-0.03829485181123505	-0.1168422218012877	0.02882117357061464	0.02948771174743129	0.06538634489521292	0.4817572926000451	0.06551885579920426	-0.01478360247198634	0.008252409575412033	0.229561566851326	0.004842495706299284	1.583421753336456	-0.4912035754634297	0.01548321546083936	-0.002833568338035395	0.9559773548162351	0.6048067253469742	-0.2130037132007991	0.05964455222134371	0.4492106576270954	0.1516664719276935	0.06938299815871331	-0.0345868695387094	0.7416421680549218	0.4519700834912996	-0.0116626919129204	-0.0104602318978014	0.03943294439045131	1.300914529876324	-1.125458842168864	0.1732871446332878	0.1438873477467749	-0.4787085817258896	-0.3046529833468103	-0.3519153285085261	-0.3052756343566886	-0.2040255234296904	-0.3267471672639271	-0.06324910844883677	0.06747422542643398	0.3086506627484937	0.141908817884176	0.5673601936411887	0.6142846866890382	-0.07727891935355112	-0.002380676904123207	0.004481820787583841	0.3145179534889742	0.0176995770299851	0.01247513482551246	0.1204832055601031	0.5561141389095331	-0.4447599641341213	0.08704541552599117	-0.02316467765941934	-0.5734072598071992	-0.3471413317874053	0.01103934770466526	0.0684559569394269	0.6388060317052729	0.2958649617401488	0.9408553863244403	0.04025085175772049	-0.01503095420118231	-0.03780752193834938	-0.3899961867381684	-0.1844025253591439	0.3226202518910766	0.008676316282892295	0.009390052949598555	0.4587946765759104	0.2539336963944099	0.03215422732584672	0.01303771049893348	-0.1644316108374458	-0.1181109872054138	-0.119310757558628	3.781428327268052e-14	2.957682249143197e-14
0.31	-0.02740044120107978	-0.0283709662902587	0.0295449406432445	0.6206747797892488	0.9368040800301624	0.008203189284583653	0.4620693321558146	-0.00836193459980553	-0.01136801269135786	-0.0120709904923526	0.07609688861445543	-0.06310072438409439	-0.00546903716237998	0.05836433800288008	-0.07151981973552733	0.8529703509904509	0.08605774918550763	-0.8529703509904482	-0.08605774918552704	-0.1013411049008965	-0.121061425466192	0.004029839948234179	-0.2662335328568481	-0.05393436772416023	-0.02943702346133227	0.1387487762601299	0.164114116566639	0.7272169425314682	0.6247666654254657	0.09254308753614665	-0.04096230324706376	0.04802636638429218	0.02329080218370493	-0.1971018726732276	0.1053724490287677	-0.6780107074543736	1.24938130443485	-0.1148641399668303	-0.01872906246977269	1.377833979257362	0.4995674439538012	-0.2357699456397085	-1.527940237162899	-0.05568760608868489	1.272090591376804	-0.2776154743909195	0.114407635836147	0.6985806517767015	-5.429173308943754	-0.4289361542472099	5.429173308943785	0.4289361542472391	1.707340293345693	-0.5481761918723731	-0.1567157254063954	-1.191145962776001	0.5183713246857881	0.3047706594216064	0.3670205370421223	0.9712151863929873	1.535219548015387	-0.3338585447786483	0.04338649248605887	-0.943346889807695	-0.9243655187564664	0.4042311888375988	0.001117541671703713	0.01708617705185761	0.001118532180923838	0.02079080760201276	0.001019746975755295	0.003819206318251431	0.001031317304338247	0.003231673570532022	0.005415298428286168	0.05104178058370513	0.1513679585303565	0.1121856787567204	0.1406346939474214	0.1112039325911698	0.001608203536094949	0.008438556850379079	0.001605092678764386	0.0318707609270179	0.001298487147672814	0.08959069136857468	0.001215142731907337	0.02393217943094547	0.001172029326766875	0.05619972154942688	0.00121749501573262	0.1468628395837143	0.0011099752738498	0.0154607640421249	0.001007913780822077	0.005390806469452002	0.001085316897249261	0.01844428129615404	0.3925093161205577	0.3859699443151524	0.001105069628253287	0.01981493671418916	0.2370555303558393	0.2549714842720356	0.01269612464608159	0.02153760658700967	0.001109931307399501	0.006571997328029832	0.001256015921600233	0.01097980797516673	0.09708145098735861	0.1129870958605512	0.06635202079266468	0.04925772696268533	0.05584052582380845	0.05266122989542078	0.001016215287484132	0.0213869898186225	0.01357928414869996	0.04820896591441089	0.02624615026398593	0.04492453808054715	0.001028562282285357	0.004305931353713594	0.001576769935333336	0.01910150570431286	0.2185473658800804	0.2376333387832891	0.02007611505989009	0.05792046950126094	0.001040896816372566	0.004313535578882467	0.001088690288374295	0.008251040179151542	0.001034108687412815	0.01132848306273475	0.4886661549556645	0.4623281888926362	0.0451640989017881	0.05914890955334893	0.001293141785262254	0.07662356842787298	0.001016619408643462	0.03428280441485594	0.006704166543103592	0.009519821939915494	0.005279407628406461	0.006300424931723368	0.005815807384257528	0.00768583660637149	0.07339719813332736	0.06698390877948744	0.07867503671070611	0.0653498569667979	0.01544431824705516	0.01587195357165246	0.004104381057454791	0.00821175359224747	0.06965817875179663	0.09818880396575859	0.1228371205785149	0.1047905995000369	0.09740465933038994	0.08559500455624036	0.02148712623870125	0.02754420132578909	0.02332891551665687	0.05659161375627516	0.003089720603682326	0.0922404729057342	0.001562938878022299	0.02105233355787597	0.001344084849369979	0.05099176107180947	0.001125448670194633	0.03578217258720306	0.001084919821968949	0.004539513160052881	0.001035003010518397	0.01110060742351756	0.001095653747095138	0.03198115948425118	0.01412350494753975	0.04173759714908957	0.03986975276674688	0.05603428928372863	0.0449246090402131	0.04595870075777025	0.001350569260390037	0.02423241753064025	0.008485473249234904	0.01550503416528316	0.03942278768538888	0.0398207388227621	0.04912519948206493	0.1026373317475547	0.0379068437229653	0.0408961607443754	0.122093473333255	0.1163515375333072	0.001179185449531817	0.0548741075921215	0.06171639626221721	0.07280025045114383	0.02116763892033812	0.03458856826698077	0.001502639155547831	0.01569076260846335	0.0019070033051699	0.01991868947748916	0.001700159177856287	0.03608145127738389	0.02335529272716579	0.04785061594086257	0.02549480048724584	0.03046616505650142	0.01459405931621088	0.02298650428044895	0.001025922752678463	0.009637730173126059	0.03231724458393961	0.03034417985857331	0.09286756193191249	0.09890994356660844	0.001243380301348461	0.05943412404724078	0.001446549873037091	0.0511824899507817	0.001192036964484843	0.01731057782843918	0.001065338908221543	0.01203325065531267	0.00112984982907142	0.01380067663586719	0.02606466248690358	-0.00519853590496319	-0.007887017424077344	0.02439068833856715	0.005552948522734215	-0.01318425605663744	-0.007178741721185444	0.005193765627578129	0.001114226812608255	0.001114994734911371	0.001018494513126533	0.001029649682992813	0.009146524324026831	0.1534072024724401	0.1411826557369842	0.001227707509408752	0.00110344848078724	0.001272543151481806	0.001196947293309704	0.00116194663222849	0.001312909448698771	0.00126174963530755	0.001006545218515855	0.001014210115152001	0.4006427827366936	0.00110114957163199	0.2695661696069092	0.005535770359065857	0.001106909697704684	0.001248505678467452	0.1223964783524612	0.08086815748866275	0.05178380187688231	0.001015332523850838	0.02393794729713142	0.0270738066478206	0.001026011674462768	0.001338875453837926	0.2339295934867547	0.0275025759357892	0.001036970392057906	0.001079854512602485	0.001036969857073549	0.5323795151576265	0.0299905836685023	0.00126051482884592	0.001016695795721673	0.001337132967473388	0.001145380988147537	0.001259841524831302	0.06261167370757441	0.06876039466069012	0.008164458888908791	0.002832833108895841	0.06402118808926414	0.1268618706511605	0.101214937714263	0.03310764809401672	0.03679877473117157	0.003079537529401118	0.001590207565066529	0.001373379678481274	0.001141206568912169	0.001084074276997113	0.001036926429342268	0.001161430132064064	0.03378160273227779	0.03080993704246547	0.0457169365083373	0.001287039375190967	0.002333597413127541	0.03154727292404617	0.04865888557146154	0.03736740426791179	0.1368512908374558	0.001190287054695463	0.06934323109068366	0.02231607454612986	0.001145728080228839	0.001731026523808357	0.001618477766464486	0.01990584585033525	0.02757004027819815	0.01368346917498151	0.001028635765674156	0.04332676787433345	0.09543815267079979	0.001264991461737343	0.001163704010630943	0.001210460067380787	0.001072168422684556	0.001142121817190647	0.02890400285640583	-0.002612044035749596	-0.006946214768473377	0.02488813963473285	0.009627074584421724	-0.01150672964314692	-0.007628004422656732	0.005127920079586779	-2.994791432036331	-1.529039769402813	0.06178719997606284	0.06592181403780063	0.01455086458295994	-0.01050909572390126	0.2136843024667598	-0.1743148310215128	-0.2330817507071506	-0.02239723282865371	-0.08846944133665548	0.03254890283731953	0.02917308813364788	0.06830243291865756	0.4980094477116812	0.07808485251513424	-0.004936506536672115	-0.05024833662225479	0.545887619683313	0.01591770145196307	1.468523412609161	-0.4399524628040052	0.03382449739296195	0.01822363145802623	0.9789718534962901	0.5702715202201749	-0.2459990559823316	0.0687750230346461	0.5979994069850306	0.05378229301408483	-0.003680708211409933	-0.02117175102021627	0.8469202054876296	0.4487713991659667	-0.01528577090149456	-0.01071644844355776	0.04530244538274197	1.393177603467146	-1.017827138187579	0.1734273584457137	0.1395353123175196	-0.2769434686691916	-0.1733292214550764	-0.1999271518942658	-0.3802598665118733	-0.2526845719186289	-0.341447473899032	-0.02987045381072088	0.02512431084268968	0.3665086139304534	0.2465669112230973	0.6890311990126684	0.7693153748614426	-0.07611807192427164	-0.006643898589781282	-0.008270061755649677	0.3325859730176876	0.0339363927596557	0.01497617213202792	0.09348792014085958	1.333812936794796	-0.4558791807109154	0.06902185440466052	-0.04912687788832075	-0.3547274479446929	-0.3643411248294189	-0.01501154806124251	-0.001485892277843401	0.8791970221078726	0.2718817306157815	0.8707574390045949	0.07128653229742127	-0.003536509249542001	-0.008517598478652053	-0.3740351743690684	-0.1656901331959602	0.3137812131499685	0.01785547144118493	-0.008906865419345187	0.4465972089803433	0.3378089658456784	0.01186713098742934	0.01497267769868256	-0.1677204438055959	-0.1209327790528609	-0.1229470664058053	7.459188951779385e-14	3.780587079348791e-14
0.32	-0.02926185072476904	-0.02751345219837543	0.02264988535957998	0.6331972637206253	0.9355256917467262	0.007996948045766686	0.4744421824479469	-0.003741776643669122	-0.01335582082815738	-0.02713647472545895	0.07557269320946215	-0.05042643415384002	-0.008379018578713504	0.05976975830497273	-0.06435840721203734	0.7963240150512297	0.08256898444428375	-0.7963240150512291	-0.08256898444428108	-0.08415003775932903	-0.1265696119314813	0.002504857285017362	-0.2777461476181922	-0.04873267921983278	-0.02633403442760159	0.141174328989651	0.174453244215884	0.74232513273377	0.6212264139189223	0.09324441276882726	-0.05009536001040778	0.03941623951596951	0.02753409169980354	-0.1749108422524225	0.0656782254787342	-0.6994897809835484	1.255526352253602	-0.1406653337137997	-0.02235440058318522	1.096005743901695	0.4226187656439983	-0.1594152693064077	-1.487790568095653	-0.04853096259782274	1.256765017562269	-0.3038416291499595	0.1660710240577655	0.7319976019123746	-5.895898126517737	-0.2722572729303583	5.895898126517737	0.2722572729303597	1.731779236960855	-0.5523291348652437	-0.1470831154423319	-1.109349788302955	0.5210147919013429	0.3163127976574971	0.1376798000550906	1.096478077830087	1.482380323865484	-0.3784797726019546	0.1134807909777038	-0.8768539242419336	-0.7987399376116643	0.4420364234008569	0.001113670632381958	0.01744819665372147	0.001113246848747278	0.0214147754094215	0.00101886487620847	0.003834048603414028	0.001030250558710794	0.003139805270766498	0.008193042547482043	0.05339303520889686	0.1526399462623976	0.1105182703811548	0.1411076036310951	0.1089554114402982	0.001401259854553239	0.008246124347205312	0.001358475668122191	0.03100454888373142	0.00128154146993444	0.08993320267121806	0.001204560161590525	0.02421857884354912	0.001166247450613019	0.056889823503084	0.001291168441873252	0.151927798541667	0.00123827481421102	0.01629805320577166	0.001007192365998846	0.0053098634027741	0.001051476791516724	0.01817690927565591	0.3975692606207694	0.3935002829537987	0.001102096706068403	0.01993122121262288	0.2508077384525045	0.2690155949029157	0.008142531865642684	0.01719012766862035	0.001108187464915136	0.006839977094560141	0.001250008075313141	0.01108850369098836	0.1103527338447516	0.122885322824508	0.07449086747185968	0.05488735591910331	0.05325573359894403	0.05007428335291252	0.001015739225474735	0.0220949867983042	0.02095847251032507	0.0547822946268444	0.02645018420641011	0.04512044845545524	0.001027031999498676	0.004481452690821924	0.001434166063378976	0.01887210722730311	0.2258928569353899	0.2466119701634121	0.02480873393213001	0.06238491576517219	0.001038421895013774	0.004168943323482494	0.001083036576647564	0.00814254956879064	0.001036131372292721	0.01180498014036206	0.505239797130978	0.4769313741025415	0.03663050476978057	0.04972835962139423	0.001279810724416711	0.07837499914244497	0.001016724905607498	0.03572753738652112	0.004106500298342712	0.007557818081942891	0.003283228272877236	0.005082415148079593	0.003605694413372319	0.006260577701023384	0.06696091386286476	0.06289112473102593	0.07284154910790412	0.0625762510447964	0.01061899332805541	0.0122846909071355	0.003372319931227075	0.008000583445043657	0.06638648878592472	0.09820663993329072	0.1258086518948737	0.108850683087319	0.1009208361143853	0.08887003131002738	0.02921852073691131	0.03480622053249646	0.03236389038870249	0.06486724984875278	0.003071327039718469	0.09154744785503169	0.001579743500739682	0.02096647466895351	0.001360579733910623	0.05088108572057706	0.001133742048796036	0.03929969208172868	0.001082405509546773	0.004961570527202784	0.001036398605995218	0.01121335628939313	0.001148620450964616	0.03288187754249026	0.0293568332776991	0.05780266216025746	0.03438981206544285	0.05137117868188588	0.04531587880410925	0.04663423652702113	0.001327422489433247	0.02388556682605883	0.005349826097655294	0.01282798743154689	0.03453207640174787	0.03606433374756103	0.04856881073338088	0.102512685088533	0.03706323256633749	0.04055331796228313	0.1310005837722908	0.1264026257107765	0.001187888471028413	0.05743610159259952	0.06571426985429685	0.08137322290066612	0.02199255219261563	0.03542635914411026	0.00132966073093491	0.0157389734508226	0.00180039039158023	0.0197560814077998	0.001640628454191649	0.03244371861502466	0.02123708555473375	0.04625858812605544	0.02675443349205816	0.03356519280198399	0.01401592241334795	0.02316144725009534	0.001027257094727677	0.009573271738629983	0.03897447037252064	0.034688980605991	0.09565394204080147	0.1029621408384217	0.001257259541183608	0.05945536191826861	0.001309895603939181	0.0514322385490906	0.001203371741885158	0.01562590152590861	0.001069632083279363	0.01080944981607013	0.001137325113111542	0.01256163744251653	0.02921231858727244	-0.002553902703236486	-0.006944686063311298	0.024889074191947	0.009926054063948999	-0.01148542511369455	-0.007598957665223072	0.005115854011127471	0.001106088446084919	0.001102188565822304	0.001017492686783027	0.001028700294399976	0.01277408841617224	0.1556526388877973	0.1423654865192977	0.001140658475747188	0.001082489007673151	0.001256495345848744	0.001190348334104439	0.001158585227968731	0.00141245569673937	0.001459693469627505	0.001006316004734885	0.001015294260679371	0.4151791757752165	0.001097255331110593	0.2813752738270481	0.001278110752655187	0.001105863325772507	0.001239924192417362	0.1348268825623395	0.08863127106631022	0.0486038805455376	0.001015146356509727	0.03332163234501066	0.0264075267012243	0.00102492119487232	0.001237187096990071	0.2430926886801323	0.03233736807921866	0.001034866044637556	0.001074816362821664	0.001039285757440403	0.5531054599308228	0.02338544903020415	0.001268835269373718	0.001016941428992991	0.001214113205684636	0.001078351493923944	0.001144468836108577	0.05525321644842468	0.06213329924074869	0.003034414110971554	0.002387029642135515	0.06060060691516416	0.1329496072957159	0.1095711467884601	0.04203338555627835	0.04756484059450948	0.003031050560496641	0.001603511898073052	0.001382080092571958	0.00114380542699522	0.001076547619954159	0.001038611256428278	0.001237785072924119	0.05653809683107267	0.02549424947575588	0.04586251415588851	0.001313276913192005	0.001591337657026986	0.02643912020081814	0.04728221343459552	0.03505545657095238	0.150362401402109	0.001202333167291011	0.0721197014862959	0.02340640824433565	0.001139731938370129	0.001651538263077513	0.001545728276961981	0.0179639220833883	0.02871580308047341	0.01313007101756776	0.001028748455375122	0.04972652830128125	0.1027732971134691	0.001277511387471176	0.001160497961957597	0.001219354190658205	0.00107578793630946	0.001147775286358889	0.03251413255307469	0.0001198011647466502	-0.006001590349964293	0.0253879273239338	0.01444864934492722	-0.00977594190602527	-0.008004650230543796	0.005031909360447396	-3.016415931797682	-1.370265766852428	-0.01493322091174715	0.05544018160352326	-0.02474586060887365	-0.006190361541711643	0.2511158946385015	-0.1504367605519454	-0.2128090691251621	-0.01800719867827928	-0.08970822859213837	0.03588870281242466	0.02795646036449805	0.06941784519317533	0.5151264921050455	0.08911740641847335	-0.01448464608989763	0.01787853557772589	0.9797733951543905	0.003408456424528521	1.337633441900246	-0.4377117150435339	0.0132925912154175	-0.003637552230349323	1.000414976718184	0.5596378622565836	-0.2698694232721624	0.07180814871473629	0.7106419713383222	-0.008699884479246031	0.06189085366654581	-0.02809820802099043	0.9481276360582321	0.4438268813741073	-0.01257744622903841	-0.01098347536386136	0.04976197489671279	1.535863190805147	-0.8575003310038196	0.1775170269206247	0.1522568830237212	-0.1235130923826891	-0.07592619041310734	-0.09256175994954727	-0.4349075120870604	-0.3021752109005075	-0.3799765146886754	-0.01553793090444288	-0.02242342005305542	0.4497364112073444	0.4198811265281867	0.7539067299626792	0.8781049997586151	-0.05999288095156154	-0.0104520309767598	-0.0124336213231097	0.3749707125392538	0.05053545511540267	0.005592879383580082	0.09068830288421673	1.832737731602746	-0.4786918481295798	0.06910270066988633	-0.009274100031278315	-0.1896087513409259	-0.3880196846839277	-0.003688851726490353	-0.06621364867017587	1.133307133560904	0.2390407835031524	0.8524725627468988	0.09506152917270987	0.01422282616855203	-0.03295928834005136	-0.3525987973236239	-0.1538629675219207	0.3062407682603467	0.01515282166906549	0.0006589709828083655	0.4199555803261683	0.4828197391598793	-0.007459475066317476	0.03859092140077019	-0.1688559246900452	-0.1238419523732649	-0.1245162516705948	-6.368268796422722e-14	3.475313761294367e-14
0.33	-0.03086974331813516	-0.02713142976164264	0.01564317414412021	0.645794746919589	0.9339953085095113	0.007756080459056218	0.4839870420924403	1.081882065366899e-05	-0.01442602247999131	-0.04195931551123743	0.07521549654899327	-0.03813471591441012	-0.01155549828243774	0.0617444125615132	-0.05697283515104668	0.7352124042042504	0.08038630928823948	-0.7352124042042459	-0.08038630928825372	-0.06668928842968727	-0.1320957408671206	0.001111390433956509	-0.2883810182238065	-0.04352452648586552	-0.02310886709052228	0.1419275999456807	0.1855001310385489	0.7568151121626129	0.6171280387003063	0.09523436442161556	-0.05848870430571197	0.03193583583799898	0.03244181622846304	-0.1490314505673485	0.009804808144994922	-0.6990816958822308	1.264353865020313	-0.1653003403100046	-0.02578221731393124	0.8172228984358628	0.3273107860620491	-0.04956159624870632	-1.475952175472545	-0.02184616674161235	1.195737465130964	-0.3277806438717202	0.2288339772001644	0.7416747136998566	-6.318610707782652	-0.1682594924746815	6.318610707782656	0.1682594924747092	1.759616881887563	-0.5520167032235336	-0.1309687688391183	-1.017521255849382	0.5198399298422178	0.3283251636125844	0.01213458815354139	1.098811005404007	1.415824503180344	-0.4421743742711727	0.276329583458657	-0.7954464815501914	-0.6975127896128699	0.554078879556407	0.001106365675680173	0.01779516783177284	0.001103290446772033	0.02203712710507878	0.001017846885590809	0.003838294028024097	0.001029176238144369	0.003048686959155321	0.01107116384257807	0.05575793723863186	0.1537256139361433	0.1094641540140955	0.1412129975883331	0.1072535558337818	0.001268019288915728	0.00811197249782389	0.001220096156786733	0.03016394583785326	0.001266417868616601	0.0903409786976334	0.001194480878241144	0.02449126638016904	0.00115986450488491	0.05756881890276495	0.001339500830952753	0.1569741732614272	0.02182570213766137	0.02921789995817474	0.001006706164092346	0.005221945714756157	0.001034383285500629	0.01795811747407679	0.4075785948083938	0.4060665249600137	0.001098139107299564	0.02003726648893244	0.2633958686941352	0.2821654423058482	0.00478727818079041	0.01390047815454768	0.001106784532232898	0.007066030088018963	0.001240810584849744	0.01118365346376254	0.1212936386786619	0.1323430673433383	0.08106042990008711	0.06009868313293899	0.05009813614416694	0.04750441028191445	0.001015498385812032	0.02280617358062992	0.02928658764044342	0.0620923149458476	0.02539003910657915	0.04409848078434585	0.001025854096930697	0.004604453769880745	0.001322359332646133	0.01866370637947945	0.2339179202309477	0.2564071161543016	0.02948909600708649	0.06677607651012524	0.001036081397059443	0.004028166245409704	0.001077643308887723	0.008032233620791456	0.001036865094987864	0.01225405261419026	0.5233016669311529	0.4932665031766926	0.02984225918377779	0.0424655495735063	0.001264832115411437	0.08006832812620561	0.001016922472851701	0.03715046903042683	0.0026878010805187	0.006498478272058517	0.00220398373045109	0.004432865555300247	0.002399937244594775	0.00548672716432794	0.0603325760927234	0.05860343074971527	0.06693391762387144	0.05961344111292508	0.006735183298648344	0.009390323082496587	0.002778654112239723	0.007917522445665804	0.06258140120174541	0.09719702821884608	0.1301130793819872	0.1136463226347882	0.105442156048323	0.09324546011773847	0.03893038800419543	0.04395598116614531	0.04178505876444238	0.07368275680548377	0.003029830698854438	0.09094087731679421	0.00158569885296595	0.02082337002966498	0.001366037758382885	0.05069015799670193	0.0011356545466818	0.04348095756291987	0.001077125696521803	0.005494884243441056	0.001038073760579957	0.01129123687540583	0.001248672682386603	0.03362034276985007	0.04544688101794223	0.07397859370789764	0.02903608223157868	0.04662672405273544	0.04539367209587273	0.04713727267835906	0.001405637325844598	0.02370340315171659	0.00353947602910713	0.0113446735188004	0.02974536211920355	0.03237456106804605	0.04846972212742816	0.1030828564705112	0.03736554578840609	0.04056352219657003	0.1392891986234714	0.1368300090688149	0.001199443076969085	0.05961845529235259	0.06850628129706755	0.08935935484443733	0.02312098475160735	0.03659581173073455	0.001238349991843384	0.01587618699339237	0.001688424420421811	0.01958530067063208	0.001605087447574689	0.02899412938568337	0.01922471960770861	0.04477258712157616	0.02659025648355621	0.03537204975398223	0.01306508770905612	0.02293954138249767	0.001027814919774422	0.009518754601749321	0.04456031638309231	0.03848841236422625	0.09909056256387858	0.1074821728949115	0.001263594787771284	0.05923743561459777	0.001238581276070059	0.05178262061270517	0.001218090663377381	0.01393163515914525	0.001074898469331295	0.009561473767729247	0.001146526249548628	0.0113032174771608	0.03243422211856703	0.0001881398189295727	-0.005952105236506449	0.02576442371280189	0.01382275339766783	-0.009814365130066281	-0.007904157867002637	0.005013118520697843	0.001092560446644554	0.001085087138574601	0.001016190717497211	0.001027514763045658	0.0153355352003682	0.1552226986841954	0.1405062009838379	0.001119475037639839	0.001070378900018243	0.00124572875870704	0.001178599021621343	0.00114867671743788	0.001370730068712059	0.08048253581694614	0.001006102178715602	0.001017689515743714	0.4417254386860946	0.00109128083360008	0.2913634838352028	0.00117314943207261	0.001104867624272087	0.001223874329729351	0.1390519945264609	0.09065149365087713	0.04417477132249268	0.00101533351565605	0.04329652360713217	0.02229486820840254	0.001024380256870521	0.001179318822877112	0.2527383027935494	0.03693229149932747	0.001032612606922043	0.001069670738875301	0.001036226777903022	0.5761149911096509	0.02072077161650512	0.001232638865138557	0.001017286015045649	0.001183647990142804	0.001068812983557639	0.00112759983718716	0.04902591198163404	0.0568482131606787	0.002186170701771413	0.001960604438352353	0.05526875435031949	0.1396113590535871	0.1137222321387716	0.05725565961719713	0.05736916172180347	0.002948455299224664	0.001582091018823812	0.001362963056021753	0.001132433974462692	0.001067468412812967	0.001040837672513943	0.001450249727793624	0.07101473120410581	0.02058611328227872	0.04516580635468136	0.001634263790786978	0.001663321134315716	0.02229519268664854	0.04926372686152599	0.03999809533571672	0.1530007265761894	0.001219212215936495	0.072052565637668	0.02522207723486403	0.001146177669984162	0.001503928252637281	0.001586875936816355	0.01615060645297156	0.02442939176382797	0.01109670397039115	0.001028096843822359	0.05248466683673304	0.1047857928967754	0.001264002117860246	0.001167498607911313	0.001245321587442744	0.00108426620823234	0.001163155772070788	0.03559219730225546	0.002984853264441983	-0.004919936318935337	0.02694097034475136	0.01721873597357902	-0.008174043725670386	-0.008128964177949083	0.004895350358468633	-3.092480361789255	-1.150229481474811	0.0593398431357782	0.06553302041822075	0.01298594640479372	-0.01053056277005567	0.2243182292110445	-0.06155675952125189	-0.1322110276300953	-0.01016300935919743	-0.08067276025754075	0.04675678637670144	0.02643344508519574	0.06621947388849414	0.4901026733476632	2.249076434140227	-0.005932469267176331	-0.04137978381683691	1.525961965087689	0.01400789933294343	1.28246792572766	-0.2368006347691015	0.02641999890047434	0.01581921556493308	0.8881901356118405	0.4789095387112798	-0.2532593767421772	0.06994860727802843	0.7524875424131015	-0.1852060138618774	-0.01384665297578483	-0.01656393802584196	1.005719400522424	0.4340918800126436	-0.01466574739896777	-0.01100407779515871	0.04098204336729271	1.726849527595191	-0.6039616919165591	0.1608592338912566	0.1352530096314059	-0.08442143907874405	-0.0514871711002072	-0.06034147623268982	-0.4285667577276669	-0.2948952172770918	-0.2163419208834254	-0.002099307955569187	-0.1755975855974619	0.5110034779528161	0.4512950317094102	1.052171315826049	0.8882778999125568	-0.05929965087938777	-0.0170398126367232	-0.02422052326307468	0.4590051153100289	0.05592659381303473	0.008216618034906097	0.06115719733498761	1.451275640936275	-0.4724555885748686	0.03279015422166048	-0.01782562346736317	-0.1063080235500801	-0.3553184302585417	0.1052656913896465	0.07204536400049399	0.9489240558866701	0.1979912671720385	0.7486448478733234	0.1367798100945226	0.01556942678558033	-0.009435983902516827	-0.3368945758037429	-0.1438660912936769	0.06110935150749698	-0.05610887192425105	-0.00976939500795361	0.3362574851226006	0.4261495845054605	-0.03423486438316767	0.036307605568407	-0.1694952625684257	-0.1255315093330056	-0.1266766989445385	-1.886779818522133e-13	3.562616508822541e-14
0.34	-0.03228975521999301	-0.02733578510968091	0.008723666766425598	0.658492012570787	0.9322219044086261	0.007482041688043683	0.4908717746852888	0.002792648254215953	-0.01424578345705934	-0.05663900996398438	0.07515701392996034	-0.02662850815495763	-0.01486115809946215	0.06434592084805034	-0.04959375486979734	0.6701080675974442	0.07912415991107445	-0.6701080675974443	-0.0791241599110673	-0.04897277506315395	-0.1375923470152715	-0.0001016883731766685	-0.2980945111957216	-0.03835139712362386	-0.01977544127818966	0.1414002246928555	0.1961476986978091	0.7706458016229244	0.6123633443705653	0.09860740531558454	-0.06587692057584098	0.02546254389107046	0.03890707723541229	-0.1373347039525585	-0.0515973314719128	-0.6820490134291397	1.275482842700465	-0.1892695064336934	-0.02898863744359476	0.5639803335597338	0.2284655594730314	0.09067286563096123	-1.459161301491542	0.01121184568295874	1.099662921570467	-0.3296776515839406	0.2914418300672127	0.7306992459747773	-6.694443278483108	-0.08815211715429705	6.694443278483108	0.08815211715429855	1.782932044338847	-0.5464245773673803	-0.1110055066566655	-0.9250742615628853	0.5140101175574561	0.3379644927083949	-0.1184494417136179	1.016614245138054	1.3505223301593	-0.5117435948263103	0.3900986392143173	-0.6758283192042294	-0.5973175914049221	0.7535437190590863	0.001095948103433943	0.0181352412478583	0.001089760166638122	0.02265549307535055	0.001016686835563648	0.003841587548635631	0.001028046284552461	0.002959248775598026	0.01377886646811066	0.05792847415139718	0.1542117999274285	0.1092637302575148	0.1405302689369421	0.1062182113786577	0.001190778312125115	0.008016067395308217	0.001144826140270926	0.0293458860856083	0.001253472352602708	0.0908901440769156	0.001183566259389123	0.0247442957077946	0.001151718325300547	0.05821097776381031	0.001342806824598679	0.1616489364388537	0.06852170611461632	0.05636407169013975	0.00100635621746259	0.005134542461497524	0.001027038034104512	0.01775445584063727	0.4227773728981717	0.4238692614355117	0.001093172698532528	0.02013552520889783	0.2749353682611922	0.2944675911582831	0.003028526479076335	0.01212246603274094	0.001105585273445098	0.007258416900798575	0.001228186540172564	0.01126792217743102	0.129330273247582	0.1405902497080276	0.08559113733831814	0.06439118585734681	0.04633916754459186	0.04482601210175384	0.001015471648567631	0.02348434693443951	0.03826628589951066	0.06985455447416034	0.02286474962961602	0.04162608089560794	0.001024994821291295	0.004673399328728963	0.001237497498235939	0.01848118891611775	0.2424655615444107	0.2666227149419404	0.0340904061913071	0.07106048561337493	0.001033784437942523	0.003893872815314852	0.001072373851897999	0.007923980741512272	0.001035701628373903	0.01264321147769245	0.5427354946455146	0.5113821027258487	0.02493899541163033	0.0374711255161767	0.001239243868525467	0.08158639310153677	0.001017193584494811	0.03849106885633391	0.001958130056589939	0.005948057910772479	0.001656777631721713	0.004102602866996529	0.001785020366971795	0.005091085599586075	0.05381443629613885	0.05420108010539423	0.06124963088491261	0.05658817786314993	0.004329359648170151	0.007608955076620627	0.002267737081673281	0.007938096506454334	0.05806465729058644	0.09477271496609202	0.1353480192217008	0.1191029922397165	0.109779704419175	0.09781773987812642	0.051019813913321	0.05537216523067294	0.05123214841788335	0.08269843801352396	0.002967850270554077	0.09040188635390521	0.001577974492270996	0.0206482601011276	0.001359210565880578	0.0504273032591642	0.001130923380295712	0.04843424901987944	0.001069945427252126	0.006076088517030231	0.001040024660535381	0.01134235625475398	0.001404902058920875	0.03418807058436131	0.06037357976896528	0.08780471623931066	0.02384382140234478	0.04187693669292313	0.04511392852139015	0.04731575210381068	0.001605162650313363	0.02371571458397194	0.002661012883538229	0.01071674711379527	0.02522415997078545	0.02885029356150833	0.04932500409340156	0.1043688501816704	0.03983313493388091	0.04207004261174437	0.1452307676539558	0.1453161971853013	0.001213659925615029	0.06140715315093175	0.07001760881477123	0.09642394029548856	0.02457632540234289	0.03812097178456783	0.001195906652495972	0.01609735287586909	0.001558623761214998	0.01940257915371525	0.001607862881154061	0.02571431655381682	0.01730132559366887	0.0433706891415667	0.02445554884725079	0.03490695441952613	0.01158238148169756	0.02210777227692934	0.001027767749045085	0.009413743905427431	0.04879296040216648	0.0413406645844719	0.1019075090254911	0.111584390775888	0.001260007675603638	0.05880848305633864	0.001206418257833019	0.05225483294564439	0.001238433746074218	0.01224603799639654	0.001081771318131656	0.008303254588785803	0.001158817547454158	0.01003792431274232	0.03556023312845238	0.003012188726115196	-0.004900142273552181	0.02709156890029868	0.01696837759467524	-0.008189413015286704	-0.008088767232532591	0.004887834022568909	0.001079032447201394	0.001067985711326556	0.001014888748211664	0.001026329231691784	0.01789698198456588	0.1547927584805935	0.138646915448378	0.001098291599537096	0.0010582687923588	0.001234962171565427	0.001166849709138934	0.001138768206907993	0.001329004440685585	0.1595053781642666	0.001005888352697537	0.001020084770811273	0.4682717015969732	0.001085306336089581	0.3013516938433572	0.001068188111494103	0.001103871922772107	0.001207824467041035	0.1432771064905825	0.09267171623544419	0.03974566209944752	0.001015520674804134	0.05327141486925472	0.01818220971557785	0.001023839318869693	0.00112145054875865	0.2623839169069666	0.04152721491943672	0.001030359169207358	0.001064525114930473	0.00103316779836524	0.5991245222884789	0.01805609420280778	0.00119644246090479	0.00101763060109961	0.001153182774600777	0.001059274473192014	0.001110730838266068	0.04279860751484264	0.05156312708060903	0.001337927292574323	0.001534179234570357	0.0499369017854764	0.1462731108114586	0.1178733174890839	0.07247793367812262	0.06717348284909873	0.002865860037952773	0.001560670139574305	0.001343846019471997	0.001121062521928675	0.001058389205681015	0.001043064088598098	0.001662714382667928	0.08549136557714138	0.01567797708880178	0.04446909855347494	0.001955250668374177	0.001735304611604643	0.01815126517247945	0.05124524028845648	0.04494073410048002	0.15563905175027	0.001236091264583887	0.07198542978904056	0.0270377462253949	0.001152623401604597	0.001356318242192631	0.001628023596670204	0.01433729082255741	0.0201429804471843	0.009063336923215128	0.001027445232277064	0.05524280537218484	0.1067982886800834	0.001250492848249123	0.001174499253869019	0.001271288984226401	0.001092744480152993	0.00117853625778138	0.0386702620514362	0.005849905364137454	-0.003838282287906321	0.02849401336556886	0.01998882260223071	-0.006572145545315211	-0.008253278125354245	0.004758791356489983	-3.19839661276953	-0.9022631889269359	-0.01631277339014663	0.05464303650215178	-0.0249362414438563	-0.005854335928453894	0.2122428712698848	0.02030176154239109	-0.07950683884716991	-0.01035784945094921	-0.08519956981713765	0.06416657339074774	0.02402481856973816	0.06205053747256785	0.4408041836625033	2.934382402335581	-0.01438175922444491	0.02090456918428697	2.027072289009293	0.001851145126274718	1.16809373179708	-0.1353842366432573	0.00655935505384805	-0.005813764096225004	0.758302545889624	0.375872964370331	-0.291574445107091	0.06520546301440734	0.801085813204784	-0.2987863280304295	0.05107974960862396	-0.02292153323169475	1.032218195406664	0.422476553036617	-0.01128071662475841	-0.01057086163765441	0.03777925283340858	1.891957285806122	-0.4038231328963254	0.1424642252445871	0.1357905193941207	-0.02172920265298407	-0.01206880951070147	-0.01691996555036598	-0.4578388446930677	-0.3146658744873785	-0.1573765509277732	0.005189081152520827	-0.3053637277156733	0.5819424226984495	0.4592513170628256	1.207191416193078	0.9181398500240521	-0.0464769658684398	-0.0168530888236684	-0.02681902404763426	0.5293759076652836	0.06011356658209591	0.0002406380852338815	0.05654082033899188	1.362775928368125	-0.4797583942593874	0.004191355478471605	0.02962092127138321	-0.01853124978351476	-0.3549186500980842	0.1394756141089658	0.2330495875063354	0.7450680852495075	0.1603096153117053	0.6681632642068853	0.166203022586128	0.03101329420683928	-0.03534745227717694	-0.3186435178240197	-0.1370423626495563	-0.1481496890258368	-0.1068198259213858	-0.00943974091173533	0.2305196727270638	0.3992569040563542	-0.04966472598006663	0.06295697529529073	-0.1671220838904454	-0.1258905784809972	-0.1258908914843082	-2.886769772102516e-13	4.388885968035591e-14
0.35	-0.03371525837072317	-0.02813171473402826	0.00203705472312322	0.6713112563601372	0.9302103331616726	0.007177652976664313	0.4954134803832103	0.004626367841458767	-0.01252833676344099	-0.07101980010884083	0.07540478581054093	-0.01625517029600426	-0.01801787656556988	0.06751875654149235	-0.04241457497146152	0.6014735428926754	0.07873980016061817	-0.6014735428926699	-0.07873980016060843	-0.03106497536469105	-0.142997824640973	-0.001102905909195794	-0.3069150008558901	-0.03326746009102016	-0.01636550262409475	0.1392435546081439	0.206388204858216	0.7838568594409239	0.6069248628942731	0.1023974513661767	-0.07171328729288584	0.01994203506836179	0.04744737919068381	-0.151815542078791	-0.101658134331403	-0.6586262415558094	1.288783549068229	-0.2129640172138667	-0.03134332518873285	0.349491796428572	0.1413410604405461	0.2507031536556606	-1.411354327181839	0.03189715741820821	0.9731461069155593	-0.2962163557368539	0.3352300127017894	0.7075926242763867	-7.026258440388171	0.01636927434341282	7.026258440388167	-0.01636927434338388	1.796486560395009	-0.532317647286685	-0.08943549918815974	-0.8422668343514998	0.5006171068997337	0.3429197221061285	-0.3154810262055338	1.043540859275584	1.292193807338515	-0.5714656681931315	0.3476263497031063	-0.482524937700635	-0.5081515101514851	0.9508575635078488	0.00108513303087458	0.01845579205434505	0.001076645499397269	0.02325902212786302	0.001015485032301752	0.003844031603254249	0.001026853495138702	0.002876198887248657	0.01647906198869016	0.06000931644435308	0.1523595784494173	0.1089422139627089	0.1383379532614492	0.1047264596174626	0.001144808478778078	0.007935057287903381	0.001100307399831571	0.02856875861513688	0.001241810518173382	0.09161197866882158	0.001177227653054705	0.02497388572227822	0.001147064959622731	0.05882552336357268	0.00254637390303569	0.1665389638950755	0.1205568215239353	0.08763911126787061	0.00100609226151159	0.005052470094693775	0.001024724115891281	0.01757963098394321	0.4425086215725894	0.4456614449288188	0.001087955660777829	0.0202200277731276	0.2858602705847721	0.3057834954923914	0.002066723524559998	0.01110841216338401	0.001104774804137608	0.007414512309779397	0.00121431970476393	0.01134046583756196	0.1336996616191373	0.1476916201289936	0.08850936203242829	0.06792194952015328	0.04201851436339857	0.04142307306777536	0.001015722383283543	0.02408246814542578	0.04833799732585466	0.07826395255853068	0.01897708701556559	0.03783577177024783	0.00102439016350561	0.004716570204726321	0.001175827027881783	0.01833162738807062	0.2502142810741118	0.2768620176187271	0.03878358222615919	0.07535599582558797	0.001031466398686783	0.003768854352033769	0.001067187885995997	0.007818376101594401	0.00103664138516321	0.01307154550639612	0.5626818731460912	0.5307377046952121	0.01960954333809127	0.03252831990003438	0.001235968181455132	0.08288474467345763	0.001017590041878385	0.03970051354130211	0.001566219364540443	0.005686194963993634	0.001364345791674096	0.003951146577312682	0.001456062532745901	0.004900909584867869	0.04714916418508862	0.0493389814137935	0.05528529247183332	0.05300621841280043	0.002855902672634023	0.006518085334450065	0.001879427185686577	0.008123572988541078	0.05275046611291139	0.09085852676427221	0.1419113568627902	0.1254845169197265	0.1141041664096622	0.1027433838619186	0.0650393865617744	0.0684902993834703	0.05922912560294943	0.09088996579011341	0.002900423810534694	0.08994147531816003	0.001554905491292382	0.02048756603328155	0.001344664612477735	0.05013273389634089	0.001127299421971007	0.0541811501708996	0.001063533331871442	0.006679193301683168	0.00104214926777755	0.01137348266299119	0.003008602471014478	0.03582585802833454	0.0727360107832183	0.09852302091820524	0.01892390741258134	0.03726549984183132	0.04435067820602388	0.04704184284380507	0.007241837461060316	0.02880542746433598	0.002209871680887302	0.01053046259721941	0.02098546327676672	0.025457317190592	0.05096998529627119	0.105613564792167	0.04343059557406397	0.04454384601643011	0.1507763580870299	0.1529348618586584	0.001232446186816913	0.06286218160575398	0.070592928031481	0.1028070700195947	0.02595938672280763	0.03962166526863502	0.001176350335755309	0.01640208096914001	0.001432448200219564	0.01923682893936539	0.001699958668572091	0.02266143048479924	0.01547659811289762	0.04206410035584932	0.02038188693488706	0.03209457726679652	0.00960607911395015	0.0207022081694953	0.001028155217559937	0.00923414665160148	0.05176893550754784	0.04314231105732767	0.10548874119169	0.1165201145786576	0.001247516896440672	0.0582741810892879	0.001193485947753798	0.05289316661306058	0.001273358625452735	0.01063078490202318	0.001092768122554513	0.007085130397567381	0.001180188010887156	0.008814625443129201	0.03791360566984768	0.005808411150729211	-0.003783579293171802	0.02827040363713711	0.01852038890183075	-0.006597422771440228	-0.008165593656460074	0.004701835764855018	0.001069510195785278	0.001058769289438914	0.00101368055206182	0.001025005299918417	0.02073831360059163	0.1447838022765105	0.1318117746323764	0.00109579458786873	0.001050308420240176	0.001225179928366693	0.001173822875642841	0.001145140065867499	0.005897541656845019	0.2196726708113232	0.001005757673542588	0.00102420356972935	0.5019400481010231	0.001080171090277438	0.311421412158103	0.001052599428468093	0.001103981082175258	0.001193152840833918	0.1375584777899859	0.09225542836651104	0.03432982943176081	0.001016374773875733	0.06650581957229469	0.01162620946100397	0.001023694477844713	0.001103263321836834	0.2660694245253684	0.04664628946686427	0.001027949356682934	0.001059475180787969	0.001041386014631741	0.6194980301001024	0.009876022478298356	0.00126311296092043	0.001018317430222017	0.001160535474429684	0.001059535683709271	0.001114739343482797	0.03572114760569964	0.04460008359569557	0.001280979647766841	0.001422499763249624	0.04290230193773863	0.1567815359959503	0.1224176238827181	0.09123390705652099	0.07081637098874294	0.002799195196989555	0.00150561273641163	0.001317374891960251	0.00112561094055868	0.001055564018777867	0.001045457576096733	0.007243713722398605	0.09113624571491891	0.01150482866841317	0.04254426524163545	0.02270051735649207	0.001739965874928601	0.01457511316318521	0.05447069512761468	0.05009608627647392	0.1626171360093401	0.001265483919955349	0.07077716130416956	0.02793929746861321	0.001158828746764236	0.001254007877246407	0.00193820803239829	0.01273510592420331	0.01213102180060937	0.006132290762761689	0.001029500392999148	0.05554396397764448	0.1137666710337837	0.001220978968458601	0.001184687149280166	0.001342271687873001	0.001113921717696248	0.001222668181163938	0.03966165310597213	0.008571438204616788	-0.002623253917003767	0.02927035059123025	0.01889765324866626	-0.005025654308493182	-0.008172272505271971	0.004470273033832857	-3.315433977811586	-0.7184916943747153	0.05652385846961385	0.06328342513405565	0.01327126625497733	-0.00940033112519292	0.2043063221153627	-0.1003552392132302	-0.2265799023131599	-0.006636294026129548	-0.07148066071680571	0.08002555331911003	0.02169199433565597	0.06055901961534039	0.5302836302672546	3.297219411079645	-0.004875001985621098	-0.03714038973788957	2.295045410787477	0.01161979661478167	1.092576794694945	-0.07168157473320508	0.02013383680795871	0.01390965995687193	0.6464350633203352	0.3319196744346249	-0.3816961703583117	0.05388146081896318	0.8790347051864623	-0.4515111273597867	-0.01918887342870543	-0.009896711647063055	1.004685617629869	0.4345507044991157	-0.01292462256633906	-0.01042486157924864	0.04703075667535613	1.9555957344613	-0.5785279196038965	0.1172061707861785	0.1097769865689916	-0.02432780032143989	-0.01417488117156746	-0.01706629405661868	-0.5141991718518405	-0.4007914561525552	-0.07188714386754759	0.03040896967580053	-0.470370529832888	0.6937711943391933	0.5229633361330094	1.399034155401394	0.7246363263253124	-0.04423045643016834	-0.01488406319058129	-0.0307860968521114	0.6188688885441773	0.0617308772068331	0.004123192565793771	0.2549970897943708	0.8361557941141035	-0.4455149200345424	-0.0560854142354285	0.9211813997783195	-0.0129664073444692	-0.3275151292365602	0.1090439486597756	0.2563757412955572	0.7733665873139943	0.1315309364632292	0.6053276466386619	0.1366048946747907	0.03145477860869261	-0.006417199233646446	-0.291809929651554	-0.1247307133807853	-0.4132729648728063	-0.1718612072745597	-0.02401747666216819	0.131391876419878	0.5916501063678858	-0.05497504882516834	0.0682481622730149	-0.155950581210186	-0.117943462092367	-0.1187059121554606	-2.401091877990382e-13	4.482440316610225e-14
0.36	-0.0354070583801592	-0.02925033861476012	-0.004515914991222595	0.6842760362302562	0.9279642385784986	0.006866090776795983	0.4979642304218011	0.005680723512146606	-0.009273986772820502	-0.0847532485024622	0.07566604961824917	-0.007202756882599285	-0.02067649149397808	0.07089261518376601	-0.03539278457260227	0.529706963231289	0.07955332754378541	-0.5297069632312905	-0.07955332754376832	-0.01308587055440235	-0.1481916339513835	-0.00189434832978801	-0.3150047111603194	-0.02838225862655016	-0.01293911715608377	0.1350386751493008	0.2172595933297992	0.7964997692476566	0.6010237716515441	0.1051542478856403	-0.07534901759957952	0.0152721669477218	0.05785104633578307	-0.1905940756853133	-0.1161361827427164	-0.6553205476367893	1.304590058854194	-0.2361741737070159	-0.03042333514138312	0.1657892016818074	0.07259277614360546	0.3980535250175244	-1.329692951238516	0.01391023110157006	0.8354780324654774	-0.2300569438197083	0.3316464198429942	0.699221346092321	-7.320854269806574	0.1514253095706838	7.320854269806573	-0.1514253095706821	1.797193066703683	-0.5040909143089883	-0.06905048357115	-0.7789183904148057	0.4742630039324143	0.3412538554918759	-0.5280913165359022	1.142790707364693	1.23689272790605	-0.6042655481129763	0.1834487329894831	-0.2357010371320509	-0.4271894509925405	1.126216757025357	0.001074964373380781	0.01878773689208081	0.001065480356053814	0.02386557460046063	0.001014280028154352	0.003863937151130836	0.001025595101529913	0.002798348365432349	0.01923412072890098	0.0620222152897773	0.147265321436549	0.1069416210990721	0.134265035399465	0.1015318855539712	0.001120576697426476	0.007867499073230632	0.001074070450156324	0.02789117814306318	0.00123108826691198	0.09248715930990337	0.001177545968419538	0.02517411179468845	0.00114792540536113	0.05941616689882806	0.00541954696486425	0.1721162554980968	0.172332200378604	0.1218403378690791	0.001005894976948916	0.004980196663924514	0.001025628035063976	0.01738623106133626	0.4663865796147658	0.4690437896739423	0.001082779480116746	0.02029932971880057	0.2963940783148469	0.3162689202455783	0.00157582855883947	0.01060373378735102	0.001104424289642808	0.00757057583801044	0.001200050053998956	0.01141785865281218	0.1339623699663446	0.1532082214747713	0.08998005192836359	0.07106237747091851	0.03715445628878467	0.03733843252117557	0.001016274945066435	0.02455122978354587	0.05967698663236232	0.08740006660825225	0.01376280134122312	0.0327511457418791	0.001024015520246913	0.004754755879598865	0.001135895666219934	0.01822513587677755	0.2564647564938373	0.286497292848148	0.04363662407376132	0.07971000400523784	0.001029102441529005	0.00365134743335092	0.001062069909937939	0.007717987605038733	0.001041221953132885	0.01356669068655859	0.5826304987266039	0.5500226699429698	0.01283889820609324	0.02602476853859825	0.001267666099576345	0.08393051815019836	0.001018131753962175	0.04076017996678231	0.001373579955988352	0.005587813632074394	0.001218096286756677	0.003900056588728273	0.001293354236081051	0.004830738585263078	0.04021711536121542	0.0439247311038545	0.04880530107823688	0.04859103992865181	0.002085091779748511	0.005949417271940479	0.001629022082931009	0.008516330988363784	0.04659939790015453	0.08550737202570446	0.1499911966231912	0.1329665897472156	0.1184940692839107	0.1082187237295377	0.08083551369894919	0.08300482315972985	0.0651717532673672	0.09728057696065737	0.002833368185015558	0.08954477292243929	0.001515849541771279	0.02035861206845147	0.001324156451178748	0.04983775635549458	0.001127762705153159	0.0607889181106813	0.001058915318254112	0.007335175798248452	0.001044408363872319	0.0113875910864952	0.006580635656224294	0.03896762080719746	0.08192466509046237	0.1056332478557526	0.01432241955827412	0.03290691941073699	0.04304865116519522	0.04625179968385613	0.02017493993157022	0.04079653747903832	0.001985891821660728	0.01057260389072117	0.01703452730402219	0.02222322087364827	0.05333121639765073	0.1065412619682229	0.04772406382116141	0.04709085039495087	0.1568492719151835	0.160677563689455	0.001256535110370653	0.06405446909679126	0.07037761079064571	0.1084677925487641	0.02710945465962226	0.04090645408669279	0.001169676412241255	0.01675689753168194	0.001318172130754112	0.01910194291642658	0.00190096244149761	0.01988059328741035	0.01375420490479651	0.04086696849595466	0.01436405557171607	0.02666255065501387	0.007151090248948827	0.01871918389727725	0.001029376911782909	0.008982639035955368	0.0535114427853982	0.04400014720438452	0.1104701084026643	0.123492637900657	0.001226513780999615	0.05775339445199379	0.001192115016725559	0.05369056427297315	0.001326308465724699	0.009126585447652134	0.001108856490074893	0.005940201300532442	0.001212939675799057	0.007665065475307571	0.03935899055333673	0.008554840519253544	-0.002601372719109951	0.02918090669985761	0.01831027976850626	-0.005035765198943076	-0.008137198717714237	0.004447490797178798	0.001059987944366048	0.001049552867550474	0.001012472355911501	0.001023681368145542	0.02357964521661893	0.1347748460724277	0.1249766338163749	0.001093297576203104	0.001042348048117459	0.001215397685168122	0.001180796042147606	0.00115151192482828	0.01046607887300666	0.2798399634583799	0.0010056269943901	0.001028322368653937	0.535608394605072	0.001075035844465194	0.3214911304728484	0.001037010745445785	0.001104090241578777	0.001178481214626441	0.1318398490893889	0.09183914049757773	0.02891399676407437	0.00101722887295005	0.07974022427533521	0.00507020920642704	0.001023549636820747	0.001085076094920633	0.2697549321437704	0.05176536401429227	0.001025539544159109	0.001054425246646659	0.001049604230897664	0.6398715379117257	0.001695950753790053	0.00132978346093698	0.001019004259346198	0.00116788817425871	0.001059796894228132	0.001118747848700041	0.02864368769655564	0.03763704011078254	0.001224032002965922	0.001310820291930637	0.03586770209000236	0.1672899611804402	0.1269619302763496	0.1099898804349254	0.07445925912838793	0.002732530356026441	0.001450555333248347	0.001290903764448593	0.001130159359185497	0.001052738831883324	0.001047851063595502	0.01282471306213124	0.09678112585269649	0.007331680248024963	0.04061943192979653	0.04344578404460962	0.001744627138253193	0.01099896115389136	0.0576961499667759	0.05525143845247039	0.1695952202684049	0.001294876575328772	0.069568892819301	0.02884084871183372	0.001165034091929604	0.001151697512324296	0.002248392468126701	0.01113292102585132	0.004119063154036182	0.003201244602308817	0.001031555553727198	0.05584512258310437	0.120735053387475	0.001191465088667405	0.001194875044695246	0.001413254391520356	0.001135098955239727	0.001266800104547159	0.04065304416050806	0.01129297104509625	-0.001408225546101173	0.03004668781689165	0.01780648389510186	-0.003479163071670746	-0.00809126688518956	0.004181754711175457	-3.427270702356697	-0.5969593322700548	-0.01403396722128827	0.05524772049451013	-0.02144394282754415	-0.004814462620270406	0.1986541817852151	-0.3155135522253312	-0.4200712993070325	-0.007667471065350976	-0.06529017007990867	0.09483578322987031	0.0181520301568153	0.05727012457290224	0.5782570130444642	3.519619807033358	-0.01242197210500222	0.01718955597891251	2.345104539370869	0.0008110213855100585	1.001997815609827	-0.03350913804028312	0.006552978877516962	-0.004843933116520975	0.4413487308516318	0.2978058219617502	-0.4279147476336568	0.03933354844244221	0.9464290062777869	-0.5576497086515418	0.05008270936716014	-0.01430753198193448	0.9114127059316699	0.4341761465262253	-0.009778407698554368	-0.009527632986365067	0.05114148312494747	1.877829941484954	-0.7159722819629056	0.09194860621074193	0.1058348674642486	0.01096712032975848	0.008004450717014635	0.007081037480331185	-0.5682691683625555	-0.4813096812540505	-0.05293621500045587	0.04664538471942374	-0.5927570350686228	0.8020520521934235	0.5691904938286871	1.486469340924985	0.5579565288160194	-0.03373523785044373	-0.01050506821617506	-0.02690065964389107	0.701549265396328	0.07068910895442233	-0.003162958825195327	0.3573358873361412	0.6411603801076392	-0.4291871102580172	-0.09903542452549924	1.409900348131375	0.02715391223993987	-0.3231426393140072	0.07607212721612062	0.2476897822712613	0.7698755167416224	0.1077614225975658	0.5236818252210385	0.123022089351278	0.04103098810556405	-0.02917462197674018	-0.264233743491067	-0.1151509775107995	-0.6720795808356418	-0.2223118588757544	-0.02382181328210906	0.04175760756602105	0.8066168079050637	-0.04696166002206058	0.09476977381457344	-0.1449113558916882	-0.1112515596245397	-0.1111431111236757	1.452099804224809e-13	2.915173747737779e-14
0.37	-0.03757907978548206	-0.03030502801895927	-0.01123593253212177	0.6974136034745932	0.9254916872753399	0.006589396963095315	0.4987537088898723	0.006094599350603682	-0.004686515578125378	-0.09753037631906747	0.07551996330659193	0.0005293526742157834	-0.0225435902416706	0.07395556931086401	-0.02827548006722173	0.4550359673723022	0.08178441289135482	-0.455035967372304	-0.08178441289133366	0.004813177138695709	-0.153029476657158	-0.0024991294714423	-0.3225735008641992	-0.02383106309847946	-0.009563642213455764	0.1289570425728548	0.2288554179034306	0.8086275129171815	0.5949494505868014	0.1059046377623443	-0.07641035409966657	0.01136766491889581	0.07022721297235597	-0.2434711543914786	-0.09104297161960913	-0.6937314087706121	1.323131181537235	-0.2575531633411035	-0.02414557811615707	0.001987382969526582	0.007502170520697097	0.5080878773541373	-1.224945535994719	-0.04731056568678475	0.7136810386777299	-0.1433854574518286	0.2753597740811138	0.7295454458851836	-7.563481716145331	0.2954533117324423	7.563481716145314	-0.2954533117323976	1.778381306825766	-0.4619493104208514	-0.05346218737071334	-0.7366434584790787	0.4341910146868708	0.3329627802501345	-0.7152464144612187	1.167250910198873	1.194091745928447	-0.6076200954803953	-0.0196725586916033	0.02494551393160771	-0.3431746642689686	1.36133149511746	0.001066065243371584	0.01913409177889117	0.001056345379687117	0.02448400321261664	0.001013121580382159	0.003900293009349455	0.001024457349432827	0.002734999616166302	0.02405697183134936	0.06543805425049019	0.1402176117088397	0.1032150353049189	0.1280297799967749	0.09682187832075261	0.001106716990328241	0.007808351213058464	0.001057237041056662	0.02734674800032131	0.001221822690778107	0.0935373274650915	0.001177787874336807	0.02533905053364105	0.00114871709826506	0.0599624467659463	0.02074450244555804	0.1826525340441381	0.2247089743440742	0.1576346825806317	0.001005719440939546	0.00491790530932762	0.001028622813181586	0.01718128037063717	0.4919649364065626	0.4911470660344846	0.001078026403975011	0.02037729016087274	0.3066900336236165	0.3259560732850216	0.001310363617876894	0.0104194978706555	0.0011037144924648	0.007748343559897963	0.001186216287180182	0.01150519261883046	0.130630263209356	0.1560556571406408	0.09048316640548391	0.07377752945527384	0.03190786353642334	0.03305448456353513	0.001016978881975916	0.02487497048790731	0.0736820892347687	0.09808826735219077	0.009098468328344642	0.02818504904751254	0.001023647469564779	0.004834227839236509	0.001107650762068382	0.01815864185508472	0.2594949556575442	0.2944916205954117	0.04904649269153426	0.08445331758212581	0.001027085124062513	0.003548583150621927	0.001057620486394429	0.007626266994841849	0.008662986824186701	0.02007058630194113	0.6011569139406799	0.5677077904172539	0.007418188761997922	0.02042318778734239	0.001303796171555364	0.08465886109863417	0.001018663410082471	0.04169728260543952	0.001261671739612193	0.005578562068931235	0.001136947332924371	0.003907914102946958	0.001200271740403898	0.004824136638866698	0.03264188438937943	0.03776393952835655	0.0411141510950938	0.04298421281351625	0.00165597114967598	0.005635594687364498	0.001469482744245303	0.009068704368211946	0.04037638109108895	0.07988942556424884	0.1594352188363556	0.1413223672686264	0.1243036751513021	0.1143075649959904	0.09702900612890936	0.097527318636566	0.06893394168318742	0.1017393594768639	0.002764856497020395	0.08921357694015621	0.001480936820564673	0.02027944989969904	0.001302440168282005	0.04957808479460602	0.001121451204901852	0.06835056456227026	0.00105255277358318	0.008084336444243766	0.001048899933339784	0.01138422710407002	0.01179703141396129	0.0432494421902363	0.08893092257751417	0.110601512555506	0.01030232343808367	0.02913307987494794	0.04090263772729438	0.04476318499584123	0.03749441772577644	0.05662710624743143	0.001865242183780617	0.01073019767671523	0.01337052358063627	0.01917809661581387	0.05401574607674847	0.1062336041312986	0.04791490853667654	0.04811614167384069	0.1626742488375988	0.1678080130826281	0.001298091910059061	0.0650028078895105	0.07041771420924045	0.1142488375013328	0.02766112953298222	0.04163909244556303	0.001171295506801929	0.01713037474722194	0.00123029283361488	0.01901401972588995	0.002085082080997813	0.01734668314473756	0.01213460441446868	0.03978109165563308	0.009075371688344611	0.02147648795828111	0.005052785935736644	0.01708962305039524	0.001029312510042528	0.008701402136942576	0.05430437219392083	0.0440786770211371	0.1211567670367749	0.1340122551501279	0.001207963475297529	0.05734658370932432	0.001199926589361602	0.05461564629677625	0.001393676278933724	0.007747237050017545	0.001133147921506604	0.00488852855343388	0.001258732115094025	0.006603490934305154	0.03923682239075567	0.01109169956605613	-0.001405202994563756	0.03034436764961122	0.01648830613572979	-0.003453170573453287	-0.00811850641441789	0.003985189021362447	0.001054106057637971	0.001044538734736023	0.001011445209508591	0.001022927895223318	0.03445723204044934	0.1246761542950464	0.1132158520767433	0.001091433060916347	0.001037486831989186	0.001209443207039872	0.001175707619549335	0.001147874148734922	0.06038165551372201	0.3421257394667457	0.001005460419313281	0.001034631035360822	0.5630860249382159	0.001071422544928982	0.3315625428610298	0.001030760720408955	0.001102032398811494	0.001166164852532168	0.1202089061805496	0.09058658124737046	0.02311931997062854	0.001018119823189582	0.1018563545701436	0.003192954209645842	0.001023023099336193	0.001072463247288903	0.2609687584620061	0.05885974174054528	0.001024516833554377	0.001051773999394924	0.02999031207163993	0.6509264864668627	0.001477453471908605	0.001351293273071397	0.001019396485384215	0.001125769502652295	0.001046217396497633	0.001090254639746841	0.0195762989843999	0.02690032978114628	0.001194253147891572	0.001296588818056817	0.03038357045101345	0.1803330316875634	0.1379105860085003	0.1267549144998145	0.07313908155616736	0.002659699861204313	0.001439445548210601	0.001270431777141674	0.00110195198891187	0.001040169357146772	0.001058417902666898	0.02126359623045359	0.09969840153217974	0.004765757709717791	0.03639314042836302	0.06918776071649217	0.001734708798887438	0.007966238696671091	0.05241884310502247	0.04202427669698483	0.173912556124268	0.001380734451904239	0.07124609813354411	0.0278190009545105	0.001179705999524813	0.001127786515285416	0.002301904518898875	0.009732608275059283	0.002694524469773796	0.002510292539615636	0.001027290952915835	0.05480132552609346	0.1504429252027955	0.001186255794685914	0.001219219328565373	0.001506711592792654	0.001178186322752822	0.001339959146607362	0.03798167681237261	0.01346754142962679	-0.0002066152287875287	0.03174597246554025	0.01361179029545573	-0.001849781949388776	-0.008121605734503995	0.003365634693695281	-3.517369201906452	-0.5152713342240169	0.05986099894468518	0.06584568412373809	0.01663897634708602	-0.006986650111069549	0.4654909901559842	-0.4229056165070846	-0.5226403194710835	-0.004805791418747412	-0.04559936895183295	0.1161614609346551	0.01487510189041342	0.05200946342826483	1.442529845589282	3.625257855091856	-0.002928674798416804	-0.04037267961272015	2.08172036377465	0.01140784061823794	0.9398051077203717	-0.005198759359876699	0.02409971016390152	0.01592477625456404	0.1194342847366671	0.2455986458153674	-0.4328343631196729	0.02524161027413748	1.187678034159554	-0.3725336509123413	-0.01257373867002033	-0.001964794454128204	0.6665633208681261	0.5086666721416756	-0.01038348459266787	-0.00884400360902126	1.14778762394428	1.647574969429971	-0.4203765314802925	0.05385462697851408	0.08520664146411654	-0.006076469682445941	-0.002173903014974029	-0.003821365757563285	-0.6627483800903605	-0.6413883158316347	-0.01641079325332453	0.06154493421622174	-0.5408512821118052	0.8992220637437467	0.6808846994030157	1.422850628778161	0.3342186614294711	-0.03034727444743004	-0.006966982456258586	-0.02691000624686044	0.7950419140067154	0.07347734948628415	0.0009106470989139763	0.4898845853940461	0.3796365586244101	-0.3336511783539519	-0.1977142605208661	1.732109475428196	0.01116237340937208	-0.2899486618356218	-0.1308795601182624	-0.07178213580503934	0.7236739701675777	0.08015494478645137	0.6041877509446844	0.02919563688687182	0.03550832637468834	0.002641668390289479	-0.2395236280869925	-0.1043040093183494	-0.3872087564830782	-0.1147055043122827	-0.03442253318069465	-0.02465939243591069	1.3641788527378	-0.03831148510813659	0.09173312257538994	-0.128983463196516	-0.09726283644528841	-0.09955341811105876	5.151765409538977e-13	1.775075740355061e-14
0.38	-0.04026970044926577	-0.03099602351745785	-0.01849151213123684	0.7107428156916132	0.9228288337835696	0.006398576203780672	0.4982015959018324	0.005777162501857511	0.0006607140428150699	-0.1092364177015292	0.07463617685967446	0.007125607086724862	-0.02354465367547736	0.07628811803554063	-0.02069575783686261	0.3794345926252445	0.08547562481447121	-0.3794345926252468	-0.08547562481446493	0.02239705228033967	-0.1574000538314045	-0.002994720929452585	-0.3297736584922164	-0.01973414007237709	-0.006297428606683886	0.1201935225460031	0.2404221455904024	0.8204903189648214	0.5889309411290971	0.1050347606909685	-0.07481987178443401	0.00861939947239756	0.08532397473464616	-0.294313927367656	-0.04339740159553803	-0.7624329592800283	1.342919053390776	-0.2742346114082084	-0.0132487242641746	-0.1025290895468432	-0.07366976131306215	0.5500052102553163	-1.115475664402471	-0.1336297959542151	0.6083070036104078	-0.0568498808194227	0.1855653393677646	0.7917048911023515	-7.506930047420709	0.443450624680469	7.506930047420709	-0.443450624680467	1.734158556412571	-0.41063780800321	-0.04721254684219995	-0.705191975242011	0.3834085035409259	0.3194015883209612	-1.064468806615702	1.13697133003	1.183905203529181	-0.5931032267046563	-0.1406046566258452	0.2946627259328247	-0.1959421345279957	1.670335782170246	0.001058675173781599	0.01951607795743324	0.001049271511076844	0.02513064192643436	0.001012028812624228	0.003955193915235806	0.00102351182386487	0.00267598810564941	0.03171347444021957	0.07095158268902289	0.1318729061121801	0.09862146857090993	0.1194726497243341	0.09106487572186267	0.001098856394708468	0.007758509434145125	0.001046391664777946	0.02693912055497245	0.001214212646206199	0.09482966079115347	0.001175364166322613	0.02547240151762119	0.001147293559707374	0.0604568284588999	0.05179417235463035	0.1992374753985027	0.2779958652792532	0.1940656693671668	0.001005548387358682	0.004863775647388863	0.001033275264107697	0.01693491775883611	0.5178527670213142	0.510801589570161	0.001073843380400271	0.02046002200265695	0.3168293075047557	0.3351524687088111	0.001174382514407692	0.01046254431822383	0.00110233046130276	0.007954552934299237	0.001173140976680771	0.01160863517615123	0.1238916375888319	0.1554228248178	0.09023130296476646	0.07598183180535775	0.02635158434416161	0.02860255487425837	0.001017776369264202	0.02505260234589168	0.09090665326187768	0.1110829651244456	0.005771637999010235	0.02496119230970198	0.001023200138200517	0.004935572681414817	0.001087222907807863	0.01812636952471228	0.258337192420689	0.2994107688124819	0.05517526127837688	0.08976693951388656	0.001025565331513827	0.003451497026630135	0.001054070476102462	0.007540557241489625	0.02647459426843265	0.03448544284531725	0.6173907620663351	0.5827417856527315	0.00452241222486307	0.017296584645049	0.001332614439811439	0.08501030355979973	0.001019125317370676	0.04253673241964699	0.001184637720440815	0.005601103504051596	0.00108958083588343	0.003941759425661326	0.001139473692606432	0.004845912490232736	0.02425299246004529	0.030692578835005	0.03188864691807855	0.03573662213081176	0.001426076663129524	0.00548955157980298	0.001382527681488029	0.009701542532159053	0.03443257832721098	0.07448996588564774	0.1701735739068924	0.1515534032552275	0.1321612700418609	0.12248255651645	0.1130896161122588	0.1115582532222241	0.07042079968987038	0.1039733239293176	0.002694182396223607	0.08898096111679199	0.001457918533082448	0.02018648008091908	0.001281345085389916	0.04926202915634695	0.001104188442798227	0.07637499417243833	0.001043085376498236	0.008691409372724437	0.0010564303354159	0.01137421372397403	0.01852906485698642	0.04858243643766946	0.09411252070030353	0.1137688590039698	0.006969304204023189	0.02607248821458876	0.03777781351495048	0.04231697952445248	0.05816298177733038	0.07495664838517575	0.001799870311016321	0.01093180192797115	0.009991053314917729	0.01634291864517639	0.05198212497623927	0.1040581534554718	0.04190107613896808	0.0450721954925969	0.1678726336788579	0.1765002352583681	0.001361792583991077	0.06562254016966226	0.07118259408478322	0.1199847592807068	0.02746320515239836	0.04160416791337326	0.001179442102994581	0.01750394148692832	0.001174387162804222	0.01897580989490217	0.002203947092726823	0.01515061386482684	0.01061766172694255	0.03873529593400907	0.005645744221768692	0.01847685956591012	0.003645897638780179	0.01620296993481883	0.001027147048161487	0.008254249039019843	0.05426118475562774	0.04353480439125911	0.1394082458028246	0.1521136591704754	0.001196083830347225	0.05690894481792957	0.001216005247181408	0.05555495655714929	0.001474075286187259	0.006586413392420895	0.001166838143204755	0.004031347638766379	0.001318202842365073	0.005706364692362382	0.03741518810447163	0.0133870328380108	-0.000205406208172521	0.03186504439862797	0.01308451919170694	-0.001839384950101631	-0.008132501546195279	0.003287008417769938	0.00104822417090715	0.001039524601920518	0.001010418063105606	0.001022174422301924	0.04533481886428175	0.1145774625176651	0.1014550703371117	0.001089568545629603	0.001032625615857979	0.001203488728911901	0.001170619196951817	0.001144236372642767	0.1102972321544401	0.4044115154751117	0.001005293844239647	0.001040939702079296	0.5905636552713608	0.001067809245392772	0.3416339552492106	0.001024510695378952	0.001099974556044838	0.001153848490437772	0.1085779632717104	0.089334021997163	0.01732464317718224	0.001019010773431927	0.1239724848649522	0.001315699212861641	0.001022496561852841	0.001059850399671964	0.252182584780242	0.06595411946679866	0.001023494122950567	0.00104912275214434	0.05893101991238141	0.6619814350219998	0.001258956190029996	0.001372803085206286	0.001019788711424417	0.001083650831045962	0.001032637898767933	0.001061761430793857	0.01050891027224177	0.01616361945150815	0.001164474292823896	0.001282357344185072	0.02489943881202237	0.1933761021946885	0.1488592417406543	0.1435199485647076	0.07181890398394751	0.002586869366382354	0.00142833576317431	0.001249959789835631	0.001073744618618512	0.00102759988237895	0.001068984741742431	0.02970247939877833	0.1026156772116631	0.002199835171410568	0.03216684892692792	0.09492973738837598	0.00172479045952286	0.004933516239450711	0.04714153624326382	0.02879711494149779	0.1782298919801385	0.001466592328483395	0.07292330344778332	0.02679715319718751	0.001194377907125879	0.001103875518282763	0.002355416569671548	0.008332295524267543	0.001269985785511028	0.001819340476922663	0.001023026352078418	0.05375752846908231	0.1801507970181265	0.001181046500706726	0.001243563612439516	0.001600168794066333	0.001221273690268216	0.001413118188669302	0.03531030946423713	0.0156421118141575	0.0009949950885261951	0.03344525711418889	0.009417096695809471	-0.000220400827106335	-0.008151944583818285	0.002549514676215271	-3.565719776958863	-0.4484504176302819	-0.006907708951470097	0.06088974080231953	-0.01773493332932355	-0.003947014870116126	0.6181920773669544	-0.4889097401983419	-0.6294703724422833	-0.005806254984772113	-0.03792963053959397	0.1432688174072025	0.0118344791618952	0.04689048973656548	1.787989574723688	3.646948222032224	-0.01078963366204187	0.008907171726094553	1.855353974395869	0.001765301298542472	0.9038462924770414	0.01194733474233778	0.01224130935321119	-0.001622214899617527	-0.2547048668899624	0.1956358951082777	-0.4615110939631629	0.0101117791655249	1.407728411942915	-0.2892017173536821	0.0544572858577828	-0.007463195820261543	0.296376799890646	0.5482378175020493	-0.008642775946604529	-0.008325461641502153	1.633333668727259	1.347604893723473	-0.2209767601832719	0.01656850875610528	0.08630430253870884	0.01732571999363245	0.01320201242347261	0.01275659704117229	-0.7503829919315906	-0.8094623947731483	-0.0193803196214557	0.06273834155641929	-0.5490596785006698	1.177103745233964	0.9864205446323288	1.388157162715977	0.1129929160648784	-0.01401920605389804	-0.01326659821785914	-0.03817747511216908	0.794105897101093	0.04227156544037993	-0.004492838325352553	0.5675704602311979	0.2809767298595127	-0.2865375351703991	-0.29055358121431	1.909695021993365	0.03595600529829263	-0.2811533818852973	-0.2974864405685079	-0.566157709760803	1.082230073260045	0.04204012012271312	0.5146571905837921	-0.03049048889602472	0.04104889297224402	-0.01923195804252485	-0.1966655709351948	-0.1071347537994117	-0.234792719962229	-0.07373031261242205	-0.0570050530767393	-0.08272288176125416	2.322974162091005	-0.0531272897638489	0.09761542113955626	-0.1012064078906242	-0.07235319312184649	-0.07825345131419432	8.426281878819537e-13	1.81790605709776e-14
0.39	-0.04343736260576155	-0.03112077921212755	-0.02649988141164927	0.7242673267291566	0.9200298618608109	0.006333371859523796	0.4971611241212532	0.004567765050790392	0.00589424951469708	-0.119833534886649	0.07279273141607182	0.01268206637103959	-0.02371519939677727	0.07758062588940265	-0.01241009716794965	0.307087968258994	0.09069765502642206	-0.3070879682590149	-0.09069765502644592	0.03940980965143046	-0.1612149336619962	-0.003482672231146693	-0.3367014494164793	-0.01620310635744827	-0.003192408132787492	0.1073323107239407	0.2515895087551858	0.8324409968872724	0.5831826668958852	0.1045980451026992	-0.07049463266336814	0.007167731046762407	0.1037613100184839	-0.3350526574971878	0.01785442095145762	-0.8384801811288706	1.36204975012258	-0.2842477371742591	0.0002799250156938554	-0.09793688731472094	-0.1692150530256623	0.4917663677442307	-1.010236613407357	-0.2348710776515553	0.5007768845588115	0.01850153082568683	0.07289378096485317	0.8654621830468769	-6.914978656308647	0.5952249946218643	6.914978656308648	-0.5952249946218114	1.663848098064134	-0.3526027871687022	-0.05170661202685784	-0.6850615769867002	0.3212647677589067	0.3008478683040191	-1.398493572302417	1.082804195553997	1.213012696091563	-0.5413632469124379	0.1289151741393842	0.569843874221032	-0.1119586292638406	2.02914740011787	0.0010530488000001	0.01993005728924686	0.001044284582550082	0.02581221269798114	0.00101110516553392	0.004021424072044861	0.001022990752340649	0.002620251170491518	0.04343073588632918	0.07927298544942486	0.116233325036908	0.09210706003433065	0.106355317383768	0.08353264739818897	0.001095941695332086	0.007722269312410121	0.001039016699356077	0.02666533967951736	0.001209136035660002	0.0964165415000484	0.001179450112450701	0.02558384564360517	0.001149737265249217	0.06090425924537211	0.09795250633713722	0.2199506248733767	0.3305151614216265	0.2303143715783506	0.001005412418107934	0.004813294433656057	0.001043353050108828	0.01666162938150495	0.5406782992217237	0.52603137066747	0.001071174275819561	0.02054630826376191	0.3265735195578805	0.3439032689863	0.001100641397315516	0.0106685263957149	0.001101799953227603	0.008175803163052121	0.001162888203455315	0.01172756912582346	0.1135754688998993	0.150777493820534	0.08805003348455165	0.07738487856916176	0.02014175104170329	0.02363513422554801	0.001018994173318407	0.02505677176444372	0.111636809287028	0.1263935878929741	0.003594575765980419	0.02287460161543279	0.001022988636226466	0.005055879615095761	0.001072417645907817	0.01812375791164171	0.252762916918959	0.3001818705340061	0.06215950568958568	0.09574464576696523	0.001024701763642636	0.003357982640957967	0.001051707563755805	0.007458995515417129	0.06323093192926436	0.05731522136888791	0.6304813018713815	0.5945137299741006	0.002907645521683819	0.01540241153086396	0.001464482003332639	0.08501259641825477	0.001019801829421633	0.04328730659971272	0.001129514787845843	0.005664749356809974	0.001059508362479694	0.00400374247052853	0.001097231381046555	0.004896989131087484	0.01664871945359248	0.02405521132306277	0.02340740928911585	0.02849988698113791	0.001290298808066509	0.005439357348567297	0.001346185863295198	0.01030999926240905	0.03152768362287071	0.07232992843338178	0.1792784117453263	0.1646652328618056	0.1392844420954738	0.1329415174565347	0.1280460436747301	0.1243308417059946	0.06953590244873739	0.1038145687950651	0.00263521144037015	0.08885214297548923	0.001450516030592331	0.01993507359689646	0.001267011252318913	0.04873797085204077	0.001089153254623766	0.08380019037115438	0.001035331941130385	0.009009251513761541	0.001062499446588827	0.01137007187147092	0.02449820337008587	0.05329870269005055	0.09791877223981937	0.1161134703882129	0.004652374997059313	0.02406569386114847	0.0355766607509501	0.04031491031950848	0.07494185479041811	0.09014000652033191	0.001723679301255236	0.01108993915796827	0.0073133848219872	0.01406486890893922	0.04886167268978327	0.1020439799385961	0.03640613387764929	0.0399773571521682	0.1724236982192034	0.1886820245878419	0.001448826395729727	0.06582950719556627	0.07428788032108768	0.1262437944295684	0.02715039946161308	0.04135695227143758	0.001186079332463867	0.01785252919392804	0.001137511547619008	0.01896988120015374	0.002134393268445171	0.01340447376811108	0.01028960539839768	0.0387720472251878	0.00482671637637261	0.01845521960927666	0.003022492112964132	0.01610283644751749	0.001024336216521779	0.00767189026609004	0.05470473644608861	0.04286219995766127	0.1541704352729466	0.1752422059925468	0.0011910488459242	0.05609184563950329	0.001233982938297957	0.05635504207092965	0.001481655643275182	0.005728005182368188	0.001173605177361946	0.003465646922467395	0.001326739856116605	0.005043669073393279	0.03423217489195839	0.01536221955023994	0.0008539872542636252	0.03340006662220826	0.009409267304657786	-0.0002433855136934758	-0.008152835478511518	0.00424802036002677	0.001046319468778918	0.001038729605017565	0.001009911967697145	0.001022680292604083	0.0674132575356631	0.0744827819579925	0.07533292274611181	0.001095732384443791	0.001030253391224217	0.001204153616233694	0.001194777222274536	0.001159089066349916	0.2000540166030016	0.4581196660094453	0.00100525151807441	0.001064758782329083	0.5970672553065043	0.001068892252429792	0.3499984610559966	0.001023310618970447	0.00110232485362851	0.001150827153482421	0.08980103861832212	0.08140792398055893	0.00961199156697071	0.001021319878358088	0.1550442209094781	0.001280213828202728	0.001022998610901368	0.001054598908008526	0.2338055020939272	0.07516662603228584	0.001024064329521871	0.001049354129594285	0.1495167715554236	0.662616033314268	0.001167575160169399	0.001795788425948074	0.001021112706695997	0.001062357058571653	0.001024452806100875	0.00104605164257343	0.006174640313049666	0.01163473607444356	0.001135551694058386	0.001330278231058869	0.03091441170738924	0.1946945023080245	0.1510463233233231	0.1553930959627115	0.06543454177363608	0.002562123042733915	0.001455038826532772	0.001253873007354399	0.0010732949312587	0.001026976181167706	0.001068674545338803	0.03240488280802147	0.1036549758758486	0.002193801748367659	0.03369291259053225	0.09751207290178385	0.001575941487424008	0.00403456754528996	0.04324316786088376	0.03082473250702179	0.1811233109486167	0.001601257861832313	0.08299797047920554	0.02679123846163352	0.001191817599072434	0.001095085206898047	0.001813079201583727	0.01129536988918793	0.006232821814721242	0.002831858349316503	0.001020043914374297	0.05653897878760409	0.1739696973465327	0.001189831998646104	0.00126044376355582	0.001395949004936392	0.001146278936234056	0.001270065353510605	0.03018665402162213	0.01711349245133526	0.001800574449289794	0.03489893645220405	0.005727751904687387	0.001334226173445816	-0.008173882126582051	0.006567836849332186	-3.560637153185901	-0.3921487584896945	0.06704132482772041	0.07341851656203469	0.01915381857170891	-0.00645982105258072	1.024134774492967	-0.8787440951768701	-0.8956728618929728	-0.002138614617489068	-0.01944256205653358	0.1752453797030247	0.01041183688039222	0.04231574941371892	2.321808859638564	3.580005054523013	-0.002334456220885233	-0.04702094162231973	1.193461433051284	0.01236427579526219	0.8560399369198421	0.02767607278344383	0.02728869706034271	0.01920548559648098	-0.6828613044051836	0.07149539650974038	-0.5300592833825901	-0.01010396078098292	1.661840975380097	-0.1418856390321269	-0.009692781067771581	0.003838237302319823	-0.1574409513770053	0.6423566780535372	-0.009724286358393237	-0.008014384878001379	2.86840083039604	1.008228489778336	-0.1557746939796873	-0.01673237137015162	0.06632291418691989	0.001041457731086542	0.002749610781884114	0.001461791701128927	-0.5892191426079882	-0.6441739695956349	0.00368072618716809	0.05933851828592149	0.06596109258851997	1.335810187465403	0.9916591732505986	1.184096026296247	-0.1436610269908418	-0.01199409990486638	-0.03514066146845213	-0.06303017004481014	0.7052319526615345	0.03151418493042055	0.001709425296150587	0.3878054711621113	0.1858348594163557	-0.1266757732908467	-0.1183118497795269	1.150938674190125	0.004462403418005047	-0.1822138384009903	-0.09170204856468195	-0.3955851696006629	1.209811864381023	-0.0008858934118304821	0.7267256012132056	-0.01945895021535084	0.03139634346018196	0.009229170833617574	-0.1537421126698778	0.09744185068605775	0.2006126018142746	0.04274362829066367	-0.05038895898456112	-0.04466312295228825	2.033670478631508	-0.1092440623981086	0.06603279579588552	-0.07169430957286368	-0.04247458678543207	-0.05519685555625173	9.877945318694811e-13	-2.658836140186635e-15
0.4	-0.04688743667197125	-0.03065077193264275	-0.03524590144038452	0.7379851426142905	0.917170119760565	0.006405616095808352	0.4963954257404427	0.002372754958702007	0.01039733107010543	-0.1295669267865915	0.06994251960916906	0.01709698540422445	-0.02325940717143998	0.0777451446461148	-0.003385815368564873	0.2420833428894316	0.09726551624539115	-0.2420833428894343	-0.09726551624541339	0.05558311784682671	-0.1644574021559577	-0.004055431140626802	-0.343568797379433	-0.013339514150607	-0.0002955640036240461	0.09440925080984509	0.2618042873539712	0.8448862191892705	0.5784074436514078	0.1091261368771147	-0.06343381878105805	0.006028885313805145	0.1261472452473479	-0.3507963093555073	0.07555519322867615	-0.9099631089446023	1.381580022908865	-0.2863886469146967	0.01424099184411529	-0.04757440963020078	-0.2707922895331547	0.403914426953889	-0.9427306073809263	-0.3349830686129365	0.3799989533928627	0.06841770873081834	-0.04003248005248147	0.9394291172123574	-6.038530248083118	0.7126168260845436	6.038530248083118	-0.7126168260845418	1.5662687212734	-0.2961555406769274	-0.06417406839921008	-0.6931033829799162	0.2499202019262143	0.2777663193748111	-1.076838425024401	0.9464544168322123	1.282814079438736	-0.398493028957108	0.85235681591238	0.8417776781809211	-0.1333775959938973	2.460055771177229	0.001049283970250396	0.02040365944353753	0.00104139447218125	0.02655889431854711	0.001010390395107807	0.004101727363925048	0.001022983391126951	0.002561602706760747	0.05963627204676478	0.09099520417457506	0.08985891950786527	0.07975114410620029	0.08742639417535018	0.07277746709199669	0.001097567715990379	0.007701800234973876	0.001034144106089604	0.02649794896435828	0.001206930434164551	0.09835732949184102	0.001193573523027984	0.02567978807211571	0.001158386754619074	0.06129754508419818	0.1589547854861088	0.2450170233790331	0.3814917734328055	0.2652100271439362	0.0010053232936257	0.004756529579344275	0.001060304075473405	0.01632537703720017	0.5584315744787451	0.5347280019908677	0.001070381915912344	0.02064475401572315	0.3357890552214207	0.3524677909251962	0.001063173639174377	0.01098460561363053	0.001102710297756987	0.008405926088489168	0.001156251681269483	0.01186867450289351	0.09954575935648997	0.1415955992928676	0.0833728986309053	0.07714217851270526	0.0131288955225414	0.01803964425452658	0.00102075788284558	0.02483400182369874	0.1360155757466603	0.1444686813043981	0.002476033497980392	0.0218480951783335	0.001023134076253301	0.005155779420946929	0.001062390672543228	0.01814108153160137	0.2425817127313644	0.2959562598691575	0.07005825758596097	0.1025151379737552	0.001024555414287841	0.003263727596072807	0.001050642320860932	0.0073797195175582	0.1209578889595026	0.0905690353414248	0.6398868228996839	0.6029352458328598	0.002048030768315219	0.01422275413879778	0.001741767299860527	0.08466320744628768	0.001020802234902998	0.04391343831723626	0.001091305804692767	0.005734692802242887	0.001040382445106353	0.00406785192598803	0.001068256667593001	0.004955209535762063	0.01053730205285723	0.01866562333989365	0.01670687062627169	0.02272735605023069	0.001207916050605111	0.005449951159308191	0.001351965918933476	0.01089602317384017	0.03281983215605064	0.07478736582822285	0.1853195532910931	0.1760805672321937	0.144367607966393	0.1400414905787507	0.1414676861427065	0.135594883593458	0.06620177444991192	0.101121761707973	0.00259330152013131	0.08873608556485053	0.001460159808060175	0.019521147593929	0.001261800547131708	0.04807350606957791	0.001081412925501867	0.09076560542628	0.001031144856870295	0.009526039514813867	0.001065377600958812	0.01136930137958444	0.02884790098943752	0.05658099947935518	0.1005309423102568	0.1174433424409506	0.003474947876599829	0.02330188399332511	0.03511771174006136	0.03978171072867058	0.08510711611358285	0.09845466325196835	0.001611175347892693	0.01119686925070091	0.005503237394274108	0.01254349641628011	0.04536649357659286	0.1024970367690986	0.03439408742556632	0.03830498787511798	0.1763127396858769	0.1978101539808496	0.001559649335563336	0.06560003873228593	0.08042929814180358	0.1343107865454995	0.02698365292373448	0.04120486269424679	0.001188117034597371	0.01818642225700563	0.001114679787638743	0.01898405226663524	0.001828750421657159	0.01205217832619192	0.01157633636204228	0.04034326972045504	0.006870897151932637	0.02189206906576522	0.00321339090471242	0.01683864276342219	0.001021439526110388	0.007428024709902909	0.05620859622230098	0.04278423957234163	0.1604452580935814	0.1874057742691465	0.001192925009790608	0.05474503324042318	0.001251411212722861	0.05694823475666349	0.001383368581058032	0.005128145691759472	0.001139482491110242	0.003148103170143711	0.001259485224003674	0.0045842039195792	0.02975540019271063	0.01700153554576831	0.001744171315584808	0.03488086025541183	0.00572462014822678	0.001325032298811116	-0.008174238484459266	0.007247239122856582	0.001044414766648182	0.001037934608113804	0.001009405872289126	0.001023186162907127	0.08949169620704697	0.0343881013983203	0.04921077515511215	0.001101896223255211	0.001027881166587669	0.001204818503555778	0.001218935247597658	0.001173941760057743	0.2898108010515643	0.511827816543779	0.001005209191912306	0.001088577862589264	0.6035708553416477	0.00106997525946691	0.3583629668627821	0.001022110542570413	0.001104675151213202	0.001147805816526998	0.07102411396493293	0.07348182596395457	0.001899339956758629	0.001023628983287375	0.1861159569540043	0.001244728443541947	0.001023500659951503	0.001049347416357558	0.2154284194076125	0.08437913259777351	0.001024634536093932	0.001049585507045004	0.2401025231984666	0.6632506316065362	0.001076194130308506	0.002218773766689314	0.001022436701970525	0.001041063286097041	0.001016267713433372	0.001030341854352606	0.001840370353855631	0.007105852697376692	0.001106629095299664	0.001378199117935375	0.03692938460275778	0.19601290242136	0.1532334049059907	0.1672662433607186	0.05905017956332491	0.002537376719085473	0.001481741889891042	0.001257786224873009	0.0010728452438983	0.001026352479965645	0.001068364348935602	0.03510728621726449	0.1046942745400326	0.002187768325324388	0.03521897625413682	0.1000944084151895	0.001427092515325971	0.003135618851128977	0.03934479947850413	0.03285235007254234	0.1840167299170953	0.001735923395184158	0.09307263751063115	0.02678532372608044	0.001189257291022861	0.001086294895536332	0.001270741833496475	0.01425844425410938	0.01119565784392932	0.003844376221709781	0.001017061476684997	0.05932042910612587	0.1677885976749372	0.00119861749658525	0.001277323914674985	0.001191729215808548	0.001071284182201974	0.001127012518354045	0.02506299857900715	0.01858487308851323	0.002606153810053457	0.03635261579021894	0.002038407113565365	0.002888853173998502	-0.008195819669345673	0.0105861590224486	-3.49436671602228	-0.3692619340350198	0.005016855472147616	0.07391191058301945	-0.01492030635071649	-0.004529320586019067	1.29835527032908	-1.657211218510718	-1.27406076894705	-0.002652046298337735	-0.01665159841787691	0.2140502739875161	0.008734139664875197	0.03606150019787682	2.658639380885299	3.376338892913777	-0.01204636186784344	-0.003685621723223303	0.5487240196102491	0.004197199440325495	0.8665906247582428	0.03396676274638299	0.01401584866210405	0.002812070536743719	-1.162017572968465	-0.1335134689420171	-0.5871249584263587	-0.03527609269902752	1.960622540523292	-0.07718486592897049	0.05037586027301402	-0.00347615132158918	-0.7029656773857014	0.7067950082446507	-0.008790907786777566	-0.007868316025484731	3.718140758523351	0.6775192012014354	-0.07807361577614122	-0.05376785732934544	0.06141580999049479	0.01858523854013369	0.01362729454781686	0.01418534981375225	-0.5008270861699701	-0.5166215510189931	-0.007222711270142492	0.05825177780630612	0.3744352909192778	0.8378046979929024	0.3146229810550591	1.086447843473538	-0.3938174745049118	-0.01146705990896416	-0.04577050200471132	-0.06625877073867334	0.7021496684043974	0.08206073746585188	-0.003818566176771475	0.2807765676276113	0.07802886356973934	-0.03794063804484593	0.003220341596104397	0.5359547412810113	0.0257145778493057	-0.1298179331797517	0.1959596289153193	0.1183361029209648	0.4714980859600059	-0.04524697768378404	0.8762485840009685	-0.01146527598205244	0.03810996421197083	-0.01521201377205296	-0.1178966399756501	0.1997594869888891	0.4569051626627619	0.09345764803118328	0.01069359028022678	0.03620592789410243	0.1299784529827741	-0.1590699338957296	0.05623685553319219	-0.04949666401644912	-0.02272180032304394	-0.03760735829574328	5.032480111533734e-13	-9.69617869773922e-14
0.41	-0.0503089669809928	-0.02967011536901832	-0.0446610572844156	0.7519054241125701	0.9143331167508639	0.00661178447794191	0.496047751703701	-0.0008119927496608698	0.01429670951859032	-0.1389423180860465	0.0661284070044874	0.02018252688713235	-0.02248801741187565	0.07684729545669065	0.00635814953920668	0.1860425879809941	0.1047478530755921	-0.1860425879810063	-0.1047478530756676	0.07067285840304932	-0.1671692327395791	-0.004773018704474409	-0.3506319616491324	-0.01121010930189712	0.002371141280043915	0.08771480332687852	0.270419302505884	0.8581485660361899	0.5754691828349284	0.1211289096111853	-0.05356727397461363	0.00487449741002254	0.1528858821727156	-0.3287162372958059	0.1162087786886	-0.9684416937850306	1.402620529312671	-0.2797571162272922	0.02632691167646914	-0.02669196162073159	-0.3639754588167259	0.3987294614177157	-0.940891328548135	-0.4243667159865196	0.2304675433509257	0.08164200329900186	-0.1341560477712328	1.005303733103429	-5.180403793178684	0.777223322996215	5.180403793178682	-0.777223322996185	1.4545982653289	-0.2470602762483218	-0.07813736219504937	-0.712309652069807	0.1780954183035002	0.2579866575995937	-0.3098924119196531	0.7716464941347198	1.355742832393545	-0.203555128471672	1.437448494276506	1.133146081873011	-0.09331691733012114	2.881012938376263	0.001047370512866092	0.0209471520509117	0.001040594569727843	0.02740514054711939	0.00100990019647958	0.004189690730492105	0.001023441097075033	0.002497536229322914	0.07769171063528596	0.1043814808225774	0.06208390201668056	0.06076013269445251	0.06539399499195134	0.05843649026697306	0.001107835218628477	0.007701974576087433	0.001031054882431437	0.02638898951001259	0.001207630375414071	0.1006836972375449	0.001226440146033878	0.0257521776071112	0.001189108419471141	0.06162618118695965	0.2212904461208788	0.2713870473600135	0.4279479053474015	0.2975526184204516	0.001005270591275254	0.004680025535766534	0.001084652061673494	0.0159251791691518	0.5696115815036704	0.5361287421867744	0.001071693771378897	0.02075963550737005	0.344679305654787	0.3615586058696998	0.001043667302614216	0.01135880503689732	0.001105364178569235	0.008626386552107993	0.001153313507727631	0.01203142572221998	0.08656450061235661	0.1307955818980971	0.08257210475704715	0.07680691000733984	0.007665214374692074	0.01355882689181364	0.001023108833441765	0.02431175839553626	0.1611540881184463	0.164475725780403	0.001922607326938862	0.02139176905252902	0.001023721761590187	0.005222543302373054	0.00105545420622588	0.01816500234108103	0.2303186078735733	0.2867742486324349	0.07805941432447368	0.1094472451079126	0.001025026632111246	0.003165571848180623	0.00105069966104316	0.007299472415133459	0.1785482385119096	0.1281953822054336	0.646212701543366	0.6083587083157237	0.001566696321279768	0.01346326319219701	0.009075281266099626	0.08648425024358807	0.001022138923413439	0.04436630642920783	0.001065082735315148	0.005812309405724372	0.00102791958529405	0.004132982702175094	0.001048480421809613	0.005018261974355382	0.006307774241417692	0.01492591934947995	0.01177275478466056	0.01846261093995927	0.00115393746913462	0.005486860184020051	0.002692923127028529	0.01288472574833629	0.03763349500621665	0.08051169407491915	0.1892541514278645	0.1804839214229607	0.1473352013171848	0.1394669051107059	0.1523272652166134	0.1448786405543356	0.05994362976767136	0.09557968028344237	0.002550251959258218	0.08862971357350342	0.001461287888288602	0.01913297500046099	0.00125755772536093	0.04749183292778491	0.001099717108336746	0.09828693668653871	0.001035090600117611	0.0104759422531989	0.001064689857295092	0.0113631908865532	0.03198159312409512	0.05869796789887465	0.1013580529048218	0.1167067949264774	0.00297518123258939	0.02324669279446547	0.03600185583763516	0.04042627769625473	0.08672271382383143	0.09924380822518684	0.002951610142532281	0.01277692526700825	0.004457702069656922	0.01170342571333964	0.04298452730222432	0.104781440462273	0.03432387185090826	0.04036088522006977	0.1823250942190593	0.2011418198901952	0.001666529356545723	0.06498959203064274	0.08838130001225443	0.1431578470406312	0.02640357840596967	0.04067083345626362	0.001187637731109374	0.01857610543083618	0.00109914771835379	0.01900169840665357	0.001533164783785175	0.01102452709931031	0.01433737778928656	0.04328407632756535	0.01181622887551383	0.02836064980150182	0.004187696816646901	0.01833516815926505	0.001019703466129964	0.007645642334098396	0.05746480113836235	0.04315313311794901	0.1612037254405563	0.1814128214986449	0.001192214653479558	0.05313509897466329	0.001272561230285233	0.05742896919070958	0.00127497028937386	0.004702970694816832	0.001101231486234866	0.002965004283254721	0.001185556085990404	0.004259870696804666	0.02562624526061895	0.01801862504758402	0.002476882831115831	0.03408521090591725	0.004966820720015563	0.003041930551194943	-0.008165773477701451	0.009000222582603707	0.0010461946281794	0.001041308164372408	0.001009376653787049	0.001024536193929569	0.1107609990806497	0.01776536843045691	0.02529843272426605	0.001132593452863522	0.001027804521698054	0.00121135535937001	0.001295983059208099	0.001261001809745053	0.3551696796219143	0.5419325526461033	0.001005221288607121	0.00112811965633922	0.5894759473803697	0.001075668760495967	0.366767796039305	0.001024423783571201	0.001111047702325655	0.001152325668041984	0.06670900300902483	0.08839984893750698	0.00166559308984229	0.001027185651554835	0.2121485184843405	0.001427952364217038	0.001025037966229049	0.0010472921117033	0.2018146316171687	0.09206670066130765	0.001026263746171525	0.001051752520928015	0.2907873757554386	0.6602914483276909	0.001054071732608022	0.02922975353681862	0.001024455167861008	0.001035011742551917	0.001013831870074719	0.001025825564209463	0.001728431469702723	0.005770179642522954	0.001090192457794564	0.006392291422064393	0.04867371507978119	0.1956122670740892	0.1507425379387727	0.170643607636921	0.04594393007386201	0.00247795155117196	0.001446150302946492	0.00124920521606345	0.001157630708303542	0.001050065141180497	0.001060259279689194	0.03599241084853099	0.1006169831213338	0.002673151907101944	0.03858937013787034	0.07912802925746705	0.006829963258301986	0.00353740061249528	0.04078425111259996	0.03542852573666374	0.1993908367610572	0.001813614363247784	0.1042222325722731	0.02485600741470212	0.001185345893772745	0.001080170850361039	0.001185858243096555	0.01995138516234992	0.02215313210682421	0.00636984474316278	0.001018603318164389	0.0587792781794006	0.1576714672255306	0.001185431261945266	0.001309204301523464	0.001136891247921994	0.001053050062289248	0.001092940488951626	0.02194768767381663	0.01858271611665656	0.003106177563496786	0.03147563764898152	0.00655175217696437	0.004881290705336986	-0.008133271517628021	0.009484456890475104	-3.371995101376418	-0.3627604752278428	0.08123846183132329	0.09310750933767369	0.02088027411577357	-0.007580493331267938	1.381063265334255	-2.045861901016605	-1.585236583832876	0.001782648430528601	-0.00743678397589557	0.2509208715028163	0.005675077407436356	0.02925960850898965	2.599074546045705	3.076319812786492	-0.005980743321552617	-0.06047033030647221	-0.2512087180022639	0.01563549388022913	0.9499675402668738	0.03961072608797969	0.02535893140863216	0.0235501645249044	-0.9631383369184783	0.1075256358215504	-0.3254473154819575	-0.0698390542956787	2.034257188191253	-0.02043364043212633	-0.01695246101096887	0.005308315497721526	-1.104204739579387	0.6824492729422996	-0.01048267373289885	-0.008163767149830695	3.750596024499675	0.4182913677944917	-0.06857897009167635	0.3791756267237673	0.0307533134967799	0.002161126666147914	0.00273975767292858	0.002265159050991662	-0.2643753654524363	-0.3430820990047225	0.009624834834547116	0.3179195265892333	0.7346655781911734	0.1034204848711646	-0.3371040992898041	0.7875935710004982	-0.7105207997206229	-0.009186271304809956	-0.03034443142701661	-0.04873084206389872	0.7914142211452987	0.1018204150639851	0.0009454712712100225	0.1486893479549565	-0.2204030027863269	0.02273989889022047	0.1200798724729201	-0.3658262727939122	0.2806564746840428	-0.0447308796896192	0.2378349693878556	0.2539796348438995	0.2482113759684682	-0.07255382643485861	0.8910331004636108	-0.08995358223345092	0.04384737247463459	0.01020125345578648	-0.08807067080760839	0.374019662171525	0.8102892857103045	0.1956618251656468	0.0282358733394594	0.03027690305304256	-1.117420227482721	-0.1547363234083425	0.04772126940166881	-0.03569772937212595	-0.01405458901453134	-0.02733257722321264	1.758939608749632e-14	-1.522958524150139e-13
0.42	-0.05336589111599738	-0.02841394317501512	-0.05452220799458875	0.7660404382519878	0.9116000742146305	0.006918838870871045	0.4957669552301892	-0.004863118351256369	0.01882728427191098	-0.1485556268795575	0.06152464001632323	0.02157350027471197	-0.02171093190092405	0.07516964989201012	0.01663905666878027	0.1382596058343172	0.1126774383663333	-0.1382596058343153	-0.112677438366358	0.08473346066059669	-0.1694156016850542	-0.005594056741057701	-0.3576705940429886	-0.00973491277450087	0.00491240755324393	0.08725457576437895	0.2771391748483362	0.8717228266861172	0.5740484211993668	0.1356601220301404	-0.04073860116817726	0.004246208315838197	0.1836343305043847	-0.2778750746101334	0.1306583192997885	-0.9991620821729241	1.424526551136452	-0.2655965520245157	0.03441819400323432	-0.03419889699455496	-0.4440678681908791	0.5301536879169721	-0.9903141062315571	-0.4929139453084331	0.04108533433684999	0.06955685923028654	-0.1959917550923181	1.046817561589581	-4.386975695730962	0.8020665181929836	4.386975695730961	-0.8020665181929825	1.36044106153814	-0.203063213047396	-0.08486416294615844	-0.688197007811062	0.1190785376669062	0.2526785172817803	0.1700055590628672	0.5674258549405178	1.345196840040439	-0.09499319277291358	1.358044752889897	1.434203278177365	-0.02815783407548259	3.262018052438494	0.001047304483199286	0.02157956459606121	0.001041882295670806	0.02837644798920261	0.001009640601000254	0.004286678734911579	0.001024345172692637	0.002424062471514271	0.09664131430492894	0.1186597336025633	0.03818400589892512	0.04073648934230629	0.04169800525982693	0.04125069565982883	0.0011283202015545	0.00771936788014332	0.001029472613314731	0.02630328345498746	0.001211249074604693	0.1033696988488742	0.001281395296134399	0.02579191582170366	0.001247999405393121	0.06187461501736978	0.280953084211542	0.2966726969146095	0.468172732140461	0.3264192324075393	0.001005250304475873	0.004582388782526215	0.00111659812268569	0.01543364286190975	0.5732336236161435	0.530051172879332	0.001075197252397062	0.0208945917928557	0.3533560302380201	0.3714350452530311	0.001035074810425422	0.0117515722181005	0.001109877940506748	0.008818758463311724	0.001154105123529815	0.01221591761688944	0.07711340533618012	0.1230297839358602	0.0885685617765887	0.08011400858818872	0.004738250620453703	0.01120252191757686	0.001026062911298313	0.0234238915104513	0.1858986293299655	0.1850232417384918	0.001736547396652931	0.02131235674561178	0.001024784477179806	0.00521814266005914	0.001050959220294893	0.0181882078660643	0.2174142513866758	0.2744568016851989	0.0858271336640217	0.1162205805196997	0.001026077113081194	0.003061225482601563	0.001051812272462422	0.007216790920472545	0.229922574187711	0.1644503040358173	0.6498214312155935	0.6115234346372165	0.001314465117951552	0.01295608680591309	0.02581736898861966	0.09147070417945656	0.001023816656074997	0.04456041460857924	0.001048948203303055	0.005882376225849794	0.001020472277986897	0.004189465019135989	0.001036336708143132	0.005077313139758712	0.004089286031527833	0.01303288296014269	0.008563833907546664	0.01573062151077361	0.001118729090742196	0.005542854227766672	0.005854817422998519	0.01682302949562988	0.04562052697982761	0.08876538178741117	0.1915318863655393	0.1793600638238377	0.1481216781281642	0.1351481281004437	0.1601021441312884	0.151692555459511	0.05050405114335051	0.08699290592716963	0.002499030897851444	0.08856478147998806	0.001444062836651959	0.01894465067066101	0.001251145734389133	0.0471257895394793	0.001151269726799194	0.1063798425993689	0.001048923988931657	0.01144045991314666	0.001060291998784487	0.01135519087938871	0.03403862997157506	0.05967623107215678	0.1001074847299991	0.113133989658925	0.002965909951493085	0.02367343198349322	0.03804805551697028	0.04207104458905062	0.07850302907796934	0.09138412727296334	0.006304897725067781	0.01661719572984376	0.004129634338940831	0.0115181853767678	0.04236527954638013	0.106792013350245	0.0354969017914145	0.04260730594750971	0.1918490977496157	0.2038419071013648	0.001758805894491986	0.06423473292799346	0.09760701630094505	0.1520888402635333	0.02517834341898154	0.03951353083683935	0.001185442124315609	0.01914378374509228	0.0010883207317626	0.01901727748958779	0.001342732837422818	0.0102820236019425	0.01850701829228132	0.04753601951832064	0.01963482932180183	0.03756742080450245	0.005929714403620851	0.02054816714732667	0.001019607127800355	0.007900860952232336	0.05790590166163607	0.04324386006991813	0.1576962596910954	0.1692803453114968	0.001185265445767302	0.05181391868925	0.001299075279076037	0.05805888490717599	0.001193331649111546	0.00441100322418137	0.00107298961350481	0.002863879150791311	0.001131549340430214	0.004036086555745857	0.02217298634646137	0.01835621690028487	0.003054469171921701	0.03056867569526097	0.007723117619544377	0.004942521656215806	-0.008121253040970279	0.008850082314537322	0.001047974489708503	0.001044681720630716	0.001009347435286543	0.001025886224952975	0.1320303019542537	0.001142635462595681	0.001386090293421016	0.00116329068246742	0.001027727876806314	0.00121789221518447	0.001373030870818685	0.001348061859431657	0.4205285581922644	0.5720372887484279	0.00100523338530348	0.001167661450095399	0.5753810394190927	0.001081362261525178	0.3751726252158282	0.001026737024578805	0.001117420253439001	0.00115684551955684	0.06239389205311646	0.1033178719110591	0.001431846222925815	0.001030742319824308	0.2381810800146766	0.001611176284891396	0.00102657527250789	0.001045236807050319	0.1882008438267249	0.09975426872484226	0.001027892956249877	0.001053919534811391	0.3414722283124107	0.6573322650488458	0.001031949334905609	0.05624073330694906	0.001026473633754188	0.001028960199007017	0.001011396026715248	0.001021309274066179	0.001616492585548816	0.00443450658766899	0.001073755820292216	0.01140638372619561	0.06041804555680647	0.1952116317268181	0.1482516709715545	0.1740209719131268	0.03283768058439784	0.00241852638325864	0.001410558716000967	0.001240624207253829	0.001242416172704297	0.001073777802394817	0.0010521542104373	0.03687753547979584	0.09653969170263327	0.00315853548887964	0.04195976402160542	0.05816165009974154	0.01223283400127852	0.003939182373861252	0.04222370274669731	0.03800470140078824	0.2147649436050155	0.001891305331313594	0.1153718276339149	0.0229266911033251	0.001181434496524601	0.001074046805177664	0.001100974652695984	0.02564432607059234	0.03311060636971735	0.008895313264615387	0.001020145159642873	0.05823812725267528	0.1475543367761216	0.001172245027304215	0.001341084688374128	0.001082053280035239	0.001034815942373802	0.001058868459548137	0.018832376768626	0.01858055914479999	0.003606201316940184	0.02659865950774427	0.01106509724036332	0.006873728236676105	-0.008070723365910214	0.008382754758501516	-3.217670806721734	-0.3650358358631367	0.02280084295976467	0.09892415326240656	-0.01311537881644118	-0.006410776662827962	1.476750496732742	-1.86373760659501	-1.843024325373613	0.0007917461236276162	-0.01200091848935058	0.2859770471115584	0.00220387558142268	0.02002104571632795	2.441764495608655	2.681143435027153	-0.01627290389144467	-0.02195330963454745	-0.9469378810636211	0.008212158178454495	1.023715512524235	0.03768031424231154	0.008398138149866436	0.007160205562658946	-0.5551736864587418	0.5949599483031544	-0.1622224807311393	-0.1084007840923218	2.068716836940666	-0.001802102159374766	0.03614295550459474	-0.00361921033028717	-1.330052819489776	0.6750406637697314	-0.01002903132291928	-0.008355194500813876	3.44385575179696	0.2257719689273378	-0.02761070372533866	0.5793143703827085	0.009663823425557367	0.0170752818782075	0.01189760270548426	0.01338509518202919	-0.131493565945094	-0.2100704147986128	-0.003405707526687889	0.4481720123759346	0.8803071840729915	-0.2676376599861525	-0.4342153273889726	0.5924794323440784	-1.002756060853889	-0.003179080330507141	-0.005800849266796399	-0.02313282003489186	0.8164645989424432	0.08498372178033564	-0.004196468969425839	0.05303551839397748	-0.4892226870311054	0.05844543953498234	0.2032603266251782	-1.193810443808713	0.4777574671581239	0.001148140084516426	0.1411934678777753	0.1564407794221912	0.3451823463211682	-0.07412945786075385	0.893035129555138	-0.1361199523075363	0.07370899231640288	-0.01562543316525438	-0.06086709406912177	0.4619868036846707	1.004543216118814	0.2367523664781203	0.01821378906134011	-0.01942739083407499	-1.097926230350512	-0.1013191378230175	0.0860731120152267	-0.02285515876895998	-0.006327049425434134	-0.01749754196195588	-4.730118605329078e-13	-3.443487163226553e-14
0.43	-0.0558302932081003	-0.02721455767044374	-0.06451035565571184	0.7803976233471861	0.9090387794948674	0.007282861193022564	0.4953421225613739	-0.009722145983029696	0.02536952742439427	-0.1588265314382286	0.05643278410006564	0.02091803101571913	-0.02111499352983031	0.07312245303794088	0.02716658967438658	0.09813307495757691	0.1207100471342577	-0.09813307495758848	-0.120710047134282	0.09797785757392477	-0.1712501946001431	-0.006445098196140272	-0.3641636961121075	-0.008749961410017507	0.00747384720769534	0.08940034315757947	0.2815261349724978	0.884646419629027	0.5730443707991575	0.1461200218538969	-0.02501766301932585	0.004114137207362233	0.2180966628915785	-0.2201950202549058	0.1057449119410814	-0.9912951809152957	1.447220423473669	-0.2464549631511802	0.03751452253968064	-0.04213805883704106	-0.525451948620919	0.7724366305816257	-1.057884544322777	-0.520773721119962	-0.1745987243829887	0.05725483083899247	-0.2081652998852429	1.051791305539774	-3.63620112365025	0.8062528994562494	3.636201123650244	-0.8062528994562426	1.286296446772552	-0.1643265751667459	-0.08645017511254657	-0.60572184997288	0.08021185156687935	0.2600811035837116	0.2428878098941775	0.3047308348042058	1.230411009912643	-0.1200499981099459	0.7351321631569417	1.701805661649258	-0.002783916817459398	3.627797334345582	0.00104797052488591	0.02227117393294357	0.001044163640673878	0.02945861107779966	0.001009462415871517	0.004375374656067892	0.001025086979986493	0.002345014979565742	0.1135763700315665	0.1320932582077084	0.02097932549445481	0.0249552869857374	0.02305329984110782	0.02511745619781182	0.001779240148247337	0.008264875652854995	0.001028330535719483	0.02620620755869427	0.001220260447677103	0.1064013991985939	0.001328374452191897	0.02578061700762291	0.001358987466763494	0.0620406555842641	0.3328367756948197	0.3193619042395633	0.5009343270225463	0.3506190960109926	0.001005217399352985	0.004468465568860586	0.001133774824746799	0.01487473501105678	0.5717855143915862	0.5204698162490897	0.001078980064681154	0.02103715143973143	0.3622371449099018	0.3820632478525811	0.001030825284749304	0.01211825808195047	0.001114641337539943	0.008950186913810932	0.001155570269678809	0.0124023623668032	0.07396040645814175	0.1206983951252834	0.1013972314340153	0.08839772033847121	0.003103584737940556	0.00997378665722189	0.001029035048508587	0.02218059908740689	0.208092128046864	0.2049775908454529	0.001854651442163384	0.02154073544280981	0.00102600969238451	0.005142820985571101	0.001047573331849488	0.01820730686758014	0.2076499065513348	0.2617295406714002	0.09295146611983902	0.1225094620346538	0.001026878046983307	0.002954140021503467	0.001052655476566736	0.007130310700745351	0.2741137548791934	0.1963877119953771	0.6515354394839472	0.6132807462942751	0.001174951507403855	0.01267974545801276	0.04410769913824713	0.09706862241295029	0.001025418525174735	0.04443431179475278	0.001038837567498168	0.005958379454555992	0.001015885201137741	0.004247358091137163	0.001028734454985394	0.005139459771497504	0.003533122147866736	0.01270381261711994	0.008172191602055859	0.01548127812900294	0.001097051624048229	0.00562005593718973	0.01005118953814348	0.02168565916945499	0.05275276828263603	0.09561078904478883	0.1936970710575639	0.176554021035514	0.1490856881484335	0.1322944457476144	0.1668579358072379	0.1577956833399323	0.03872205744564287	0.07626362662345611	0.002447134247896181	0.08853409653331566	0.001418925078477175	0.01898523610492085	0.001238644915444679	0.04701042113099674	0.001189900263563992	0.1142242190823077	0.001058127122252364	0.01217699883722466	0.0010565371943782	0.01135388663013382	0.03093351060516496	0.05651796730954629	0.09034669987176676	0.1020982710869291	0.003711815034034551	0.02483936478345572	0.03936186552993391	0.04318104097215114	0.068240059674207	0.08087796848926136	0.01158812254820452	0.02293553804195761	0.004907086470666542	0.01234409215134629	0.04219294395163966	0.1070271417964538	0.03629158444833843	0.04304395612917299	0.2035582227609619	0.2073913845824131	0.001929230147820942	0.06360469189736688	0.1052996442672904	0.1584752248449358	0.02329881475253175	0.03774996555976955	0.001185542720551084	0.01999554699281783	0.001079721276956619	0.0190309147491855	0.00122193969038304	0.00977192933691352	0.0224782083053079	0.05151620098122264	0.0258789585210556	0.04525470244620611	0.007471260438158611	0.0224455408772209	0.001019115099250312	0.008011976429779346	0.05537464338065926	0.04208701574559522	0.1563337906002909	0.1625010821513909	0.001173561371483371	0.05114512959629833	0.001330033267917252	0.05909083869947661	0.001136712005792507	0.00423222611379233	0.001053589293569527	0.002824789909572469	0.001094513110843507	0.003895090173031385	0.01797917981702549	0.01797630210121369	0.003467391091615236	0.02663540840604293	0.01043586687262772	0.006902441907660432	-0.008096741612286537	0.007872836794653094	0.001049246969141877	0.001048108825168678	0.001009217365866024	0.001025836006199371	0.1420795036459078	0.001103149190474814	0.0012888998821844	0.003553240987032983	0.001026646093665644	0.00123959078546173	0.001380945217109696	0.001581708271234876	0.4460541678525359	0.5785333841770599	0.001005140656582459	0.001138116738438888	0.5619340045954023	0.001084233968787563	0.3855611823271855	0.001026119302017085	0.001121445181077471	0.001157307677377793	0.07617832929141556	0.1327427494544625	0.00134199338541165	0.001033301068774091	0.2519760070897832	0.002288270700387597	0.001027885213173685	0.001043044211271553	0.1928183081431129	0.1051099329415182	0.00102755821362974	0.001053206206226969	0.3664634471975728	0.6543004513746372	0.001027660656303587	0.07326614058344248	0.001027603531201656	0.001027767360241242	0.001010870335628695	0.001020409897273333	0.00407377158853388	0.01055996127154555	0.00107509924800488	0.01717860169084863	0.06229815985686395	0.1992069727925403	0.1526191773502036	0.180793867094923	0.0174503175063744	0.00237108951927147	0.001377631921309517	0.001212931818823966	0.001219726303731213	0.001062569176789622	0.001053030457752323	0.01917177916112097	0.05980306261577423	0.005626233609668804	0.04001460217403012	0.05195986335401765	0.0215042026920567	0.007240526290030947	0.04178457683722319	0.03655118956358481	0.2309740400449234	0.002289801592743324	0.116628516604429	0.0196896696066988	0.001189212209188499	0.001067996259062093	0.001091972942996014	0.02796769157003011	0.03266409259983583	0.009288478204709341	0.001017298247734047	0.0470467447593154	0.1599770362948869	0.0011521745334119	0.001380228259592165	0.001074114709314948	0.001032193202755488	0.001053488708837606	0.01310281572630929	0.01711298166727386	0.003769264831049045	0.02273154023546365	0.01264523183152278	0.008885333095893455	-0.008093044780703581	0.006487656903689712	-3.062318662739141	-0.3750533111985179	0.09332777387868779	0.1146393359863392	0.01973306674564222	-0.008622181125454119	1.215562432640262	-1.264493704267445	-1.330576416483356	0.09923114038497097	-0.00785310333675888	0.3202549440795212	-0.004226807069996443	0.01307676735960182	2.070978383222292	2.140059377684472	-0.008953806427814669	-0.07440118204457927	-0.9784692578967435	0.01720144814855421	1.089205441104403	0.03591666792500486	0.01384596352632021	0.02423946079079116	0.0928859520826595	1.057286820322323	-0.08584585416795845	-0.1394354080466284	1.899507752502943	0.04233040296488925	-0.03116871824021948	0.004971121069671528	-1.168427542442454	0.5866986789308891	-0.01092553603814048	-0.008791450348180551	2.921139467285057	0.1273249184904215	-0.02343376112574731	0.5380354907169107	-0.03248164634408471	0.002935923403794373	0.002780669558289409	0.002704791107164795	0.05211651558148755	0.1406604899626157	0.01381869837852241	0.518652381418553	0.5106520732035839	-0.2759927523899552	-0.1443368768213162	0.6126815274649801	-1.146657562157122	-0.002889336074111193	0.01146978522741679	-0.00132686777784355	0.7452360702865222	0.06352816560260235	0.002375092190852023	-0.6482526622510469	-1.653433584519664	0.1663647862847006	0.02815843299259993	-0.9138673366795924	0.771818643995195	0.1520218098434142	-0.06950366820781853	-0.05465537247002258	0.383959989991046	-0.0517708318206019	0.3960899551392377	-0.2125547976637995	0.09678547641892515	0.01024202675309683	-0.04123470219980239	0.3422741894564295	0.5515944913622163	0.1488214345764958	0.006277302709798462	-0.2241492606818242	-0.2784968901007575	-0.03524494062642183	0.1215006092274564	-0.01248124551139232	-0.001144493609499871	-0.01033947111772031	-8.606365666436715e-13	6.144929054049913e-14
0.44	-0.05787358505040784	-0.02636852232959851	-0.07420466623019994	0.7949910458330021	0.9066751235274743	0.007651694363572683	0.4950967856123514	-0.01532644313287251	0.03415885064355374	-0.1695936725431378	0.05120283593044982	0.01803313502236755	-0.02041335496493656	0.07111199021116855	0.03753692809980695	0.06557817048058913	0.1288384496369124	-0.0655781704805891	-0.1288384496369132	0.1104165521089886	-0.1727115572924301	-0.007345181184190538	-0.3696909999216143	-0.008084673416176823	0.01012346342447405	0.09178712976850144	0.2831290848426924	0.8961488321118014	0.5713627590203951	0.1503867043191977	-0.006866061733940833	0.004099979395523439	0.2561372553781063	-0.1936530246695845	0.05998828655731808	-0.9403946648465544	1.471774029259965	-0.2260688014593681	0.03538036368295778	0.001700246962004339	-0.5931217718139188	0.9795697012503037	-1.089561415492848	-0.5205323959817157	-0.4048000125233321	0.09069689821162835	-0.1886449496180763	1.01537864557049	-2.872650415780373	0.8212252651394029	2.872650415780372	-0.8212252651394021	1.199300585885134	-0.1284171684867377	-0.09467246953955273	-0.4950373558883743	0.05514586354220481	0.2703138297475099	0.2182094025965559	0.01062380414642624	1.060960748013523	-0.2305054684828566	0.1194012811999355	1.920335905482992	-0.004575174749154105	3.977670072305483	0.001048939910862661	0.02300225506225835	0.001047018097135884	0.03061185213931621	0.00100930830031583	0.004458910143421082	0.001025432589979757	0.002267149660997646	0.127291597881548	0.1430831424222697	0.01160968228855127	0.01600679846596552	0.01280370635377169	0.01570011034105722	0.003296355693044301	0.00952241732567268	0.001027218616871481	0.02613744453757797	0.001235615665239333	0.1097726361553808	0.001355820150433271	0.02571211630682599	0.001531255882224587	0.0621339443584323	0.3741379238402676	0.3375902928558304	0.5252835363240826	0.3688450218015982	0.001005154567200343	0.004354471301326959	0.001127584249331543	0.01425416078993977	0.5667665298914513	0.51029907146313	0.001082307135359434	0.02117665429457527	0.3715595507512183	0.392964762749499	0.001028392452015804	0.01247510176358633	0.001119035351148023	0.009014845965062581	0.001156533813176814	0.01258292115970263	0.07822686622501794	0.1249673035323162	0.1209008044092965	0.1011698333660079	0.002234359568380358	0.009439179177664819	0.001031800380985594	0.02065162919879634	0.2266959141336675	0.222560492149575	0.002251766785880375	0.02205601603216721	0.001027277286805913	0.004995539738276822	0.001044784311919927	0.01823827247509409	0.2031464759196682	0.2520276876529349	0.09924919759009825	0.128033814892494	0.001027110880602791	0.002851965259015659	0.001052720094365453	0.007043949895156458	0.3100601494471238	0.222423365924914	0.6518657814393388	0.6141026241271462	0.001103031072470671	0.01257188767794719	0.06126630763625308	0.1021867382817968	0.001026784294591193	0.04395883647812077	0.001033187612563433	0.006037305884800358	0.001013329760416967	0.004307071567580653	0.00102448507601632	0.005204620160763348	0.004474908845746125	0.01380395363668461	0.01098547239264071	0.01815300634040401	0.001086887578712158	0.005718681173901696	0.01498455013637402	0.02708204630464106	0.05741964105884928	0.09941597936739771	0.1965459747166435	0.1741917716818298	0.1513973877798269	0.1321050758911394	0.1735672010223912	0.1636368936832968	0.02498334753689958	0.06398859943868816	0.002397457296736256	0.0885083662172207	0.00138989260817406	0.01912508335742526	0.001218547454175868	0.04707153206165158	0.001197863776732143	0.1211410714582429	0.001057120141390895	0.01273510527651747	0.001055098824226824	0.01137148218516238	0.02082096351261592	0.04743989000061836	0.06859073981602151	0.08135506682566904	0.005311782251641056	0.02683320102574456	0.03915299434675444	0.04282260290868119	0.059632091949624	0.07297786006445163	0.0187576425561134	0.03177172158437399	0.006933378951178746	0.01431839347379241	0.04189672269198877	0.1058952221946525	0.03603109141917589	0.04180330591047652	0.2167907176583284	0.2119060437032452	0.002213445650576969	0.06320147462061287	0.1102143304428599	0.160247602734594	0.02075962932210321	0.03534320099202171	0.00118948243563991	0.02108232965742545	0.001072396569489033	0.01905990077824722	0.001157023531866269	0.009455670692752062	0.02563223550855739	0.05454599731828746	0.0288708377862675	0.04897293821458092	0.008441660654426924	0.02364657694040164	0.001017445067157647	0.008071766931616577	0.04887486740919905	0.03851671912325523	0.1603780723408821	0.1632989977409243	0.001157673007576419	0.05105289467958998	0.001365081462732423	0.06051255634730705	0.001104433755426145	0.004169758669743158	0.001042580581699644	0.002847915382955755	0.001073308116956861	0.003836542402558818	0.01276153694566916	0.01687127884983946	0.003713740740919146	0.02274623979478304	0.01239353968442865	0.00889681856428729	-0.008103452079254059	0.006283689718150207	0.001050519448572028	0.001051535929705589	0.001009087296446259	0.001025785787446638	0.1521287053375621	0.001063662918354181	0.001191709470949413	0.005943191291592266	0.001025564310522766	0.00126128935573903	0.001388859563401151	0.001815354683037639	0.4715797775128077	0.5850294796056921	0.001005047927863534	0.00110857202678648	0.5484869697717104	0.001087105676049816	0.3959497394385423	0.001025501579458736	0.001125470108716474	0.001157769835198135	0.08996276652971488	0.1621676269978661	0.001252140547897158	0.001035859817725674	0.2657709341648899	0.002965365115882735	0.001029195153840347	0.001040851615491944	0.1974357724595003	0.1104655971581944	0.001027223471010177	0.001052492877642637	0.3914546660827352	0.6512686377004284	0.001023371977699131	0.09029154785993564	0.001028733428651735	0.001026574521475576	0.001010344644541153	0.001019510520480217	0.006531050591519113	0.01668541595542204	0.001076442675715092	0.02295081965550308	0.0641782741569234	0.2032023138582627	0.1569866837288528	0.1875667622767216	0.002062954428349398	0.002323652655284288	0.001344705126618539	0.001185239430393968	0.001197036434755872	0.001051360551184384	0.001053906705062054	0.001466022842444554	0.02306643352891622	0.008093931730458104	0.03806944032645782	0.04575807660829321	0.03077557138283526	0.0105418702062004	0.04134545092774836	0.03509767772638095	0.2471831364848331	0.002688297854174539	0.1178852055749429	0.01645264811007396	0.001196989921854582	0.001061945712947926	0.001082971233295637	0.03029105706946998	0.0322175788299554	0.009681643144803416	0.00101445133582005	0.03585536226595586	0.1723997358136534	0.001132104039519199	0.001419371830811581	0.001066176138595274	0.001029570463136474	0.001048108958127107	0.007373254683992584	0.01564540418974784	0.003932328345157959	0.0188644209631829	0.01422536642268214	0.01089693795511142	-0.0081153661954968	0.004592559048878007	-2.939063518972241	-0.3955064460823161	0.03069520138463152	0.1131397478256737	-0.01414746561333403	-0.006174341990447865	0.9880224186204802	-0.4971948392407272	-0.4998456043264313	0.1431985259911819	-0.006338343386111574	0.3538843685223728	-0.009236501765259876	0.005470687162430759	1.549600753870651	1.486355872455636	-0.01628711475718888	-0.03428658377656572	-1.064815512211071	0.007600799743027783	1.078377971998768	0.0357118777022579	-0.004955741730187098	0.005983014118252443	0.7648857570665303	1.492640203756589	-0.02339692457092395	-0.1655362772179568	1.594427276373259	0.05557827626630008	0.02175104092157103	-0.001245891239698431	-0.7249712204239684	0.5221349323451342	-0.009046891600361043	-0.00833131170143144	2.263504945789829	0.03868520408985449	0.006086009836404007	0.4833538974490012	-0.06021067718639862	0.01765992219240096	0.01226168359504566	0.01398784669118849	0.1543487065824253	0.3741439038385646	0.0008789978521180375	0.5549235046554072	0.2722637971089036	-0.178878973058066	0.09864717188199031	0.5400959249351528	-1.311905637062438	-0.002188154203132542	0.01405151438709649	0.01216304779839938	0.6309597775742992	0.0492972248210435	-0.0004165080644573084	-1.130927190850822	-2.430719824866489	0.2240261280022765	-0.09042656270751982	-0.6726003720272582	0.9813257132208293	0.2308270496492144	-0.1322161417232384	-0.1790193006504895	0.53821867427804	-0.02876470706764156	-0.02976620879349364	-0.2647598104836303	0.1207128757082745	-0.01255568724949827	-0.02209996988853414	0.2719097784794713	0.2107340414571375	0.09748483313892049	0.007948793914517104	-0.5021178504383873	0.4175095195780235	0.01399169743061467	0.1640258831155099	0.0004067744826765693	0.00611589351250075	-0.001007819523611865	-6.304019696965844e-13	2.547254105335946e-14
[truncated: 473,493 more chars]
