# Supplementary material for: Transtibial limb loss does not increase metabolic cost in three-dimensional computer simulations of human walking
Source: PeerJ. 2021 Aug 4;9:e11960. doi: 10.7717/peerj.11960 (PMC8349165; doi:10.7717/peerj.11960)
Supplement: Supplemental Information 1 — Each subject’s simulation output and Matlab code for generating plots presenting the data. [file peerj-09-11960-s001.zip › TTA3D_solns_rev/Pre/soln_walk_N50_wm100_S20.sto]

num_controls=92
num_derivatives=84
num_iterations=620
num_multipliers=2
num_parameters=0
num_slacks=2
num_states=242
objective=0.836206
objective_auxiliary_derivatives=0.000964
objective_contactAP=0.015919
objective_contactML=0.009793
objective_contactVE=0.007573
objective_control_effort=0.561246
objective_state_tracking=0.191474
objective_torsoGoal=0.049237
solver_duration=24170.265374
status=Solve_Succeeded
success=true
DataType=double
version=3
OpenSimVersion=4.2
endheader
time	/jointset/groundPelvis/pelvis_tilt/value	/jointset/groundPelvis/pelvis_list/value	/jointset/groundPelvis/pelvis_rotation/value	/jointset/groundPelvis/pelvis_tx/value	/jointset/groundPelvis/pelvis_ty/value	/jointset/groundPelvis/pelvis_tz/value	/jointset/hip_l/hip_flexion_l/value	/jointset/hip_l/hip_adduction_l/value	/jointset/hip_l/hip_rotation_l/value	/jointset/hip_r/hip_flexion_r/value	/jointset/hip_r/hip_adduction_r/value	/jointset/hip_r/hip_rotation_r/value	/jointset/lumbar/lumbar_ext/value	/jointset/lumbar/lumbar_bend/value	/jointset/lumbar/lumbar_rota/value	/jointset/patellofemoral_l/knee_angle_l_beta/value	/jointset/patellofemoral_r/knee_angle_r_beta/value	/jointset/knee_l/knee_angle_l/value	/jointset/knee_r/knee_angle_r/value	/jointset/shoulder_r/shoulder_flexion_r/value	/jointset/shoulder_r/shoulder_adduction_r/value	/jointset/shoulder_r/shoulder_rotation_r/value	/jointset/shoulder_l/shoulder_flexion_l/value	/jointset/shoulder_l/shoulder_adduction_l/value	/jointset/shoulder_l/shoulder_rotation_l/value	/jointset/ankle_l/ankle_angle_l/value	/jointset/ankle_r/ankle_angle_r/value	/jointset/elbow_r/elbow_flexion_r/value	/jointset/elbow_l/elbow_flexion_l/value	/jointset/subtalar_l/subtalar_angle_l/value	/jointset/subtalar_r/subtalar_angle_r/value	/jointset/mtp_l/mtp_angle_l/value	/jointset/mtp_r/mtp_angle_r/value	/jointset/groundPelvis/pelvis_tilt/speed	/jointset/groundPelvis/pelvis_list/speed	/jointset/groundPelvis/pelvis_rotation/speed	/jointset/groundPelvis/pelvis_tx/speed	/jointset/groundPelvis/pelvis_ty/speed	/jointset/groundPelvis/pelvis_tz/speed	/jointset/hip_l/hip_flexion_l/speed	/jointset/hip_l/hip_adduction_l/speed	/jointset/hip_l/hip_rotation_l/speed	/jointset/hip_r/hip_flexion_r/speed	/jointset/hip_r/hip_adduction_r/speed	/jointset/hip_r/hip_rotation_r/speed	/jointset/lumbar/lumbar_ext/speed	/jointset/lumbar/lumbar_bend/speed	/jointset/lumbar/lumbar_rota/speed	/jointset/patellofemoral_l/knee_angle_l_beta/speed	/jointset/patellofemoral_r/knee_angle_r_beta/speed	/jointset/knee_l/knee_angle_l/speed	/jointset/knee_r/knee_angle_r/speed	/jointset/shoulder_r/shoulder_flexion_r/speed	/jointset/shoulder_r/shoulder_adduction_r/speed	/jointset/shoulder_r/shoulder_rotation_r/speed	/jointset/shoulder_l/shoulder_flexion_l/speed	/jointset/shoulder_l/shoulder_adduction_l/speed	/jointset/shoulder_l/shoulder_rotation_l/speed	/jointset/ankle_l/ankle_angle_l/speed	/jointset/ankle_r/ankle_angle_r/speed	/jointset/elbow_r/elbow_flexion_r/speed	/jointset/elbow_l/elbow_flexion_l/speed	/jointset/subtalar_l/subtalar_angle_l/speed	/jointset/subtalar_r/subtalar_angle_r/speed	/jointset/mtp_l/mtp_angle_l/speed	/jointset/mtp_r/mtp_angle_r/speed	/forceset/addbrev_r/activation	/forceset/addbrev_r/normalized_tendon_force	/forceset/addlong_r/activation	/forceset/addlong_r/normalized_tendon_force	/forceset/addmagMid_r/activation	/forceset/addmagMid_r/normalized_tendon_force	/forceset/bflh_r/activation	/forceset/bflh_r/normalized_tendon_force	/forceset/bfsh_r/activation	/forceset/bfsh_r/normalized_tendon_force	/forceset/edl_r/activation	/forceset/edl_r/normalized_tendon_force	/forceset/ehl_r/activation	/forceset/ehl_r/normalized_tendon_force	/forceset/ercspn_r/activation	/forceset/ercspn_r/normalized_tendon_force	/forceset/extobl_r/activation	/forceset/extobl_r/normalized_tendon_force	/forceset/fdb_r/activation	/forceset/fdb_r/normalized_tendon_force	/forceset/fdl_r/activation	/forceset/fdl_r/normalized_tendon_force	/forceset/fhl_r/activation	/forceset/fhl_r/normalized_tendon_force	/forceset/gaslat_r/activation	/forceset/gaslat_r/normalized_tendon_force	/forceset/gasmed_r/activation	/forceset/gasmed_r/normalized_tendon_force	/forceset/glmax2_r/activation	/forceset/glmax2_r/normalized_tendon_force	/forceset/glmed2_r/activation	/forceset/glmed2_r/normalized_tendon_force	/forceset/glmin2_r/activation	/forceset/glmin2_r/normalized_tendon_force	/forceset/grac_r/activation	/forceset/grac_r/normalized_tendon_force	/forceset/iliacus_r/activation	/forceset/iliacus_r/normalized_tendon_force	/forceset/intobl_r/activation	/forceset/intobl_r/normalized_tendon_force	/forceset/obtext_r/activation	/forceset/obtext_r/normalized_tendon_force	/forceset/pect_r/activation	/forceset/pect_r/normalized_tendon_force	/forceset/perbrev_r/activation	/forceset/perbrev_r/normalized_tendon_force	/forceset/perlong_r/activation	/forceset/perlong_r/normalized_tendon_force	/forceset/pertert_r/activation	/forceset/pertert_r/normalized_tendon_force	/forceset/piri_r/activation	/forceset/piri_r/normalized_tendon_force	/forceset/popli_r/activation	/forceset/popli_r/normalized_tendon_force	/forceset/psoas_r/activation	/forceset/psoas_r/normalized_tendon_force	/forceset/quadfem_r/activation	/forceset/quadfem_r/normalized_tendon_force	/forceset/recabd_r/activation	/forceset/recabd_r/normalized_tendon_force	/forceset/recfem_r/activation	/forceset/recfem_r/normalized_tendon_force	/forceset/sart_r/activation	/forceset/sart_r/normalized_tendon_force	/forceset/semimem_r/activation	/forceset/semimem_r/normalized_tendon_force	/forceset/semiten_r/activation	/forceset/semiten_r/normalized_tendon_force	/forceset/soleus_r/activation	/forceset/soleus_r/normalized_tendon_force	/forceset/tfl_r/activation	/forceset/tfl_r/normalized_tendon_force	/forceset/tibant_r/activation	/forceset/tibant_r/normalized_tendon_force	/forceset/tibpost_r/activation	/forceset/tibpost_r/normalized_tendon_force	/forceset/tricox_r/activation	/forceset/tricox_r/normalized_tendon_force	/forceset/vasint_r/activation	/forceset/vasint_r/normalized_tendon_force	/forceset/vaslat_r/activation	/forceset/vaslat_r/normalized_tendon_force	/forceset/vasmed_r/activation	/forceset/vasmed_r/normalized_tendon_force	/forceset/addbrev_l/activation	/forceset/addbrev_l/normalized_tendon_force	/forceset/addlong_l/activation	/forceset/addlong_l/normalized_tendon_force	/forceset/addmagMid_l/activation	/forceset/addmagMid_l/normalized_tendon_force	/forceset/bflh_l/activation	/forceset/bflh_l/normalized_tendon_force	/forceset/bfsh_l/activation	/forceset/bfsh_l/normalized_tendon_force	/forceset/edl_l/activation	/forceset/edl_l/normalized_tendon_force	/forceset/ehl_l/activation	/forceset/ehl_l/normalized_tendon_force	/forceset/ercspn_l/activation	/forceset/ercspn_l/normalized_tendon_force	/forceset/extobl_l/activation	/forceset/extobl_l/normalized_tendon_force	/forceset/fdb_l/activation	/forceset/fdb_l/normalized_tendon_force	/forceset/fdl_l/activation	/forceset/fdl_l/normalized_tendon_force	/forceset/fhl_l/activation	/forceset/fhl_l/normalized_tendon_force	/forceset/gaslat_l/activation	/forceset/gaslat_l/normalized_tendon_force	/forceset/gasmed_l/activation	/forceset/gasmed_l/normalized_tendon_force	/forceset/glmax2_l/activation	/forceset/glmax2_l/normalized_tendon_force	/forceset/glmed2_l/activation	/forceset/glmed2_l/normalized_tendon_force	/forceset/glmin2_l/activation	/forceset/glmin2_l/normalized_tendon_force	/forceset/grac_l/activation	/forceset/grac_l/normalized_tendon_force	/forceset/iliacus_l/activation	/forceset/iliacus_l/normalized_tendon_force	/forceset/intobl_l/activation	/forceset/intobl_l/normalized_tendon_force	/forceset/obtext_l/activation	/forceset/obtext_l/normalized_tendon_force	/forceset/pect_l/activation	/forceset/pect_l/normalized_tendon_force	/forceset/perbrev_l/activation	/forceset/perbrev_l/normalized_tendon_force	/forceset/perlong_l/activation	/forceset/perlong_l/normalized_tendon_force	/forceset/pertert_l/activation	/forceset/pertert_l/normalized_tendon_force	/forceset/piri_l/activation	/forceset/piri_l/normalized_tendon_force	/forceset/popli_l/activation	/forceset/popli_l/normalized_tendon_force	/forceset/psoas_l/activation	/forceset/psoas_l/normalized_tendon_force	/forceset/quadfem_l/activation	/forceset/quadfem_l/normalized_tendon_force	/forceset/recabd_l/activation	/forceset/recabd_l/normalized_tendon_force	/forceset/recfem_l/activation	/forceset/recfem_l/normalized_tendon_force	/forceset/sart_l/activation	/forceset/sart_l/normalized_tendon_force	/forceset/semimem_l/activation	/forceset/semimem_l/normalized_tendon_force	/forceset/semiten_l/activation	/forceset/semiten_l/normalized_tendon_force	/forceset/soleus_l/activation	/forceset/soleus_l/normalized_tendon_force	/forceset/tfl_l/activation	/forceset/tfl_l/normalized_tendon_force	/forceset/tibant_l/activation	/forceset/tibant_l/normalized_tendon_force	/forceset/tibpost_l/activation	/forceset/tibpost_l/normalized_tendon_force	/forceset/tricox_l/activation	/forceset/tricox_l/normalized_tendon_force	/forceset/vasint_l/activation	/forceset/vasint_l/normalized_tendon_force	/forceset/vaslat_l/activation	/forceset/vaslat_l/normalized_tendon_force	/forceset/vasmed_l/activation	/forceset/vasmed_l/normalized_tendon_force	/forceset/shoulder_flexionAct_r/activation	/forceset/shoulder_adductionAct_r/activation	/forceset/shoulder_rotationAct_r/activation	/forceset/elbow_flexionAct_r/activation	/forceset/shoulder_flexionAct_l/activation	/forceset/shoulder_adductionAct_l/activation	/forceset/shoulder_rotationAct_l/activation	/forceset/elbow_flexionAct_l/activation	/forceset/addbrev_r	/forceset/addlong_r	/forceset/addmagMid_r	/forceset/bflh_r	/forceset/bfsh_r	/forceset/edl_r	/forceset/ehl_r	/forceset/ercspn_r	/forceset/extobl_r	/forceset/fdb_r	/forceset/fdl_r	/forceset/fhl_r	/forceset/gaslat_r	/forceset/gasmed_r	/forceset/glmax2_r	/forceset/glmed2_r	/forceset/glmin2_r	/forceset/grac_r	/forceset/iliacus_r	/forceset/intobl_r	/forceset/obtext_r	/forceset/pect_r	/forceset/perbrev_r	/forceset/perlong_r	/forceset/pertert_r	/forceset/piri_r	/forceset/popli_r	/forceset/psoas_r	/forceset/quadfem_r	/forceset/recabd_r	/forceset/recfem_r	/forceset/sart_r	/forceset/semimem_r	/forceset/semiten_r	/forceset/soleus_r	/forceset/tfl_r	/forceset/tibant_r	/forceset/tibpost_r	/forceset/tricox_r	/forceset/vasint_r	/forceset/vaslat_r	/forceset/vasmed_r	/forceset/addbrev_l	/forceset/addlong_l	/forceset/addmagMid_l	/forceset/bflh_l	/forceset/bfsh_l	/forceset/edl_l	/forceset/ehl_l	/forceset/ercspn_l	/forceset/extobl_l	/forceset/fdb_l	/forceset/fdl_l	/forceset/fhl_l	/forceset/gaslat_l	/forceset/gasmed_l	/forceset/glmax2_l	/forceset/glmed2_l	/forceset/glmin2_l	/forceset/grac_l	/forceset/iliacus_l	/forceset/intobl_l	/forceset/obtext_l	/forceset/pect_l	/forceset/perbrev_l	/forceset/perlong_l	/forceset/pertert_l	/forceset/piri_l	/forceset/popli_l	/forceset/psoas_l	/forceset/quadfem_l	/forceset/recabd_l	/forceset/recfem_l	/forceset/sart_l	/forceset/semimem_l	/forceset/semiten_l	/forceset/soleus_l	/forceset/tfl_l	/forceset/tibant_l	/forceset/tibpost_l	/forceset/tricox_l	/forceset/vasint_l	/forceset/vaslat_l	/forceset/vasmed_l	/forceset/shoulder_flexionAct_r	/forceset/shoulder_adductionAct_r	/forceset/shoulder_rotationAct_r	/forceset/elbow_flexionAct_r	/forceset/shoulder_flexionAct_l	/forceset/shoulder_adductionAct_l	/forceset/shoulder_rotationAct_l	/forceset/elbow_flexionAct_l	lambda_cid33_p0	lambda_cid34_p0	/forceset/addbrev_r/implicitderiv_normalized_tendon_force	/forceset/addlong_r/implicitderiv_normalized_tendon_force	/forceset/addmagMid_r/implicitderiv_normalized_tendon_force	/forceset/bflh_r/implicitderiv_normalized_tendon_force	/forceset/bfsh_r/implicitderiv_normalized_tendon_force	/forceset/edl_r/implicitderiv_normalized_tendon_force	/forceset/ehl_r/implicitderiv_normalized_tendon_force	/forceset/ercspn_r/implicitderiv_normalized_tendon_force	/forceset/extobl_r/implicitderiv_normalized_tendon_force	/forceset/fdb_r/implicitderiv_normalized_tendon_force	/forceset/fdl_r/implicitderiv_normalized_tendon_force	/forceset/fhl_r/implicitderiv_normalized_tendon_force	/forceset/gaslat_r/implicitderiv_normalized_tendon_force	/forceset/gasmed_r/implicitderiv_normalized_tendon_force	/forceset/glmax2_r/implicitderiv_normalized_tendon_force	/forceset/glmed2_r/implicitderiv_normalized_tendon_force	/forceset/glmin2_r/implicitderiv_normalized_tendon_force	/forceset/grac_r/implicitderiv_normalized_tendon_force	/forceset/iliacus_r/implicitderiv_normalized_tendon_force	/forceset/intobl_r/implicitderiv_normalized_tendon_force	/forceset/obtext_r/implicitderiv_normalized_tendon_force	/forceset/pect_r/implicitderiv_normalized_tendon_force	/forceset/perbrev_r/implicitderiv_normalized_tendon_force	/forceset/perlong_r/implicitderiv_normalized_tendon_force	/forceset/pertert_r/implicitderiv_normalized_tendon_force	/forceset/piri_r/implicitderiv_normalized_tendon_force	/forceset/popli_r/implicitderiv_normalized_tendon_force	/forceset/psoas_r/implicitderiv_normalized_tendon_force	/forceset/quadfem_r/implicitderiv_normalized_tendon_force	/forceset/recabd_r/implicitderiv_normalized_tendon_force	/forceset/recfem_r/implicitderiv_normalized_tendon_force	/forceset/sart_r/implicitderiv_normalized_tendon_force	/forceset/semimem_r/implicitderiv_normalized_tendon_force	/forceset/semiten_r/implicitderiv_normalized_tendon_force	/forceset/soleus_r/implicitderiv_normalized_tendon_force	/forceset/tfl_r/implicitderiv_normalized_tendon_force	/forceset/tibant_r/implicitderiv_normalized_tendon_force	/forceset/tibpost_r/implicitderiv_normalized_tendon_force	/forceset/tricox_r/implicitderiv_normalized_tendon_force	/forceset/vasint_r/implicitderiv_normalized_tendon_force	/forceset/vaslat_r/implicitderiv_normalized_tendon_force	/forceset/vasmed_r/implicitderiv_normalized_tendon_force	/forceset/addbrev_l/implicitderiv_normalized_tendon_force	/forceset/addlong_l/implicitderiv_normalized_tendon_force	/forceset/addmagMid_l/implicitderiv_normalized_tendon_force	/forceset/bflh_l/implicitderiv_normalized_tendon_force	/forceset/bfsh_l/implicitderiv_normalized_tendon_force	/forceset/edl_l/implicitderiv_normalized_tendon_force	/forceset/ehl_l/implicitderiv_normalized_tendon_force	/forceset/ercspn_l/implicitderiv_normalized_tendon_force	/forceset/extobl_l/implicitderiv_normalized_tendon_force	/forceset/fdb_l/implicitderiv_normalized_tendon_force	/forceset/fdl_l/implicitderiv_normalized_tendon_force	/forceset/fhl_l/implicitderiv_normalized_tendon_force	/forceset/gaslat_l/implicitderiv_normalized_tendon_force	/forceset/gasmed_l/implicitderiv_normalized_tendon_force	/forceset/glmax2_l/implicitderiv_normalized_tendon_force	/forceset/glmed2_l/implicitderiv_normalized_tendon_force	/forceset/glmin2_l/implicitderiv_normalized_tendon_force	/forceset/grac_l/implicitderiv_normalized_tendon_force	/forceset/iliacus_l/implicitderiv_normalized_tendon_force	/forceset/intobl_l/implicitderiv_normalized_tendon_force	/forceset/obtext_l/implicitderiv_normalized_tendon_force	/forceset/pect_l/implicitderiv_normalized_tendon_force	/forceset/perbrev_l/implicitderiv_normalized_tendon_force	/forceset/perlong_l/implicitderiv_normalized_tendon_force	/forceset/pertert_l/implicitderiv_normalized_tendon_force	/forceset/piri_l/implicitderiv_normalized_tendon_force	/forceset/popli_l/implicitderiv_normalized_tendon_force	/forceset/psoas_l/implicitderiv_normalized_tendon_force	/forceset/quadfem_l/implicitderiv_normalized_tendon_force	/forceset/recabd_l/implicitderiv_normalized_tendon_force	/forceset/recfem_l/implicitderiv_normalized_tendon_force	/forceset/sart_l/implicitderiv_normalized_tendon_force	/forceset/semimem_l/implicitderiv_normalized_tendon_force	/forceset/semiten_l/implicitderiv_normalized_tendon_force	/forceset/soleus_l/implicitderiv_normalized_tendon_force	/forceset/tfl_l/implicitderiv_normalized_tendon_force	/forceset/tibant_l/implicitderiv_normalized_tendon_force	/forceset/tibpost_l/implicitderiv_normalized_tendon_force	/forceset/tricox_l/implicitderiv_normalized_tendon_force	/forceset/vasint_l/implicitderiv_normalized_tendon_force	/forceset/vaslat_l/implicitderiv_normalized_tendon_force	/forceset/vasmed_l/implicitderiv_normalized_tendon_force	gamma_cid33_p0	gamma_cid34_p0
0	-0.0726850586465083	0.02412751669491858	0.1175593709704016	0.1654499716012139	0.8977871837867563	-0.00712279663487405	-0.2311883606992544	0.01422114557011442	-0.02244192987371927	0.5095016513515935	-0.04144752487984667	0.09316523242150744	0.007326621420663352	-0.06049334752462573	-0.08523454622908332	0.1805729856850898	0.03288918536285545	-0.1805729856850899	-0.03288918536286349	-0.3914627145823694	-0.01183970446765582	0.02545681662920517	0.1388485267589688	-0.1785715774799883	-0.0215290065009123	0.2151796191084924	0.09301842728183785	0.5518941335660311	0.9332391609371583	0.1133269343662013	0.1348204173631475	0.5491924990770947	0.03097744776793828	0.1321098348239971	-0.4556070941251211	0.3884380688921387	1.719289759409212	-0.0567475634768543	0.01563475843861508	-0.9162940761412017	-1.086312204736251	-0.9457353690040681	-0.2291839152857193	0.3226579175634292	-2.109155079054896	0.4393761056926193	0.8132829809893621	-0.649035372571355	1.959967121117966	1.211155312145226	-1.959967121117965	-1.211155312145226	-0.4677639374953628	-0.21124525718249	0.07267321636209746	-0.3084988477181532	0.1307986901742167	-0.3767034476932076	-2.037847988240737	0.1633923018090692	-0.1566370705339881	0.4143844997858275	1.33482463796049	-0.5241058919252375	5.62836655757778	0.2358478195691038	0.05035610350061591	0.05766219843923317	0.04830092698861519	0.05625494094750975	0.03439971105464724	0.03099260359080766	0.06199955679793975	0.06689379221348626	0.0379499282025803	0.07920216040432555	0.2145636947847528	0.1906321024546075	0.149934049321235	0.1571592862770425	0.194674193479184	0.1683435152070941	0.002640709758667389	0.0441230529260546	0.00203684341891758	0.02864724706768533	0.001225820812155249	0.05676807691757729	0.001057801240975105	0.03697673995798366	0.004974784240699676	0.02799533934638475	0.004865061675180084	0.02351560593224273	0.006747969236688398	0.01609815605327508	0.001562828278928907	0.02786658992100963	0.004380545820721376	0.02248604183213175	0.0339103726710246	0.05406471598150071	0.008316725198949255	0.01516063151265666	0.04629359515195176	0.06523831395675989	0.07516006313002263	0.06552554395334259	0.03185455188684206	0.03612290504956507	0.07408414677858599	0.1068174189172249	0.09339838311420735	0.08991025808693111	0.2186824669915171	0.1944714903790624	0.02269021959770154	0.04653793862138324	0.1024693154719626	0.1161986378294443	0.008056916633477433	0.02240483015114989	0.1019346867283793	0.08638524889176269	0.00100984757610941	0.0196835067567155	0.001008859033535741	0.02477717878093728	0.01426289559036764	0.04582999382566007	0.06010756097133135	0.05715039343371284	0.03106466695010691	0.04082586768498047	0.001006017042171403	0.006936183994907732	0.003839907160587009	0.004881441874738538	0.09594623739189727	0.1168505743783347	0.001059319072087388	0.08624650104309856	0.05932114931980273	0.1009287327156935	0.001036700655819779	0.003684858508842237	0.001009502618173632	0.006002714722275328	0.001023022815993845	0.003367552471803478	0.001007823826230938	0.03152647588886687	0.001007292598440813	0.04842141190024193	0.001001222122668978	0.005453028616565474	0.001003909149322594	0.002155467332971249	0.142007905001839	0.146581932099409	0.001154160293715698	0.01221755829601518	0.001195942382336937	0.01960708375546538	0.02298568033207221	0.02546205208395372	0.001003477047302223	0.02649119923995669	0.081163207486092	0.09290895465230496	0.03243614344600521	0.08408239769749359	0.1813618426111565	0.1481155882755258	0.5187992026643957	0.3543443235419338	0.5453602440173877	0.3549506274362116	0.00100078724781118	0.003750268410662729	0.001039141444901826	0.009777051323017779	0.4620271346712883	0.3618981443859736	0.001013338022930129	0.02227962176514216	0.4183711866327715	0.4387848563196362	0.001003108703161172	0.02123777237735391	0.001018558340857272	0.01074230079909027	0.00102416688973446	0.01398176909143576	0.3372061295108474	0.3012584382897136	0.3605884849205786	0.3112548418900436	0.001041422522736597	0.01052000086195413	0.00100681135097217	0.003611394176378357	0.2283775608087023	0.1874979959043669	0.001675600923124668	0.02170606347135723	0.001004355993598651	0.00458425532906209	0.001006235108418632	0.01896782518622639	0.1331626315034462	0.1557060850403435	0.1134096066191333	0.1393230352642619	0.001005187052774295	0.001036429046056143	0.001007591105255121	0.005749652597180328	0.3942306783606946	0.2324714425281788	0.5227999552381454	0.4635930641537203	0.001002704835412747	0.01632748661674361	0.05080352735544343	0.1190968168605499	0.001004006481833237	0.04016469141143261	0.001004979421434255	0.005017619322623307	0.001001477324405285	0.007830955638792636	0.00100377475444109	0.004436830272904245	-0.02145903709832183	0.02125785293803575	-0.008426293510683695	0.001712260904940623	-0.0521360745263305	-0.002551018719668608	0.002382610213149131	0.003926042711676669	0.04920440905508884	0.02604646522255883	0.04370354367684984	0.06305271299688524	0.0129698262228227	0.2609419169454786	0.1644706231093061	0.1693866980496523	0.003808542102325381	0.002879856866180871	0.001121745495647454	0.001032255059457282	0.001012135629624835	0.00100653373665243	0.01382497306467925	0.001020661570779336	0.001029954357888015	0.03475637055810929	0.001050955356395415	0.001268699624643919	0.03187926365915975	0.03287291085615228	0.1202295044080769	0.1617474197994942	0.2867808628000012	0.001035309108278971	0.07242326273455317	0.001066655849725954	0.04445129902097016	0.001014847059194071	0.001008892831572324	0.001126374245521937	0.07469132013727224	0.04613325860021506	0.001005606777792026	0.001057071843714687	0.05973029205827963	0.001024785736460832	0.00112472127412778	0.001069952015189823	0.001017396531397631	0.001042281977592986	0.001012189948347626	0.001010873163043059	0.001001673644313171	0.001005630732072165	0.1716583079105428	0.001004676184865708	0.00100753824388171	0.02207590585045468	0.00100487230069007	0.1854317167455096	0.02511616228636416	0.2259929040056431	0.5129828230769103	0.5234770848717641	0.001000983304236532	0.001003126010854611	0.2561084200135391	0.001021259620300736	0.4229155004528252	0.001004572607737589	0.001027009138960332	0.001040426522435454	0.5438365759468917	0.4612146719507943	0.001054797155904399	0.001007839664624531	0.2561659420320839	0.002481843460725202	0.001005426433351502	0.001009147448960244	0.06318920890883629	0.1172294365117452	0.001007907321876098	0.001011289082230626	0.4142367992195674	0.4003090676522461	0.001002393940383607	0.01502057862449915	0.001004749485064931	0.001005152406471548	0.001001516401276657	0.00100391576336939	-0.0244020113197789	0.02199089882625149	-0.009225988239139171	0.005457197255991132	-0.0600788204500811	-0.007110220562335551	0.001341645824807065	0.002600609108898909	-0.7369191187037288	-1.929620935788377	-0.2084775914655668	-1.342598417259012	0.2824854401568866	-0.4470101043294335	-1.297665131250264	0.8043990572766485	0.6244475518987302	-1.099248777516433	0.04025947718864407	0.06508098988056628	0.06436806226346052	0.03675837206467305	-0.3725562959992595	-0.3812470127584258	0.3614054209093046	0.03734766093495079	-0.06830750196377161	-0.08639244115450531	-0.3754109696576473	-2.60746118316668	-2.76218323190064	-0.009496597266125719	0.9234852791589232	1.47713821988742	2.017378233854676	-1.238951731214309	-2.254272799279585	-0.450466198974688	-3.117142138728095	0.004154300224257385	0.1085626491462482	-0.7995411802299206	0.2002484226471228	0.6821356407580544	-0.04258221085330802	0.008081279164600887	-1.03159087003644	0.1133617234529218	-2.336742250663731	0.03168112692515102	0.03034778291774434	0.02167834947711112	0.1034606721133261	0.2459217291674576	0.0005559052634456824	-0.01738035919221446	0.8627035087763864	0.0426487706145317	0.0571210991411069	-0.007563495357923788	0.07450591305679383	3.73084667213839	-0.154235692606341	1.642242438409201	-2.130648278077621	-2.652415836879974	-0.01809255238820865	-0.04858671128353761	-6.675533298556753	0.008268176172611495	0.3699545489280128	0.1246006823904132	0.02815693115402279	0.02240645390990058	5.217601192809393	2.60694133505043	0.07590730816703925	-0.06867023881330957	0.1635718153029559	0.07778850507142435	0.02570772577728938	0.01227708859917116	-2.010215859439861	0.1166716877182513	-0.01649249133788828	-0.01349345422807647	-0.8007830682749144	-2.774228573088343	0.1209766161396138	-1.021136777100407	-0.07768636431492931	0.02969732577212649	0.04053208346116778	0.0239774055955329	-2.918362671452362e-13	-1.266985434085594e-14
0.01	-0.07042635280945558	0.01918141860906514	0.1199344355066633	0.1828642354733359	0.897419209836228	-0.006825708733444803	-0.2403760926608509	0.003169604435371084	-0.03236896615793144	0.5062701329261861	-0.03629003148001438	0.06970464819872622	0.01131412265038725	-0.05168056616506251	-0.09039829846565946	0.2021223629591498	0.04992573310740311	-0.20212236295915	-0.04992573310741451	-0.3964763502696896	-0.01425904062214708	0.02597918073090547	0.1342175394313955	-0.1770739237999097	-0.02540699182444811	0.1923118955282022	0.08286771368197539	0.551346862960755	0.9371739179475873	0.1238590025877711	0.1168729561118346	0.6072522952045394	0.03584422991785733	0.316672320049921	-0.5302784461261008	0.09120783734708424	1.761825315317574	-0.0166444815451148	0.04260052138443218	-0.9026111281599628	-1.116633523721215	-1.034626005412487	-0.4239240832819725	0.6833423065590538	-2.539535802378867	0.3569726397690892	0.9461937150124516	-0.3881366576824362	2.375696479597768	2.14501240988562	-2.375696479597765	-2.145012409885634	-0.5217418469595804	-0.2720223074672898	0.03582351414586477	-0.6074683534453575	0.1716100808138463	-0.3958115518297841	-2.536560525324957	-2.04538658422345	0.02267485914892046	0.3500103280014321	0.7541281178843844	-2.839089926285163	5.964314947412737	0.6079772807847357	0.05012143794165946	0.05555068600692824	0.03696794778815155	0.04432279328294874	0.04461480503645732	0.03668734285907891	0.06259136553850375	0.06142352611863196	0.02487741786147302	0.06749454211668533	0.2377325385253505	0.208854785910032	0.1663862259796146	0.1795434804037863	0.1810858250937572	0.1557451389795576	0.002986904156484748	0.04390955052860752	0.002200369094791987	0.02906126998410505	0.001162754019303639	0.05783324636573362	0.001042707528240765	0.03731497447607639	0.003043489650089357	0.02295694794420058	0.002984715592432762	0.01807360343314756	0.01422505259180489	0.02210661137100601	0.00129516942146973	0.02855098782920077	0.002743457069408611	0.0221930305457298	0.0342804705987404	0.05284383958432181	0.004789257321604535	0.01228921646541295	0.02559417703305934	0.04501592524150356	0.06290723947129019	0.04777903125040571	0.03137837621475627	0.03496286710335676	0.09548960231199814	0.1032399571691446	0.1133467794971773	0.09503185331562226	0.24554393511509	0.2266737975187554	0.0124231031387661	0.03656092910460375	0.08172342338283355	0.09046837716724491	0.004659781215586808	0.0190548424845291	0.08912518653813253	0.06696197141289449	0.00101139781561157	0.0197073683917455	0.001009247539495959	0.02619824140234569	0.007937104149838017	0.03982497004099474	0.06426810160649286	0.056306196491742	0.03692792756851549	0.04446177448257441	0.001005606131610475	0.005635598715674507	0.00247535573660724	0.004928754002291804	0.1023764406372166	0.1308938758490978	0.001040726647388459	0.08823533293793361	0.03574409378159392	0.08301781083842603	0.008050260142308391	0.00837279125764499	0.009941097501402724	0.01343792741667122	0.007050435369489566	0.007068549539695094	0.001010481144123498	0.03295443693490449	0.003203018556604299	0.05288464227003998	0.00100138594368881	0.005623483137500229	0.001004562989618297	0.001957453607098255	0.1582049085437891	0.1551209173032835	0.001080577933095585	0.012526427678581	0.00110302884699614	0.01997972841694166	0.02457386652250568	0.02720289094441743	0.001003891458462642	0.02734786394282294	0.134446338593856	0.1322177368176927	0.02912202228595255	0.08273145382282959	0.2024472415623907	0.164466431521089	0.5117871619923712	0.3292289700295294	0.5324479251092233	0.3245720638635893	0.00100081076147923	0.003664369642061574	0.001021199773702994	0.009082359322888405	0.3772898193128694	0.2934612488824329	0.001015988882773536	0.022379199979316	0.4187925629718631	0.4406111617655332	0.001003760776161683	0.02251585009609243	0.001020175774743711	0.01096816843681892	0.001028223811581766	0.0142788693105974	0.4005790500531035	0.3456394386798767	0.3892726595481404	0.3327893224972536	0.001042564366171466	0.01126901052137436	0.001006689461677798	0.002899891678496472	0.2397931105936081	0.1872571025869365	0.006742588440037211	0.02708704560399318	0.001004508210479434	0.004592759064071205	0.001007144652924425	0.01909209955626992	0.09784032102651018	0.135415617056271	0.1147054771902158	0.1398364296276371	0.001006280165942814	0.0008587792623966422	0.001008714136051521	0.005595413439136063	0.3966613642862986	0.2219266906143903	0.477551429086002	0.4338417338218604	0.001002353944549565	0.01767903237404697	0.03279793109371652	0.1089360678411979	0.001004013643424367	0.03925352766415779	0.001004611408747505	0.005325665305307941	0.001001363687295844	0.008237425645980595	0.001003502290797502	0.004678612462414857	-0.02094958841561054	0.02215559946111374	-0.009125225133660467	0.002705294178775652	-0.05837954207728712	-0.007687812445856953	0.001071011187412475	-9.473281085065335e-06	0.05037481475504627	0.02111674346403771	0.06786756693099226	0.06358785503343399	0.006998670939986395	0.294393213803392	0.2168002258878975	0.1487195595716589	0.002960514524825957	0.001940436928638151	0.001076203300447268	0.001022548659290303	0.001008086749979299	0.001004542650400615	0.02946508950934189	0.001012347993001159	0.001016531888634468	0.0346727970111475	0.001028277795685941	0.001137035535703352	0.05979589889237034	0.02908124453842652	0.1274335942791087	0.1227214650286926	0.2991269966545684	0.001070955196635542	0.03674755139055606	0.001036768699247573	0.09405036584860867	0.001011457803411428	0.001010294049486904	0.001069477841318318	0.0650355880564657	0.0416659207427231	0.001004816148975643	0.001031672787320123	0.1554239029936961	0.00101848882863823	0.01173865957502589	0.02763569140837597	0.03498344621206023	0.02386403715859034	0.001014140584657983	0.009295672914278907	0.001001457251466003	0.00100491573177117	0.1935931082033401	0.001003369045349961	0.001005216142949243	0.03001370667226275	0.001003857739234409	0.2302505260236019	0.02545440282848412	0.2480816816802561	0.4796279042694774	0.482608156072552	0.001000709949654115	0.001002019151787957	0.1300788440305785	0.001016622297288282	0.4168303900065367	0.0010043266417455	0.001017501682901915	0.001025693744094628	0.5205087151657574	0.4386797727164992	0.001034408245593642	0.001005482122830259	0.2638263103016845	0.02021421055151723	0.001004023753368219	0.001007197528529666	0.03210057070730918	0.1159991372441614	0.001007003523382775	0.001008693066747089	0.3907300523059026	0.3477035334923578	0.001001645986096858	0.008027929705989126	0.001003404819643288	0.001003446663542361	0.001001016164027135	0.001002629010477627	-0.01767820140956448	0.02318510649208141	-0.009743546272254313	0.001496804990838372	-0.06326358693000839	-0.01328667967886254	-0.0004570955482398962	-0.006033055185833991	-1.247035101876413	-1.707264618764273	-0.1792205456122992	-1.03037689814675	0.8136350804334266	-0.5969721356603653	-1.039289017493949	2.707802253474132	3.606984866933237	-1.39276563638367	-0.07315145136938524	0.0128250367464706	0.1310509442345914	0.02774862327337688	-0.5563307160724674	-0.6092027926287539	0.7942219097668249	0.08867384989780286	0.0141769085174615	-0.1410970442533746	-0.2055051323607909	-1.5057003682933	-0.9174610943985754	-0.1955150464777152	-1.141383435212526	-0.3002137596717638	3.973900929783722	-0.7693366198194425	-2.805746678472942	-0.2366140167890375	-0.8975759461124208	0.0005979517311894362	0.166884501868874	-0.4287074252910771	-0.3395593538248334	0.09236837906202075	-0.1736211532538232	0.007424170658341095	3.632639117879049	0.264363115717043	-1.303769457283087	0.8573301892307996	1.358469606531296	0.6755309716790248	0.1619158670241033	0.6104727074429642	0.02469827294862133	-0.02201770484170027	0.8333949780489868	0.02605183599313132	0.03066045958276304	0.3321994195063411	0.09335543510663098	4.076595704621181	-0.1055457913285741	1.636387117289168	-2.885094030553089	-3.41054054218528	-0.002972777720249647	-0.0774800389867175	-7.099054708464132	0.00825284173541925	-0.00974576915655455	0.1303286637082177	0.0180661864224439	0.03246122421028539	3.507378207818882	1.640021882902443	0.07539527182545631	-0.06928207674172775	-0.2312037185906552	0.9233267416595612	-0.01244730524752461	0.0120276632965511	-1.991297021027563	-0.01046299906088513	-0.01926013266838756	-0.01731018903914637	-1.303893447096671	-3.157885654072692	0.1522335355871565	-0.9697973719462252	-0.09913817416140419	0.03363581346393709	0.04382108549343264	0.02610657078308194	-2.206847423785231e-13	-1.484489331429698e-14
0.02	-0.06641079249612211	0.01358862931081799	0.1194761876971624	0.2006517239136355	0.8974583490578356	-0.006294432216549255	-0.2488677595021591	-0.007964274934540843	-0.04303353233356052	0.5008870834164345	-0.02829064786560819	0.0432430356363973	0.01444304420608251	-0.04163106474255628	-0.09308571104147283	0.2286026781951401	0.07476659702294951	-0.2286026781951398	-0.07476659702294997	-0.4016331244613826	-0.01726815729203095	0.02625376511547852	0.1269037649770744	-0.1750818151642438	-0.02938359623381611	0.1644311326518385	0.05507366434852042	0.5518574689424095	0.9397882360112116	0.128060278954482	0.08256454747847684	0.6680932436153806	0.04054636679103048	0.4834807300795058	-0.5849453366031215	-0.1782244002593749	1.793934673044741	0.02467507093870104	0.0624724815318753	-0.7770810520839395	-1.10277985177369	-1.093241347291005	-0.6594901321591126	0.8910359604699941	-2.709360746962212	0.2676601708573366	1.060626993582615	-0.1537674404151353	2.94615471350416	2.772018546345013	-2.94615471350416	-2.772018546345013	-0.4963916383699819	-0.3292013602613085	0.02311727293659744	-0.845056273067583	0.2296896812915006	-0.3964272648596974	-3.040455847455233	-3.365274844911118	0.0549382468521339	0.1502967104248408	0.06866626698778454	-3.79629536833562	6.184597014257195	0.2029187642205191	0.0505297221522303	0.05476987451421057	0.02844005439578053	0.03591648733466816	0.06099417132100581	0.04640875853806276	0.06315720783213821	0.05595576907990518	0.0149345853296872	0.05850777023035549	0.2640623343959178	0.2421414399174109	0.1962096827149272	0.2243908554853725	0.1645469756464403	0.1410414191114776	0.002737600270422862	0.04285619400488122	0.001813131845906101	0.02880577666937886	0.001108444145405337	0.05903679813947233	0.001030308207855181	0.03746891425779231	0.002066632621155929	0.01844455039231648	0.002034856627601079	0.01329056396836042	0.0255293482660198	0.03106131959128342	0.001157061479318982	0.02942290550278248	0.001911653121120117	0.02285901327917246	0.03443695908491406	0.0515764909767815	0.002982846766076757	0.01091786701398234	0.0141020062707497	0.03375063042263929	0.06835242011743327	0.04456948635080872	0.02933056466602991	0.03275252302945808	0.1102594912005162	0.09394163408420537	0.108128678015506	0.08695809118301863	0.2666006198360166	0.2649658636886887	0.007039053157214531	0.03089347727151385	0.0535925532228456	0.06180435735379621	0.00291721327943393	0.01733089616635624	0.1026546009852489	0.06583247818817708	0.001010477086995893	0.0196950642988896	0.001010142653822114	0.02793956135293006	0.00464404977728654	0.03671096834806259	0.0622096484694858	0.05094977550155144	0.0379019618145594	0.04361968847219133	0.001005005265388733	0.004342034764677219	0.001775870082845349	0.005150785774218158	0.1451913063845656	0.1853511158097206	0.001028284097624297	0.09113293256150712	0.02743937186951705	0.0736867969202217	0.02444154608698175	0.01985995762132192	0.03075181363670621	0.03120760386432828	0.02117870528771545	0.01601837005692248	0.001012784937021844	0.03436047982787283	0.008403525448618665	0.05990583330218568	0.00100135956068361	0.005770259555818874	0.001004532062608328	0.001719206858952005	0.1763160393142329	0.1630158605813916	0.001043137425857575	0.01287712961782485	0.001055411433396864	0.02048534547586631	0.02918075961162284	0.03163540351468879	0.001003591020538124	0.02828887609343452	0.1808606792251843	0.173354587618368	0.02752589659243363	0.08217962769077475	0.2234420303936161	0.1810125487530262	0.4967407418330507	0.2967890108078696	0.511027580807052	0.2869949433016809	0.001000685765140632	0.003613101328352586	0.001011679003581267	0.008484883538515021	0.2738559274120949	0.2181728720905556	0.001014993865626379	0.02237678610130871	0.4171537608991895	0.4384888947483345	0.00100396360139491	0.02383062169858793	0.001016228076428955	0.01112461632813763	0.001022881480475265	0.01453994626132298	0.4340524554703544	0.368381588898001	0.4010285592324002	0.3428566214783046	0.001032936047212744	0.0120579192603501	0.001005449182447244	0.002312716321978605	0.2497424239767854	0.1824848567365242	0.01794535016313053	0.03867097470845511	0.001003882585037032	0.004566502694766618	0.001006623747553056	0.01919737601563508	0.06250266955964891	0.1170117589467248	0.114950536500869	0.1391843716026646	0.001006374318938269	0.0006467730472247536	0.001007976712229978	0.005404332583394482	0.3907637555722107	0.206479050933953	0.4291286559274175	0.4007983878564939	0.001001804420717981	0.01943017733387904	0.01949830069069649	0.1005251825180935	0.00100334454863744	0.03829009214788528	0.001003574191733152	0.005724814445918438	0.001001056651439087	0.00876856069901904	0.001002722424779854	0.00499351245812383	-0.01629723224789708	0.02325098674602631	-0.009703241030062867	0.0003960437599522286	-0.06258387558089071	-0.01351771643227114	-0.000565349403197732	-0.007077088141827586	0.05154522045500534	0.01618702170551668	0.09203159018513263	0.06412299706998234	0.001027515657147198	0.3278445106613055	0.2691298286664897	0.128052421093668	0.002112486947325106	0.001001016991109145	0.001030661105252661	0.001012842259126064	0.001004037870335276	0.001002551564148087	0.0451052059539999	0.001004034415230873	0.0010031094193945	0.03458922346418626	0.001005600234981455	0.001005371446765552	0.08771253412558198	0.02528957822070022	0.1346376841501371	0.0836955102578899	0.3114731305091368	0.00110660128498932	0.001071840046549858	0.001006881548779112	0.1436494326762495	0.001008068547632762	0.00101169526740141	0.001012581437117983	0.05537985597565921	0.0371985828852306	0.00100402552016538	0.00100627373093361	0.2511175139291155	0.00101219192081858	0.02235259787592089	0.05420143080155822	0.06894949589272063	0.04668579233958491	0.001016091220966398	0.0175804726655207	0.00100124085862036	0.001004200731470731	0.2155279084961374	0.00100206190585344	0.001002894042032151	0.03795150749407166	0.001002843177778456	0.2750693353016951	0.02579264337060458	0.2701704593548692	0.4462729854620447	0.4417392272733398	0.001000436595071612	0.001000912292744373	0.004049268047617232	0.001011984974277746	0.4107452795602485	0.001004080675752625	0.001007994226844319	0.001010960965756011	0.4971808543846228	0.416144873482204	0.001014019335290477	0.001003124581035458	0.2714866785712853	0.03794657764230387	0.001002621073384966	0.001005247608099018	0.001011932505782063	0.1147688379765776	0.001006099724889835	0.001006097051263012	0.3672233053922378	0.2950979993324697	0.001000898031810757	0.001035280787479675	0.001002060154220652	0.001001740920613396	0.001000515926777114	0.001001342257585824	-0.01095439149934993	0.02437931415791129	-0.01026110430536948	-0.00246358727431438	-0.06644835340993549	-0.01946313879538955	-0.002255836921286853	-0.01466671948056711	-2.377038252353423	-1.510312856373672	0.05766259640632383	-0.6374300740054807	1.087820722285576	-0.4465082931046149	-0.7534958509630253	3.817193167667242	5.117083742866781	-1.520317505634168	-0.1277113480625239	-0.06882225636351309	0.09204452736059143	-0.0001005752170315634	-0.2673575259302063	-0.2494544058893652	0.950656001424374	0.07485161400464542	0.1234913020072258	-0.09568688324928808	-0.07539785050264142	-0.8160424038952396	0.1452103287325639	-0.2195578228570239	-0.220686988213991	-1.161933252373887	3.235330039897993	-0.3770401944675132	-2.841024629521835	-0.1252579293073231	0.5416147121023048	-0.003078844498250144	0.1726141149749405	-0.221336761885901	-0.7021963869964445	-0.2134629208442624	-0.04117794519924348	0.04302520804582152	7.051196827934281	0.2951152691998949	-0.6207606588459298	1.391527849896725	2.097240533574715	1.071443039343527	0.09907704149269272	0.7575138616452942	-0.004179715282005741	-0.02542696364703142	0.7338951236219536	0.05101528195627796	0.08371557864902178	0.5307712465524088	0.0913754025592582	4.096460399197181	0.005587855903247024	1.681297235683651	-3.595569419928732	-4.092127234737392	-0.01116646142378857	-0.02914346811956113	-8.045829556211453	-0.01213024226323131	-0.4197599436940073	0.1319394591463979	0.01427298186918341	0.01520180021532356	0.8898311584018701	0.3135050098188875	0.0838871240500746	-0.04380481053928751	-0.7426986912930117	1.318377899419684	0.01875570492446869	0.008477507036108724	-1.632893884536353	-0.1164187899542133	-0.02336377763806095	-0.02086179375223336	-1.781360621605381	-3.432631699789681	0.2008964566531189	-0.6711640378510455	-0.08814071810336628	0.04791795736128308	0.06546509263328734	0.0386009668384377	-1.4953321761181e-13	-1.701993228773803e-14
0.03	-0.06070974990533019	0.007402932614728003	0.1169201191479377	0.2187047879746296	0.897927414301983	-0.005643052065792091	-0.2555699205709962	-0.01901198353150986	-0.05373919661365395	0.492304566471944	-0.01925498926567741	0.01606111312113737	0.01652204808634995	-0.03036597396302921	-0.09403509034944778	0.2616079430049154	0.1016132762862344	-0.2616079430049134	-0.1016132762862693	-0.4060110528292991	-0.02082906336588691	0.02650677514177135	0.117576353661801	-0.1723900250567726	-0.03329223156162763	0.1315762106348504	0.02567610116548646	0.5516823805112004	0.9396192261509607	0.124864827819461	0.05271071563089568	0.7300797759625473	0.04209387294346	0.6435085513090464	-0.6574933526925901	-0.3309673732456819	1.813139000797165	0.06915547321680721	0.06821588480953591	-0.5309485508723476	-1.112632230861547	-1.049022453697028	-1.037996166584836	0.9246295810558507	-2.704770311874114	0.1556736978054049	1.194663547087434	-0.03854545547434446	3.676822024932491	2.573378809999405	-3.67682202493249	-2.573378809999419	-0.3656094644874589	-0.3808790437626914	0.02836083459405619	-1.012954585227494	0.3085593470080166	-0.3841926638672595	-3.528835144933273	-2.619253744886648	-0.1060728656737628	-0.1886053797972678	-0.7050169652080022	-2.243897300581994	6.143598905076097	0.1792420167562533	0.04485590769971542	0.05050938117178871	0.0207632801261773	0.02952020045504346	0.07013671656428516	0.05172707801619165	0.06201522922637744	0.05206840048356075	0.008258569715007713	0.05242795372138	0.2919184934717025	0.2767401534650447	0.2302801970855338	0.2656288774794007	0.1444130838745367	0.1240216637624469	0.002287017174960663	0.04134329158208176	0.0015692994566696	0.02856489553970994	0.001068853351851203	0.05956643685184732	0.001021174487160752	0.03734107937586929	0.001546502314676174	0.0160306359385883	0.001529608012553109	0.01114291191582366	0.03681976590674219	0.03948754345514117	0.0109673641102154	0.039638577066261	0.0083801010565351	0.03238436440870037	0.0311319331201398	0.04822576247981245	0.00201699052887063	0.01036112914773616	0.007808333710252633	0.02705528385345024	0.06672224803089762	0.04107653031552045	0.02445798536482181	0.02874755125210268	0.1290922325230453	0.104373955018434	0.1054680512142651	0.0829511879501697	0.2872357843218786	0.2929198378667195	0.004146129637040895	0.02731862472734799	0.02972168976203992	0.04000125977438094	0.0019833685222778	0.01641611712570855	0.1040002597924176	0.06131134575926161	0.001010137476874676	0.01964254998488904	0.001010233135054255	0.02961023896667885	0.002873759881805548	0.03514211644786108	0.0609226164834938	0.04571544201827369	0.03900943902460487	0.04304755755796178	0.001004176215836462	0.00414753521109444	0.001400526477322921	0.005465823871303874	0.1951867604621497	0.2432651721165658	0.001020005897526019	0.09308751561396256	0.02234623715672934	0.06650748813460237	0.04295886755080893	0.03325761682887372	0.05358618186169715	0.05099766273823509	0.03735803957603503	0.0263981628316019	0.01121735506932378	0.04618100720830357	0.0378884799668613	0.08545090436071856	0.001001542510876976	0.005907822038041054	0.001005481899000938	0.001448971039784925	0.1936704099129871	0.168234615403206	0.001023020670849649	0.01330745213349621	0.001029723983013925	0.02120410588028046	0.03540074096121319	0.03769268323423854	0.001003817509875232	0.02927475523219319	0.2191738886293468	0.2132995580740304	0.03974014826808604	0.08604137517404338	0.2421383138632655	0.1978393669408814	0.4726079976702673	0.2578796349237631	0.480442689140048	0.2434104514046801	0.001000575453383563	0.003609747868053276	0.001006404129257726	0.008018798186211507	0.1771616532835652	0.1448053131634359	0.002965111703658371	0.02407901604874401	0.4109361310270437	0.4303647307652644	0.008288186539751181	0.0335302281017059	0.001013057751157048	0.01129633926229127	0.00102432748407453	0.01478808919082345	0.4368216252313163	0.3635927022675587	0.3949018523416533	0.3385090131373172	0.001024833753145437	0.0128792478552142	0.001004447066516951	0.001947138482692877	0.2547880428252851	0.1716567761325451	0.03208776663561529	0.05310292674351656	0.001003410645780849	0.004617844831863445	0.001006967243446381	0.01927939280443599	0.03488831579565163	0.1051175579977142	0.1153019639857589	0.1381676911373785	0.001400537554769163	0.0005418101179268028	0.001019476670983452	0.005184875206730807	0.3748980430259957	0.1865210718688019	0.3819658973362984	0.365660288778522	0.001001396860196304	0.02167649263373534	0.01307567678781341	0.09554765162758423	0.001002804285829151	0.03741827767409273	0.001002643641253139	0.006237422912851019	0.001000781539971672	0.009465962692607072	0.001002020954506809	0.005401445073237364	-0.01167778284366678	0.0240471703678663	-0.0102743721216489	-0.001980841665467706	-0.06499120305389318	-0.01985256749933505	-0.00223574312796085	-0.01197836187004099	0.02630741654741463	0.008598436594296639	0.07276547123131571	0.05750707071459341	0.001022369172439308	0.3597340030087364	0.306936693953136	0.09937514175500686	0.001564142564933947	0.001580311507952295	0.001025083143902493	0.001010675546994244	0.001003053924857343	0.001001896166960899	0.05385397971177135	0.03865794020054282	0.02726288432571503	0.02107011476470842	0.001006218773388035	0.001004518398257356	0.04450166653614557	0.01348181756728029	0.1756681814821967	0.1171522415771342	0.3395817408652695	0.001060325775787909	0.001063660867260599	0.001005277515212279	0.07235714379465939	0.001011235487217461	0.00100916987400238	0.001010666371167448	0.06265307722818468	0.04298306757477497	0.001002710968095349	0.001011336798933005	0.2964946431640138	0.00101071230693193	0.01168181214298828	0.07322535978433918	0.09090534126355478	0.06374294520286634	0.03989031375288338	0.117072953660515	0.001002149209509834	0.001008390673610547	0.2284008160141607	0.001002101152634525	0.001003066600474613	0.04657421510321282	0.001005076998950478	0.291546312136336	0.07800919310355427	0.2802051258703819	0.3911276873619302	0.3810259295044737	0.001000481012844301	0.001000916505567338	0.002529345712465734	0.008379646446937367	0.3853513448427374	0.02866510509121936	0.001011250939917857	0.001038414726749081	0.3935781312349488	0.3506229275641207	0.001018416336045644	0.001003640756264793	0.2574297011123357	0.05672191566787912	0.001003172013432622	0.001009082118117097	0.001008138958965779	0.1167156141301472	0.002492151456980879	0.001052891189357704	0.3176936280624765	0.2650151119207262	0.00100103592093904	0.01016409042014386	0.001002395947143247	0.001001619673949523	0.001000477738348717	0.001001247548640411	-0.007637046514889996	0.02457763895767017	-0.01085611746625842	-0.003971530603810247	-0.06623281024206189	-0.0264989615295554	-0.003890061818063187	-0.01472894950983325	-3.510184991077869	-1.378924865530288	-0.8920742617219191	-0.6547843840061345	0.03203170332670814	-0.357466717412219	-0.4761497034451039	3.244133713618778	3.421828152960741	-1.880018597061627	-0.1701077649648458	0.01226176193942574	0.02103579724566523	-0.02495713840845584	-0.2195242000193144	-0.1887543234617522	0.7562504789687924	1.794532986886265	1.654889060015402	-0.5625990889992275	-0.03541184421444461	-0.5310917571144204	-0.800399177115193	-0.5686120369871501	2.02500488795897	0.2596605650359708	2.718141782380957	-0.3157643701223223	-1.597276320573854	-0.06371751846145747	-1.271705099240626	-0.006903389329672265	0.1640855025415767	-0.1023733699042423	-0.3433152229644098	0.07560584440430644	-0.01331822371977679	0.02687958058071344	4.900111714421866	0.1020754832618952	-0.791568989900666	1.305625882143768	1.879609608942888	1.017843507322431	2.045404873918928	3.988253160590131	0.02255422610153902	-0.02810503661568364	0.3089006268491885	0.04096590720563119	0.07087353290645756	0.6705465408784609	0.1050215130982954	3.837233666651699	0.7453525041592564	1.659688711266924	-4.150144450031249	-4.581928638741424	0.006747433179847577	-0.05241347078845275	-6.481954673240467	0.3162939386309017	-1.228389995457797	1.674648215482696	0.0173124985778652	0.02925317480681377	-1.784388917280182	-1.173064966554346	0.08256952806627459	-0.03057718311805888	-1.410550749617789	1.545842404074493	-0.001934731371581366	0.007970336497573708	-0.7563650266840006	-0.09321893413574955	-0.0003866935483326822	-0.02290527006500515	-2.203934782260167	-3.569744902792192	0.2516831329667597	-0.3178096909491948	-0.08545871994630862	0.05592578513513977	0.07662729016600488	0.04441804336834578	-3.125317533943105e-14	5.951986394760341e-14
0.04	-0.05380500620544921	0.0003327752555203479	0.1128972789591123	0.2368437211624628	0.8988418084278865	-0.004921867796666775	-0.2588386783034479	-0.03033432681663388	-0.06403660030700366	0.4805075018877447	-0.009627379813793907	-0.01040730171678412	0.01770718001407268	-0.01769234610548005	-0.09390536083682383	0.3025775942234414	0.1257554032966347	-0.3025775942234406	-0.1257554032966314	-0.4086736223366176	-0.02484372195233626	0.02683850385280026	0.1067941013677054	-0.1689128080879554	-0.03704530677444511	0.0938882979733394	0.0005882703869763149	0.5494136729773345	0.935925994468817	0.1140147302259971	0.03629807547881623	0.7895830107149006	0.04558439813596068	0.7242209518695343	-0.7618374692157281	-0.4715787281788807	1.811108498412558	0.1137408471464877	0.07643330520550605	-0.09040038480676203	-1.157706789407651	-1.011589229946748	-1.302399660139011	1.009426130850868	-2.566659211495017	0.08888578031874696	1.342334409191489	0.06205432370813164	4.539031995254413	2.231108095768403	-4.539031995254413	-2.231108095768403	-0.1533198662504176	-0.4199518627802738	0.03886100988380624	-1.136024468831922	0.3867750535605438	-0.3653152418609194	-4.007053976360831	-2.503328364005922	-0.3637855736793052	-0.5545476539537626	-1.462263024700091	-1.108057029233329	5.687937495294412	0.5915225722341636	0.02993560927655168	0.03728212934263817	0.01302037267113407	0.0225616580127611	0.06652125167060531	0.04817316320419894	0.0584042295850532	0.04827640890669885	0.004804802081513283	0.04871113110943989	0.3205334922341929	0.3098557976249711	0.2645848136037436	0.2986535684850132	0.1202719055260352	0.1035133465122931	0.001787224663139988	0.03954926613626591	0.001736601569362227	0.02888332653848194	0.00104627297219008	0.05960056572695183	0.001015525797873471	0.03697995674482342	0.001285374272325058	0.01397208968796221	0.001276121492363491	0.009341911122311872	0.0467140094622597	0.0466195633231787	0.0339225854271276	0.06183857100443693	0.02435445878198683	0.05342299720187725	0.02292952750071428	0.04056170373944889	0.001532191958060888	0.01022038770045414	0.004560600666639684	0.02296749833678745	0.04616401653344265	0.02942954998154807	0.01618844057198441	0.0216367722017203	0.1563296405195765	0.1287988061014474	0.1178320574763424	0.09013346166841657	0.3100856584883098	0.3265822390697219	0.002655499811503853	0.02502150875402108	0.01635647264834509	0.02830520225831366	0.001513615417119484	0.01593615300418464	0.07388362172813111	0.04388109817622392	0.001011552014259353	0.01956740910045288	0.001009015028379943	0.03127255329905831	0.001979968991401358	0.03446470591508592	0.06347405496668333	0.04411057277615647	0.04228916937285399	0.04466318748834029	0.001003104290802284	0.003763745126337636	0.001215112640364824	0.005826320770219501	0.2408660223383808	0.2907232957178387	0.001015128520777166	0.09329992506619539	0.01449896105115586	0.05832605928988362	0.0611343909509809	0.04632491307482278	0.07518935982549255	0.06917656339794732	0.05349575459437766	0.03664180003799861	0.03493114531473767	0.07087610609272368	0.09700010657082904	0.1324059527245667	0.001002088346085917	0.006038584365121663	0.001008052603234522	0.001167409398031336	0.2090290356260932	0.1691747688405324	0.001012985984244363	0.01381478148248584	0.001016971366802985	0.02211955674753632	0.04267269940300664	0.04484357120219163	0.001005048172630397	0.03037372811302888	0.2481354332188086	0.248993260445714	0.06979745050063631	0.09665849504207304	0.2574241867900541	0.2137187691659588	0.4385796947425268	0.2145093479444657	0.440112021677735	0.1962132206452723	0.001000542545894314	0.003673083268119498	0.00100377007828927	0.007669816753832818	0.1083732593391092	0.09144832974539982	0.007592610286041601	0.02797701901156268	0.3985812778170873	0.4134547519884096	0.02533120414526015	0.05465691388841725	0.001013102511933571	0.01141568417218523	0.001038783235716247	0.01502153753998503	0.4059439357335272	0.3339582018965997	0.36955069206422	0.3195945563764541	0.001022983918686653	0.01375312848430925	0.001004204479299859	0.001675844143584492	0.253022952124117	0.1545211753418656	0.04803476122825431	0.06914442071949964	0.001003450405480242	0.004658858990055659	0.001009057123247681	0.01935767246686442	0.0191830086385297	0.1016760839847203	0.1163144652127394	0.1371939602992664	0.002339563132309219	0.0005838814697405234	0.001048631267715209	0.004948715412682708	0.3478473116843451	0.1625263634720368	0.3390638635340434	0.3299083540609037	0.001001262163458737	0.02453017058620828	0.01417503064026856	0.09429963768520155	0.00100270227324706	0.03659618688320938	0.001002117947539613	0.006869771130798965	0.001000624950471917	0.01035334618397021	0.001001623018894478	0.005910523069161543	-0.007926403052616767	0.02444478144165214	-0.01086142459277016	-0.003778432360271556	-0.06564995009964503	-0.02665473301113362	-0.003882024300732792	-0.0136536064656227	0.001069612639829773	0.001009851483080277	0.05349935227750049	0.05089114435920447	0.001017222687730932	0.391623495356167	0.3447435592397816	0.07069786241634748	0.001015798182546484	0.002159606024811552	0.001019505182544613	0.001008508834860063	0.00100206997938526	0.001001240769782406	0.06260275346954318	0.07631184598585646	0.053522659232039	0.0075510060652346	0.001006837311795489	0.001003665349748236	0.001290798946711553	0.001674056913864149	0.2166986788142589	0.1506089728963796	0.3676903512214004	0.001014050266587632	0.001055481687963708	0.001003673481644301	0.001064854913065466	0.001014402426803177	0.001006644480601853	0.001008751305213683	0.06992629848070987	0.04876755226431957	0.001001396416028328	0.001016399866937904	0.3418717723989077	0.001009232693042362	0.001011026410054778	0.09224928876712137	0.1128611866343924	0.08080009806614934	0.07876453628479962	0.2165654346555091	0.001003057560397016	0.001012580615744086	0.2412737235321841	0.001002140399434013	0.001003239158931185	0.05519692271235403	0.001007310820120781	0.3080232889709765	0.1302257428364992	0.2902397923858945	0.3359823892618157	0.3203126317356077	0.001000525430618156	0.001000920718410042	0.001009423377307558	0.01574730791959988	0.3599574101252261	0.05632612950669406	0.00101450765299079	0.001065868487752468	0.2899754080852748	0.2851009816460373	0.001022813336803195	0.001004156931494705	0.2433727236533861	0.07549725369345178	0.001003722953480993	0.001012916628132436	0.001004345412148654	0.1186623902837168	0.003978203189075474	0.001099685327472007	0.2681639507327153	0.2349322245089826	0.001001173810068291	0.01929290005280904	0.00100273174006622	0.001001498427287161	0.001000439549921116	0.001001152839695932	-0.004319701530430049	0.02477596375742905	-0.01145113062714735	-0.005479473933306069	-0.06601726707418833	-0.03353478426372129	-0.005524286714839527	-0.01479117953909917	-4.475864166725679	-1.333586100713476	-1.735689100992323	-0.7498811865420754	-0.6866261357516836	-0.4274328892091477	-0.2808970715311614	3.520579290125571	3.474417545182348	-2.218029885874832	-0.1839359526632535	0.04304016933784549	-0.007057440103276382	-0.0467581250398786	-0.1962838852984521	-0.1801241540776798	0.6918152022693331	2.471716088947684	2.426147634743729	-0.958352931955552	0.007801433301565183	-0.294530193401278	-1.48559453105171	-0.8407192775181728	2.577819041547986	1.075902137848866	4.377015444888695	-0.1214928802914909	-0.8196166168271716	-0.038294945497837	-2.040208318722074	-0.007604157716306399	0.1709414586956004	-0.04304848839195184	0.02369646123573231	0.2240892480703292	-0.07903605142325515	0.05211696843194785	4.960010286813915	-0.05331945083902443	-0.8211846706535677	1.325455257578669	1.775008890740839	1.044211925689966	2.673991342288148	5.039509322710265	-0.005539746333821656	-0.02769212816792644	-0.1218251532770087	0.06641664861980121	0.1230536712269762	0.7494928961827481	0.1139941509244419	3.246206782401489	1.356662332849128	1.491814043127713	-4.487751638967094	-4.814675007219188	0.002171310634501667	-0.005722684130609309	-4.043714454370046	0.4270243608171972	-2.176922902453956	2.417355335872641	0.003797377032394151	0.01226288415842424	-4.079291589700961	-2.599864674155678	0.09439753087283541	-0.02494811050657506	-2.004202728633172	1.64028628759504	0.01669010914857468	0.007730082340660329	0.05765150267090627	-0.1078288645225743	0.006043078587900687	-0.02420227719796616	-2.588706487928981	-3.555398827719105	0.3223689871791368	0.07473935178147424	-0.07819598151409125	0.07186590756288834	0.1034613921882781	0.05883004299989566	8.903233576297631e-14	1.394092276386377e-13
0.05	-0.04646031726452014	-0.00755208104321998	0.1076736385857311	0.2548586875188166	0.9001837151783779	-0.004109843798557133	-0.2569065539359405	-0.04191898722919402	-0.0735498091777884	0.4667497147025396	0.0008026603154081676	-0.03462578914051995	0.01835454750771722	-0.003946775448288581	-0.0929810074199524	0.3525863467656525	0.1467846149988934	-0.3525863467656507	-0.1467846149988912	-0.4089967319177371	-0.02910653449394879	0.0272452827106679	0.09489481484980609	-0.1648318421510499	-0.04055420021956693	0.05154948927902327	-0.02416714059534147	0.544571713474022	0.9289419107368855	0.09550074010002542	0.02610928357673292	0.8413654891113518	0.05057122480018704	0.7432781333456133	-0.8036939261563385	-0.5662505561806264	1.790158972706742	0.1534564558036648	0.08587374579049808	0.4772349996852565	-1.150562976423931	-0.8772914033084463	-1.443418301845846	1.065906233869254	-2.261613470576925	0.03563429929784348	1.390761630610189	0.1179533252528508	5.455392702187282	1.997670894500533	-5.455392702187281	-1.99767089450054	0.08168111436646446	-0.429763423944352	0.03935217641262243	-1.242722874773937	0.4233669722917035	-0.3346958226593149	-4.432982888204725	-2.31955808225447	-0.5767609606736601	-0.8200761428125083	-2.206254509278432	-0.9135461082345119	4.471281674555685	0.4361108493289902	0.01638255500672714	0.02478609651296877	0.007240055668160772	0.01707613573871489	0.06159108720215058	0.04374149731960681	0.05304871619808633	0.04380861686733496	0.002958660473334756	0.04621776838197296	0.3384044385480222	0.342006033640094	0.2919409469005503	0.3317533840308781	0.09975542659007869	0.08614851413955735	0.001410771063612085	0.03775794178486541	0.001822964940714508	0.02909421270107395	0.001034320685487055	0.05955109621549562	0.00101229040406014	0.03663952679427501	0.001146533040977977	0.01229156806268823	0.001141424328094656	0.007880193520623158	0.05362175865310474	0.05159261007821359	0.05476905065827076	0.0821187988122262	0.04748833231322523	0.08204988900272271	0.0148576235202699	0.03276912742954018	0.001275024238831636	0.01026604692785231	0.002826860379904125	0.02027212290820653	0.02558209073345154	0.01839059888132119	0.009254436021380263	0.01555191489117517	0.1630918998396902	0.1475145423111083	0.1151010758034536	0.09833876787264555	0.3319311899293517	0.3574177264176548	0.001855157500291847	0.02363740115248445	0.009024274485580915	0.02173741121364052	0.001263937838255099	0.01566873316172758	0.04169017526772061	0.02736945663639942	0.001012773732968199	0.01947769537223143	0.001011234076916537	0.03298620459992591	0.001504778903812189	0.03422622592149934	0.06253597400462817	0.04332304754791209	0.04304842096107431	0.04495201357529291	0.001002236228529458	0.003413447662688714	0.001117518031577064	0.00620544437566784	0.2791649698902149	0.3377330455391961	0.001012510544880393	0.09274354626107821	0.008022075225233545	0.05127158202870345	0.07728727027307514	0.0585941098403969	0.09431925896312872	0.08572208876115139	0.06790483687491684	0.04618636175063263	0.06208267987605616	0.09692494924628174	0.1464180215849806	0.1718813890098943	0.001002659689764873	0.006121703275253292	0.001020252145790855	0.0008730915613735366	0.2180188146740654	0.1644634646617977	0.001007720057792573	0.01445961019293307	0.00101039044855901	0.02334328340412405	0.04875400781932295	0.05091161126911346	0.001006161105273088	0.03150784690857704	0.2649384480042417	0.2764991492808662	0.08806053493672218	0.1085286927132562	0.2586371214164146	0.225937793651683	0.3983552040459257	0.1697706438478126	0.3940827594959902	0.148710388041227	0.001000541829685049	0.003804985124420852	0.001002446003612593	0.007526929161685386	0.06289403894355196	0.05798592474587499	0.02153629227547835	0.03906314695370657	0.3805301239181617	0.3882741285766757	0.04993819838061865	0.08378826346738967	0.001014793731535653	0.01146828149012209	0.001055605191542061	0.01519533913851107	0.3739303484081856	0.2893100871972486	0.3446286424024688	0.2891090633259294	0.001020950228167892	0.01464433986937574	0.001004490102236873	0.001625990441824623	0.2438266109725709	0.1329249500907616	0.06047086520841712	0.08151328018073681	0.001003805447930117	0.004710517278292629	0.001010829388219333	0.01942251252909355	0.01051227491901507	0.103545214353253	0.1175061176326161	0.1360058430323796	0.00577831452732581	0.00121268852771208	0.002633021017570833	0.005728722858865273	0.3164097975891575	0.1359081593786554	0.3035467822430405	0.2962921885985833	0.001001291887461407	0.02814031693655144	0.01432081699805533	0.09418384807320117	0.001002904752766018	0.03587639819513997	0.001001798047818754	0.007618756857418529	0.001000529911927623	0.01144944996751894	0.001001380234346089	0.006520692043322225	-0.005870359449295554	0.02403565858977733	-0.01154631763728672	-0.003880374414325128	-0.06517604296801489	-0.03306746315399611	-0.005505954565560752	-0.01330312699344359	0.001083724185970058	0.001011411955619521	0.0568586034086384	0.04253169345868434	0.001014474174344938	0.3586685678018622	0.3427438645091455	0.06997271349335384	0.001020024432313939	0.001704397512849553	0.00102389078964102	0.001009274014161441	0.001001798994932973	0.001001044857256959	0.06156226319429878	0.0825387840621538	0.09264302793215173	0.004489214705399243	0.001007090405387554	0.001003447132422697	0.001360721013246785	0.001742010336055132	0.1351530724778122	0.0761586577690473	0.3824273364133181	0.001021640339007141	0.001040608133477206	0.001003740964548545	0.001146587642469351	0.00101374290877317	0.001019380507337955	0.001008883132967522	0.05393203802250061	0.03981694811853789	0.001001279087939209	0.001015456268929118	0.3568929861582456	0.001010254162602225	0.001014077128861341	0.1030752617961675	0.1260515668912505	0.09050195315156276	0.1090041355839941	0.2186350231646535	0.001003420703284911	0.001050181217583703	0.2267756295759488	0.001002323854179637	0.001003797410121508	0.05683509591892112	0.001007326494705128	0.2849918199299086	0.09582215697962869	0.2345371556228703	0.286590312327069	0.2683999141600716	0.001000554328643703	0.001001192743112196	0.001015429570268692	0.05470896536778552	0.3256601693547059	0.09829215746080465	0.001018284938161504	0.001079244348235363	0.318630718085577	0.2994271176330185	0.001015466616404458	0.001005320723137653	0.2124050909697573	0.07604014947838302	0.001004557341913463	0.001012468288718727	0.001004709264862776	0.1197321726615768	0.01399118462414551	0.00698493085414191	0.2384879987805469	0.229463796780551	0.001001448895101751	0.01037585259768328	0.001003440132398151	0.001001436972364238	0.001000423781851729	0.001001106201115212	-0.005054842181066756	0.02303429160378109	-0.01230736028991484	-0.002703036853194066	-0.064029156551446	-0.03910633640907848	-0.007115219110965694	-0.0117622054847402	-5.294217379555161	-1.373364274548025	-0.8577019490465736	-0.3790211580950516	-0.2479042836684799	-0.4763228337239286	-0.2163909735523391	2.638883275811533	2.853616504669306	-1.314898732530623	-0.1730787340317521	0.00404411003297133	-0.001289871107749541	-0.02137441204931245	-0.1327880342291234	-0.1063355759792602	0.3266457121400719	1.61185081329667	3.215753831565654	-0.6347386554865634	0.00576773794145406	-0.2374564560380744	-0.785642177724574	-0.4175792340197237	1.080806646276147	0.4038529510554891	1.88002189730745	-0.1382566060151876	-0.5060316302515103	-0.01765600894544005	-1.283080963312625	-0.01017051650326516	0.1745857262619322	-0.00786138384029403	-0.2154272779291608	-0.1599852904045184	0.0009206416456349418	0.03027028612360791	4.088583110971744	-0.05199926105241392	-0.5922781655762817	1.142461796095289	1.543751540438722	0.879502173105817	2.512039147173918	2.893372430638696	0.01427175075343561	-0.03056684726433829	-0.7972808021877991	0.06728450135446046	0.1297604077557595	0.4857661275760988	0.1109241217653124	2.165798287722661	0.9094375321898841	0.8340639464176108	-4.37949023521895	-4.605311353546011	0.01980083406634395	-0.01427907406765761	-2.673824145373929	1.647449203679622	-2.822224621450197	3.318114347642271	0.005055921134084594	0.0183270328056389	-4.532317511811351	-3.335100458448251	0.08621475396438867	0.01040427963774895	-2.268613818861863	0.881819627056466	4.812085155524072e-05	0.005068695134732228	0.3301915688274433	-0.1300236157895723	0.1036798495167137	0.1615533799814479	-2.676186173157749	-3.124631602830649	0.3999315480764141	-0.09256094224934643	-0.06468026978839243	0.07904971717129516	0.1178306658045838	0.06439283250975034	-4.336038674642228e-14	1.507116793270258e-13
0.06	-0.03896821759779062	-0.01551230598009365	0.1017102436419354	0.2726123846135906	0.9018872566015034	-0.003206347853483107	-0.2492857834822682	-0.05317234001153409	-0.08130720555524862	0.4517539253521913	0.01147723164102625	-0.05533107507485837	0.01832079761746979	0.009802524674047779	-0.09164355502001229	0.4115389320471904	0.1661675541829338	-0.4115389320471935	-0.1661675541829333	-0.4071803367624925	-0.03338204599925738	0.02756269567550959	0.08196184307169491	-0.1605664918726741	-0.04370387073753922	0.005783137695175029	-0.04323897625405132	0.5384353610900487	0.9199683306049625	0.07057524986474903	0.0183502581731079	0.8750631140172109	0.05491197689688954	0.7537030970343797	-0.7769111968465945	-0.6195296422561498	1.758854646096577	0.1860677816948569	0.09472769459838305	1.047328832427401	-1.091445263366475	-0.6604267312876058	-1.550000093167418	1.058332370117193	-1.864018913618253	-0.04733769649022727	1.343080302226987	0.1446741203250528	6.3277985431198	1.901853592125073	-6.3277985431198	-1.901853592125074	0.2745810810223643	-0.4224916555196698	0.02098783127860322	-1.342761520874221	0.4236519218544527	-0.2934706564310501	-4.692562554268829	-1.366613299285507	-0.6226641498114788	-0.9524469339521274	-2.744563046560055	-0.6221037295404487	2.070966797175838	0.4623076587287133	0.009147018837981505	0.01824440067897692	0.004265942543568156	0.01434527705420582	0.06035269214056966	0.04225113268060011	0.04626617405618907	0.03854600593100936	0.002025829285311036	0.04441100164687499	0.3391579484328195	0.357221770399451	0.3086646431980028	0.3498873173919786	0.0871344694429752	0.07601612898428978	0.001224378597664524	0.03611269512746276	0.001638766145192889	0.02906234967610248	0.001030540950769357	0.05960570012672798	0.001011056279263055	0.03655153756424737	0.00107696209913116	0.01145697711393362	0.001073964958104172	0.007332875408328172	0.05684679894225902	0.0536295088341076	0.06836167267834975	0.09462601408411606	0.07689891184102704	0.1160685359560223	0.00912358454574108	0.02717540412019579	0.001146459221533075	0.01042448897460199	0.001952526297243377	0.01836013794139535	0.0142552804868896	0.01244777665182904	0.005694364625229254	0.01245864653215118	0.1346032295522029	0.1487245079447847	0.08169212240739403	0.09498439765067988	0.351083697536163	0.3659814744680659	0.001457305503744878	0.02259781731410759	0.00521407579901623	0.01794276889081941	0.001139033869057218	0.01553369310600163	0.02307021395583605	0.01780025942859626	0.001013054365064192	0.01936736020767758	0.001018714161958578	0.03482020632003276	0.001266780915240352	0.03424320076813822	0.05478872961567284	0.03911751179668727	0.03929032943382134	0.04159025648568761	0.001001743723628857	0.003621039618285472	0.001068247508383419	0.006562977162107544	0.3082503869956115	0.3654278266075823	0.001011713186009419	0.09237908082778452	0.004678662830866322	0.04642914829876969	0.09074013769305517	0.06945570300791161	0.1104221664066774	0.1002447013774874	0.07992140669304669	0.05452787862549129	0.08943572915561937	0.1206421262111917	0.174309801717353	0.191029291263018	0.001003126879570067	0.006166183827861531	0.001045157611709259	0.0005681642908022814	0.2182947582500955	0.1536922504024069	0.001005180132185204	0.0152551796672426	0.001007380802557641	0.0248761398560002	0.05274402111505647	0.05499191396074313	0.001006725130903279	0.03255410081949538	0.2674937470261577	0.2905257722620294	0.08303283672417662	0.1126884523019592	0.2395072055732429	0.2280415099423269	0.3542204238790209	0.1285295221429752	0.344892436628671	0.1057185967752248	0.001000555928125967	0.003980935418110395	0.001001920381258719	0.007555750477123987	0.03516619001516889	0.03747069484152265	0.0468557566245477	0.05807096260651032	0.3569847758960392	0.3577498027282502	0.08128806235708175	0.1192031961956533	0.001017528506303234	0.01148347928661591	0.001070702874218771	0.01530467014119703	0.3610766290192702	0.2496721284275272	0.3323364741626643	0.2561352167574994	0.001016258738275769	0.01552482371975802	0.001005215031341727	0.001792467925962971	0.2266666266233371	0.1100774690191425	0.06734524637782141	0.08774749370866969	0.001004400284572565	0.004787952854189021	0.001011490796204565	0.0194556616760351	0.005986203379001459	0.1085602553171454	0.1186454886258028	0.134588907444748	0.01242715961369494	0.002336708790205646	0.006347578246404642	0.007806775283278372	0.2848320160389519	0.1101776031606744	0.2774256499241875	0.2682797752425822	0.001001444354568827	0.03253422685149183	0.0100246607986957	0.09255514547888376	0.001003360317100125	0.03532421121374916	0.001001607436225833	0.008473135062395987	0.001000474528872044	0.01275138552571878	0.00100123557274544	0.007222161332888768	-0.005675105348613005	0.02273816953672035	-0.0123454350939706	-0.002063397045601763	-0.06369266690897663	-0.03891940796518843	-0.007107886251254167	-0.01116698446647806	0.001097835732109487	0.001012972428159271	0.06021785453977743	0.03417224255816436	0.001011725660958195	0.3257136402475572	0.3407441697785088	0.06924756457036259	0.001024250682083025	0.00124918900088583	0.00102827639673902	0.001010039193465604	0.001001528010489381	0.001000848944740733	0.06052177291905483	0.08876572213845096	0.1317633966322648	0.001427423345563714	0.001007343498981248	0.001003228915097527	0.001430643079784453	0.001809963758244559	0.05360746614136595	0.001708342641715339	0.3971643216052344	0.001029230411426666	0.001025734578984014	0.001003808447458164	0.001228320371873758	0.001013083390744811	0.001032116534084414	0.001009014960721744	0.03793777756429162	0.03086634397275708	0.001001161759846538	0.001014512670923632	0.3719141999175832	0.001011275632165332	0.001017127847667173	0.1139012348252135	0.1392419471481081	0.1002038082369758	0.1392437348831875	0.2207046116737981	0.001003783846174743	0.00108778181942875	0.2122775356197135	0.001002507308944453	0.001004355661325644	0.05847326912548768	0.001007342169286714	0.2619603508888408	0.06141857112276185	0.1788345188598461	0.2371982353923225	0.2164871965845357	0.001000583226670702	0.001001464767830973	0.001021435763224942	0.09367062281597023	0.2913629285841856	0.1402581854149175	0.001022062223332096	0.001092620208720243	0.347286028085879	0.3137532536199999	0.001008119896010023	0.001006484514780902	0.1814374582861286	0.07658304526331339	0.001005391730345648	0.001012019949304887	0.001005073117577197	0.120801955039437	0.02400416605921562	0.01287017638080988	0.2088120468283786	0.2239953690521194	0.001001723980135934	0.001458805142558139	0.001004148524729376	0.001001375517442074	0.001000408013782211	0.001001059562534831	-0.005789982831703447	0.02129261945013307	-0.01316358995268236	7.340022691795797e-05	-0.06204104602870363	-0.04467788855443566	-0.008706151507091857	-0.00873323143038131	-5.964736705245777	-1.451497471427853	-0.5448217019207485	-0.1989484686438639	-0.09836588665396528	-0.5863966686025108	-0.1435778730298083	0.1336794389727821	0.4812411082303461	-0.7715404424042819	-0.1547204138505396	-0.005509668180068203	0.01375724446695842	0.003730019064604134	-0.02709774999330277	0.002755743799935657	0.1045856024498737	0.9171135817706706	3.504498665238568	-0.5185823318753475	0.03035799717715224	-0.1378521010637979	-0.4663687569672305	-0.2424014872753547	-0.9233350736533618	-1.236033147393045	-0.07733241461490033	-0.0525881276210033	-0.264986872416448	-0.01181898817478443	-0.6517194523137307	-0.01172844410394741	0.1950115425498197	0.00804247966777882	-0.6599056433595839	-0.5060273872494727	0.03254183242532479	0.04779880464176629	1.097016536223512	-0.01493677647409299	-0.3787759643752611	1.043934537966931	1.37042634136667	0.8036029581346704	2.207658104557811	0.9740025162717831	-0.01326741785888086	-0.02981401494403255	-1.333807169410145	0.09656480138926518	0.1848796302895438	0.3519454210759664	0.09642117395245714	0.550353611604126	-0.1854252836470708	-0.531247595888708	-3.788235160604493	-3.912466739611517	0.01098099809735595	0.02861909738852659	-1.454279435295034	2.011361902950396	-3.245663389794647	3.67407196572966	-0.00368252723848144	-0.0006312350145515806	-3.077260403774618	-3.097535377736563	0.09225202390373334	0.01831812666874693	-2.254453892736161	0.4133571009292819	0.02184556668450896	0.001391899870280729	0.6868336217469508	-0.1535925286749824	0.1050857194853047	0.235406718453259	-2.411176912849784	-2.434648406455341	0.4791217001003654	-0.2278432446786114	-0.04467564017097762	0.09294440323117732	0.1446277471180183	0.07709010607937064	-1.982133966879812e-13	1.559175166151787e-13
0.07000000000000001	-0.03136135921117625	-0.02306513725339583	0.09517526698996173	0.2900160038998451	0.9038875388207431	-0.002202540081996661	-0.2361936755403378	-0.06375792821219392	-0.0870003036026049	0.4357885200729961	0.02202450372548567	-0.0716473687360209	0.01731261312696844	0.02285603244838927	-0.08990400239958192	0.4785047945989765	0.184990877959591	-0.4785047945989833	-0.184990877959595	-0.4036955612726399	-0.03756900297032886	0.02762629006378399	0.06811263998659133	-0.1563692854537443	-0.04640108217089463	-0.04283539412789508	-0.05134438659386317	0.5326984916223698	0.9101429451333256	0.04136805518594414	0.01490677938807641	0.8817578317001108	0.0591516291548311	0.7638225365495909	-0.7312174573215189	-0.6827407154580153	1.721006839400935	0.2129855597356913	0.1056391865861185	1.560744750167548	-1.022855854660721	-0.4740762242847028	-1.641389081852352	1.047751270021896	-1.404205345176499	-0.151991156902949	1.262864395874054	0.2015668576330308	7.011482820509547	1.848868745444946	-7.011482820509545	-1.848868745444956	0.4218249825922987	-0.4133791338451223	-0.007345983142097748	-1.41660670422655	0.416395687480191	-0.2439655027270252	-5.074651998832673	-0.2957513194823014	-0.5237263551281935	-1.025627590246639	-3.085241555163694	-0.08981152489965673	-0.6939573510518635	0.3881972718460924	0.005238933231330607	0.0146701240626923	0.002678652131791732	0.01292133365896376	0.05400029705443807	0.03790719562335296	0.03684448825690119	0.03176772474432284	0.001529431432557765	0.04294933351438785	0.3287379675978772	0.3491819927445604	0.3140377367127528	0.345305382177136	0.07731187719074537	0.0684963231703339	0.001125425385423866	0.03454907018841253	0.001438755053304437	0.0289863527910356	0.001037561383465707	0.05966368191994216	0.001011572123856133	0.0365977652044124	0.001039992529145669	0.01127447983175464	0.001038125799592098	0.007443671372473029	0.05855559406804468	0.0544500017557281	0.08436626777926226	0.107404354764863	0.1142636053554942	0.1561258633242586	0.00534543215111489	0.02331209385323194	0.001078545678180684	0.01064058850082215	0.001487973496892942	0.01689468459680309	0.008048496485558155	0.009110209189466511	0.003703495610439774	0.01071474239752402	0.09619651657302299	0.1313900557000089	0.04658725656512158	0.07276913634207305	0.3468682007808678	0.3524316146281239	0.001270715006768804	0.02196461923955802	0.003174053644184064	0.0156655797079303	0.001072774603482671	0.01546021024484122	0.01268490362137732	0.01229932698805235	0.001013077388393411	0.01923355987369335	0.007082731024885068	0.04224784049118066	0.00114083535054835	0.03439226974146498	0.04495585174970801	0.0321555997804819	0.03341979364451835	0.03630272236681071	0.001001472430863046	0.00406286538060792	0.001061098795878778	0.006971575496513535	0.3232460010904677	0.3635173614939778	0.001012858892327298	0.0922387681019366	0.002893333080703123	0.04314146547074831	0.1021902594124992	0.07933855834175214	0.123955390190421	0.1130360776938225	0.09009990627301422	0.06201951917153134	0.1151994076476295	0.1409703446773906	0.1941501569369696	0.1991973209457673	0.001004482132515686	0.006192919424607634	0.001062780222135901	0.0002879485631734606	0.2090791096752169	0.1387179894517834	0.001004017239926355	0.01632217421433547	0.001005750309081236	0.02686636787482838	0.0555412652269892	0.05802122456557401	0.001007343736598221	0.03346968536368148	0.256137002160591	0.2878210188823639	0.06665756858561035	0.1066683986754292	0.2048761209544658	0.2142129160178052	0.3026609479979608	0.09323247649793306	0.2900212174365322	0.06998874942033705	0.00100058371382419	0.004176355436453701	0.001001743334457825	0.007689712358645051	0.01924668473581571	0.0253239511370042	0.06785989257391346	0.07263502468088764	0.3300419684566892	0.3249812018340049	0.1103591708662901	0.1512751916604865	0.00102970116846004	0.01145736022540087	0.003803846286376632	0.01803849938653156	0.3376998998271066	0.2224446418040261	0.3006936094750768	0.225140484150655	0.002349918695552905	0.01804182916583644	0.001006217166687539	0.001989007163344591	0.2023311243031274	0.08875815902829241	0.07153428454081659	0.09096778832839929	0.001005448129185916	0.004863469971616578	0.001011982200528367	0.01945459575311832	0.003566939768896408	0.115797926727204	0.1166387981991827	0.1309381672393495	0.01504152861480989	0.002265502695715259	0.007959451276451609	0.008442540266254465	0.2456829825880861	0.08560056868598018	0.2551994198690761	0.2459955256214662	0.001001469748485106	0.03798687356964243	0.005824188520476649	0.09094860076437448	0.001004207251576524	0.03488765838989306	0.00100163605334195	0.009423615203100987	0.001000488553169062	0.01425546375534669	0.001001259020639214	0.008004522399073967	-0.004550940478929121	0.02069716998899787	-0.01313774124537033	-0.001079656913821949	-0.0602332714462465	-0.04397176403786698	-0.008854920289939347	-0.01146343226022889	0.001053110864494702	0.001008946929969828	0.03389865454186115	0.01830124030258063	0.001010883806176535	0.2913425369352611	0.3101931277385078	0.05981297073218115	0.001020793875597732	0.00121410506919525	0.001058905782017173	0.001013860144628748	0.00100149618253414	0.001000797428492911	0.06083361524542339	0.1197881583342207	0.19525327276822	0.001226169234083011	0.001008258761937245	0.001003103087946655	0.001254060947619259	0.001426420042134359	0.02889279619059651	0.001371089321977098	0.2846853664206823	0.001116044280465226	0.001023445314137911	0.001003778574566959	0.001126423165309213	0.001013116558295282	0.02400422436237947	0.001010212069565452	0.02864395427910543	0.02283397925917624	0.001001214087308482	0.001086776585275015	0.3358335645055067	0.001016399583126785	0.001013388784176	0.1215452970700431	0.1472954445981173	0.1068349927310457	0.1615688984491902	0.2323458929312398	0.001007676608435335	0.001075488604488303	0.1759946691372677	0.001003060632243888	0.001003797793395167	0.05944937160964017	0.001008533520235579	0.2108484893615769	0.03121704751573541	0.1123778579015622	0.1628841781931674	0.1471182116936551	0.001000637506571265	0.001001638888485539	0.001014911528754009	0.09404853819171678	0.2597361025358885	0.158961075320757	0.001059551711727612	0.01138029532272917	0.2372209707470873	0.1684752997801664	0.006054661427954344	0.001007916250595615	0.1407302941405506	0.07723718852663652	0.001007508940947487	0.001012894360215885	0.00101791011733445	0.1075484186239486	0.01263920619801301	0.006948643777706489	0.1392495552346863	0.2039629797224754	0.00100130343361314	0.001230949275182554	0.001005884044334432	0.001001911465977518	0.001000583638872805	0.001001472825542945	-0.0024355417270257	0.01817981087236721	-0.01390936843092048	-0.001018362494634118	-0.0553276563175509	-0.04845922049729057	-0.0107209693549026	-0.01394404071785772	-6.565128006902934	-1.525981514239491	-0.2202489881199982	-0.09492759930712349	-0.7467960466837923	-0.7713235316479189	-0.1409212242250376	-1.605154633411389	-1.270020786814293	-0.7412809546693261	-0.1547578018307465	-0.00737752793488216	0.001363463508041919	0.007088548220596463	-0.006557670036957595	0.02083205935068711	0.05808608432794238	1.584968137117211	4.42657093278371	-0.27948558017493	0.01804702478209508	-0.1432354022456477	-0.2305197249875377	-0.1229295571837649	-2.405349378545193	-2.771205653057293	-2.70763785608773	-0.06386556591258986	-0.1863425362552376	-0.003993092462963652	-0.4420434550997022	-0.0145036623868363	1.20297936528591	0.02061705185453291	-0.7101241873890396	-0.5561722218940212	0.05046676854094669	0.03785747309272085	-1.313434943120402	-0.01173173695735296	-0.2763053771734117	0.9244593875990119	1.175254075936045	0.6917453645725744	1.854683611663074	0.6548948644985534	0.01029578047043974	-0.0251167539100135	-1.641140678880471	0.1195066239502972	0.2199010373831198	0.2570090923401974	0.08560158102796572	-1.070534058791932	-0.9557171808494065	-2.246848470673939	-3.287770448509285	-3.24571854750608	0.02435913006309524	0.008133560301617864	-0.9619958915237334	0.9615661751779309	-3.29869646701511	2.773977424175689	-0.001959529189457737	0.4983674757783112	-2.590792790030868	-3.257489874170997	0.3936574631066375	0.02251766604025578	-2.002817941434819	0.2342063845548088	0.001514700589480822	-0.001493726271279342	0.7743929256778198	-0.5549326854242229	-0.09473058463273065	-0.08126587007248358	-2.542056745078465	-2.068750093918866	0.6195398666406828	-0.1018685024417231	-0.03957921209787305	0.09740064980026758	0.1568779649899282	0.07983402547320743	-8.749563694228916e-14	5.26892816468139e-14
0.08	-0.02376868774137951	-0.03008790311668439	0.08814992878644733	0.3070152739665636	0.9061269057487871	-0.001101457584124297	-0.2182778485948051	-0.07357312666267304	-0.09070639696306779	0.4189599813318349	0.03236484150629209	-0.08351449250968487	0.01532713537324315	0.03496467545624696	-0.0876456087898987	0.550690765522828	0.2028660807365583	-0.5506907655228354	-0.2028660807365521	-0.398754817797767	-0.04161921657915916	0.02743423542229912	0.05383915682555037	-0.1522264516120707	-0.04854305824180951	-0.09658006605124624	-0.04997965365981384	0.5279805017594046	0.8991958302025977	0.009103105442214808	0.01608963772643021	0.8619452851870543	0.06272741191353728	0.750865713674901	-0.6708981148466195	-0.7176019525609589	1.677984802189386	0.2338847235150208	0.1141826398755667	2.012072633147756	-0.9373673133323265	-0.2630257939166378	-1.72262678555643	1.016945509374252	-0.9741849361227221	-0.2427963491651151	1.154107348937091	0.2484423181781987	7.371820217532933	1.712229392187422	-7.371820217532933	-1.712229392187422	0.5657746780263991	-0.3951429830715483	-0.03014197467329777	-1.427617536061611	0.4127774064030704	-0.1824235839429847	-5.717790574325814	0.5274153554845697	-0.4188882288687654	-1.176792825770345	-3.35611405954487	0.3031636951374064	-3.230486042015412	0.3295337588810293	0.003223931567247968	0.01283511358022277	0.001876855695813086	0.012264977289889	0.03833847030820257	0.02778772130891004	0.02419842044020009	0.02307825603978201	0.001280293506972739	0.04174926774756355	0.3101644910744754	0.3278482844620192	0.3072039741205683	0.3270390489433949	0.06751112481741692	0.06101330520497852	0.001074217608146647	0.0330824745335016	0.001321115200370836	0.0289610427353009	0.001056391341608884	0.05970345638378195	0.001013741340653864	0.03672476931367265	0.001021497681475429	0.01138270444129898	0.001020186259050503	0.007778088801756525	0.05962966590729831	0.05476269256980047	0.1063820476900237	0.1252536484812498	0.160293417807572	0.2029920370992158	0.003319368731191068	0.0210775753432084	0.001045051594266537	0.01088913180463633	0.001255191237785523	0.01573549320849938	0.004758233740100475	0.007249882361770669	0.002506182394798756	0.009669051037227603	0.06162297001474387	0.1033816403090338	0.02583552642458775	0.04827655381499073	0.3062816395378926	0.3103287512920528	0.001220768341336478	0.02152422442367702	0.002142590841387717	0.01429808672448533	0.001039635338611814	0.01543152108838317	0.007167019198530239	0.009087861940493798	0.001013105493418803	0.01908784617484823	0.02130081248395153	0.05712907509783002	0.001078451124645693	0.03463245654255421	0.03520859249198528	0.02536207949875064	0.02646093377160662	0.03037295634035704	0.001001363030678961	0.004523243959124843	0.001093670421134386	0.007398858841077283	0.3208977448714554	0.3424726200616726	0.001015994711616228	0.09217232672335622	0.001990972031939583	0.04095214523666469	0.1118614291602822	0.0877813479358537	0.1350205691459269	0.1234978859769246	0.09861376754882642	0.06830319018693284	0.1386738463774221	0.1576697589040782	0.2105111247025575	0.2040330174374066	0.001007106780764403	0.006205724302358294	0.001065438402210787	8.807674606957233e-05	0.1896038291329035	0.1212675236614596	0.001003712886118906	0.01769876246460703	0.001004656391331608	0.02940886188179214	0.05750118081054215	0.06019394365610778	0.001008248857839726	0.03424424936250393	0.2303614897769674	0.2695304956610852	0.04351554521367433	0.09483147390108113	0.1566275211086424	0.182856994895692	0.2409205233266997	0.06244218357068677	0.2274283899023419	0.04055990950230499	0.001000624753357366	0.00439324050906144	0.001001741960692659	0.007917627310892891	0.01064354066455332	0.01849224529318871	0.07910308127759022	0.07850459937513628	0.3009912394824028	0.2919630798287324	0.1340315720229435	0.1753557506178954	0.00105453736603359	0.01143592381925571	0.01025232170239759	0.02429142749061343	0.2844257698765058	0.1934051552447938	0.2278483214979001	0.1878638446632935	0.00552548200633024	0.02304814093751448	0.001007434208846324	0.002273380151386098	0.1710965698723638	0.07015291347042535	0.0741369580904119	0.09250171263050537	0.001007030924844562	0.00498338374181863	0.001012665205714712	0.01942801432017482	0.002349131412248545	0.1243219591389935	0.1099425203555162	0.1239227102758391	0.01080344069404968	0.000934024172483397	0.005839443811426774	0.006721214917584886	0.193785399155717	0.05857993299932351	0.2333124903628842	0.2259738018411873	0.001001272058432804	0.04508766864654072	0.003565083741238552	0.09034971934564592	0.001005498702464626	0.03459374122194651	0.001001918465412886	0.01042612855616606	0.001000583419166861	0.01590274614915693	0.001001477475509167	0.008827880208640228	-0.001939924785915979	0.01794163108791309	-0.01389902894799568	-0.001479585350930122	-0.05460454648456815	-0.04817677069066312	-0.01078047686804164	-0.01503612104979672	0.001008385996887299	0.001004921431784044	0.007579454543946894	0.002430238046996681	0.00101004195139495	0.2569714336229654	0.2796420856985073	0.05037837689400143	0.001017337069114754	0.001179021137505149	0.001089535167296525	0.001017681095790647	0.001001464354596262	0.001000745912269125	0.06114545757179234	0.1508105945299898	0.258743148904176	0.001024915122603042	0.001009174024897522	0.001002977260796567	0.001077478815457223	0.001042876326024077	0.004178126239822139	0.001033836002229445	0.1722064112361305	0.001202858149511294	0.001021156049285977	0.001003748701683862	0.001024525958745694	0.001013149725847821	0.04697633219067077	0.001011409178411978	0.01935013099391943	0.01480161454559582	0.001001266414771424	0.001159040499643496	0.2997529290934317	0.001021523534085094	0.001009649720684207	0.1291893593148724	0.1553489420481258	0.1134661772251152	0.1838940620151925	0.2439871741886817	0.001011569370683613	0.00106319538954258	0.139711802654822	0.001003613955548441	0.001003239925468887	0.06042547409379242	0.001009724871181504	0.1597366278343131	0.001015523908710308	0.04592119694327789	0.08857012099401178	0.0777492268027742	0.001000691786473999	0.001001813009141406	0.001008387294279471	0.09442645356746378	0.2281092764875911	0.1776639652265977	0.001097041200132572	0.02166797043673561	0.1271559134082962	0.02319734594033255	0.01110120295991031	0.001009347986410447	0.1000231299949727	0.07789133178995856	0.001009626151548092	0.001013768771128232	0.001030747117088588	0.0942948822084604	0.001274246336809775	0.001027111174606688	0.06968706364099361	0.1839305903928312	0.001000882887090238	0.001003093407807448	0.001007619563938414	0.001002447414512599	0.001000759263964755	0.001001886088551218	0.0009188993776520761	0.0150670022946013	-0.0146551469091586	-0.002110125216186229	-0.04861426660639821	-0.0522405524401455	-0.01273578720271337	-0.01915485000533415	-7.093650665653299	-1.658089434227936	-0.1969684752291221	-0.04543106342277933	-1.253473338117853	-0.9686341721744836	-0.09125739986432591	-2.525106686556126	-2.255638495548279	-0.7641828727128614	-0.135314557014495	0.004627697681145963	0.01011577862368775	0.01988531288087711	0.03104662835045938	0.04748003682577043	0.00302518094737173	1.931304188902174	4.86626794658599	-0.1928239805227037	0.03684675270453994	-0.076599709822867	-0.1709206301021672	-0.1027589324690662	-3.058127702891612	-1.691497391083291	-5.787933113838014	-0.01402747585507019	-0.08304763246418018	-0.00286024725913772	-0.1938259737183302	-0.01411111619845463	1.685731629647342	0.02626604523857754	-0.6262272964649368	-0.6344737687749334	0.03625239566267193	0.05153580668079202	-2.729838727514301	-0.0001625070255667182	-0.1591034455619549	0.7559213900197351	0.9045127347204771	0.5620090520074957	1.481897256656926	0.3075358780519601	-0.01605356167523461	-0.01374523283975345	-1.829048137352931	0.1584835420180017	0.2953328279154811	0.1806271181701185	0.06821706483666445	-2.566800356718135	-1.348799513222048	-4.036713035406841	-2.88688461704443	-2.652265252240237	0.01527400893551954	0.04740971153544035	-0.3912718631101786	0.2724644269269371	-3.295567612001489	2.075784664239778	-0.002745996208347987	0.7031885367277014	-3.439660390921588	-4.353916753840092	0.5901132889968217	0.03588487679653431	-1.711641006139618	0.07608303740179831	0.03072489724513252	-0.003711201544593682	0.9441058220941806	-0.8265358803011776	-0.1469687662709156	-0.2360113478708891	-2.899897155241903	-1.982143238288112	0.8087513718521072	-0.02631058552465966	-0.01614850897925108	0.1033510456983383	0.173268579953567	0.08528945475294936	6.027850927139121e-14	-6.566928898525083e-14
0.09	-0.01652399487672964	-0.03648846780337922	0.0810886533579515	0.3235629006924128	0.9085316743364305	5.956604359521106e-05	-0.1961211218448598	-0.08255079183640747	-0.09205561103468947	0.4014462169534651	0.04228699685833884	-0.09154011751832852	0.01265785666463947	0.04589190242502707	-0.08515727384518744	0.624833919384133	0.2189761134637075	-0.6248339193841581	-0.2189761134637017	-0.3923545308775651	-0.04543123249955108	0.0270540142964884	0.0397822727757762	-0.1480921864322706	-0.05003391875954556	-0.1570339582571077	-0.04185108070605411	0.5241470095679653	0.8862011517224883	-0.02569282048052968	0.01957258201417827	0.81584642917003	0.06530869140933766	0.6902451350246289	-0.612860308966647	-0.6818538227075484	1.631472924827631	0.2450476241250311	0.1169662522772475	2.405692389852445	-0.8641972042485965	0.01296691784150314	-1.775153867808164	0.966432011300957	-0.6522600687822783	-0.2809343647845328	1.033848096526477	0.2372784171965409	7.403482974962344	1.497502302727507	-7.403482974962349	-1.497502302727513	0.7095546686217691	-0.3674018251053143	-0.0456362656861738	-1.384360306586148	0.4139088165876457	-0.1180609970099175	-6.240697535869176	1.063819344139247	-0.3427362151684936	-1.413083279133201	-3.256429691005697	0.3738095478859836	-5.936844218457945	0.192743033796278	0.002141705609637363	0.01184739989775016	0.001450002012601212	0.0119882666424816	0.02325435648076033	0.01797190426517499	0.013712335219674	0.01523727803768246	0.001148032990809649	0.04077215660425786	0.2880106170861761	0.3005635429406372	0.294804886598339	0.3033475804158817	0.05880742230386814	0.05420498315693963	0.001046193972379085	0.03177564542223554	0.001243649301727098	0.0289432547433968	0.001107412574816214	0.05984165689562312	0.001017411048365651	0.03695909911118024	0.001011709239296292	0.01168137095226735	0.001010663601872737	0.008219122924806544	0.05899298516681858	0.0538181699644598	0.1278687330283052	0.1431783007522275	0.2119947799800466	0.253498564140141	0.002197372608021718	0.01969339818918606	0.001028383704272819	0.01115916913361227	0.001131669296223603	0.01481402871037972	0.002958394128984553	0.006108443920605002	0.001789514594440187	0.009039978434729555	0.03542517498016609	0.07673147946937213	0.01411537495486826	0.03473234784464467	0.262633047656214	0.2561009848655739	0.001191719124714851	0.02118794874819543	0.00159502170017564	0.01345627486603809	0.001022166524757601	0.01543669768773838	0.004183065465189861	0.007111168063454917	0.001013188315783415	0.01894797624590289	0.03877063750327691	0.07452138554043261	0.001046303178305338	0.03492816226099244	0.0257278869495658	0.01930242287618192	0.01945571900921928	0.02447318805321383	0.001001315736618626	0.004931020592518626	0.01588062614867459	0.01903982066110138	0.3108456841086203	0.3141834869735433	0.001028582235784097	0.09237783771391733	0.001510310447389886	0.03945949808438013	0.1191099381015972	0.09415221456538114	0.1431921705478274	0.1310015627766508	0.1049646690891621	0.07298450406517897	0.154864083547905	0.1676982997075252	0.2190781359338068	0.2042102367124083	0.001026987835751062	0.006227648004958402	0.001058808105576325	7.269713316417146e-07	0.1709859164393936	0.1060331095541825	0.01332755579614386	0.03243803668495723	0.02044379744008816	0.05341804105123447	0.05799036709051609	0.060834470527454	0.001009442502860866	0.03488601515838773	0.198342022637506	0.2380798435849057	0.02799931775627299	0.08437915641929404	0.1101945281371016	0.1389483446844494	0.1768715412646649	0.03711781484369153	0.1645620197084038	0.0182302112153684	0.001000671701620116	0.004632369612312186	0.001001806984205067	0.00824034410298183	0.005989549110858375	0.01473810912557681	0.08680432237449637	0.0812618740689008	0.271893489876542	0.2598926971484458	0.1497384545986818	0.1910055242557257	0.001077946127114316	0.01148073243393086	0.0187642025836991	0.03232485665078443	0.2176147134060198	0.1574288383727832	0.1496055217270276	0.1401683263652547	0.03479773933459437	0.05671865340858243	0.001008384901680423	0.0026901163728964	0.1419146062517823	0.05548889479707571	0.07492060084983594	0.09229423459041408	0.001008637773629646	0.005227126675414825	0.001013609235807945	0.01939183759901608	0.002584509417364989	0.1336686415201177	0.1034257676805273	0.1171703474485848	0.007160012882261277	7.734729215670245e-05	0.003504656951789298	0.004975876256643701	0.1393785551319521	0.03161315022987782	0.2145625960230399	0.2067077611133051	0.03650069040966972	0.08757689679447198	0.002758554348719174	0.0902638063126998	0.001007058378817972	0.03453960561868789	0.001002266660871441	0.01145031416321343	0.001000707169822632	0.01764767686621276	0.001001747771597478	0.009661735842212233	0.000406456754452959	0.01494661262924237	-0.0145606059516174	-0.001470875657945163	-0.04903566686834471	-0.05192455462249126	-0.01259442853637187	-0.01655411162331398	0.001007725391610946	0.001004387076537771	0.004294037832697995	0.001725123854737484	0.001010478680386841	0.2336242276306802	0.2623589804235629	0.04548672996088384	0.00101675917951021	0.001149348576910848	0.001220587711863719	0.001024232915744138	0.00100157094361247	0.001000759200554702	0.05565284420257063	0.1660017284226805	0.3314158594539435	0.001018969982433043	0.00101261047847857	0.001003068409401035	0.001053348390363649	0.001038209520895264	0.002596465888543861	0.001019899575598463	0.1834543067230846	0.00112644241851492	0.001025006519150965	0.001004185211886024	0.001017924593395537	0.001013380077931922	0.06897348412479901	0.001014050211164274	0.01092964379924492	0.008840121875912028	0.001001266607582254	0.05768626211841666	0.2828463689004572	0.001058738687153758	0.001007763084563109	0.1298993212489161	0.1558090508803415	0.1141741822457333	0.1760714236828029	0.2250230020991017	0.001078230142677931	0.001042355458273012	0.140668712502229	0.04807246189854607	0.07587156453972112	0.0570302926658514	0.001011496824415839	0.1269953983987814	0.01698096475021204	0.0344859288411362	0.0447976658765404	0.03938319995380753	0.001000744903037419	0.001001926807198828	0.001007612433438171	0.0993927370339116	0.2046432846698826	0.1700854361085134	0.001106772203273995	0.03349150517680603	0.06408719414692397	0.01210068877490273	0.1158019666360883	0.001009396513728774	0.09192869308687089	0.07426212079589577	0.001010888577747016	0.001015287938384976	0.004353229862699983	0.094071982880433	0.004916454586318944	0.001050825923178292	0.03534477966737373	0.1790058667551562	0.1403810047043015	0.00268038781303798	0.001009579986366241	0.001002782668339691	0.001000900838088766	0.001002150026063575	0.002342884196262668	0.01185528243828448	-0.01514655018920619	-0.0009507663183673245	-0.04380390746167852	-0.055419540300196	-0.01429529327162886	-0.01599151149121511	-7.495266600225679	-1.925087782236381	-0.03688144337872597	-0.0131770187459677	-0.7571808854599601	-0.6068341327139656	-0.09550011461658815	-2.86798771746129	-2.42125001935601	-0.6111062859418672	-0.1233535613385755	-0.005371580070276679	0.01839021698962044	0.02708374912279119	0.03201092799184978	0.04344692193177687	-0.1849385788289117	1.655456513439393	5.237609135926487	-0.09731675300439591	0.02231260165866214	-0.09628130137638649	-0.07459818789913808	-0.03515911292048719	-2.198573651411532	-1.025114646895591	-4.841461182670785	-0.04510071110058321	-0.07650787049915532	0.00295670677437176	-0.1817255666398561	-0.01343159193660133	1.775233985308645	0.03222890720729051	-0.5852245643009095	-0.5562997805262025	0.04241552804943657	2.070329278261322	-2.84390840423037	0.04050384608652293	-0.1346113647783306	0.5127117667633266	0.5901016869156713	0.3720330902156739	0.565711958179635	-0.2654530931769836	0.01225836520190856	-0.00319433581856118	-1.21156089912987	2.626575342472992	4.136149807384226	-0.04014046881662939	0.06000688376649697	-3.609045773868497	-0.7843452862366311	-4.543601787761646	-2.151679376569745	-1.791780475182945	0.02874423216632389	0.02629462623072782	-0.3232505745079426	0.2805477170645412	-3.103634366392388	1.081796359928906	0.01286489072063139	0.8850836612049559	-3.38241394458894	-4.84162055974339	5.838188342844942	0.04910801384573948	-1.223742204437402	-0.1119948050432376	0.02670845384298362	-0.003398683591909194	0.9286708309347348	-0.5361192419012635	-0.03550313048346312	-0.122152570423233	-2.382435452636772	-1.85826666387071	6.897023397605512	-0.05302536809206444	0.01101570738028281	0.1012985912682158	0.1754848449289559	0.0815863196248775	1.487778420241712e-13	-1.2040550287654e-13
0.1	-0.01012033952541691	-0.04241801902546245	0.07476883854093701	0.3396433801000826	0.9109874308338409	0.001216750793491101	-0.1704356073376539	-0.09097770040435862	-0.09005137984130614	0.3835563484220771	0.0516724107375444	-0.09698609394890953	0.009910948632655419	0.05569183842100341	-0.08313896551730823	0.6976938734267529	0.232570629780766	-0.697693873426758	-0.2325706297807622	-0.3846582851731794	-0.04897008556322299	0.02652682980462868	0.02613993003995585	-0.1439516115396762	-0.05095052773011105	-0.2187482101491161	-0.02939286459957069	0.5212272573410441	0.871115356442296	-0.04909265969793225	0.02317351639360725	0.7442572196765207	0.0667026904598079	0.5826582109997449	-0.5766954219229926	-0.5693098302633294	1.584555338553534	0.2440823055157505	0.113414864310843	2.717830184590104	-0.8272159921796349	0.4076632590788367	-1.797847616156906	0.9095972147978558	-0.4582552205147222	-0.2583222138718946	0.9286491543841386	0.1544369948142843	7.115180253796059	1.209126110169538	-7.11518025379606	-1.209126110169539	0.8249664348631044	-0.3405104117276285	-0.05953464788313017	-1.344709273270764	0.414039348961817	-0.06757327450890895	-5.969862511557518	1.393343986030033	-0.2361402359651735	-1.595016185786953	-1.076896718475855	0.3267617134738126	-8.328556737313061	0.09207766981470575	0.001597492386009672	0.01137134106992348	0.001235942217415975	0.01193611786112542	0.01348973709095863	0.01169428730277341	0.007835232252272162	0.01079611929611465	0.00108210824154995	0.04001255973921322	0.2650373239781433	0.2717656081179662	0.2805953505653764	0.2798421523682383	0.05171423632969534	0.04851868450490442	0.001031897765707986	0.03066935738485832	0.001190071039649749	0.02890988545365219	0.001198452039207688	0.0600885785886354	0.001022522481808708	0.03726850634617163	0.001006870581227221	0.01208940808409912	0.001005911115753287	0.00870142992333002	0.05615829158399296	0.05120374345697858	0.1462254869780467	0.1583993837129842	0.2686063560786516	0.3077956533043097	0.001630404134187895	0.01886513422838893	0.00102177214884607	0.01143842160928759	0.001069945526043757	0.01403810494932076	0.002038396937005726	0.005413296007785736	0.001427671567873915	0.008723798280536418	0.01981852925146012	0.06087678355354543	0.007899983004969854	0.02761884399893418	0.2369652669259463	0.2178227074143959	0.001138980093597413	0.02078474916464692	0.001322510524535815	0.01294406668981789	0.001013654087342798	0.01547187801652195	0.002665463619885801	0.005849095308793429	0.001013344945039253	0.01882783989805492	0.05779693185382691	0.09228382533272406	0.001031555426307888	0.03526411086205127	0.01659546420838006	0.01366717748766961	0.01286804098275794	0.01903056289228881	0.001001292198098398	0.005313806460763765	0.04986299886870332	0.04467889882494504	0.2983806110598323	0.2872760416946742	0.001053488647006127	0.09296718646408272	0.001268555759755226	0.03835621034369296	0.1235999786786615	0.09792477988868095	0.1482084864629676	0.1351775009490743	0.1088928462093628	0.07569943932273805	0.1613177208805762	0.1698220191506325	0.2174523638288041	0.1988567341713701	0.001070267515555016	0.006287292866457903	0.001045070081228198	3.479775581451973e-05	0.1596050515648567	0.09716178137828653	0.04183849829447094	0.06697435012244182	0.06479510902058484	0.1047247940576598	0.05672153925830382	0.05963875978103324	0.001010925442923522	0.03544180282596751	0.1649174742666085	0.1996352658766899	0.02707582142601235	0.07829094211454835	0.0758470244902104	0.09601326352206585	0.1160788903353486	0.01993479107495971	0.1068182363942295	0.005162178597902237	0.001000721735569589	0.004891973561277095	0.00100189640739852	0.008626739422490549	0.003607392552057262	0.01275332972169376	0.09324333738637286	0.08414669782120369	0.2440630534110499	0.2301878836541558	0.1559501000128548	0.1975442037484747	0.001094512556303126	0.01171636506519017	0.02872797600608963	0.04162482803263488	0.1474389735732286	0.1332206571308457	0.09169827341083846	0.09790276038889627	0.09621440517879519	0.1336958905466569	0.001008884285193523	0.00328845335509698	0.1202560542172338	0.04562647986353347	0.07375985599419002	0.09037349333716639	0.001010072324864604	0.005691248106187246	0.001014840980617339	0.01936254983622077	0.004356120793577317	0.1429641792939269	0.09951357626779717	0.1129566743027436	0.007094910594825202	1.231148891399616e-06	0.002335460073187118	0.004096239787067839	0.0894638527407116	0.01315170286682003	0.2006015148752195	0.1890644334321293	0.1155143956979892	0.1671867193960429	0.003188577948288734	0.08804614504315242	0.001008818528134158	0.03492794175077209	0.00100260838205046	0.01244835069265393	0.001000839836741413	0.01940778867716572	0.001002014886676198	0.01046169955440225	0.00213790714698305	0.01180712657214089	-0.01510873380618972	-0.0006950664950708832	-0.04397246756645713	-0.05529314117313432	-0.01423874980509227	-0.01495121613840705	0.001007064786331609	0.001003852721294096	0.001008621121451373	0.001020009662478498	0.001010915409380525	0.2102770216383949	0.2450758751486181	0.04059508302776684	0.001016181289906054	0.001119676016316365	0.00135164025643442	0.001030784735698717	0.001001677532656384	0.001000772488883133	0.05016023083335137	0.1811928623153714	0.4040885700037096	0.001013024842261597	0.001016046932062936	0.001003159558009563	0.001029217965271627	0.001033542715763859	0.001014805537255067	0.001005963148975927	0.1947022022100386	0.001050026687520293	0.001028856989013682	0.001004621722099305	0.00101132322804402	0.001013610430010747	0.0909706360589274	0.00101669124391997	0.002509156604571023	0.002878629206227817	0.001001266800391587	0.1142134837371822	0.2659398087074824	0.001095953840227424	0.001005876448444382	0.1306092831829601	0.1562691597125579	0.1148821872663516	0.1682487853504127	0.2060588300095214	0.00114489091468398	0.001021515526999247	0.1416256223496361	0.09514130984153971	0.1507398891539689	0.05363511123790982	0.001013268777648102	0.09425416896324949	0.03294640559172207	0.02305066073899569	0.001025210759070795	0.001017173104842072	0.001000798019603073	0.001002040605257829	0.001006837572592274	0.1043590205003594	0.1811772928521741	0.1625069069904282	0.001116503206418056	0.04531503991687519	0.001018474885550446	0.001004031609473778	0.2205027303122502	0.001009445041046665	0.08383425617876913	0.07063290980183257	0.001012151003942448	0.001016807105638062	0.007675712608312766	0.09384908355240557	0.008558662835825976	0.001074540671754426	0.001002495693754819	0.1740811431174812	0.2797611265215086	0.004357682218268284	0.00101154040879013	0.001003117922165371	0.001001042412210502	0.001002413963574705	0.003766869014873259	0.008643562581967631	-0.01563795346925378	0.0002085925794515891	-0.03899354831695886	-0.05859852816024654	-0.01585479934054435	-0.012828172977096	-7.744354595734151	-2.390909431514573	-0.09463750434779608	-0.0005186902222728111	-0.5458333218833518	-0.288670320070622	-0.04775454417481011	-2.827745346813783	-2.218430399574563	-0.5397781935434727	-0.09520634222417304	0.001511438106125482	0.03186001487959256	0.03490080037780761	0.05292075252178147	0.05573461191885554	-0.3309555994768326	1.390590326862255	5.624380371238025	-0.08164134190800493	0.03868978205686071	-0.04749156242624491	-0.08166252450000759	-0.04018044285891869	-0.89903471810767	-0.4053569661523709	-2.598035318775635	-0.02741225744992476	-0.01712689593918555	0.003140498602817887	-0.05090174923370282	-0.01016439909465444	1.759757499587466	0.03431462178142387	-0.5413450496559081	-0.543045143541965	0.03125424263102933	2.851159075436783	-2.453501165663876	0.0766050448983448	-0.08123156321567862	0.2362611287753303	0.2389650092623028	0.1687333278715786	-0.09906701540812946	-0.7986084851535031	-0.008509329901037052	0.01053887903785004	-0.5564309510803923	4.117891385440201	5.754847595308498	-0.1866204054283152	0.05102143913503352	-3.965585483124978	-0.4759788777903912	-3.841999225635176	-1.258615625396582	-0.7999321183517868	0.01936897806381783	0.06014541702070108	-0.03740051030843646	0.2979742386362182	-2.822453774802744	0.2535658352170943	0.03541880710877203	0.9564969810600266	-1.086033264906381	-3.267926289505823	9.251458222369392	0.07220502893266738	-0.7513202581783236	-0.2665696052305084	0.07480059669258572	-0.002333409275734738	0.933876900646937	-0.3187979440227326	0.009143381124642467	-0.06287090958968404	-1.198830073961978	-1.657600628946867	8.232870262576105	-0.4526602328559939	0.07234583810605094	0.09812123017456575	0.1763047987330188	0.07851107047573483	2.257113575162879e-13	-1.627275983793853e-13
0.11	-0.00499149495629489	-0.04802930611664333	0.06991349045087365	0.3552593913146013	0.9133797087548641	0.002304361437991769	-0.1420070590482365	-0.09901092951475676	-0.08329612689235368	0.3656049051520963	0.06039355888546748	-0.1011650283937209	0.007664394383347722	0.06447063668112171	-0.08228088759469916	0.7668888083883546	0.2430857818096455	-0.7668888083883497	-0.2430857818096604	-0.37597047331203	-0.0522581750486308	0.02586532871311905	0.01277994110654746	-0.1398292133591819	-0.0514474566972415	-0.2624716751493524	-0.01469012750425858	0.5195832843738315	0.8546993037397789	-0.03421715117568574	0.02601493064538711	0.6630234444804856	0.06712615691112056	0.444369703129265	-0.538680542869884	-0.3989490555916069	1.539143999078785	0.2346725755170471	0.1031945276070082	2.961425529797121	-0.761459751740833	0.932070520141538	-1.793781044383921	0.8258660438088293	-0.3892551147777349	-0.1909721855296161	0.8210423880326662	0.01446614899643264	6.71491637264887	0.8925746002210433	-6.714916372648879	-0.8925746002210451	0.9096056992379481	-0.3175384899772613	-0.07270912510606443	-1.327081826719722	0.4105341525837691	-0.03333884770164885	-2.715175160948895	1.53088307146015	-0.08809418538535833	-1.685380056672993	3.770204827668837	0.2455944881130597	-7.776357149390164	-0.005542729740875034	0.00130844928434708	0.01115339410550883	0.001122278241237729	0.01201551675902545	0.007486196928270689	0.007852206048965043	0.004528234149464634	0.008306578459989108	0.001047586124275502	0.03947147991022178	0.24210740177901	0.244694802712712	0.2647213818887707	0.259279266637352	0.04680683770952847	0.04449158464010007	0.001031807150033361	0.02981106730249578	0.001151040377384629	0.02887299602843498	0.001259654429102904	0.06039082378058666	0.001026349461710445	0.03760952255269724	0.001004419556105818	0.01257173907873025	0.001003435443858131	0.009203992828085355	0.05091602754958778	0.04680992011214529	0.1581743023095701	0.1687006512003405	0.3198388682324956	0.3574663193545039	0.001328077928710502	0.01833163044735851	0.001023955344657847	0.01173201460841952	0.001037393866746665	0.01340156470504266	0.00154370094746347	0.004919229660904544	0.001236635033829253	0.008565161354637772	0.01085981524240335	0.05318045121146746	0.004556875435475051	0.02438577868307255	0.2153813248929901	0.1938068910441147	0.001089988182108005	0.02029689228377879	0.001180099743581451	0.01266632664511784	0.001009636271208906	0.01553657249504127	0.001856465809827262	0.004960566223542887	0.00101404357316784	0.01873775308627712	0.07554614563285081	0.1085223675966265	0.001024544082721205	0.03562363426187225	0.009660983054438528	0.00921252740532872	0.007824531300682641	0.01476385670416284	0.001001315809877756	0.005636020496031099	0.08708446471695894	0.0740102363681444	0.282559446493022	0.2649880801120328	0.001074688918991219	0.09386844087767834	0.001139669991199782	0.03739252367666612	0.1262690068407369	0.09950014796168383	0.151069874293209	0.1365310466325776	0.111268408902569	0.07687360453882645	0.1593296007506246	0.1649098397828525	0.2090225817321411	0.1889343229081173	0.001088746132072537	0.006318528890028126	0.00103626993001546	0.0001308575769391052	0.1545846573609877	0.09307797304410557	0.06935434637543518	0.1024102102257627	0.08952612991108805	0.1345309002566034	0.05324003453728034	0.05625046058256009	0.001011776872185327	0.03593185812931709	0.1369001849486416	0.1646657027533046	0.02580156919010551	0.07154468786142573	0.05001972900800421	0.06467900921291672	0.0715549472785309	0.01440013021944548	0.06353709951884962	0.002483256502187068	0.001000789472521688	0.005174441893830194	0.001002164749021754	0.009114086291753969	0.002342641092007903	0.01179083364777732	0.09862061690231144	0.086943150908047	0.2175062657874892	0.202979586575748	0.1542304354846708	0.1964674506927284	0.002037619331498667	0.01310701548672955	0.03562374008992167	0.04803537260228763	0.09587789771126001	0.1384556854356331	0.06029390244135648	0.07962214222814196	0.1271751642711508	0.1886453973892379	0.001010359396630436	0.004144360822657088	0.1038087975851154	0.03855383691466343	0.07073546898100749	0.08682027109064294	0.001013826233254618	0.006392079646438729	0.001015698502471393	0.01934820079460529	0.005147209992638944	0.1511615075181988	0.09793218469406505	0.1108520859464837	0.007283502320402643	3.454263469955566e-05	0.002574350252616864	0.004145360485531034	0.05110301251289481	0.007605099822827891	0.1885785525797463	0.1734264378355998	0.1557375726728083	0.2004123526128119	0.003316964029968704	0.08026089263243513	0.001016170677278658	0.03598186587139435	0.001002820982882606	0.01345225857758164	0.001000935840337586	0.02117715723414255	0.001002182871322439	0.01125095666391975	0.003302196264037115	0.008469674423180825	-0.01561210936957514	0.0009487089216099507	-0.03957742262770743	-0.05791286987695544	-0.01572146547490014	-0.01351737013848932	0.001007161033709933	0.001003956458539354	0.001006840885698846	0.001014440155591369	0.001012273545513396	0.1902993221545478	0.2253736455157678	0.04099991168559512	0.001044853673209686	0.001102545939284294	0.001299493719086345	0.001029949482419631	0.001002030637107449	0.001000932293136526	0.03953696125729622	0.1728396644348029	0.4309837693708806	0.001012731221663602	0.001034840962849819	0.001003809040889807	0.001025662303422223	0.001040981283573095	0.00102220853200345	0.001007221585843953	0.1613616358369712	0.001029637442810923	0.00103420186851474	0.001006159800573578	0.001009620008674493	0.001015752254194555	0.104464544539245	0.001017716890935429	0.00176878507725389	0.001972953316460174	0.001001402637875295	0.1525113711756667	0.2394343284953828	0.001097434058113806	0.001005062709942217	0.1298533335387405	0.1548467175800576	0.114463587407288	0.1455462351417548	0.1840139495368354	0.001076750382278134	0.001031843950840789	0.1510445291076292	0.1103428609991825	0.09550515202974637	0.04487736668757414	0.001012150369857076	0.09189226811397666	0.01700017140898507	0.01203337974701626	0.01687812179200887	0.007777707306369515	0.001000912374154493	0.001002785312466662	0.001024208044179234	0.1074989600510147	0.1599468543064334	0.1418750476080513	0.004633064180358334	0.04208407019629134	0.0345720114871314	0.0332180410668494	0.1252871603715155	0.001013966988611134	0.07693279044213695	0.06349807092240041	0.001022455686330971	0.001016408008001981	0.004542311956051974	0.09736148234675214	0.006572251455361424	0.004304255052275583	0.001003233463535974	0.1631484329602775	0.1552795141517321	0.002683852091721761	0.001034213491889565	0.001002978189261382	0.001001030109753877	0.001002310074143002	0.004094747180422209	0.004993111747191288	-0.01609480965321766	0.003184577412017525	-0.03564947713755655	-0.05998407195414364	-0.01709751405219256	-0.0126348818676863	-7.866746230858539	-2.894095124627643	0.02001940512694118	0.01553649129694695	-0.2562376183553735	-0.2020590382156407	-0.05234247024940067	-2.581309577288571	-1.909741171774181	-0.2814703795438208	-0.07451837091329565	-0.006844487480737587	0.02903342939213554	0.03363684801415803	0.04712994996102196	0.04789890076921937	-0.5420797189333305	0.6518129888053557	4.307076048366308	-0.03391252913524832	0.02509301375485579	-0.06819034584526922	-0.02899193574711589	-0.0006313774906526995	-0.6058172981125614	-0.239406480078396	-2.292441251390481	-0.06542251662321516	-0.02938000265707678	0.009021307271285962	-0.1021867406970105	-0.007726327154775008	1.482333310112341	0.03724829253534178	-0.3515003566279321	-0.3276591919273839	0.03212491422476044	2.977315978004089	-2.043827389143922	0.1011717813028762	-0.104232036126635	0.08052279303838705	0.03608994909874244	0.06584718354611929	-0.8814663779617006	-1.19467530800012	0.006864689566205296	0.009660167540005839	-0.2480501735757988	2.886677632763037	0.4031988672465217	-0.4735900901580149	0.04516206203913203	-2.997140618948752	-0.7992563101459992	-2.411773474518069	0.01171951934077468	0.1084227428675223	0.03317673321799449	0.04571231658866457	-0.1093530042715032	0.2539364175198563	-2.614029877175132	-0.4963976947084272	0.227467782220255	0.3578904344399916	1.266513617219448	-0.5477061883169998	1.633119225759598	0.09539200270125767	-0.6604775963592774	-0.4438215014755576	0.06854479245605591	-0.0008136058503613277	0.7295459552402084	-0.106310290544317	-0.001228128786600469	0.06396288706953601	-0.09365703986712084	-1.469570158075618	-1.036585148967252	-1.006384944733423	0.1362158641785043	0.1024231406448069	0.177922967695179	0.07948801578809757	1.26684261804797e-13	-1.378930779929559e-13
0.12	-0.001207765456572344	-0.05305400081398012	0.0668460720722558	0.3704362019762519	0.9156868682805387	0.003262386605877811	-0.1113361756116204	-0.105847493876022	-0.07163630564988649	0.347653927403638	0.068014404194098	-0.1050056651711215	0.006091833930937473	0.07199132398960716	-0.08290389135159744	0.8318143935622054	0.2503955278774371	-0.831814393562206	-0.2503955278774397	-0.3665259759510001	-0.05532947545522175	0.02507377620876203	-0.0003975727606283227	-0.1357390511790374	-0.05164783125982228	-0.2718586068172831	0.0008983895981762395	0.5195565770751746	0.8374640412697005	0.02067556495029541	0.02816687318039603	0.5915668997387927	0.06662866886121925	0.3136351971198668	-0.4593769431555962	-0.2117238879763954	1.496715227979899	0.2270586264573123	0.08749776898791763	3.166297214030128	-0.5878830423576585	1.388576917779298	-1.797754511853763	0.689536646933899	-0.3905956870368024	-0.1235234545237733	0.6770269640664802	-0.1417793410850614	6.261310296246147	0.5680449179518577	-6.261310296246147	-0.568044917951858	0.9763035348391468	-0.2971525959643173	-0.08554493045263657	-1.308214260024158	0.4075921488917689	-0.008262393599011042	0.8974441549033034	1.570499987453347	0.08731289774593398	-1.758858139299293	6.926544802269549	0.1888673701124629	-6.373110646444927	-0.09211323042814314	0.001163830843006119	0.01115115504521398	0.001065493235121979	0.01222960811683074	0.00439213825149687	0.005896441145799865	0.002844466267257411	0.006898514710621645	0.001031009770427654	0.03912808936209433	0.2197541423023066	0.2202415397111641	0.247265548159625	0.2413354404293293	0.04431215545021893	0.04257270491120536	0.001046104312997672	0.02921765603343362	0.001122959818355937	0.02881389241735008	0.001264175382432598	0.06067813529416907	0.001027844229437791	0.03794793144817311	0.001003371292116315	0.01310369715443104	0.001002278166241741	0.009721826573439247	0.04314556233383809	0.04047673608939188	0.1620046978379415	0.1710786398530349	0.361060420350821	0.3938836384629709	0.001176604242965001	0.01800982134878078	0.001034447729184783	0.01204156580418009	0.001021448391604842	0.01290682084399013	0.001294054085795575	0.004596633474915242	0.0011447834741493	0.008529482026932931	0.00618021614770877	0.04944872663566961	0.002857868789219784	0.02286770673632642	0.1889024948528136	0.1702276164644048	0.001055298377060708	0.01957103087430133	0.001111546633505865	0.01253728884434931	0.001008397747705548	0.01563676236512787	0.001449616258997634	0.004297707037426657	0.001015464154601124	0.0186758460860208	0.0909740790592773	0.121818138673359	0.001021553017057653	0.03600224139999338	0.005699731704716025	0.006598862558760906	0.004784079396971971	0.01213011709678538	0.001001395563125321	0.005935031741273315	0.1227632303572472	0.1034693692810581	0.2627886213695452	0.2456047691462245	0.00108602476835425	0.09494114095965854	0.001074809289270627	0.03641704430267094	0.1275302287826378	0.09956944189370801	0.1522263127286431	0.1359862163642436	0.1124719316580913	0.07701133235765677	0.1491530326845813	0.1522307411951435	0.1954224544121791	0.1747871972013215	0.001063898539720565	0.006266749756547158	0.001037038154686169	0.0002477427537713466	0.1552263625723251	0.09244638875034189	0.09034537867865525	0.1230558427284924	0.07863766239675463	0.1167252758579238	0.04731951294807725	0.05051594485961206	0.001011642895147143	0.03630849287645413	0.1183887750723903	0.1403161839497737	0.01745043017463074	0.0637861291654684	0.0300081326288693	0.04803935726524198	0.05133305999337624	0.01736990276277448	0.04032145623268176	0.004216134328488115	0.001000880530136402	0.005476549120917561	0.001002671394485328	0.009708752949406161	0.001715088027132528	0.0114811836410195	0.1030102780187662	0.08907782694735557	0.1922194504225608	0.1780108013847262	0.1449938623645518	0.187066624887435	0.004260288176218301	0.01596085080996565	0.03769761222179463	0.04942820675279105	0.07761558339776646	0.1412204233023282	0.05618595694838864	0.08375845970910821	0.1044321945078449	0.1642517966540065	0.001013358684562208	0.005124604171636656	0.09104985434117206	0.03247154264107118	0.06586727222979677	0.08150213015960818	0.001020857079316219	0.007125725577436386	0.001015927405750375	0.01934073358921631	0.003987068978815494	0.1580342426195098	0.09851164112554131	0.1107466572255218	0.006395978253629758	1.727676657701973e-06	0.004301660843070937	0.005200854284156396	0.02832650669485251	0.007615231968828646	0.1768122868641865	0.1596815969162861	0.1277799488604554	0.1574781858218368	0.002546988548741634	0.06987855223942055	0.001031186729555119	0.03760779659767412	0.001002857327242872	0.01449206938222333	0.001000977663240525	0.02297332913173732	0.001002214849691006	0.01205441315737955	0.003908878080087732	0.004923556483676538	-0.01608447201334623	0.003480623948880899	-0.03588302686185595	-0.05970980864082716	-0.01704418050593483	-0.01291056073224366	0.001007257281093157	0.001004060195789757	0.001005060649946786	0.0010088706487031	0.001013631681649034	0.1703216226707008	0.2056714158829176	0.04140474034342276	0.00107352605652225	0.001085415862251627	0.00124734718174007	0.001029114229139818	0.001002383741576621	0.00100109209744298	0.02891369168124325	0.1644864665542351	0.4578789687380534	0.001012437601065762	0.001053634993644444	0.001004458523776587	0.001022106641571442	0.001048419851381484	0.001029611526747138	0.001008480022711062	0.1280210694639044	0.001009248198110568	0.001039546748015589	0.001007697879051546	0.001007916789305826	0.001017894078372471	0.1179584530195627	0.001018742537949745	0.00102841354993673	0.001067277426690139	0.00100153847536221	0.1908092586141523	0.2129288482832836	0.001098914276000381	0.00100424897144691	0.1290973838945208	0.1534242754475571	0.1140449875482244	0.122843684933098	0.1619690690641497	0.001008609849881771	0.001042172374684931	0.1604634358656222	0.1255444121568258	0.0402704149055252	0.03611962213723891	0.001011031962063803	0.08953036726470397	0.001053937226244328	0.001016098755033552	0.0327310328249484	0.01453824150789854	0.001001026728707528	0.001003530019675588	0.001041578515777924	0.1106388996016704	0.1387164157606926	0.121243188225675	0.008149625154298661	0.03885310047570822	0.06812554808871323	0.06543205052422908	0.03007159043078162	0.001018488936172975	0.07003132470550491	0.05636323204296945	0.001032760368727439	0.001016008910362694	0.001408911303790811	0.1008738811410984	0.00458584007489685	0.007533969432796299	0.001003971233319096	0.1522157228030735	0.0307979017819564	0.001010021965174663	0.001056886575007029	0.001002838456357843	0.001001017807299316	0.001002206184712223	0.004422625345971201	0.001342660912414933	-0.01655166583718154	0.006160562244583423	-0.0323054059581542	-0.06136961574804076	-0.01834022876384079	-0.01244159075827667	-7.899905846426038	-3.198435736077613	-0.05149592357261141	0.02641980174601631	-0.1685700517872891	-0.07237490271614562	-0.008216687963291227	-2.304236866071846	-1.694618495001578	-0.1181341663928396	-0.04223057954809955	-0.002931399074192238	0.02887327921577508	0.03437933816591504	0.06284616873344205	0.05878878003688862	-0.7188277350647084	-0.1940654400669059	2.973710982896144	-0.03930240543486981	0.04188142139396722	-0.01913228579359163	-0.04736849237498957	-0.01558892326086287	-0.1061131648035881	-0.0623582923170526	-2.510726960659727	-0.07501316316318343	0.01261355292818964	0.01023957689320872	-0.005767769388173537	-0.00452843589690078	1.171203262155328	0.03813136945936911	-0.1731480025056323	-0.2164518274006324	0.02661368462270847	2.876718149381625	-1.872571042296767	0.1108941785628525	-0.08359010458341298	-0.06495369942047262	-0.1407101811058327	-0.03855415158017933	-1.652450859391069	-1.643551373859087	-0.02511236133986428	0.01470395019278865	0.1340138569990071	1.159845865321619	-3.767498524215626	-0.6558637103679996	0.02833732785221701	-1.841576619153491	-0.6784397663442222	-0.9030787533385688	0.4422710543788551	0.08242786605852898	0.02329675695624545	0.0816093746987859	0.09316870319347587	0.165618829130606	-2.374551397326045	-1.411248714697623	0.3280557874435247	-0.04704510277246165	-1.580091352527164	1.215460838835672	-6.61716329320273	0.09707220522364005	-0.5532505231234611	-0.6195533421344682	0.08136347485913648	-0.0009570414253092773	0.6689582760686498	0.08103398303311901	-0.004081907648045953	0.1384037104388406	-0.08748303596661382	-1.278969693503851	-6.999089738969551	-0.9720778293305641	0.1867471592530583	0.1053018141168321	0.1816654668577134	0.08135094726496088	-1.746093934351628e-14	-9.583891250671254e-14
0.13	0.00139491942718673	-0.0571084094186869	0.06561289910710741	0.3852105416270888	0.917949329034536	0.004046170678501507	-0.07878673918254807	-0.1104699105278937	-0.05647554572176167	0.3295356790888085	0.07410102401879821	-0.1090398780502377	0.00510396753659211	0.07794129425857324	-0.08505214327770856	0.8912559095546544	0.2544804150255352	-0.8912559095546497	-0.2544804150255471	-0.356484727161701	-0.05822214914025826	0.02415709652204149	-0.0133575662317888	-0.1316530983260451	-0.051640465634014	-0.2603032178342119	0.01644435521237482	0.5213861312042081	0.8194573374701234	0.08600755370844025	0.02981004470170866	0.5318310278724593	0.06537623438627049	0.2097027123274474	-0.3532166346779536	-0.03761457468088751	1.459000680238773	0.2256398793023034	0.06924298571058531	3.336759814048948	-0.3373629062723473	1.615308079836339	-1.829016536730745	0.5309867366606618	-0.4198022653752027	-0.07528891967469427	0.5163068492227791	-0.2855257746816437	5.617750320501423	0.2479392890486329	-5.617750320501441	-0.2479392890486364	1.030640751843642	-0.2824823314259054	-0.09713234503249443	-1.286534638857837	0.4101663721309408	0.00795041145503882	1.317261823188857	1.532064018751937	0.2766475233317578	-1.835545445962481	5.869396164292062	0.1433361078363852	-5.595021792051607	-0.1572494300036179	0.001087099173989562	0.01128214780416062	0.001035414797184421	0.01255888222582513	0.002740585920302435	0.004854299536777257	0.001947132341672876	0.006093169607280268	0.001022657820665044	0.03897858217268257	0.1987719736417799	0.1986222048247032	0.2303236064636782	0.2255295364966431	0.04155175506935883	0.0405912988091618	0.001069788069536966	0.0288709777814561	0.001101573067075508	0.02874995257003715	0.001380471741827789	0.06100996834345912	0.001033915695055734	0.03827631308307263	0.001002967278482309	0.01369631936399044	0.00100174932596267	0.01027674889174574	0.03490517847844025	0.03374187232795818	0.16170926525722	0.16787743028926	0.3955047162664393	0.41985032168308	0.001096256232829598	0.01781814324124222	0.001070935965729793	0.01239683771470237	0.001013495064975676	0.01255164687028196	0.001161565053708403	0.004365830816308305	0.001096578390311831	0.008563030444863996	0.003674037615124701	0.04797297066825285	0.001953939997062522	0.02229184429853452	0.1621771675375231	0.1466185124577606	0.001033241413866702	0.01860762764157837	0.001076296840123696	0.01254194819062149	0.001008206832781875	0.01577091268234122	0.001233231139986065	0.00377151890473989	0.001017186441944595	0.01863629805781072	0.1040766775382371	0.1321912239549902	0.001020288950705629	0.03640206975214232	0.003424810601268901	0.00509269057508554	0.0029674155042359	0.0104798447575659	0.001001526623492137	0.006201243892162285	0.1560705172549008	0.1314955340037011	0.2427074934082065	0.2279290642330817	0.00171713354799951	0.09632251615638381	0.001040226721610477	0.03537180627313627	0.1273796235599847	0.09824992082161903	0.1516910661130269	0.1337571085929123	0.1125096354429683	0.07616660318453314	0.137615262669385	0.137474786481978	0.1809245220867071	0.1585810268266591	0.001037552516799676	0.006163686228107796	0.001326397151102234	0.0005139904188558714	0.1589978822318722	0.09552226968940045	0.1086657840612504	0.1350905536718704	0.06408794215712164	0.09125605331967847	0.0409839751602668	0.04440885627532194	0.001011756563605006	0.03653609315607245	0.1051316985926264	0.124953856779864	0.009616559174444667	0.05810229516336358	0.01639386152057214	0.04062802945664612	0.04187668068246003	0.01774187826304778	0.02795063817763283	0.003646696794444552	0.001000989994742648	0.005785974937082678	0.001003233819492493	0.01039656296597562	0.001388796885467426	0.0115690489148722	0.1072929779333558	0.0913930269675686	0.168974254527342	0.1558434803859255	0.1341170333385476	0.1738187650166257	0.01195149612025963	0.02423909446950153	0.03987727611502252	0.05030479522682108	0.07723712019999317	0.1368779658968028	0.06047567202714107	0.09277435226112254	0.09910985841816415	0.1448229515273104	0.001023060461632034	0.006048010367779983	0.08072722231039892	0.02755086658055228	0.0608323086667952	0.07589227489175553	0.00102994134582065	0.007762140003337486	0.00101664986728371	0.01933537969236554	0.002681315860956159	0.1639032196296841	0.09942407792327632	0.1115434911216285	0.005629275366669486	4.59085806944144e-05	0.008927049081724241	0.008239908428803846	0.0154646942316892	0.005875710178905954	0.1638067300950331	0.1473211386870966	0.09472436370027536	0.1120036963247287	0.001795411122192571	0.06164553229826253	0.003501547691437579	0.04206008179198969	0.001002855220237089	0.015503348755053	0.001001006662850074	0.02472377687892332	0.00100221418125926	0.01282455495156931	0.004725556226945313	0.001493396191701593	-0.0164295059384434	0.005574946966198703	-0.03334480024876701	-0.06082420434020629	-0.01821874039876036	-0.01220121972779187	0.001007166262168899	0.001004146692160131	0.001004144381249056	0.00100761148045019	0.001014247656358229	0.1554353900564873	0.1943072158654474	0.03554707060574308	0.001112135358648764	0.001074139627820765	0.001716813710637819	0.001049643435609555	0.00100268481660117	0.001001289404464246	0.02193884536409174	0.1583862969567042	0.4769832093130769	0.001012730600981383	0.00115568802888912	0.001005860121640202	0.001024800498973078	0.001044672870900847	0.001022633340048079	0.001007700937222457	0.1099465669600454	0.001011159936967787	0.001039645760825383	0.001008270650226398	0.001007599344189528	0.001019896610777044	0.1258799909158731	0.001019168662898075	0.001020891493030548	0.001045699233554138	0.001001768383634049	0.2202085521097222	0.1991202691234792	0.003454663217103884	0.001004213523548096	0.1254608098229116	0.1486033945100175	0.1112738445414471	0.1172785838284791	0.1520356860232618	0.001011415791979383	0.002123193297050911	0.1688694982491708	0.1415672636749745	0.04922912881563966	0.03101506613752305	0.001012588002441026	0.08308131120029011	0.00107898935586687	0.001017904123835859	0.02843223365294243	0.01260442857776626	0.001001169213368512	0.00100406372199307	0.001054361265087533	0.1156819570950116	0.123407479726665	0.1142811224406211	0.03037698054666086	0.04553302392377009	0.08413994809536662	0.06618706887385531	0.1432702070265357	0.001045568095959354	0.06399700546343622	0.05277853779836045	0.001045010001374845	0.001018580145675544	0.001226689043877476	0.1005362992785783	0.005011710425010024	0.01919243334046727	0.001003076253365801	0.1344524359883244	0.06048316553270759	0.001009377159057024	0.01034116761807716	0.001002865356064097	0.001001052946560331	0.001002219662909278	0.005784579078582212	-0.001816175876844033	-0.01667681194455003	0.007200777760808768	-0.03163808906816841	-0.06150227091331786	-0.01929610959952161	-0.01129958189895217	-7.849861412750456	-3.279739462973396	0.04787291934282695	0.03836374253197884	-0.05917521578555206	-0.07705939203261106	-0.01373586782160541	-2.022751990216166	-1.466633261092379	-0.2697315640537883	-0.02599824737868887	-0.008546744461519973	0.03696580721447278	0.03151611369592471	0.05869251898853237	0.05467320287165241	-0.6391328128768685	-0.4348676997224267	2.2518387853217	-0.006592982649028085	0.03359332322188838	-0.04183611817718984	-0.009670795056356729	0.01385005641869576	-0.1455892343040928	-0.04550191345239119	-2.210827071485331	-0.1123627794079631	-0.003155124124800512	0.01572245003634909	-0.07465762012741349	-0.003204305331045305	0.904686563111426	0.04161037161895802	-0.12263876607126	-0.1208601723420579	0.0261431031253004	2.723681123714853	-1.659776661706869	0.1607102737246389	-0.1173776963780859	-0.1993652942251992	-0.3052571534761436	-0.1312753526889995	-1.31658038346339	-1.564635577869224	-0.00295037437112621	0.03687144759266446	0.4575784325283214	1.179911022558071	-1.499668655700115	-0.5735990568763817	0.0167771891580345	-1.270613922001539	-0.4476687901439123	-0.5719484254506148	-0.2437262918212265	-0.1464929780437185	0.03492787739969864	0.06381159503456667	-0.02862096901346347	0.2855587196139453	-2.062443319187003	-1.231201774533166	1.248710094436936	0.1984279592252239	0.2597439411660707	0.5544950735208625	1.607757803847194	0.08846124846385164	-0.4408408864715905	-0.5138024308776243	0.05371762210966405	-0.0002212817713543558	0.5154941967698032	0.07518906968686496	0.01032457822930433	0.4499135927976139	-0.2099584334639782	-1.217300298101085	-2.431179920437037	-0.6515359357348656	0.6629620153584626	0.09738649004978883	0.1690262445445029	0.07330734048313554	-4.249338650744239e-14	-5.690781307803116e-14
0.14	0.003042307444063154	-0.06015257064535003	0.06603970318610597	0.3996331751420756	0.9202037929653633	0.004646925123456999	-0.04473758448533166	-0.1126100043665965	-0.039895483813327	0.3110111689567674	0.07869812730031331	-0.113472818010457	0.004561273630534312	0.08238425616406718	-0.08856750145612773	0.9439845483373669	0.2553344492059888	-0.9439845483373654	-0.2553344492059901	-0.3459392703376707	-0.0610011258913845	0.02314430254529216	-0.02618326963079739	-0.1275243647279037	-0.0515245251768225	-0.2474408067239634	0.03140708764053466	0.525050519447228	0.800891875843519	0.1326543525348191	0.03110497881073875	0.479247302593157	0.06350616495231023	0.1225758237437838	-0.2573274675482154	0.1202715208521276	1.426374000809874	0.2254592618158396	0.05089184345427658	3.466240867658106	-0.09141847972653157	1.672437313842142	-1.879006875299132	0.3916333382888141	-0.4703411032619336	-0.03448895689736187	0.3756252913804456	-0.4152005915458998	4.918734854299205	-0.07812567557720686	-4.918734854299205	0.07812567557720662	1.077145141785317	-0.2744132091822836	-0.1047677884584169	-1.281356245593705	0.4161482979214735	0.01345257267760482	1.158848580337403	1.453853350245836	0.454279720543225	-1.870609704704805	3.189506815919101	0.1192198876465986	-4.94268132903947	-0.215640222230454	0.00104869162160814	0.01151218231117428	0.001020424074595987	0.0129754574169471	0.001907695871419604	0.004326597914392843	0.001495969219374654	0.005590021388497579	0.001018791816765659	0.03901234964799389	0.1796318324617233	0.1797240623269174	0.215146409188958	0.2120013558163466	0.03733253268510812	0.03734638342910365	0.00110093597778726	0.02871982755522324	0.001085242371766316	0.02866915404661923	0.001673222617398717	0.0614069009699179	0.001047219101168415	0.03858263621973892	0.001002915987324809	0.01433783245037266	0.001001583743545888	0.01086484101580018	0.02714507423950046	0.02747432391866438	0.1591400094719955	0.1626074613178993	0.4243816408509822	0.4395646766533158	0.001056231592402208	0.01772676636414236	0.001140213394546786	0.01280183951879498	0.00101022137338733	0.01227142629583502	0.001096653097303013	0.00418564245915747	0.001070605853649764	0.008637512146369234	0.00240178666326679	0.04740591783765302	0.001499690120334431	0.0221039141031717	0.1380337370782513	0.1260164104183768	0.001023173448768494	0.01742986936590277	0.001058725890291337	0.01264471755360245	0.001008397949171762	0.01593385063538419	0.001124811981393774	0.003300799375480444	0.001019048930729238	0.01861529727661186	0.1147763364907479	0.1399373253143949	0.001019870376649966	0.03682997024556906	0.002270725075866893	0.004255039800472891	0.002040139648444757	0.009567763011930124	0.001001707132965168	0.006448180955144795	0.1865585366915036	0.1578463183267017	0.2245228329813791	0.2124651014845919	0.003207445157327343	0.09806193469289674	0.001022923311128891	0.03423108647423674	0.1258043402871304	0.0955738404246493	0.1494566451952938	0.1298781576884074	0.11137652997833	0.07436815191099044	0.128331126289993	0.1255423275214446	0.1679505579311834	0.1441554281080213	0.001025787827840233	0.006058741668714966	0.002011039706129719	0.0009516890010104059	0.1645629020837651	0.1011262794351972	0.1255771494056407	0.1453103571637402	0.05978233180318623	0.08326544929857542	0.03515537130254968	0.03888306271390841	0.001012591779018633	0.03663592588103565	0.09451889921818749	0.1141094033662731	0.005555702033857655	0.05504591824165272	0.009118258250002948	0.03674515641500851	0.03468174046918605	0.01497837017639724	0.02032028301778014	0.002282722664024343	0.001001115977746405	0.006101896091231165	0.001003781875432921	0.01114216417851741	0.001231832936636979	0.0118482578494324	0.1118677376923546	0.09455175223367526	0.1482171143315809	0.13669132466592	0.1246829990575808	0.1625850190953684	0.02653653514355993	0.03935739569813476	0.04413556716873791	0.05291806917018933	0.08400013915217429	0.137378183520524	0.06314944976656493	0.09418390921859533	0.1423219466651932	0.1739342234505411	0.001041454620071625	0.006910873430134004	0.07212836589070488	0.02345560096179757	0.05641183658078103	0.07099838715317296	0.001040608814411668	0.008356042255397229	0.001018297184495526	0.01933415708334766	0.001933071064969579	0.1685572679710307	0.09980530596295509	0.1121875640892041	0.005452903064341899	0.0001563490366266662	0.01694443301279215	0.0138092556262217	0.008614317043908469	0.004425321070614554	0.1487202411848648	0.134852024038928	0.0871632178752107	0.1021471522133761	0.001418019396293393	0.05730763798802176	0.009328610058717915	0.05005207961975874	0.001002867623956408	0.01644844777522309	0.001001038733851352	0.02636589726193654	0.001002220589742899	0.01353315854524865	0.005905751430971877	-0.001755881765129416	-0.01662794798505478	0.006966531649454903	-0.03205384678441357	-0.06128410635018399	-0.01924751425348942	-0.01120343348675821	0.001007075243252521	0.001004233188541188	0.001003228112553134	0.001006352312197296	0.00101486363106643	0.1405491574422737	0.182943015847977	0.02968940086806269	0.00115074466077673	0.001062863393388765	0.002186280239536619	0.001070172642081778	0.001002985891626338	0.001001486711493019	0.01496399904694144	0.1522861273591736	0.4960874498881005	0.001013023600900602	0.001257741064137342	0.001007261719510058	0.001027494356376782	0.001040925890418982	0.001015655153349781	0.00100692185173671	0.09187206445618626	0.00101307167582648	0.001039744773634112	0.001008843421399164	0.001007281899077136	0.001021899143177969	0.1338015288121834	0.001019594787844546	0.001013369436124111	0.00102412104041693	0.001001998291906591	0.2496078456052919	0.1853116899636744	0.005810412158206203	0.001004178075660609	0.1218242357513023	0.143782513572478	0.1085027015346697	0.1117134827238606	0.1421023029823739	0.001014221734074247	0.003204214219418895	0.1772755606327194	0.1575901151931228	0.05818784272575285	0.02591051013780667	0.001014144042814366	0.07663225513587615	0.001104041485491076	0.001019709492638952	0.02413343448093678	0.01067061564763379	0.001001311698029293	0.001004597424309602	0.00106714401439818	0.1207250145883528	0.1080985436926376	0.1073190566555657	0.05260433593902098	0.0522129473718315	0.1001543481020201	0.06694208722348009	0.2564688236222854	0.001072647255756283	0.05796268622136772	0.04919384355375211	0.0010572596340278	0.001021151380987012	0.001044466783966743	0.1001987174160583	0.005437580775124083	0.0308508972481384	0.001002181273411954	0.1166891491735754	0.09016842928345782	0.001008732352943124	0.01962544866114302	0.001002892255770922	0.001001088085822753	0.001002233141107149	0.007146532811193208	-0.004975012666103012	-0.01680195805191852	0.008240993277034194	-0.03097077217818265	-0.0616349260785949	-0.02025199043520244	-0.01015757303962764	-7.717202746278171	-3.436910666798122	-0.03168757401003593	0.04388001816074184	-0.06568205449225208	-0.01193552579115163	0.02843824501918112	-1.759998388336583	-1.239073844523675	-0.3708360220243872	-0.003124974398910435	-0.006303134300043913	0.0418931946531471	0.0299676385208265	0.07262434409452612	0.06542274118456536	-0.6253646646454641	-0.6078173215826385	1.723245332921822	-0.01924215936050596	0.05182740010449003	-0.004141605946032119	-0.03724563212708358	-0.007402266584184749	0.07562746261466748	0.0152281561792807	-1.909326567207039	-0.1178841717240609	0.03223555634815124	0.0159971040372425	0.005325951314627726	-0.0008189856006827576	0.645806477711692	0.04374579773666488	-0.03944376069768343	-0.06881370868996152	0.02275866703721882	2.541642069453276	-1.43022260936621	0.1825028465083368	-0.1026864584335502	-0.3362655643961785	-0.4706788077403081	-0.2292985716636216	-1.087751708864128	-1.287437042652459	-0.02548856752726239	0.04899413361005785	0.6396396183427718	0.7968643750194667	-0.2717748207878594	-0.5396047058392603	0.00278381688781508	-0.9380018678891321	-0.15294835022469	-0.1973877999286172	-0.1848256630064498	-0.07647945322227265	0.02459582453888162	0.09316761389565299	0.1314374353858611	0.3343238783100493	-1.771518341568042	-1.008425924791657	1.696067301260108	0.3002919910918866	-0.6115563466796906	-0.3058062800755804	3.090860116774832	0.08496357847206168	-0.3881684347726839	-0.4763598362850989	0.07286104009233078	-0.0001307832498189026	0.4259725423066918	0.05048179732361258	0.009170002722932441	0.6444623209900034	-0.0296564996416675	-1.30070097729948	0.1244993381815449	-0.193052703151585	0.8946896859394885	0.09206574358392773	0.1599999940240776	0.06904330716324504	-2.889467021697258e-14	-1.898959993828882e-14
0.15	0.003889481203001358	-0.0623146150260218	0.06791106625319381	0.413754169166477	0.9224512772125538	0.005073175780734657	-0.009656656257125419	-0.1124180835480807	-0.02330037972008318	0.291925654414517	0.08204504937565968	-0.1184672630976508	0.004390111003242731	0.08553641520870112	-0.0932561745107868	0.9897763821232407	0.2529601364844975	-0.9897763821232248	-0.2529601364845095	-0.3349458975777267	-0.06372146682169517	0.02207744216456352	-0.03906854005115781	-0.123337217466132	-0.0513965065947802	-0.2326663081568548	0.04537809373534661	0.5303635013964815	0.78226699328576	0.1519843721544354	0.03224031786831735	0.4314649283247383	0.06119797612224012	0.04768027192539134	-0.17647156181846	0.245758331546504	1.398456878510299	0.223620258627382	0.03517605000172098	3.544193930538595	0.1227517971774255	1.63418318664719	-1.936533066400368	0.2823581178383633	-0.5237096134212461	-0.0003319827441372391	0.2568519563838658	-0.5146873032611711	4.238927119144894	-0.3922680347222409	-4.238927119144915	0.3922680347222354	1.121566163295306	-0.2697506327390218	-0.1080250678377515	-1.297958295150109	0.4205874100041099	0.01183036065793933	1.817040449407935	1.339070147073287	0.6039442406909741	-1.847936336873213	0.8183617858938952	0.109509754251805	-4.592136867217832	-0.2460301606478373	0.001028415825095141	0.01179533369555409	0.0010125909103623	0.01346079316339106	0.00146497628452925	0.004037641533535434	0.001256073835092248	0.005287694918606248	0.001017023392436054	0.03923007178715215	0.1635189471498054	0.1636055549347179	0.201439613080113	0.2006294337548437	0.03227920211576182	0.03332378695264594	0.001215968264463823	0.02879869602443982	0.001072729126333253	0.0285883446902222	0.001870975365782077	0.06173500873115042	0.001059774423569367	0.03885558465626268	0.001003025158683569	0.01503805499180119	0.001001578328079801	0.01149938765283701	0.01964194230549718	0.0215141033618055	0.1534348121466118	0.1552348908807762	0.4484723318090833	0.4548753178379011	0.001035198854829524	0.01770026715290628	0.004185207085021383	0.01613827256839108	0.001009108384142638	0.012065186054964	0.001062602595276812	0.00402181802508122	0.001055057660684651	0.008730100624996741	0.001725544752858341	0.04742999454752628	0.001258609605069005	0.02216054412148826	0.1174447587246469	0.1087236741978052	0.001017884021902556	0.01612297457518229	0.001049609640259702	0.01285286652193455	0.001008787104327921	0.01612081158352065	0.001067252902744731	0.002880160932129285	0.001026734168215648	0.01861526016435466	0.1231158999227043	0.1452480834823435	0.001019951524256934	0.03728930166749143	0.001655424581211374	0.003803908181041685	0.0015425706172542	0.0090242643236056	0.001001940201981113	0.00666609258271289	0.2149703150523638	0.1825066611996887	0.2068972716739946	0.1989852749279474	0.005194741154858324	0.09992377617771582	0.001013737706402967	0.03301315341561243	0.1226090739135215	0.09156380610533472	0.1453695678757959	0.1244126364840704	0.108845944029809	0.0715871052744224	0.1208124006634093	0.1160123532662891	0.1567300735445065	0.1324032629695864	0.001093797608532322	0.006011303147355633	0.005455836419288812	0.002352181867571741	0.1703868371663099	0.1079385578725829	0.1357477014606514	0.1472208349963915	0.06006691671044912	0.08065942811784167	0.02940793243653448	0.03354497312071521	0.001014916220990388	0.03663099591925768	0.08541390362411008	0.1054646923922654	0.00338351479383586	0.05414480214230435	0.005196827779571199	0.03525429598936851	0.0295606486407328	0.01439779600746634	0.01588076847535483	0.002179172051272657	0.001001268032721203	0.006421020244736613	0.001004201219909978	0.01194788447118669	0.00114462278084382	0.01224760986265606	0.1160655607429203	0.09795250902357891	0.1299321506890508	0.1203127356602675	0.1153299417965673	0.1522728083772398	0.04050648292400048	0.05390107276889903	0.04816672916352677	0.05529251495902129	0.08325987906513982	0.1284107988037497	0.06340577227024508	0.08973578598570355	0.1772906481187177	0.1797160018656463	0.001084209805089726	0.007782141082774139	0.0646953090294605	0.01984155234545108	0.05241993904490304	0.06661341813556976	0.002131163081608348	0.01010489085534962	0.001025415765269106	0.01934155946148042	0.001498232309413688	0.1718056670089751	0.09928693309138642	0.1122336698142902	0.006045857834079855	0.000309502223736864	0.02579035269263744	0.02037708556874571	0.004926439973266214	0.004070974907022858	0.1321013197485426	0.1212953709911265	0.08819993279218794	0.1025182690611011	0.00121745573283646	0.05695386551608708	0.02023107733921762	0.06275051834443961	0.001002932095018319	0.01730673677822173	0.00100108835653809	0.02785717392207962	0.001002264702667109	0.01416724099060988	0.007729087533791489	-0.004820142270449825	-0.0168077020336509	0.008360625709550564	-0.03087801651442737	-0.06090646564835285	-0.02012258817607336	-0.01022668106117537	0.001007512975353514	0.001004612564297862	0.001002826153234977	0.001005802195798122	0.00101545308722274	0.134524305093335	0.1731688152727211	0.02355487892273095	0.001492288698749766	0.001057030127891238	0.001985087475698526	0.001075101599991307	0.001003268117749774	0.001001645438881381	0.007989146868589911	0.1375801373420119	0.506633397745081	0.001013546740423612	0.0125529827811886	0.001008532494575202	0.001026871089872716	0.001037137214029092	0.00102157667267255	0.001007715573800679	0.08229419774028368	0.00101179318924688	0.001040438768562381	0.001009487095203893	0.001007371975900676	0.001045590591395299	0.136499468164697	0.001020409220357547	0.001012098391716813	0.00102234763001146	0.001002338816193375	0.2750991598912769	0.1679021371247338	0.008538159140196186	0.001004177743216648	0.1144755397691779	0.1348982333298967	0.1023861270501323	0.1079566974902805	0.1359588708457984	0.001291813373444085	0.01405425583942414	0.1819056362979754	0.1449775519857113	0.06234741485455075	0.0200547626545454	0.001020035266047154	0.06986404250896995	0.001082395744123883	0.001016048434911172	0.02319341024254899	0.01121533353643769	0.001001523209805845	0.001004671631283884	0.001042511685845035	0.1233144082861698	0.09674708014388948	0.09672491019970515	0.06019050183707891	0.05373429408757108	0.06665587121933339	0.06096006006246165	0.2097467074053246	0.001176152210471966	0.05266761764843418	0.04600191037312653	0.005140012916309064	0.001042700541265719	0.001044426659872997	0.0971459847363232	0.007721078250728861	0.03977116843089005	0.001001828380703498	0.09798182315739667	0.08911176864505499	0.001008258836826249	0.04282350093518351	0.001003089661961449	0.001001183918583541	0.001002376154493044	0.01001846741468977	-0.007760506459247642	-0.01699205126763293	0.009850425715659219	-0.0296279817134369	-0.05994605660232818	-0.02089414029135406	-0.009305215052830686	-7.504662575470186	-3.745313769014248	0.05953280317353988	0.05221628692392868	-0.006932197758392697	-0.03723711530952642	0.02240672400648745	-1.460298325349408	-1.044544906544205	-0.4316178163084582	0.01923412493733079	-0.009178717812738879	0.02465274466045908	0.02494960962575705	0.06977026762486498	0.06331374530363992	-0.5746298733389288	-0.8631050680424709	1.341142895371835	0.007039952041946509	0.5765828542792004	-0.02716210519419481	-0.004832736719750422	0.01794748325359723	-0.03017161139167316	0.002598562489503206	-1.553047751135364	-0.1384084261344667	0.0168242746931873	0.02053412386732347	-0.06433380076276012	0.000961238172249176	0.4193378825194345	0.04775574319491276	-0.04337547624105611	-0.04157944694681317	0.02083896303861346	2.390553229497883	-1.287517482984377	0.1887046605196235	-0.1318230423844468	-0.4636661064324656	-0.6197871295296847	-0.3257777263918558	-0.8347301179770646	-1.063914653719598	0.007844765292441521	0.2223305334225046	0.7238106485864341	-0.373353520875528	-0.2580117801726756	-0.5311791941725884	-0.003996557563809193	-0.7939724168837072	-0.03041848308929967	-0.1014350151910962	0.04057153472833104	0.03946138570662238	0.03571833115855351	0.0754299162708231	-0.0049766193784251	0.3454006399616836	-1.525212865395018	-1.054514096389853	1.239390252704079	0.1791011284301513	-1.250168356376341	-0.5606492790944179	-1.508605682840763	0.08933720168240968	-0.3349930164079348	-0.4087941500447763	0.267560734628554	0.001459287394678316	0.2349900953450161	-0.03913478072749708	0.01989016262436286	0.6721637906380648	-0.02698736329949162	-1.412827828163806	-0.07950732786826785	0.1093400537100571	1.580317077922928	0.07974450264299845	0.1387516125490901	0.05818964457805537	-3.077188303991042e-15	-8.456400126909245e-16
0.16	0.004012339760372835	-0.06370980494630879	0.07079001459668674	0.4276149542011018	0.9246678515574783	0.005366801363392936	0.02603127717660546	-0.1102959853481183	-0.007459826443559436	0.2723117669638739	0.08443743047816538	-0.1238502442638216	0.004542865691667593	0.08756220406858065	-0.09870431319886551	1.028748995045629	0.2475784651914796	-1.028748995045627	-0.2475784651914803	-0.3235072120099308	-0.06639805166333428	0.02099538558552909	-0.05218764466724892	-0.1191264914163658	-0.05129433362511009	-0.2106802114093324	0.05816293614913649	0.5370419556887159	0.7640617585055252	0.1518588818104945	0.03332841050330466	0.3878376983973289	0.05858490940207266	-0.02228721657017207	-0.1039565754721344	0.3217885761323909	1.374332202854562	0.2192772813338197	0.0243668285304003	3.587641908765741	0.2946169965598263	1.521527150499004	-1.984681456982573	0.2007251437130575	-0.5480483190609272	0.03029450621434053	0.1503512544380767	-0.5670937182297084	3.554890681602568	-0.6795973898827503	-3.554890681602568	0.6795973898827501	1.166207703355621	-0.2656619914479594	-0.1078070281195925	-1.328123084739786	0.4208640555202857	0.00828345020311866	2.601168216420318	1.216620614041155	0.7273741891393813	-1.786680149200019	-0.7015951767919124	0.1097706031169402	-4.111652460837855	-0.2766158002499037	0.001018500870948658	0.01212713741985725	0.001008865920369586	0.01400036627123926	0.001243018580796201	0.003891494437284287	0.001135761572341193	0.005071132140001147	0.001016434469952704	0.03960649495241842	0.1510716330178602	0.1505861911150013	0.1890159009933295	0.1909257709101176	0.02666655214176681	0.02875533624186287	0.001444208631338313	0.0291112191878566	0.001063556854891288	0.02849918007369714	0.001869419501871644	0.06191844360445449	0.001068514768662085	0.03908817962903213	0.001003220901240474	0.01578023987150817	0.001001655025808709	0.01216765910346873	0.0122918923370712	0.01582271791949321	0.1441090219980307	0.1454171939130329	0.4680757548647007	0.4664327343882861	0.001024948134155733	0.01772951810340643	0.01127954038939479	0.02355596949360884	0.001009187865410002	0.01192707093265383	0.001045270394413497	0.003902718083660932	0.001045391226223535	0.008837012230004909	0.001389355650562174	0.04761529579545613	0.00113837523785161	0.02228589965322812	0.1008990181339516	0.09487891391111594	0.001014600984701439	0.01476342804915294	0.001045400426944947	0.01312980379572661	0.001009303582669629	0.01632731387810919	0.001038524137759274	0.002516520144828166	0.00104242596058305	0.01863751554941211	0.129059043308607	0.1483839374976053	0.001020399493024348	0.03777779024067715	0.001346306186134302	0.003535672014700024	0.001292373104306061	0.00870230571366225	0.001002227025900276	0.006865266307118829	0.2415157775863064	0.205659917403727	0.1890256819226135	0.1862792562044803	0.007540808450936521	0.1018128121045237	0.001009146832399757	0.03177616784488213	0.1176867246961815	0.08634202215668683	0.1393388525598468	0.1175351811697592	0.1047999457622906	0.06787525796831612	0.1147747837871949	0.1085179856456946	0.1473685102015549	0.1228587616599299	0.001266601475435925	0.006052515015359743	0.01251976616668716	0.005222821543858639	0.1757113559179219	0.1156223839959486	0.1365965688951528	0.1386715924985084	0.06209318967205187	0.07793356639885092	0.02354941822479555	0.02819615920254737	0.001019024925789165	0.03655145976310856	0.0772040118299368	0.09816931322916661	0.002274777168372389	0.05437467631109654	0.00319548236101308	0.03470344151139612	0.02638424848645994	0.01522701498112287	0.01383548801758405	0.002745791478828819	0.001001449831187266	0.006746049214196097	0.00100444790811908	0.01279983193662845	0.001088696334445404	0.0126805337295383	0.1195749428748159	0.101451228238734	0.1140646453408495	0.1057667992413512	0.1053361492346072	0.1414847796164682	0.05120939531470675	0.06467964354843707	0.05102161770591555	0.05659017097387049	0.0680815396152873	0.1110098611989581	0.0608602761130296	0.08343430538487895	0.1795384337649033	0.1522800848119593	0.001157344063674339	0.008698562456183702	0.05813623678336564	0.0167487060753775	0.04876789141792557	0.06265930049602376	0.004708275749470983	0.01352029804250346	0.001039752791211706	0.01936030340768904	0.001280394852032937	0.1734827264793933	0.09769140436035845	0.1114473859062032	0.007474186107078805	0.0005227428474366518	0.03453221727173704	0.02731373390142863	0.00304809564452177	0.00417008120015032	0.1142547958150971	0.1065515035575937	0.08833260416583191	0.09997237847137909	0.001116882318797439	0.05923527596109141	0.03674397719271316	0.08036480155674562	0.001003063067399311	0.01804638674061353	0.001001161096054186	0.02915085500381823	0.001002358290985134	0.01470528069019312	0.01025148930372911	-0.007698558300986417	-0.0169943488603259	0.009898278688665723	-0.0295908794479348	-0.05965467243023132	-0.02084237938770241	-0.009332858261449788	0.001007950707462169	0.001004991940062284	0.001002424193920572	0.001005252079402481	0.001016042543377022	0.1284994527443963	0.1633946146974652	0.01742035697739851	0.001833832736721406	0.001051196862392248	0.001783894711861554	0.001080030557901654	0.00100355034387351	0.001001804166270183	0.001014294690242252	0.1228741473248508	0.5171793456020604	0.001014069879949168	0.02384822449823695	0.001009803269636512	0.001026247823369341	0.001033348537637084	0.001027498192000427	0.001008509295866654	0.07271633102438105	0.001010514702670164	0.00104113276349033	0.001010130769005714	0.001007462052730792	0.001069282039616687	0.1391974075172106	0.001021223652869223	0.001010827347308909	0.001020574219603457	0.001002679340480232	0.300590474177262	0.1504925842857931	0.01126590612218514	0.001004177410782606	0.1071268437870538	0.1260139530873159	0.09626955256559502	0.1041999122567001	0.1298154387092226	0.001569405012827757	0.02490429745942888	0.1865357119632314	0.1323649887782998	0.06650698698334923	0.01419901517128327	0.00102592648928004	0.06309582988206373	0.001060750002756964	0.001012387377186528	0.02225338600416047	0.0117600514252414	0.001001734721581862	0.001004745838256995	0.001017879357296572	0.1259038019839866	0.08539561659514204	0.08613076374384215	0.06777666773513644	0.05525564080331058	0.03315739433664627	0.05497803290144215	0.1630245911883621	0.001279657165191108	0.04737254907550084	0.04280997719250165	0.009222766198589201	0.001064249701550877	0.001044386535779724	0.09409325205658814	0.01000457572633348	0.04869143961364139	0.001001475487996409	0.07927449714121801	0.08805510800665281	0.001007785320714075	0.06602155320922398	0.001003287068152883	0.001001279751347202	0.001002519167880345	0.01289040201818637	-0.01054600025239229	-0.01718214448334735	0.0114598581542842	-0.02828519124869117	-0.05825718712606141	-0.02153629014750566	-0.00845285706603369	-7.219608900653609	-4.151289571140691	-0.02195710607860572	0.05472749043114315	-0.03712019760633889	0.005217212480522676	0.06017845028142559	-1.140169673839802	-0.9054220011681242	-0.4800068689153704	0.04360596443917893	-0.007974186326757837	0.01295861706700921	0.02189694576441492	0.08101681174613204	0.07216770390115146	-0.571597641751319	-1.096842627706675	0.9726004060835238	-0.008092127027518497	0.8680801752229128	0.009483417766449936	-0.02830073364194292	-0.004537641340702249	0.1078723702937705	0.02897325887877155	-1.219731380429602	-0.1284145187602595	0.04599321751758848	0.01990537330958241	0.0167254825414099	0.003639514754428059	0.2108256471758296	0.04957722801553253	-0.002864670071487981	-0.02450569300506661	0.01901108640010139	2.240224735663971	-1.275461042729815	0.1879417348995043	-0.1064969608341798	-0.5786154902626297	-0.7530656297356123	-0.4154587055712418	-0.6806303819517411	-0.8459042768950835	-0.007758489646249047	0.3430234955548185	0.8139491555352203	-1.295079691087617	-0.2957429284386738	-0.5417495708807668	-0.01213742201136937	-0.6681355057066055	0.07324970341700139	-0.009386610391664912	0.09713296551164549	0.05755455483737037	0.02577678771615409	0.102413048453868	0.1381518061585137	0.3539163633613114	-1.404987824223	-1.103589533320278	0.9430460430146078	0.08493403629256414	-2.298266924285475	-0.6764777536632852	-3.552678976985812	0.09399432261452653	-0.2839279655221929	-0.3901895606803776	0.4061727575255735	0.002137530975782977	0.1117046288216071	-0.1159961293144533	0.02118749002204421	0.7182259990193283	0.06103399170033727	-1.538143854445709	-0.4589021493068071	0.3339838802306914	1.877858583465192	0.06833793546113913	0.1204808783440948	0.04983475800784091	2.762779985799504e-14	9.388618627249276e-15
0.17	0.003432017049978331	-0.06437926057009528	0.07413008510740654	0.441250084085077	0.9268251902632556	0.00558192819524262	0.06204172760874387	-0.1066494451402158	0.006925333867342309	0.2523247625102009	0.08611251419708681	-0.1292471862423542	0.004997322031794825	0.08853326968160492	-0.1043907258395414	1.060807801051588	0.2395376326457559	-1.060807801051573	-0.2395376326457717	-0.3116128963955654	-0.06902839702747196	0.01993147784740364	-0.06565194296846043	-0.1149403429910092	-0.05122584475049866	-0.1819977828073538	0.06964838061101704	0.5448281425224544	0.7466065141077272	0.1416914861559385	0.03438987570142748	0.3482417520954511	0.0558119362528583	-0.09134914532719357	-0.02785881149284307	0.335655214689786	1.353112382989829	0.2118420141088592	0.0194527700632341	3.607447983903696	0.4321843312687832	1.344351987422672	-2.011969174734182	0.1346365209549734	-0.5211838282398982	0.05693014045826456	0.04272023958023715	-0.5597234372801185	2.854417132585217	-0.9212976842707112	-2.854417132585231	0.9212976842707065	1.213790135626563	-0.2604835360887968	-0.1046026427474802	-1.363966313196334	0.4159272837060332	0.005909903552450919	3.085011492313214	1.082226323369633	0.8263105002486396	-1.703009675648846	-1.248248001776433	0.1008626741836121	-3.794040344577466	-0.2786173533658297	0.001013510179240818	0.0124820713106768	0.001007085257000071	0.01458275515252585	0.001125119755264124	0.003812870939520202	0.001071788499306283	0.004939708978128077	0.001016620753070807	0.04012600833124023	0.1418324677316305	0.1406920527485069	0.1782859726839228	0.1825792707207307	0.02137673566801604	0.02438848707783249	0.003576269890723501	0.03132396097074625	0.001056581034189319	0.02841456161071366	0.001768809200695548	0.06201767303529503	0.001071322444066832	0.0392858366322589	0.001003476406902983	0.0165653147751694	0.001001777609263901	0.01287117076161061	0.006856648202623934	0.01161245855276889	0.131276665748511	0.1333281704950528	0.4825239150663252	0.4735443683048898	0.001019729497619774	0.0177957543089888	0.02200282467824916	0.03453372155551027	0.001010998773630591	0.0118924474827488	0.001035590260531912	0.003836819180740434	0.001039516268332941	0.008950796010124213	0.001216144268489785	0.04797014508394407	0.0010759065164647	0.02246987703237891	0.08782727001289192	0.08403427041323822	0.001012250059605904	0.01346255335407629	0.001044770303029504	0.01347955014650172	0.00101074044797457	0.01654951757134743	0.001023449512175559	0.002251824573474808	0.001066665635102479	0.01868251150831294	0.1334617151517807	0.1498138382259474	0.001021458759127831	0.03828920701075712	0.001181988036566189	0.003395092016616717	0.001159926881980792	0.008494775424327826	0.001002544378661498	0.007039935892407579	0.2659421470491866	0.2271507814674102	0.1718401845649674	0.173723503980256	0.008512632115222253	0.1030973165413433	0.001006654113578961	0.03061298104847716	0.1114041555668551	0.08025062661962955	0.1318201306083261	0.1096668580522717	0.09953184165986102	0.06348202950672963	0.1101402193233232	0.1026122968943254	0.1394603052069998	0.115061936887983	0.003268069470144724	0.007456435613606413	0.02062911776312139	0.008858946802690712	0.1802293682786214	0.1241729810934485	0.1342252704027573	0.1254992464456487	0.06586308527134285	0.07598756955842675	0.01750990175464743	0.02275381792281858	0.001025744646764947	0.03642105380659095	0.06927955304153181	0.09155585774779529	0.001683232645778829	0.05512830577687823	0.002129130782855202	0.03469579980129764	0.02373066725418862	0.01588136258140777	0.01292048302577624	0.003449462417289967	0.001001666397576455	0.007075637317266018	0.001004580719648242	0.01370719907514378	0.001053395567581151	0.01317409323022099	0.1223040150040451	0.1049899224298649	0.1000659737955887	0.0929224083919885	0.09399206961582415	0.1294871152696095	0.06113163869178169	0.07392261738891739	0.05336050817871672	0.05740436028729198	0.05702796794303797	0.09568492274594934	0.0575104492416743	0.07757538186147046	0.1744112791323381	0.1284260090816958	0.001224254883173659	0.009642006260344416	0.05275400859492035	0.01442563639347713	0.04522576774170032	0.05887181346671003	0.01123936839381094	0.02126148462910506	0.001064495999138688	0.01939397415819425	0.001165352037931411	0.173551052457359	0.09518934144056884	0.1099403101710859	0.009359923535614578	0.0007868921787828338	0.04279324916387718	0.03442446057084687	0.002048236195551954	0.004454953682264097	0.09588127447196886	0.09076227886554608	0.08921206762124123	0.09548657265107066	0.001063930171551765	0.06296443858627572	0.05146741667970767	0.09578062853327081	0.00100324619252865	0.01864300654421038	0.001001251657491836	0.0302125764118999	0.00100249049557211	0.01513246902245336	0.01328597249680811	-0.01034719594538562	-0.01710091030912447	0.01143446209490312	-0.02786922122669045	-0.05744642888068124	-0.02137989661503918	-0.008497258437456669	0.001008625483268337	0.001005435345353526	0.001002264758395228	0.00100513175069208	0.001017467840784648	0.1266989702051711	0.1579427861594359	0.01369699423594197	0.009172345943979227	0.00104773248627998	0.001562154292716596	0.001069349659508892	0.001003904719562896	0.001001990642293377	0.001008806450369912	0.1021095664803549	0.5135727923860702	0.001014491380222775	0.04227674717976768	0.001015489360063984	0.001024895105258402	0.001033446497440271	0.001042593478359269	0.001012867650937624	0.06726555402546375	0.001009201660200376	0.00104663701690189	0.001014016793303948	0.001008012085132902	0.001111029527854759	0.1407822854116796	0.00102369275304126	0.001010796709327693	0.001023156354897389	0.001003039876455859	0.3198599930246811	0.1373228731751324	0.008089459463958483	0.001003960575977841	0.09816584068559545	0.1156053120370744	0.08856063173807974	0.102851240064966	0.1251167003005323	0.008570845975231382	0.03348511958453729	0.1885839946203436	0.129142237941894	0.07423104684300182	0.007867852159492704	0.001038501124481151	0.05535302713818511	0.001069098316000155	0.001011990845183221	0.01942973072929067	0.01206496012996465	0.001002024648367527	0.001004696169876235	0.001015608594889632	0.1266363446469275	0.07563354840523522	0.07125923612709728	0.07835287202506172	0.05707753064608826	0.05125262143151599	0.05186855143309486	0.1686303305568808	0.001306014125821352	0.04494283152693518	0.0393265873505989	0.02584708339494135	0.001112249026705893	0.001046494157545362	0.08967811703956959	0.01253834141276215	0.05583356226629573	0.001001314660210021	0.06174315106430165	0.09244044246980292	0.001009668170569278	0.07170055278352788	0.001003563422440748	0.001001401870622355	0.001002720223141759	0.01663691207278446	-0.01283679014417942	-0.01714248441854471	0.01295032865363572	-0.02581478698784544	-0.05458957873482708	-0.02179229901640282	-0.00769717971060191	-6.883685606478251	-4.579539239924997	0.06532355810364271	0.0613254252453081	0.008013180594893254	-0.02186658043212311	0.05062667193381809	-0.8451536745622779	-0.7649618619550027	-0.4003175785066901	0.3754580632967983	-0.008732614967973869	0.007098041474275335	0.01793637771250942	0.07800753883038146	0.07009752770938164	-0.2965983527402602	-1.326578883326274	0.4347008001491328	0.01494353426154795	1.299155947520577	-0.007553467016953329	0.006356855553587334	0.019774071960605	-0.001971041137431322	0.01260232837237643	-0.9556563516149612	-0.1286283892254615	0.0305873593764642	0.02370944792005545	-0.04574144277412265	0.005340670203121202	0.08398541848315524	0.05240723293741349	-0.01871222937785267	-0.01719991321187875	0.01629983957701844	2.053235546759384	-1.235647786166376	0.0746142357150321	-0.117584601145216	-0.6379622954044198	-0.8180218123747643	-0.4628388444724755	-0.5099691432119244	-0.7148107848368003	0.2601353861973167	0.3867029645874969	0.8929933057101561	-1.27979743269947	-0.09233121367683743	-0.5480956240936148	-0.01484854986844513	-0.6549448105022601	0.08117927248885555	0.01275960310015939	0.03367289789992414	0.07993562431153069	0.03651728477160282	0.08615317649542896	0.005995279139527335	0.3509021240087443	-1.179524983004928	-1.294214109148868	0.8951438959352899	0.07486156331730537	-0.8226803810493469	-0.4977320567433208	-1.394828083826826	0.09472896726831753	-0.1865701136577975	-0.3713019238127382	1.08819131534158	0.004214362259952325	-0.08562946412955462	-0.1841514835613698	0.03068781185224188	0.7060429473856921	0.01221370680587879	-1.607960920116829	-0.4136527053912498	0.4061877942984629	1.238203177190669	0.05130117230337301	0.09257589185667445	0.03612865969988506	1.625185457781167e-14	4.009197680863333e-15
0.18	0.002233920457641713	-0.06422546642025929	0.07729171266407887	0.4546855740419079	0.9288977229253172	0.005771741409023783	0.09804023297957452	-0.1017024329978153	0.01920415481973085	0.2320873886496816	0.08713705931489739	-0.1340707958605579	0.005608136073466493	0.08839377628854767	-0.109689474491963	1.085788269957235	0.2292979402058489	-1.085788269957234	-0.2292979402058506	-0.2992087149752191	-0.07160925147928054	0.01891077026574083	-0.07945156568506705	-0.1108167126591127	-0.05116622397738282	-0.1499861017963159	0.0798426235172176	0.5534971121464941	0.7300287460867578	0.1285666408218247	0.03531246874038915	0.3122268206049836	0.05299979185930438	-0.1458419929582618	0.06069337924942979	0.2860999853220507	1.334404217425716	0.2023160725919509	0.01930410491669608	3.585252896507443	0.5547113834564269	1.100259278797605	-2.034755338353691	0.07061742348433377	-0.4333818469979496	0.06156604649198868	-0.07176054676869287	-0.4895609205785961	2.139223261540495	-1.119369368719709	-2.139223261540495	1.119369368719709	1.26818086455177	-0.2557638089821134	-0.0991669968270785	-1.395187967818762	0.4083604368282143	0.006509829903963088	3.267018698231929	0.958380302904946	0.903930747199598	-1.611184873834388	-1.293085112702885	0.08199617127354079	-3.395449498556069	-0.2844500491178168	0.001011353557162838	0.01288120205859505	0.001006417176841773	0.01521837756441766	0.001066084399012866	0.003784111699638646	0.001039747196698441	0.004826505819963057	0.001017426845988362	0.04075707732056533	0.1354815192713643	0.1335532041216868	0.1694625927206276	0.1756048571661032	0.01679406054328887	0.02060989237916795	0.0082764123131928	0.03615069387698358	0.001051361578496825	0.02832886560041335	0.001607661148727184	0.06206461988134437	0.001067383224352665	0.039452945639835	0.001003781372521599	0.01738057804496471	0.00100193215523877	0.01360086765727714	0.004061436600550297	0.009367868441695069	0.1149571723200422	0.1187732796977519	0.4913466253069337	0.4748262388495345	0.00101733222272321	0.01790047211083439	0.03616717860973068	0.04897280265126897	0.001014748232964424	0.01195309440704394	0.001030075533344198	0.003854573244177185	0.001036629034668203	0.009082087160882931	0.001137047424092109	0.0482745044024397	0.001046857352257904	0.02263354844929889	0.07782190303500378	0.07563660622944429	0.001010418324036114	0.01225350088539943	0.001047208682425832	0.01387417711876322	0.001013402494904892	0.0167849844880388	0.001016190498567332	0.002080154370254787	0.00109966099195726	0.01874394882577806	0.1367014448346822	0.1502402642670714	0.001023223283217496	0.03881995703845852	0.001099783838829392	0.003292209430635309	0.001094980636976127	0.008354316482601893	0.001002883333855675	0.007198803277003995	0.2880611547185961	0.2466303777326427	0.1558800605599634	0.1615671328001333	0.007434922729885022	0.1034181984838054	0.001005299894527455	0.02959559176817876	0.1039416065701398	0.07361680268348127	0.1230454270228251	0.1012262885499892	0.09318209142129023	0.05862544392432861	0.1068528989044652	0.09812936728365539	0.1327691200922949	0.1085355438163558	0.007738600721752665	0.01068707827720987	0.02884459800181831	0.01300690900314619	0.1837816826867816	0.1334187109450463	0.1315014590917905	0.1142674855802212	0.07136526734851494	0.07610944664469776	0.0112597947635816	0.01720670793970332	0.001035393099089359	0.03623639315394072	0.06133656771438857	0.08506263262042382	0.001390837025112668	0.05607232341598781	0.001593066739096295	0.03505666026801202	0.02098247256697834	0.01589919980622601	0.01260072210028175	0.004279623794186226	0.001001919662748191	0.007403923946979127	0.001004622245049049	0.01466475141150572	0.001034614557496295	0.01370914301603021	0.1242040865715233	0.1084108637017975	0.08760075770873776	0.08186360683411746	0.08092884222091669	0.1156350819716117	0.0711880302343869	0.08237442488421988	0.05545549673406689	0.05802655697869127	0.05896003349216852	0.09343706128330496	0.05425133743257383	0.07343116213552567	0.1733923332967295	0.1208496848402321	0.001270879832321021	0.01059383238240341	0.04867591202808012	0.01289962094616841	0.04168950295864553	0.05515338044708438	0.02257734854324785	0.03420665946021184	0.001100869996634501	0.01943694552152316	0.001108874834009451	0.172018336578959	0.09185907932450589	0.1077897069178992	0.01155707958276472	0.001117407796449311	0.05042461617575725	0.04147706509956373	0.001545886335158285	0.004739819377920826	0.07737231933885798	0.07462708843219674	0.09159646812223994	0.09219145055082092	0.001038401720735143	0.06724581483688007	0.06174850174282377	0.1057867924075704	0.001003475955842987	0.01907871312757149	0.001001358005890791	0.03101662261265098	0.001002657142981073	0.01543836890930913	0.0167951402642331	-0.01275726842137678	-0.01710999074885556	0.01294017022988331	-0.02564839897904515	-0.054265275436675	-0.02172974160341621	-0.007714940259171113	0.001009300259076292	0.001005878750645015	0.001002105322877944	0.001005011421988826	0.001018893138190791	0.124898487665946	0.1524909576214067	0.00997363149448522	0.01651085915123311	0.001044268110166433	0.001340413873572688	0.001058668761116148	0.001004259095252113	0.00100217711831686	0.001003318210496542	0.08134498563585972	0.5099662391700811	0.001014912880496833	0.06070526986129725	0.001021175450491883	0.001023542387148073	0.001033544457241641	0.001057688764727743	0.001017226006016558	0.06181477702654667	0.00100788861773312	0.001052141270315958	0.001017902817600879	0.001008562117540512	0.001152777016094559	0.1423671633061487	0.001026161853213827	0.001010766071348945	0.001025738490192223	0.001003400412432004	0.3391295118721002	0.1241531620644717	0.004913012805732255	0.001003743741175794	0.08920483758413714	0.1051966709868331	0.08085171091056456	0.1015025678732325	0.1204179618918422	0.01557228693763559	0.04206594170964549	0.1906322772774557	0.1259194871054882	0.08195510670265423	0.00153668914769757	0.001051075759686122	0.0476102243943064	0.001077446629243373	0.001011594313179133	0.01660607545442072	0.01236986883468778	0.001002314575152886	0.001004646501495075	0.001013337832481594	0.1273688873098684	0.06587148021532803	0.05638770851034993	0.08892907631498689	0.05889942048886634	0.06934784852638423	0.0487590699647475	0.1742360699253995	0.001332371086454293	0.04251311397836959	0.03584319750869653	0.04247140059129446	0.001160248351865553	0.001048601779312382	0.08526298202255093	0.01507210709919077	0.06297568491894968	0.001001153832426628	0.04421180498738509	0.09682577693295299	0.00101155102042803	0.07737955235783296	0.001003839776729572	0.001001523989900938	0.001002921278404799	0.02038342212738257	-0.01512758003596656	-0.01710282435374207	0.01444079915298723	-0.02334438272699971	-0.05092197034359273	-0.0220483078853	-0.006941502355170157	-6.519824574857149	-4.914024984268385	-0.01311773471433213	0.06537419654095605	-0.0271473460667936	0.008861213236781528	0.08248957242671749	-0.5891117259048132	-0.6310046742159842	-0.362355975866943	0.5664041891112316	-0.008189695787202167	0.002502100103081873	0.01578734662551761	0.08705448496868826	0.07740475140350619	-0.1784637906283515	-1.590016103572648	-0.1933522683048689	-0.000395807789730875	1.560345981992737	0.02853749261827788	-0.01157014041644419	-0.001036167238871065	0.09777437635344031	0.02491206645452213	-0.7303355176120838	-0.1100500734614231	0.0549693418895911	0.02255801798849253	0.03533055618380863	0.006927787345041058	0.01013070973363297	0.05344387956963722	0.004674812363240406	-0.01109142346576579	0.01585064625692743	1.837971175974386	-1.195584833907954	-0.004782763976537987	-0.07733745759530339	-0.6871011700813627	-0.8675149066970288	-0.508130129735236	-0.3960785538119302	-0.591817936828922	0.357585923414491	0.4453908838815067	0.9529757063518086	-0.9069626536011056	0.1178318569002987	-0.5627033115999477	-0.02298836126413849	-0.6440894349058122	0.1113273380967782	0.06431382497423321	-0.03016910957986203	0.08285264252389922	0.02551649303201414	0.1124500880272838	0.1464498632286967	0.3303657795231206	-1.047869965927641	-1.474463323541629	0.7848127739793593	0.04653551188498414	0.317148473786885	-0.3335369941702144	-0.2971286792246923	0.09567078617775659	-0.1245171186100246	-0.3763787587506973	1.446970406420451	0.003997654136880993	-0.2085037424323342	-0.24470163293171	0.03446074727136796	0.7066015708779269	0.06103263440727583	-1.607337002706019	-0.2207654052952306	0.4444266053109175	0.7959259630198744	0.03615529141261731	0.06894583687905263	0.02557706892735183	-1.552696752281748e-14	-8.940492155862561e-15
0.19	0.000598595665497895	-0.06315057828734844	0.07965710931595847	0.4679455709428487	0.9308668528436763	0.005979656762994388	0.1335622978939741	-0.09562243417110974	0.02869190507146868	0.2116087710308058	0.08754496816460723	-0.1377011854004869	0.006116466949741158	0.08711804034653799	-0.1139831038765394	1.103586079992332	0.2173093934589101	-1.10358607999232	-0.2173093934589269	-0.286228030490611	-0.07415968212217026	0.01794823545428099	-0.09350095161035589	-0.1067628225781327	-0.05107957851630486	-0.1171964905671952	0.08881355719924189	0.5628710907176234	0.7143391832894856	0.1160393832630764	0.03593144188587893	0.279677688119808	0.05024541170387169	-0.1813996954248799	0.1534897219364721	0.1802326419599845	1.317902994224976	0.1909014463341003	0.02263499032753497	3.516371770499169	0.6572508760537716	0.792409441432687	-2.05665883710519	0.01211598478324353	-0.2821622879844324	0.04025913202914904	-0.1812156471335189	-0.3624969405263163	1.422902149721041	-1.270158791323825	-1.422902149721049	1.27015879132382	1.327027994713027	-0.2554376196113505	-0.09374495897120906	-1.410616673339081	0.4035269126443269	0.01184210927304166	3.272938198227906	0.839085337431547	0.9717322038780698	-1.534526985873813	-1.193047595702426	0.03567764046618966	-3.105872823196572	-0.2673479700834916	0.001010393690923485	0.01330758102910671	0.001006221953613016	0.01590631892830459	0.001034722205102886	0.003777389369904695	0.001022762269364988	0.004748204415895405	0.001018636242633341	0.04148269534018699	0.1315331921762938	0.128752387524048	0.1623387125480855	0.1699380522355368	0.01286481438788345	0.01736223090025564	0.01292122600089387	0.04108698182945102	0.001047171299582184	0.02825040556882337	0.001455360364884104	0.06210892094077754	0.001060318367907154	0.03960526624461724	0.00100413900450639	0.01822997022789796	0.00100212016232037	0.01436079741193106	0.002569558367698561	0.008080445450104008	0.09459025942298335	0.1013372916301389	0.4957992246085969	0.4712768035708358	0.001016064309017664	0.01803073677725587	0.05199645336785303	0.06515698295619547	0.001026732976141181	0.01211545364206418	0.001026330256894749	0.003950025957307006	0.001034796140583846	0.009224316193185757	0.001144783251762516	0.0486201250956016	0.001039265938048745	0.02279028857302537	0.07044973979305191	0.06933934481122495	0.001008880669068238	0.01120244060562725	0.00105053970842531	0.01431870411135334	0.001017199875865045	0.01702772643521824	0.001012390303016443	0.002020459117630961	0.001461296463644781	0.01913500323937787	0.1396438239451163	0.150318758709268	0.001026186558942955	0.03936748452224757	0.001056107334532281	0.003226384321890785	0.001060679011237357	0.008245379641935849	0.001003252434859853	0.00734147479384456	0.308177585396757	0.2639915650949172	0.1410363081797733	0.1498947111343916	0.005746503167748615	0.1033893265542707	0.001004445064959928	0.02880633913405571	0.09586475772224055	0.06676051256376056	0.1136053153095862	0.09257153708715311	0.08625304199718255	0.0535570159120833	0.1047069126354495	0.09491239569895542	0.1273629208979478	0.1033275397893636	0.01340790540082603	0.01478020481539247	0.03691316096228398	0.01769351682642395	0.1860308339787573	0.1428808836346052	0.1290835697895812	0.1069925637576775	0.07693313219622931	0.07784860193942118	0.006500331998604716	0.01300319738622474	0.00106794625381296	0.03601048187535266	0.05337412317824348	0.07844903016349769	0.001242529594968342	0.05706305339484265	0.001308727589774645	0.03562714359752327	0.01832728039041492	0.01550525992524688	0.01252779328576432	0.00523336464385022	0.001002206379140705	0.007722795364015609	0.001004581748976572	0.0156751411745117	0.00102380398364689	0.0143174841745082	0.125231388736312	0.1115672968788901	0.07662359740705335	0.07229569739371833	0.06659646603168254	0.1005886217608167	0.07980303602768464	0.08844266481161156	0.05723718663522987	0.05844624432706237	0.06156101738484566	0.09597960741195444	0.05153097234840708	0.0705773142578643	0.1687051620349123	0.1176581446058715	0.001265834995135943	0.0114949205031399	0.04586058971298124	0.01202088877912033	0.03835497302083107	0.05166019116357276	0.0336283986348373	0.04656496517463584	0.001332031637312589	0.01966602609475393	0.001079824282851929	0.169059979929908	0.08784745591525454	0.1050672649795905	0.01414978271852979	0.001551523041013592	0.05704931771013143	0.04815729009765025	0.00127916014130948	0.005079956882893396	0.05944148203612876	0.05886518736664727	0.09371779610155966	0.09040616883957188	0.001026257965401758	0.0716102134601673	0.06701632976118048	0.1103135270087328	0.001003752631719534	0.01934398789786702	0.001001478820025251	0.03155191030134023	0.001002857475470693	0.01561883915761391	0.01988680545302385	-0.01485388711667837	-0.0170345360976925	0.01456506136326471	-0.02267368307466109	-0.05023050891310215	-0.02183478538203829	-0.007620467997224309	0.001009474699080509	0.001006137267715202	0.001002055298758815	0.001005146342911136	0.001020742401049797	0.1261928076206514	0.1495119722641331	0.007373591958785374	0.01911493430753133	0.001041576466082102	0.001259437702391846	0.001048138291640437	0.00100472447033952	0.0010024331649161	0.001002548740204192	0.05233213720882395	0.5024546226823672	0.001014602521092421	0.07979769915855489	0.001054461294738557	0.001021493186290929	0.001032333598411093	0.001233340396768358	0.001043326507674722	0.05992045128879377	0.001006765882085247	0.001055584892491059	0.001023900812635203	0.001008328118732486	0.002417889907834898	0.1456321485228008	0.00103190069238207	0.001010535075700397	0.001024323329507907	0.001003836338382367	0.3545346396949001	0.1125725703453218	0.003140211850528834	0.001003396159714467	0.08058988119302207	0.09520447972819325	0.07333124756625777	0.1018164625187293	0.1182961814515236	0.0228597562868628	0.0498526505544377	0.1889881108388828	0.1250797254745205	0.0861458751122009	0.001276873248122962	0.001144771867779957	0.03983522841388152	0.001096930208013043	0.001012900420682167	0.01433056847707486	0.01251563780556198	0.00100266566505096	0.001004449163356698	0.001011888275050106	0.1262033439396628	0.05856333747406561	0.04050813329370498	0.09294162830750059	0.05993044931914498	0.06091941300934615	0.0476768852975392	0.1495654659010518	0.00119983072056309	0.04238667612531923	0.03316296729363676	0.04943138355878087	0.001921865262958659	0.001050410934381895	0.07989649954383354	0.0185716487869779	0.06715393762268725	0.001001123130894437	0.02951710255043698	0.09644593274568597	0.001015368265039259	0.07051765378678561	0.001004210441206332	0.001001672705775508	0.001003188364831782	0.02258117730232777	-0.01673155147654936	-0.01690445084168978	0.01628936226486822	-0.01916240744840593	-0.0456425732451368	-0.02176901115805111	-0.008069168248920854	-6.14867868523378	-5.12444831124021	0.07119352406779504	0.07141046912043869	0.01306901877297687	-0.01610801616334849	0.06911610917312823	-0.3785496528821971	-0.5053016917870664	-0.2936380077598167	0.4317156252812198	-0.007574445640202723	0.006406512942653472	0.01499742488748668	0.08442743736482265	0.07577068875257563	-0.09009570041964217	-1.900192590374888	-0.5006575606157583	0.02037057459395452	1.672097092776766	0.01238268889887999	0.0224039979939796	0.02210255274791091	-0.0002317809667799582	0.009485193396763221	-0.5346214969032848	-0.09732687709637979	0.03970888006933318	0.02518306498059734	-0.02384383463435071	0.06657915137197747	0.009967705085356226	0.05560741115174524	-0.012154176562465	-0.01027203870768903	0.0132676915976357	1.632860877565326	-1.141288544691089	-0.001276249378122764	-0.07246580964893964	-0.6820680351925296	-0.8605906883492234	-0.5050976192909401	-0.2576698340426752	-0.4557237436242634	0.4485602481891472	0.4952808062511121	0.9289551726486547	-0.5600265762239278	0.2178412857465755	-0.3009164819632654	-0.02243529317688692	-0.6748737808542848	0.09062546402701063	0.05436167753919619	-0.04971132327601856	0.1058286131259362	0.03497133775431183	0.09661871753591404	0.01917026267405504	0.2976433404575328	-0.8764591659159989	-1.529627260527163	0.4402503455669304	0.03459420700733305	0.1580132565757185	-0.2357895179880286	-0.3793254808031806	0.08555156284270297	-0.05487038374970434	-0.3275462939467755	1.05670834786237	0.03887482009399151	-0.3719299176506886	-0.3014803666179441	0.05209848049789404	0.632479480787577	0.02006441813753776	-1.539891028151582	-0.1452905830796299	0.4278624897182657	0.1404868577767139	0.01735917724833928	0.0390087050093662	0.01111222374767505	-4.385838138801304e-14	-1.387223811919024e-14
0.2	-0.001397608049764752	-0.06117156248936115	0.0807614314414396	0.4810497905556803	0.932703582557073	0.006231561704468901	0.1683119020721465	-0.08863816559340221	0.03495471704605638	0.1910403988740356	0.08740241177705663	-0.1395033661602279	0.006416498779078885	0.08481288323596027	-0.1168060529862674	1.114297581036485	0.2040583881662165	-1.114297581036484	-0.2040583881662175	-0.2726867158340962	-0.07674030987180429	0.01702777121619146	-0.1075824482738655	-0.1027239877406622	-0.0509089248526806	-0.08488664481905137	0.09668990834447945	0.5729491009610909	0.6991822203642009	0.1050920649746669	0.03590360520247805	0.2502794476467001	0.04763439269534632	-0.2180177775824451	0.2415189122626737	0.03388508004198727	1.303248759803845	0.1758360316007089	0.02810202241747734	3.430760749264814	0.7355653336541067	0.4552716233699136	-2.052706245934629	-0.03947562397357073	-0.06774009096259963	0.01990623707436674	-0.2776447804727871	-0.1954248656074537	0.7219614633521302	-1.371861077870947	-0.7219614633521303	1.371861077870947	1.380306898933061	-0.2618032303309282	-0.09075288215302563	-1.401610115462871	0.4053493881263189	0.02331147041320241	3.171065602035905	0.7394637955477147	1.044737081667203	-1.504664899436989	-0.9770972586340716	-0.04736579451289152	-2.765271096142913	-0.2557778197363857	0.001010001255006483	0.0137610724444272	0.001006253713986368	0.01663051480440706	0.001019021493937215	0.003790814847787479	0.001014340812078676	0.004672615054583648	0.001020165731046044	0.04226904105801466	0.1296963801946283	0.1258322498788543	0.1567807579200775	0.165439915732566	0.009559360548246727	0.01460789846683215	0.01653246665715815	0.0450022508606758	0.001043730639842218	0.02817593398548334	0.001338668934244433	0.06219371816327916	0.001051519863777717	0.03975930714865031	0.001004550535105979	0.01910119650716432	0.001002342206412663	0.01514007121681066	0.001817840884274395	0.007344456578671366	0.06980722649235895	0.08070920628173989	0.4965905194840753	0.4651306321736056	0.00101527540021665	0.01818632027295835	0.06888254020071248	0.08232688478248723	0.001049372585624437	0.01236971487533231	0.001023433391793912	0.004137519502614199	0.00103327440732493	0.009376549796584067	0.001236486993925127	0.0488382379185469	0.001048527562696709	0.02288423701946246	0.06543247131029287	0.06483408167395188	0.001007550574270146	0.01036366545151152	0.001053927048390271	0.01478381118960734	0.001022098056944212	0.01727249965819709	0.001010374050582297	0.002071793119184415	0.00227378719890999	0.01998145298187669	0.142704512414542	0.1505276088963607	0.001030538251111941	0.03992302114103662	0.001034159306824281	0.003162839050534676	0.001042825215192428	0.008157353827816224	0.001003654965071953	0.00747583779864431	0.3263987695216912	0.2792594869056376	0.1272341446398299	0.1386935809972989	0.004010679691754365	0.1033869809472263	0.001003843986085273	0.02830722076695609	0.08746090987660766	0.06001721835303218	0.1038095649870658	0.08407136873341015	0.07899394127990703	0.04853264860695885	0.1035911721978543	0.09276888918448398	0.1232635590539017	0.09930225144277752	0.01980204882669262	0.01940870052018743	0.04473886521291411	0.02297952763773984	0.1867949138628734	0.1517877412197808	0.127301694460403	0.1028268567494211	0.08185262190825177	0.0802231140336739	0.003932833008046682	0.01073002464271427	0.001131078042552847	0.03578285931556049	0.04539190164638451	0.07164030251583749	0.001178086327272237	0.05796096882371241	0.001167070418144116	0.03623547055113428	0.01584343595261518	0.0148831242075208	0.01256187134197995	0.006354857771054084	0.00100252529849419	0.008037621649535032	0.00100446279215049	0.016736942821507	0.001017675917980699	0.01497158615416157	0.1253598521024922	0.1142981802021982	0.06708567942822848	0.06411947864049837	0.05122933528157278	0.0851465659229922	0.08630901492017404	0.09140773447691486	0.05867457645368234	0.05866228610314922	0.05918481509121604	0.09593037650748643	0.04954828011133195	0.06874423304325424	0.15617122345332	0.1125002529610574	0.001197037422552914	0.01232495813652886	0.04427419132739974	0.01172939189210614	0.03530784765281202	0.04849671064816855	0.04256018319606616	0.05598117864533936	0.001828117545298725	0.02015556912098454	0.001066207779880237	0.1648044916206104	0.08322456465442263	0.1017262273477526	0.01717076679852425	0.002154100983431142	0.06250195668878213	0.05418737575628547	0.001145664868622269	0.005402498771658673	0.04246566973828473	0.04393231151421169	0.09476397970724852	0.08910564596672475	0.00102209815945353	0.07579125203867712	0.06683870794825426	0.1092178475743476	0.001004076325593654	0.01943508696456589	0.001001613592126733	0.03181473679586167	0.001003091201828943	0.01567251824455206	0.02238253063258433	-0.01662207430883409	-0.01687713553926995	0.01633906714897928	-0.01889412758747037	-0.0453659886729405	-0.02168360215674646	-0.008340754505742537	0.00100964913908424	0.001006395784784281	0.00100200527465568	0.001005281263842453	0.00102259166390886	0.1274871275753569	0.1465329869068595	0.004773552423086624	0.02171900946382731	0.00103888482199686	0.001178461531211683	0.001037607822163771	0.001005189845426475	0.001002689211515454	0.001001779269913702	0.02331928878178709	0.4949430061946536	0.001014292161687958	0.09889012845581226	0.001087747138994601	0.001019443985435383	0.001031122739579871	0.001408992028817862	0.001069427009343247	0.05802612555104111	0.001005643146438922	0.001059028514671325	0.001029898807671503	0.001008094119925361	0.003683002799573502	0.1488971337394529	0.001037639531553756	0.001010304080055801	0.001022908168823538	0.001004272264332882	0.3699397675177	0.1009919786261717	0.00136741089532536	0.001003048578254107	0.07197492480190694	0.08521228846955334	0.0658107842219509	0.1021303571642269	0.1161744010112052	0.03014722563609195	0.05763935939922942	0.18734394440031	0.1242399638435527	0.0903366435217476	0.001017057348551756	0.001238467975878664	0.03206023243345647	0.001116413786784608	0.001014206528187079	0.01205506149972863	0.01266140677643584	0.001003016754948291	0.001004251825218049	0.001010438717618384	0.1250378005694573	0.05125519473280343	0.02462855807705777	0.09695418030001496	0.0609614781494244	0.0524909774923089	0.04659470063033069	0.1248948618767043	0.001067290354673438	0.04226023827226889	0.03048273707857665	0.05639136652626884	0.002683482174052526	0.001052220089451997	0.07453001706511636	0.02207119047476489	0.07133219032642418	0.001001092429367947	0.01482240011348904	0.09606608855841887	0.001019185509652474	0.06365575521574018	0.001004581105683875	0.001001821421653239	0.001003455451260235	0.02477893247727295	-0.01833552291713214	-0.0167060773296375	0.01813792537674924	-0.01498043216981218	-0.04036317614668074	-0.02148971443080218	-0.00919683414267144	-5.789554669108831	-5.203986310199033	-0.007695245807393045	0.07262509897354379	-0.02311778458054569	0.009403621803296774	0.09463511211551237	-0.2129759354156664	-0.3972709886966218	-0.2636901667944211	0.3622004048714005	-0.00739200613111811	0.01060133270595189	0.01613140646735825	0.091421304231187	0.08127356144584215	-0.06817696660015554	-2.228435559732068	-0.7126994920100624	0.004667958051571544	1.757490286265738	0.04691789227416541	0.006838025972767826	0.0009647469576392569	0.07227280234735167	0.01235373101066162	-0.3719358614226502	-0.06759304831758545	0.05908535908910106	0.02296427313704343	0.05753640703313	0.09800685399731222	0.03620185871410374	0.05504570659869291	0.005130779857026771	-0.006909218138961983	0.01418894384413249	1.419318065664056	-1.101326528176303	0.0005225005149045663	-0.01931060417526486	-0.6645019882834091	-0.8365982848811701	-0.4993179883122891	-0.1813855397685597	-0.3552748007467062	0.4646597567234087	0.5652714814924064	0.8419126854723828	-0.2851196907433305	0.2449032168063962	-0.1766357496478368	-0.02333061754128933	-0.683114473051554	0.09276442811391253	0.07188254980468922	-0.07580827692712455	0.1164030980328702	0.0247074667171231	0.1227324648293095	0.1556020275125657	0.2452558087673386	-0.7695318284944814	-1.553582448934934	0.1641787215615061	0.005806397423460356	-0.2012069328356072	-0.1293836615591731	-0.6903989613147132	0.08146068868772598	-0.00707006261062672	-0.3104370051374529	0.8585519576680174	0.05609014532641188	-0.4679300744682974	-0.3684207716408959	0.06815328682970385	0.5765737029879415	0.05751351116387653	-1.44153196008311	-0.1238136376148752	0.4077545963542256	-0.3285568440933522	0.001320150692169734	0.01445359804672615	0.0002188366547489378	-7.018807434231167e-14	-1.414840376893184e-14
0.21	-0.00383215475067302	-0.05836834063442486	0.08025608512488365	0.4940153473368836	0.9343654154786807	0.006544653630387877	0.2022250512324504	-0.08100837621169603	0.03782312150283581	0.1707258787587339	0.08678662734642945	-0.1388644958919593	0.006607915071353873	0.08163533227943308	-0.1178211639860142	1.118128967733335	0.1900579412061699	-1.118128967733325	-0.190057941206182	-0.2586614670734541	-0.0794238449506084	0.01612615382107609	-0.1214680180864824	-0.09863065458036527	-0.05059566984253464	-0.05392758936729126	0.1036099615014767	0.583803644376355	0.6841121394672359	0.09696407257758033	0.03478291535818924	0.2239334141277054	0.04524306551780253	-0.2700081467742614	0.3155410049972548	-0.1332679612505439	1.29006659576633	0.1558224713418495	0.03419765895398608	3.352816342145397	0.7861626752166584	0.1257095558301144	-2.005503220511265	-0.08225332638931815	0.1965196779544219	0.0207943903604056	-0.3529615278838208	-0.009886440379190758	0.04975519218635978	-1.42149386718365	-0.04975519218636196	1.421493867183645	1.423851740643767	-0.2761595154952192	-0.08968439729258276	-1.377776658172011	0.4131936025233091	0.04057302713646442	3.007117498729278	0.649483028660769	1.126320366683928	-1.498025388986717	-0.6524666626787657	-0.1795897534199743	-2.498971495745443	-0.2238649985685134	0.001009982520927119	0.01421161237913858	0.001006493920669895	0.01736775180728434	0.001010720361011031	0.003811098586185778	0.001009890660754978	0.004631073364449408	0.001022578428322311	0.04309490835589871	0.129298797447872	0.1243019742541807	0.1526796298471927	0.1620077569454455	0.007404090341760611	0.01279042488902929	0.01822655635207815	0.04713702582382658	0.001040723423130387	0.02811132805259191	0.00125180293550883	0.06234633732826696	0.001043721256622246	0.03993622950772899	0.001005026865151633	0.01999268124143776	0.001002601195998921	0.01593538680434311	0.001418347768449378	0.006883810959801769	0.04654000413737339	0.06070437206368341	0.4941082433555689	0.4577803149501355	0.001014799174456275	0.01835475442144029	0.08655351153827207	0.100086121520254	0.003082377672866962	0.01468240504144197	0.001021130794289734	0.004399501176693536	0.001032382248453108	0.009528742770740145	0.001477707404878815	0.0490134414108518	0.001081779334954239	0.02291927539675842	0.0619557233784775	0.06155205481341366	0.001006408059704191	0.009798785656588463	0.001065953656390593	0.01527947215239075	0.001226489095653908	0.01771389550996239	0.001009068062633636	0.002248182492524462	0.002965077470379645	0.02071471378436364	0.1461113642782214	0.151057503849533	0.00103885606991678	0.04047641945357375	0.001022265202266148	0.003126303812973937	0.001032366928065449	0.008085189130943471	0.001004026731357322	0.007603384693261496	0.3427794931805686	0.292346698742217	0.1148280873326639	0.1281370997051914	0.002689668928455666	0.1036551078891976	0.001003393532482217	0.02816485844255725	0.07877853110438721	0.05346384149686739	0.09366035094366197	0.07578663636400078	0.07139914491461885	0.04356516218701392	0.1029814409901976	0.0911879870423556	0.1199371545224695	0.09598944901845771	0.02544877946006691	0.02353554794242526	0.05144502912591278	0.02864015432445606	0.1860452299205279	0.159527005481922	0.1257272468496101	0.1010592732368514	0.08567612991724032	0.08271413199120574	0.002509750945032023	0.00944924358839686	0.00119447032419903	0.03557317424621773	0.0376360394358211	0.06475434096127547	0.001151804508032955	0.05868868776056693	0.001093779005622662	0.03680573909000657	0.01380265845531788	0.01422643134466682	0.0126378929557681	0.007608726254760362	0.001002831407296445	0.008352051473121611	0.001004348485264703	0.01786506904096265	0.001014143824925894	0.01570543311628716	0.1243175548653598	0.1162804832505732	0.05928195380100024	0.057275123228291	0.03626487406637475	0.07062736223225927	0.08944761071726212	0.09102016305517041	0.05967010924096262	0.05858790188496915	0.05757442713820186	0.09526022151444311	0.04826180511023054	0.06803014247995723	0.1460108863828276	0.1080397441171496	0.001128039855113986	0.01316231047152675	0.04338891523977459	0.01186517945412912	0.03242334702094974	0.04553122356605879	0.04745175860698993	0.06078925491207841	0.002167782932572838	0.02049307316423635	0.001059702993456106	0.1594245172598406	0.07835305708255134	0.09797798799142553	0.02070282944795956	0.003018457723535832	0.06622334764403587	0.0591457316562136	0.001074851800671638	0.005758427142283741	0.02826620464043407	0.03081062591483212	0.09477721997690906	0.08784753579575946	0.001021798028571866	0.079524785815154	0.0618384877067981	0.1038443542392393	0.001004453740450681	0.0193556639064097	0.00100176350255781	0.0318121676811026	0.001003362988415881	0.0156034949940063	0.02424263329340414	-0.01806368337803993	-0.01659933828229569	0.01791957425933313	-0.01430783826578205	-0.04004581023018825	-0.02013705625956409	-0.00700197452126726	0.001010228592231352	0.001007038431794742	0.001002145373901036	0.001005240778540011	0.00102720258578866	0.129768987593422	0.1459793533543938	0.005371959464982724	0.01870431323421021	0.001036501151195155	0.001146788963786123	0.001033909084285908	0.00100580408433942	0.001003024289176368	0.001001446220127282	0.01216455567246251	0.4824845202305945	0.00101431320614512	0.1192839963209748	0.008693186944704669	0.001018134075301691	0.001031733803445959	0.001999927482886832	0.001156128296294209	0.05711163147510244	0.001004860255597839	0.00109492278162931	0.001785688464660457	0.001007383020062309	0.00369321616630106	0.1534924849683015	0.001055866955989646	0.001009532469587649	0.001020275180853817	0.00100453321704624	0.3812888136464684	0.09283743765525572	0.001247432585425476	0.001002819993870716	0.06298387678785369	0.07460467699627099	0.05766498093813373	0.1021188283283295	0.1140877869352005	0.03316608227895466	0.06124974158224802	0.1825554086090194	0.12265710256883	0.09119106214494627	0.001014903895088462	0.001279102545506328	0.02524707837162566	0.001131223095672784	0.001020227847528018	0.01116015125357669	0.01277039400940549	0.001003262673669008	0.001004210664809138	0.001010492626999322	0.1208087332433995	0.04774033332360521	0.01285741932276456	0.09085285232583992	0.06088174460306553	0.05818356078415891	0.04677943762716517	0.134677329826662	0.00104680212251923	0.04238322058484029	0.02785638226443407	0.05068117537256319	0.002386144450875597	0.001053534695721798	0.0695735674573215	0.02678443131276358	0.07062688632607295	0.00100115660148421	0.008886212123078153	0.09369293160684164	0.001023431675471235	0.04842791154857263	0.001005071058258298	0.001002002500235067	0.001003806904925689	0.02567369660712893	-0.01928782081597196	-0.016236149787448	0.01932540047575407	-0.009183473820869686	-0.03447173905424207	-0.01750838382539121	-0.003907306839668424	-5.442336886214422	-5.156490307071119	0.07153863836279832	0.07438392657662841	0.01480277370665262	-0.01092532738643942	0.07681351932859676	-0.1001185274757463	-0.2923519042192285	-0.112192837513722	0.08052270124841904	-0.005805029625476189	0.01966726309329073	0.01928496287458505	0.08842948659254442	0.07904130604809917	-0.0308831159963768	-1.783543151241772	-0.7534367463656176	0.02326038336653391	1.795706197967849	0.3971639869040589	0.03715913702655983	0.02240657106226477	-0.01354290435421743	-0.002865342020100757	-0.2865812171309361	-0.04496909742543763	0.04511394897080888	0.06154922861799896	-0.0007343355559606495	0.05260323016740443	0.07177263022657381	0.05522657954687294	-0.008096807441515403	-0.007103939940156349	0.01212181713216906	1.202307297528528	-1.010308667218985	0.05088561647956442	-0.003352223417377186	-0.6469672979750738	-0.8221692831893553	-0.4950192806493904	-0.1379025887026742	-0.3087154370560645	0.3639489212188591	0.5682402589132673	0.7005528952973217	-0.08026766887710104	0.2522668469321804	-0.08851558029863053	-0.0187816342022783	-0.6885942750006973	0.0575298096925576	0.04708267341686579	-0.05625852051080305	0.1315605832325187	0.03488826959985676	0.1094306924000933	0.03341965015977086	0.1491108468342316	-0.6045609209260384	-1.359234308758353	-0.2225885872457722	-0.0216957398692278	0.06589949925376774	-0.02180612530931154	-0.1897418889180996	0.08645800192187478	0.03334699879739406	-0.2859383232515202	0.1592634325938165	0.01480078295346351	-0.5982073835599971	-0.3833318533905661	0.1056995245701511	0.4170892562686444	0.02329459439459935	-1.167195797161477	-0.1205791946725568	0.3412862921906239	-0.7309100282141688	-0.01671830126617914	-0.01405089530420828	-0.01344830608350167	-6.21390961937676e-14	-8.501627902172096e-15
0.22	-0.0068201026685652	-0.05493243146383548	0.07812979985852268	0.5068552024576196	0.9358058703562263	0.006909140807194209	0.2353871741020912	-0.07299950943853301	0.03761491391957179	0.151024225596226	0.08578590396452047	-0.1355528619344247	0.006880733965591366	0.07785173033732336	-0.1170495639145652	1.115401471203574	0.1757631997616003	-1.115401471203572	-0.1757631997615993	-0.2442275032722539	-0.08228861478300223	0.01523180726189044	-0.1351834376595513	-0.0944625885183573	-0.0500727943995283	-0.02501685463621056	0.1097782927738846	0.5954784836007349	0.6694482304038472	0.0919634228831831	0.0322554585525389	0.2003992999700021	0.04312954506806197	-0.3286980209795554	0.3680563753926996	-0.2903027099193655	1.278108427710409	0.1315604227778574	0.03838107259494832	3.280555491134745	0.811380811943015	-0.160050784634887	-1.930132855378458	-0.1164634142349989	0.4668126468882371	0.03618675743679732	-0.3988549775821886	0.1619173486345763	-0.5898151819698789	-1.430719974775683	0.5898151819698789	1.430719974775683	1.462049907044606	-0.2980501810488613	-0.08929871496709675	-1.367580067553222	0.4202959684686663	0.06523555698528902	2.76140145789921	0.5891194186308378	1.208796243490311	-1.423430532721812	-0.3516287180951201	-0.3287191867905874	-2.202887223885004	-0.2002164741758867	0.001010263028847673	0.01466655332342828	0.001006935448610358	0.01810942583535936	0.001006641807775049	0.003839435150486305	0.001007646396733894	0.004589841155859475	0.00102609075934402	0.04393081488240518	0.1299913215565059	0.1236890925702028	0.1499631858877645	0.159529054938345	0.006602257477414395	0.01211627594131725	0.01763433162756105	0.04692806715555377	0.001038028110971434	0.02805431640948585	0.001192521707022739	0.06258195868106894	0.001037973355809591	0.04014564435665412	0.001005572184083644	0.02090086311837081	0.001002898248845581	0.01674593233749683	0.001218121865703959	0.006588175082220212	0.02804987896432345	0.04481810590965872	0.4885718957566998	0.4501404413726632	0.001014571704748109	0.01853635817457579	0.1049253833794599	0.1182679914754461	0.007867744581226391	0.01994387153249699	0.001019324772616634	0.004712718806333132	0.001032242048032928	0.009683335681389604	0.001893507579223826	0.0490411638223073	0.001141761088997258	0.02287654444963915	0.05961311787811557	0.05906022320241341	0.001005445445883738	0.009472559767906296	0.001089918063336055	0.0157874324796094	0.001706353571891645	0.01842817085843383	0.001008059662799702	0.002487590344371739	0.003316198083797258	0.02111267606731397	0.1499759602795337	0.1520029714670005	0.001052130650288941	0.04101940520491978	0.001015934723552236	0.00308772330040468	0.001025822868704085	0.00802367065512294	0.001004343062576	0.007734301782309235	0.3573188015817461	0.3033892927737321	0.1039919250471693	0.1184806289134411	0.001964750774631985	0.1043603478487163	0.001003054069485665	0.02835636904448369	0.06984330137415602	0.04706199409302145	0.08316051029361143	0.06759156118584779	0.0634673700069338	0.03861546329451568	0.1026237270758423	0.08994868340946947	0.1171081732599777	0.09309934764286747	0.02978923383310486	0.0267524628142724	0.05667082497944312	0.03437206087730057	0.1837569378530806	0.1656910536925388	0.1241460609294792	0.1009840902297491	0.08819605258661534	0.08524778041696092	0.001792225421824421	0.008779810654956997	0.001246475152825509	0.03540372187358003	0.03021959949544128	0.05797808827302825	0.001146071597575068	0.05920657402637514	0.001060148545875579	0.03727535432854039	0.01231457748433786	0.01374338929998607	0.01273003029084507	0.008929869126212868	0.001003107405582058	0.008669582473429183	0.001004270770134947	0.01905631493630845	0.00101240559096261	0.01648502486280626	0.1219652207007203	0.1172385180574159	0.05332633218291136	0.05192382688236805	0.02242594035803346	0.05778235935708657	0.08859275441014387	0.08733805110527729	0.06017970019957516	0.05820812132949539	0.0592575097469271	0.09722283779309504	0.04764874479340931	0.06814067705288762	0.1436884000953652	0.1089446335536688	0.001083295542201166	0.01406308264695553	0.04296944205597298	0.01237872034362866	0.02964636078161607	0.04271238594373473	0.04742956093741334	0.0602904500353866	0.002189304207318657	0.0205193871785411	0.001057109416141541	0.1530374922320066	0.0734076328410172	0.09401749520458577	0.0247787557080283	0.004287720742383268	0.06795243326479154	0.06256899646709824	0.001039482384859783	0.006060839288201799	0.01768593660128191	0.02090058282361061	0.09377047880742008	0.08683864611138557	0.001023772115887968	0.08266366054748796	0.05215612566275255	0.09490428290425271	0.001004887452418436	0.01911045016038165	0.00100192900497763	0.03155204940367758	0.001003674628648976	0.01541505573650179	0.02545917693358143	-0.01917908500033511	-0.01619345416851129	0.01923806002878762	-0.008914436259257606	-0.03434479268764519	-0.016967320556896	-0.003029362991106624	0.001010808045376811	0.001007681078803129	0.00100228547316845	0.001005200293240491	0.001031813507671111	0.132050847611487	0.1454257198019282	0.00597036650688006	0.0156896170045923	0.001034117480392914	0.001115116396360645	0.001030210346406441	0.001006418323251205	0.001003359366836981	0.001001113170346323	0.001009822563138981	0.4700260342665346	0.001014334250602081	0.1396778641861376	0.01629862675041126	0.001016824165170782	0.001032344867312108	0.002590862936961151	0.001242829583249031	0.05619713739916392	0.001004077364757833	0.001130817048595663	0.002541478121648032	0.001006671920199601	0.003703429533026835	0.1580878361971503	0.001074094380431483	0.001008760859121356	0.001017642192883309	0.001004794169758826	0.3926378597752368	0.08468289668433958	0.001127454275526028	0.001002591409487932	0.0539928287738004	0.06399706552298848	0.04951917765431648	0.102107299492433	0.1120011728591962	0.03618493892181854	0.06486012376526593	0.1777668728177288	0.1210742412941072	0.092045480768145	0.001012750441619228	0.001319737115134652	0.01843392430979451	0.001146032404561578	0.001026249166873361	0.0102652410074243	0.01287938124237447	0.001003508592388294	0.001004169504399681	0.001010546536381562	0.1165796659173419	0.04422547191440699	0.001086280568465727	0.08475152435166487	0.06080201105670775	0.06387614407600833	0.04696417462399948	0.1444597977766193	0.00102631389036583	0.04250620289741172	0.0252300274502905	0.04497098421885863	0.002088806727698094	0.001054849301991939	0.06461711784952683	0.03149767215076195	0.06992158232572097	0.001001220773611009	0.002950024132666489	0.09131977465526467	0.001027677841289487	0.03320006788140745	0.001005561010833258	0.001002183578819621	0.00100415835859237	0.02656846073698493	-0.02024011871481179	-0.01576622224525851	0.02051287557475892	-0.00338651547192712	-0.02858030196180333	-0.01352705321998023	0.001382220463334309	-5.097407394510428	-4.991696060297678	-0.006815043943865547	0.07351250400474593	-0.0215072194364765	0.009465518125821144	0.0966429578885063	-0.02949714727641609	-0.2065796326924236	-0.0350252408048569	-0.1065463214010964	-0.005873148165826556	0.02720177025593961	0.02262990443379228	0.09476073275971965	0.0843195505671213	-0.03517501834929231	-1.404721946927222	-0.7706107628091365	0.007301878968014305	1.842016929750629	0.6366731572591666	0.01708521703769025	0.001444734235655687	0.04277658619734559	-0.003200133876245491	-0.2138968115153776	-0.01986226706116581	0.06154523203157151	0.07754017246186741	0.07014010274723669	0.03094715096474615	0.1193163915735115	0.05296319438169787	0.004721724870968663	-0.004779973908181179	0.01486298272615771	1.010394504651437	-0.9213244281029642	0.08794510401315092	0.04746398110334074	-0.6341960978196807	-0.8186668466314877	-0.4957604828234352	-0.1130658379251309	-0.2707345910017261	0.2826732466270829	0.5795274547234919	0.5268694751644547	0.0533604103502317	0.2534293104511402	-0.05436612548862742	-0.01528407824406853	-0.6611726997870113	0.05079789391594599	0.05175188975036443	-0.04107811328953018	0.1298579755850799	0.02532770205128467	0.1353564000106694	0.1647509844406179	0.04040216046141396	-0.4709200152408887	-1.218742285800738	-0.4947293840695052	-0.05527287004245997	0.3253473215034295	0.03554136568685487	0.3826806947711752	0.09414465674976646	0.06848060287686432	-0.2811071131874037	-0.202824271029474	-0.006147859872850568	-0.669340207872351	-0.410871457747237	0.1491345425734786	0.2695554851813056	0.04681026622044854	-0.7992034584509854	-0.07396954029666064	0.2888227875259397	-1.04187244407844	-0.03183798688295435	-0.03705623448508785	-0.02366436473592125	-3.038068969843566e-14	1.229935217347156e-15
0.23	-0.01038543413173023	-0.05110109211650299	0.07458061892589597	0.5195809029410964	0.9369863784997646	0.007297797369827047	0.267823052412886	-0.06485083156378846	0.03487884158345751	0.132155138093338	0.08448981754788741	-0.1296779153803919	0.007339100616486884	0.07378332702331948	-0.1147272548401667	1.106450012674947	0.1615592063893984	-1.10645001267494	-0.1615592063894065	-0.2294262064942048	-0.08540805247835792	0.01433717686274985	-0.148945228137681	-0.09024497979258761	-0.04926308448677508	0.001144001514533318	0.1154620101458182	0.607969079572284	0.6561299756816428	0.0894739032364379	0.02822855652807643	0.179488968243558	0.04133580641417626	-0.3803467515938767	0.3939962742513026	-0.4127543490040377	1.267291853452762	0.1043715410672692	0.0386474142987335	3.200706894029684	0.8159356348857636	-0.3731506874837056	-1.84635641599978	-0.1408605611587405	0.698175831833668	0.05218735598647838	-0.4091042924032671	0.295228541310011	-1.196981444796279	-1.40633290675698	1.196981444796285	1.406332906756974	1.49791166045517	-0.3266276737272838	-0.09001714189049655	-1.39376381935818	0.4216211345308277	0.09766343980704296	2.487272828089699	0.5518180020579148	1.289248586746836	-1.208994799925687	-0.1521501745906506	-0.4726783269291038	-1.981451548371751	-0.1600278523683012	0.001010827136316888	0.01511026856886617	0.001007656637797254	0.01885091172090672	0.001004551440146603	0.003865592437675619	0.001006366256133398	0.00456413531011873	0.001032296140513354	0.04476421920397494	0.1312224248334251	0.1235861170324967	0.1480277211052754	0.1577172927566113	0.006782268118115109	0.01226824296062924	0.01489827476350105	0.04456301025935017	0.001035530984914124	0.02800841086241208	0.001151086890098437	0.06290139814423053	0.001033618226173526	0.04039210476204872	0.001006186845685338	0.02183415269246653	0.001003239615651127	0.01758081564018048	0.001111772645316268	0.006375322493824283	0.01531545917571858	0.03356622806170939	0.4812170406283329	0.4430323332065862	0.001014468734202129	0.01872024985665698	0.1235750064627253	0.1366144212415544	0.01438633573572097	0.02712498845521951	0.001017867558951016	0.005032340520971045	0.001032579376105501	0.009833935434656289	0.003902377045312697	0.04996118088866126	0.002091756519786344	0.02342123816717366	0.05791823593349023	0.0570902099226373	0.001004655500039987	0.009331642459388048	0.001115758451915786	0.01630148686141139	0.003777536883790863	0.02072851602263099	0.001007215747229771	0.002751584018454033	0.003166789293157462	0.02100785719531983	0.1543330030886191	0.1535002289983982	0.001091243006428908	0.04156471749277031	0.001012176655537996	0.003059845648948499	0.001021298412826876	0.007968120301409474	0.001004582812421611	0.007874744432960519	0.3704753516374183	0.3128091047097561	0.09409308124819322	0.1095242909638569	0.001548905037111029	0.1054123572382114	0.001002795302476534	0.0288428554785762	0.06089232937294507	0.04087129611122948	0.07260173587519164	0.0595252108224454	0.05543660837613553	0.03375205142375808	0.1018430531592149	0.08860995996741683	0.1142396639981179	0.09040110625920272	0.03244833766675394	0.02880155769228019	0.05997063597689627	0.0398379145562105	0.1798028230584774	0.1699769855302768	0.122672643059325	0.1019315142766398	0.09034819369922739	0.08800139189525154	0.001446190883078255	0.008435844056143485	0.001253845514492135	0.03525887674607775	0.02337136820775682	0.05153631141270401	0.001149529900385309	0.05957944218485915	0.001045065495492038	0.03767775987792048	0.01029729174149679	0.01274680403225002	0.01138518165929853	0.009580494904007761	0.001003336024614718	0.008988128932887996	0.00100426386491413	0.02031637001184885	0.001011636513215851	0.01733164399075292	0.1181319584541908	0.1169259896242943	0.04895412320909827	0.04784160566206024	0.01228680715472772	0.04828005611900842	0.08402309236219176	0.08139491163508146	0.0599976256560136	0.05739020234400562	0.06106616311716923	0.09993235587802426	0.04713654649150135	0.06840213418973523	0.1422988316259682	0.1119896014879807	0.001054401832675683	0.01504567691397013	0.04311362675852705	0.0133142708038803	0.02704749742696222	0.04008264670656914	0.04299833163370584	0.05563744305770152	0.002009104207005256	0.02034893510742524	0.001056801804328919	0.1458305546928869	0.06853447858023143	0.08999538546578599	0.02905791111608545	0.006094950969138444	0.06767506593974321	0.0643209658708588	0.001020782205020542	0.006364536344724881	0.01065584444965172	0.01449367585958465	0.09224532666306537	0.0863544551355141	0.001026888506868982	0.08524373634211749	0.0398954767496235	0.08430562630014843	0.001005403976884788	0.01870796450886393	0.00100211868837041	0.03104744467534666	0.00100404539015056	0.01511343475707624	0.02581845338467422	-0.01983898228297292	-0.01561707957635949	0.02032569449620912	-0.004808867837883742	-0.02941611060995497	-0.01264453314897891	0.003364230586109273	0.001011927051628332	0.001009021497101783	0.001002452633102153	0.001004893353166012	0.001044626933770117	0.1339446050493957	0.1446709369799286	0.007823459778532438	0.008667902659700225	0.001031929171403952	0.001101869015409813	0.001028133884698273	0.001007171872950282	0.001003794119068922	0.001000954039580776	0.001006714262655269	0.4593032073297303	0.001014384688788038	0.1597400561153969	0.02577250162717973	0.001015950694059465	0.001033425948837294	0.008901523580008808	0.004639788446680849	0.05544657000965135	0.001003627024488191	0.001152679316296681	0.00883113249097588	0.001006054546223653	0.002422801607429055	0.1638010781574456	0.001180913957654893	0.001007846532850999	0.001015699091676675	0.001004864588219562	0.4025966270288641	0.07649740647029163	0.001104237138288039	0.001002470678355912	0.04555171287810306	0.05403246479994799	0.04175762684204577	0.0995681445318642	0.1084253705648225	0.03493501728274164	0.06343497242178033	0.1693268213762519	0.1200072662440191	0.09433399651114743	0.001146494611900008	0.001212261272810908	0.01313881542375494	0.001159134426659774	0.001032002774083287	0.00629866442112796	0.007424481414297758	0.001003629233809127	0.001004330435956459	0.001011081161092783	0.1090053600697259	0.04304089810853604	0.001053136686627302	0.07189378810619215	0.05887922001448831	0.06287761373966373	0.04613070111109001	0.1364104989534932	0.001022642885398503	0.04395418276789665	0.0230908825464621	0.03139512201837374	0.001594016961277071	0.001057862615237457	0.06014475825087813	0.03599728859629277	0.06507264116733866	0.001001402638859077	0.002985658980089862	0.089142753269115	0.001032208112333206	0.01812674989014566	0.001006263448308558	0.001002428198239703	0.001004662105763689	0.02557772395391835	-0.02017797042013958	-0.01492139084908846	0.02126358410079075	-0.001841181309275294	-0.02515607545078564	-0.007615729684260701	0.01134343226154452	-4.753807914989619	-4.725655481133373	0.07012280666218289	0.07467198234245508	0.0146952877761905	-0.009045938116951865	0.07614291285726107	0.005238167621718516	-0.1605531154766512	0.05793029667133485	-0.3565615774963609	-0.003700928402741933	0.03616712635625154	0.02647866726607106	0.09313293166178629	0.08361550367606879	-0.01315892439877707	-0.8613500567527991	-0.6579832840751508	0.02402809479099074	1.832509633549851	0.7925818366198925	0.03921856545931405	0.02188375392922609	0.1478072036859904	0.1065960183366655	-0.1804775460936531	-0.008610255073552273	0.04592976215084242	0.3583486251958235	0.003815712161336984	-0.0456740145871049	0.1827803065483583	0.05557433409419113	-0.006961173261606506	-0.005965588396239702	0.01391033039541041	0.88526602061745	-0.8752323143643942	0.1211190973522888	0.0545230374246581	-0.6047381159833164	-0.7954842291022698	-0.4779806313898155	-0.1516769411668764	-0.2672293298498315	0.1321923104342855	0.5089454833772528	0.3298102910020021	0.1182262799390032	0.2848189019302285	-0.01886990124231437	-0.01421238413977777	-0.6229288325698004	0.02751211601379549	0.03296693943848537	-0.1546573077150844	-0.005119167187948991	0.03500258349810204	0.1225205132710921	0.04515641219722173	-0.1048369345426814	-0.346727901630173	-0.7113388829767185	-0.6915983864153048	-0.107114535603799	0.2187554456025675	0.01811190424226542	0.1940798027154631	0.1027705560045942	0.1190809703962427	-0.2481735095970139	-0.6993240900810592	-0.02651427182560261	-0.7623684647387257	-0.3951706675564446	0.2145241701186895	0.08011590143885901	0.022644864972094	-0.4873142675811126	-0.04297102220331118	0.2314685423418458	-1.086328182021513	-0.04828913878886891	-0.06313086280640233	-0.03620355579621074	4.641269375349824e-15	1.46231814794122e-14
0.24	-0.01434660729906247	-0.04713681037512057	0.07001029543052399	0.5322062432160533	0.9378899078803156	0.007668032580403394	0.2992830464428323	-0.05672917930328766	0.03043216007202668	0.1140436618603416	0.08300655890000803	-0.1217893619394876	0.007858496749914489	0.06978407234562298	-0.1112913115870337	1.091531743886825	0.1477114574845796	-1.091531743886824	-0.1477114574845782	-0.2142752258253525	-0.08883697457163521	0.01342366888349255	-0.1632384298724401	-0.08606225867079799	-0.04810038531854011	0.0250586630423784	0.1208985317410938	0.6212619680542172	0.6458928466411957	0.08880292012463564	0.02288154983739844	0.1607248204632079	0.03989905610536549	-0.4078663618128875	0.3946448542023538	-0.4945312224688361	1.258036386006389	0.07616467017387811	0.03469680218364975	3.085378634967235	0.8059756890916303	-0.5021726196928625	-1.778610601402709	-0.1538978604897099	0.8695340242596982	0.04839265391349064	-0.385025250313594	0.3846441843840612	-1.783177233868931	-1.359471081299151	1.783177233868931	1.35947108129915	1.531986685205164	-0.3599470606331684	-0.09307423099044709	-1.473862318879018	0.4133184476729755	0.135833408081757	2.312162533318648	0.5396802633005242	1.369254745567061	-0.8072053963703615	0.01207858889453487	-0.5927401200370899	-1.773650434666548	-0.1288188051611867	0.001011668830258204	0.01556030372880507	0.00100868759618758	0.01960061166692871	0.001003590397084258	0.003892473123683595	0.001005572956342947	0.004520137376772739	0.001041806947339635	0.04557577326859109	0.1327203311667447	0.1237205784803656	0.1465575204410763	0.1562223863923634	0.007788912278597066	0.0131251149145109	0.01004773212328919	0.03999490521259436	0.00103318833367461	0.02797243849844154	0.001123746057002549	0.06329492128770504	0.001030402921144353	0.04067154751442505	0.001006870985888582	0.02278823674365149	0.001003627698684014	0.01843741028512558	0.001058516176600972	0.006209728092778214	0.008535860323863985	0.02727717609296819	0.4728028433263263	0.4368413274178046	0.001014442505575237	0.01890795281710701	0.1423398348937684	0.1550229963480146	0.02225421021874869	0.03565614045159326	0.001016702356515564	0.005344678906412267	0.001033288752634023	0.009985181509984708	0.008032663174588854	0.05212891542838199	0.004258262842829385	0.02489760763536947	0.05664610206153251	0.05544323824746083	0.001004035442117449	0.00929457345786407	0.001139607942248944	0.0167993100794396	0.007928842178924875	0.02511153865858184	0.001006485158118708	0.002987046189557312	0.002453325278536573	0.02032393399984693	0.1592000703189564	0.1557114814347963	0.001164214207757569	0.04212039330498163	0.001009841131747363	0.003015221473313848	0.001018065215750565	0.007911649056186599	0.001004737853698503	0.008026204050014417	0.3824874079833839	0.3213285759473533	0.08478902878187465	0.1008701995751394	0.001328989994205834	0.1067559762649935	0.001002605588439235	0.02954062442728549	0.05204209039048174	0.034951339424462	0.06213227214813784	0.05166425654273316	0.04742208624005673	0.0290346758654815	0.1003171526409844	0.08697518277243514	0.1110651342840565	0.08778844816347889	0.03325230203316615	0.029497240651956	0.06112736800088882	0.04445701459127559	0.1741065098206338	0.1722771274849331	0.1213634451466423	0.1029906534467494	0.09255200899211721	0.09069467679002866	0.001339768618703547	0.008313558490762018	0.001203788220786201	0.03510892545268617	0.01718820047494838	0.04560458841580319	0.001157811010645218	0.05983154391139891	0.001040404825269071	0.03801944750364879	0.007310770640197318	0.0107218757965637	0.008013043552379348	0.008719758839248411	0.001003510627401499	0.009302054016463671	0.001004340920602018	0.02162404316522954	0.001011519609455455	0.01819982452817353	0.112725252442002	0.1151031976174187	0.04601722444149877	0.04496519539355166	0.006939497420164626	0.04296317127445035	0.07579613341344457	0.07355208584803767	0.05903059997557158	0.05608975844634809	0.06160806937829199	0.1016419297075533	0.04647596694979097	0.06853015198892511	0.1382318369565898	0.1121815678204672	0.001038123255586052	0.01612642095394246	0.04386132314162656	0.01476936937594361	0.02465618104923045	0.03768226024473734	0.03425355884657869	0.04687302892215785	0.001671707523040089	0.0200176673984134	0.001058155353552865	0.1379836996415444	0.06380265353577706	0.08608167830254521	0.0334087694372329	0.008622457491594843	0.06535875389635908	0.06415686461326683	0.001011526945195609	0.006688050985391077	0.007020119986454056	0.01105157080746736	0.0904368634985912	0.08557717832080203	0.001030712150507299	0.08737855481318595	0.02603757515397769	0.07300833315807607	0.001006013504415213	0.01815206747724056	0.001002335853716604	0.03030410911505865	0.001004482677987862	0.01470011012765398	0.02527772101299401	-0.02001751584740405	-0.01486173378152885	0.02118871166937081	-0.002410122255657968	-0.02549039891004626	-0.007262721655860184	0.01213623631065416	0.001013046057877897	0.001010361915397926	0.001002619793043224	0.001004586413092581	0.001057440359875041	0.1358383624873044	0.1439161541579291	0.009676553050185041	0.001646188314810266	0.001029740862414747	0.001088621634458403	0.001026057422989015	0.001007925422646988	0.001004228871299815	0.001000794908829777	0.00100360596216777	0.4485803803929259	0.001014435126973738	0.1798022480446559	0.03524637650394802	0.001015077222950349	0.001034507030363154	0.01521218422305962	0.00803674731011106	0.05469600262013886	0.001003176684219635	0.001174541584005081	0.01512078686030233	0.001005437172247807	0.001142173681830718	0.1695143201177411	0.001287733534882692	0.001006932206581721	0.001013755990470031	0.001004935006679531	0.4125553942824914	0.06831191625624371	0.00108102000104979	0.001002349947224934	0.0371105969824059	0.04406786407690767	0.03399607602977525	0.0970289895712959	0.1048495682704491	0.03368509564366542	0.06200982107829443	0.1608867699347752	0.118940291193931	0.09662251225414983	0.001280238782196663	0.001104785430487262	0.007843706537714814	0.001172236448758707	0.001037756381294525	0.002332087834831316	0.00196958158622075	0.00100374987522795	0.00100449136751216	0.001011615785806834	0.1014310542221103	0.04185632430266441	0.001019992804791669	0.05903605186072009	0.05695642897227025	0.06187908340331941	0.04529722759818067	0.1283612001303675	0.001018971880428219	0.04540216263838164	0.02095173764263188	0.0178192598178908	0.001099227194855953	0.001060875928483177	0.05567239865222931	0.0404969050418235	0.06022370000895615	0.001001584504126414	0.003021293827512101	0.08696573188296509	0.001036738383376712	0.00305343189888685	0.001006965885784014	0.001002672817661836	0.00100516585293584	0.0245869871708518	-0.02011582212546744	-0.01407655945291842	0.02201429262682256	-0.0002958471466235789	-0.0217318489397679	-0.001704406148541111	0.02130464405975562	-4.413342576145228	-4.375792705865151	-0.005551061092137568	0.07515531609532658	-0.02136253970905113	0.00580710061651467	0.09227290654104277	0.01799024983869166	-0.1432084691950951	0.1059557460772542	-0.5471559514999025	-0.003886511535687432	0.04201850630751707	0.02922637383238294	0.09891962817631716	0.08866181901661313	-0.0257233808879838	-0.4121567710697493	-0.5871902873469588	0.008064134627908625	1.854445997820623	0.9066801719894841	0.01562855114970737	0.001573998627132073	0.2923200808802286	0.1831350162474604	-0.1492884905960827	0.000907394343376596	0.05829899931693086	0.4940756667989163	0.06443380216327727	-0.08487371285534254	0.2621153725729178	0.05503589926224051	0.001372420049323196	-0.004964152186976397	0.01706637600328809	0.8303263649662753	-0.8608751159278352	0.1462670314591709	0.08972048403877579	-0.5800478388149324	-0.7775876298947496	-0.4665532203277002	-0.1722765885180439	-0.2536179334159326	0.01199086294050483	0.4101767259614515	0.1297114985446795	0.0757034349939647	0.2413639937483995	-0.01002991879931061	-0.01630531146643048	-0.5591619270998565	0.02664460753699128	0.03960830502900878	-0.2467467068760326	-0.1724143929217397	0.02440342686629726	0.1448800155810596	0.1690632663799572	-0.2616505542895731	-0.2297578248839181	-0.3816586070811103	-0.8746666474412147	-0.1517778524864787	0.12535847042398	0.008853498155921737	-0.1879196255931671	0.1137746113244004	0.1723902252315579	-0.2352365581247841	-1.025105702615568	-0.0383109868623597	-0.7973237103114307	-0.3891909426394866	0.2931898017140891	-0.1136586470857999	0.05077378304744267	-0.2062430760672675	-0.13258670806522	0.1997713228157089	-1.181599751688818	-0.06252026290422029	-0.0848024008749754	-0.04600509473372343	4.232241943898645e-14	3.100002141318129e-14
0.25	-0.01841677846920689	-0.04328292006007952	0.06483006578084315	0.5447480716274794	0.9385128571481149	0.007977548865178425	0.3293297246512525	-0.04875300822798879	0.0251356243339034	0.09646502853319022	0.08145117839904616	-0.1125289111518382	0.008186725778049174	0.06618584016566109	-0.1071760098308956	1.070805893654771	0.1344257422551326	-1.070805893654764	-0.1344257422551412	-0.1987901939529723	-0.0926140194490072	0.01245818763371546	-0.1785196821719384	-0.08199726367663396	-0.04651513230923757	0.04800451322584718	0.1262750366824316	0.6353423436989071	0.6403694956046883	0.08977142429678892	0.01646230266290247	0.1437446369934915	0.03883115951392144	-0.4027941584011307	0.374054994733756	-0.5383452044868889	1.250682299437832	0.04856903991588059	0.02684109969458602	2.916983048511838	0.7886593629773758	-0.5477369182088933	-1.739621643742993	-0.1560257160706864	0.9760531908570307	0.01473074131600914	-0.3317836279641765	0.4361300012711837	-2.360388395885397	-1.294600994787078	2.360388395885417	1.294600994787074	1.564267003466727	-0.3953165844661531	-0.1012284407580159	-1.567788126004143	0.4028001847713592	0.182152741890069	2.268067775563876	0.5375531896047417	1.444134425679895	-0.3375199357685714	0.1702534440759007	-0.6891607658970059	-1.623393305889438	-0.08642505980455123	0.001012665809792036	0.01600939262280338	0.001010063172917882	0.02036823683128406	0.001003109844928511	0.003913248280868241	0.001005022891632855	0.0044705103420927	0.00105967398457204	0.04636432513360495	0.1340169604637989	0.1238711222885251	0.1453088146658691	0.1548331985141125	0.008660885780256799	0.01387662764507281	0.00590633892083712	0.03594124258390546	0.001031011598620771	0.02794758262993818	0.0011043876208057	0.06374940440929654	0.001027895936847784	0.04097984570277464	0.001007754976623544	0.023766201990548	0.00100412060819154	0.01931855633030949	0.001030213664981825	0.006062162013136137	0.004886184590091691	0.02366668455261374	0.4641743217509409	0.4314599286620902	0.001014399697645801	0.01909132246018078	0.1605922464011601	0.1732398317513785	0.02746129263286126	0.04156442703938507	0.001015745711492803	0.005630469760647239	0.001033956798579358	0.01013311363559336	0.01485399126885112	0.05592572492266171	0.009705767251218614	0.02841863725974684	0.05542167351164655	0.05392836075556391	0.001003546933307002	0.009307676524542036	0.001184788342939618	0.01731085877774038	0.01236501314581252	0.02975974603725583	0.001005850184578233	0.00318874598801053	0.001802946275814531	0.01968550806750236	0.164474920100982	0.1587672942381179	0.001947122479463279	0.04329877711086994	0.001008264389772087	0.002963566059624459	0.001015666915634134	0.007849730868994419	0.001004930652765784	0.008189001864195796	0.3937721984377547	0.3296515402488289	0.07570596478448874	0.09228225402076001	0.001205486277105275	0.108325659394654	0.001002462684513562	0.03038718590174694	0.04356765570344184	0.02939343343494203	0.05209389338766067	0.04413252941413388	0.03972103790926373	0.0245665346301183	0.09767406413947942	0.08484253057492433	0.1071734299881167	0.0851585180297276	0.03249172933386876	0.02901288585943939	0.06035106742539107	0.0478973225472997	0.1668994982900655	0.1727531195372703	0.1201259523547694	0.1032114251522166	0.09376576262096731	0.09236301371246596	0.002617035612516517	0.009390329532930898	0.001151446298735266	0.03497822481116519	0.01214866887945408	0.04057997472439809	0.001164897198955433	0.06001564347028276	0.001039085924778048	0.03835013205975055	0.004723792136345489	0.008796539133202068	0.004958652983010587	0.007324555278484065	0.001003701596035299	0.009602299224089051	0.001004559195642544	0.02296435381362071	0.001012416443165962	0.01909919813365486	0.1059297269580824	0.1117683941974286	0.04388055065928466	0.04290031708093911	0.004063856407781635	0.03977074518416174	0.06559688735503386	0.06479935931655655	0.05719572484626474	0.05426932770181184	0.06154434894131419	0.1028832427078654	0.04606231410781067	0.06884664372036875	0.1324753357056705	0.1089724717648899	0.001029138046826787	0.0173146814073057	0.0450928925320927	0.01682255257134657	0.02258689333245703	0.03559977088040406	0.02451178863519947	0.03716247248168122	0.001386778153026714	0.01972829235894527	0.001060611360833036	0.1297299557102242	0.05908135579800138	0.082202332203841	0.03730730692346536	0.01194222440675067	0.06160102277218432	0.0624238159837042	0.001006750505208721	0.007111385018040794	0.005513633114731182	0.009520740209698696	0.08922683430509303	0.08376444831237703	0.001034407038476776	0.08920404378471466	0.01494789382754158	0.06396631061812091	0.001006798954333822	0.01744771383721086	0.001002606407414617	0.0293289637879895	0.0010050448216294	0.0141777782200142	0.0243291045326753	-0.0196071784917263	-0.01409204920801513	0.02176316354671186	-0.001116990920518315	-0.02273998315934275	-0.004018762233736249	0.01460635529614559	0.001014259496042542	0.001012453165242731	0.001002601243874225	0.001004335414304178	0.001095895299743512	0.136076019751424	0.1429156166025433	0.009519970222708342	0.001339478129677177	0.001027904603154973	0.001080522479027988	0.001024634845476915	0.001009309075904955	0.00100497597211956	0.001000721432751453	0.001002975263096066	0.4410605314428419	0.001014287477982673	0.197015901196016	0.03168826751352117	0.001014473370464946	0.001034774828681088	0.02818678062588935	0.02183650055676588	0.0532141724326186	0.001002921685929803	0.001280310822246078	0.01884113818124606	0.001004979727247131	0.00110705204915839	0.1757968987350611	0.00401257622744292	0.001006362283338579	0.001012676014632226	0.001005297370038679	0.4225192161566422	0.05958828171105192	0.001073282628240211	0.001002283527779562	0.02997732233508663	0.03568486678567197	0.02747194665590595	0.09136403197998182	0.09882395615441908	0.02983611654632068	0.05710253733144954	0.150278801596714	0.1177709901608928	0.0943945309422578	0.006211705677963983	0.001090301128069663	0.00561344566115424	0.001172307176268822	0.001037676454193379	0.001682002346689985	0.001495716806499735	0.001004027630722002	0.001005035928384596	0.001014816887238729	0.09172048964800053	0.04083707051118882	0.001017302725158652	0.0466416411308051	0.05313313487369743	0.06110645265274731	0.04578945227317036	0.1197825076687576	0.001020475464011911	0.04757703122878378	0.01966451119597532	0.009496407149201623	0.001081554091037758	0.001065106559547305	0.05091975130362499	0.04302814118657507	0.05390726612657412	0.001001944769927858	0.004669279135891797	0.0881106788796379	0.001039533591068441	0.002118943080170498	0.001008166709328783	0.001003069996860737	0.001006022395337114	0.02317418194181539	-0.01878992622905563	-0.01333475643857879	0.02213671215996438	-0.0004807746044944828	-0.02079607478429878	-0.002626287679768417	0.01171784327074878	-4.085028502824632	-3.962798110154822	0.07041082509567301	0.07805234786248616	0.01381746323233258	-0.01088752850019816	0.07116613984559139	0.008451439139879231	-0.1362803526349968	0.04882862775230186	-0.2884324647642742	-0.001526121896447469	0.04857838669922621	0.032344013025612	0.09758044349337305	0.08822236343330289	-0.008922367026614154	-0.2980069662910824	-0.4917755750058994	0.02344293452590528	1.78899394568817	0.3147140286954488	0.03492309118523016	0.02140748630157356	0.4674258236406136	0.5039519278098382	-0.1546161788091985	0.002509528454818231	0.04768893289054184	0.4393242309344416	-0.002660393646922593	-0.04604415376520094	0.3477376673804306	0.1704661368096566	-0.008888730103305672	-0.006956526007454748	0.0161626286250375	0.8377095629259016	-0.8594056383231596	0.1672582730336462	0.08488953559971547	-0.5320436354115711	-0.728618766998296	-0.4282404215153863	-0.2529094144124504	-0.2753228546133401	-0.1069313270890169	0.2711587105645292	-0.03751566835581037	-0.01799679092974903	0.1042082034769328	0.206414498277932	-0.0105489731328076	-0.4431930082963101	0.01262654334961615	0.02873795619864248	-0.1447770131394764	-0.1094855535432938	0.03241343713488415	0.1287280519960247	0.05009225934494579	-0.4085856046514009	-0.182040449053574	-0.2580691952178789	-0.8875915460614707	-0.2119876512497244	0.1122815754542679	0.04972482771793348	-0.4211622200901821	0.1238041865909775	0.2398503576490039	-0.1853729107920085	-0.9305339301674257	-0.02117423890150836	-0.8454796160448342	-0.3885230443670641	0.3712627841067964	-0.2361129724913608	0.03755720793030581	-0.09868056827263146	-0.1971222570392537	0.1676694573488769	-0.6654470091908626	-0.07791661389168045	-0.1094933303840703	-0.05797818618033642	5.324497365768652e-14	2.986198954883831e-14
0.26	-0.02233501619061427	-0.03969727476174844	0.05930678140044287	0.5572269492680123	0.9388641658094176	0.00819754747265194	0.3574832282490011	-0.04096797530363709	0.01966537390236768	0.07920111739128702	0.07990909505125156	-0.1023983569706371	0.008102663367968792	0.06320515094078301	-0.1026144348729017	1.044356064302247	0.121880856984868	-1.044356064302246	-0.1218808569848683	-0.1830049394721013	-0.09674039965344425	0.01137497163247304	-0.1943021920923069	-0.07794386230369027	-0.04443861951867974	0.07024122399742579	0.1316882448259408	0.6500909374139949	0.6383413454289397	0.09198061297694794	0.009137305498767281	0.1282368134131639	0.03813726397574842	-0.3774796720659439	0.3409958508602595	-0.5631421686128213	1.245446231827779	0.02183654887535223	0.01679326672334582	2.706743712834871	0.7677480588989015	-0.5369155583685215	-1.715666164355657	-0.1512384298611416	1.043554702967814	-0.03406563375877689	-0.2615166592898124	0.4738988247575318	-2.927973057962801	-1.21130508946276	2.927973057962802	1.211305089462759	1.592031206903251	-0.4298141260461761	-0.1166211812835214	-1.574113843052959	0.4109997234289429	0.2340853643328145	2.170334650939991	0.547020903734849	1.502898359646634	-0.1081652242186581	0.2602154904965788	-0.7738901179661997	-1.479178456789177	-0.05401859450739294	0.001013771070279332	0.01646935993434737	0.001011796761342141	0.02115531124592019	0.001002860410606772	0.003934820229689496	0.001004622434770789	0.00439928638790806	0.001087838071767331	0.04711366953344663	0.1348832347877245	0.1238162658100953	0.1441572378501453	0.1534637544160636	0.009024668583366776	0.01419132402360277	0.003638386172366202	0.03372913810681139	0.001029005177212888	0.02793308686597356	0.001090659989782358	0.06426049439541147	0.001025931405159206	0.0413166427587516	0.001008888923359615	0.02475798605936965	0.001004740677404542	0.02021495702204418	0.001016030797164986	0.005928630112422315	0.003027511789383501	0.02155572818153149	0.455855881134386	0.4269520936934974	0.001014304443417446	0.01927347431826724	0.1780509900703626	0.190804332518502	0.02845322588933369	0.04274515868805321	0.001014965548109199	0.005911010159380048	0.001034424630346929	0.01028123243191895	0.02455397054101885	0.06148511201453388	0.01916112920234508	0.03463426657517105	0.05407778697388572	0.05233233125075178	0.001003175238714256	0.009360690216246689	0.001260260908017567	0.01782665258845215	0.01641581670088689	0.03397319171711532	0.001005304019534592	0.00336250729324185	0.001459203096060268	0.01933839733021673	0.1701082239966513	0.1626400443681792	0.00369642711325911	0.04532622153907626	0.001007191304561461	0.002893742325023187	0.001013928093051419	0.007781777721126344	0.001005208276772215	0.008362845458331375	0.4045609761330646	0.3381516285578055	0.06665358757365626	0.08362825394117396	0.00113984791780536	0.1100929152968431	0.001002358042297925	0.03134436963430991	0.03559637665960787	0.02430026118977111	0.04265003667391017	0.03709466177929398	0.03246999704795214	0.02044655953975284	0.09373102664478607	0.08194388321554635	0.102361111183691	0.08222289584562902	0.0302690750167362	0.02739722399707763	0.0577089488345966	0.04974566570901986	0.1583008930532413	0.1714667625122178	0.1189145259824802	0.1029017636875693	0.0935052539023692	0.09301693711432527	0.005706585945764999	0.01206245587706411	0.001118032819644448	0.03488366286371919	0.008443767199059862	0.03679208430758858	0.001168474839400157	0.06013309956065264	0.001038386769108879	0.03863839362783435	0.003088091017535366	0.007697207786922291	0.003170601177935192	0.006472863082147859	0.001003935980107181	0.009885679208614495	0.001004940696012992	0.02430952296315077	0.001014465972237374	0.01998728580803399	0.09783402448244825	0.1068659760255142	0.04225410226052927	0.04134793418418651	0.002603976633245151	0.03777693568538275	0.05423698429226802	0.0555659971826341	0.05445286796869508	0.05185641832462909	0.06116195793988057	0.1036751101329525	0.04606597079542466	0.06943024813498093	0.1255243674267598	0.1044130707273045	0.001025399508115565	0.01860103883056177	0.04675664184240968	0.01959845540486596	0.02088626809720551	0.03389257010791421	0.01528344447943823	0.02799178342489276	0.001235315844079128	0.0195619782688388	0.001063955062808872	0.1212330165188464	0.05430941521843791	0.0782743220698585	0.04054216652479473	0.01605769722951865	0.05666461311453249	0.05937136729016827	0.001004543663308376	0.007512478832969358	0.005567331847116026	0.009102808946318729	0.08902879890581375	0.08229147391163236	0.001037651861397178	0.09077880367736701	0.008619208023930059	0.05892654791625259	0.001007792194744959	0.01660241222362173	0.001002940305968271	0.02812890919049086	0.001005754238632474	0.01355020841634978	0.02307102888654478	-0.01858646877555914	-0.01334095234061747	0.02203626052792011	-0.0008092321140524354	-0.02119932847212844	-0.003552030113846421	0.009038527765304677	0.001015472934205685	0.001014544415086182	0.001002582694705951	0.001004084415516845	0.001134350239618746	0.1363136770155436	0.1419150790471575	0.009363387395230393	0.001032767944546383	0.001026068343895191	0.00107242332359658	0.001023212267964179	0.001010692729160439	0.001005723072938279	0.00100064795670519	0.001002344564025766	0.4335406824927587	0.001014139828991249	0.2142295543473758	0.02813015852309313	0.001013869517980381	0.001035042626999844	0.04116137702872034	0.0356362538034182	0.05173234224509871	0.001002666687640546	0.001386080060493376	0.0225614895021902	0.001004522282246336	0.001071930416490586	0.182079477352381	0.006737418920002956	0.001005792360096919	0.001011596038795699	0.001005659733397361	0.432483038030793	0.05086464716585996	0.001065545255429687	0.001002217108334902	0.0228440476877676	0.02730186949443606	0.02094781728203678	0.08569907438866822	0.09279834403838859	0.02598713744897557	0.05219525358460544	0.1396708332586533	0.1166016891278545	0.0921665496303657	0.01114317257372731	0.001075816825649889	0.003383184784594115	0.001172377903779789	0.001037596527093107	0.001031916858549839	0.001021852026778439	0.001004305386217495	0.001005580489257111	0.001018017988676346	0.08200992507389171	0.03981781671971203	0.00101461264552394	0.03424723040089158	0.04930984077512661	0.06033382190217532	0.04628167694816025	0.1112038152071474	0.001021979047595043	0.04975189981918604	0.01837728474931602	0.001173554480512315	0.001063880987221649	0.001069337190611413	0.04616710395502041	0.04555937733132705	0.04759083224419269	0.001002305035756692	0.006317264444273064	0.0892556258763107	0.001042328798760164	0.001184454261455045	0.001009367532873664	0.001003467176061584	0.001006878937739172	0.02176137671277897	-0.01746403033264379	-0.01259295342423918	0.0222591316931062	-0.0006657020623652027	-0.01986030062882967	-0.003548169210995854	0.00213104248174053	-3.778778954725791	-3.506293309205554	-0.003375377627911991	0.07904516615174077	-0.0212031814184391	0.00148771672536629	0.08443141353641222	-0.02308980747896204	-0.1392597131545012	0.01859247564000219	-0.1788443211755969	-0.001814490617789304	0.05333987920537523	0.03492614736316153	0.1016833925648063	0.09171274832504633	-0.02291654511224917	-0.1122497371963788	-0.4124775299208738	0.007820577617046012	1.723979070573029	-0.03883081583407721	0.01457846000043132	0.001611332748174472	0.6448356004023069	0.7220549544524312	-0.1655188931802546	0.008889519352640885	0.05914802182651852	0.40712332702315	0.05884610352993919	-0.02661067297197041	0.425502837920592	0.224848023728322	-0.002261244122200666	-0.006171144299812199	0.01927553199118135	0.8657511664668394	-0.8740860209672848	0.1857815859590338	0.1118449356698679	-0.487101089946093	-0.6788157311445349	-0.3969199913294455	-0.3254756208995043	-0.3147563434865067	-0.2142705510487385	0.091783767105517	-0.2227583169371365	-0.03038319902894577	0.03848128963297945	0.3090411415793477	-0.009077572694636679	-0.3118172721780703	0.01331591384145537	0.0311237074322647	-0.08154564345779539	-0.06371212003403404	0.02103038223917513	0.145851715810693	0.1668060801979677	-0.5751735046760895	-0.1272587417120274	-0.141935288767815	-0.9707937679343093	-0.2702735790305043	0.03546935537881103	0.06227603478942905	-0.4579806219944261	0.1333940052953591	0.3169341528478739	-0.1601788397551665	-0.9171322258947912	-0.01369879640366615	-0.845962762319231	-0.3989237496986698	0.4523309832355201	-0.3775386598777261	0.04632573950483628	0.0163367908124084	-0.0646355865286983	0.1496255070427914	-0.3811477840949513	-0.09070985761504977	-0.1297842549590907	-0.06705267393635173	3.847927586524749e-14	1.190968075830775e-14
0.27	-0.02594059733060192	-0.03647534154355431	0.05356786092121125	0.5696651963427952	0.9389516424358563	0.008312847442815562	0.3833662814058031	-0.03340907408949356	0.01449480043310575	0.0621469447614246	0.07843417491693735	-0.0916888164080384	0.007500972977177636	0.0609696752291857	-0.09767646523496981	1.012315272626727	0.1102709020319567	-1.01231527262672	-0.1102709020319641	-0.1669738380800281	-0.1012018704329001	0.01011412396443093	-0.2096005276628548	-0.07368737416697474	-0.04186619805062818	0.09076565649570974	0.1372309510445393	0.6653304163165326	0.6370177198015577	0.09468267909644013	0.0009764249882095899	0.1139151802735154	0.03780357178521203	-0.3429849841148146	0.3026195328623579	-0.5844472739026207	1.242613414580998	-0.004349206255195959	0.006363469505342089	2.466787435111294	0.7425139350908346	-0.4938145907590307	-1.695055079963459	-0.1430072510750386	1.097235715055315	-0.08621225332965878	-0.1851424859264574	0.5135273539251892	-3.47392185449767	-1.107739997402631	3.473921854497686	1.107739997402626	1.613175625480057	-0.4620812851842566	-0.1349155969960971	-1.484641784305403	0.4408543963159933	0.276835503768094	1.912029405012727	0.5648812439648589	1.542958557602087	-0.1623156285015406	0.265333716132036	-0.8567810336214875	-1.382959286880239	-0.01398905220050153	0.00101484779638776	0.01692538052629321	0.001013755988854803	0.02195917527075595	0.001002706643035109	0.003952633964301596	0.001004314923324449	0.004326820090166577	0.001131478437560791	0.04782099913428783	0.135631423713108	0.1234504167710417	0.1428997798681975	0.151991869470556	0.008795130964420923	0.01399727358097122	0.002363956020272676	0.03240059160881351	0.001027149104487725	0.02792865672839661	0.001081482071216322	0.06482809451911466	0.001024480227553091	0.04168457784796389	0.001010307639292596	0.0257641527893201	0.001005675659133243	0.02112728068575585	0.001008488197365742	0.005804199275763793	0.002038076012628353	0.02024084548591323	0.4483928019820919	0.4233947083331015	0.001014175851965302	0.01944797900312002	0.1946062302091242	0.2075701081395469	0.02768850970973806	0.04183016709496497	0.001014352007063234	0.006193121012164692	0.001034762439961762	0.01042498083804846	0.0356219109382052	0.06807737076311453	0.03021361346709438	0.04214738419348361	0.05230843422359237	0.05044635478069006	0.001002882314367141	0.009468748426295668	0.001388137583868943	0.01836817335693549	0.01995994174060917	0.03764054538399168	0.001004836418467495	0.003543375727500478	0.001264356244071072	0.01912370101414377	0.1761089341815932	0.1672475186586596	0.006703812486462477	0.04843925049519628	0.001006408433517606	0.00282151119817671	0.001012592607771374	0.007708704696940107	0.00100556594173806	0.008553014100647034	0.4153723807443072	0.3469928430724968	0.05715452782789252	0.07461887711364514	0.00110627531612149	0.1120486752899359	0.001002282880050945	0.03241145882700443	0.02819448919038657	0.01968050343273765	0.03381777235720137	0.03054653613344983	0.02569952506896871	0.016664658118759	0.08898911308831838	0.07856885051010015	0.09714726501538862	0.07911094461827879	0.02697109626492864	0.02493225792183309	0.05356972076510672	0.04982163991802852	0.1493651648175223	0.1691093588643783	0.1168165465471825	0.1028870347734056	0.09056418751357136	0.09321279646518135	0.009874546307082666	0.01572342726672347	0.001212874131563342	0.03492462422020977	0.006143799884317386	0.03429051887563171	0.001171419668334335	0.06020011520914939	0.001038518266408766	0.0388715284876253	0.002084699717719113	0.007123010999251017	0.002121489603073908	0.005953850714143505	0.001004132108752244	0.01014666954839897	0.001005470112120139	0.02564146316551737	0.001015841945651435	0.02087354235670606	0.08907108201356741	0.100774385762666	0.04141848898471233	0.04049138365679268	0.001826441549567084	0.03640836567534162	0.04270957637945409	0.04610406303468321	0.05100775861374541	0.04897914290565605	0.06121425779375267	0.1040164153542821	0.04770136969220193	0.0705440741988483	0.1184004303757485	0.1004770560978993	0.001023266156428968	0.01996627274647516	0.047537557174713	0.02277813433610781	0.01968327005793626	0.03266102999164884	0.008497866146638626	0.02121722855420373	0.001148210529175451	0.01945031129556049	0.001068363567296172	0.1126750678293754	0.04981611320234051	0.07456060317796018	0.0430334447188533	0.02086258034919317	0.0511825085919108	0.05547097436170956	0.001003612578519282	0.007838326561656072	0.007739455673290701	0.01003819694833088	0.08720382424505696	0.082036277335538	0.001039839284761088	0.09212684795949035	0.004999047655432587	0.05613691265281519	0.001009018537056345	0.01563566691868438	0.001003336126436079	0.02672593336559808	0.001006625773397134	0.01283100152924139	0.02212659555830293	-0.0171851878400203	-0.01253919762309041	0.02238339476597508	-0.001071918846178153	-0.01982540452902876	-0.003831845010917389	0.005113445767456419	0.001016387509850461	0.001016853016919262	0.001002516100039902	0.001003919168795745	0.001212923295685411	0.1371506105355376	0.140142258631897	0.007858779439396146	0.001022659804684501	0.00102449749017586	0.001071510141496925	0.001022764948474547	0.001012707443964097	0.001007431807699099	0.001000630505789099	0.001002085202998481	0.4299759885510528	0.001013959277507508	0.2289586594988604	0.02569326620404575	0.001013581482581615	0.001035174446132605	0.05447109087871659	0.04871262502269497	0.04874698581690046	0.001002501995965353	0.001635857558399995	0.02499413142695624	0.001004203859551983	0.001052309663300461	0.189161135337764	0.01254811097118938	0.001005425640007162	0.001010870032981187	0.001006173724503174	0.4445087985075297	0.04021057742475063	0.001076209141138244	0.001002194129560114	0.01688457872428599	0.02004671008539675	0.01536615548398605	0.07974730891189402	0.08733846462549598	0.02081844589553859	0.04519228050945533	0.1315639560441521	0.1112976218812181	0.08166285322629062	0.01701471525888947	0.001511159215511797	0.003954559219787716	0.001176268358234747	0.001039550626191463	0.001035771989010544	0.001023346403777326	0.001004362298051465	0.001006393826163787	0.001016644408369013	0.07271461913700177	0.04093799472155719	0.001012423133442141	0.02389197816397874	0.04457824169292309	0.06209433563451848	0.05259638485500633	0.1050986253395123	0.001020256373876347	0.04739357328905109	0.0183144894280049	0.001107280107312249	0.001052094729798317	0.001076010536896041	0.04267749649552085	0.04638101588217145	0.04166779748385883	0.001002930081703686	0.01320930458087686	0.08081131546461365	0.001041935699169976	0.001114053694840545	0.001011079295872009	0.001003985684765276	0.001008085951380618	0.02147433730648032	-0.01556083291038268	-0.01169443826464439	0.02282993946232513	-0.001659579005354431	-0.01842356370608885	-0.004338600547925501	0.003574286398182164	-3.494676046872805	-3.063840010965575	0.07018819642666919	0.08135782949390441	0.01329647973739059	-0.01200261463726134	0.06243097598197141	-0.04970339818352681	-0.1585643515217363	-0.05197793967719423	-0.09725164476691064	0.0005026942754368965	0.05989332500741312	0.03856971747463132	0.1004392840867051	0.09145383263931071	-0.006945681526297832	-0.1299700785135613	-0.2933232384910992	0.02214831876811357	1.628866920982477	-0.1404917948058624	0.03534198230073232	0.02070965446890857	0.679045856749186	0.7775888890003561	-0.2117520569213593	0.01325435759804441	0.05204641208466423	0.331372926534726	-0.002329244074175263	-0.01712478041703525	0.4948525798580355	0.3837103203783141	-0.0100039785228391	-0.008014023755654244	0.01946767525655328	0.9049184006458533	-0.9331468967915861	0.2052985282018781	0.1067797732877636	-0.4377666153704272	-0.6313126561053727	-0.3605822084669905	-0.350426695749578	-0.307664976763765	-0.2801679261485962	-0.08171003152776667	-0.2516926691225583	0.02401638703867857	-0.01287486965685698	0.4139745953596272	0.01528580245623413	-0.1877877798117041	0.002229219366201579	0.01753412247743115	-0.03409778559168826	-0.03865180420341147	0.02803326979228294	0.1256731492397457	0.04826170946900994	-0.6464708293196941	-0.04489337987375346	-0.1249568231589864	-0.928670506595218	-0.3062584026748353	0.03139934867742689	0.1639959404749295	-0.3338444926876392	0.1392917748216708	0.3179116636901522	-0.09118868353265823	-0.472975855055749	-0.009180308313170613	-0.858721173149381	-0.3483226027833612	0.5044818169513776	-0.4083097823531875	0.02243604491898031	0.1678311807106036	-0.001293949556740767	0.1216965341769961	-0.1907473410331516	-0.1018820768318532	-0.1496299451515537	-0.07607430208662418	1.815054903039761e-14	-7.908112032806158e-15
0.28	-0.0291816844363868	-0.03366030930267114	0.04762172898905761	0.582087422188699	0.9387770220309709	0.008326751706570292	0.4067573872829789	-0.02614806157868215	0.009856772981759234	0.04530228142520019	0.07706371694830277	-0.08047599655947781	0.006379622122481238	0.05951102116434976	-0.09234724277242508	0.9750028956651698	0.0997849751111206	-0.9750028956651691	-0.0997849751111218	-0.1507616958831266	-0.1059740504639023	0.008689314799128975	-0.2239767980433638	-0.06911564452935089	-0.03897317795351052	0.1080313632235992	0.14305308778482	0.680909331300861	0.6349799183140409	0.09699000695418991	-0.007968216163157087	0.1006214053607663	0.03783209875974056	-0.3045808652244784	0.259615655399649	-0.6045844591972945	1.242241986051989	-0.03058285740397756	-0.003485874558433353	2.208354256912498	0.7081703182296485	-0.4304063547772188	-1.673764305629983	-0.130345996729998	1.144210560158692	-0.1379977265696208	-0.106152329932843	0.5521493896823991	-3.982290115169975	-0.9864994830478252	3.982290115169975	0.9864994830478249	1.628239367868861	-0.4919559763554806	-0.1494134807355098	-1.389700805045135	0.4740480236102219	0.2982050901459679	1.518589496861337	0.6029070080691528	1.570785576004742	-0.2510003962457634	0.1812678381489158	-0.9306422461267575	-1.273606811409596	0.01842523850506486	0.001015843405118611	0.0173852978706477	0.001015889981513651	0.02277507164938946	0.001002596483880366	0.003971360851998314	0.00100407858010129	0.004238801327965258	0.001192584526907838	0.04847021844022673	0.1364147045684667	0.1228297298893884	0.1414338986303035	0.1502235258741329	0.007936475694810789	0.01326025771958162	0.001717775923540814	0.03157637188457151	0.001025435706363783	0.02793462537503143	0.001076437917719587	0.06545262448499942	0.001023531217144572	0.0420862140482137	0.001012024504259892	0.02678455835443089	0.001006997711476041	0.02205807063928904	0.001004709945911921	0.005690195295652252	0.001540939130425925	0.01937146107968521	0.4421202326898585	0.4211991549970213	0.00101402126750332	0.0196177998817902	0.2101882264966922	0.2233754882850874	0.02612544682455666	0.04000883695154021	0.001013901298283814	0.006487815239796735	0.001034997206497359	0.0105668516408689	0.04751775910162062	0.07517462329823783	0.04199896777709363	0.05012645075099276	0.04997773701018948	0.04809577699052169	0.001002653538852562	0.009636422067046969	0.001576903371977377	0.01892538643459905	0.02294665435078782	0.04070116065132359	0.001004443444060904	0.003722785863940282	0.001157061701473359	0.01897997792707338	0.182482628284665	0.1725143071589912	0.01107359950447431	0.05271947900431745	0.001005833741667197	0.002737282809119956	0.001011562011546556	0.007630085981818402	0.001006001809024564	0.008766388539140902	0.4265051380933418	0.3562985298542037	0.04697714124262586	0.0648581649602876	0.001094825987386189	0.1141974481717713	0.001002233822852428	0.03358410250853388	0.02138555613062654	0.01552660580414586	0.02559708049750276	0.02445834349556103	0.01941812333743044	0.01321247705844015	0.0836898363890025	0.07491743378926606	0.09178861741091046	0.07606897481476227	0.02275742784587009	0.02176496023095277	0.04809036197436022	0.04800904295398176	0.1406613155981243	0.1663735039998978	0.1133812850901665	0.1033136708451936	0.0843413964172554	0.09248813071728677	0.01484259096501567	0.02015837696432203	0.001477909446864038	0.03514969808176011	0.00525781213902466	0.03305048939938437	0.001174837337590835	0.06022052401818134	0.001039561472558651	0.03902969323647689	0.001582539877124202	0.006999170644776616	0.001595069280855041	0.005728597985289783	0.001004258593609803	0.01038365628588899	0.00100614156004886	0.02692572243952261	0.001015842474110611	0.0217088495963603	0.07996167883891513	0.0938700338105576	0.04149040852858216	0.04043322626460753	0.001435199846669995	0.03541423702402017	0.03150246632243547	0.03685103815186358	0.04695195396386413	0.04570971231271663	0.06203390755676685	0.1042752503023057	0.05147477186653598	0.07278030219429474	0.1116306567276896	0.09764373709753504	0.001021338234932239	0.0213796542656255	0.04687307284098484	0.02593488928441063	0.01902869944554333	0.03196760643664157	0.004954672229466502	0.0178283241873328	0.001098761001084344	0.01936745790721411	0.001073904948205466	0.1041967091044308	0.0457508360147968	0.07121781853211941	0.04474209613236602	0.02606405709355181	0.04544715683498087	0.05108977451232381	0.001003459950616547	0.008033044505066594	0.01222080035526023	0.01240123998294482	0.08250263854661696	0.08196779050316763	0.001040735870434681	0.09324699805683671	0.003120531756846441	0.05483223964649796	0.001010487709166109	0.01457991321782451	0.001003793321969624	0.02515992958484083	0.001007665131058385	0.01204301040262546	0.02162042484468995	-0.01544929591333327	-0.0116729359441849	0.02287964469147268	-0.001822065718879735	-0.01840960526616861	-0.00445207086789402	0.0047672477124691	0.00101730208549414	0.00101916161875256	0.001002449505374113	0.001003753922075277	0.00129149635175633	0.1379875440555317	0.1383694382166366	0.006354171483560711	0.001012551664827368	0.001022926636456736	0.0010705969593964	0.001022317628984877	0.001014722158764895	0.001009140542458041	0.001000613054931928	0.001001825841973625	0.4264112946093458	0.001013778726023392	0.2436877646503456	0.02325637388499646	0.001013293447183193	0.001035306265266143	0.0677808047287134	0.06178899624197172	0.04576162938870272	0.001002337304290504	0.001885635056311322	0.02742677335172289	0.001003885436857438	0.001032688910114217	0.1962427933231471	0.01835880302237622	0.001005058919918196	0.001010144027168234	0.001006687715608462	0.4565345589842665	0.02955650768364085	0.001086873026845816	0.00100217115078595	0.01092510976080482	0.01279155067635709	0.009784493685935586	0.073795543435121	0.0818785852126032	0.0156497543421012	0.0381893074343061	0.123457078829651	0.1059935546345817	0.07115915682221566	0.02288625794405109	0.001946501605370937	0.004525933654982574	0.001180158812690386	0.001041504725290232	0.001039627119471591	0.001024840780776157	0.001004419209886704	0.00100720716306845	0.001015270828063906	0.06341931320011306	0.04205817272340135	0.001010233621359587	0.01353672592706731	0.0398466426107222	0.06385484936686152	0.05891109276185209	0.09899343547187761	0.001018533700157726	0.04503524675891653	0.01825169410669103	0.001041005734111376	0.001040308472375588	0.001082683883180611	0.03918788903602108	0.04720265443301624	0.03574476272352565	0.001003555127654384	0.02010134471748026	0.07236700505291679	0.001041542599579629	0.001043653128226656	0.001012791058870531	0.001004504193470641	0.001009292965022854	0.02118729790018169	-0.01365763548812156	-0.0107959231050496	0.02340074723154409	-0.00265345594834393	-0.01698682678334805	-0.005129031884855012	0.005017530314625071	-3.231952658111336	-2.691055517492836	-0.002596027188400406	0.08145163691368359	-0.02102055083842228	-0.001622776158785592	0.07280935457176667	-0.07405737599863214	-0.1985514433373992	-0.09000060813893515	-0.07797896642812813	0.0002652662347516975	0.06472584763998518	0.04166636957760457	0.1045311596069998	0.09540600629102598	-0.02083117381357023	-0.0231500793025811	-0.1401111250562393	0.006883816367917407	1.531899975472665	-0.2200985258968256	0.01709513492218671	0.001235812062509246	0.7458343577117452	0.8152447422910164	-0.2584391572038228	0.02081260549562908	0.06228648367983242	0.285775647100215	0.05855444397640083	-0.01241602630346983	0.5573656798910742	0.4582879343311841	-0.004660696556614471	-0.007280282468349035	0.02391669122493459	0.9586456198702379	-1.024353086130523	0.2243841637106808	0.1329558334464143	-0.3939290642598829	-0.5868291295544471	-0.3309759191965332	-0.3807524239869192	-0.3007600587189313	-0.3547368741953188	-0.2859304675044113	-0.2984485602695855	0.05788979816163669	-0.1456237301169403	0.4638368031597305	0.02774492827915443	-0.05951008103560419	0.003994545953066767	0.01612968525106343	0.008525643181212921	-0.004960192209545061	0.01622966177385293	0.136315530140902	0.1566162184225137	-0.7377258425320748	0.03241988533305066	-0.0670470170064603	-0.929011914916458	-0.3487046138442093	0.01897530071746014	0.2867564211051929	-0.237441496185595	0.1430235259358064	0.3123493562534568	-0.05255552749677064	-0.2400021251516285	-0.007936078831787435	-0.8300447694086321	-0.3247369004900182	0.5316497081686445	-0.4737000440622711	0.02009978244849978	0.3018677973326568	-0.02729363778360177	0.1040466700897874	-0.08415533270038109	-0.1085115367968716	-0.1623898461297145	-0.0808095218344947	-8.466819330655882e-15	-2.98347128245795e-14
0.29	-0.03203646248349449	-0.03130240448356603	0.04147637605600611	0.5945177752912549	0.9383386807211477	0.008247316088259913	0.4275124577220874	-0.01929396237765884	0.005917771479566867	0.02868955448800485	0.07585095162685507	-0.06881208288790901	0.004756999895647269	0.05885279894971931	-0.08664190476520406	0.9328365157841803	0.0905967876239754	-0.9328365157841711	-0.09059678762398525	-0.1344227050786803	-0.1110298509112264	0.007146317619403579	-0.2375376903265707	-0.06423687511427451	-0.03595902034936287	0.1208790715869335	0.1493378886515012	0.6967059157884334	0.632339079609084	0.09798632324884	-0.01762198046542189	0.08841780741372417	0.03822047756534618	-0.2673112245040631	0.2113880267372817	-0.6250800613476851	1.244163995096715	-0.05713004847929683	-0.01209725807465374	1.942715930394536	0.6597060776869531	-0.3578611945119702	-1.647198551384927	-0.1115312895638937	1.187668482060688	-0.1849159509772983	-0.02581340775391955	0.5894661944061775	-4.445824443174146	-0.8485083269610101	4.445824443174145	0.8485083269610039	1.63982516545972	-0.518249863312635	-0.15825485354324	-1.323177971539477	0.500592253464035	0.3045333425277014	1.061845670930524	0.6591309148657452	1.584186433927278	-0.2759337904508695	0.02209360934902048	-0.9954931620127025	-1.161483542386664	0.05813943510427384	0.001016731941439985	0.01783055962362859	0.001017943053594032	0.02359408604362788	0.001002506489370125	0.00398411716882408	0.001003889360262581	0.004150610296713013	0.001473264923969453	0.04921763540956914	0.137047519353509	0.1219292786953658	0.1401908081125987	0.1481378324276462	0.006515043205484331	0.01203986122497651	0.001372130368602129	0.03092279259615938	0.001023864421976378	0.02795063311469551	0.001071913477377238	0.0661317892647247	0.001022595638515314	0.04252366909902962	0.001016883738222035	0.02782944805460747	0.001009293505716516	0.02301638090193219	0.001002711837138875	0.005584450540559798	0.001276940572583051	0.018772389023731	0.4377236767200799	0.4210598663161078	0.001013847656572467	0.01977586060906614	0.225528279442771	0.2386868801591671	0.02279565015420033	0.03648449263950682	0.001013555474025265	0.006787146249252612	0.001035197875303093	0.01070050099185858	0.05961615171821937	0.08266039151286703	0.05282992883891554	0.05800895063934541	0.04734522500411573	0.04546784388338199	0.00100246867423573	0.009873835211014464	0.00228170207116854	0.01994904881426671	0.02533713627661916	0.04313333254595269	0.001004110774491056	0.003914934870904318	0.001095892072323973	0.01886677685929304	0.1893682043223805	0.1784047173547447	0.0157439319410438	0.05720897696934953	0.001005391281279283	0.002652550678103568	0.001010732777783138	0.00754670857071378	0.001006757441924348	0.00901148295669003	0.438314395300229	0.3662449112653104	0.03651673509843695	0.05446912332745054	0.00108703440213313	0.1165384711894116	0.001002203103331093	0.03487126653060424	0.01527890660972487	0.01186080298033984	0.01810663579444391	0.01888389868362932	0.01378478111512671	0.0101437013474363	0.07762971324358717	0.07082737536946138	0.08599877312258504	0.07293182890131224	0.01754973513833884	0.0178491442421012	0.04201056686457477	0.04470307536732917	0.1329076966795665	0.163877982093563	0.1098688653263636	0.1040839562200968	0.07855967361983369	0.09111169978566826	0.02034788872759917	0.02514680815999063	0.003052324785832713	0.03656821330146707	0.005103082766407666	0.03258242178378361	0.001186877669134778	0.06023902937853362	0.001043583773723363	0.03913681525215179	0.00133665955861627	0.007137464913954372	0.001342566742331814	0.005707549136718551	0.001004358693976403	0.01059309104741502	0.001007494821231017	0.02813853317122988	0.001613066259272468	0.02316604116017476	0.07090140732110123	0.0864846272769328	0.04222484439289669	0.04099782302108066	0.001227076941393863	0.0346515307541056	0.02157851159736619	0.02843829708323818	0.04244228501896215	0.0421394756332425	0.06309078820168411	0.1041152883195725	0.05441327807618127	0.07505491767854197	0.1077122696203575	0.09673059641555089	0.001020178061206649	0.02280499741410809	0.04844041843197716	0.03065264516034231	0.01887592804888433	0.03176363816247493	0.003044877670810516	0.01613957836969817	0.001071131730093241	0.0192991829113983	0.001079884492519465	0.09596260307966815	0.04237451602563545	0.06848018584132805	0.04565165613240011	0.03126670500353825	0.03994408574271135	0.04664469965198254	0.001003746892936042	0.008115331068701149	0.0185448347283925	0.01587498783487439	0.07722508858730992	0.08192492338628589	0.001042809271600537	0.09419443750852023	0.002102782316825932	0.05431432282882748	0.00101210812732375	0.01347187508578061	0.001004270352853019	0.02348170760417862	0.001008799671704126	0.01121307183226756	0.02202620522256148	-0.01337896773439654	-0.01076582721672627	0.02328614389980274	-0.001182809300709943	-0.01687809632839821	-0.005090071475307365	0.004884492350272456	0.001017956643750527	0.001020856505705007	0.001002381808147925	0.001003640428492988	0.002167015391562642	0.1380206089741375	0.1382258286686161	0.003856533434727173	0.001010904795237663	0.001021639015906616	0.001064333823434796	0.001021033387221881	0.001028048334488399	0.00101383359966448	0.001000648852770159	0.001001713008078525	0.4293436976152291	0.001013572433304451	0.2599565523869728	0.01544368658233349	0.001013112766511975	0.001035491751469752	0.08034207621183299	0.06950302857037835	0.04275029250305241	0.001002224668816215	0.003975925348186099	0.02854662533432615	0.001003662313164951	0.001031793730793774	0.2048112873996331	0.0229143568727939	0.001004822440281891	0.001009637780250898	0.001008268145373771	0.4713975172438326	0.019311514568015	0.001072197906760868	0.001002171120776241	0.006473840777058204	0.0070987767756509	0.005717448367580031	0.06591811866885801	0.07489440317908128	0.008440852823973768	0.03168590912884037	0.1191426023814537	0.103821548788244	0.07057441849416325	0.02942827219431481	0.0070285195043677	0.005289844293244841	0.00121570870731665	0.001053071250283628	0.001114743039876649	0.001125390670289975	0.001004499802421842	0.001010338069026944	0.003267706585496453	0.05519984282024389	0.04399359562684857	0.001010188536256724	0.007508839375466141	0.03459189342870918	0.06492368198602805	0.05727142554825251	0.104813636523182	0.001019340324972482	0.054889568959945	0.01909341162829591	0.001028183922648694	0.00104411374650339	0.001089005793144907	0.03757345176181163	0.04635575239814495	0.03131855792111621	0.001004460405881856	0.03003868159112537	0.06836147389473388	0.001047864723435492	0.001031287293737021	0.001014643466785067	0.001004988962259714	0.001010561973648709	0.02310311145833676	-0.01108570535247982	-0.009834641778608946	0.0236009604427397	0.0006329644355672296	-0.01525960302666803	-0.005696903755082848	0.004895306616592861	-2.995834831266031	-2.411010083738712	0.06787062281963718	0.08197281336226996	0.01240990837084973	-0.01270193695178936	0.07926718049003012	-0.1076426217807831	-0.2172708227720963	-0.1496533464220533	-0.0575761780426547	0.002532297889871566	0.07064678671081012	0.04564328165174607	0.1053082905638803	0.09702344305291599	-0.005167473875910373	-0.07438018102923563	0.1133872031042077	0.0200354714162236	1.530469896556663	-0.4727367532286343	0.03661237519779547	0.01928311088312359	0.755693673219054	0.7572082934335452	-0.2682869695335153	0.02692978763973446	0.1382709470282792	0.2055259751311643	-0.0004903845109140871	-0.01033482949666041	0.6204554243942656	0.4404241200228383	-0.01055983159366224	-0.008976477739424261	0.02583965010852922	1.032738466451483	-1.051961717821004	0.2433481268321129	0.1292908009352159	-0.3405164342754334	-0.5288871378890071	-0.2844850689174635	-0.4373693395955597	-0.3277315512926419	-0.4292794675219054	-0.3771501567337877	-0.2014358381967727	0.08917098951888615	-0.1191683512417723	0.5282213273378057	0.2400955449253829	-0.03026149832463277	0.0008404849056310441	0.0069444394925448	0.02159375132408938	0.00392257315983801	0.0225968855140619	0.1110640201286741	0.1603449820737333	-0.7420129173575982	0.08135739707390249	-0.07701544464774336	-0.7634369992286578	-0.367505245772938	-0.03960502329878669	0.1595470787959795	0.05356257149595098	0.141172929257871	0.6294389263901954	0.007837831844091462	-0.1090976538738866	-0.005984861827119293	-0.8118583546630299	-0.2288201459797415	0.5028254981188749	-0.4223270481028216	0.0004206161225399224	0.3917115315675275	0.005100452394392082	0.08654906761481193	-0.02389030130200857	-0.1125110130975024	-0.1722048757223013	-0.08460409463042656	-2.457665583068134e-14	-3.284429260146329e-14
0.3	-0.03454663853244461	-0.02944409440147776	0.03510824908346214	0.6069774093034062	0.937633528183283	0.008090886365549235	0.4456128278806066	-0.01301280891079848	0.002690204114568519	0.0123899610060843	0.07484660671696119	-0.05674070076016539	0.002713518459013185	0.05898832711407133	-0.08054695923136501	0.8861896351587735	0.08286740232027229	-0.8861896351587716	-0.08286740232027294	-0.1179598651251452	-0.1163199627342083	0.005542839761592837	-0.2504543638729912	-0.05912607157890354	-0.0328843728660778	0.1294861465447008	0.1563372610740921	0.7125061622277572	0.629485913590927	0.09751384291252588	-0.02778573035710958	0.07750431922528245	0.03897266571160729	-0.2356604655945582	0.1596967079963487	-0.6491392670956385	1.248098167971075	-0.08394510300183637	-0.01888469543849445	1.677414200797813	0.5935811713934296	-0.288119527331304	-1.611137614578987	-0.08866191442357939	1.225704251392196	-0.222169568562127	0.05259774586633807	0.6300708950087166	-4.878390264053074	-0.6947390463594588	4.878390264053074	0.6947390463594586	1.653009197686571	-0.5388182514870808	-0.1615096163525959	-1.260857057687768	0.5204548476689592	0.3103030659734158	0.6704628157481956	0.745821319247988	1.57151796635495	-0.2934658588858764	-0.1124914880429561	-1.0326393640094	-1.015584859689633	0.09118710663559793	0.001017503429337064	0.01826715522732909	0.001019816937694168	0.02440695934520307	0.001002427649059051	0.003996320902388767	0.001003738022712598	0.004051032451788906	0.002050875785125404	0.05010742487396458	0.1374381649318309	0.1206446822742728	0.1393874445619588	0.1459044378824461	0.004555725099100619	0.01035569767811475	0.001198258551808234	0.03032806258795983	0.001022435035635357	0.02797719165674703	0.00106651935016845	0.06685635378735086	0.001021485646174546	0.04299545250262806	0.001025978400443164	0.02890795436854074	0.001012788510568225	0.02401388743667511	0.001001731190625724	0.005489851884602616	0.001144770955105568	0.01832954047641715	0.4356154550171331	0.4234895753437373	0.001013657696493059	0.01992465215656767	0.2409758723206057	0.2539867161604855	0.01727861572982037	0.03079477355266776	0.001013292262043216	0.007096888907860662	0.001035390946454742	0.01082829491321956	0.07168684401433191	0.09037598452271879	0.06206217123153271	0.06518967778075002	0.04452618847120773	0.04270724749363094	0.001002319942530107	0.01018021310669409	0.003675718844959435	0.02160730447075645	0.0271113755216532	0.04490902501990559	0.001003832905498191	0.004105663335271495	0.001064863536752468	0.01877106850101504	0.196836643394324	0.1849181969495651	0.02031848220960113	0.06154421063174124	0.001005051862993298	0.002560604138359938	0.001010065117217797	0.007458930867429014	0.001007925679559965	0.009297930697790873	0.4510087320660284	0.3769954552652328	0.02596511081897585	0.04384880105620978	0.001075799630067851	0.1190549644487875	0.001002187736409173	0.03626619512667348	0.00991394325665986	0.00869057844312238	0.01138999881129274	0.01386405463664998	0.008861336753644991	0.007488658761802363	0.07071077233819704	0.06616784540479394	0.07963837757702413	0.06949309524249589	0.01131355858775297	0.01316230800142662	0.03566882405971949	0.0404282976811331	0.1264771293503757	0.1623291868919451	0.1069010372837554	0.104957164889566	0.07500919738484384	0.09031464579174781	0.02629463528214606	0.03061024133828781	0.006362604790364595	0.0396343575652663	0.005404077244119161	0.03252209830806974	0.001210673825007435	0.0602600128920709	0.001051379745306392	0.0392015764585557	0.001251158203559348	0.007480256484634427	0.001266460831517621	0.005870492461722372	0.001004449035473361	0.0107743858957715	0.001009737346678483	0.02924335092073319	0.003035189707982248	0.02542620699277246	0.06208696345207236	0.07897662640004371	0.04351481062665356	0.04207753282838777	0.001122931630783379	0.03404350397793417	0.01336812845567841	0.02138428415878743	0.03755004295381044	0.038316356922543	0.06415123099457523	0.1037104033156394	0.05525871199938059	0.07579885183125354	0.1078556768462225	0.09868997276159359	0.001020001758332763	0.02418566936068338	0.05378733519766135	0.03848840996131134	0.01920389204285857	0.03204588225726385	0.002074562271407481	0.01541935879975229	0.001059224403012418	0.01924244184667774	0.001086035194710397	0.08805790362884872	0.03979846731940553	0.06652080544627764	0.04574973541077872	0.03599947954170601	0.03489315765972489	0.04250299114831966	0.001004343159411597	0.008122718544389264	0.02652823091589886	0.0202120657845903	0.07246497380980349	0.0817974043107864	0.001047007943328779	0.09500013635653208	0.001585269902700787	0.05426518821088672	0.00101384459366852	0.01234139448620067	0.001004751254339361	0.02173682555603319	0.001010001478024786	0.01036241046219032	0.02343867438728864	-0.01097423825098982	-0.0098226034232796	0.02355511911004316	0.001221223094620901	-0.01521611084468818	-0.005681319591263889	0.004842091430851393	0.001018611202005742	0.001022551392657678	0.001002314110921735	0.00100352693491119	0.003042534431370481	0.1380536738927433	0.1380822191205957	0.001358895385889836	0.001009257925650428	0.001020351395356902	0.001058070687472536	0.001019749145459164	0.001041374510217702	0.001018526656876011	0.001000684650677006	0.001001600174188203	0.4322761006211135	0.001013366140585175	0.2762253401235994	0.007630999279669828	0.00101293208584059	0.001035677237673809	0.09290334769495252	0.07721706089878494	0.03973895561740279	0.001002112033342198	0.006066215640063691	0.02966647731693	0.00100343918947222	0.00103089855147464	0.2133797814761189	0.02746991072321184	0.001004585960646127	0.001009131533334876	0.001009848575138002	0.4862604755033986	0.009066521452387894	0.001057522786675016	0.001002171090767035	0.002022571793311814	0.001406002874943717	0.001650403049224287	0.0580406939025967	0.06791022114555854	0.001231951305843682	0.02518251082337633	0.1148281259332558	0.1016495429419063	0.06998968016611087	0.03597028644457781	0.01211053740335855	0.006053754931507408	0.001251258601943894	0.001064637775278312	0.001189858960282775	0.001225940559801938	0.001004580394958374	0.001013468974985599	0.005520142342934478	0.04698037244037659	0.04592901853029458	0.001010143451155746	0.001480952823865635	0.02933714424669923	0.0659925146051944	0.05563175833465298	0.1106338375744866	0.001020146949788518	0.06474389116097382	0.01993512914989825	0.001015362111183883	0.001047919020630594	0.001095327703109253	0.03595901448760135	0.04550885036327392	0.02689235311870787	0.001005365684106212	0.0399760184647702	0.0643559427365514	0.001054186847291606	0.001018921459245804	0.001016495874700348	0.001005473731050639	0.001011830982275743	0.02501892501649187	-0.008513775216838134	-0.0088733604521683	0.02380117365393527	0.003919384819478552	-0.01353237926998813	-0.006264775625310828	0.004773082918559943	-2.790753556375157	-2.230521605074056	-0.00432925708530897	0.08022341838170664	-0.02113106752780079	-0.003900138886718686	0.1012838535901557	-0.1508864214124508	-0.2280916630798672	-0.1827540186143428	-0.06620911038436621	0.002375426721901264	0.0738057962214093	0.04853204014061156	0.1112544823730243	0.1032452607141751	-0.01860195399767486	0.00809462243943322	0.3736884166546666	0.005029980401008414	1.529588800920423	-0.653173480850443	0.01917746470624724	6.472611146068915e-05	0.7917993167561324	0.6748901929004697	-0.2849718137299057	0.03460555583977295	0.1892051390547164	0.154479762949244	0.0582703354666707	-0.008917483528670622	0.681979559704271	0.4274350738049653	-0.006103578296254225	-0.008160340889401268	0.032187355935394	1.119478137633594	-1.070609213806953	0.2594782120647669	0.1545087482546869	-0.2948134069454508	-0.4759089765630434	-0.2482292941248737	-0.4946467329728602	-0.3610776077900399	-0.5089409245752199	-0.4796924874143458	-0.1091032193299468	0.07847445707468061	-0.0297483425775001	0.5588371996791685	0.35727073706819	0.02203874694029158	0.004490176591812381	0.007657523403169166	0.04942510347981407	0.03183824249867898	0.01060167913457027	0.1147169337071662	0.3172110722047499	-0.7622447111918085	0.135442495505684	-0.03611111822922276	-0.657266286092318	-0.3992810201165066	-0.03000930352209802	-0.01937984520111117	0.3370619094196024	0.1340892855494952	0.9359511412544763	0.04468694630672345	-0.04629687563062516	-0.005629292021423666	-0.7641634546143772	-0.1690864413439225	0.4376750338015213	-0.4130267727272909	0.00511996485753961	0.4745338168906226	-0.04422402950870156	0.07569854935966426	0.009601107221362787	-0.1130000303000893	-0.1757218596233071	-0.08495408177413311	-2.667644984933636e-14	-1.06311776918283e-14
0.31	-0.03677550839803571	-0.02807500807047348	0.02845693672603288	0.6194860698474767	0.9366603534336029	0.007878103821543006	0.4610606121581782	-0.00745612984380297	8.192618984353139e-05	-0.003496643147357053	0.07403692206839475	-0.04432872851072559	0.0003512562259286732	0.05984452540269388	-0.07400296801427475	0.8352605426020924	0.07674423953303981	-0.8352605426020834	-0.07674423953304287	-0.1013448079725987	-0.1217753060988558	0.00393530626394701	-0.2627188126843696	-0.05385564980341043	-0.02973466782710689	0.1348782020608258	0.1642537707897459	0.7280254290552904	0.6263840824256431	0.09614087018398365	-0.03812047396401756	0.06813605999435614	0.04015217300320863	-0.210024142167993	0.1138508040465093	-0.6798748509538577	1.254016631961494	-0.11050679594853	-0.02346523608063414	1.41138917605455	0.5158183240791999	-0.2317991662580438	-1.568143630579173	-0.07297003928184133	1.25140747816938	-0.2496367867092407	0.1177674390379535	0.677325913929598	-5.307469518714403	-0.5329062991392968	5.307469518714397	0.5329062991392916	1.670655588116522	-0.5510764557467368	-0.158949252308191	-1.190181946719987	0.5325387095881746	0.3200112795829092	0.4242863197674708	0.8339955850016832	1.52882625871	-0.3307157438263085	-0.141531705763579	-1.027173350819648	-0.8610018736272632	0.147073636536574	0.001017481774458963	0.01868631587616101	0.001019980298906063	0.02521216910835179	0.001002339121509088	0.004007075647844333	0.001003606179437929	0.003954530682290591	0.00305610712595446	0.05122967341369492	0.1380169056638417	0.1191001499192818	0.1389506702523964	0.143665442136358	0.002952729885483564	0.008971364170356195	0.001105428023278459	0.02971999371356415	0.001021142851107921	0.02801829435266079	0.001062376687053496	0.06760893124117699	0.001020546210957017	0.04349194099115616	0.001037875988425325	0.03001523518020576	0.004297977096117192	0.02775604596880229	0.001001227068763486	0.005402942234805315	0.001074633129635189	0.01800530505786906	0.4374513285353258	0.4289617637247393	0.001013341901635907	0.0200610411344108	0.2555975372125369	0.2686946927325346	0.01181594441411481	0.02515857754850043	0.001013084363082969	0.007412607104655973	0.00103505577199113	0.01094903245390161	0.08342210334032735	0.09844355860398508	0.07063782204807351	0.07178307722591018	0.04148348005311375	0.03987823089669619	0.00100220542982524	0.01054083455571182	0.00578303392241122	0.02387085681148679	0.02791815681846025	0.04572656928938233	0.001003603408752022	0.004307094874848725	0.00104702964063763	0.01867962941307786	0.2050389187795061	0.1920347602335963	0.02469017021450632	0.06563441542574965	0.0010047691863534	0.002471849211982972	0.001009478454014882	0.007368921834993518	0.001008999423249169	0.009619997205714621	0.4649928950654434	0.3886111446557706	0.01715587488396017	0.03447179993760331	0.001068885908760386	0.1216988276943697	0.001002187796180135	0.03776901665320692	0.005978782818706427	0.006357556438502323	0.006525470297643564	0.01014083162827199	0.005293688907274057	0.005555820318474226	0.06292521251045489	0.06082276576822743	0.07281067710761657	0.06570949752795953	0.006420638354920575	0.009451807169023069	0.02953775977970593	0.03568857578153155	0.1210627154019687	0.1615527741200889	0.1054263305023199	0.1057102673016771	0.07489311496671984	0.09081479071302846	0.03322984352081546	0.03699650646321615	0.01193664532918109	0.04476683766628149	0.005581698944629194	0.03252050625385209	0.001243950850273969	0.06028022071968757	0.00105957212185972	0.03924209555429036	0.001241295096714812	0.007947223731404156	0.001276989002811109	0.006357978957545534	0.001004559691039838	0.01092331417426821	0.001012849764629842	0.03022125227706728	0.01111983872002153	0.03464910791060663	0.05361329941768603	0.07147575929922426	0.04497849984392854	0.04344169897747182	0.001068866017973314	0.0335395123945184	0.007823452124257949	0.0164692040167762	0.032396603103342	0.03428100610230569	0.06400678042371648	0.1032040843229696	0.05465723478675057	0.07519848673108244	0.1110360803929482	0.1028011923464724	0.001020672286029588	0.02546209457352534	0.06424052505856144	0.05094097489701653	0.02005227005150649	0.03284314246413863	0.001555876855223705	0.01513405859330519	0.00105292843155289	0.01918918251093221	0.00109000950455331	0.08055125900646747	0.03790038642678349	0.06524516794237087	0.04515096216262508	0.03993483063473271	0.03031002569075314	0.03868798286171438	0.001004836732455333	0.008133332608031804	0.03459228602836231	0.02482144019839761	0.06982056774516254	0.08137365179512487	0.001052881069094506	0.09566364547307976	0.001307830100307921	0.05442778762143629	0.001015455002810002	0.01120200536553871	0.001005171854349477	0.01995423301976923	0.001011098073293672	0.009500231090719229	0.02561274865740368	-0.008317707346120553	-0.008836122887390755	0.02393055033806574	0.004574607571757538	-0.01349741797947974	-0.006190708167276376	0.004696515813709806	0.001016484579420519	0.001018118789997949	0.001002190206574202	0.001003419933654636	0.005010554208187976	0.1396298563555933	0.1384643873600855	0.001188754914649995	0.00100834821312428	0.001019329876244333	0.001058060073385982	0.001019415711241247	0.001057775574542356	0.01342817182753599	0.001000717498793867	0.001001621444689279	0.4498313692087476	0.00101271468313522	0.2876774864877962	0.004329874809536802	0.001012813783647853	0.001033885999737201	0.1040371404595034	0.08538219677412263	0.03621661128857722	0.001002064453458212	0.009650144034048697	0.0281294008884984	0.001003301449678113	0.001026409267519973	0.2239624567602616	0.03139852445481551	0.001004381138853655	0.001008644879846279	0.001010343839649776	0.505490501583536	0.005772196486082083	0.001065215091368019	0.001002202045311342	0.001563478664995859	0.001222590429492119	0.001360867921495223	0.04855248404293834	0.06031259053597798	0.001122849788745203	0.02007629277845231	0.1115609188560616	0.10480229791752	0.07883202044621322	0.04565471635866611	0.02283823404650078	0.005528631279901234	0.001301752136529358	0.001071027883120906	0.001265849583058502	0.001340429848664274	0.001004754762250147	0.001018305482760166	0.03178662775738574	0.03960206211513369	0.04742844819222318	0.001014642770626902	0.002139296662057182	0.02384937781118389	0.06195283171532749	0.05243323236690461	0.1198646455782138	0.001022405025756343	0.08820690585851944	0.02189664794291047	0.001013533013006168	0.001045069022142371	0.001093146780185257	0.0353975492248449	0.04350361583757056	0.02337640496888483	0.001005337435661295	0.04719324072511618	0.06813428898714827	0.001063061234008951	0.001018332998200793	0.001017668294237019	0.001005724488371421	0.00101258475364995	0.02826188184024816	-0.005504322144677248	-0.00781985229967991	0.02440948291339273	0.008452170250717244	-0.01175075608186465	-0.006640842776861291	0.004489686512688633	-2.665288879301716	-2.091358245576175	0.06500108403770216	0.0806612146857575	0.01220930806543289	-0.01274096926178399	0.124541099013416	-0.1506673271780456	-0.2148548369883837	-0.1011432261066698	-0.05881419727257094	0.005524745228222976	0.07608957192496182	0.05040049196724124	0.1106220279218633	0.6089419969778673	-0.003675467058658825	-0.05137067172704595	0.7405711816034943	0.01778400919443435	1.415566704104813	-0.4909072557896126	0.03761102050325802	0.01798812546076989	0.8227789355877376	0.6483880000167813	-0.2820515725299862	0.03718592412615564	0.2603540425520167	0.01736014231576691	0.0002942940451861032	-0.009305603395304075	0.7398449150105858	0.3931120223446215	-0.01034798355292558	-0.009491525072184171	0.03258430084226983	1.20899303602814	-0.8031291516796141	0.2675476043179995	0.1495870700064775	-0.177119889902365	-0.2770028934395687	-0.1439321338441361	-0.5742061040853192	-0.3964123762723583	-0.2577452191333148	-0.4707757201299096	-0.04872838908055564	0.08517910027192056	0.1461135550930087	0.7075430705472151	0.6493177918109586	-0.01853683746035855	-0.0005865056518542947	0.0009551425567131671	0.05330531115838989	0.06309000740389203	0.01621301320878611	0.085265744549663	1.440076581607386	-0.7408175755281717	0.13961259575157	-0.05568415648303643	-0.3418577616226748	-0.4100761645449841	-0.07167173827856338	-0.09462602504729609	0.496347091770759	0.1206521751341372	1.558320685029047	0.1109797888185294	-0.01352952821561957	-0.005186226072850599	-0.7351684979528259	-0.0903240633502653	0.3449086651903503	-0.355955072269108	-0.001166539723453777	0.4453932985830034	-0.01993345995397716	0.05573502913627484	0.02248551628152315	-0.114953964295057	-0.1806962761183839	-0.08744210770004841	1.291145409489241e-15	5.184917576828139e-15
0.32	-0.03874533406851047	-0.02717247340358068	0.02153571913316592	0.6320653957650281	0.93542705328416	0.00762571318947115	0.4738255418284653	-0.002735168787840738	-0.001911041383455654	-0.0190121198947778	0.07339330545150176	-0.03181820560331246	-0.002266295448599987	0.06132618643842417	-0.06702846964232406	0.7800394193558694	0.07214902057640736	-0.7800394193558677	-0.07214902057640733	-0.08453368625693816	-0.1273180125352164	0.002384811332798845	-0.2742209876500071	-0.04849711334398083	-0.02647668051918044	0.1382986335858459	0.1729474719965075	0.7430125045931242	0.6227952913213012	0.09509463583528105	-0.04818647724240607	0.06022558401011347	0.0419613241393965	-0.1838516265708202	0.06638637517442723	-0.7031203141828104	1.262231242667271	-0.1359701829613637	-0.0268063130516212	1.140843279342193	0.4264375691827953	-0.1650574570433078	-1.536912133377328	-0.0554483080934629	1.245414382986	-0.2732274568855671	0.1776902952886026	0.7161723259833028	-5.736796401961126	-0.3891502802395756	5.736796401961126	0.3891502802395753	1.692222110309311	-0.5562908658297151	-0.1501019030530801	-1.108402288539497	0.5380777844561075	0.3319595197644756	0.2761380175270485	0.9012596174677203	1.465079708415005	-0.3908578466975366	-0.04714381207483279	-0.9788912983016782	-0.7240282103527705	0.2171158755523651	0.001016407123992448	0.01910397085140665	0.001017844571451219	0.02601703724766989	0.001002232896454215	0.004019052892255179	0.001003486763463247	0.00384939798162741	0.004538215408463586	0.05262575174743186	0.1389964385321152	0.1177783901788624	0.1388429719333511	0.1417043941256632	0.002059748142512984	0.008192222292397815	0.001058558344464224	0.0290835879869514	0.001019986063364354	0.0280812792167309	0.001060300878123649	0.06836574277352397	0.001019909921822054	0.04399615903006822	0.001052025966928946	0.03112880188622195	0.0120561485708931	0.03546783840151481	0.001000991568305712	0.00531843272137233	0.001039579918423073	0.017733547730443	0.4442044369381179	0.4386974374169552	0.001012858192448695	0.02019105622087142	0.2689120461462574	0.2823692540548937	0.007362280541526631	0.02063979772083972	0.001012921284444084	0.007722006234484254	0.001033992234200671	0.01106616429087703	0.0946940060122482	0.106852831956287	0.0789190539458056	0.07824940385879728	0.03820114231578067	0.03704181470551925	0.00100212440055847	0.01091727539247222	0.008611176724116966	0.02675135959107165	0.02760842021707471	0.04542284889345518	0.001003419813719596	0.004477115648193504	0.001035870325620317	0.01858625105518989	0.2140533706727547	0.1996853316079493	0.02881655971140098	0.06945657382560175	0.001004525456710778	0.002379632935867563	0.001008941820225523	0.00727609917660652	0.001009783781266169	0.009956783818532424	0.4805071082945968	0.4012819818968714	0.0109002610988742	0.02781945518736757	0.001069277989043023	0.1243709798806373	0.001002203311231713	0.03932856678596722	0.003741629149753816	0.005041602726544224	0.003941093803538409	0.008158651401333431	0.003332440322956032	0.004498141298806255	0.05427047771192992	0.05468698512800653	0.06556722218003053	0.06154943889397557	0.003858773481653272	0.007515684074016048	0.02382890011310043	0.03096230672600904	0.1164961954849031	0.1613036380295368	0.1058941431903755	0.1069214083934869	0.0787044152548662	0.09356364145879273	0.04136525424645304	0.04454364765399589	0.01995368937987329	0.05222256357485313	0.005410745127995265	0.03222776796531379	0.001285833867563219	0.060245524887338	0.001066862873426073	0.03923085624596254	0.001274358824606661	0.008733102013454305	0.00133949216521125	0.007080911624544828	0.00100470221849611	0.01103922689277588	0.00101682462817395	0.03103671395158842	0.02783675329340955	0.05248188803004225	0.04552306821500999	0.06410249755825467	0.04645504098118979	0.04491422197230657	0.001044089333589112	0.03310988168802835	0.005294111005635774	0.01422496853996965	0.0270371290321575	0.03006909321902208	0.06211565269668912	0.1022686236847325	0.05287283457256211	0.0740276743260192	0.1167149590874711	0.1088402162812978	0.001022136968747027	0.02658784122560305	0.08025322404469257	0.06973000044470587	0.02143561626415725	0.03418977190881003	0.001295046967087659	0.01509344098435234	0.0010483560674871	0.01913544431225888	0.001090905032120358	0.07339447310802105	0.03662184523222125	0.06462866410101759	0.04390135597222294	0.04280792245322482	0.02619752799908896	0.03526428594939893	0.001005069262694789	0.008135999998056719	0.04214884452515939	0.02908097641050662	0.0700136035080854	0.08181059538508999	0.001060255369548272	0.0960894720430064	0.001168682058697278	0.05470623336435059	0.001016846306350995	0.01004079179107251	0.00100550748985214	0.01812490746391608	0.001012023169779783	0.008614362004620893	0.02849941129661287	-0.00542589499639017	-0.007804957273768888	0.02446123358704494	0.008714259351628777	-0.01173677156566133	-0.006611215793647513	0.004459059670748812	0.001014357956833793	0.001013686187337937	0.001002066302226651	0.00100331293239843	0.00697857398500656	0.1412060388184433	0.1388465555995754	0.001018614443412218	0.001007438500605342	0.001018308357132279	0.001058049459298873	0.001019082277023758	0.001074176638871115	0.02583781699819282	0.001000750346926971	0.001001642715199932	0.4673866377963816	0.001012063225684976	0.2991296328519937	0.001028750339400932	0.001012695481454746	0.001032094761800593	0.1151709332240543	0.09354733264946022	0.0326942669597526	0.001002016873574159	0.01323407242803548	0.02659232446006709	0.001003163709883733	0.001021919983565268	0.2345451320444044	0.03532713818641943	0.001004176317061539	0.001008158226358632	0.001010839104160646	0.5247205276636734	0.002477871519774067	0.001072907396060412	0.001002232999855889	0.001104385536680242	0.001039177984037143	0.001071332793766323	0.0390642741832829	0.05271495992639712	0.001013748271651728	0.01497007473353002	0.1082937117788666	0.1079550528931338	0.08767436072631556	0.05533914627275359	0.03356593068963776	0.005003507628294468	0.001352245671115784	0.001077417990964515	0.001341840205834701	0.001454919137524112	0.001004929129543814	0.001023141990535852	0.05805311317183696	0.03222375178989317	0.04892787785415099	0.001019142090105095	0.002797640500246376	0.01836161137567197	0.05791314882546107	0.04923470639915644	0.1290954535819406	0.001024663101726522	0.1116699205560645	0.02385816673592046	0.001011703914825009	0.001042219023653315	0.001090965857261389	0.03483608396208746	0.04149838131186673	0.01986045681906302	0.001005309187214454	0.05441046298546237	0.07191263523774519	0.001071935620726487	0.001017744537154251	0.001018840713774623	0.001005975245694297	0.001013338525025408	0.03150483866400442	-0.002494869072516363	-0.006766344147191531	0.02501779217285025	0.01298495568195584	-0.009969132893741217	-0.007016909928411723	0.004206290106817692	-2.651886895505109	-1.854929809760982	-0.004630391842032467	0.08015509361492432	-0.02088656777396556	-0.00562632511440535	0.1560498123964622	-0.1063318984979212	-0.1725021160010561	-0.0617156926776643	-0.07187648082665267	0.006751860361826146	0.07465261193058763	0.05007795022348799	0.1125116612461516	0.8971720408261158	-0.01812192673674978	0.01859024067651725	1.226385478897518	0.003755202112964661	1.322905750982595	-0.4296902455382096	0.01791365126811549	-0.0006564146563005815	0.8601391709631474	0.6494756304451074	-0.2864517325843169	0.03776943338918447	0.3125952268321263	-0.06977317014831533	0.05198818222920116	-0.009305336638711626	0.7887811777688055	0.3738257949749986	-0.006795848239408003	-0.00872306606754027	0.03513137691768273	1.330507707746326	-0.5256779401251664	0.2651360002184382	0.1658544695075599	-0.0913997484184953	-0.1277004202725046	-0.07319740939724707	-0.6527869337223142	-0.4363697916756831	-0.1540653771166566	-0.4770019186031152	-0.003647883071155823	0.1700821930136614	0.4199928223188933	0.7910124128449547	0.8219198985613608	-0.03619049992512584	-0.00649055540416918	-0.002694157407477138	0.1132073105318747	0.07892747673117401	0.003998567131658745	0.08222899735102347	2.039186912546695	-0.7367236392324091	0.1571138646644196	-0.0212389428085186	-0.1230973530627799	-0.4345934327602283	-0.115837632635662	-0.1334693061794125	0.7226227794088613	0.1039535733898636	2.203243263646329	0.1545607938832031	0.002639643869516066	-0.005725064013306997	-0.6941917098231105	-0.03725970883346576	0.2252231788920533	-0.3347644978721733	0.003530630135990075	0.4045661765520838	0.1279151916142379	0.02816204003783585	0.0327703736886933	-0.117364921057952	-0.1850684635382309	-0.08969202469634056	7.673356584328451e-14	1.090045551762346e-14
0.33	-0.04043808396055984	-0.02680076030275525	0.01448048134702189	0.6447393926851646	0.9339456900192881	0.007341935918761176	0.4838727451510265	0.001021041635237064	-0.003074604200242143	-0.03432707814519498	0.07298880061238501	-0.01958298921652681	-0.005108649929650425	0.06343298618801198	-0.05977209216941004	0.7205934517622932	0.06882322394490252	-0.7205934517622856	-0.06882322394490778	-0.06749628923674045	-0.1328866760896153	0.0009535852542149585	-0.2848557871259872	-0.04310982228619878	-0.02309582821891528	0.1405042532170267	0.1821048035367418	0.7573015716503279	0.6185125876579665	0.09562050883222442	-0.05757781229526365	0.05345795274993341	0.04467694361665001	-0.156341752993043	0.007965093344838038	-0.7047844949819635	1.272983230085824	-0.1601873986236821	-0.02993382257449581	0.8710713871362109	0.3255024569579097	-0.06169326537038562	-1.526682109845379	-0.02550662926889648	1.194537287092603	-0.2923871761659582	0.2425432091035477	0.7312047678650621	-6.147712227526664	-0.279894104089042	6.147712227526665	0.2798941040890385	1.714259508406697	-0.5564351387147926	-0.1354439603055775	-1.019531536523308	0.5380971489182164	0.3437283236131474	0.157499696757024	0.9248519037108784	1.393902222291124	-0.4636232999634669	0.1426746130807374	-0.8905000420673986	-0.6301320208316225	0.3354126012958575	0.001014793589551907	0.01950965250562397	0.001015040384391369	0.02682736326015708	0.001002110792911013	0.00402302293758489	0.001003366612816231	0.003744621331441276	0.005760457464219935	0.053752454390039	0.1394829997616766	0.116904385751613	0.1382212130218519	0.140100038707718	0.001549098654322448	0.007733955326854218	0.001033358770855528	0.02839989416764694	0.001018963829118631	0.02817675050841603	0.001058509378547734	0.06910424336848264	0.001019300922408273	0.04449216556123438	0.002542996863900054	0.03349577196645749	0.03397542618034249	0.05012092149880192	0.001000871884645851	0.005228266847938295	0.001021050219418716	0.01751470956594593	0.4561907792401471	0.4537285100654849	0.0010122346164437	0.02031065738517757	0.2810870457477936	0.2952532697128032	0.004285272696777723	0.01744515079220593	0.001012773836775741	0.007995300508515126	0.001032270066353902	0.01117328948752168	0.1050065885880344	0.1154820956084251	0.08632841665177192	0.08463703530935016	0.03478627802999674	0.03426670373827943	0.001002074389413133	0.01127705761842418	0.01175806182863131	0.02989063427531947	0.02611361145639545	0.04396968227143708	0.001003276956626496	0.004600466058727483	0.001028147132520898	0.01848805203574274	0.2236335914055549	0.2077095563022333	0.03265974218780796	0.07300486071501526	0.001004293482006686	0.002290402781007685	0.001008420837192373	0.007180872072864733	0.001009871568421245	0.01028994923633663	0.4974716206888806	0.4153765068094681	0.006663277442676603	0.02339235161351519	0.001069314841145982	0.1269571678295826	0.001002230396644815	0.04088185172846853	0.002462616872293929	0.004298069140832392	0.00252643960336413	0.007085174776936102	0.002233017616314495	0.003908762844047759	0.04527540723112438	0.04806106291934242	0.05805221692166593	0.05699662238370973	0.002469866073385393	0.006469900157363357	0.01831273251848991	0.02610267686143394	0.1123107342661649	0.1609030868818732	0.1078694484339917	0.1092627375105279	0.0829157200800895	0.09805271655228476	0.05111568528617535	0.05361411602066607	0.02895602264206095	0.06074215924675171	0.005040360556474228	0.0317734237375424	0.001304098833732525	0.06009194762671207	0.001070063467690195	0.03914392678477858	0.001351053316830937	0.009759346636165634	0.001426197823114665	0.007958797531637194	0.001004884128118987	0.01112157954587912	0.001270679343377437	0.03189864855124754	0.04557595434455602	0.07065419914562536	0.03790272380325532	0.05694599077596629	0.04774665860229432	0.04635166833767222	0.001039529502341806	0.03278471948274573	0.003844171260482113	0.01302481952057502	0.02193483081769163	0.02601494276133073	0.06143603848985525	0.1022051891713476	0.05257394541580142	0.0734625646485213	0.1213527940872915	0.1153614263548063	0.00102505575837021	0.02753248935536446	0.09687439473533202	0.09236588457339538	0.02323263162764752	0.03597767276780965	0.001156869231682487	0.01518638610244231	0.001044496063050801	0.01908104907154104	0.001090518708125651	0.06656356572019763	0.03585499944080554	0.06454926252079644	0.04159756249208461	0.04410677174944914	0.02227299188488176	0.03192978165114717	0.001005205543484836	0.008123338811238501	0.04862473659916282	0.03272243345684376	0.07076934777216361	0.08308083681424128	0.001064527939042777	0.09614738294133576	0.001096317249810497	0.05507173690531195	0.001018063692407752	0.008861911376827496	0.001005781722353186	0.01625395616798186	0.001012806859865355	0.007707438944528478	0.03151647804436183	-0.002427039971066492	-0.006700677591787507	0.02540338925855489	0.01243594365031105	-0.01003898286382016	-0.00690170314340523	0.004467238989820932	0.001012062191902826	0.001010798619360809	0.00100191385488522	0.001003181201365802	0.007112551218020881	0.1393629013567792	0.1359036501958301	0.001013799399658766	0.001006868607977494	0.001017554452737468	0.001055456432447501	0.001018315881996023	0.006659668901160455	0.08673568807848549	0.001000744784261994	0.001001867954781497	0.4969874620925417	0.001011181604514014	0.3085694474026831	0.001017578182092403	0.001012556853300583	0.001029109531340233	0.1230008053689759	0.09852457141852432	0.02914241776852866	0.001002026973089471	0.01676161248255785	0.02255491238946007	0.001003098320316318	0.001018576889371007	0.2455917030144445	0.0385863178448534	0.001003946949696822	0.00100764211765157	0.001009221601851411	0.5466935453283608	0.001821318663633198	0.001066346318020428	0.001002280229728866	0.001134383804376495	0.001043208334647677	0.001088980255361617	0.03018277565228146	0.04496301093994494	0.001010893318500046	0.009755101923005141	0.1045105572933488	0.1130290051294562	0.08923461405253143	0.0693782501126055	0.0438440225327377	0.004348616921047468	0.001298485543752377	0.001069991018842104	0.00150636867231074	0.001568712727157818	0.001005195533841079	0.001968100013288379	0.07345254765769219	0.02589047846708054	0.04963967892029441	0.001048017174696364	0.001906617608206391	0.01430540415373407	0.06286389902643688	0.0547516086619047	0.1272317373876292	0.001030995828807254	0.1260313934695359	0.02643008452880835	0.00101399527382198	0.001039005995615614	0.001089397731768025	0.03505821497895181	0.03656878619760255	0.01612752311427348	0.001005379671560337	0.05814426925154961	0.07160395640167362	0.001066470202473464	0.001023700425610704	0.001019745153231044	0.001006144835768717	0.001013862662159911	0.0345428562963968	0.0006260783354169707	-0.005543864665482927	0.02665402259862849	0.01571841832367758	-0.008397074138042223	-0.007100025065157787	0.004684177415295477	-2.698404151583329	-1.535842151407977	0.06325288101763063	0.081722810546839	0.01108524650482772	-0.01298002844343854	0.07875549568361724	-0.07257063359886559	-0.1551491247112137	-0.03268002615801018	-0.06703858990759932	0.01226829672418417	0.07248832347681591	0.04881061111267323	0.3444710206316799	1.972718785269039	-0.004521643985075656	-0.04194109759505125	1.765799212235347	0.01594546166304555	1.25090210779364	-0.2270157018004047	0.03122937882668697	0.01627894987527527	0.867395595648828	0.6272720811897086	-0.2716023156271474	0.03384117695592654	0.3169340799870083	-0.2130295020323303	-0.008866226058452345	-0.01005907029858271	0.812127033896217	0.3379524338636196	-0.009922285907747018	-0.009915103361469328	0.03198610850941881	1.485235859982652	-0.3596725225219943	0.2498167437575568	0.14794612799905	-0.05637971573062183	-0.08404170355664282	-0.0443636363784627	-0.6778111443213155	-0.4780629596155064	-0.06676048197872027	-0.4951128321440965	-0.07557809833152049	0.3007151971215424	0.4635189016873626	1.0066368488249	0.8808941422622816	-0.05295715441606812	-0.02252027436196	-0.01344977964936161	0.1008887098424432	0.09522611287278748	0.009672138040575217	0.09092775488868896	1.636731406965112	-0.6973817774452189	0.1320768968113542	-0.03545527791255346	-0.1113258346126951	-0.3828976597377889	0.09306574079560478	0.02733337009706805	0.5708349460480597	0.08558200920325144	2.319345815298178	0.2007908536897487	0.0152050324115392	-0.005196922448354816	-0.6700577953392329	0.01876956948719658	0.03376322937052625	-0.3337638721070466	-0.00531020706668676	0.3215721745300162	0.1287644424395327	-0.01467267268394153	0.04161643440710256	-0.1181584777399448	-0.1886064925241782	-0.09139042418070818	1.136403025663253e-13	1.153661590106387e-14
0.34	-0.0419050371512731	-0.02701299456947113	0.00750288419486395	0.657533362141283	0.9322256067395536	0.007027343108191055	0.4912964496105097	0.003788839181731892	-0.003025669871988424	-0.04955781395434804	0.07288209347536354	-0.008069292007040357	-0.008056913709081253	0.0661545217099876	-0.05248234229968172	0.657178872589895	0.06647343733403448	-0.6571788725898937	-0.06647343733403786	-0.05026845179527351	-0.1384265811827935	-0.0003100808261478342	-0.2946310969777837	-0.0377608359292673	-0.01961176638042867	0.14129890328193	0.1913374143333537	0.7709139194242562	0.6135640170421597	0.09775525212922469	-0.0658189646796561	0.04761026401052285	0.04885766779328455	-0.1386922863029031	-0.05040309833338709	-0.6875921873849952	1.286225749863671	-0.1837141859477374	-0.03296942102365128	0.6161435067270028	0.2287549938629806	0.07744197196483381	-1.520067645126841	0.004111232321335386	1.101110547525229	-0.2944093165956367	0.3006374497666281	0.7228468053476937	-6.53051871772541	-0.1939482761125661	6.53051871772541	0.1939482761125659	1.730310194563121	-0.5505391735855952	-0.1165899034088766	-0.9365043637026383	0.5304168442859137	0.3526014274087442	-0.006055895728250629	0.9163154687407392	1.329735851759947	-0.52403123719202	0.2746302479360238	-0.7488547646043996	-0.5400397061985258	0.5101368154280622	0.001012838765873598	0.01991875163804174	0.001012194468303258	0.02764774749193593	0.001001973509630358	0.004028851215275242	0.001003240669032162	0.003636776942387194	0.006440921517000077	0.05439015725230562	0.1390328580765604	0.1162449445739432	0.1366636356555053	0.1384658084889727	0.001290813221310414	0.007483775254696003	0.00102047853636269	0.0276992900512868	0.001018075824203149	0.02832516312625397	0.001056316973216246	0.06980432557143694	0.001018613188326996	0.04496611635441421	0.006063090474911647	0.03768999561542741	0.0727560541725	0.07370769823964415	0.001000809290555707	0.005135791920843325	0.001011901862566681	0.01730306129828834	0.4735627090220686	0.4737328248902086	0.001011481953209526	0.02042557407231191	0.2921954068153075	0.3073273907546454	0.002717431372777992	0.01574395245261775	0.001012630800956743	0.008236277316357161	0.001029916069799163	0.01127569320591391	0.1141341652894066	0.124234384592949	0.09261110477503189	0.09077927391308327	0.03128624451201384	0.03154913129762434	0.001002054448902729	0.01158718223468633	0.0150721795887023	0.03312352859023662	0.02339733130577369	0.04131887189711277	0.001003172852962104	0.004668828608387979	0.001022614912878977	0.01839057759711063	0.2336569201877977	0.2158491377420374	0.03620266078979021	0.07625803952199736	0.001004062811566775	0.002203745154241562	0.001007902292177709	0.007085942135858477	0.001009106287572674	0.01060619402610549	0.5158444606004599	0.430923470800709	0.004169774682748435	0.02062740977949375	0.00106605148446755	0.1293216178396974	0.001002267559440357	0.04235036152614219	0.00183401196388785	0.003932553471724373	0.001816238126560442	0.006536881351124844	0.00168917360547069	0.003617161474696043	0.03619445580814362	0.04102248951510669	0.05033623461672481	0.05191079071692485	0.00176932352264367	0.005947092919113793	0.01288685766087499	0.02105627452641572	0.1082691869301096	0.1598097610255106	0.1111343091500197	0.1129863436704589	0.08595171577011453	0.1025479535986989	0.0626470846664539	0.06434749639717188	0.03841506273860053	0.06981834454891311	0.004528402493188163	0.03120304870124469	0.001286352621573229	0.05982921184721787	0.001067948221140056	0.03898669975655954	0.001471639109137542	0.01092781812689822	0.001526426771330972	0.008956962045711555	0.001005108306267667	0.01117667314456464	0.001869698609217853	0.03287066569554847	0.06173142818879509	0.08604563809744938	0.03078760706288165	0.05009878080480618	0.04876926835650122	0.04758978967667027	0.00105169412256884	0.03256754053671319	0.002668672757422387	0.0121105841716828	0.01729084485888227	0.02227792000466043	0.06328164649933755	0.1039282387173716	0.05492056475770909	0.07471206171629483	0.1232915708124058	0.1200412294173652	0.001029682292238927	0.02831160054237709	0.1121530785682176	0.1160251618147803	0.02539462608214886	0.03816101849826496	0.001088910344385297	0.01538265468601766	0.001040959670949769	0.01903064710288709	0.001089541255883709	0.06003195664933067	0.03555126785375327	0.06495185902474233	0.03806007109119592	0.04346751802098717	0.01841279524603769	0.0285564583006265	0.001005308909382274	0.00804484906541514	0.05377939813616227	0.03546935873740492	0.07105302774143969	0.08443851119835667	0.001063929550213492	0.0958341623430881	0.001063117240440267	0.05556428405062654	0.001019124527645421	0.00768267591732105	0.001006003607155531	0.01436308367595265	0.001013460708656323	0.006792596783865641	0.03454751204853979	0.000653209975996934	-0.005517598043321299	0.02680826143291032	0.01549881351101973	-0.008425014126073873	-0.007053942351155211	0.004788556968496688	0.001009766426970445	0.001007911051383081	0.001001761407543678	0.001003049470333443	0.007246528451036022	0.1375197638951151	0.1329607447920848	0.001008984355902709	0.001006298715357934	0.001016800548343135	0.001052863405595775	0.001017549486968781	0.0122451611634485	0.1476335591587777	0.001000739221598097	0.001002093194380667	0.5265882863887009	0.001010299983342853	0.3180092619533723	0.001006406024790239	0.001012418225145285	0.001026124300879192	0.1308306775138978	0.1035018101875885	0.02559056857730625	0.001002037072604786	0.02028915253708163	0.01851750031885249	0.00100303293074891	0.001015233795177075	0.2566382739844846	0.04184549750328757	0.001003717582332315	0.001007126008945112	0.001007604099540451	0.568666562993048	0.001164765807490361	0.001059785239980362	0.001002327459602162	0.00116438207207294	0.001047238685256907	0.00110662771695679	0.02130127712128373	0.03721106195349311	0.001008038365346368	0.004540129112481904	0.1007274028078301	0.1181029573657785	0.09079486737874713	0.08341735395245696	0.0541221143758344	0.003693726213800425	0.001244725416389285	0.001062564046719809	0.001670897138786504	0.001682506316789482	0.001005461938139504	0.00291305803604022	0.08885198214354993	0.01955720514427057	0.05035147998643767	0.001076892259299357	0.001015594716171815	0.01024919693179946	0.06781464922741286	0.06026851092465337	0.1253680211933184	0.001037328555889821	0.1403928663830079	0.02900200232169478	0.001016286632821138	0.001035792967576542	0.001087829606274765	0.03528034599581507	0.03163919108333788	0.01239458940948553	0.001005450155904308	0.06187807551763686	0.07129527756560168	0.001061004784220196	0.001029656314069048	0.001020649592687983	0.00100631442584467	0.001014386799295192	0.03758087392878921	0.003747025743350312	-0.004321385183774321	0.02829025302440672	0.01845188096539935	-0.00682501538234327	-0.007183140201903904	0.005162064723773127	-2.779702765654438	-1.197528599360494	-0.003946896237714182	0.08216673747719967	-0.02051492133924905	-0.006239872883743178	0.05824985633108583	-0.06341924858182993	-0.1784770761608189	-0.0200983140052738	-0.07525854024062036	0.01734012559974363	0.06696893353643465	0.04566680263054409	0.4779623749890709	2.683910769535653	-0.01858373748164885	0.02002822005693891	2.221033914137974	0.002818306667639743	1.160926827768115	-0.1310005277260666	0.01145015798725064	-0.001600710333044699	0.8847442374398463	0.6003970610802476	-0.274944027276403	0.02783791145140249	0.3313191529695963	-0.3093019206263396	0.04099061006296248	-0.009160419591505152	0.8118525268732881	0.3148041784894504	-0.006281342617128895	-0.008663632710155479	0.03174725131663461	1.620995523475176	-0.1932455921470658	0.220788412470372	0.1488994405487041	-0.01579616510497956	-0.02266378056278773	-0.01364199232180786	-0.7353171728623795	-0.5429728229760905	-0.04947004144083891	-0.5143564126987579	-0.1422028248112807	0.4465376015909838	0.4212252129032797	1.123594814808826	0.9332378246051226	-0.05939666163096988	-0.02832225918444517	-0.0167536708160697	0.1416526841306195	0.1029831981270664	-0.0014532437572729	0.1042455062820537	1.483012479815695	-0.6748642770214645	0.1172488594005555	0.0003577090678706002	-0.06591461897495689	-0.371167892597435	0.2414591792446973	0.2294520428736902	0.3543413772189176	0.07084618482945068	2.407921886181583	0.2336497681950282	0.02330433698284163	-0.004926409005312576	-0.6343320464273224	0.05913990800171114	-0.1623974260459176	-0.3425283083310478	-0.009635081661758886	0.225659823397592	0.1454017826059048	-0.04606425927762072	0.0581790945651246	-0.1174359301077223	-0.1890527027541083	-0.09127584480746682	7.800928171618254e-14	2.611595000071666e-15
0.35	-0.04327898965093707	-0.02778156537581543	0.0007693856578040734	0.670471731458214	0.9302725757499621	0.006683790682419157	0.4962854901368392	0.005640370902261549	-0.001422253425019872	-0.06467407939165298	0.07304320816182994	0.00231988726681882	-0.01090083787016848	0.06939599512009505	-0.0453772627172136	0.5900773587029061	0.06494713531333594	-0.5900773587028992	-0.06494713531335407	-0.03292097807080572	-0.1438737877639593	-0.001367237761088592	-0.3036295357549305	-0.03252984595518237	-0.01605687548985929	0.140098559310983	0.2005352495769517	0.7839377793490963	0.6081081393480233	0.1004022599681937	-0.07235255987929098	0.0426100600513459	0.05507601139823592	-0.1389647870367054	-0.09984053478974181	-0.6623920918047881	1.301810073572045	-0.2067345565081855	-0.03519981092837784	0.3849534456916929	0.1419572951959909	0.2429092050013428	-1.498568891822471	0.02437104137934703	0.9755939579590751	-0.2704181566922816	0.3427106961255832	0.700541794608624	-6.884881217131621	-0.1066205278202583	6.884881217131624	0.1066205278202539	1.738128426862191	-0.5371367901576927	-0.09452660201166474	-0.8646142163921272	0.514313911308608	0.3577035608858833	-0.2309688920078794	0.9303651427335284	1.274695554071462	-0.5662078395289989	0.237896171627554	-0.5492310964895083	-0.4617179363519249	0.7375013030618111	0.001010997208938202	0.02032171787896966	0.001009799279244863	0.02847686314238014	0.001001831316006218	0.004034875945191693	0.001003108980859273	0.003536496008268575	0.006659731279408282	0.05462221663238793	0.1371490794551253	0.115323479784336	0.1338212960986978	0.1361521486447314	0.001152675546273206	0.007327273051985838	0.001013384692103177	0.02701161294715711	0.001017274922931565	0.02853979838746088	0.001054212456657579	0.07044900017673288	0.001018035496222444	0.04541468269990626	0.02477149831753811	0.05097190690165949	0.116057091808185	0.1022339234085245	0.001000771047419957	0.005042704081163379	0.00100728251410884	0.01711024350865509	0.4952681237347943	0.4973826600509185	0.001010699830886504	0.02053168095253346	0.3025992446114698	0.318601678340898	0.001880762402656429	0.01475902471166085	0.001012474496319313	0.008439210002255124	0.001027395101769511	0.01137106247024706	0.1213603273282199	0.1330530349872726	0.09781279934456462	0.09672879431143805	0.02754810302612974	0.02862305245572493	0.001002059658020492	0.01182573810757466	0.01908261208470389	0.03687868352069274	0.01927733683794428	0.03731828005361414	0.001003091317879955	0.004704936333586511	0.001018315090617513	0.01830104263045639	0.2428793606822112	0.2237008682641202	0.03966506113854344	0.0793920157066796	0.001003833357167022	0.002125880152647829	0.00100739248736339	0.006993461883865771	0.001041511952163183	0.01095718545372239	0.5348845382557775	0.4475426713620512	0.002685164300949007	0.01883272827212033	0.001063468378806611	0.1313410793458128	0.001002309964032303	0.04367373554354733	0.001537353889317071	0.003777242473343159	0.001444828770013704	0.006268061477696419	0.001425063807450917	0.003485537430902089	0.02711625479693884	0.03360388469490651	0.04250923878243312	0.04625268698951809	0.001396419680738347	0.005670768948545433	0.008431448215248579	0.0168111370034081	0.1039456317778519	0.1574877713203952	0.1158343686069201	0.1181891239660203	0.08900238491514058	0.107060613571513	0.07572418744549955	0.0764084568067234	0.04690923295711941	0.07837078984513048	0.003978560293064043	0.03060747359034389	0.001253241979985288	0.05954053584534323	0.00106298796768187	0.03880069042860065	0.001568285485106563	0.01223513648434272	0.001569648140911387	0.009989855303393835	0.001005342493894953	0.01120800649796362	0.004534853825112287	0.03546522926543072	0.0751955355382924	0.09804346551214917	0.02412124944922658	0.04354480737687631	0.0495283247316132	0.04861423533945292	0.004616174771459467	0.03560919969149768	0.00187616688926908	0.01159567071754145	0.01311382979031265	0.01884896534857856	0.06541246889729913	0.1056247319407892	0.0576960677896055	0.07692087010924251	0.1253019539362793	0.1239857191992994	0.001037944341847275	0.02895801263269534	0.1241562830654904	0.1383189036601969	0.02763726302855498	0.04047403723048999	0.00105458343044491	0.01566534712533114	0.001036382355746897	0.01898896329752267	0.00109224359298983	0.05386500316079532	0.03553629062512885	0.06564615374424444	0.03319037267149631	0.04077987731712291	0.0144330631019632	0.02495873298860059	0.001005498718151995	0.007888171416794569	0.05769206561720613	0.03726091079828295	0.0720477832296768	0.08675106749287864	0.001059857300398183	0.09529707630637753	0.001048984438652133	0.05623306575041155	0.001020147725542529	0.006548176987966727	0.001006213614482307	0.01251197595259609	0.001014070815363551	0.005906643021093375	0.03716108547691794	0.003691514102885569	-0.004261539444357765	0.02800713485659834	0.01739829183978806	-0.006807680872643017	-0.007106067544013374	0.004698569314736953	0.001008500535241343	0.001006795227687019	0.001001617287370089	0.001002906336768282	0.006591357863148658	0.1314649541749985	0.1265353356458754	0.001008635949642768	0.001005750794975904	0.001016137562476128	0.001051310180100957	0.001017336810963331	0.07350506783313411	0.1994086418745262	0.001000724503598922	0.001002798299301498	0.5611409171610541	0.001009535517278826	0.3271389269055606	0.001004967033755251	0.001012221811575281	0.001023626753510296	0.1327238836863225	0.1062576682497105	0.02127019505514588	0.001002088774742778	0.02623134848218994	0.0114049676923304	0.001002984075798494	0.001012661048645068	0.2620245859406067	0.04536788507881384	0.001003490491172049	0.001006638518488865	0.001132463291510072	0.588900394764268	0.00109237122731078	0.001061620895159303	0.00100237662758614	0.00128146913545339	0.001065925337127284	0.001185986403862978	0.0126252401320706	0.02946520958488254	0.001006976318396041	0.00285155621003203	0.09530339381197191	0.1265091537001416	0.09514857445992594	0.1004777414019828	0.05955628816590189	0.003150375345079587	0.001196773383090727	0.001053814963964467	0.001667485343724637	0.001557342829287191	0.001005691351118859	0.01107401565987462	0.09560317882540371	0.01392521108777418	0.05054068330313865	0.01451172203363599	0.00107413101369607	0.007088632069996875	0.06838875769794163	0.06190439516469948	0.130792152955022	0.001054339889022637	0.1425760286615639	0.03119469663383519	0.001021020010970445	0.001028086303272591	0.0011011716108017	0.03572256706610526	0.02395078572967248	0.008073856400564346	0.001005904462450084	0.06312437915845184	0.0751018247789739	0.00105106130312762	0.001038180428263649	0.00102168891702335	0.001006531782322266	0.001014975614890637	0.03943882814379905	0.006685408917402305	-0.002957604253861043	0.02897951374603971	0.01845489886806723	-0.00517648001145192	-0.00709653461055915	0.004237785333748367	-2.874787801424487	-0.9640767760824268	0.06264701802009166	0.08347399128344342	0.01143453537126531	-0.0119072858771717	-0.004677325908675162	-0.1305438676480612	-0.293538934235792	-0.01212640421325278	-0.06418138757064115	0.02536717108633139	0.06152820446220268	0.04387639197184009	2.049197378171705	3.00315719862516	-0.004492006689855946	-0.03930302550556801	2.486953858769767	0.01439014606959963	1.090414755669205	-0.07108325824754898	0.02443466419672186	0.01513082151162845	0.8733476762542021	0.59112693154216	-0.3097320485428803	0.02009436113035539	0.4149811268973554	-0.4822378527253327	-0.01539491398025068	-0.008470342639828772	0.7520439213557382	0.3111997104629135	-0.008469520115356793	-0.009480562884610712	0.03856753577326663	1.689120927504066	-0.1593519680662853	0.1818234316575603	0.1199247743069729	-0.01204683271930407	-0.02506951085714364	-0.01036057714754893	-0.7513689221286945	-0.5875428805574971	-0.0130771597871348	-0.3430253861710271	-0.3165304884267139	0.5881975433152599	0.4799179955779079	1.276811372125592	0.7838681255395912	-0.0593018036783757	-0.0283639892919825	-0.01950868324140819	0.1275713494015467	0.1046927017525471	0.004875622692109656	0.3894400346941424	0.9579542674900261	-0.637290452356812	0.08959513481400026	0.5685400311062943	-0.03330328716966794	-0.3200643074257329	0.1009892228266378	0.2011754285589442	0.4314457564236079	0.05811087948283635	2.042145921306881	0.2303095094912289	0.03231481051697133	-0.003473288456927861	-0.5975570238140198	0.07960074268246163	-0.374907918607646	-0.3762334512436105	-0.0198495250799379	0.132950670157237	0.3124253412485304	-0.05826688285852115	0.07569388135280621	-0.109708438433499	-0.181053665220968	-0.08602686562449476	-5.765140962132803e-16	-3.292954632298597e-15
0.36	-0.04474166436003105	-0.02894039470223856	-0.005810649076729999	0.6835768028137361	0.9280940647190636	0.006334171953562798	0.4990612954673949	0.006636103984639575	0.001825871979489183	-0.07943686078047769	0.07329470103112107	0.01141996016637694	-0.01338612966466124	0.07290980490993798	-0.03842405273824506	0.5195793050980935	0.06443485878172495	-0.5195793050980919	-0.06443485878172982	-0.01552700572739333	-0.1491340099361364	-0.002194315235026231	-0.3119519977989102	-0.02750390248755247	-0.01247115895909873	0.1367404055708184	0.2100869884431026	0.796401018922955	0.6022585894937132	0.1021756725971607	-0.07663092303273214	0.03834156826919036	0.06368708180453178	-0.1564367281986275	-0.1284548023517363	-0.6568994268790106	1.319566157581847	-0.2288101941683139	-0.03418268164054389	0.1734964675724835	0.05759526623117133	0.4063837634725935	-1.449370835440153	0.0221868688834285	0.8432892726638926	-0.22268284330961	0.3551047257165161	0.692472884647545	-7.209826661290046	0.008856821704463296	7.209826661290046	-0.008856821704463653	1.739609918351999	-0.5131422917878856	-0.07057401120827075	-0.8013090170691202	0.4894075429949095	0.3587665554469782	-0.4376178495720416	0.9870961932480879	1.217611781563652	-0.6027656692268472	0.09991120593522962	-0.2978083553611702	-0.3936972707939051	0.9886821756965163	0.001009443622544715	0.02073382947004786	0.001008044084732589	0.02931357929110097	0.001001688158495717	0.00405183528329593	0.00100297156707007	0.003436811786130925	0.006445888268857547	0.05443982382226185	0.133574885376652	0.1134406640548097	0.1295130331970023	0.1324093489732883	0.001083417111105136	0.007222761617071887	0.001009565320810212	0.02637757216006753	0.001016543012792811	0.02882811143691977	0.001052383717772555	0.07102613399954896	0.00101764040129756	0.04584024270395283	0.06247472157888798	0.0760894930971306	0.1602993711289692	0.1334073008998462	0.001000744572821828	0.004956788262202828	0.001005326684331861	0.01690277583788249	0.520691157904812	0.5230323168809367	0.001009926540092904	0.02063311852744858	0.3124867569694191	0.3290653671917547	0.001460101781910801	0.01422032253209264	0.001012298127067316	0.008630936299968445	0.001024885836960032	0.01146743480213612	0.1263319264226529	0.1415885748146186	0.1019398191851325	0.1026342108029626	0.02350623615967083	0.02536528417785627	0.001002088125487449	0.01199349141737294	0.02399209791700204	0.04132853700370614	0.01366959685863132	0.03184568674943261	0.001003026131178777	0.004728413349720927	0.00101487919842791	0.01822669537519107	0.2506518719501687	0.2307610230453991	0.04313473530358387	0.08246620677157505	0.001003605084923599	0.002050797503683468	0.001006893844987934	0.00690336797432436	0.001120157771054348	0.01137987477299429	0.5541561619488043	0.4644314161250014	0.001901236595368074	0.01756714524345963	0.001063095602982914	0.1329324773311392	0.001002355752061939	0.0448318452398359	0.001447317018081025	0.003756000854289774	0.001268180559588874	0.006156104799206753	0.001332523242318981	0.003456394717458393	0.01808210257283119	0.02593580845318224	0.03461435345866837	0.04018203394472036	0.001209168441061205	0.005539901581090224	0.005308463567295289	0.01402868091754736	0.09912955364551597	0.1535924438126933	0.1220326710048902	0.1246338762526504	0.09259858090855677	0.1121185377886244	0.0902682007016712	0.08964800594013821	0.05388510461556052	0.08562804487771564	0.003431365452602184	0.03002534376508078	0.001212707723686126	0.05928291109927319	0.001056132457088707	0.03861531632240441	0.001614917702396225	0.01363445235574482	0.001528720020742199	0.01107276104762948	0.001005574292875304	0.01121729976345367	0.009899263618299731	0.04015492292947481	0.08546025790881673	0.1060327487347125	0.01787315591479478	0.03732577088163667	0.05002541179406234	0.04942078960618656	0.01301084557280862	0.04314965934325585	0.001507685819115386	0.01151981412204404	0.009403227708041121	0.0157678084795413	0.06684199186923473	0.1060110183216606	0.05994503856673961	0.07851288614433762	0.1287002598426304	0.1286079280909335	0.001050582758319664	0.02946731105685238	0.1319700446671042	0.1566944690089952	0.02984721636660485	0.04279431931312865	0.001039792725800601	0.01601056408925915	0.001030239620542967	0.018959922611942	0.001100267468076954	0.04811084872240021	0.03573586837453433	0.06654150801410812	0.02694007765212423	0.03597381557121868	0.01025641928376439	0.02104745533228132	0.001005820842381159	0.007684877023504517	0.06037784926512582	0.03813437376813358	0.07428084898217814	0.0905933353223253	0.001052848153571182	0.09473054599004564	0.001046184493664656	0.0570804943969441	0.001021178988926994	0.005483615495278192	0.001006427298195242	0.01074431390549875	0.001014670270722025	0.005069820313866815	0.03927091276305052	0.006663204261216376	-0.002933665958094429	0.02886626647891639	0.01803346321782267	-0.005169546207571856	-0.007065705547402966	0.004052387170133931	0.001007234643511434	0.001005679403991638	0.001001473167196536	0.001002763203203481	0.005936187275261995	0.1254101444548818	0.1201099264996661	0.00100828754338616	0.00100520287459916	0.001015474576609728	0.001049756954605931	0.001017124134958381	0.1347649745028187	0.2511837245902749	0.001000709785599978	0.001003503404238556	0.5956935479334086	0.001008771051214758	0.3362685918577495	0.00100352804271996	0.001012025398003521	0.001021129206140342	0.1346170898587468	0.1090135263118324	0.01694982153298752	0.001002140476880921	0.03217354442729962	0.00429243506580665	0.001002935220848276	0.001010088302111292	0.2674108978967287	0.0488902726543403	0.001003263400012022	0.001006151028033061	0.001257322483496421	0.6091342265354881	0.001019976647137172	0.001063456550338632	0.001002425795570515	0.001398556198832762	0.001084611988991828	0.001265345090767736	0.003949203142860893	0.02171935721627414	0.001005914271450283	0.001162983307582785	0.08987938481611268	0.1349153500345052	0.09950228154110564	0.1175381288515081	0.06499046195596836	0.002607024476359	0.001148821349792618	0.001045065881208767	0.001664073548661905	0.001432179341782885	0.001005920764098227	0.01923497328370822	0.1023543755072594	0.008293217031280407	0.05072988661983958	0.02794655180797395	0.00113266731122919	0.00392806720819691	0.06896286616846933	0.06354027940474453	0.1362162847167272	0.001071351222157812	0.1447591909401199	0.03338739094597487	0.001025753389123456	0.001020379638966028	0.00111451361532925	0.03616478813639417	0.01626238037600768	0.003753123391645282	0.00100635876899498	0.06437068279926672	0.07890837199234883	0.0010411178220349	0.001046704542459683	0.001022728241359245	0.001006749138801186	0.001015564430486772	0.04129678235880894	0.009623792091454258	-0.001593823323947781	0.02966877446767266	0.01845791677073508	-0.003527944640560639	-0.007009929019214418	0.003313505943723698	-2.967467653647111	-0.8165052734042646	-0.002117826239921737	0.08368683713945681	-0.01832799973950332	-0.006120530484304594	-0.02464058170982046	-0.2556894365654989	-0.4643050416009711	-0.009700160430369224	-0.06453127684103944	0.03207568325583062	0.05346077704907291	0.04106553434439403	2.845097356834845	3.213341234022823	-0.01714933335110429	0.01709824384305728	2.620998248001496	0.001884445595687712	0.9988070806871076	-0.04175541543964539	0.009208880309443326	-0.001400096846245531	0.8281221240439754	0.5915762797132461	-0.3412819144834944	0.01367739883314845	0.4702588634820081	-0.6037022127780627	0.03846446825796884	-0.006122876424949644	0.6535373787135423	0.3028471545323591	-0.005724872088643766	-0.008186364210956289	0.04608682965924892	1.674904363796895	-0.08742589639820443	0.1351757083337377	0.1158465763314726	0.01101771075174787	0.008708858416631429	0.006854273741106084	-0.7852114572000304	-0.6254826864540342	-0.02037872081764125	-0.2218201252777894	-0.4568703853273982	0.6949319998040222	0.5302780617621968	1.359312559579262	0.6741997718753101	-0.05670760450443987	-0.02211200803221789	-0.01662662646551932	0.1600521869164023	0.1129856954383546	-0.005861261344537106	0.5232715251191905	0.6813036414048861	-0.6078768905023272	0.07367058020004202	0.9001178084724081	0.02189675276217183	-0.3016083352356186	-0.02058218926483182	0.1060935713029402	0.4898851991565708	0.04342345158114271	1.624286586853866	0.2351024383004922	0.03580924192225108	-0.002397784451301552	-0.5517722363953982	0.09935181807788508	-0.5860816344540548	-0.4052387771976597	-0.01895843059127784	0.04204200519264317	0.4513440895880921	-0.05195311520178033	0.09390848391965179	-0.1034484427711871	-0.1723635674982236	-0.08144963369432102	-1.765264664897176e-13	-2.351102722459221e-15
0.37	-0.04643860182589517	-0.03025529551410481	-0.01253684515044038	0.6968715896189105	0.9257023424879263	0.006020344976569588	0.4997480676618962	0.006748516872562349	0.006631402067501562	-0.09357957786914257	0.07338158692769717	0.01926982117612029	-0.01530957064822872	0.07636750654896016	-0.0313733719779208	0.4458425873126775	0.06520000786971857	-0.4458425873126708	-0.06520000786972543	0.00183592232588204	-0.1540971917581871	-0.002785196301278452	-0.31969057365606	-0.02277279022582821	-0.008899027009684122	0.1317437913595067	0.2200308131149092	0.8082984571854156	0.5960715880131876	0.1023439671503975	-0.07827283151256731	0.03474737265254332	0.07511888937525411	-0.1838686923063587	-0.1297306264750788	-0.6929628700393752	1.339469452899148	-0.2488534349304842	-0.02783422613092675	-0.02367671252118171	-0.03626349492858502	0.5437251548948832	-1.376960257393064	-0.0100977332942879	0.7286075611454841	-0.1609405777354291	0.3295995737367716	0.7224183932352357	-7.480503395869903	0.1448604410926293	7.480503395869907	-0.1448604410926427	1.729120175685831	-0.4775106711161839	-0.04938744508808827	-0.7485405326591001	0.4546645308470064	0.3545727935660806	-0.6054388933583545	0.9940273308304367	1.16721308115271	-0.6304366798603656	-0.06069982745222918	-0.02886230088129058	-0.3117383010061676	1.308367781645658	0.001008171645731364	0.02115290710386595	0.001006736041090734	0.03016269415160746	0.001001551307968865	0.004079324304413655	0.001002847711747397	0.003347331917855861	0.007676165948307469	0.05524904658172798	0.1284368214282576	0.1104571115123704	0.1237241100838914	0.1272678184064032	0.001046805142545125	0.007143333430847074	0.001007286656381622	0.02581779126095886	0.00101592409059161	0.02920776487024738	0.001051022692415768	0.07152910793023447	0.001017294219238502	0.046234218329847	0.1091598050724336	0.1069002325226731	0.2066296590875917	0.1662555948678715	0.001000723459597255	0.004878806983761325	0.001004761073696033	0.0166958536022711	0.5476911865133013	0.5482646426121232	0.001009241522077541	0.02072945126014128	0.3220151330658833	0.338683725875441	0.001236346626563825	0.01395714618266363	0.001012105796944094	0.008830715547285657	0.001022621545322911	0.01156749544176497	0.1265949086007387	0.148269088776789	0.1036349214612996	0.1080828450034407	0.01955368522087577	0.02218176118796993	0.001002142056028799	0.01210298264781231	0.0314813284826309	0.04762392435556592	0.008737969330560863	0.02700054829554332	0.001002967797682676	0.004781206185034992	0.001012179529836415	0.01817228044875761	0.2556586047396986	0.2364229311424554	0.04711758555930413	0.08589055244522989	0.001003408997986141	0.001983120368571843	0.001006455585584697	0.00681755845568563	0.009677702899099517	0.01808764452303928	0.5724599857108217	0.4806515855133434	0.00147245145070715	0.01665212692310185	0.00106430699162828	0.1340147469335359	0.001002404821672949	0.04585112851258899	0.00137354387890261	0.003769583782505676	0.001167872919907358	0.006131409759956617	0.001266543826970898	0.003457703485934749	0.01096038511350474	0.01973544895933376	0.02637668086622934	0.03356361756783586	0.001109474873423039	0.005482022091371655	0.003275657510687945	0.01249313721107949	0.09431029379911618	0.1488076739294835	0.1294447391804518	0.1318512130632451	0.09720949980677705	0.1176448152869501	0.1054602891975024	0.1032533724828225	0.05865546920903773	0.09107299550983934	0.002990586730781446	0.02954394161300541	0.001188655017871653	0.05910179351984912	0.001050856780333488	0.03845775552582296	0.001553061368295571	0.01515221608775231	0.00142532930937774	0.01227198791888804	0.001005892315825357	0.01120151993720487	0.01621228588277653	0.04529198415664012	0.09365481584649815	0.1114665939338417	0.0124407180276893	0.03193687051767397	0.05011649897027851	0.04994526550850882	0.02867882911444483	0.05683234417336801	0.001323482745928145	0.01167178118231045	0.006478294421393227	0.01332530478023585	0.06626047310526648	0.1048607727668672	0.05837521283184785	0.07816077320385327	0.1320518606731774	0.1329547092685484	0.001106516598500923	0.02983642368295936	0.1379638167568112	0.172765358775815	0.03157326149398045	0.04470900053746023	0.001034179437303772	0.01638951711688603	0.001024440399781858	0.01894721305980276	0.001105426492575319	0.04280085060402087	0.03598215398686496	0.0674504077140318	0.02017869542535644	0.02987689215100688	0.006781087667565912	0.01781466863564627	0.001005860250548929	0.007470940345915385	0.06219451717745569	0.03821086960238511	0.08156465190233171	0.09740389581201282	0.001048256120392381	0.09428177822761345	0.001052011749982918	0.05807745602884259	0.001021962889277522	0.004499776654480403	0.001006558907884646	0.009093536452363439	0.001015088748374348	0.004292259764588182	0.03985096422865594	0.009458269869641564	-0.001638442842770654	0.03010866676432561	0.01677263032571699	-0.003488185428884461	-0.007032476447632329	0.003399215214992799	0.001006520714822096	0.00100511704892474	0.001001354509665018	0.001002681266381417	0.01156885390983126	0.1166806444397002	0.1108108268657533	0.001009039204769226	0.001004671922519161	0.001015115323161614	0.00104947837773277	0.001016773016905397	0.2039990026291081	0.3106605675882172	0.001000694467098456	0.001004738513943336	0.6246321655910663	0.001008323524513623	0.3451719658360261	0.001002874039349555	0.00101180431404041	0.001019533869226812	0.1202990759312758	0.1033987476670265	0.01358670004663151	0.001002247001462305	0.04673699415117393	0.00265827886380033	0.001002883292130483	0.001008762242339882	0.2626082068422986	0.05450633801503254	0.001003155469804815	0.001005871289276815	0.03355525379952599	0.6220737507752729	0.001029298328388754	0.00106735355763455	0.00100248134687588	0.001210430309758272	0.00104545232886923	0.001140658630696945	0.002505584022468952	0.01276993875270594	0.001005449392474883	0.001107614545848566	0.08569229101146854	0.1451821026362622	0.1070806792205024	0.1342917495753433	0.06422701330345466	0.002461311220928266	0.001176115843236914	0.001045619175043614	0.001340015413657174	0.00122054614764589	0.001006479226730082	0.02632560543205521	0.1068808717050771	0.004960893073083664	0.04979675193710818	0.0617368141703367	0.001130480525995139	0.002869252565833406	0.06254200959309952	0.05025603746827324	0.1377860866530548	0.00124376064474329	0.1489464447358761	0.03370818172624533	0.001030523047228389	0.00101673407696361	0.001107653421306831	0.03636085314841135	0.00941756825391811	0.002476104046493211	0.001005514173197612	0.06458515910485861	0.1017835910008637	0.001045472306738828	0.001067699062789346	0.001022821411304264	0.001006650803318528	0.001015490270587623	0.03927436119013887	0.01212091770061651	-0.0003789153425052194	0.03170298088705728	0.01416356827759679	-0.001775017280856094	-0.007017285290596005	0.002814610676866941	-3.042098239246444	-0.7239081771469748	0.06474225689260187	0.08626071420829239	0.01376150744083738	-0.01020665887927954	0.1727666487297958	-0.3400159854170288	-0.5621521318944487	-0.006568739317175936	-0.04915025709944691	0.04378286051430945	0.04697995680276178	0.03768222156240838	3.295656288331894	3.347532771662301	-0.002914808921733668	-0.04052967683465139	2.404418856352968	0.01361676975165104	0.9270567958382512	-0.01287849759574882	0.02597533226207951	0.01605083832741408	0.4684226279045167	0.4812716619519823	-0.300604367052655	0.007810593975159403	0.7755319170400675	-0.3850110561861367	-0.01078247751986059	-0.004525049033148326	0.4640743812763238	0.376110218492516	-0.007149921411872534	-0.008643207321807135	1.186596252939189	1.553840219919472	-0.08870516985567109	0.08040498625477435	0.09204171794678381	-0.004212922605376521	-0.00733934584622409	-0.003499904364183536	-0.4788769281981609	-0.7009099009726997	0.002914307884670403	-0.09135422130034558	-0.5144123616713846	0.7885582427154132	0.6172748157456479	1.360096042887066	0.4177057405865606	-0.03928708215452893	-0.01591985288788049	-0.01707234752143139	0.1402663229893138	0.1176567483289686	0.0003554680605751748	0.5077891659675478	0.4318681822996119	-0.4786653022763917	0.02910708254610052	1.76905173072552	0.0144557595813789	-0.1963481742694409	-0.2149492597101961	-0.2089009135655237	0.4490296241973118	0.03004501422741368	1.557272440661298	0.152392193148551	0.03948288298279484	-0.000296879915864631	-0.5053920362985035	0.08004400946749449	-0.6401459197319213	-0.2541075236785551	-0.02785392748087935	-0.02451867619083517	0.9817296291864925	-0.04322140809262198	0.103918447854928	-0.0914192250697909	-0.1550269895526473	-0.07250526616025164	-2.740702728936247e-13	1.106356254002837e-14
0.38	-0.04843739675254856	-0.03143911256065282	-0.01976236812098742	0.7103677568606641	0.9231306123627349	0.005792457183379981	0.4988370675399909	0.005887817960361761	0.01248043309270459	-0.1069318194301564	0.0729869854907155	0.02603060402649241	-0.01658364570631968	0.07936507581767313	-0.02388058235717713	0.3711095071791777	0.06734581650750915	-0.3711095071791761	-0.06734581650750604	0.01897828745398015	-0.1586445553283249	-0.00321776899770337	-0.3269654960180347	-0.01845361944067931	-0.005401443905177005	0.1237569496902679	0.2298147068540402	0.8198520247504962	0.5897338148368729	0.1010727254048248	-0.0771739482558057	0.03237487327965916	0.09006820630141536	-0.2168082203567709	-0.1022380492867762	-0.7567648062454567	1.35984224489771	-0.264811772992362	-0.01699484487982394	-0.146057995708353	-0.1370270937939324	0.6150839509123401	-1.291275729912834	-0.0741105978316214	0.6254736407888619	-0.09280965824645494	0.2630782516572231	0.7808946567307613	-7.409099130906712	0.2849887316632139	7.409099130906712	-0.2849887316632143	1.695497333316504	-0.4299786414053623	-0.03891233724282995	-0.7085783180340245	0.4070192476797942	0.3438567864654594	-1.035663341157689	0.9551100067088252	1.148837642087633	-0.6329200083847097	-0.1879960538262136	0.2503499919640477	-0.149358022040988	1.692184046783564	0.001007178831358371	0.02160485268534341	0.001005801028130372	0.03104128516020073	0.001001423558460585	0.004125779501285362	0.00100274482631364	0.00326405429439402	0.01106893442381318	0.05762078709939167	0.1217915055884126	0.1066604460765735	0.1164411449296286	0.1212032851330291	0.001028880739615822	0.007083721580820258	0.001005882275828389	0.02536005993555645	0.001015435066152866	0.02970232578933087	0.001050203152797916	0.07196265208999145	0.001016945569373703	0.04659293974977163	0.1620389421800261	0.1415747340649376	0.2555679859398745	0.2001822605747071	0.001000705245176382	0.004809134351939265	0.001005096275777238	0.01645124258395916	0.5750267677261491	0.5706997331703241	0.001008675308518208	0.02083014729854139	0.3312682553712381	0.3476503459042709	0.001124068547829484	0.01392277971716628	0.001011899082614424	0.009055010206989234	0.001020691883341139	0.01168122383956714	0.1208726751045289	0.1501658665630025	0.1022405091840769	0.1119220660734089	0.01585834396501851	0.01924956316545319	0.001002222296969375	0.01214149823127985	0.04217770271050725	0.05657344154750092	0.005392660860051001	0.02375175406190021	0.001002912668217459	0.004855232272902126	0.001010167001391554	0.01814089559997226	0.2571658719497422	0.2397471134824912	0.05182154883268286	0.0898701759073033	0.001003257011741252	0.001921011745896331	0.001006096626197159	0.006737150471860884	0.02952149435586408	0.03293438248351747	0.5890704048693389	0.4952024346443445	0.001262339937716973	0.01593049380286839	0.001066861836769299	0.1345231125385961	0.001002457133793454	0.04675331239338102	0.001242586522565978	0.003753506452132612	0.001098128265221856	0.00613548829051753	0.001171198937620905	0.003448248943680394	0.006546533298666769	0.01587794015625237	0.01767213763004159	0.02610964968420591	0.001059394729529133	0.005480417438981199	0.002221220493714471	0.01208028438572348	0.08972835814486713	0.1430176211721483	0.1379394543696511	0.1412054987149697	0.1030459245684429	0.1253099816603847	0.1209803680047281	0.1168166326764465	0.06089724973177921	0.09404046741017498	0.002696530568505793	0.02924531699708818	0.00119027868926533	0.05892834714073219	0.001048496770012664	0.03823013307856916	0.001360139528259345	0.016375094085552	0.001267802794097776	0.01324183740448992	0.001006330618966901	0.01117741256393498	0.02282697680867621	0.0503836751619581	0.1001926753709776	0.1151981680583872	0.007986507352323495	0.02757722243616103	0.04973846415045404	0.04996058090280396	0.05232043390394076	0.07718334542132313	0.001230223366566421	0.01192811131941327	0.004463224350595715	0.01165172960076324	0.06306599149728091	0.1016023863671377	0.05147251621259007	0.07368717278972073	0.1346676552596969	0.1389796923314717	0.00122069153615415	0.03006113015295087	0.1431876836913691	0.1871875393052145	0.03263071569419825	0.04593333090796126	0.001033759875355775	0.01679025213662452	0.001019718462476339	0.01895092994086358	0.001104573801990087	0.03809971501605128	0.03620478575139432	0.06809470595473009	0.01329205633656978	0.02303403977367958	0.004373719602723401	0.0157095256276069	0.001005457433887648	0.00704729802284999	0.06328759608872762	0.03768848348734673	0.09547286977281405	0.1116471603227739	0.001048139237776607	0.09375769841208087	0.001065425579216918	0.0591275554619454	0.001022401255851109	0.003693233000294918	0.001006575487175288	0.007699072786018069	0.001015260785941079	0.003650859190735039	0.03869603393807761	0.0120547088118914	-0.000396763150034374	0.03187893780571851	0.01348945369958953	-0.001759113596185609	-0.007026304261963173	0.002848894385374565	0.001005806786132728	0.001004554693860013	0.001001235852133422	0.001002599329559642	0.01720152054440064	0.1079511444245185	0.1015117272318403	0.001009790866159649	0.001004140970441839	0.001014756069713841	0.001049199800859589	0.001016421898852794	0.2732330307553975	0.3701374105861595	0.001000679148597728	0.001005973623649617	0.6535707832487242	0.001007875997812366	0.3540753398143019	0.001002220035987907	0.001011583230075936	0.001017938532312386	0.105981062003805	0.09778396902222067	0.01022357856027769	0.001002353526044486	0.06130044387504804	0.001024122661789729	0.001002831363413108	0.001007436182566236	0.2578055157878685	0.06012240337572465	0.001003047539597701	0.001005591550520754	0.06585318511555215	0.6350132750150574	0.001038620009642104	0.00107125056493133	0.00100253689818194	0.001022304420688019	0.001006292668764225	0.001015972170632689	0.001061964902081104	0.003820520289140408	0.001004984513508064	0.001052245784116068	0.08150519720682529	0.1554488552380184	0.114659076899898	0.1510453702991786	0.06346356465094176	0.002315597965498357	0.001203410336682102	0.00104617246887922	0.001015957278658718	0.001008912953521963	0.001007037689360159	0.03341623758040179	0.1114073679028959	0.001628569114888327	0.04886361725437792	0.09552707653270157	0.001128293740762647	0.001810437923471735	0.05612115301773133	0.03697179553180402	0.1393558885893803	0.001416170067327367	0.1531336985316337	0.03402897250651661	0.001035292705334537	0.001013088514958409	0.001100793227284476	0.03655691816042822	0.00257275613183038	0.001199084701342622	0.001004669577406535	0.06479963541045046	0.1246588100093744	0.001049826791442715	0.001088693583120826	0.001022914581249312	0.001006552467836338	0.001015416110688691	0.03725194002146878	0.01461804330977871	0.000835992638937325	0.03373718730644192	0.009869219784458491	-2.208992115158043e-05	-0.007024641561977597	0.002315715410010167	-3.081377280764391	-0.6448672934665627	0.004455763259524087	0.08958206675875871	-0.01453476462694303	-0.004880081519545401	0.2878629699291585	-0.4183120152366324	-0.6489055828986028	-0.005736893175641793	-0.04412136211337722	0.05505718041110282	0.03957482287377035	0.03401469315198689	3.617849780178869	3.429015581784262	-0.01548760404107194	0.009560487317531357	2.061551213403117	0.002757106726267599	0.8684593497141408	0.004006561346498779	0.01411196274854749	0.001333454766565336	-0.128625111147131	0.2696936536112853	-0.2910169210278971	-0.0005177305617617858	1.001084831496518	-0.2844333687388826	0.04271111877582706	-0.001516860006801513	0.1859922273109016	0.4139027122161606	-0.004611169599851391	-0.007106057240334769	1.673880471742331	1.341040312328686	-0.0487488563556155	0.02039490888729072	0.09242669794484139	0.005085659020823548	0.01446357235949748	0.004701611580320738	-0.3166413190865438	-0.7925929878087378	-0.009123753353039244	0.002718050931500228	-0.6579269601510123	1.122321768028844	0.9580558367829917	1.350891289765295	0.1787040255147212	-0.02015209727521996	-0.0205777679800609	-0.03063895660031517	0.1010750400671023	0.0671102183033282	-0.007526770753492534	0.5141974807563585	0.3408494265015192	-0.4020264340349006	-0.02816152139771266	2.233781092047617	0.04276936812417576	-0.1478226313202758	-0.4422103582521072	-0.7182039234266602	0.8255255762158659	0.014542220336721	1.294544739364951	0.09703226755661921	0.04016564035703955	0.0008875027908936074	-0.4299997303147748	0.04643152623835346	-0.7352674258798214	-0.1797100394899259	-0.06089955968100443	-0.07773438466462486	1.937884893798709	-0.06701552581769357	0.1045360441621958	-0.06798940544431821	-0.1211008101352682	-0.05421763860408871	-1.544893673263367e-13	5.901832631754226e-14
0.39	-0.05080366888188655	-0.03218780478034569	-0.02768790662302479	0.7240613524975973	0.9204253143107906	0.005689904352482209	0.4973594728500607	0.004025016559195082	0.01848941759737904	-0.1193380962387762	0.07177947698563793	0.03174017127851913	-0.01714191740705897	0.0814701244138232	-0.01572508640249176	0.299957729715241	0.07095725403265533	-0.2999577297152325	-0.0709572540326467	0.03564866929389863	-0.1626523162856742	-0.003613216881432119	-0.3339153102687044	-0.01469143447393253	-0.002045086368999736	0.1106314871254142	0.2392969006097018	0.8314250236845482	0.5835740114051531	0.1001090388421577	-0.07319032274608114	0.03127787628841969	0.1089431378546963	-0.2540337869175575	-0.04550732051663518	-0.828751337919218	1.378922347106493	-0.2751258746313912	-0.00332749208825485	-0.1417836152322232	-0.2343227414365059	0.5813039100915359	-1.19360651153702	-0.1701051865420335	0.5136509603833949	-0.02122576869985681	0.1548167928411116	0.8513859252412063	-6.779911862552878	0.4335122153037873	6.779911862552876	-0.4335122153037962	1.633183325895153	-0.3713662920125468	-0.04180056879216253	-0.6868714345035514	0.3432491841493515	0.3264863875317054	-1.449370516050231	0.9331796532733263	1.17413801304149	-0.5827839346404031	0.0815967350798258	0.5478378904808964	-0.08854204724451711	2.084029238522386	0.001006415197607652	0.02209443721302227	0.001005134127129792	0.03196673221139404	0.001001311976861146	0.004189527355929628	0.001002673776848416	0.003191476653001451	0.01783277696619002	0.06234848750313389	0.1072008196922151	0.1003714704642475	0.1040305616691689	0.1129080872754017	0.001019917295257298	0.007041536273405043	0.001004942179561041	0.02502997390110091	0.001015102225202848	0.03031370135239934	0.001052450481131361	0.07232358162812409	0.001017505446167698	0.04691956020705216	0.2174685655339348	0.1789182459781481	0.3053183738653183	0.2348095392766949	0.001000691510218085	0.004744689607846032	0.001006568302567183	0.01617366115760407	0.5997201504440713	0.5874028684206755	0.001008258431242386	0.02093519979265083	0.3400415727552887	0.355895270209724	0.001064313218742634	0.01408986385475191	0.001011776698988573	0.00929790128407039	0.001019176129632522	0.01181053058311989	0.1101189105488484	0.1459798524587801	0.0989577226183469	0.113683467148167	0.0120106083849021	0.01617525098802876	0.001002360965493567	0.01207478639540666	0.05692548154296834	0.06834220136327609	0.00326411050362178	0.02171301027631034	0.001002881205647941	0.004953084123167938	0.001008677389644042	0.0181362171149102	0.2548687163121452	0.2400120961865377	0.05734508610106652	0.09445407321769402	0.001003155461540284	0.001866272146236727	0.001005825541146449	0.00666279658710332	0.06294835235012564	0.05397917181187272	0.6029773981053674	0.5071256761414391	0.001148932013712005	0.0153062567848554	0.001150687589148898	0.1344490387144695	0.001002533619622635	0.04754594858126897	0.001132711279971361	0.003765162131493588	0.00105259594459013	0.006182825947397806	0.001093812779756882	0.003460278237625951	0.003880951504968843	0.01354227143863549	0.0108781518376811	0.01987627927869481	0.001032738589724964	0.005518385441199697	0.001656867371529227	0.01217900129455632	0.08741691472673925	0.1381936748623998	0.1466454536783675	0.1543434879033785	0.1099566571378108	0.1360447924732626	0.1355853142660593	0.1291863584406899	0.06109760716668603	0.09483726378957405	0.002522804107628148	0.02907153846205233	0.001198262854309712	0.05853501817868945	0.001047764181078516	0.03778735014486333	0.001214402474993942	0.01728588970604266	0.001146323558190333	0.01385593503536303	0.00100652269809862	0.01116369549077469	0.02817840773274908	0.05449647944416054	0.1055070630835114	0.1184576385263354	0.004905249924747064	0.02468389138730367	0.05014006533710783	0.05023191384655589	0.07347394200844531	0.09578338049846327	0.001180806781159026	0.01220722341696641	0.003212081533677878	0.01061750395169283	0.05881713714021938	0.09841442358187889	0.04515999404427251	0.06702851788476802	0.1381419115287655	0.1490276438475019	0.001526623420397675	0.03024453564491385	0.1502816651830827	0.2006169515226994	0.03349590197421959	0.0468473616793331	0.001033598117398703	0.01718867522965879	0.00101620708633612	0.01897080704364666	0.001092259881304452	0.0342243830870541	0.03722132051035401	0.06912767830606428	0.009010873018734921	0.01835302042267281	0.00283495281820253	0.0144819716018001	0.001004942600234348	0.006468106047279221	0.06408312121864219	0.03680088086465399	0.1083138943038974	0.1312188743505971	0.001049354735969404	0.09264961215122171	0.00107779154628457	0.06007818499799898	0.00102135259775419	0.003167572267028046	0.001006200345737815	0.006703354139136248	0.001014495652632012	0.003226110561989963	0.03602619575651522	0.01433718415193032	0.000721422921269819	0.0337597909917323	0.009732265411082753	-3.014662391711972e-05	-0.00698312808861421	0.003870153574318376	0.001005462882402872	0.0010043431395864	0.001001162018570831	0.001002600267709045	0.03204063502435681	0.06712697734146474	0.0730488563369656	0.001011263328772733	0.001003813971893546	0.001014755636847497	0.001059518695246141	0.001019497854365134	0.3413591914610773	0.4257683482867823	0.001000675582145424	0.001009899465280528	0.6637358428563115	0.001007781100085581	0.3612059611330521	0.001002007587239472	0.001011705264815509	0.001017311103502547	0.08462081281477078	0.09140974961963769	0.005774577384166884	0.001002633664736156	0.08662735004042653	0.00101671224443317	0.001002862931579543	0.00100686572377617	0.2442284447102686	0.06767332552189664	0.001003051677518579	0.00100550271314973	0.1357258421059618	0.637767546767644	0.001024217945064602	0.001379008898656194	0.001002677787615669	0.00101488409880103	0.00100427208392696	0.001010925622116986	0.001060603868581249	0.003135120368485512	0.001005001107104527	0.001080224131093558	0.08667103245809434	0.1639037659229608	0.1241555766538006	0.1626681635031112	0.05952885582324786	0.002362375463734432	0.001209257744323049	0.001047703366736778	0.001101999420016198	0.001029013457483342	0.001006455992910145	0.03492515311405762	0.1143131564016488	0.001632852614522147	0.05214640481186161	0.1041292488603452	0.001130226725923779	0.001968041806607646	0.05116792932712399	0.0378908594959954	0.1469270743893837	0.002208704299739492	0.1683283378238273	0.03490225339188417	0.001031853544102846	0.00101209947456824	0.001061376303813305	0.04000335440170291	0.005905582284495198	0.001232745393846722	0.001004184513239812	0.06534689903354751	0.1276239151619532	0.001051290921668383	0.001092330324367343	0.00101801628361746	0.001005181706299988	0.00101224687488262	0.03237576216299006	0.01639497216569049	0.001747953218439961	0.03565872712597835	0.005865513623875313	0.001692374986138891	-0.006906741136574536	0.006134963294708944	-3.07881865878971	-0.5789171780355585	0.07294548355134886	0.0960602982336157	0.01733812657898267	-0.008420644246338494	0.6339538083860302	-0.9234793823470787	-1.046959023744193	-0.003024619105820612	-0.02444820979022203	0.06720054936769944	0.03225829347534017	0.03085806260172424	3.831276149984895	3.480251368513293	-0.001992421215241375	-0.04828724972652627	1.277842340575191	0.01473066040723343	0.7901031626502343	0.02726537636752042	0.02981834614043047	0.01930803756018303	-0.717994800945804	0.08431765262736542	-0.321687211365998	-0.01332775932616505	1.347366720000444	-0.1372464052150226	-0.006871803977416165	0.0005788847063252055	-0.1391113334567618	0.4979708140159155	-0.005882193208760797	-0.007511452827739483	2.497293989342412	1.038772204353272	-0.06772344293464523	-0.03631750768861972	0.06909988753415623	-7.670625514721516e-05	0.0002961796829153652	-3.06799453253932e-05	-0.1616942133394881	-0.4707574523424297	0.01091062369744444	0.02053125762348461	-0.3170628901174065	1.388242539790808	1.067380964065571	1.13987975326918	-0.01915542465556743	-0.01427544113583736	-0.05683871777115505	-0.05356070552716499	0.09369159722341608	0.06788908936754437	0.001889184093335752	0.3199280861662382	0.3023784262704263	-0.1905878548196339	0.07982757294112885	1.511922039921441	0.02088101934449509	-0.06572397517500643	-0.1728768629142319	-0.53918876899403	1.054498341162145	0.0208049390738321	1.395073231969962	0.08696447020126694	0.03972199776213821	0.002790653237204992	-0.3456749873696165	0.1548785594253257	-0.2282045064417958	-0.07369141506308904	-0.04558213889779161	-0.0967590749046984	1.749309118022127	-0.1534360461360303	0.08619374039622703	-0.03921083089035628	-0.08000010898151005	-0.03224111987035861	-4.651718577238258e-14	9.094561009402587e-14
0.4	-0.05346982411873188	-0.03230939748812585	-0.03634556375446202	0.7379471130951678	0.9176505341251124	0.0057296719257367	0.4961549417762757	0.001225572031618194	0.02399833049593419	-0.1308764872551986	0.06953060009269281	0.03624784624949436	-0.01705578281659741	0.08239911817988493	-0.00682923603165516	0.2363381599146925	0.07594032965231411	-0.2363381599146935	-0.07594032965230947	0.05153403979644442	-0.166067736007523	-0.004086246959328273	-0.3408126627561562	-0.01163200698810441	0.001109717180688997	0.0975707124845045	0.2483153180964998	0.8435023023777031	0.5784032710104509	0.104431419982158	-0.06618793483615008	0.03023401891402157	0.1317733305648764	-0.2767848418444037	0.02318185310046687	-0.9031885321250531	1.398275237025194	-0.2787081997116265	0.01146923595062788	-0.09144527246793795	-0.3243557190750613	0.5150696296907676	-1.117698571470454	-0.2823842754092551	0.3850951845779781	0.03607159996218359	0.02786728564197842	0.9289655399599469	-5.902657598229044	0.5593163505656287	5.902657598229044	-0.559316350565629	1.53849506584193	-0.3115103943052931	-0.05442877607632578	-0.6980859653903608	0.2664677514959566	0.3035459891677369	-1.02272575637035	0.862354752934395	1.249693593908175	-0.4351074009812015	0.8692174867075916	0.8541024720097642	-0.1387300986722418	2.483236278162979	0.001005861533941842	0.02265344918152327	0.001004695014119227	0.03297355021990268	0.001001219278796892	0.004273617852942984	0.00100263873948723	0.003119937459731124	0.02837897090007146	0.0698253972184489	0.08101060755697535	0.0865109329272593	0.08450188063311369	0.09952760395579598	0.001016174149058166	0.007016740182828569	0.001004308785381065	0.02482004843932376	0.00101493567016831	0.03104598912001609	0.001058735321219372	0.07260076213404978	0.001019323976921754	0.04720107428777721	0.274454262629412	0.2178087280150759	0.3551680436266403	0.2694635121429922	0.001000682862075749	0.004677464398737156	0.001009267856452006	0.01582128804687536	0.6199680212035029	0.5962319100599655	0.001008002624277272	0.02105430587280268	0.3482183844826276	0.363643962182755	0.001034335184932711	0.01442518944838782	0.001011776585068404	0.009558418998900298	0.001018104751599505	0.01196298746288599	0.0947045624631515	0.1356176287191188	0.09434143467753989	0.1136430409517059	0.007838748742640719	0.01285898499974215	0.00100257040504895	0.01186488059047981	0.0760262521021446	0.08341476771434679	0.002184906905935461	0.02072820562086119	0.001002881274475613	0.005043175088324731	0.001007647585967065	0.01815242773714518	0.2485492072934345	0.2368425738742322	0.06373031732742024	0.09973147347070456	0.001003106782223576	0.001812459024194749	0.001005645625823178	0.006591986753043546	0.1103668911638863	0.08212459417863818	0.6135481998440171	0.5158811630766672	0.001085017400182953	0.01474352703050097	0.001346463211233866	0.1337746057053977	0.001002642323633345	0.04819529710214322	0.001074057332800358	0.003805528664892858	0.001028825108486619	0.006247256297489266	0.001052598853471316	0.003492936801710294	0.002529611254873394	0.01242002011100865	0.007011679851954878	0.01636097345626852	0.001019423669401354	0.005582495310910851	0.001387950608297405	0.01256102807383758	0.08832331613987333	0.1364723516034449	0.1551585182186211	0.1666296789135581	0.1178747502139284	0.1442270937071644	0.1487270247129256	0.139950745545529	0.05943548320502022	0.09366114541661473	0.002459012616565715	0.02896637154625066	0.001205178602401588	0.05781655891835356	0.001048163803091473	0.03724605746030851	0.001184530970430993	0.01850107629384384	0.001095626933457766	0.01484321482174285	0.001006327694873488	0.01115731280520353	0.03165951657381536	0.05701353109496166	0.1097729244130014	0.1210724117675163	0.003341115804275473	0.0234865037578511	0.05185811698106909	0.05150512161753086	0.08848776566252206	0.1079357085505913	0.001157065321200871	0.01250229106538228	0.002660200173426415	0.01020322056310465	0.05421923829715977	0.09859495582653457	0.0421314708924743	0.06439016318122144	0.1432432082917283	0.1574783314381565	0.002075382315566345	0.0304505501546359	0.1605012821743122	0.2151637145013374	0.03436358343143948	0.04769643198184722	0.001031796911584164	0.01758875248220347	0.001013957482313632	0.01900079772106747	0.001066389048060569	0.03117404863090499	0.03937057394565568	0.07108658945124599	0.008450228818852934	0.01792458840238239	0.002076283035686213	0.01407788433834948	0.001004442658372313	0.006322789175582644	0.06476661725350868	0.03581384328863774	0.1168208939797592	0.1420903668083753	0.001050694587624292	0.09071229109376687	0.0010857910653559	0.06086350781678464	0.001018378183364604	0.002867654588905446	0.001005327142792305	0.00605992681163934	0.001012527872480378	0.00297585613887733	0.03188546445700866	0.01628262850255113	0.001702125331372947	0.03566776860009448	0.005810731874524985	0.001689152305032689	-0.006890135747229163	0.006756738560432313	0.001005118978672816	0.001004131585314157	0.0010010881850087	0.001002601205858726	0.0468797495043126	0.02630281025841123	0.0445859854420913	0.001012735791388603	0.001003486973347522	0.001014755203980952	0.001069837589633449	0.001022573809877886	0.4094853521667572	0.4813992859874051	0.001000672015694424	0.001013825306905605	0.673900902463899	0.001007686202358294	0.3683365824518027	0.001001795138504755	0.001011827299553757	0.001016683674692253	0.06326056362573611	0.08503553021705446	0.00132557620805656	0.00100291380342826	0.1119542562058044	0.001009301827076167	0.001002894499746277	0.001006295264983971	0.2306513736326689	0.07522424766806847	0.001003055815439563	0.001005413875778689	0.2055984990963719	0.6405218185202306	0.001009815880493787	0.001686767232384666	0.001002818677049864	0.001007463776915324	0.001002251499097105	0.001005879073602402	0.001059242835082484	0.002449720447833036	0.00100501770071217	0.001108202478070685	0.09183686770936149	0.1723586766079039	0.1336520764077037	0.1742909567070433	0.05559414699555399	0.002409152961971401	0.001215105151963271	0.00104923426459181	0.001188041561378593	0.001049113961452301	0.001005874296459076	0.03643406864771603	0.117218944900404	0.001637136114156142	0.0554291923693451	0.1127314211879887	0.001132159711085445	0.002125645689744042	0.04621470563651656	0.03880992346018469	0.1544982601893882	0.003001238532148582	0.1835229771160191	0.03577553427725164	0.001028414382871111	0.001011110434177942	0.001021959380343817	0.0434497906429761	0.009238408437159756	0.00126640608635183	0.001003699449067812	0.06589416265664447	0.1305890203145346	0.001052755051893491	0.001095967065613765	0.00101311798598645	0.001003810944765537	0.001009077639077459	0.02749958430451135	0.01817190102160222	0.00265991379794258	0.03758026694551484	0.001861807463292141	0.003406839893429365	-0.006788840711171502	0.009954211179407708	-3.030878851438877	-0.5596508408468498	0.01834125139018024	0.1058562582183133	-0.01046623619166756	-0.00467239189393952	0.8377048322435097	-1.932624400168727	-1.665962675294356	-0.002259049798306719	-0.02008924759490192	0.07923962132415946	0.02282501644447645	0.0249934178433907	3.927243804922342	3.434354414646434	-0.01604369705861791	-0.005397849536978493	0.4867324911883537	0.005567823923695004	0.7692128832292687	0.03765485255082307	0.01763729026305394	0.005963481989269788	-1.363867038234452	-0.0906718006321557	-0.3394076832222087	-0.02915652437365772	1.661846138555877	-0.07364554271587594	0.04115894176057298	0.002660962335132306	-0.5009087759593617	0.5526033007406145	-0.004425874075520146	-0.006397247093574986	3.094007079425123	0.7074893999553433	-0.03644740361658694	-0.09967692808872622	0.06376916454709734	0.01082782982513995	0.01788211099815171	0.008827465607661537	-0.07395784112935447	-0.2489800712033753	-0.003895379857097082	0.05938002500768146	-0.03740234999027547	0.9519621323830698	0.4475539209881891	1.029823557882801	-0.2158789249615286	-0.006429773432898682	-0.0856038276500611	-0.05034090676884571	0.1619532335254689	0.141746649401666	-0.006059893239202386	0.1950469544811134	0.2119099811577252	-0.06283775017995916	0.1722134440527402	0.9442396870490302	0.04596047828877129	-0.02383417927778387	0.2314886477272738	0.08585611685213691	0.5060727911405009	0.01906402387061815	1.518014891590896	0.08404017380578423	0.0404964722685332	0.002910218322477415	-0.2650002357520295	0.2316192850151359	0.1152500402577951	-0.01501668703496972	0.02587546109222597	-0.09762137532844106	0.19784057979159	-0.232862485131751	0.07147470070566982	-0.02284079441098688	-0.05064254625215	-0.01931879747165669	2.135213100823714e-14	6.750523568513299e-14
0.41	-0.05622659044292732	-0.03173476114015364	-0.04572170611384831	0.7520326937198678	0.9148780963340449	0.005913999366776325	0.4953868845171983	-0.002377323949661667	0.02912717373760493	-0.1418840088861136	0.06611438970625413	0.03932770975887964	-0.01652567689472699	0.08203628666418612	0.002841720788658928	0.1815574241859013	0.08197909708005728	-0.1815574241859049	-0.08197909708004088	0.06634009111575878	-0.168905093210287	-0.004711958076862631	-0.3479564740074405	-0.00937891278927537	0.00402873603479528	0.09233158055419985	0.2563920341771582	0.8565005309873343	0.5751348717797492	0.1168473230903303	-0.05602335644364471	0.02911775009820798	0.1584862173711538	-0.2708776767556364	0.08776027317805549	-0.9661591463146735	1.418838587842132	-0.2746047154031949	0.02467390946506175	-0.06424641597923821	-0.3933048531213215	0.5354239622670691	-1.089853099037426	-0.3972149302218225	0.2237721749529559	0.06682832447001136	-0.09559665322769249	0.9999284788604037	-5.064466047740684	0.6434836859280456	5.064466047740685	-0.6434836859280482	1.425591605936639	-0.2565697624193238	-0.06958976446826803	-0.7240564174691927	0.1860053633851995	0.2821379604164594	-0.1176022317419924	0.7457185839906585	1.336210171316443	-0.2314123323370216	1.48918959314759	1.178072475887471	-0.07508106219176024	2.854681475135305	0.00100551833860144	0.02329791080731222	0.0010044657698805	0.03410843384097598	0.001001150770342515	0.00437219661117472	0.001002644410686941	0.003048824203211087	0.04111133610733173	0.07892345627460746	0.05415189753830588	0.06458740779926783	0.06213482722120696	0.08078255288923762	0.001014746659965362	0.007008700338398437	0.001003899351076134	0.02470078111778458	0.001014877093700356	0.03189418376617407	0.001073638519054528	0.07277118924504074	0.001023777251173339	0.04741751447381026	0.3280705041543774	0.2567098695165864	0.4016422394216575	0.3030360004793786	0.001000679366126874	0.004594804496004095	0.00103614913476849	0.0154114777219648	0.6339345240675216	0.5963036726925448	0.001007946554901811	0.02119131585101033	0.3559010622129471	0.3715197026332991	0.001018430607173052	0.01488465445301686	0.001011996319533598	0.009818271501292617	0.001017560901313015	0.01213927409873224	0.07830165212944652	0.1212502549850425	0.0927132507240838	0.1134346349467224	0.004643328686609247	0.01028981167009002	0.001002872298529201	0.01146311869623761	0.09705774571007633	0.1005210828958374	0.001611083463391114	0.02025834417294601	0.001002932725069829	0.005109950228677882	0.00100697617155384	0.01818103085140657	0.2395589192691385	0.23036892231849	0.07032408936109202	0.1052018654888969	0.001003114270416782	0.001757903516259871	0.0010055634836616	0.006522650539193059	0.1595524311926058	0.1136217718120965	0.6210155589010092	0.5214189958264341	0.001047484923001041	0.01428116256158133	0.005468041681433885	0.1334491983984167	0.001002792108735169	0.04865273840914914	0.001041146612498282	0.003859205167515062	0.001015702624105543	0.00632613623503015	0.001029464237029471	0.003535105980486337	0.001810935649040487	0.01189505537331186	0.004841568724025684	0.01445687116468303	0.001012369977700719	0.005651165348195788	0.002715857987231829	0.01468342338650609	0.09166833188925386	0.1373304878098192	0.1625375801859215	0.1722085350204065	0.1243558546015718	0.1448526151091589	0.1592874562630947	0.1485430600881716	0.05536593522186372	0.09010068035089444	0.00240655562414665	0.02890471716132267	0.001198947411254236	0.05698665871528267	0.001046205134625485	0.03684113003139226	0.00450827191840309	0.02361746380024945	0.003785885697033116	0.01916252629446795	0.001005932867838539	0.01115223696476114	0.03464620309287753	0.05895110337700935	0.1127983951423716	0.1221808219458189	0.002542913543571585	0.02311193775738511	0.05427242486790836	0.0533948403446152	0.09440222638315751	0.1122452282995094	0.001261752659311367	0.01300235187797608	0.002350045214321284	0.01001008519141723	0.05202954608750741	0.1013697024620775	0.04177157868830404	0.06673589083391153	0.1494431724627148	0.1603442884847774	0.003749996699438202	0.03140600267047602	0.1722773498714146	0.2300249401338439	0.03467551142035629	0.04801855699533151	0.001029556783067636	0.01806375260089644	0.001012485692820974	0.0190327726427748	0.001043007558893392	0.02880176683849587	0.04233530578610182	0.07380752334239676	0.0115932106412038	0.02141349198778416	0.002141513045929337	0.01451989402643459	0.001003952654455445	0.006672462355778826	0.06471945290114471	0.03468936131349629	0.1222400305718146	0.1386171276612966	0.001049060564554809	0.08834084746902503	0.001088412722767287	0.06158501917032779	0.001015152700005741	0.002679680748524722	0.001004388758676362	0.005632605424950814	0.001010390361379006	0.002813995560422856	0.02776536976897655	0.01760293964988185	0.002481153853198932	0.03513179936633212	0.004571136818796871	0.003605215404738783	-0.006899273358140159	0.008524553027622296	0.001005196889484922	0.00100430809904334	0.001001072106985384	0.001002691860914377	0.06372898644170297	0.0136606485927321	0.02283581736070594	0.001013705408554322	0.0010034616621786	0.001014867677287275	0.00110549179995499	0.001033351424175552	0.45214021970923	0.515223657737005	0.001000678868909079	0.001106684541636392	0.6624960193723872	0.001008059114634128	0.3747975625244036	0.001001947306408175	0.001012561481219119	0.001017258250514339	0.04994891907152004	0.09516982254807656	0.001186310932736542	0.001003417169264734	0.1370147927429484	0.001013946801411002	0.00100306391209566	0.001006262367676627	0.2165602166579138	0.08183160441335782	0.001003178114291282	0.001005532254550626	0.2572921225388235	0.6378920281119687	0.001007232254002666	0.01666609271041938	0.00100305739179964	0.001006404792059812	0.001001870927407524	0.001004967267819114	0.00105991435175373	0.002617203503899605	0.001005038567426815	0.00663795220720272	0.1000199670261946	0.1758003507629673	0.1339793684450437	0.1771150933930511	0.04572376360273801	0.002303029713639478	0.001173296824025865	0.001039878881910781	0.01375239007432894	0.01130100494772583	0.001005223889093156	0.03954682329765971	0.1170471480629209	0.001764341703973458	0.05881159428005491	0.09345376146924057	0.001572686229682294	0.001940696658645112	0.05198689427761336	0.04350614337090162	0.1629543410929963	0.007625694382646943	0.1978353426954799	0.03440913745373859	0.001026219307721245	0.001010821670506586	0.001015889225623886	0.04792407586433623	0.01983934126392264	0.003007611274426605	0.001003225505159236	0.0635951193351408	0.129733842434288	0.001042795104964695	0.001087059091014349	0.001010677332868399	0.001003074836954172	0.001007394433180288	0.02385790345251659	0.01846808169983623	0.003117174419229969	0.03263705606922351	0.005499005247472416	0.005679978913492348	-0.006996757086626145	0.00914864097338396	-2.942202499481069	-0.5583530544452845	0.08988912996902296	0.1209350867312836	0.02025523381224375	-0.008520595580114662	0.9773186508821494	-2.312845554740518	-2.048430774920257	0.0001560131415538836	-0.006280358009629375	0.09035802993121134	0.01110604540442578	0.01807511909286537	3.821400977210407	3.25707894833808	-0.004762913701083011	-0.06052271772426179	-0.4295726863162887	0.01821616972202959	0.8051023953177505	0.05182816487389467	0.02940977915568276	0.02393417781616401	-1.472235701440102	0.08866881167762025	-0.1844833521514913	-0.05109398756500191	1.756983455392708	-0.02613437490321664	-0.01225711180513457	0.003102420987068727	-0.7783572401798754	0.5431455068993687	-0.006085737902940595	-0.007232431188858959	3.169044995959907	0.4107764610065013	-0.04922943680642334	0.02033640080058192	0.02957157102694368	0.002670317965596905	0.00283594097035715	0.001959513738120749	-0.03330636177459027	-0.134196940050423	0.0124038909013906	0.3451158894438706	0.1965907844625604	0.2521655258203668	-0.1955970603072861	0.7077665802605947	-0.4916364033050235	-0.005672015112907567	-0.07688573194739046	-0.03142856858547678	0.8074914684665945	0.6784194129338529	0.002513479573826938	0.1901996035809974	0.003289660356420936	-0.01340853360251078	0.2039870983526411	-0.0592528814981319	0.06096988473833112	-0.01559880525026031	0.297670368069217	0.327982034169278	0.1593563281877946	0.1669971214336624	1.44881997101708	-0.01318369942764326	0.05653243077126682	0.00330901777327294	-0.2101576840055565	0.3084782546110181	0.5556305216104497	0.09456660606786702	0.03645774679934726	-0.1311186464759536	-0.6739214350866982	-0.2309908828402321	0.07870950456329272	-0.01495064909788467	-0.03518300431335374	-0.013187327434355	8.693520227288919e-14	3.828243993740713e-14
0.42	-0.05881356272883594	-0.03063389489075471	-0.05555113081194732	0.7663238388505792	0.912181932677581	0.006208703259085543	0.4948284087239091	-0.006582152549716852	0.03520130861375991	-0.1527944961222016	0.06165915892135351	0.04058118290163025	-0.01578164152633826	0.08058392382643302	0.0130633866407033	0.134829308955666	0.08871093438975948	-0.1348293089556683	-0.08871093438975694	0.08010340007349318	-0.1712113055793315	-0.005455568589444667	-0.3551613937575729	-0.007874814218100589	0.006790079964274792	0.09336863580863941	0.2630842921921468	0.8699516666700021	0.5735182266201611	0.1317197410095248	-0.04264129993046561	0.02892124971616376	0.1887737679084533	-0.2428260341755632	0.1284278333889836	-0.9938449998672652	1.439388138227462	-0.2634533728962029	0.03354452620454593	-0.04952897931751617	-0.4447422428311558	0.7041279565893385	-1.098291692493415	-0.4901883551067691	0.0198171112505787	0.07885748923495903	-0.1900389787666406	1.039107346304994	-4.292133498517765	0.6979303269575986	4.292133498517765	-0.6979303269575987	1.329946593525922	-0.2052814275614373	-0.07800865508587969	-0.7103076651599128	0.1166686259649565	0.27201100424236	0.2325116805791393	0.5854631397969667	1.340275008515505	-0.1047565867585432	1.360520448912875	1.497598096147106	0.04522358808209701	3.198169024366838	0.001005385802362026	0.02403799290459267	0.001004439507222532	0.0353885443691627	0.001001108490375636	0.004480187448284925	0.001002692595418723	0.002970118824732604	0.05545544527046213	0.08928000367397962	0.0327142041284755	0.04303872324624559	0.03922057321811039	0.05925132371934654	0.001014518305941037	0.007009959090359696	0.001003682075336864	0.0246441184529947	0.001014904085701381	0.03285232415915598	0.001098920395160739	0.07281979583520125	0.001031394117404399	0.04755818666421979	0.3760294111867467	0.293605077195903	0.4428921495028976	0.3341438050239135	0.001000681047371737	0.004496713520303962	0.001096030121492341	0.01493166364701555	0.6404348536492005	0.5884966019007557	0.001008105083854566	0.02134626922722377	0.3631449628025399	0.3797293538578718	0.001010557824007262	0.01541355307576014	0.001012473404591518	0.01004814596049782	0.001017576535810353	0.01233447767172956	0.06285484329784849	0.1069203548331336	0.09610478434055927	0.1162099814261054	0.002950036818351256	0.008968190567601357	0.001003274979202309	0.01084503817736265	0.1191473372252289	0.1185057679752157	0.001325778174999664	0.02008936556225216	0.001003043186515702	0.005108968889979941	0.001006624179145538	0.01821533137503097	0.2286439964741634	0.2215847149708013	0.07685618211645993	0.1106277916887298	0.001003179193088407	0.001698734058309405	0.001005581652575802	0.006452089419090624	0.2068924415822978	0.1447778250716921	0.6255073033280876	0.5243106785169628	0.001027432000152496	0.01389485936180818	0.0148825108730841	0.1338961524035505	0.0010029863812322	0.04882377800618692	0.001024166989408849	0.003914191969646477	0.001008953894354262	0.006402816406139025	0.00101744527208766	0.003579189948374111	0.001450734821184846	0.01170846776783788	0.003824851490573601	0.01362990359640463	0.001008855211482911	0.005726063200635341	0.006126681131636165	0.01906368290095926	0.09706212233347999	0.1401553911567023	0.1683209623093416	0.1734401181666428	0.1282680227683933	0.1428522041066564	0.1666981293402783	0.154488621743039	0.04861655881290972	0.08391997104801531	0.002327316907382811	0.0288575130127274	0.001174924114601329	0.05634865389964809	0.001040546481260447	0.03660180629721674	0.01235942086991545	0.03357424967737663	0.01019573197284499	0.02753767843622086	0.001005410185899641	0.01115695748509599	0.03767639157079938	0.06077216519959001	0.1144824557394738	0.1210085570917381	0.002205264786385319	0.0231916714117525	0.05711600607841403	0.05554999952441059	0.08945883819539538	0.1072123080359849	0.001534282089784206	0.01386005277023225	0.002102195451702856	0.009875126253756257	0.05346113898401489	0.1040325569616592	0.04375448763237202	0.06984365627429209	0.1564865324074361	0.1625102122019873	0.006881400058361476	0.03368990542594349	0.1848664256130551	0.244031908643806	0.03419792926090097	0.04756138742711176	0.001027339173385723	0.01875997868374888	0.001011605711047427	0.01906346311758202	0.001028284827575939	0.02695686372532335	0.04598252761764733	0.07717436977148646	0.01834475932236352	0.02849919573031019	0.003042395347016469	0.01579217608785108	0.001003470684416122	0.006899915548663568	0.06366452046522723	0.033114597823598	0.1250479544356557	0.1329832775890354	0.00104326175302922	0.08630118057653935	0.001085267522922961	0.06255533659920749	0.001012319810550674	0.002564708098336207	0.001003551562810967	0.005349041260871361	0.001008480110132661	0.002709429405941207	0.02396421763830269	0.01824049715114811	0.003045670441332495	0.03165766903755041	0.006582736989674241	0.005759329118016118	-0.007040930145413624	0.008576777712669773	0.001005274800295896	0.001004484612772542	0.001001056028962008	0.001002782515970177	0.08057822337909321	0.001018486927049575	0.001085649279317325	0.001014675025717619	0.00100343635101108	0.00101498015059276	0.001141146010278401	0.001044129038476464	0.4947950872517027	0.5490480294866048	0.001000685722125063	0.001199543776383763	0.6510911362808741	0.001008432026909029	0.3812585425970044	0.00100209947433142	0.001013295662883168	0.001017832826336523	0.03663727451730421	0.1053041148790987	0.001047045657416943	0.001003920535101475	0.1620753292800926	0.001018591775747505	0.001003233324445237	0.001006229470369296	0.2024690596831589	0.08843896115864709	0.001003300413143032	0.00100565063332228	0.308985745981275	0.6352622377037064	0.001004648627511013	0.03164541818845346	0.001003296106549624	0.001005345807208055	0.001001490355739446	0.001004055462042012	0.001060585868425838	0.00278468655996516	0.001005059434148005	0.0121677019363301	0.1082030663430264	0.1792420249180303	0.1343066604823835	0.1799392300790583	0.03585338020992335	0.002196906465308185	0.001131488496088555	0.0010305234992306	0.02631673858727528	0.02155289593399197	0.00100457348172768	0.042659577947607	0.11687535122544	0.001891547293789654	0.06219399619076436	0.07417610175049361	0.002013212748279005	0.001755747627545852	0.0577590829187105	0.04820236328162044	0.1714104219966034	0.01225015023314025	0.2121477082749402	0.03304274063022596	0.001024024232569895	0.001010532906838601	0.001009819070903533	0.05239836108569542	0.03044027409068371	0.004748816462499785	0.001002751561253964	0.06129607601363718	0.1288786645540398	0.001032835158035963	0.001078151116414502	0.001008236679751365	0.001002338729146561	0.001005711227284638	0.0202162226005219	0.01876426237807025	0.003574435040517342	0.0276938451929321	0.00913620303165264	0.007953117933555307	-0.007204673462080783	0.008343070767360385	-2.827322676494856	-0.5654898085377081	0.03746534565523752	0.1349016396348533	-0.008583820454735939	-0.006190816285217835	1.089402500886836	-1.857656285171818	-2.223198295958534	-0.0003993305088240722	-0.007568316265013817	0.1012287706932064	-0.001539087713878255	0.009839818719177808	3.526057040483842	2.941417656276839	-0.01912991166703878	-0.01939859952157488	-1.08903419368629	0.009156503514800842	0.8359950380342912	0.0515415761656274	0.01164168159344774	0.009746869400219073	-1.356372321800193	0.5060786962416927	-0.08989723781504974	-0.07242024930166485	1.837520118134246	-0.01346897525428168	0.02760764595639745	0.003800445083712589	-0.9630199343492376	0.5437101370695855	-0.005348664078359742	-0.006642228336706897	3.025782204652154	0.1782593881076006	-0.02123514976517429	0.05479533433463227	0.006488822558069065	0.0110898897380341	0.01744215771485109	0.00921042343870763	-0.006282414724159242	-0.03355312655553453	-0.002649816830476465	0.5109528653510524	0.3559510781175612	0.08250754025941831	-0.07763255991188446	0.5004729803278839	-0.7399277723993696	-0.00353972617285195	-0.0472247501738492	-0.01722016781739806	1.130032907666421	0.9529147832049951	-0.004100621088294882	0.1717448625847873	-0.2442250253152604	0.02802218075951175	0.225301534601788	-0.9242483154372096	0.1174884942125425	-0.01219889252662068	0.2091102205322988	0.2382636743903664	0.3660661252574506	0.284754071785458	1.347163467079958	-0.07181874251421254	0.08474166511035905	0.002653329540612455	-0.1595244999014497	0.3608017926131948	0.8346100716779814	0.1510377876129543	0.001431463634279645	-0.1876776782788488	-0.2342816052481245	-0.1665071386755855	0.1212359157685472	-0.008240556367835727	-0.02189110172447572	-0.00785991267136985	1.423571823554625e-13	-1.664000620513134e-14
0.43	-0.06104813447720994	-0.02935596337230182	-0.06543723770457534	0.7808188463986899	0.9096266226401237	0.006566839001292326	0.4944256913133039	-0.01133919237699978	0.04370978429181076	-0.1639109768934496	0.05652414773736022	0.039646655145376	-0.01497153356207515	0.07846408206493177	0.02347004848127169	0.09556372381971788	0.09587946065901265	-0.09556372381971706	-0.09587946065901895	0.09304270589727473	-0.1730329054816099	-0.006246449698003487	-0.3619370703759864	-0.006965603418326421	0.009509714870460767	0.09440932191779156	0.2678154290068144	0.8828931168134521	0.5725450044193893	0.1420053838507869	-0.02627356081790176	0.02961655303532564	0.2224829693520376	-0.2078373276044662	0.1213954878669464	-0.9776462951604961	1.459937712756814	-0.2473185442651096	0.0373530415344207	-0.02377194877790956	-0.507906303826635	0.9902963471816043	-1.120207883187323	-0.5295252269379038	-0.2062314743333832	0.08892014116986868	-0.2261181040327468	1.036876513951678	-3.557871847911954	0.7384777508465626	3.557871847911955	-0.7384777508465631	1.256216280033477	-0.1600702213689484	-0.08113713848207632	-0.6393564360858943	0.0681144593942387	0.2726632266415062	0.01328243905332977	0.3538695015761774	1.237911942572835	-0.1059499133400646	0.7215129178880189	1.765192835315584	0.07999335834118435	3.542677092046015	0.001005362674999663	0.02483703276496743	0.001004532759804912	0.03679304607087452	0.001001078755691384	0.004576156020841174	0.001002735988924617	0.0028851727097309	0.06901355637325259	0.09934668039178732	0.01788537738483047	0.02760615463016795	0.02153508667622122	0.04007660705697318	0.00142808625021291	0.007347683426089547	0.001003532717822879	0.02460922834368567	0.001015429623309852	0.03392409145321988	0.001179889455519353	0.07276732869336706	0.002974936538212802	0.0486817202519939	0.4166449114794597	0.3264180721614302	0.4774610871523804	0.3611605329425016	0.001000680756494966	0.00438656277251802	0.001165329094763281	0.01441384647536019	0.6417716271068645	0.5782519923046652	0.001008325003979666	0.02150373317304227	0.3706638710933929	0.3885397017967959	0.001006484176853369	0.01594395137723435	0.001013012009662997	0.0102074759160156	0.001017733507465929	0.01252795454879021	0.05199220952844186	0.0963873822503496	0.1075779747360979	0.124316832822041	0.002017124554991191	0.00832010753546285	0.001003705792140163	0.01005468099303897	0.1396136539816756	0.1360864799784156	0.001185441160848834	0.02007134085288417	0.001003181113090345	0.005032499593515028	0.001006333393208898	0.01825076587293268	0.2185551279981506	0.2120243110228253	0.08306956904012991	0.1158208065597799	0.001003236824608669	0.001635748593760888	0.001005596722854543	0.00637816312428559	0.2485744684833451	0.173170613643429	0.6279052018463086	0.5255132751387878	0.00101613012661488	0.01365452350842283	0.02657091192497005	0.1343621343504285	0.001003178010318322	0.0486407212139786	0.001014910946754832	0.003976219905396015	0.001005288291164559	0.006489496460432137	0.001010854035242376	0.00362829166259935	0.001272957863161292	0.01170778091011904	0.005063441181170039	0.0149053476296562	0.001007121270184853	0.005817411823079475	0.01063660453364854	0.02446767489336127	0.1011313659905052	0.1418754811984988	0.1730754828848469	0.1753727819856989	0.1320354698880551	0.1449596422535349	0.1729316331696126	0.1596042288296352	0.03874566483798163	0.07500138819537593	0.002226335220471963	0.02879865516111181	0.001147060494932729	0.05601860899544014	0.001034417340436518	0.03647435060940421	0.01820680337136086	0.04159673062069695	0.01435378081092887	0.03382786801546108	0.001004998009132034	0.0111765480507992	0.03508052323843702	0.05819347783664369	0.1082626652220977	0.1125914119931844	0.002248033690840348	0.02363248260641351	0.05884185235178437	0.05680747059505063	0.08028930671573027	0.09823887025482682	0.005723173666900496	0.01922468571670333	0.002567991317781861	0.01039518258631444	0.05544580668810706	0.1043980123165569	0.04619290355787082	0.07105593346006235	0.1647737824536409	0.1678092717119484	0.01155869294759721	0.03745617953045127	0.1952144551010704	0.2544910743193837	0.03282521480102512	0.04627674902463919	0.001024346913388975	0.01979188161100608	0.00101077651831672	0.01909434191600944	0.001018980366836503	0.02554732248721382	0.04901902834424661	0.07993805461994717	0.02411370896119963	0.03495898267115265	0.004065890767377448	0.01712510694419927	0.001003057821973878	0.006816443610878716	0.06107723853973775	0.03078291107395034	0.128319628207127	0.1354849119479889	0.001036862045275602	0.08501782658529346	0.001117084823389894	0.06410059246047001	0.001010201990438992	0.002514207476195097	0.001002914675807875	0.005176909751158863	0.001007038409531422	0.002653475328883892	0.01920084119625639	0.01809016355002651	0.003499514493295026	0.02746404169943677	0.008775726332402114	0.007986148311513014	-0.007090300436395709	0.007605114867721503	0.001005392592034372	0.001004752650384532	0.001001040859233655	0.001002779989437644	0.09091757547083663	0.001012756417325246	0.001052089500787289	0.002573121838189711	0.001003327310858734	0.001016819576762225	0.001368308401736642	0.008358107431124298	0.5109150098213973	0.5601245155546599	0.001000675996313024	0.001269579043853427	0.6395543436654276	0.001008656962610673	0.3909909181182537	0.001002367639520948	0.001013806793091076	0.001017951067052679	0.03986317292970398	0.1395826644515176	0.001035203178381321	0.0010043517665275	0.1769349452482162	0.001056728390145026	0.001003401918144205	0.001005862672984483	0.1991450216326225	0.09378850149978839	0.00100329374343401	0.001005580063059519	0.3335934017609901	0.6323736378598841	0.001004130099872622	0.04637687863549157	0.00100344624283823	0.001005220316677207	0.001001459286290135	0.001003942775496132	0.00111062148013476	0.009403087184487234	0.001005534490945516	0.01824700836143471	0.1055523954671579	0.1820892761430531	0.1405843025830886	0.1856639243346017	0.01925180895313979	0.002056301209598573	0.001106677240667572	0.001025935547368569	0.02310856311748478	0.01653356339713358	0.001004565329446592	0.02292467513239459	0.08405736239495425	0.002632252145998033	0.0599669690204146	0.06258118564477146	0.01699878992266759	0.004154785075848927	0.0580229004893465	0.0499200382748126	0.1836234458773635	0.02024329352735967	0.2127830667638164	0.02968138126823692	0.001018870903438968	0.001009389592593266	0.00100885514924996	0.05295653848855372	0.03062940946658317	0.005472745225874512	0.001002523765586367	0.05479503440206217	0.1369084696190324	0.00102797290897814	0.001211176561217315	0.001007796041137022	0.001002178407792292	0.001005391537323243	0.01362515963079755	0.01740055088646978	0.003893422107479701	0.02308657156652694	0.01068033431572955	0.01023939180737604	-0.007048172306829715	0.006043087303062085	-2.705060150923974	-0.5802052954759803	0.1018076214282133	0.1448097950320875	0.01838280102882319	-0.009760060283825535	0.9324386774563896	-1.212494391430162	-1.558910438295953	0.06214551891793962	-0.0005992140235885423	0.1130526326107895	-0.008867616378590322	0.2011884337444395	3.006643179366	2.437048485052307	-0.006875574728334408	-0.06858862103703245	-0.9617767213817887	0.01878762374690027	0.9166878119626796	0.05371985909745784	0.01621560979038243	0.02386751644293251	-0.7369092694254132	1.124676513620943	-0.04139143918575248	-0.08472254393961796	1.661840482833144	0.00636930970535047	-0.02696627052962666	0.003706491951032785	-0.9240053060211595	0.4972424462543094	-0.006802471814968055	-0.007821861294994334	2.625921402239326	0.07158223485504177	-0.02226452699970564	0.03945137106469934	-0.03982292916634433	0.003976327699886857	0.004451993163647168	0.002928661666825904	0.005971665287903948	0.2713104691698833	0.01556532818258262	0.5678533160670447	0.006430384990503036	0.2540871302678953	0.4169524439460607	0.5110169233554428	-1.042288367761102	-0.008083807268694648	-0.02005447536971479	-0.007495736199073231	0.5076527817086509	0.3339074004243004	0.005472429862700703	-0.6496025096662845	-1.376636103942192	0.06004960779157834	0.03425134042356184	-0.879334802123645	0.907559091842683	0.106454287335277	-0.08185657399498121	0.03688748513740277	0.6085676672100595	0.4611877381211175	0.7299650079573731	-0.179284174522255	0.1193955726001167	0.003664212571914248	-0.1224737495039988	0.202556486271307	0.4740641129589628	0.118704998440813	-0.01122052087218374	-0.2772838441872041	0.5923512116382832	-0.09099744875876087	0.1853163143636783	-0.001596265985616814	-0.0123029036890075	-0.00313905690069273	1.734183608786784e-13	-6.017379719933742e-14
0.44	-0.06304528952295201	-0.02832124478202443	-0.0749894550451379	0.7955290799329807	0.9072413635987515	0.006941172475618489	0.4944978208288322	-0.01676509025038604	0.05486181892060867	-0.1751027222145257	0.05121442747762319	0.03646637717832116	-0.01388811795218999	0.07621778713581163	0.03369394676259541	0.06373410561263833	0.1035345458857457	-0.06373410561263887	-0.1035345458857482	0.1051937598502266	-0.17443334337619	-0.007097702796206372	-0.3678390980305321	-0.006453706522133843	0.01225828949003654	0.09438742254573824	0.2700237877924442	0.8945078439694293	0.5710779871544834	0.1466480953382558	-0.007552581045169099	0.03024424253480757	0.2596074263033094	-0.1953426936508305	0.07978524775179142	-0.9270670894536831	1.482433335463495	-0.2294431736903454	0.03678407262842125	0.04544040590807827	-0.5785138520535209	1.23283974674002	-1.113344602462088	-0.5251301702626152	-0.4293329309099522	0.1335190183294887	-0.2153296122885469	1.002554634455095	-2.804940112743932	0.7952421184536905	2.804940112743932	-0.7952421184536906	1.172296219359992	-0.1210490260217942	-0.09008305301471213	-0.5355778723862262	0.03720584524849087	0.2777989469202922	0.01999458433767848	0.08090753398810567	1.074930411020969	-0.2035155995854008	0.2319341781551962	1.968246228181014	0.03170082414661077	3.881220125903829	0.001005410042563741	0.02566344523301302	0.001004713449017028	0.03826096215622822	0.001001056307097815	0.004659948789730338	0.001002756410735267	0.002795684547683426	0.08087359393604271	0.1080988939187503	0.009912050618579464	0.01911609634992547	0.01188683620778513	0.02912980691781408	0.002412880625504083	0.008136895894124314	0.001003403529086795	0.02460834400377224	0.001016612428079196	0.03511193570126259	0.001333940074225934	0.07264417799306841	0.007572607517293842	0.05130838603720083	0.4486589293170956	0.3531399653181108	0.5043058472136009	0.3823871858771889	0.001000675745700123	0.004279695288818923	0.001234986862930624	0.0138714155017632	0.6393474787618879	0.5692232875561343	0.001008547432999097	0.02165104846403567	0.3788660240297665	0.3978753753413641	0.001004582493644885	0.016471585756991	0.001013536870130789	0.01029228416161509	0.001017871104888122	0.01271020820900014	0.04740221532155241	0.09244842795123981	0.1282710844355948	0.1388912103120248	0.001542698369333136	0.00810692037222204	0.001004136814182576	0.009169160171031305	0.1573325712647146	0.1514069416384272	0.001134323172528303	0.02014685728295014	0.00100333438099989	0.004888348173843032	0.001006004585584382	0.0182978619718529	0.210861600018979	0.2036057198348679	0.08885186593251138	0.1206196327961022	0.001003262289184337	0.001571603762340025	0.001005568951258949	0.006302075579856314	0.2826822879787877	0.1967591709673453	0.6287531260237218	0.5259287691860171	0.001010222338196933	0.01354091870023037	0.0394485758501148	0.1347061861453402	0.001003348882442694	0.04809286445957776	0.001010222263183992	0.004046931129479054	0.001003440846210383	0.006583019069836666	0.001007503602814272	0.003684138026976395	0.001209034776820698	0.01182443351536162	0.008956858591641031	0.018709483699	0.001006492374568075	0.005930285501494454	0.01587419636532112	0.03038090488100722	0.1023372519671075	0.1406512679515768	0.1770703468642887	0.1775230989063394	0.1367989433898941	0.1495478980787532	0.1789251671760158	0.164476329937443	0.02551053725588869	0.06310421230006075	0.002105555960506122	0.02869879760490878	0.001120722149217114	0.05592215949812777	0.00102905908402012	0.03646739624420578	0.01961611005660226	0.04439109532575936	0.0140042632073715	0.03479151180033192	0.001004787946415108	0.01121547999498284	0.02432297117125268	0.04853771151629424	0.09066401204555005	0.09472719282195316	0.002638936868497232	0.02439085455971705	0.05877906713653024	0.05639619955089521	0.06992016808641405	0.08944770076692081	0.01517120777260154	0.03105365454224467	0.003995864201296875	0.01180909456588756	0.05664414104279795	0.1034786769929029	0.04828992782122451	0.07123532042450985	0.1744996243447141	0.1729780033557015	0.01780852826094873	0.04276739996846106	0.2018071184708944	0.2583371156013871	0.03050877417486019	0.04409219920600654	0.001020273593486006	0.02110302318102102	0.001009790189244931	0.01913958302345169	0.001013848101785684	0.02450558869960932	0.05090586707608513	0.08143792568086991	0.02716031655404304	0.03831481391885475	0.004938568117864769	0.01822940835220813	0.001002737539626754	0.006813611737609707	0.05671098182497832	0.02759643748912085	0.1335087841822605	0.1419851565138164	0.001031231349161799	0.0844645558177247	0.001199513419017882	0.06621168404400944	0.001008923175207884	0.002538048820146279	0.001002516192345001	0.005107629117722177	0.001006157994417759	0.002650485184755202	0.01321900706909128	0.01713091135525225	0.00386345388859077	0.02299465016912885	0.01053614363602931	0.01025260395855914	-0.007002423096555646	0.00574790494320649	0.001005510383771074	0.001005020687996781	0.001001025689506121	0.00100277746290523	0.10125692756258	0.001007025907601176	0.001018529722257515	0.004131568650670867	0.001003218270707339	0.001018659002931672	0.001595470793196722	0.01567208582377171	0.5270349323910918	0.571201001622715	0.001000666270500441	0.001339614311323611	0.6280175510499828	0.001008881898311161	0.4007232936395029	0.001002635804727599	0.001014317923296722	0.0010180693077681	0.04308907134210395	0.1738612140239363	0.001023360699345	0.001004782997953012	0.1917945612163399	0.001094865004552549	0.001003570511843387	0.001005495875599929	0.1958209835820865	0.0991380418409297	0.001003287073725016	0.00100550949279643	0.358201057540705	0.629485038016062	0.001003611572241928	0.06110833908252973	0.001003596379126649	0.001005094826151424	0.001001428216861642	0.001003830088955887	0.001160657091845913	0.01602148780900727	0.001006009547743986	0.02432631478653697	0.1029017245912886	0.1849365273680761	0.1468619446837938	0.1913886185901455	0.002650237696358699	0.001915695953889866	0.001081865985247377	0.00102134759550567	0.01990038764769448	0.01151423086027558	0.001004557177165807	0.003189772317184739	0.05123937356446744	0.003372956998204417	0.05773994185006445	0.05098626953905068	0.03198436709705418	0.006553822524150631	0.05828671805998063	0.05163771326800334	0.1958364697581243	0.02823643682157556	0.2134184252526926	0.02632002190624937	0.001013717574308902	0.001008246278349841	0.001007891227597651	0.05351471589141202	0.03081854484248295	0.006196673989247547	0.00100229596992152	0.04829399279048699	0.1449382746840259	0.001023110659920816	0.001344202006021855	0.001007355402523754	0.001002018086441823	0.001005071847363323	0.007034096661073162	0.0160368393948693	0.004212409174442051	0.01847929794012182	0.01222446559980648	0.01252566568119677	-0.006891671151578649	0.003743103838763639	-2.594423315019286	-0.6065123674447573	0.04293986715841167	0.1475845163564284	-0.01101898122695253	-0.007099225694285945	0.826509862718659	-0.4691542180029035	-0.5776149913171644	0.08989829596804477	-0.000767162407221923	0.1244441614962113	-0.01567579940997203	0.3104662581978765	2.307836678714467	1.783402659496306	-0.0184732588651801	-0.0243213599046654	-0.8458532241745345	0.007126772541305424	0.941060159162322	0.05098879181419555	-0.003262660419874374	0.00750222601007566	-0.03756866506568695	1.799583915050696	-0.00291806405780679	-0.0914529768395476	1.385470049497001	0.005239252644840381	0.0140712213208961	0.006132766159615743	-0.7346573823461772	0.4648724101249913	-0.005580537452606219	-0.007074478253482704	2.064935955086619	0.0208388731886769	0.004111059292442341	0.03040930394506054	-0.06647116987568967	0.01282654741297479	0.01881066874000713	0.0105593534751829	0.01718547782937698	0.472185280652544	0.001655194358188941	0.6128004643928314	-0.2329095796165166	0.1260381605763935	0.4185309757561638	0.4517717845715521	-1.335646380943635	-0.01173966709869398	-0.0005056688058506145	0.006880096710253717	0.08440966001259867	-0.1123943756695078	-0.0002323453965194906	-1.243670928907928	-2.133639839850157	0.09153433246222618	-0.1084468883495659	-0.8877946567867525	1.410355670019828	0.1665722368235341	-0.04784791517967919	0.03168563012441251	0.3400005520160496	0.5937433384845612	0.02453858836353504	-0.2518010257262992	0.1405893936703058	0.005525791934136172	-0.08596300979659215	0.1080390351171376	0.2138189330481687	0.1053118979295029	0.01755947653869109	-0.3586350453146228	0.5654404361274269	-0.02049049393402351	0.2344030602170513	0.006627836853784343	-0.001320926463945528	0.002732873918678732	5.831473004575025e-14	-3.537565730354818e-14
[truncated: 473,295 more chars]
