# Supplementary material for: Transtibial limb loss does not increase metabolic cost in three-dimensional computer simulations of human walking
Source: PeerJ. 2021 Aug 4;9:e11960. doi: 10.7717/peerj.11960 (PMC8349165; doi:10.7717/peerj.11960)
Supplement: Supplemental Information 1 — Each subject’s simulation output and Matlab code for generating plots presenting the data. [file peerj-09-11960-s001.zip › TTA3D_solns_rev/Pre/soln_walk_N50_wm100_S34.sto]

num_controls=92
num_derivatives=84
num_iterations=118
num_multipliers=2
num_parameters=0
num_slacks=2
num_states=242
objective=0.691317
objective_auxiliary_derivatives=0.000866
objective_contactAP=0.011050
objective_contactML=0.009249
objective_contactVE=0.011880
objective_control_effort=0.443195
objective_state_tracking=0.175706
objective_torsoGoal=0.039370
solver_duration=6801.598981
status=Solve_Succeeded
success=true
DataType=double
version=3
OpenSimVersion=4.2
endheader
time	/jointset/groundPelvis/pelvis_tilt/value	/jointset/groundPelvis/pelvis_list/value	/jointset/groundPelvis/pelvis_rotation/value	/jointset/groundPelvis/pelvis_tx/value	/jointset/groundPelvis/pelvis_ty/value	/jointset/groundPelvis/pelvis_tz/value	/jointset/hip_l/hip_flexion_l/value	/jointset/hip_l/hip_adduction_l/value	/jointset/hip_l/hip_rotation_l/value	/jointset/hip_r/hip_flexion_r/value	/jointset/hip_r/hip_adduction_r/value	/jointset/hip_r/hip_rotation_r/value	/jointset/lumbar/lumbar_ext/value	/jointset/lumbar/lumbar_bend/value	/jointset/lumbar/lumbar_rota/value	/jointset/patellofemoral_l/knee_angle_l_beta/value	/jointset/patellofemoral_r/knee_angle_r_beta/value	/jointset/knee_l/knee_angle_l/value	/jointset/knee_r/knee_angle_r/value	/jointset/shoulder_r/shoulder_flexion_r/value	/jointset/shoulder_r/shoulder_adduction_r/value	/jointset/shoulder_r/shoulder_rotation_r/value	/jointset/shoulder_l/shoulder_flexion_l/value	/jointset/shoulder_l/shoulder_adduction_l/value	/jointset/shoulder_l/shoulder_rotation_l/value	/jointset/ankle_l/ankle_angle_l/value	/jointset/ankle_r/ankle_angle_r/value	/jointset/elbow_r/elbow_flexion_r/value	/jointset/elbow_l/elbow_flexion_l/value	/jointset/subtalar_l/subtalar_angle_l/value	/jointset/subtalar_r/subtalar_angle_r/value	/jointset/mtp_l/mtp_angle_l/value	/jointset/mtp_r/mtp_angle_r/value	/jointset/groundPelvis/pelvis_tilt/speed	/jointset/groundPelvis/pelvis_list/speed	/jointset/groundPelvis/pelvis_rotation/speed	/jointset/groundPelvis/pelvis_tx/speed	/jointset/groundPelvis/pelvis_ty/speed	/jointset/groundPelvis/pelvis_tz/speed	/jointset/hip_l/hip_flexion_l/speed	/jointset/hip_l/hip_adduction_l/speed	/jointset/hip_l/hip_rotation_l/speed	/jointset/hip_r/hip_flexion_r/speed	/jointset/hip_r/hip_adduction_r/speed	/jointset/hip_r/hip_rotation_r/speed	/jointset/lumbar/lumbar_ext/speed	/jointset/lumbar/lumbar_bend/speed	/jointset/lumbar/lumbar_rota/speed	/jointset/patellofemoral_l/knee_angle_l_beta/speed	/jointset/patellofemoral_r/knee_angle_r_beta/speed	/jointset/knee_l/knee_angle_l/speed	/jointset/knee_r/knee_angle_r/speed	/jointset/shoulder_r/shoulder_flexion_r/speed	/jointset/shoulder_r/shoulder_adduction_r/speed	/jointset/shoulder_r/shoulder_rotation_r/speed	/jointset/shoulder_l/shoulder_flexion_l/speed	/jointset/shoulder_l/shoulder_adduction_l/speed	/jointset/shoulder_l/shoulder_rotation_l/speed	/jointset/ankle_l/ankle_angle_l/speed	/jointset/ankle_r/ankle_angle_r/speed	/jointset/elbow_r/elbow_flexion_r/speed	/jointset/elbow_l/elbow_flexion_l/speed	/jointset/subtalar_l/subtalar_angle_l/speed	/jointset/subtalar_r/subtalar_angle_r/speed	/jointset/mtp_l/mtp_angle_l/speed	/jointset/mtp_r/mtp_angle_r/speed	/forceset/addbrev_r/activation	/forceset/addbrev_r/normalized_tendon_force	/forceset/addlong_r/activation	/forceset/addlong_r/normalized_tendon_force	/forceset/addmagMid_r/activation	/forceset/addmagMid_r/normalized_tendon_force	/forceset/bflh_r/activation	/forceset/bflh_r/normalized_tendon_force	/forceset/bfsh_r/activation	/forceset/bfsh_r/normalized_tendon_force	/forceset/edl_r/activation	/forceset/edl_r/normalized_tendon_force	/forceset/ehl_r/activation	/forceset/ehl_r/normalized_tendon_force	/forceset/ercspn_r/activation	/forceset/ercspn_r/normalized_tendon_force	/forceset/extobl_r/activation	/forceset/extobl_r/normalized_tendon_force	/forceset/fdb_r/activation	/forceset/fdb_r/normalized_tendon_force	/forceset/fdl_r/activation	/forceset/fdl_r/normalized_tendon_force	/forceset/fhl_r/activation	/forceset/fhl_r/normalized_tendon_force	/forceset/gaslat_r/activation	/forceset/gaslat_r/normalized_tendon_force	/forceset/gasmed_r/activation	/forceset/gasmed_r/normalized_tendon_force	/forceset/glmax2_r/activation	/forceset/glmax2_r/normalized_tendon_force	/forceset/glmed2_r/activation	/forceset/glmed2_r/normalized_tendon_force	/forceset/glmin2_r/activation	/forceset/glmin2_r/normalized_tendon_force	/forceset/grac_r/activation	/forceset/grac_r/normalized_tendon_force	/forceset/iliacus_r/activation	/forceset/iliacus_r/normalized_tendon_force	/forceset/intobl_r/activation	/forceset/intobl_r/normalized_tendon_force	/forceset/obtext_r/activation	/forceset/obtext_r/normalized_tendon_force	/forceset/pect_r/activation	/forceset/pect_r/normalized_tendon_force	/forceset/perbrev_r/activation	/forceset/perbrev_r/normalized_tendon_force	/forceset/perlong_r/activation	/forceset/perlong_r/normalized_tendon_force	/forceset/pertert_r/activation	/forceset/pertert_r/normalized_tendon_force	/forceset/piri_r/activation	/forceset/piri_r/normalized_tendon_force	/forceset/popli_r/activation	/forceset/popli_r/normalized_tendon_force	/forceset/psoas_r/activation	/forceset/psoas_r/normalized_tendon_force	/forceset/quadfem_r/activation	/forceset/quadfem_r/normalized_tendon_force	/forceset/recabd_r/activation	/forceset/recabd_r/normalized_tendon_force	/forceset/recfem_r/activation	/forceset/recfem_r/normalized_tendon_force	/forceset/sart_r/activation	/forceset/sart_r/normalized_tendon_force	/forceset/semimem_r/activation	/forceset/semimem_r/normalized_tendon_force	/forceset/semiten_r/activation	/forceset/semiten_r/normalized_tendon_force	/forceset/soleus_r/activation	/forceset/soleus_r/normalized_tendon_force	/forceset/tfl_r/activation	/forceset/tfl_r/normalized_tendon_force	/forceset/tibant_r/activation	/forceset/tibant_r/normalized_tendon_force	/forceset/tibpost_r/activation	/forceset/tibpost_r/normalized_tendon_force	/forceset/tricox_r/activation	/forceset/tricox_r/normalized_tendon_force	/forceset/vasint_r/activation	/forceset/vasint_r/normalized_tendon_force	/forceset/vaslat_r/activation	/forceset/vaslat_r/normalized_tendon_force	/forceset/vasmed_r/activation	/forceset/vasmed_r/normalized_tendon_force	/forceset/addbrev_l/activation	/forceset/addbrev_l/normalized_tendon_force	/forceset/addlong_l/activation	/forceset/addlong_l/normalized_tendon_force	/forceset/addmagMid_l/activation	/forceset/addmagMid_l/normalized_tendon_force	/forceset/bflh_l/activation	/forceset/bflh_l/normalized_tendon_force	/forceset/bfsh_l/activation	/forceset/bfsh_l/normalized_tendon_force	/forceset/edl_l/activation	/forceset/edl_l/normalized_tendon_force	/forceset/ehl_l/activation	/forceset/ehl_l/normalized_tendon_force	/forceset/ercspn_l/activation	/forceset/ercspn_l/normalized_tendon_force	/forceset/extobl_l/activation	/forceset/extobl_l/normalized_tendon_force	/forceset/fdb_l/activation	/forceset/fdb_l/normalized_tendon_force	/forceset/fdl_l/activation	/forceset/fdl_l/normalized_tendon_force	/forceset/fhl_l/activation	/forceset/fhl_l/normalized_tendon_force	/forceset/gaslat_l/activation	/forceset/gaslat_l/normalized_tendon_force	/forceset/gasmed_l/activation	/forceset/gasmed_l/normalized_tendon_force	/forceset/glmax2_l/activation	/forceset/glmax2_l/normalized_tendon_force	/forceset/glmed2_l/activation	/forceset/glmed2_l/normalized_tendon_force	/forceset/glmin2_l/activation	/forceset/glmin2_l/normalized_tendon_force	/forceset/grac_l/activation	/forceset/grac_l/normalized_tendon_force	/forceset/iliacus_l/activation	/forceset/iliacus_l/normalized_tendon_force	/forceset/intobl_l/activation	/forceset/intobl_l/normalized_tendon_force	/forceset/obtext_l/activation	/forceset/obtext_l/normalized_tendon_force	/forceset/pect_l/activation	/forceset/pect_l/normalized_tendon_force	/forceset/perbrev_l/activation	/forceset/perbrev_l/normalized_tendon_force	/forceset/perlong_l/activation	/forceset/perlong_l/normalized_tendon_force	/forceset/pertert_l/activation	/forceset/pertert_l/normalized_tendon_force	/forceset/piri_l/activation	/forceset/piri_l/normalized_tendon_force	/forceset/popli_l/activation	/forceset/popli_l/normalized_tendon_force	/forceset/psoas_l/activation	/forceset/psoas_l/normalized_tendon_force	/forceset/quadfem_l/activation	/forceset/quadfem_l/normalized_tendon_force	/forceset/recabd_l/activation	/forceset/recabd_l/normalized_tendon_force	/forceset/recfem_l/activation	/forceset/recfem_l/normalized_tendon_force	/forceset/sart_l/activation	/forceset/sart_l/normalized_tendon_force	/forceset/semimem_l/activation	/forceset/semimem_l/normalized_tendon_force	/forceset/semiten_l/activation	/forceset/semiten_l/normalized_tendon_force	/forceset/soleus_l/activation	/forceset/soleus_l/normalized_tendon_force	/forceset/tfl_l/activation	/forceset/tfl_l/normalized_tendon_force	/forceset/tibant_l/activation	/forceset/tibant_l/normalized_tendon_force	/forceset/tibpost_l/activation	/forceset/tibpost_l/normalized_tendon_force	/forceset/tricox_l/activation	/forceset/tricox_l/normalized_tendon_force	/forceset/vasint_l/activation	/forceset/vasint_l/normalized_tendon_force	/forceset/vaslat_l/activation	/forceset/vaslat_l/normalized_tendon_force	/forceset/vasmed_l/activation	/forceset/vasmed_l/normalized_tendon_force	/forceset/shoulder_flexionAct_r/activation	/forceset/shoulder_adductionAct_r/activation	/forceset/shoulder_rotationAct_r/activation	/forceset/elbow_flexionAct_r/activation	/forceset/shoulder_flexionAct_l/activation	/forceset/shoulder_adductionAct_l/activation	/forceset/shoulder_rotationAct_l/activation	/forceset/elbow_flexionAct_l/activation	/forceset/addbrev_r	/forceset/addlong_r	/forceset/addmagMid_r	/forceset/bflh_r	/forceset/bfsh_r	/forceset/edl_r	/forceset/ehl_r	/forceset/ercspn_r	/forceset/extobl_r	/forceset/fdb_r	/forceset/fdl_r	/forceset/fhl_r	/forceset/gaslat_r	/forceset/gasmed_r	/forceset/glmax2_r	/forceset/glmed2_r	/forceset/glmin2_r	/forceset/grac_r	/forceset/iliacus_r	/forceset/intobl_r	/forceset/obtext_r	/forceset/pect_r	/forceset/perbrev_r	/forceset/perlong_r	/forceset/pertert_r	/forceset/piri_r	/forceset/popli_r	/forceset/psoas_r	/forceset/quadfem_r	/forceset/recabd_r	/forceset/recfem_r	/forceset/sart_r	/forceset/semimem_r	/forceset/semiten_r	/forceset/soleus_r	/forceset/tfl_r	/forceset/tibant_r	/forceset/tibpost_r	/forceset/tricox_r	/forceset/vasint_r	/forceset/vaslat_r	/forceset/vasmed_r	/forceset/addbrev_l	/forceset/addlong_l	/forceset/addmagMid_l	/forceset/bflh_l	/forceset/bfsh_l	/forceset/edl_l	/forceset/ehl_l	/forceset/ercspn_l	/forceset/extobl_l	/forceset/fdb_l	/forceset/fdl_l	/forceset/fhl_l	/forceset/gaslat_l	/forceset/gasmed_l	/forceset/glmax2_l	/forceset/glmed2_l	/forceset/glmin2_l	/forceset/grac_l	/forceset/iliacus_l	/forceset/intobl_l	/forceset/obtext_l	/forceset/pect_l	/forceset/perbrev_l	/forceset/perlong_l	/forceset/pertert_l	/forceset/piri_l	/forceset/popli_l	/forceset/psoas_l	/forceset/quadfem_l	/forceset/recabd_l	/forceset/recfem_l	/forceset/sart_l	/forceset/semimem_l	/forceset/semiten_l	/forceset/soleus_l	/forceset/tfl_l	/forceset/tibant_l	/forceset/tibpost_l	/forceset/tricox_l	/forceset/vasint_l	/forceset/vaslat_l	/forceset/vasmed_l	/forceset/shoulder_flexionAct_r	/forceset/shoulder_adductionAct_r	/forceset/shoulder_rotationAct_r	/forceset/elbow_flexionAct_r	/forceset/shoulder_flexionAct_l	/forceset/shoulder_adductionAct_l	/forceset/shoulder_rotationAct_l	/forceset/elbow_flexionAct_l	lambda_cid33_p0	lambda_cid34_p0	/forceset/addbrev_r/implicitderiv_normalized_tendon_force	/forceset/addlong_r/implicitderiv_normalized_tendon_force	/forceset/addmagMid_r/implicitderiv_normalized_tendon_force	/forceset/bflh_r/implicitderiv_normalized_tendon_force	/forceset/bfsh_r/implicitderiv_normalized_tendon_force	/forceset/edl_r/implicitderiv_normalized_tendon_force	/forceset/ehl_r/implicitderiv_normalized_tendon_force	/forceset/ercspn_r/implicitderiv_normalized_tendon_force	/forceset/extobl_r/implicitderiv_normalized_tendon_force	/forceset/fdb_r/implicitderiv_normalized_tendon_force	/forceset/fdl_r/implicitderiv_normalized_tendon_force	/forceset/fhl_r/implicitderiv_normalized_tendon_force	/forceset/gaslat_r/implicitderiv_normalized_tendon_force	/forceset/gasmed_r/implicitderiv_normalized_tendon_force	/forceset/glmax2_r/implicitderiv_normalized_tendon_force	/forceset/glmed2_r/implicitderiv_normalized_tendon_force	/forceset/glmin2_r/implicitderiv_normalized_tendon_force	/forceset/grac_r/implicitderiv_normalized_tendon_force	/forceset/iliacus_r/implicitderiv_normalized_tendon_force	/forceset/intobl_r/implicitderiv_normalized_tendon_force	/forceset/obtext_r/implicitderiv_normalized_tendon_force	/forceset/pect_r/implicitderiv_normalized_tendon_force	/forceset/perbrev_r/implicitderiv_normalized_tendon_force	/forceset/perlong_r/implicitderiv_normalized_tendon_force	/forceset/pertert_r/implicitderiv_normalized_tendon_force	/forceset/piri_r/implicitderiv_normalized_tendon_force	/forceset/popli_r/implicitderiv_normalized_tendon_force	/forceset/psoas_r/implicitderiv_normalized_tendon_force	/forceset/quadfem_r/implicitderiv_normalized_tendon_force	/forceset/recabd_r/implicitderiv_normalized_tendon_force	/forceset/recfem_r/implicitderiv_normalized_tendon_force	/forceset/sart_r/implicitderiv_normalized_tendon_force	/forceset/semimem_r/implicitderiv_normalized_tendon_force	/forceset/semiten_r/implicitderiv_normalized_tendon_force	/forceset/soleus_r/implicitderiv_normalized_tendon_force	/forceset/tfl_r/implicitderiv_normalized_tendon_force	/forceset/tibant_r/implicitderiv_normalized_tendon_force	/forceset/tibpost_r/implicitderiv_normalized_tendon_force	/forceset/tricox_r/implicitderiv_normalized_tendon_force	/forceset/vasint_r/implicitderiv_normalized_tendon_force	/forceset/vaslat_r/implicitderiv_normalized_tendon_force	/forceset/vasmed_r/implicitderiv_normalized_tendon_force	/forceset/addbrev_l/implicitderiv_normalized_tendon_force	/forceset/addlong_l/implicitderiv_normalized_tendon_force	/forceset/addmagMid_l/implicitderiv_normalized_tendon_force	/forceset/bflh_l/implicitderiv_normalized_tendon_force	/forceset/bfsh_l/implicitderiv_normalized_tendon_force	/forceset/edl_l/implicitderiv_normalized_tendon_force	/forceset/ehl_l/implicitderiv_normalized_tendon_force	/forceset/ercspn_l/implicitderiv_normalized_tendon_force	/forceset/extobl_l/implicitderiv_normalized_tendon_force	/forceset/fdb_l/implicitderiv_normalized_tendon_force	/forceset/fdl_l/implicitderiv_normalized_tendon_force	/forceset/fhl_l/implicitderiv_normalized_tendon_force	/forceset/gaslat_l/implicitderiv_normalized_tendon_force	/forceset/gasmed_l/implicitderiv_normalized_tendon_force	/forceset/glmax2_l/implicitderiv_normalized_tendon_force	/forceset/glmed2_l/implicitderiv_normalized_tendon_force	/forceset/glmin2_l/implicitderiv_normalized_tendon_force	/forceset/grac_l/implicitderiv_normalized_tendon_force	/forceset/iliacus_l/implicitderiv_normalized_tendon_force	/forceset/intobl_l/implicitderiv_normalized_tendon_force	/forceset/obtext_l/implicitderiv_normalized_tendon_force	/forceset/pect_l/implicitderiv_normalized_tendon_force	/forceset/perbrev_l/implicitderiv_normalized_tendon_force	/forceset/perlong_l/implicitderiv_normalized_tendon_force	/forceset/pertert_l/implicitderiv_normalized_tendon_force	/forceset/piri_l/implicitderiv_normalized_tendon_force	/forceset/popli_l/implicitderiv_normalized_tendon_force	/forceset/psoas_l/implicitderiv_normalized_tendon_force	/forceset/quadfem_l/implicitderiv_normalized_tendon_force	/forceset/recabd_l/implicitderiv_normalized_tendon_force	/forceset/recfem_l/implicitderiv_normalized_tendon_force	/forceset/sart_l/implicitderiv_normalized_tendon_force	/forceset/semimem_l/implicitderiv_normalized_tendon_force	/forceset/semiten_l/implicitderiv_normalized_tendon_force	/forceset/soleus_l/implicitderiv_normalized_tendon_force	/forceset/tfl_l/implicitderiv_normalized_tendon_force	/forceset/tibant_l/implicitderiv_normalized_tendon_force	/forceset/tibpost_l/implicitderiv_normalized_tendon_force	/forceset/tricox_l/implicitderiv_normalized_tendon_force	/forceset/vasint_l/implicitderiv_normalized_tendon_force	/forceset/vaslat_l/implicitderiv_normalized_tendon_force	/forceset/vasmed_l/implicitderiv_normalized_tendon_force	gamma_cid33_p0	gamma_cid34_p0
0	-0.05896061561136137	0.02407070504615164	0.1123726915142624	0.163426933092076	0.8983422229348212	-0.007568577618946956	-0.2392699410706253	0.01771652817455779	-0.03010167107255014	0.502673057060874	-0.03770716880210993	0.06687834271187949	-0.009824416340461018	-0.05454121309747867	-0.08886699135650272	0.1979088510156355	0.0470223256067966	-0.1979088510155875	-0.04702232560668614	-0.3960278966612387	-0.01521203080182827	0.02601199058781238	0.1422785625232405	-0.172734703378732	-0.01924508288915633	0.2114744489151764	0.0757964358222111	0.5496362764794488	0.9313641077487161	0.1078284758570988	0.1513339095572725	0.5838679294465047	0.07797324042260426	-0.01085347542816151	-0.5295195782505486	0.352205411515335	1.712564080885321	-0.05591612657552478	0.02869499653354257	-0.7565541155307798	-1.161116044708975	-1.07253277463868	-0.03862622598206551	0.3939079859858235	-2.371431486343977	0.6165408035946256	0.8027189614632559	-0.5425824641270706	1.921032162990684	1.363534526422527	-1.921032162990686	-1.363534526422527	-0.3755183026685089	-0.1783344693455579	0.08391242215723121	-0.3259513768769359	0.1495428277722874	-0.3309125365737633	-2.159213097179246	-0.7291855909254052	-0.1924537465083684	0.3349927058130956	1.327258288751193	-0.650574550189662	5.613599488594085	0.3152007537542335	0.04251267620606632	0.04820631374225237	0.03543185569216163	0.03928329624165237	0.02765759816719088	0.02573723788640168	0.0473701815361381	0.05230235500029948	0.02167292063103842	0.06821197798762775	0.2465488514944491	0.2471258963967382	0.1589529095185333	0.1776924736491596	0.1734562838315282	0.1534045940221332	0.004924316493721418	0.04915470560101256	0.02281238446057712	0.03312669941928655	0.001439743688926262	0.02665019344010902	0.001029999659214979	0.01192438768218621	0.002026272702251484	0.01672880467677397	0.0012206916850661	0.05138842394692458	0.003758397244870654	0.01446230842497184	0.002836720559722277	0.02569251043035163	0.004682247116519983	0.02799662753070212	0.02503031114511028	0.04455623253188476	0.004882506633129678	0.01254277435382602	0.03873793485339679	0.05279844651665903	0.07284483909881395	0.05948137290177965	0.02349533681299363	0.02848996340840468	0.06874052706720216	0.07787927925244104	0.06810497345034344	0.07928635104684562	0.2245782481958531	0.2186793929294931	0.01599035150010645	0.03291289517494086	0.05811069773391373	0.08482680736721393	0.003029790211698334	0.01705849667681283	0.09569026151610233	0.07713075678394604	0.001014560601028623	0.0190196137754539	0.001363998861881014	0.02548605216611205	0.006602925590539821	0.03641529317984434	0.04914076614405	0.0559800773846579	0.02697272351699235	0.04060120140435619	0.0010045949603781	0.01954133764568233	0.005093933067635449	0.01842201693626926	0.1414277039423629	0.1778406028936699	0.001024272036545374	0.08541743550085164	0.06151273749460291	0.09420494855781232	0.00293413130629437	0.006151958219380892	0.004015276578451175	0.005860280574969325	0.005864225638574043	0.009885336772391898	0.001007167006248629	0.0291638105315164	0.001011465921722971	0.03756470355304928	0.00100081417173602	0.005469189775681863	0.00100299454107773	0.001764012502908965	0.1550860286621001	0.1569429290642351	0.001210498159825538	0.01463990025392219	0.00124565905246605	0.01901093621550214	0.02467463217978414	0.02808146062763693	0.001002593236516002	0.02890260357120665	0.09158267312875459	0.08547509735441433	0.0557737647416193	0.07131217688499121	0.1675448865594504	0.1267531665130893	0.4007579791817976	0.2651972459594262	0.4522658642462235	0.3240817881705506	0.001000552645126586	0.004043729698845856	0.00236436061437241	0.008832043327854226	0.3580260517479593	0.286003211509584	0.001226608282396524	0.02144453661634523	0.3867665031435246	0.4058771798255456	0.001002812631148917	0.01673245480024051	0.001117724394393749	0.01139390418313252	0.001126588127454652	0.01406659658611562	0.3026599273177289	0.2888246301113927	0.3184238306874038	0.2909508233130799	0.008687375076775803	0.01862605991498066	0.001008365003763215	0.001919269333708748	0.2397747183313497	0.2148827368175257	0.00472892838523927	0.02433204147549473	0.001003783903383929	0.004266637884452852	0.001006126905763982	0.01837202839017633	0.1635220023926679	0.1765559368305567	0.1027088265908405	0.1294145938994117	0.001003284798182885	0.001800488514022498	0.001022745301304279	0.006939003531563007	0.2975978217186572	0.2205253326002243	0.5679090485757003	0.6036757785559277	0.001004497999066509	0.02171295612323601	0.05997273509545398	0.1263515941654918	0.001003467128159028	0.03690602419291277	0.001013509070333803	0.006236642615650849	0.001062778946672897	0.005271297710268262	0.001037993717926671	0.008017413112049867	-0.02139022474401806	0.01969051667769972	-0.00653231829563336	0.001137744489563316	-0.04543571290657458	-0.006632583233428163	0.0007972455808349518	0.005485213358803764	0.03571684077730842	0.01108137008325691	0.03381731837866379	0.0398184321888778	0.001004908617242839	0.2681466407797062	0.1648259705679385	0.147397470940192	0.004574814404504223	0.02326569217728686	0.001863683014851896	0.001045145357585356	0.001001238490205422	0.001001082040796115	0.007023599371171647	0.003639217003911586	0.003900371987766626	0.02176188268134021	0.001122775455844239	0.001011681883084837	0.04157798436148038	0.02329077465122013	0.1120310689647378	0.1250881063927148	0.2876526100880124	0.00196236111687768	0.02153413329008334	0.001055191176717495	0.01622891360272151	0.001024430204755691	0.001740005555166224	0.001005197889709824	0.05808284858067558	0.03704169322572998	0.001000426084221745	0.00340125532239301	0.1051415553762356	0.001012954067183132	0.001008091896025985	0.004228784493681062	0.005093600834783444	0.007998125430476693	0.001013753706979805	0.001003663603301285	0.001001092169211891	0.00100450119803444	0.1790318137632529	0.001004514235277534	0.001113433100822564	0.02372415643933682	0.001004017718085414	0.182225532733714	0.06322310282606547	0.2131760010213629	0.3964920677549501	0.438066951510065	0.001000693403181756	0.001219139588535447	0.1759613055525508	0.001501497575156972	0.3931019961342834	0.001003655409399282	0.001256820945073373	0.001277203158649374	0.4676460642091829	0.4115011310535475	0.008949384869227571	0.001010674346830012	0.2635131551237352	0.004495822554591443	0.001004966044161315	0.001009041382074354	0.0633534953899015	0.1049827737626735	0.001005197118421643	0.001048827581028646	0.3287119390787744	0.4292935673651058	0.001002523426112115	0.01793330611323673	0.001004270096700544	0.001002547470870404	0.001000660523005564	0.001001326925676844	-0.02726012596766707	0.02038962883897748	-0.006867460280027323	0.00395287299477042	-0.05308401559267679	-0.01089703768868761	0.0001438471660272259	0.004353117203282858	-0.9776313763807586	-2.350039993810345	-0.4763286278804266	-1.39438489556106	0.1928066132101247	-0.7423662348912307	-1.087010779379455	0.9488468815006755	0.869709187549269	-1.192312810136672	-0.01985449218086634	0.0428456845521358	0.06952903876530959	0.01853551707196192	-0.2136168598737582	-0.3447420661727772	0.1657345055603002	0.1353400930377304	0.1415269933270829	-0.2908158964038082	-0.1937975631308255	-2.204091840457338	-1.896101265776741	-0.05638228247345026	1.099473337780715	1.331131211008342	2.367876769597222	-0.8599447436643963	-2.229235464066038	-0.1295039729716631	-3.312235767794194	0.01404778188196783	0.1316136627709171	-0.3601414500380474	0.06400814472744466	0.4549096329323752	-0.09225353356354947	0.04085123606722368	-0.3960068668263845	0.05107531512412064	-2.433665885356044	0.1054548159377997	0.08212535799836369	0.1518840395511591	0.08266661598993931	0.1775010726911274	0.001417967812970246	-0.0145860743593984	0.6283903144149782	0.04616393731436117	0.06214779568339023	-0.03378187745364856	0.09737141267544812	3.438521429425283	0.6240272907180914	1.862916909588579	-1.880046320691475	-2.434961926154237	-0.01724842055694367	-0.08381954865864844	-5.597262172633291	0.02431178856260463	0.3275680492713237	0.09872029506182325	0.03552490326016868	0.02575413521978779	4.863630090563346	2.465455433375275	0.1246226424977749	-0.04671369853023566	0.1055969464369025	0.009327753332077039	0.04907169296083121	0.02154353032849721	-2.775515377195206	0.05478170849197903	-0.0180721566555328	-0.01253272474129466	-0.4671147625238108	-3.886556744027759	0.1613577267386608	-1.107572410164356	-0.08151099548321933	0.03184060032049667	0.02394713454653825	0.03284996455933761	2.144570966247194e-12	1.780167889571562e-12
0.01	-0.05838970256053029	0.01875393073695049	0.1146073150362237	0.1807960079552635	0.8979702088854581	-0.007166916657184075	-0.2466414951157886	0.006335359030521097	-0.04093230950829371	0.501496455634146	-0.03258345723674653	0.04151225736253061	-0.003780751656279418	-0.04633212754770402	-0.09316138886644418	0.2189915723217449	0.06480608699514964	-0.2189915723217167	-0.06480608699483212	-0.4002411549151501	-0.01721078487088079	0.02661468774540278	0.1374265255851456	-0.1711380407274561	-0.02262660408943066	0.18701648611631	0.06035216902379152	0.5487074443862411	0.9345989283853305	0.1180257481152296	0.133905327014939	0.642164208007459	0.08250604936305707	0.128413229932029	-0.5326593457723791	0.09637370548580115	1.759900509700351	-0.0180386879745206	0.05086638915337311	-0.7068967656253737	-1.111631565344298	-1.094446205340815	-0.2103128462852069	0.6137270474076566	-2.662388926901288	0.5847318486919564	0.8395275097082541	-0.3178428056226225	2.319172427979237	2.160504091339121	-2.319172427979255	-2.160504091339164	-0.4554457360360127	-0.2213102207889712	0.04050744401058719	-0.6351980887957666	0.1727723856107342	-0.3434817219164945	-2.732947334501332	-2.242140591228929	-0.01481990365202962	0.2929675864821103	0.6985764015155971	-2.647502348616561	6.02706669413628	0.5190054119767199	0.04287585157417795	0.04727886593607253	0.02641594658210902	0.03025102791378054	0.03848565049961261	0.03247763739091456	0.04540866082366383	0.04593642325233447	0.01185046455329762	0.05950000436854271	0.2595644073486648	0.2622003503816929	0.1720317934227482	0.1971465912233185	0.1600061831844725	0.1410045321286462	0.004551961352630152	0.04865189766062207	0.02250403274585466	0.03332608947075925	0.001622939783371135	0.02755208215814585	0.001059968764821121	0.01214574392381114	0.001524912698146129	0.01397235765207025	0.001113182552126289	0.04596921879743114	0.009617712658556871	0.01929073670867034	0.002879983989099201	0.02658469565295268	0.003996575162200537	0.02902996549398649	0.02462353180040897	0.04303393841016433	0.003034972417949103	0.01109382255765183	0.02123727706379491	0.03587271890859494	0.06618184606363561	0.0479305798648697	0.02414516636494092	0.0285743558002951	0.08788472070783522	0.07839906149998842	0.08315375855580098	0.08430921007128413	0.2505677511255845	0.245643869183672	0.009313193794787797	0.02614168965289677	0.03915073661388822	0.06400713700204752	0.002058152999017072	0.01610567932625058	0.07783073129395597	0.05764651123911262	0.001016196433239741	0.01910494296796901	0.001568413300032012	0.02701881692521246	0.003883220957717412	0.03373277631156794	0.05155040982513778	0.05458165862444862	0.03092016113944145	0.04290805971177149	0.00100279285661119	0.01778455201770689	0.00413140985237717	0.01858179813741958	0.142928190568985	0.1904635167622369	0.001020690119797919	0.08685672463060069	0.03767621421330453	0.07597323497636158	0.0112755875704268	0.01282199822796194	0.01055299613409768	0.01047534907131684	0.01290539342130327	0.01572832077411504	0.001009438709595113	0.03037217163985309	0.004528089116424645	0.04276638312199689	0.001000909638012506	0.0056015368485957	0.001003573346902075	0.001589302671308119	0.1685473052435512	0.1633196505500628	0.001109168170753668	0.01500990883269992	0.001166017755082913	0.01945511875616163	0.02527559867436599	0.02876398452048101	0.00100291547864207	0.02994633403362491	0.1379078506474809	0.1218617118950351	0.0613695093217245	0.07725136643387895	0.1872907535849558	0.144764868482676	0.3957578693227028	0.2433293552479558	0.443582051568522	0.2962344163534479	0.00100056677912135	0.003978246479809062	0.001775376211878825	0.007954221930164634	0.2831474398812797	0.2308040104888651	0.001507806629323152	0.02177648431976117	0.3888088178324203	0.4080521063702023	0.001002905154434724	0.01768233541366151	0.001151857751806227	0.0116001861218401	0.001163855048135606	0.01436177967883641	0.3594452997242323	0.3302818768037508	0.3497708666101815	0.3115864316843199	0.008907978032241892	0.01991607899959088	0.001008518070878192	0.001474355967646756	0.2483425271305477	0.2139247990588106	0.006933466980939051	0.02680724997046778	0.001003952956809028	0.004248391698535594	0.001006404667010499	0.01853829869827954	0.1174416051377023	0.1484168300117449	0.1035635879942692	0.1296236000501572	0.001004238601505136	0.001596168311376967	0.001438098249303286	0.007100002745799491	0.3056084282708609	0.2135107116738609	0.5182576919591185	0.5635724291520146	0.00100328594303893	0.02356201751702407	0.04065906898922693	0.1155880053889836	0.001003477556904724	0.03598811016674515	0.001007903146359212	0.006569076827597459	0.00103228202505028	0.005546016136595574	0.001019908685903057	0.008367600570708917	-0.02335676677275859	0.02044206631023596	-0.007125595839416057	0.001448082108108837	-0.0524125945118691	-0.01130394133571611	5.985525874016111e-05	0.001843810429216143	0.04978827377152855	0.02010492054928259	0.06581484549037968	0.04578002088686336	0.001005516637732876	0.2971468726743142	0.2176364880482886	0.1304635617400225	0.003807123937107029	0.0212142949624257	0.001771831884102655	0.001130096163551476	0.001001857314916122	0.001001351729230739	0.02333165794644997	0.002320568931637714	0.002744150938812191	0.02620615554546199	0.00106241197359111	0.001007771984811166	0.07109313651567051	0.02622875392120064	0.1138892199891412	0.08287972448455647	0.3056688786410164	0.002126471398668984	0.01126994031606222	0.001028790831470041	0.0845734255626249	0.001012372784237807	0.001816598511152251	0.001006452519646485	0.05139761663544575	0.03405251573614457	0.001001333173788071	0.002875001486106216	0.1797749670818402	0.001020353449625558	0.01445231228017652	0.03367511267720199	0.02805748745151404	0.03104654079300961	0.001010152271134824	0.01431659271486236	0.001000938608372021	0.001003900292216054	0.1994974721121167	0.001002921505419726	0.001057387048906869	0.02785574712879311	0.001002601974655243	0.2234273118198191	0.07281215607099067	0.2250485158846754	0.374655070477834	0.4116490557707193	0.001000486798916173	0.001109798571640241	0.09245016706158557	0.002054152027691367	0.3932166651068772	0.001002448129536805	0.001128647616143746	0.001139574621266927	0.4775979524974861	0.4142336618981014	0.00930922527300228	0.00100698775418252	0.2642444690358437	0.01331281840480033	0.00100342058007643	0.001004707431440809	0.03217773792817408	0.1045745110819377	0.001005260039120873	0.002566176070818871	0.3145731451336061	0.3746380944582212	0.001001602518552107	0.01603930737791454	0.001002827038824617	0.00100166421092653	0.001000436235142222	0.001000882337374199	-0.02220062144557457	0.02123556591977849	-0.007925381830709869	-0.0002454129826745942	-0.05885233925251984	-0.01630082235562641	-0.0007447285891839848	-0.003805037919624384	-1.431492371623676	-2.019241508211401	0.2521757291152608	-0.4561123946728597	1.074144580100135	-0.5138059284839172	-0.6803856758865258	1.994749536941592	2.888193311886224	-1.284258927659631	-0.07609574526700155	-0.01583603372554291	0.09693951548593004	0.02205163257456485	-0.3044558923532525	-0.6810924464649845	0.7423548055891185	0.04656939069096325	0.07802720640590471	-0.02907570108385277	-0.100353692922532	-1.24633751836379	-0.497615942167535	0.0692715159881853	-0.6422282321673592	-0.2264060284351258	2.890689960301873	-0.5106088758931331	-1.884504655179771	-0.0666633979119117	-0.7015392400386595	0.004837641260922195	0.1711304267460936	-0.1898872281423222	-0.3306377040874362	0.03722101422322263	-0.2248733241324146	0.008954897582006285	2.771922065085556	0.217975841591964	-1.271931979786959	1.160398510474522	0.7983880914862228	0.9628838723112614	0.1382655300468934	0.8021722580618845	0.01866929857984332	-0.02003834193899012	0.6390312482352484	0.03439353083370406	0.03838131173782243	0.1586094459223357	0.1091575523469342	3.786498383449416	0.5881434342220597	1.735773518942603	-2.477818472894676	-3.115869123537703	-0.0006302638030046737	-0.08398544067903256	-5.593112915216559	0.03816280676751835	0.1174230136509046	0.09245391238945017	0.009235464439418282	0.02840323841151189	3.326233283238968	1.626776850135352	0.1345198086397819	-0.04174497458876464	-0.3245391609982157	0.4484448649236997	-0.02857085075646804	0.01357626621757541	-2.732592031552052	-0.0131046930282025	-0.02283205212495046	0.03988500463111315	-0.9417996411247529	-4.137521736391802	0.2118277580309017	-0.9932144921090064	-0.09786261125122003	0.03641998919746751	0.03179024144031372	0.03889893842454545	4.213845986032918e-12	9.929502350822737e-13
0.02	-0.05632480812298057	0.01344103688660249	0.1143332538761521	0.198597935645435	0.8979904090909182	-0.006566665969440264	-0.2531906778253622	-0.004446378756976747	-0.05200762103534193	0.4981944244008956	-0.02577477344636128	0.01441849730708527	0.001721014941735951	-0.03774207567909572	-0.09525476282430827	0.2447655061700425	0.08957813423525764	-0.2447655061700421	-0.08957813423520494	-0.4049030591404171	-0.01963611274409817	0.02689974816101602	0.1297597591862552	-0.169219602003967	-0.02607651769619732	0.156804144786853	0.03330416754768636	0.5489097337760243	0.9368433827778052	0.1215276086603163	0.1021366547782782	0.7040374727400357	0.08690623621496087	0.2879428021619448	-0.5287434865460179	-0.1495315248929646	1.799134646282095	0.02252672546618475	0.06841294172972866	-0.5920798484041916	-1.041229773383919	-1.121467392862178	-0.463712186897798	0.7309024310893549	-2.716966427478542	0.5081611862979541	0.878912225212257	-0.102377753715146	2.859274671426521	2.761191696773273	-2.859274671426522	-2.761191696773273	-0.4652474969396966	-0.2636492301793302	0.02038507376171575	-0.8888972690360205	0.2138980422150757	-0.3445910178721718	-3.310088803316246	-3.049932526511776	0.03377055008976075	0.1369194569851537	-0.01182405385621749	-3.518592489059865	6.328996722918933	0.2886763360431782	0.04954844881757969	0.05247656158297646	0.02587463279995966	0.02928017585678012	0.05879636494228429	0.04559755533771635	0.04709138125833649	0.04236652015521111	0.006694641502900907	0.05410422984194441	0.2780329175544174	0.2855949995649084	0.1999901442812067	0.2327979195790833	0.1449548627150949	0.1277882282875245	0.003982784299306046	0.04772501770812192	0.02135702194691175	0.03255261155539625	0.001668653960549706	0.0283107999629072	0.00111743584914859	0.01229173835977568	0.001274016788339942	0.01130401988443761	0.001059560232899438	0.03892670536329978	0.02048906417220162	0.02815747762565526	0.002243913545650757	0.02669334702852676	0.003075687202809391	0.02981490379962887	0.02653325074657037	0.04366606305106537	0.002072582793376871	0.01044848256028671	0.01171287569591385	0.02656601940511038	0.07545182333334069	0.04785788204876131	0.02588803803625962	0.02979560884099758	0.09911123131405131	0.07210048773124642	0.072768744390941	0.07676129803173937	0.2731382864790555	0.2738066217169575	0.005935878767927044	0.02237446735412731	0.02369497123195399	0.04814059333826729	0.001556912791749506	0.01561315070304791	0.09665960767922706	0.0607614539983856	0.001010982305912834	0.01915275830486196	0.001708886068707692	0.02883248345484495	0.002505522407879512	0.03234704252781202	0.04978985008383562	0.04962840715666259	0.03156116887294517	0.04196080140258534	0.001002346030367122	0.01572847652064441	0.003384243929199144	0.0189581127550678	0.1730573256216289	0.2303056926867171	0.001022601409125593	0.08940081894727331	0.03048387242984818	0.06758120598324713	0.02962869655669616	0.0279968349230942	0.02494732268423646	0.02097803740850415	0.02755332543970555	0.02806643644892562	0.001008772382775144	0.03151431962274561	0.01284039157024101	0.05239489705415305	0.001000880527771966	0.005714932785534955	0.00100356199775683	0.001369596663399616	0.1844876968105664	0.169565099338524	0.001057705461198512	0.01545888591703373	0.001098165033155183	0.02001241443506421	0.02755924360348149	0.03102010534720072	0.001002368287496598	0.03104141207001316	0.179567988197855	0.1601590031183919	0.06869668512694596	0.08356170187276188	0.2036530155906636	0.1613956375842345	0.385329699402176	0.2159551434757358	0.4292996601213779	0.2621372719744468	0.001000470487807492	0.003935483612948413	0.001425418708274694	0.007307520318180967	0.2001687495919205	0.1711302555315852	0.001924442907805748	0.02212949384561038	0.3902286037818124	0.4084257551784084	0.001002347446183529	0.01860549474303714	0.001104813760919834	0.01164869307132363	0.001113649865663871	0.01453707646045863	0.3989239234277407	0.3533175764828137	0.3710824422837493	0.3227885725011536	0.00919706700708023	0.02133922877228376	0.001006750349247807	0.001094849843294193	0.2540532677266668	0.2078448603411778	0.01237784322995731	0.03255555715931462	0.00100326431587496	0.004178222450324362	0.001004375421223599	0.01868086843300699	0.07477256959012718	0.124298375300145	0.1038849057076175	0.1291500157449538	0.001004746737197456	0.001343044105924672	0.002403267972317711	0.007639752364587139	0.306031643009212	0.2015695354103145	0.4661686611160145	0.5208571718353072	0.001002219531153474	0.02601697540235791	0.02892784612526418	0.1075259213839827	0.001002760873578819	0.03503295593650971	0.001004659676385677	0.007000517342189609	0.001016926743504944	0.005922976353571679	0.00101064753000685	0.008829620104125312	-0.02063927776761233	0.02125654090828171	-0.008028636054465426	-0.001247329337339059	-0.058583770820198	-0.01646358381443763	-0.0007783253520986936	-0.004808760629250765	0.06385970676569978	0.02912847101530568	0.09781237260210017	0.05174160958486226	0.001006124658264832	0.3261471045689317	0.2704470055286498	0.1135296525398425	0.003039433469707876	0.01916289774755668	0.001679980753296186	0.001215046969480919	0.00100247613969489	0.00100162141774139	0.03963971652178087	0.001001920859338204	0.001587929889822863	0.03065042840957467	0.001002048491363158	0.001003862086564673	0.1006082886698576	0.02916673319116194	0.1157473710135639	0.04067134257639293	0.3236851471940754	0.002290581680482844	0.001005747342082889	0.001002390486235036	0.152917937522546	0.00100031536384	0.00189319146712552	0.001007707149610736	0.04471238469022321	0.0310633382465577	0.001002240259288387	0.002348747649797586	0.2544083787874409	0.001027752832049016	0.02789653266434354	0.0631214408607486	0.051021374068266	0.05409495615556161	0.00100655083535411	0.02762952182640531	0.001000785047513304	0.001003299386398477	0.2199631304609783	0.001001328775557454	0.001001340996994628	0.03198733781825058	0.001001186231271645	0.2646290909059206	0.08240120931591734	0.2369210307479867	0.3528180732007176	0.3852311600313731	0.001000280194643508	0.00100045755473072	0.008939028570609088	0.002606806480225154	0.3933313340794716	0.001001240849662076	0.001000474287272228	0.001001946083929141	0.487549840785788	0.4169661927426536	0.009669065676771149	0.001003301161532115	0.2649757829479504	0.02212981425500593	0.00100187511596976	0.001000373480933975	0.001001980466430138	0.1041662484011983	0.001005322959821885	0.004083524560592404	0.3004343511884374	0.3199826215513348	0.001000681610991868	0.0141453086425958	0.001001383980947196	0.001000780951014538	0.001000211947303877	0.001000437749147606	-0.01714111692348037	0.02208150300057915	-0.008983303381392528	-0.004443698960120015	-0.06462066291236089	-0.0217046070225648	-0.001633304344395075	-0.01196319304253379	-2.39757422437843	-1.743680042605553	0.7487000636517444	0.2178983587940031	1.468710301777121	-0.183160504686665	-0.4237709607783131	2.612885921166738	4.109151343875727	-1.355561199606988	-0.1046688946210627	-0.1517279088152571	0.0408948561475192	0.00346315590650864	-0.1959950084139732	-0.6694037230525394	0.9733970322984513	-0.02136667635499822	0.09184706171823206	0.1400678565047622	-0.0330752032471942	-0.6802862195548862	0.3995177785562511	0.1709898483126812	-0.2641978654818667	-1.183023001805925	2.60753202541417	-0.2591480990134886	-1.238610123908453	-0.03744622751321734	1.207601892259884	0.006545011889874312	0.1877940168623676	-0.1007848329989475	-0.6469583967714377	-0.1959136903522338	-0.1521115074145747	0.08415791924280769	5.047845544379226	0.2720363524368035	-0.4657289678710601	1.806414153272767	1.259649326111415	1.450910374163826	0.06942399119419489	1.062867945390504	-0.002372259173615858	-0.02358530973647197	0.6021357749263286	0.06195763827297852	0.08477042323518968	0.2809375096424804	0.1076409275861617	3.82065676596876	0.6982564687213775	1.586730335982864	-2.981310532843453	-3.684916438536813	-0.01270435000151008	-0.03759559153072798	-6.492172959888184	0.02852415313620239	-0.03268749800792792	0.093376038215117	0.003969905417543832	0.001776873421518545	1.179320687898537	0.5787619224876551	0.1512487801337004	-0.03363225025801751	-0.9188032453490651	0.6639474921172491	0.03868707982011271	0.01680341763110551	-1.971384955702242	-0.08173638271981697	-0.02783295727207978	0.06321735611982297	-1.452425829952784	-4.408938326585779	0.282537024853135	-0.5672714558513785	-0.08895903644359353	0.05164186084799251	0.0443954926804342	0.05521637937262258	6.283121005818643e-12	2.057325805929852e-13
0.03	-0.05241220682590651	0.007889136580482627	0.112033505628478	0.2167514786905696	0.8984439557713866	-0.00584801749544064	-0.2583633242913	-0.01487169796110377	-0.06312146817691018	0.491235186327363	-0.01830353829637683	-0.01250054504000605	0.006092258529841486	-0.02837758192013549	-0.0956343123407976	0.2766427200436854	0.1166037798959349	-0.2766427200437037	-0.1166037798963269	-0.4091680928944043	-0.02250960366828903	0.02708937424272335	0.119892289889537	-0.166730613459779	-0.02950017625935796	0.1209261687442746	0.007585124387753724	0.5486624695532806	0.9368138756209636	0.1175825904983344	0.07346626169548635	0.7678923221913641	0.08893273797225432	0.4829861367323801	-0.5924726745717529	-0.3065211588412707	1.828065696117221	0.06813812761975724	0.07558648247952941	-0.4101232249735783	-1.056075450507111	-1.100092320960804	-0.9137136018569514	0.7776392899345234	-2.650294007661598	0.3725309311145355	1.003354723563383	0.02153034761422683	3.540425849504058	2.602334057991329	-3.540425849504075	-2.602334057991262	-0.3728160106336325	-0.3103744599678311	0.01966390075102897	-1.076152778232595	0.2848228212502352	-0.3390187976052015	-3.859978491700143	-2.207482187049629	-0.1003251377740246	-0.1505243581690527	-0.7791750148685496	-2.292680488246494	6.370450340979638	0.1985179466464349	0.04851068870668911	0.05263426934600175	0.02384142684063596	0.0286229757513703	0.07121572278560843	0.05331037417977218	0.04751670335807321	0.04021673794834012	0.003932840656505949	0.05060540229986656	0.3000660426165118	0.3079530812034826	0.2316040432403807	0.2656889471711276	0.1262585495037062	0.1119459151713028	0.003487847896251109	0.04648843612404351	0.02017533191246631	0.03125440879418518	0.001584459137078855	0.02841667049483359	0.001136832010776126	0.01225341571684613	0.001140816492404429	0.01003238897014738	0.001031041282296357	0.03371416980870331	0.03176987256782496	0.0368162601943884	0.007633111096819662	0.03245207862232054	0.00650639575152571	0.03573286571454737	0.02494006396790779	0.04185835836775331	0.001549379380377724	0.01028648784691548	0.006548480075718243	0.02103609153413922	0.07485301588880285	0.04539146567836688	0.02388020269640037	0.02832032928509765	0.1139028317923942	0.08073594041045754	0.06707510439836192	0.07109914463490935	0.2915011123870392	0.2940958891389247	0.003993610947442204	0.01980287482017078	0.01300383149770781	0.03851263024691074	0.001285368477802936	0.01535995306492637	0.1034208095203084	0.05951356994143736	0.001008351486615386	0.01915251922956737	0.001680902945741708	0.03048134699394824	0.001772798169579901	0.03169335938580475	0.05040007596819654	0.04523246366206968	0.032965804372042	0.04158501254986653	0.00100206345083109	0.01477554889259787	0.002948779129473715	0.01987441390711993	0.2130602612139256	0.2694384459246023	0.001021722736251516	0.09149002837923491	0.02588867392760452	0.06133916243309317	0.04952114942175968	0.04480357452070106	0.04164714234232678	0.03333780891192705	0.04433737077218045	0.04203410590757985	0.0106712403067104	0.04267881214379365	0.04557275562530915	0.08198499735604377	0.001001018601808683	0.005848306974961517	0.001003886109135662	0.001120436230664605	0.1999190858195109	0.1736667456568795	0.001030072867936582	0.01601363750515327	0.001050824428872537	0.0207810484478633	0.03091396451294597	0.03451356134260737	0.001002607677410313	0.03217314521423014	0.213853892207395	0.1973052853757317	0.08140852034081289	0.09202739520812808	0.2172231947395206	0.1764488800000657	0.3660215621200039	0.1841398974348867	0.4056685566734805	0.2230878189849216	0.00100038575603912	0.003921185286414591	0.001217311283328252	0.006802605410125925	0.1267347589635111	0.1126582084923903	0.002676310219074249	0.02267549323875958	0.3860407584280048	0.4038226044218898	0.003744488158084995	0.02274666379117086	0.001055314118147108	0.01172865425112265	0.001120723403273787	0.01477118838390554	0.4104217843575061	0.3523339443491256	0.3756269757381778	0.3223621156893667	0.009584841813762575	0.0229028706932582	0.001005448170581574	0.0007953199203451061	0.255179376753177	0.1954238076784386	0.02225705216952374	0.04263860797766584	0.001002698440667448	0.004196191105019985	0.001007435817862856	0.01879739601472438	0.04217483668180461	0.1092772843114846	0.1043129098000564	0.1283766509912888	0.00221896931750372	0.001588211197077551	0.00398664020045802	0.0085653515964507	0.2967058977050979	0.1845694090977614	0.4157510455820871	0.4751427709116877	0.001001535329496253	0.02921865660453547	0.02144238377837602	0.1024093241012913	0.001002155204282109	0.03413506796212089	0.001002761080162102	0.007552811155914239	0.001008731873576082	0.006416060805413869	0.001005640850104515	0.00942804640782694	-0.01564967100674308	0.02177169714658141	-0.009138976773653716	-0.003391624639781508	-0.06176302817838464	-0.02178923212597078	-0.001788173849015862	-0.009612438334351507	0.03286558256422485	0.01506572203898227	0.07741886047679447	0.04484170136279776	0.001013585543366605	0.3569650822395158	0.3006781270574357	0.08439525222102955	0.002906691196076796	0.01859713383392705	0.001341486888114604	0.001107929841436366	0.00100175707065014	0.001001133918807113	0.04874718732888877	0.02376352169691487	0.01735746065663831	0.01671025127350343	0.001004107119799201	0.001003434565705229	0.05081201613954524	0.01515760077629661	0.1514579969025251	0.07581298913697636	0.3290212080678375	0.001646748063522965	0.001238545809865204	0.001002249074136845	0.07696177916368295	0.001010096295197899	0.0014473228049851	0.001006152458332884	0.05665151974071724	0.03760473141545072	0.001001370970970285	0.002613046249086071	0.3025006180596126	0.001014932529068	0.01444961789905542	0.08150467472092843	0.06956887422924696	0.07241555786190852	0.03780242607021554	0.1310211146126944	0.001001481470729287	0.001005005198898547	0.2308808400726478	0.001001297162746589	0.00100171633143712	0.037127270686911	0.001004270243566504	0.2774326562388773	0.1115998233844352	0.2439320866380464	0.3003466614564805	0.3256907380837421	0.001000312287406152	0.001000475862791143	0.007199938699772546	0.004186949379534959	0.3625004775699631	0.01136407315030505	0.001006586692355393	0.001234809896877011	0.3874918875460654	0.3564196281561548	0.0102821170532195	0.001004762981554933	0.2503800447875465	0.04254517518558431	0.001002307895645193	0.001019290756911719	0.001001993574867089	0.1055667887249429	0.00558448562877488	0.006972653236801615	0.2587597677970162	0.2876995988240362	0.001000943181791965	0.01194334028194304	0.001001644130678126	0.00100078888903752	0.001000196044269957	0.00100042419889501	-0.009466907512484076	0.02203900870168301	-0.01037385620665094	-0.004694260485954189	-0.0626561777493912	-0.02718258052022887	-0.002921917949629666	-0.01253551227290462	-3.431033186936754	-1.573113402885414	-0.6818888386077359	-0.3498151720416683	0.1532146450356632	-0.2570307193590244	-0.2841484624235761	2.020938089244495	2.715425942191357	-1.808440830289323	-0.1385385922174202	-0.102564925201784	-0.0104256087501888	-0.01018203816403353	-0.08638489629772618	-0.4156803298800453	0.7789836278834857	1.070730698659667	1.017828723125809	-0.4745363183735967	-0.001519682134616526	-0.4335801754538543	-0.8287909437145654	-0.437719920838836	1.707500817572235	-0.006922383255246576	1.732673602311849	-0.238660903366894	-0.717601016442502	-0.01619959306688731	-1.191917389141828	-0.003973454666114751	0.1467576949635689	-0.03639398015611817	-0.2276985993048591	0.09985568233350117	-0.06654903355724254	0.1089699407022188	3.218017127693159	0.1508369424503185	-0.7538198488039679	1.573312881559804	1.220585289327515	1.356783296477694	1.957427563709698	4.509496457741943	0.02150688394714654	-0.02573402503014116	0.2106326244350485	0.05439464260728828	0.07822973158978826	0.4063701393703911	0.1191732742704528	3.553984231940202	1.01047135157309	1.414909492067806	-3.358046921119228	-4.097383775628892	0.005849884686035266	-0.05346944326117107	-5.084646228129596	0.07253787002010115	-0.9417753710340634	0.6907230019056566	0.01040853279236567	0.03698643856357865	-1.38595903476487	-0.6836102325445429	0.1625602651078241	-0.02642274841810949	-1.558363841826243	1.298426203741831	-0.01591672411738169	0.009068456503167214	-1.027322067236747	-0.07936158948840553	0.06650107002211661	0.1167025377776009	-1.941977677056189	-4.7010242980515	0.362115979766241	-0.4470189756712807	-0.08868144581327561	0.06057021551312469	0.05513656303976761	0.06626732546387451	8.380691489006259e-13	-9.102748298125169e-15
0.04	-0.04689691180269156	0.001374861398818954	0.1082807700151662	0.235089084235616	0.8993522819608433	-0.005049541731910578	-0.2607466179284183	-0.02581271542821467	-0.07398527316442187	0.4802085888788204	-0.00993609382577481	-0.03825642215967576	0.009300501559070567	-0.01748761726820869	-0.09492290592819545	0.3160591780841157	0.1407927478475231	-0.3160591780841202	-0.1407927478476393	-0.4120605144886205	-0.02583011204963206	0.02733550133946073	0.1084055798631086	-0.1635046824864175	-0.03283445570521052	0.07971513322286128	-0.01311759782415638	0.5465611961578275	0.9336788262181133	0.1059041996364422	0.05473915779865192	0.8300160230323186	0.09251447377252378	0.6084815470262047	-0.7212184615475202	-0.4401289980458862	1.835947146264447	0.1134826254388718	0.08437839963581567	-0.03420928263494016	-1.144369425962365	-1.071458962036723	-1.277184062233479	0.9101442953251471	-2.484333381890066	0.2755610744453927	1.184006403791129	0.1158134320984188	4.36712350478279	2.193856154956448	-4.367123504782791	-2.19385615495645	-0.190725064985567	-0.3530527216099541	0.03168527676774722	-1.212745414977846	0.3612865280498364	-0.3267151944105937	-4.376700699089237	-2.046668336850139	-0.3370312844521309	-0.484188992216507	-1.558498593838133	-1.529934651868143	5.982767000846264	0.599723144638561	0.03349629316892946	0.03954417827046885	0.01598247396947333	0.02227433657490667	0.06885426307358866	0.05024907180790741	0.04456311522775756	0.03702121011458093	0.002536585201421633	0.04825818229787534	0.3246989608849488	0.3292579150035575	0.2617772165788848	0.2920338737759588	0.1027243049530171	0.09170862354961774	0.003172834465561802	0.04503642246329429	0.01928857918574577	0.03060826741593403	0.001373147169626914	0.02828819060890342	0.001092952117266229	0.01210701052321183	0.001073844447557503	0.009015247521461758	0.001016543095693753	0.02976155992554111	0.04181348300448745	0.04414963311216908	0.02141239279825295	0.04606031507318291	0.01595461534258486	0.04869314629896451	0.01738504375280757	0.03471678618395584	0.001288227954747744	0.01037417006502381	0.003898549051937765	0.0177367994798445	0.05211224813118727	0.03256226535519888	0.01606117435720987	0.02160772720850427	0.136936721991039	0.1005747524073509	0.07931645069264184	0.07547255625280599	0.3051366951501512	0.3141071366293801	0.002691011506033082	0.01793143937439372	0.00748108721224661	0.03317620256528905	0.00114940297328805	0.01522903298263209	0.07431753533194005	0.04222833249550082	0.001011929588158827	0.01912567666994621	0.001444085734167179	0.03186321743448887	0.001404448284311253	0.03149031923042548	0.05616375581462638	0.04516506922728534	0.03677879406127797	0.04353991030008975	0.001001487364608712	0.01383599554085814	0.002861742066622069	0.0213348641589627	0.2544008123181793	0.303452275730165	0.001014870386195898	0.09251818596600285	0.01698298786638511	0.05308200687181076	0.06808761635514862	0.05983067486062177	0.05872217321318893	0.04555534949010993	0.06135069539470176	0.05548529795676679	0.03315706128202759	0.06654193191271919	0.1075116284334871	0.1356717130647085	0.001001435993557615	0.005994266204488739	0.001004901418382396	0.0008651711972592324	0.2134235764100867	0.1736265345409928	0.001016245811891603	0.01665481803391675	0.001027348097629644	0.0217624761121039	0.03508959873515104	0.03891983713601714	0.001004270097859321	0.03343422901699762	0.2391328740659509	0.2301463786860505	0.1009365947920183	0.1040829119686666	0.2282113010902597	0.189513654323305	0.3355302229062015	0.1492680401375458	0.370148517578297	0.1807414041367418	0.001000359466735459	0.003972585307998308	0.001113207413629884	0.006436490389669697	0.07682954130818358	0.07178913536626723	0.003839483030702988	0.02341749413754022	0.3732189107528093	0.3885135934030074	0.01023477099997976	0.0315372593909055	0.00103362786946435	0.01182458777365816	0.00124070703265832	0.01511562378207193	0.3861066720295363	0.3254001573850019	0.3589216781652936	0.3087252288964173	0.01008311570391772	0.024612047295663	0.001005528684462591	0.0005634145938294045	0.250711900253438	0.1768184524121264	0.03694368819654708	0.05743935187804303	0.001002632144442591	0.004243420457553252	0.00101842848355674	0.0189135647410379	0.02325400044677254	0.1038621574509918	0.1051500091479563	0.1274342835255881	0.005103761429138455	0.002465759396266703	0.006212822579495657	0.009869804070466642	0.2761162977221109	0.1628424169792113	0.3697997407148065	0.427495037076009	0.001001324254117496	0.03334563028091535	0.01641436426646958	0.09876612237087777	0.00100198266398028	0.0332980692722023	0.001001816228719537	0.008246987925587698	0.001004628404823455	0.007044010921756555	0.001003131945587381	0.01019093549398911	-0.008870329145789063	0.021915086360084	-0.01043612556355541	-0.004273430757819349	-0.06151312385580104	-0.02721643056159135	-0.00298386575147799	-0.01159521038963089	0.001871458362597138	0.00100297306258966	0.05702534835146735	0.03794179314072817	0.001021046428477215	0.3877830599100864	0.3309092485862048	0.05526085190221033	0.002773948922440844	0.01803136992030177	0.001002993022982619	0.001000812713446309	0.001001038001582245	0.001000646419864338	0.05785465813598336	0.04652512253453044	0.03312699142344707	0.002770074137354609	0.001006165748255063	0.001003007044837799	0.001015743609201763	0.001148468361315408	0.1871686227914764	0.1109546356975676	0.3343572689415423	0.001002914446603129	0.001471344277654291	0.001002107662035846	0.001005620804890144	0.001019877226733181	0.001001454142842025	0.001004597767058611	0.0685906547912062	0.04414612458434208	0.001000501677980292	0.002877344848355814	0.350592857331762	0.001002112226118472	0.001002703133801283	0.09988790858110645	0.08811637439020621	0.09073615956824468	0.0745983013051168	0.2344127073990178	0.001002177893990111	0.001006711011399719	0.241798549684316	0.001001265549913127	0.001002091665864576	0.0422672035555857	0.001007354255951165	0.2902362215718351	0.1407984374529568	0.2509431425281069	0.2478752497122435	0.2661503161361111	0.001000344380150523	0.001000494170829225	0.005460848828929246	0.00576709227884566	0.3316696210604531	0.02172690545093005	0.001012699097519359	0.00146767370987923	0.2874339343063424	0.2958730635696565	0.01089516842966128	0.001006224801571466	0.2357843066271436	0.06296053611616327	0.001002740675307465	0.001038208033077731	0.001002006683307593	0.1069673290486852	0.01016364829771267	0.009861781913005872	0.2170851844055945	0.2554165760967399	0.001001204752587506	0.009741371921288062	0.001001904280394937	0.001000796827061451	0.001000180141283428	0.001000410648683438	-0.00179269810149132	0.02199651440278693	-0.01176440903190933	-0.004944822011787026	-0.06069169258642498	-0.03266055401789302	-0.004210531554864312	-0.01310783150327294	-4.36872979413104	-1.516893154855591	-1.900859702945905	-0.92038945517362	-0.6861139408659797	-0.3923096300532506	-0.1934494527337342	2.402236353443683	2.799931146424135	-2.234556900605305	-0.1477553099625231	-0.02131563221606042	-0.005975227346436747	-0.01815335423804005	-0.1450971152826631	-0.4174185887535564	0.7083151021279748	1.548534295103788	1.500310795570112	-0.9267056431218339	0.01686018321212081	-0.2341590562199127	-1.673039011743536	-0.8764746546777143	1.976473998019032	0.8240900011229082	2.551928039076669	-0.1191166814534296	-0.3803030422157748	-0.01299071634849007	-1.999868786602154	0.001224316320827085	0.134395397172884	-0.01065623558712057	0.2187514151822275	0.2702236302728376	-0.1494366523028724	0.1929877391163785	4.024060857891063	0.0598259833616179	-0.8687513703560273	1.450486301743614	1.231203141053917	1.347614892278342	2.609149440951436	5.882191026802015	0.0001447490811151242	-0.02480622999041347	-0.2262357119308989	0.0792434263502672	0.127329153523613	0.4635014695349429	0.1335110594482135	2.959618976565226	1.416221153754128	1.189036717465579	-3.592632784142173	-4.344308810268584	0.0004353197715416356	-0.00983561397849736	-2.971578177180562	0.06772445435278934	-2.173859550468288	1.023261348510808	0.007164374120992425	0.02384156880121339	-4.010710278191691	-2.06332407374925	0.180355716448266	-0.02010733091896349	-2.155663766063177	1.607486108531328	0.04453921881805526	0.01673164877666088	-0.05019213008613306	-0.1155369251400282	0.09864326427108999	0.1389880045270337	-2.397798991149345	-4.795604908994694	0.4675955196363484	-0.2725923453900752	-0.07678117960062647	0.08001845211344755	0.07136862561349654	0.0881089357301757	-4.926741298515423e-12	-1.995813824829302e-13
0.05	-0.04059786256557657	-0.006373011428279019	0.1034397158999165	0.2533881385441009	0.9006890521913135	-0.004160784529133241	-0.258342109708441	-0.03760545313798338	-0.08402759598905021	0.4664348856324331	-0.000159377031701558	-0.06176252790030198	0.0117906553304722	-0.00498583479457761	-0.09355432670048194	0.3643442554926551	0.1611943867565583	-0.3643442554926857	-0.1611943867566117	-0.4128301802624263	-0.02948712130734612	0.02771448346277135	0.09572563638946366	-0.1596419738535534	-0.03599156605741777	0.03359683966611324	-0.03383265554265009	0.5420180184367784	0.9273862212433105	0.08608961917790069	0.04015405750793624	0.885014464927502	0.09775422007545821	0.6454359411052933	-0.8159473295831599	-0.5228593263358149	1.821613562768471	0.1525003802690709	0.09329872900905702	0.5228186993808392	-1.202760673160109	-0.9209255428364576	-1.462797362259362	1.032316033486033	-2.19959037118521	0.2214789277109024	1.299262343520604	0.1541311922583686	5.286813773179951	1.914325353144258	-5.286813773179968	-1.914325353144357	0.03101792658926795	-0.3758161064515527	0.04067921253260674	-1.321427822696444	0.4054704978190691	-0.3029614800393963	-4.820966558694215	-1.962427414524532	-0.5430355185543833	-0.7544227278505694	-2.372662078381881	-1.325270625418519	4.816286897136907	0.4675818471176528	0.01871967555743998	0.0258827863167891	0.008861970247233085	0.01572772542425078	0.06451733314880367	0.04577771970307545	0.03944149172977701	0.0328066733168448	0.001793608280784614	0.04654042566070311	0.3374039611850295	0.3522606612531613	0.2851275839822148	0.3198247915988981	0.08307829080656627	0.07455547758428079	0.003060281883264189	0.04354932098036318	0.0185115024798202	0.03002561129981974	0.00119281049248901	0.0282251596905581	0.001048105998449664	0.01198012318539456	0.001038163119886604	0.00803465791673936	0.001008748517304923	0.02627785948015064	0.04869057810414799	0.04913499675271712	0.03651346410946751	0.06078147638133594	0.03333866306338566	0.07007566873143782	0.01022109226600892	0.0276948561851063	0.001150499597700655	0.01055151274898583	0.002485819593299477	0.01561632011952702	0.02884273476694873	0.01987309747546165	0.008962929894021298	0.01531952608533884	0.1390664520932008	0.1139799125523625	0.08134340762241025	0.0818209316427313	0.3080050532274261	0.3271176972192542	0.001865834965554288	0.01675428252530587	0.004529974933640262	0.02982479392895412	0.001077406821073015	0.01515373896915672	0.04190354811136576	0.02559237728181031	0.00101699145716668	0.01908494190108858	0.001227297641047087	0.03329950658371841	0.001208618170253963	0.03151227858117831	0.05746144423241392	0.04576524533065927	0.03784964983800245	0.04397601945784472	0.001001007659829354	0.01282755406969815	0.002890017709480466	0.02309903911728538	0.2917158935341212	0.3438664164711816	0.001009069046849018	0.09302208571019904	0.009336470653940093	0.04570906252411647	0.08436079873303257	0.07328519495109002	0.07431392946182351	0.05709213706108193	0.07658953821539193	0.0678310617897907	0.06009532091877039	0.09321356171330075	0.1601645970381864	0.183691414429014	0.001001697918884131	0.006104673234037046	0.001125700987141515	0.0006526507815070814	0.2212157251104418	0.167988119342734	0.001008862478358031	0.01743047131642446	0.001015086191475906	0.02305191785849732	0.03875572812874293	0.0428139614184467	0.001005613869810497	0.03480153373401768	0.2532415424313378	0.2550234370108475	0.1077339298516467	0.1174610622281422	0.2278479866433257	0.1989714074382287	0.2988735107522761	0.1137497787386937	0.3283909575743023	0.1376230119957189	0.001000358300528399	0.00410747258218496	0.001057995201017217	0.006287046761821842	0.04511985047776426	0.04733083801945639	0.01580479127228126	0.03302220730436227	0.3538346055005755	0.3628586195656314	0.02741825572950593	0.05228170803906874	0.00102412964881921	0.01190807202221903	0.001290556029539037	0.01534195997617073	0.3628902065869395	0.2799730660294675	0.3407528629091447	0.2831578004223138	0.01057128922067882	0.02624355954834946	0.001006646109463529	0.0005624384012876774	0.2402968396563394	0.1534755460552623	0.04907074859870091	0.06964799233821285	0.001002859966455808	0.00434688114448433	0.001025862054950084	0.01902123230359723	0.01270265740972411	0.1046381915394534	0.1064033739657473	0.1263491200934687	0.01021895498033205	0.003909745286308858	0.008808851794120323	0.01128959581323377	0.2515385069659307	0.1380925121555391	0.3316763028505332	0.3817708627439497	0.001001329021001218	0.03863842916522776	0.01209320299480804	0.0963406742291753	0.001002096948945516	0.03261357753549957	0.001001318354620146	0.009096231366095758	0.001002450281620562	0.007812598073609144	0.001001807863488708	0.01114018180724267	-0.00421384865208858	0.02143663614371265	-0.01177273078797686	-0.003307337636955023	-0.06072435995447654	-0.03225101757368627	-0.004313963737969728	-0.0116444907997423	0.001859997934245572	0.001223826573749582	0.06060384799811622	0.02938425263930628	0.00101336000534718	0.3405886031952307	0.3274196590037093	0.05662706998332241	0.003084677140609241	0.01732612170414585	0.001006571664841248	0.001001939874787776	0.001001009666729238	0.001000628243928953	0.05617600462108529	0.05997607318304007	0.06998141831303113	0.002085698845502167	0.001007792672520809	0.001002972353588451	0.001012389042011744	0.001327655826503049	0.1021093376227622	0.06033491057982494	0.2950287406538966	0.001002681954744372	0.001338044733495457	0.001002738848576376	0.001006410970244262	0.00102427499671453	0.001001346891997465	0.001004563391118001	0.05083707992456029	0.03477829053712137	0.001000514174078469	0.002955456747129643	0.371770146341403	0.001003809331890217	0.001003654288422111	0.110691246319317	0.09949383030551087	0.100873181204394	0.108110488206844	0.2413266086824208	0.001001795021973408	0.001458513272862045	0.2285906237065267	0.001001104901797858	0.001002521683236175	0.04373509545755846	0.00100672298970745	0.2687011812441959	0.09644379986373251	0.2060083202178904	0.2054710324599169	0.2202169701936853	0.001000367838489341	0.00100053901096301	0.004248079952981955	0.04814352353840208	0.2967821904445949	0.06762733734792507	0.001015551282814651	0.001236529464100109	0.3370149441904099	0.3096971441657239	0.01126743050215951	0.001009149345444307	0.2084172039654604	0.0640042765068808	0.001003398577862657	0.001029698392126567	0.001001754188049872	0.109225422210132	0.02035000614069425	0.0130270709326212	0.1950914256284054	0.2500260925637168	0.001001443319776582	0.005371811703386279	0.001002479522284429	0.001000803113318945	0.001000186442793594	0.001000446233380006	-0.001494288598860614	0.02051028332008185	-0.0131159934172522	-0.001031257016227546	-0.05996172994758831	-0.03695797543041578	-0.005726807470945687	-0.01052309864703124	-5.193550544522862	-1.568195201335572	-0.9370420004945307	-0.4380490029151416	-0.2530207039887172	-0.4571534910062865	-0.1526168486982765	1.893402006633665	2.452924525489771	-1.260370488422334	-0.1464543334756787	-0.08022644238999606	-0.00522128313384615	-0.006509688320929481	-0.05740056960156806	-0.2792854538236386	0.3154651301618814	1.392523825621157	2.654094262259343	-0.517194162340227	0.01939008683176801	-0.1842267711716312	-0.9198875590646407	-0.4267276335973404	0.6100736080688209	0.3414939576094757	0.01019255594004018	-0.1070913453575551	-0.2868839922487211	-0.003769941528976403	-1.313784267884968	-0.007113556917532137	0.1540391876443758	0.01170912011953057	-0.1344498611740081	-0.1691485808219388	-0.05691656207068248	0.1693270149035708	3.643992639955754	0.04137810370787187	-0.6080703864785227	1.25083618465295	1.086628276824528	1.135923305502239	2.676628395515294	3.710135424701425	0.01541784113537112	-0.01828631475981861	-0.8752446795116396	0.08095962127520814	0.137919113060104	0.3252344176254591	0.1381359982388519	1.941508308873868	1.077154658709451	0.6070083253129155	-3.443874076457553	-4.205939588121016	0.02148647924419171	-0.01280802985654005	-1.933520892920028	1.665990400933	-2.908904427712738	2.957753152522624	0.008393885276683036	0.01692336523356742	-4.724696722988609	-2.896331131559277	0.1506690564240693	0.01547601658073266	-2.461057296385335	0.8828295686883523	-0.006079539392957441	0.007091119885667618	0.2285651847800401	-0.1029338721187573	0.177305529123108	0.1432781514123594	-2.488151697407019	-4.278414372653724	0.5926878705189617	-0.2121957192584082	-0.05912983279849879	0.09115655902789627	0.08286980044642739	0.1030997230913746	-2.066233107722286e-12	-3.783065174656311e-13
0.06	-0.03410604016404521	-0.01469590970740917	0.09792803346163033	0.2714763524380929	0.902374868770335	-0.003185053390188891	-0.2501360884856874	-0.04963958003474733	-0.09208218281986959	0.4512478261335881	0.01045256624518631	-0.08190228168138687	0.01371026507023553	0.00815587465397871	-0.09191570650683151	0.4217338894727788	0.1796363294362321	-0.4217338894727778	-0.1796363294362057	-0.4115556356295473	-0.03329577370903147	0.02808044688287573	0.08201333255027661	-0.1555109665441248	-0.03885877738617297	-0.01618436887963083	-0.04968783026857616	0.5362718606107991	0.9189885571589699	0.05908606645861995	0.02947004090761774	0.922329071354009	0.1022532253382755	0.6470361800091348	-0.8362235519728682	-0.5742546626806244	1.793779063365859	0.1832918958846485	0.101773186869218	1.126093317915388	-1.192647263354473	-0.6739117632571402	-1.559855312458489	1.077189592013402	-1.811062989882007	0.1614522680608336	1.31199179877527	0.1698216252827607	6.188034819098677	1.801916909082573	-6.188034819098678	-1.801916909082574	0.2181170163515339	-0.383381350404377	0.02908153612651238	-1.419217488086054	0.4149462633627802	-0.2687353897202004	-5.109283696890516	-1.074691738374468	-0.5776273054383275	-0.9052008141240699	-2.996293045986079	-0.7497179137774517	2.445999907113492	0.4515749366141114	0.0107625558905503	0.0186908720199776	0.005281196594299423	0.01253103196075843	0.06369455693795641	0.04429137325239257	0.03265950013814058	0.02774702506435008	0.001417025138828339	0.04515554584382291	0.3300127760489863	0.3610277373397148	0.2987996838498544	0.3349858064324888	0.07209111917374536	0.0652152498630504	0.003158587115353901	0.04217154885674593	0.01776810525703973	0.02930352154047451	0.001104392566834702	0.02821195841064696	0.001026252954230336	0.01199110525823073	0.001020314072883745	0.007739640851297435	0.001004843968480551	0.02417657177947096	0.05157592239692754	0.0509930857988381	0.05046289898123692	0.07384730876743734	0.05914284985786726	0.09933304297060414	0.0061626780644795	0.02358262682904565	0.001082434101621969	0.01077760646780609	0.001774618534751345	0.01416646494998222	0.01585128194271841	0.01306265427977406	0.005372714385829969	0.01216193327675195	0.1051572072221628	0.1108865361105718	0.05995595836943576	0.08022061302002674	0.2964587376299457	0.3135111572894737	0.001451572072533983	0.01597407932619463	0.002965243943316652	0.02750041657390343	0.001041729245770391	0.01511959704868094	0.02310356279098509	0.01622340688848531	0.001021721073891281	0.01902855980565434	0.001118783072552398	0.0349675362870712	0.001110635551558094	0.03165772192140095	0.05007553907858934	0.04176139867053143	0.03401903037143367	0.04043400304213957	0.0010007741816474	0.01260436589650418	0.002943129738561266	0.02491099970370384	0.3224350753846467	0.3680366355227488	0.001007018733547263	0.09335423080472068	0.005365250556734441	0.04087594139366028	0.09789940107724759	0.08505576791957732	0.08770256901044661	0.06749739309981967	0.0892643638834003	0.07849147269012038	0.088779848278199	0.1191035373513264	0.1919722666575497	0.2096421451317049	0.001001637281700068	0.00617224671494291	0.00141195887617981	0.0004876756688157795	0.2212526461446147	0.1566456939149615	0.001005092187694872	0.01837545828200716	0.001009173071849434	0.02466805671947801	0.04137582446950321	0.04562274610463021	0.001005969624769191	0.03616067126730343	0.2545054033032533	0.2674908572731389	0.0927521995331055	0.1219809203542402	0.2110966261760816	0.1997437092254424	0.2591311681107161	0.08173346699183834	0.283933193425227	0.09809121297067869	0.001000369453279866	0.00430120177800103	0.001030417710453668	0.006325231427757483	0.02612308450034067	0.03284992549398323	0.04189170158235732	0.05299274659547776	0.3290531634503464	0.331300120634701	0.05735182820473465	0.08733481786943023	0.001020809358221759	0.01196969367321811	0.001199896868131531	0.01536404499468727	0.3631270706190132	0.237906448323816	0.3330038821013445	0.2538752160556294	0.01100211382478213	0.02771987487122742	0.001008667544776144	0.0007842134098708632	0.2236201888943787	0.1286345106629155	0.0559092582644559	0.07606769495569042	0.001003302936325863	0.004477180505012821	0.001025320243411688	0.01910117228178003	0.007144405736161586	0.1088967858862961	0.1080758755431752	0.1253468438664763	0.01775519899395795	0.005754902286323183	0.01167166041504666	0.01270152324638216	0.2273374800755031	0.1143599885545578	0.3035869629699547	0.3433430613181593	0.001001450747424495	0.04523385995660428	0.007712868550751492	0.09452823925960617	0.001002441829418248	0.03213521931467763	0.001001072689205046	0.01009664556798485	0.001001364917297215	0.00871182684488345	0.001001163957137149	0.01228011787768253	-0.002462748819096907	0.02028633201645214	-0.01311932211967914	-0.0003762632662959333	-0.0599747968948065	-0.03679416085273308	-0.005768180344187812	-0.009937762365619943	0.001848537505859819	0.001444680084903805	0.06418234764475365	0.02082671213788384	0.00100567358223605	0.2933941464803866	0.3239300694212279	0.05799328806443867	0.003395405358773876	0.0166208734879905	0.001010150306712895	0.001003067036149151	0.001000981331894545	0.001000610068040516	0.05449735110619282	0.07342702383154648	0.1068358452026031	0.001401323553637455	0.001009419596803424	0.001002937662347728	0.001009034474822809	0.001506843291683159	0.01705005245403613	0.009715185462060049	0.2557002123662823	0.001002449462892793	0.001204745189343236	0.001003370035138456	0.001007201135652916	0.001028672766728672	0.001001239641145851	0.001004529015192275	0.03308350505791785	0.02541045648988799	0.001000526671105053	0.003033568645871358	0.3929474353510677	0.001005506437661711	0.00100460544308456	0.1214945840575262	0.110871286220813	0.1110102028405423	0.1416226751086069	0.2482405099658289	0.001001412149948153	0.001910315534300771	0.2153826977287354	0.001000944253671366	0.001002951700604834	0.04520298735953542	0.001006091723500782	0.2471661409165562	0.05208916227449974	0.1610734979076727	0.1630668152075901	0.174283624251259	0.001000391296817282	0.00100058385108865	0.003035311077037324	0.09051995479799636	0.2618947598287411	0.1135277692449321	0.001018403468118266	0.001005385218352161	0.386595954074479	0.3235212247617913	0.01163969257465338	0.001012073889317349	0.1810501013037763	0.06504801689759211	0.001004056480421846	0.001021188751193293	0.001001501692788432	0.1114835153715773	0.03053636398367277	0.01619235995223059	0.1730976668512171	0.2446356090306917	0.001001681886953436	0.001002251485482885	0.001003054764175129	0.001000809399566582	0.001000192744398931	0.001000481818122799	-0.001195879096227844	0.01902405223737674	-0.01446757780259504	0.002882307979330667	-0.05923176730874966	-0.04125539684293845	-0.007243083387026997	-0.007938365790791227	-5.893157131403925	-1.643244285691911	-0.6069641702096648	-0.2504059174013676	-0.0891128098335045	-0.5613319209799513	-0.1268740886807113	-0.4448976791433775	0.2739505485701196	-0.671973251672432	-0.1258894381019486	-0.04920236086116818	0.003990700419936089	0.009420528034901409	-0.0079826073560365	-0.1409360397665117	0.08286018322404014	1.217468510681559	3.075281156874926	-0.3447655139790625	0.02661039030555252	-0.1000342180572363	-0.4972940746160259	-0.250352990447515	-1.32323331932849	-0.7656488013971386	-2.771492064821464	-0.0397259515833407	-0.1748967862072007	-0.004760297716327157	-0.5464718239837497	-0.001905147913149967	0.180743508022716	0.01404056240635083	-0.702053137511623	-0.5254014843646015	0.007614007287291988	0.2025448646921721	0.7752765200492766	0.02547505342088851	-0.3607867271799747	1.113696877331051	1.004896834555819	1.010544305720693	2.452818608561471	1.468396894489989	-0.00842196048301069	-0.01529716952138911	-1.36703775783545	0.1131101629688818	0.1926685764603862	0.2464335505605189	0.1318776227075946	0.4776913640637119	-0.3554372729199149	-0.5480535480762817	-2.892242853742517	-3.626990187070862	0.01220370425367199	0.02769004483433393	-0.9761012128163596	2.140889679281974	-3.354564569167834	3.884993584938923	0.002791854654672034	-0.01700866595448684	-3.338615548219708	-2.806355252268878	0.1493163305239608	0.02444290941418307	-2.455289573159522	0.4496985400067829	0.04990695300379767	0.01118613392261773	0.6463199215548806	-0.09895948412179432	0.1788774862369566	0.1374151425929206	-2.194322746614524	-3.336330327740531	0.7281219009939505	-0.149989710952792	-0.03555447645486392	0.1102526044944155	0.09749694953914602	0.126246887012773	1.560970073133885e-12	-5.559868969637004e-13
0.07000000000000001	-0.02767435940638226	-0.02296135737681171	0.09177139873014031	0.2892360806226149	0.9043375890456886	-0.002104858215345656	-0.2359930896457339	-0.06133272985395025	-0.09778235072857734	0.4353709551545154	0.02138142969678452	-0.09759954821603095	0.01493693411248042	0.02106423720342361	-0.08989929835632154	0.4875112363921206	0.1974973632393664	-0.4875112363921137	-0.1974973632393966	-0.4086403374717485	-0.03714214298965411	0.02824266170704982	0.0674145100661684	-0.1513801832738805	-0.04134027139890381	-0.06910096546240573	-0.05536677746123302	0.5310674513474277	0.9095504447806033	0.02707636677745741	0.02531366413448227	0.9324101684007166	0.1063980772560837	0.638753122036086	-0.8107856239503268	-0.6519975138943799	1.757048212048998	0.2085134788041282	0.1139373699687705	1.687363811904739	-1.139314816152306	-0.4603568132864223	-1.618320004122188	1.102761128354812	-1.331729386269692	0.08113836402901178	1.260732032720305	0.2317997321245712	6.912292096798868	1.754691213734213	-6.912292096798883	-1.754691213734215	0.3669666360519523	-0.382988428384401	0.004299364154519535	-1.489811425840058	0.4107004458209717	-0.2257645555130367	-5.507826066409946	-0.09624417907487651	-0.4653495305235331	-0.9935775437461651	-3.383426513658967	-0.1349383901917607	-0.4274508979448496	0.370333015390703	0.006367605358120251	0.01468154515017969	0.003355315323682734	0.010812519996253	0.05756885610358239	0.03997340341571225	0.02479644409398865	0.02196974438082669	0.001215724494801408	0.04392240337067253	0.3108690350698027	0.3470390907298874	0.3023812724882205	0.3294552596738937	0.06390569791704835	0.05861568707869459	0.003223680058117612	0.04077112365253899	0.01703637442585263	0.02868308966691918	0.001058467952571141	0.02819747097419981	0.001015121278408427	0.01206212871443606	0.001010859618731795	0.007824598964328557	0.001002781519803441	0.02329383594068099	0.05419354130798221	0.05261014133662571	0.06823373409414016	0.08928459758955146	0.09029233362235918	0.1320046658010333	0.003825698643660266	0.02102725445541896	0.001046059531047907	0.01101969649995594	0.001396865727852917	0.01310682931659179	0.008874558059939603	0.009411508177709457	0.003496320617170419	0.01048610316802858	0.06834924836185303	0.08926847231511771	0.03730131472130629	0.0668935397785696	0.2761880259484786	0.283444943366492	0.001315422495507294	0.01565033981114779	0.002078275770582964	0.02575635752100973	0.001022978009068027	0.01510334250784884	0.01265255073972004	0.01106283211845595	0.001022461599372942	0.01895022865690825	0.0063816856515009	0.04161323275387602	0.001058914071224757	0.03186454192560709	0.04019958762213849	0.03431735362821108	0.02815955204057283	0.0350359078995081	0.001000668898690741	0.01292845681910495	0.00298144574138891	0.02678862512646062	0.3395341428040031	0.3647005707023198	0.00100591228723765	0.09351914845743367	0.003242671194073336	0.0377715653236356	0.1090311998377241	0.09539062681104181	0.09909507305135422	0.07697608302413793	0.09986196255614531	0.08787479344541792	0.1158858252814519	0.1412446911327995	0.2149642340667846	0.2211691713827512	0.001261940960324505	0.006425778453243522	0.001868246405514783	0.0003870871141619212	0.2083444081922246	0.1398546626137611	0.001132753263898007	0.01977593595412523	0.001006013465621943	0.02676132065376213	0.04358793934130423	0.04801739336125697	0.001006485448357539	0.0374495658064596	0.2424452883467088	0.2646447028323777	0.06951140463829023	0.1091784014632874	0.1819570731376036	0.1870171324016584	0.2109169726661137	0.05497322291370064	0.2340576427864069	0.06464756530583059	0.001000389409065737	0.00452285917426436	0.001015805041555851	0.006478486247347604	0.01498892306937128	0.02421328431683218	0.06145660305960934	0.0669017041382149	0.3009799565717062	0.2974929977843689	0.08865948702093902	0.1237268291961314	0.001019964245270167	0.01196967984793232	0.003188466436770631	0.01738283985560001	0.342690081245215	0.2069633215792423	0.3040706677242442	0.2253861668775191	0.01518505620793257	0.03353380099019315	0.001010578100182534	0.001036168434234434	0.197520294263327	0.1044026378298254	0.06038280720566178	0.07976068428765981	0.001004114368495524	0.004590895764754856	0.001020992640368842	0.01915114727384237	0.004978543256905864	0.1158480924541701	0.1053243337916495	0.1211325445887653	0.02146300604484094	0.006125256373919119	0.01473001872787681	0.01409279547049426	0.1908955244794654	0.0912891984986709	0.2801447188342522	0.3133178296758307	0.001001407934909489	0.0535027649415652	0.004457295759743481	0.09359087037147128	0.001003037509785991	0.03178351412328284	0.001001071841384041	0.01123874756951498	0.001000828354618616	0.009719731617585301	0.00100092242907525	0.01360664266026236	-0.0005119772983754435	0.01854688793964309	-0.01414928647248578	0.0009952531125711661	-0.05804721285452208	-0.04068117858662915	-0.00732419385063287	-0.01073134648030743	0.001500762117940282	0.001224397024688432	0.03749917038109183	0.01150230922528099	0.001006234732362731	0.2538270303219746	0.2963177229353814	0.04939597411555948	0.003204358512776293	0.01589676743265322	0.001011092419954033	0.001003932785214714	0.00100105290589151	0.001000656410179921	0.05992901623711346	0.1052796920860799	0.1518783715277466	0.001317497236115758	0.001007161374391681	0.001002768970628571	0.001532663841282663	0.001526663570547488	0.01915270122770946	0.009405794200743126	0.220548685754404	0.00131823774452094	0.001103290247721815	0.001003539426916847	0.001117484579732041	0.001018629165687398	0.02116287259241313	0.001005530399433406	0.02419037993397483	0.01797897600540391	0.00100058696937318	0.003011476267063722	0.3567764314396024	0.001004129974168702	0.001005628401227932	0.1273943154626979	0.1180222368771641	0.1173812527992319	0.1642648009367487	0.2593191326984616	0.00198272618801704	0.002711437258279953	0.1595937998421705	0.001489600318207163	0.001002533709967768	0.04711040626529155	0.001007809566398365	0.196453695744459	0.02679440704931486	0.1072888209501227	0.08893506969535454	0.1110757071490494	0.001000426150666488	0.001000607708424418	0.002112952830429958	0.0806624963918525	0.2298541151448391	0.1428742477642284	0.001019661079657384	0.008874625700309894	0.2219055584122898	0.1761225629393335	0.02660529274227211	0.001012983097419117	0.1267163149631506	0.06676867148958171	0.00100572224680968	0.00101251201467625	0.004096485329654945	0.09266210631215989	0.02131081278431468	0.01963477489396594	0.0874611640227414	0.2256805457623445	0.001001093899005443	0.001001622925654408	0.001004167313566666	0.001001292260602906	0.001000335310696615	0.001000831206540967	0.00198591566062827	0.0164257124246472	-0.01492461776120511	0.0008571255980308068	-0.05517198525085559	-0.04410882171547786	-0.008945095727962581	-0.0137593151466068	-6.541957119702229	-1.723347084376025	-0.2522189266092182	-0.1122692572365488	-0.7487282427477391	-0.5939197643289996	-0.1174520214291797	-2.22530526798735	-1.265290824808195	-0.6538426258464872	-0.1483891647455481	-0.07112020387017222	-0.002852512399013394	0.007267786861283402	0.02175334987095746	-0.04182353366481169	0.2243865471193307	1.822733882796078	3.414807143836489	-0.1847325916021926	0.02353656158702645	-0.1027351501075889	-0.2534460528450016	-0.1053209305739717	-2.603554501688527	-1.635461059829479	-3.244207477185379	-0.02196671326841597	-0.1633778363955238	0.0005057354474766824	-0.4455911639430919	-0.01134041491591784	1.072269921679392	0.02542269568661385	-0.7613654651681663	-0.5593304893945913	0.05183911641343981	0.1799733814313196	-1.299072363666877	0.01401343581768018	-0.2562080115966293	0.9392860186645196	0.8799626587652759	0.8569565152575497	1.983319319955999	0.856648308251852	0.04905125983302563	-0.00469312975611311	-1.972987062517693	0.1686325714364194	0.2318483204010214	0.231241748594659	0.1238568358342967	-1.043061707897529	-2.05451351098149	-2.006949713979156	-2.478218175833282	-3.060320158273722	0.02765264940106722	0.01142932729486076	-0.7199132739513854	0.7205163571772739	-3.389208089991146	3.400472488140365	-0.001422850656071128	0.380131133788481	-3.103515598113446	-3.033217986427629	0.9628966636599148	0.0276764704845566	-2.388585539620474	0.2928972250783576	-0.00680552269580807	0.001089236014444519	0.7608293926257684	-0.7112689026561093	-0.08193389092010743	0.1425709951616132	-2.492705076217976	-2.721621033592733	0.9365735881159197	-0.04453990894089283	-0.03088455495216267	0.1184271393129406	0.1037442595325775	0.1392458847053457	8.988963823692496e-14	9.918914837670027e-14
0.08	-0.02134191471323212	-0.03079001502679015	0.08498957857830483	0.3065949494496708	0.9065303647324505	-0.0009128755536742033	-0.2166916650108354	-0.072292518671213	-0.1011740189816283	0.418825403636274	0.03239134941424368	-0.108603650790165	0.01527816882308883	0.03319154174063434	-0.08731291731829056	0.5588768820493328	0.2144181809544738	-0.5588768820493166	-0.2144181809545009	-0.4041758224916446	-0.04089746072999586	0.02818519287488841	0.05243181569138646	-0.1473071565250187	-0.04333809135017874	-0.1270166991427557	-0.05231564342828999	0.5269229703345713	0.8988938886401063	-0.008138056282731206	0.0257036541171035	0.9138266453916597	0.1095186370149654	0.627188967022453	-0.7488655480463702	-0.6992917467476542	1.713607191872604	0.2293029774421023	0.1241306842348614	2.157778476910249	-1.045975062968479	-0.2122118321183406	-1.693591420323049	1.093400845282126	-0.8724301976754472	-0.0156345983195273	1.155780196334333	0.2838162027857205	7.305694566671502	1.613873691477839	-7.305694566671502	-1.613873691477841	0.5279603808125182	-0.3651710423481835	-0.01485519514062896	-1.495991866220695	0.4033949590862982	-0.172000577429029	-6.109111116419037	0.6713245067503996	-0.3656416553354163	-1.148889566550095	-3.637237721791008	0.1595554373821025	-3.286924104039032	0.2467165048280841	0.003946278000106678	0.01250013904479095	0.002272911903618494	0.009906191184580327	0.04192378166737895	0.02983186669509354	0.01611337241095316	0.01587271880582507	0.001115299868206769	0.04285255310531226	0.2844363667393064	0.3190721594765832	0.2952757902180098	0.3119753714458381	0.05542572416109975	0.05202033093405667	0.003161172618326049	0.03931989432183918	0.0163073550509141	0.02795639366266113	0.00103598269122626	0.02823562166930252	0.001009991014260311	0.01218613346940504	0.001006170375168237	0.008110290247677685	0.001001773994076629	0.02321585299314714	0.05807438441202958	0.05515752919716846	0.09164513240512015	0.1093568790044988	0.1258628752531737	0.166744460539752	0.002601140359499276	0.01951950238579199	0.001026748233763721	0.01128291660941526	0.001207630019978759	0.01229491711817647	0.005519046624936773	0.007583515085081173	0.002558414426037854	0.009645356692971665	0.0471349245937393	0.06675194483835156	0.02438693850360522	0.05279748756476228	0.2503083339456861	0.2485778725973828	0.00140516263050994	0.01559584982295774	0.001582191856363696	0.02444360360287639	0.00101369094960158	0.01510963867535091	0.007203368617219556	0.008112622914987542	0.001017807509481331	0.01885016485587309	0.01886170770438879	0.05489041744796151	0.001033560259352828	0.03212816098085177	0.03061644347004811	0.02704189748284861	0.02148436217321304	0.02914513435035333	0.001000646448397413	0.01353384700814984	0.002989655688120291	0.02865033056385828	0.3387266364389064	0.3449235306585163	0.001004670761935051	0.09376459869489784	0.002170749514006372	0.03582939066285684	0.1178192720070629	0.1035617106469581	0.1085182345684463	0.08487907644434889	0.108522408681743	0.09544733639371515	0.1401950231879865	0.1589280671956333	0.2330766689200508	0.2271679103473983	0.0018823416030766	0.006951730947292659	0.002496206513730256	0.0003963613061406306	0.1790208258112256	0.1175495814624331	0.001440856841749131	0.02178105371118826	0.00100422533716765	0.02942230532785043	0.0456510278019091	0.05022249803548445	0.001007602580242722	0.03859691899764755	0.2161516908129136	0.2467068340015781	0.04445138337777462	0.08390171002027054	0.1421052745769394	0.1594109569998661	0.1500926301439813	0.03180085919624134	0.1766437728119783	0.03691319355775859	0.001000416818094589	0.004764752255663968	0.001008513819169276	0.006723186138541754	0.00864151534479678	0.01907793498893896	0.06727323949059907	0.0689953642975572	0.2709076889337693	0.263868997053021	0.1177299430353449	0.1554855437869252	0.001020170990328372	0.01196867204127381	0.008081490013146337	0.02215393758653332	0.2726527435825137	0.1707660204132559	0.2325382873216863	0.1903755882657544	0.02452992032115192	0.04596636355275389	0.00101198772835552	0.001372310321072139	0.1597585011010375	0.08091278894729276	0.06358915819335982	0.08200559743139378	0.001005353179692721	0.00474823761271047	0.001014489398359924	0.01916856445230946	0.005414654848245072	0.1244511337509717	0.09574398653138683	0.1117740951886646	0.01890533853522899	0.004573680023888448	0.01795744594880506	0.01558757700831986	0.1334128573507095	0.06304849079707707	0.2578176142014031	0.2878525399889403	0.001001092395204496	0.06418362156055964	0.002802602304588909	0.09349632423585474	0.001003891754300956	0.03159556835237179	0.001001312971930682	0.01247037522549262	0.001000631529632515	0.01077991712661166	0.001000976509190801	0.01506879187404175	0.002259476379769436	0.01623484670555379	-0.01479730122916144	0.0001023036513270558	-0.05469816346916454	-0.04387913441295416	-0.008977539913404912	-0.01487650742241276	0.001152986730007737	0.001004113964474925	0.01081599311741191	0.002177906312681133	0.001006795882508706	0.214259914163556	0.26870537644953	0.04079866016668007	0.003013311666775648	0.01517266137731553	0.001012034533191792	0.001004798534302541	0.001001124479909676	0.001000702752365693	0.06536068136803269	0.137132360340622	0.1969208978528816	0.001233670918595404	0.001004903152001329	0.001002600278914212	0.0020562932077239	0.001546483849408276	0.02125535000141082	0.009096402939486393	0.1853971591425186	0.001634026026157557	0.001001835306114813	0.001003708818720041	0.001227768023884079	0.001008585564685872	0.04132450554371598	0.001006531783702362	0.01529725481002754	0.01054749552091113	0.001000647267508465	0.002989383888205503	0.3206054275281295	0.001002753510676345	0.001006651359403432	0.1332940468678709	0.1251731875335214	0.1237523027579246	0.1869069267648982	0.2703977554310886	0.002964040226062478	0.003512558982249015	0.1038049019556043	0.001978256382738059	0.001002115719285558	0.04901782517105389	0.001009527409322438	0.1457412505723619	0.001499651824169051	0.0535041439925773	0.01480332418311829	0.04786779004683953	0.001000461004503598	0.001000631565759907	0.001190594583827881	0.07080503798570213	0.1978134704609357	0.1722207262835209	0.001020918691216285	0.01674386618230948	0.05721516275009605	0.02872390111687422	0.04157089290987309	0.001013892305521584	0.07238252862252559	0.06848932608156469	0.001007388013214665	0.001003835278211027	0.007191468966517543	0.07384069725273797	0.01208526158495146	0.02307718983569879	0.001824661194263217	0.2067254824939986	0.001000505911085534	0.001000994365832095	0.001005279862975976	0.001001775121661965	0.001000477877125174	0.001001180594992903	0.005167710417484	0.01382737261191773	-0.0153816577198152	-0.001168056783268457	-0.05111220319296187	-0.04696224658801729	-0.01064710806889817	-0.01958026450242149	-7.115832488721217	-1.875049573410142	-0.2413800158984573	-0.08796928649662453	-1.253826186362118	-0.6252808992521885	-0.09421564714857855	-3.240554607848364	-2.115917745331072	-0.671131923633176	-0.1360502633902587	-0.07045518700109504	0.01451832678456674	0.02001678789269206	0.03216402679472	0.02001453853377169	0.2689266477907462	2.14446702924282	3.488915538515214	-0.1352414525794665	0.03083640583357007	-0.05048953105646636	-0.1326634724012956	-0.08333626238108449	-1.502926055592828	-0.9194445958846649	-3.731663434064949	0.01412395368729874	-0.08863575952318854	-0.0002501560641952521	-0.1043987123050714	-0.006251677345445896	1.507041153527532	0.02540037269265339	-0.6683353581171193	-0.6239371655878794	0.06387386055961021	0.1993608676326704	-2.512918524644214	0.04158157035520547	-0.1283464456705334	0.6809418662233711	0.6897575337317574	0.6483887443268378	1.561263064904932	0.3627394372151165	0.04606219085081101	0.00667537972625087	-2.469847727853985	0.2340381800468585	0.306212724455918	0.2085250343313645	0.1035693530696092	-2.540651513943839	-2.850271783354843	-3.523973263683566	-2.174666781601619	-2.48513500370768	0.01625084144276424	0.04597905922695483	-0.2758428428829168	-0.2221697973707638	-3.317940145366358	2.958334237736045	0.002593058388804358	0.5334519083477547	-4.389450432498868	-4.110661138996518	1.473043619296141	0.04128028201679947	-2.306884783046343	0.1600833023885402	0.05863227010504537	0.004674573180762019	0.9766668673392177	-1.127789508599012	-0.205508601295074	0.1581170053385083	-3.228306275752974	-2.424341936650768	1.210512227714603	0.01857483958662848	-0.002802592418444994	0.1281577355154246	0.107953096853783	0.1533717730788401	-2.092579208160469e-12	8.705777181131654e-13
0.09	-0.01520437272415001	-0.03792655436864305	0.07813009525515963	0.3234919876580173	0.908891018695421	0.0003524550393268305	-0.1932074527103787	-0.08230963198690003	-0.1017535272641579	0.4014408260304143	0.04313250156975466	-0.1155465964881406	0.01469102253081822	0.04410649354845586	-0.08450631917493649	0.6324209222115055	0.2294269229317825	-0.6324209222115217	-0.2294269229317392	-0.3980182691177925	-0.04438233975838881	0.02797355934062786	0.03771992666059439	-0.1433076425693785	-0.04476939988430863	-0.1910747493990768	-0.04323991531501862	0.5235279173610741	0.8862228860785316	-0.04563973563924713	0.02716949083033271	0.8639277445387553	0.1113406218216029	0.5932325869228295	-0.68029242321788	-0.6593084255202315	1.665529471733502	0.2406926505568073	0.1277994870937035	2.521719679100118	-0.9606416189419109	0.1206034604621569	-1.777935049946808	1.050770408764424	-0.5378146244705533	-0.09306515028086865	1.027493840423163	0.2656682136106797	7.346478002059185	1.377509655167492	-7.34647800205916	-1.377509655167558	0.6988267731998742	-0.3315295631689342	-0.02752475869829537	-1.446143390641771	0.3961857469355479	-0.1163203242167054	-6.439831499587563	1.10985734299128	-0.3082295203647568	-1.378265579571644	-3.3444753358038	0.1312409824428706	-6.532080440784196	0.1154145055603892	0.002566060099302777	0.01126235668960632	0.001652321213183425	0.009442635626875169	0.02698806439206243	0.02010212313349711	0.009353132333298533	0.01090795255287535	0.001062805480096628	0.04196909798186266	0.2575029393060024	0.2855480203951372	0.283020264120374	0.2902637730095358	0.04830556805645635	0.04649457119371147	0.003098962836246383	0.0379982007779153	0.01555494482558277	0.0272098869063412	0.003049347684614699	0.02982011972770353	0.001023121238276451	0.01237887711240692	0.001003717708582797	0.008443456973656458	0.001001249606091499	0.02359440548429051	0.05901687225215801	0.055446950303251	0.1148441862518123	0.1293664299009937	0.1719163459047819	0.2088236160581077	0.001911596128921618	0.01853735282167689	0.00102095800987542	0.01157491715612404	0.001107251274551461	0.01165119378393919	0.00382258033610237	0.006555926793661177	0.002048498722695109	0.009188672556594406	0.03546682106603413	0.05403329882276991	0.01691044765748309	0.0451029098773295	0.2221148579346892	0.2126051603525427	0.001514358772562817	0.01557428250282674	0.001300997596914605	0.02349984264086965	0.001009042111013611	0.01514177805094451	0.004283623960602264	0.006305390374148448	0.001014621672343146	0.01874562891313098	0.03375276065161557	0.07009742594400921	0.001021861586889519	0.0324405852990018	0.02239701445582451	0.02097508760692116	0.01579340240496322	0.02403414323150172	0.001000635127703584	0.01422855214361709	0.02042645604995674	0.04536056238109953	0.3283287471336133	0.3196910022470744	0.005558465057130322	0.09617106184877292	0.001600888438021941	0.03457335474035804	0.1239147575933314	0.1089288091582927	0.1150930334342604	0.09039069412859489	0.1146926924036168	0.1006015411501925	0.1561790501329829	0.1691708631436838	0.24127454826802	0.2271786268770521	0.002649048846213334	0.007588785925323711	0.004223313552081874	0.0008133770532281009	0.1490327185257437	0.09641355983262506	0.01665896256859414	0.03971347970424748	0.02126800465626305	0.05463735894440405	0.04604323712281057	0.05080433990699825	0.001008319368558046	0.03955169730604931	0.1851900713881802	0.2155125355382395	0.03060570295599295	0.06253398285105552	0.101603144698369	0.1197850771294116	0.09425333147104724	0.01414308348963234	0.1227479469014945	0.01687563922705902	0.001000444881401205	0.00502145538826204	0.001004689281405919	0.007042168410113331	0.005008050920177648	0.0160660353402367	0.06836747120692661	0.06712348020170401	0.2412947538565346	0.2321084465192953	0.1376211363706399	0.1775746884138668	0.001020743099996845	0.01207398018402634	0.0155264791362423	0.02921004663553514	0.1910975342164955	0.1259348738605797	0.1551956865298739	0.145670737014295	0.05394347027370547	0.08020052409659931	0.0010123343605073	0.001832894930856292	0.1234248769774504	0.06105130112474333	0.06471947458478081	0.0822587699140624	0.001006541123327157	0.005061091661838707	0.001013651709344156	0.01916869190334581	0.01115164585181588	0.1347830127709351	0.08588340320949635	0.102292989271866	0.01803072012387052	0.003583193593196232	0.02168813000429019	0.01753787123647606	0.07921492900156593	0.0334949395117957	0.2395469761221491	0.2650434873218134	0.05663253581966183	0.1197382348029211	0.001923206427479991	0.09359325118956119	0.001004608987057871	0.03169654402866771	0.001001545252376659	0.01374833646797163	0.001000577981442617	0.01185556516596632	0.001001101019826881	0.01661209561075512	0.004177322319507666	0.01372277812024101	-0.01509949061594643	-0.00047281876136462	-0.05115864607572673	-0.04671058269206267	-0.01046393005647201	-0.01725550578302628	0.001086681744371038	0.001003997142972027	0.008389891142319467	0.001848826050670215	0.001009309270868015	0.1995591676222759	0.2509902386848362	0.03846636361612931	0.00305099162357754	0.01435275362492718	0.008657940105917828	0.001063850516158787	0.001001199757098198	0.001000704854618512	0.0557357830719277	0.1561947957040188	0.2836494720609174	0.001154017609483073	0.001023416733471249	0.001002832392056509	0.002011862627248717	0.001488751591702295	0.02174666882454705	0.00809798183764945	0.1585995466014742	0.001623234432756082	0.001012956863939967	0.001004622992915232	0.001156087923199902	0.001013607860440004	0.05861077561107339	0.001012354482254531	0.01112013834459964	0.00857889391205079	0.0010006031075888	0.07023984652875055	0.2952524555740147	0.0182464261227143	0.001005060627234203	0.1323997123993108	0.123912080963199	0.1233151505393652	0.1754014143156885	0.2431250698223446	0.00386250968334396	0.008174217237941048	0.09825105595023133	0.05935519212199763	0.07912392006406546	0.04436768024873517	0.00100867436051043	0.1202937448507763	0.02479913136771215	0.03171333908855425	0.00852642787553352	0.02986222223245142	0.001000485154646405	0.001000774733171697	0.001098957488646312	0.06888150495247551	0.1760227824944765	0.1622923530588901	0.001021693730386643	0.02939365914755533	0.0313300238295653	0.01846187804157059	0.1294897533418871	0.001011682170661435	0.06322806400262938	0.06414198430649833	0.001008106850372434	0.001020347783780894	0.02584978023416861	0.07115963805569979	0.02127616634160354	0.02818320057664266	0.001412614621116881	0.2052968143631572	0.2247941832237565	0.001004969440777234	0.001005419304267636	0.001001797012777708	0.001000559803616457	0.001001272895426917	0.005302857780865613	0.01112703394158694	-0.01517594631963633	-0.0004917507565340724	-0.04765628298850004	-0.0493406998544075	-0.01180377778959816	-0.01777469716812397	-7.536408835623083	-2.184620703235609	-0.04963767997316043	-0.0176842979775175	-0.7384293396195882	-0.3767312744917227	-0.08029746356405155	-3.369066748782651	-2.178986039038295	-0.4524533291371934	-0.1243847171857154	-0.07836243293526511	0.2867587344299738	0.01889810638708336	0.03465139936922901	0.05460909803682273	-0.1853230217023451	1.865963626996603	4.841367049421147	-0.07133172503152704	0.02882037546385285	-0.06859861874285529	-0.07773593955729689	-0.02156751025748998	-1.021102175798819	-0.6153477329982802	-3.425343636600427	-0.01366100635238575	-0.0897849132301218	0.005586810890276543	-0.2028788599600783	-0.01219957923911915	1.521454666756187	0.03508823946574802	-0.5399778088587733	-0.4152182550670167	0.07372290857708999	2.870809449208475	-2.490947507897403	0.4136806949152325	-0.1147854820881167	0.390352720110248	0.4093089118688675	0.381202783050278	0.5227310351591685	-0.3713385268178186	0.07409204221141906	0.07202836983450953	-1.754062629415271	3.123745354039501	4.274901294589159	-0.07578787325174063	0.08724697954570727	-3.550736827945158	-1.51257819762925	-4.268597472691162	-1.327178683470848	-1.481990635494867	0.03083699550336059	0.02630143049703084	-0.2787170879853743	-0.1661811816521442	-3.025222540270757	1.495744879810658	0.02043027128867369	0.8463905843481911	-3.975065904194877	-4.393704510440541	5.285035131908663	0.05317696213025985	-1.654108260170017	-0.09854038512161442	0.02359249849761988	-0.002246392285451015	1.080968756242074	-0.7856311961643221	-0.01003790058871711	0.2317222959996163	-2.480716087602397	-2.123858415359626	8.661859933483472	-0.08053483832604667	0.02940255210897903	0.1272099796931382	0.1064583954469197	0.1548362495407577	-1.15910396031451e-12	7.994872516581402e-13
0.1	-0.009618999851359673	-0.04443286554905049	0.07206933991550205	0.3399001193234654	0.9113015144554079	0.001620395242519481	-0.1666041575104577	-0.09156923142575207	-0.09827608407575474	0.3833744836574849	0.05332557404932653	-0.1197930569295714	0.01359145601405146	0.05374709205309833	-0.08223625729158912	0.7046737328164355	0.2417610730813427	-0.7046737328164455	-0.2417610730813054	-0.3902937574428174	-0.04752254799013644	0.02763363276118481	0.02351379886446929	-0.1393898832884428	-0.04570568173091149	-0.2505599804292679	-0.03079777202660404	0.5208611683072557	0.8714694843725351	-0.06465510672433165	0.02828105530970827	0.7864005490911331	0.1117816081074098	0.516755143759231	-0.6228199157597253	-0.5395461500198959	1.61582588329288	0.2392713369678755	0.1246526062731849	2.781595056802698	-0.8944722876138975	0.5991784620485305	-1.829944373640302	0.9837849101830112	-0.3331331462672057	-0.1181186432673258	0.9009095357084719	0.1765089507856184	7.047448655222691	1.078955325928851	-7.04744865522269	-1.078955325928853	0.8413520410371024	-0.2962368830191	-0.04051380417714796	-1.394839619287212	0.3870440241453993	-0.0729952399236294	-5.194547271195418	1.344607541771616	-0.2199808713997608	-1.565369395434418	0.06002393252814926	0.08870099062214067	-8.812583022984048	-0.02948319933760013	0.001838130913040386	0.01063816096292425	0.001341123930034169	0.009293655769444228	0.01768556256440939	0.01413714363247841	0.005688568043217909	0.008156914852832696	0.00103782133702408	0.04129016211277418	0.2343065776924164	0.2535949536941235	0.2687349259800652	0.2693439687228925	0.0433119049621711	0.04260259825805675	0.003086514005985511	0.03691027454247647	0.01476860453343755	0.02639881963051862	0.007845148615871484	0.03365834534881019	0.001059221703117096	0.01257141891121436	0.001002529642582296	0.008806959855020807	0.001000988597022598	0.02428629772091063	0.0551721893968788	0.05196545686109214	0.1356314367395028	0.1468465610832174	0.2308358702479854	0.2618608312134848	0.001525856726527303	0.01789000259525781	0.00102732526657646	0.01188445755832406	0.001057177244592916	0.01111607508437058	0.002943526092159038	0.00593116122368026	0.001763916433190782	0.008942667593777419	0.02931498048381326	0.04672392075659592	0.0124934758823863	0.04057299707612357	0.1936357721227772	0.1808217074314246	0.001563571535358725	0.01541815792212142	0.001165825441267852	0.02285453572887611	0.00100717611940472	0.01519955048670944	0.002766257718424858	0.005138424417003492	0.001015541866381892	0.01865529192015719	0.04937111550936168	0.08506139320458286	0.001018927489977826	0.03279000074088929	0.01601233091122361	0.01634331747002183	0.01186205662169441	0.02050162531225743	0.001000607378978967	0.01498142002042524	0.06039792045229778	0.08062899861637633	0.3128160097948515	0.2959573734954442	0.01628636348941618	0.1015176052834209	0.001314462424782475	0.03369518615229071	0.1271028816063172	0.1113262627305242	0.1183671157536928	0.09300011285677044	0.1180761702013001	0.1030464035763951	0.1610767742858087	0.1700913861085125	0.2366279504604098	0.2195262919004793	0.003480252308772694	0.008288436542945731	0.007397896510658381	0.001742940705323961	0.1278047070366944	0.0825342082480605	0.05120998545307859	0.07968192750209428	0.06743292670120395	0.1056823971350957	0.04410615461551066	0.04903411630821331	0.001008250847560288	0.04033907200626764	0.1552842824101385	0.1786415244582521	0.03397592272325519	0.0518640551244491	0.06688680917075762	0.07669111230031775	0.05587623648439236	0.005851479051791411	0.08021887164213239	0.008081085386700637	0.001000470987591537	0.005296436375876592	0.001002849570989141	0.007418895457377881	0.003112106170372898	0.01445999320706878	0.06811829326545048	0.06539225746783829	0.2137066443356684	0.2035434946697904	0.1450703278355036	0.1861254452263047	0.001021416721029279	0.01241651148934278	0.02537353155289149	0.03845416293380483	0.1242153569309147	0.103298961806343	0.09823423375544574	0.1112335900742768	0.1074218030885722	0.1498919990400024	0.001011401973004894	0.002482656008208888	0.09674419121210062	0.04805671416974876	0.06339600641408459	0.08025295814411387	0.001007494391630592	0.005613166752267691	0.001021493254111323	0.01917169044028239	0.02308001230871979	0.1458957052679531	0.07900577195422707	0.09571748083740074	0.02200889600759466	0.004023937697348657	0.0260518716280077	0.02021763204252535	0.04494541672531401	0.01746792691906451	0.2270703040043383	0.2456475753100059	0.1778021092069867	0.2126498104851739	0.001483708882116638	0.0902587196810692	0.001005037177226389	0.03231171588206372	0.001001672284915675	0.01501008415441369	0.001000592205353428	0.01289472272431385	0.00100120941605719	0.01815646236794985	0.004906702541675492	0.01108519614491629	-0.01506307947808879	-0.0002136555477729524	-0.04767486014160559	-0.04924003429602567	-0.01173050658462769	-0.01684479368036603	0.001020376758717892	0.001003880321473189	0.005963789167217414	0.001519745788678121	0.001011822659255008	0.1848584210809975	0.2332751009201419	0.03613406706558523	0.003088671580375033	0.01353284587253745	0.01630384567868413	0.0011229024980262	0.001001275034298971	0.001000706956862985	0.04611088477580431	0.1752572310674139	0.3703780462689558	0.001074364300364037	0.001041930314971384	0.001003064505204768	0.00196743204676762	0.001431019333990364	0.02223798764767566	0.007099560735798848	0.131801934060426	0.00161244283935021	0.001024078421785138	0.00100553716713705	0.001084407822549512	0.001018630156208607	0.07589704567843152	0.001018177180842241	0.006943021879165411	0.006610292303186637	0.001000558947637166	0.1374903091693378	0.2698994836198984	0.03549009873476564	0.001003469895085313	0.131505377930749	0.1226509743928697	0.1228779983208025	0.1638959018664817	0.2158523842136026	0.004760979140622201	0.01283587549362842	0.09269720994485961	0.1167321278613179	0.1572457244089103	0.03971753532642469	0.001007821311710204	0.09484623912919132	0.04809861091120769	0.009922534184523409	0.002249531567951155	0.01185665441806332	0.001000509304773255	0.00100091790060243	0.001007320393484941	0.06695797191925387	0.1542320945280197	0.1523639798342497	0.001022468769561933	0.04204345211283558	0.005444884909040669	0.008199854966267996	0.2174086137739737	0.001009472035799791	0.05407359938273361	0.05979464253142418	0.001008825687568598	0.0010368602893769	0.04450809150181458	0.06847857885866226	0.0304670710982564	0.03328921131758737	0.001000568047983462	0.2038681462323153	0.4485878605364536	0.001008944515747742	0.001005558745561843	0.001001818903882352	0.001000641730084587	0.001001365195871191	0.005438005144247353	0.008426695271256149	-0.01497023491945741	0.0001845552701999301	-0.04420036278403808	-0.05171915312079766	-0.01296044751029812	-0.015969129833827	-7.770130849900613	-2.729553370071428	-0.1186626887598425	-0.02505414612682168	-0.5008733739432436	-0.1825351886741184	-0.05331179634567901	-2.926340131761853	-1.957558915398343	-0.3443745626135926	-0.08929680167723353	-0.08336729089895538	0.4652638393394305	0.01997641912206099	0.03823125793910392	0.08268248764973794	-0.4852562618093141	1.638583086380105	5.680527465911537	-0.06828158444570023	0.03434437698780135	-0.02876860411400717	-0.05209892778242541	-0.04120042633839954	-0.4210724657418512	-0.2865116187226801	-2.893811569321878	-0.01278749852787376	-0.02894494975536838	0.004876455918556164	0.0236546027421848	-0.003411886405062333	1.458432906439973	0.03279859746868515	-0.3813274102918226	-0.3082425255687145	0.07550640881552735	3.911001751282103	-2.213138592678273	0.6295976265347327	-0.05277297914905593	0.08701287840439606	0.1093177425123282	0.1065202782764122	-0.3031915316764695	-1.169870864013451	0.05858131900073733	0.1091849606796924	-1.018513718797392	4.641242541070127	5.472209639355303	-0.2618880594917123	0.07008863133655825	-3.675994037274881	-0.7107118948747619	-4.217590255421438	-0.3014325278497196	-0.236534905621975	0.01990641260952804	0.05752801444508469	0.00532866026823462	-0.1940375249396628	-2.678820408516671	0.2506566748278944	0.05003769087158632	0.9710533584358058	0.04959646719975487	-2.057120276687881	8.564506499233874	0.0791155756131165	-0.9335046095369999	-0.2917135480862074	0.1064764777841617	0.005248792356796134	1.132829562780276	-0.5466700121252459	0.08073750568540577	0.304010320923605	-0.5229985372494631	-1.741713805588162	8.681904715755476	-0.6677168526911399	0.100036642894232	0.124915024395752	0.100655000672509	0.1535843769327283	3.823603790911261e-13	5.640106317998977e-13
0.11	-0.004983452730186888	-0.05027947148494441	0.06747175178094392	0.3558092797491098	0.9136516288330355	0.002822252487409713	-0.1378004540525578	-0.09989963936170825	-0.08934500872396005	0.3650536906618768	0.0626073974404296	-0.1225731963739862	0.01247722418950049	0.06201599204291391	-0.08110380151203404	0.7730321085988234	0.2511918523688741	-0.7730321085988306	-0.2511918523688275	-0.3812952123706509	-0.05031953127109302	0.02716618186999774	0.009748660122446639	-0.1355793643792278	-0.04628569955519223	-0.2824133949187849	-0.016696350211499	0.5192725226244888	0.8552020466437983	-0.03446161070191749	0.02899131235177659	0.7029054214129632	0.110946145756799	0.4116476086307074	-0.5403632779565339	-0.3772959366706033	1.566503754353536	0.2313183080068528	0.1147083372281865	2.975781061928736	-0.7547279279235449	1.163936917061172	-1.83465348320685	0.8641103176164757	-0.2353017557305919	-0.1045075062470214	0.7478907712953269	0.04747254207210352	6.612021313824672	0.808142532697591	-6.612021313824675	-0.8081425326976188	0.9541953443812909	-0.2642501942174215	-0.05310051023147305	-1.358660930142909	0.3755488677401874	-0.04433886957557814	-1.334353883295039	1.468763643893418	-0.09130405345594055	-1.684640037619085	5.453398188194628	0.05366389143899312	-7.80985557757948	-0.1359290751989051	0.001435454682570151	0.01033905141101245	0.001175731533054903	0.009309332601022209	0.01144713740257199	0.01021569358465184	0.00359237963898996	0.006559229087551961	0.001024957607820552	0.04079293004868789	0.2138913421533327	0.2266394870552632	0.2538082969006497	0.2509297145330541	0.04068400870209373	0.04061476830885553	0.003147924008732459	0.0361527076789465	0.01395071811538972	0.02556302146487198	0.01130495150084332	0.03724910524933215	0.001084531700520845	0.01274630837221831	0.001001982388404837	0.009188763873335646	0.001000880823412629	0.02520300208409765	0.04902705158746572	0.0467241034651211	0.1489278664064112	0.1585267496906862	0.2833979251515062	0.3089803198054394	0.001295089898401943	0.01744027166776187	0.001044417980791714	0.01220423224025587	0.001030461251939648	0.01071857280794641	0.002398609348286847	0.005493270563517783	0.001571892513404477	0.008796969616022665	0.02613684969636266	0.04338380441514778	0.009873313809068401	0.03829446158938845	0.1678664030190348	0.1544389701813163	0.001506718017114306	0.01505714359822711	0.001095001909628306	0.02243096532800972	0.001006326906823723	0.01528386066319301	0.001933499368953702	0.004373554065817607	0.001014956899816694	0.01858470433784249	0.06403300347379069	0.09860637775328832	0.001017673843652671	0.03315060127688217	0.01130914112005811	0.01299524591741722	0.009171827910559606	0.01802271517064331	0.001000628337397561	0.01577516032349832	0.1022588393601027	0.1206300238383093	0.2948395708880114	0.2751259224198561	0.02489981853320213	0.1067800914757822	0.001161961740143297	0.03298094320346518	0.1287438422792938	0.1117637729514598	0.120176210559976	0.09376488930836262	0.1200767720582243	0.1038354157615172	0.1572071942329698	0.1627777011449322	0.2239962812820794	0.2047639286446399	0.004334919403915518	0.00895562016568878	0.01058139972962617	0.002694606804530621	0.118982564066245	0.07606891881708823	0.08035427098687123	0.1168045824426369	0.09127324704141102	0.1310688917047598	0.03999542916464269	0.04508114833640117	0.001008040906119576	0.04095617426544591	0.1322756575320199	0.1471216142290272	0.03466006263690891	0.04379457725273912	0.04041658080851122	0.04132218656567756	0.03202762898940463	0.005205333814698901	0.04975082551263348	0.01008742580180604	0.001000507650376653	0.005593482118872144	0.001002007163867537	0.007899431998075091	0.002117538207759005	0.0137789824378719	0.06996925315483389	0.0652784015479112	0.1881856063203473	0.1780853267149561	0.1424297486513508	0.1832865396836566	0.002906433272913064	0.0148871113032964	0.03246478752050385	0.04498248540338785	0.07899497729794637	0.1079636011586308	0.06418993055488442	0.09968167798937154	0.1351326439527103	0.2005206231313038	0.001009546651949276	0.003357913205784166	0.08047065826572558	0.04091517002853511	0.06003261361864252	0.07636394863904154	0.001008336840256262	0.006344278708969133	0.001024249513117545	0.01917066556978953	0.02766740240018874	0.1543073092057145	0.0766806224464614	0.09293050152207913	0.0251969357195537	0.004384628478822931	0.02983263002466974	0.02284627786364612	0.02473607026540349	0.01652261564434498	0.2165339222154006	0.2300832281948617	0.2362137279663223	0.2398492421846838	0.002530849026684896	0.08090014448779519	0.001004753649000949	0.03359079557186354	0.001001729803384074	0.01627586125542226	0.001000615439281187	0.01392168995505878	0.001001280004502378	0.01969374366909582	0.004828307636588345	0.008423999368993561	-0.01487870309480538	0.001058840677661576	-0.04401227513621634	-0.0512979344566571	-0.01282869698776542	-0.0158373240655447	0.001011110372208964	0.001003065049183166	0.003488492216542861	0.001262169046907748	0.001011354698098502	0.1713593091461715	0.2194317946869359	0.03874863523285386	0.003317020746858996	0.01265498200542137	0.01390876129810986	0.001100702647728204	0.001001529500634843	0.001000820878845224	0.03748811639342729	0.1638220852202743	0.3878760366928125	0.001037799622074188	0.001079365062579792	0.00100230685955583	0.001709966159085411	0.001321250230605124	0.02273460025713425	0.006994494552199169	0.1194867728404604	0.001307800778748977	0.001018877393837648	0.001005363582468349	0.001043606528259143	0.001010725136753928	0.08773227648579345	0.001014839359770739	0.005537591852315934	0.005986490455313979	0.001000727311353481	0.1750566670808924	0.2501610435227419	0.03357901684454834	0.001002807491954043	0.1308969746181016	0.1229536213332754	0.1230892475669061	0.1398127267392372	0.1886583486836363	0.00563417197627241	0.01496755805550454	0.1173590311993684	0.1175986273090587	0.09100364496840521	0.03112992196305649	0.001007823356613444	0.0983755653254863	0.02455113626519457	0.005462116915219944	0.003988082993573676	0.009535455911007372	0.00100057668630852	0.001001310362118287	0.00113398478021702	0.07700570199685591	0.1359680059256525	0.126084768807954	0.008136457933750445	0.03928450259873003	0.02288835332890364	0.02692506887107483	0.1366809917299736	0.001006045337354748	0.06186738067780318	0.05233087311883121	0.001009541753308123	0.001018875252474879	0.02275576715210858	0.07801607522992346	0.02733475844759608	0.03487575287248056	0.001000639820478826	0.1927168250281948	0.2247978076615366	0.005838117047637643	0.001003527760756934	0.0010017649201711	0.001000637831269646	0.001001343535377988	0.004262154725374598	0.005760645871260849	-0.01462110125180038	0.003030765229065263	-0.04019922001256922	-0.0530188596859761	-0.01382148697287689	-0.01472440983609702	-7.886521947037396	-3.260923734047102	0.02104049265307952	0.01879509070593108	-0.3083967052314495	-0.1333223767620565	-0.04383074488094977	-2.478588869950941	-1.733135402163075	-0.07251604742843248	-0.06022164290695901	-0.08428439879165107	0.2486518155170598	0.01556559304867262	0.03935944679553231	0.1018316763875472	-0.5663683018145735	0.6884638676745187	3.805179290958011	-0.02933544917297164	0.0312685745465053	-0.0423032311667771	-0.03718765644326117	0.0006726929818833946	-0.2470585532830835	-0.1689549215375922	-2.382704033466532	-0.05606158949262736	-0.04513803617134855	0.01099650520514713	-0.1215703034284068	-0.008502997531998454	1.247950588462551	0.03786652182367814	-0.2859276886166701	-0.1962273671592694	0.08294621210532889	4.027307562497668	-1.968141102296519	0.4237356178616592	-0.08039508772748301	-0.001002376811701085	0.04285606529883584	0.04749171620378724	-1.139339703010859	-1.76351996657206	0.06855938532825095	0.08413600430870728	-0.2662011084815571	2.734867294968279	-0.0896220261447198	-0.5127269609177311	0.05213625654100616	-2.620065790256117	-0.8554025511116972	-2.782045958539364	0.09262174627686245	0.4801543009556979	0.03511947002447015	0.04556388786716953	-0.08898507745848248	0.1494246790903374	-2.411012118321481	-0.8227245547319393	0.4171855407654791	0.3696165321738477	0.3618355334217349	-0.5153505952656311	1.557926491730199	0.09316738744208065	-0.4866339844854963	-0.4824663107892975	0.05553567555030083	-0.00315604375047938	0.6040165688076747	-0.03302270571449104	-0.001038445717588035	0.2294723293957194	0.1514273688164241	-1.388894379652241	-2.284690326325135	-1.098944066612297	0.1539810740801503	0.1279570448404631	0.1039450327016612	0.1538604087924275	5.240016350661482e-13	3.301737182077116e-13
0.12	-0.001360181115113535	-0.05511737123881186	0.06457693198655577	0.3712401454612758	0.9159392160049122	0.003894351877302159	-0.107155827728751	-0.1063261625513996	-0.07545933955928336	0.3466726288401674	0.07043839139417661	-0.1247472323055586	0.01150571019657128	0.068605313659961	-0.08133699971121579	0.8366700553443012	0.2579427637575195	-0.836670055344325	-0.2579427637575012	-0.3712930831354981	-0.05282936029538022	0.02656913983313	-0.003668875758902387	-0.1318691237327989	-0.0466190700152877	-0.2804114232270516	-0.001560762695860591	0.5191639714720859	0.8378462458740275	0.03390731536465332	0.02936060261157587	0.6317351762409843	0.1090966305151577	0.3143000425207049	-0.4210786793476123	-0.1989924819807802	1.520166940597217	0.2267658957403465	0.09870103527362821	3.149779629992882	-0.5136953383777892	1.590097224650822	-1.84199813880843	0.6936190228007391	-0.2119124436095113	-0.08957507698755469	0.564993861166597	-0.09662184495898377	6.10336284783998	0.5429817461524117	-6.10336284783998	-0.5429817461524132	1.042068873634338	-0.238806031685198	-0.06643203331330935	-1.325319047152457	0.3669883715881676	-0.02366576708657807	1.576529965038027	1.551440681862935	0.07603803467300523	-1.783042003641217	7.695109941385789	0.0205076341769527	-6.347606521744863	-0.2322937775429207	0.001229160593716669	0.01030296511572572	0.001092598337166167	0.009481669151751951	0.006991473155168932	0.007469608138934409	0.002404404208712311	0.005564059069407891	0.001018294370943728	0.04045962464556954	0.1956316556770429	0.2037464628163136	0.2390673900177092	0.2345243910877653	0.04048434463444487	0.04076578490612319	0.003292476835296051	0.03574574024704657	0.01310227666389075	0.02470329052349363	0.01187354560865016	0.03854665515401556	0.001086077396602721	0.01289401317189907	0.001001836198020868	0.009618746813024916	0.001000883954334771	0.02634639707701754	0.04167191940241303	0.0405710131370792	0.1522128912565602	0.1604360230879036	0.3217180916443766	0.3392005978021894	0.001161332824336115	0.01714987665496416	0.001071685116347514	0.0125429893524075	0.001016729174718893	0.01043858286111821	0.00199660409844305	0.005153239054123735	0.001420908025871917	0.00872835871045905	0.0246978395611245	0.04178059467608853	0.008479507717856702	0.03719870978650602	0.1466222468563365	0.133168263706801	0.001325995138627196	0.01436400166642824	0.001056992377393871	0.02216439688787336	0.001005815675219957	0.015399699106382	0.001495106121087553	0.003808185722074885	0.001010710123846737	0.0185292846294564	0.07710770107567357	0.1099681366770491	0.001015377605171434	0.03351823141883056	0.008188497673469805	0.0106719479302827	0.007487836892220443	0.01640332068196452	0.001000723036265297	0.01663443546890535	0.139944291928802	0.1599372352541243	0.2759940239801804	0.2562947618523595	0.02836874059813675	0.1100090377590688	0.001085358277340237	0.03228089485183815	0.1294654171787661	0.1112763843424205	0.1213607529179837	0.09384160451264695	0.1213353304585847	0.1039204290496316	0.145301153756367	0.1477087072094278	0.2058219280075713	0.1846375289807163	0.005197378760462934	0.009533703847268453	0.01323098511149289	0.003485415694174239	0.1238303047843201	0.07737704725672233	0.09606431951884259	0.133410850359926	0.07508404295157835	0.1099957305978366	0.03375506516691799	0.0390991485709819	0.001007937009914839	0.04135788585677238	0.119470325300066	0.1263986530194121	0.02381685385028762	0.03571162666957388	0.0232027692079047	0.02253317178879729	0.01946494855747849	0.006112279294154274	0.03092343333971886	0.01453119765192354	0.00100055968088893	0.005911160458724009	0.001001782503905402	0.008469865098720828	0.001681099607981662	0.01373120639129488	0.07542969301177109	0.06794391781258588	0.1647368323163278	0.1553592735859259	0.1302251540349795	0.1695852187043283	0.007376639526476674	0.02022228768145468	0.03483401150754632	0.04654660151308053	0.05875040142234995	0.1001057550776389	0.05229759544988521	0.09568480906938677	0.1174510029102326	0.18098469232821	0.001006905246775998	0.004290634228441404	0.07437128320367152	0.03848743916438981	0.05479338189337039	0.0706760727717409	0.001009116062801734	0.007039675497339303	0.001016630206299335	0.01915452403870716	0.0195741112707873	0.159066543525695	0.079539132570965	0.09461108962767008	0.02534659834676588	0.004154386856470342	0.03255118597733409	0.02496214835235977	0.01360532811730797	0.01684629602542074	0.2056566824499352	0.2175149124727205	0.1861972637161204	0.1861025649494293	0.00545553251632301	0.07038092073724282	0.001003595951284436	0.03535537294284151	0.001001731542849572	0.01756355803285355	0.001000625100044159	0.01495775512305234	0.001001304443807786	0.02123344105103991	0.004018275722311312	0.005759567510355864	-0.01458448852193958	0.003380479392049824	-0.04012398495344027	-0.0528503722203199	-0.01376878676386378	-0.01467168752878386	0.001001843985690263	0.001002249776897515	0.001013195265870695	0.0010045923051527	0.00101088673696373	0.1578601972113455	0.2055884884537312	0.04136320340012691	0.003545369913336849	0.01177711813830382	0.01151367691749993	0.001078502797440147	0.001001783966978637	0.001000934800831577	0.02886534801104194	0.1523869393731298	0.4053740271166631	0.001001234943824449	0.001116799810188301	0.001001549213915489	0.001452500271400631	0.001211481127213074	0.02323121286658611	0.006889428368598212	0.1071716116204988	0.001003158718154096	0.001013676365892544	0.001005189997810845	0.001002805233982732	0.001002820117316563	0.09956750729315586	0.001011501538718573	0.004132161825460381	0.005362688607439922	0.001000895675070007	0.2126230249924399	0.2304226034255883	0.03166793495432606	0.001002145088826883	0.1302885713054547	0.1232562682736818	0.1233004968130106	0.115729551611992	0.1614643131536677	0.00650736481192853	0.0170992406173789	0.1420208524538809	0.1184651267567971	0.02476156552789531	0.02254230859969653	0.00100782540151646	0.1019048915217804	0.001003661619206074	0.001001699645951253	0.00572663441918889	0.007214257403949977	0.001000644067833386	0.00100170282362867	0.001260649166970506	0.08705343207446126	0.1177039173232855	0.0998055577816476	0.0152504470979166	0.03652555308462675	0.04033182174880426	0.04565028277587797	0.05595336968595838	0.001002618638890191	0.06966116197287421	0.04486710370623066	0.001010257819059556	0.001000890215648893	0.001003442802398079	0.08755357160118658	0.02420244579693635	0.03646229442737478	0.001000711592930046	0.1815655038240744	0.001007754786627268	0.01066728957954129	0.00100149677593855	0.001001710936437227	0.001000633932410064	0.001001321874872162	0.003086304306501658	0.00309459647126558	-0.01427196758414337	0.005876975187930817	-0.03619807724110051	-0.05431856625115451	-0.01468252643545564	-0.01347968983836668	-7.951142148498478	-3.534410026964761	-0.06605803600872605	0.006277797996824952	-0.2658004531970027	-0.06203203929948852	-0.02052646428543809	-2.113851651781418	-1.555772766487896	0.08339474674767319	-0.01917691532442353	-0.08815384603957897	0.006621840162068135	0.01453948690485658	0.04786704228830142	0.1280206136346941	-0.6676036481385001	-0.3155999556736242	2.300685346864255	-0.03641440095188399	0.03814086305050455	-0.005266138197732513	-0.03252709730415833	-0.02578301057687712	-0.07369114528037607	-0.0499548820205117	-1.871405414202618	-0.0792130202129265	0.002455442140022039	0.01118210916609103	0.06355500248476069	-0.0003783106822601092	1.021787781455249	0.03420451862622923	-0.1763726971585639	-0.1363393948781874	0.08861337731135102	3.772238990054125	-1.813080491057673	0.2228896447150521	-0.04993406008529006	-0.09796688758779253	-0.02829450694575531	-0.03427950111769261	-1.854253326001888	-2.242678145617893	0.04076133099015937	0.07701351873315859	0.5361698553210397	0.5379651364234717	-3.819721495949485	-0.6676944179937582	0.02701049764890662	-1.516604233353622	-0.7134064371582725	-0.9016080639006749	0.009185615457083707	0.2509513813679346	0.02403293214958247	0.07550732650202395	0.1319756048408554	0.3618369120013887	-2.132397443354437	-1.921826412495051	0.6229530036902196	-0.02178791334746451	-2.454900619496365	-0.5461116437069398	-5.468404479684883	0.09060834070313169	0.009258045870852728	-0.6514868204664653	0.09933344354498641	0.002225462154563782	0.4023556393118922	0.3468434720615075	-0.0374489750772951	0.2014552544442024	-0.2692002060966083	-1.142507526986596	-7.507317071157696	-0.8998465640112561	0.1971361790090428	0.1292989597761098	0.1024745881420402	0.1540675928213164	3.067138952897324e-13	9.675724211964257e-14
0.13	0.001354591909366548	-0.05875648041836333	0.06349355118277529	0.3862338577442024	0.9182062554163093	0.004784574718063768	-0.07481631984417408	-0.1101430261625972	-0.05846120316897373	0.3281161985169253	0.076539624615017	-0.1269984646193087	0.0106952769155679	0.07342735251902598	-0.08304439051156785	0.8943545146326606	0.2619605168278243	-0.8943545146326747	-0.2619605168277509	-0.3605697313781698	-0.05515231933915567	0.02583076989488135	-0.01678701558621812	-0.1281983950466505	-0.04677863331648615	-0.2650551230767486	0.01382071054810199	0.5209482578785676	0.8195781474721758	0.1044132677967361	0.0293203550171082	0.5717455044221977	0.1066586393674648	0.229540188291634	-0.3106916161166209	-0.02032995354157102	1.479568291356206	0.226527506074967	0.07932777661167084	3.312297394566373	-0.25502260065668	1.777931663915395	-1.87245406167369	0.5316354089437553	-0.2446226698904566	-0.0710461132294453	0.4052703433156861	-0.2427696169706972	5.429261842570008	0.2549664337126309	-5.429261842569995	-0.2549664337126483	1.099944495432055	-0.2274704674503345	-0.08048944246369633	-1.302001727909496	0.367873893520809	-0.009404312648708621	1.485979561998414	1.514680546118643	0.2795009274360553	-1.861760484074343	6.178374488547217	-0.02203176288758785	-5.668685716535203	-0.258236699852202	0.001117963370943709	0.01040074924749757	0.001048294687470782	0.009742518679661034	0.004086656027611961	0.005662619801284105	0.001719937873206447	0.004945689300193219	0.001014745135179849	0.04029859109013428	0.1789403010671199	0.1844543262387554	0.2244602355250956	0.2201871540973785	0.03901690353880856	0.03991426072836968	0.003470956801074594	0.0356149094346006	0.0122423026067512	0.02385449792037775	0.01199123998455497	0.03873833912144221	0.001074342525752069	0.01301573415594488	0.001001826443880389	0.01006484023725272	0.001000922637883599	0.02765243984555702	0.03432383535088117	0.03440013316588141	0.1516082772628038	0.1567713843278045	0.352398158201918	0.3601593545376522	0.001083500994536522	0.01696853753770591	0.001104181804544602	0.01290612215545951	0.00104278021469901	0.0102606491198598	0.00167145700772071	0.004839786344774232	0.001295793229109901	0.008701171179236279	0.02406345433883031	0.04114047503618562	0.007676794434027542	0.03675503555621416	0.1276580423213655	0.1161874714178964	0.001168050731417515	0.01349849176151146	0.001056035747989268	0.02209631607476661	0.001005521999921282	0.01554378178136383	0.001254229635136753	0.00335131350094728	0.001042177955960421	0.01852564647639025	0.08837542509467754	0.1190619262177756	0.00101375027431898	0.03390127019041995	0.00609177802090328	0.009089819536763544	0.006318036901566736	0.01523018828582876	0.001000836847115695	0.0174829906981651	0.1747985353804049	0.1965634360285859	0.2567264291076822	0.2397042901529702	0.03156613456616678	0.1126138748439315	0.001044557335299809	0.03151782498413162	0.1291670573357292	0.1096796606158775	0.1215246136911071	0.09295270962631072	0.1217553204650719	0.1030784391475138	0.1325389251604362	0.1316698344958875	0.1872340867665067	0.1631197724504824	0.006306447520239589	0.01023848056506873	0.01630687095163364	0.004489453803340753	0.1337543804010354	0.083879416907058	0.1073128702246465	0.1396748146135876	0.05453526824645864	0.0826665328607054	0.02770935730550205	0.03333025646151425	0.00100856621269915	0.04155374512478169	0.1112892132171908	0.1140449318800529	0.01339703808844451	0.03007824363888241	0.01282821091962567	0.0161117348193439	0.01246686920732384	0.004231728807482703	0.0197493682618103	0.0128425821933195	0.001000631166295041	0.006241268562864447	0.001001810645187122	0.009098881775729963	0.001441402447652845	0.0139828392173268	0.08231782622815717	0.07222913986874618	0.1437193681280315	0.1355113198521189	0.116533126232886	0.1525854962418866	0.01659369436124628	0.03034327095854041	0.0367890519355584	0.04726166507299219	0.05787728861614892	0.09607942381243163	0.05146063488355591	0.09363252323081489	0.1136851868000632	0.1641203065975421	0.001014557885445612	0.005146731273793435	0.07232050186168879	0.03919019916403848	0.04973342256796071	0.06508873966059249	0.001008625976442849	0.007654889129663793	0.001026158719141631	0.0191537336891234	0.01072211428626924	0.1629038314910645	0.083340231464532	0.09768566240264125	0.02539980171019644	0.00406470631238058	0.03460462668655633	0.02702050203940605	0.007543834038403961	0.01258619994582229	0.1928611993927874	0.2061245702555785	0.1266821649728154	0.1360149380339862	0.007392480342709217	0.0629283183804361	0.008418373342320479	0.04509584139320558	0.001001735944183712	0.01880987442355972	0.00100063537670218	0.01594698133428214	0.001001328034182549	0.0227170573012334	0.003927978871029658	0.003232531524212531	-0.01435425186590253	0.005330903918640164	-0.03681488375493869	-0.05377629008762264	-0.0146913204024576	-0.01331673688764127	0.001002437288401604	0.001002114863992436	0.001007285312809021	0.00100472511781807	0.001011190613397567	0.1450953920724824	0.191834788394259	0.03377972715696372	0.003753945638039274	0.01091207707210346	0.01263207637634745	0.001048271205673306	0.001001843643483711	0.001000986664350188	0.02291271409013506	0.1491551142957312	0.4226285285787236	0.001003505989360496	0.001155957682007991	0.001127718687565895	0.00123009325894154	0.00112643964240817	0.02344621255756517	0.006760468595780817	0.09158891510981615	0.001003832913751172	0.001090036552324211	0.001005238694249762	0.001003513023068198	0.001135938698038434	0.1067245478319414	0.001012526369162079	0.003628366976128946	0.004829516861022805	0.001001005722308965	0.2442347208854573	0.2116745232400038	0.03829215976696414	0.001002036764017139	0.1273547600000062	0.1204633055784669	0.1215594091440641	0.1107769087892932	0.1506058014687738	0.008305643275198362	0.02185212140546818	0.1541767511164122	0.1270086113783956	0.03105709733556826	0.01919704573086129	0.001010401828353648	0.09730843361672309	0.002497712731151912	0.001590560866275926	0.00396398022470745	0.006912989044680426	0.001000757585925986	0.001001955934331999	0.001132861899442788	0.09520833482903931	0.1044912892718993	0.0933176899633379	0.03621093064479142	0.04126034833320605	0.07078403219796821	0.05452060882464303	0.1525075508502469	0.001039361960520171	0.06962956324127668	0.0423333072425092	0.001006303737254253	0.001065845051845675	0.001006399961433594	0.08913096053541701	0.02653129724680008	0.03744192691585851	0.001000569288140359	0.1618403319419497	0.05719411952841386	0.00840686380220484	0.02916649339626905	0.001001765559280957	0.001000656341890499	0.001001378564292203	0.004511021671370903	0.0008158435804267872	-0.01418984263527279	0.00684447142979806	-0.03399922776750689	-0.05426838702409983	-0.01562088921465298	-0.01183142388591851	-7.942963653083853	-3.57307420731781	0.05030118745113739	0.03789409122241745	-0.1161529460603156	-0.05571634965466485	-0.009178587844326638	-1.754715112524762	-1.320349313876093	-0.2335613195391403	-0.005021994312592854	-0.08316577788123276	0.03341210351394212	0.009950481478280006	0.04348627580488588	0.1352601082650745	-0.5788488578103621	-0.4131007639615227	1.891372140528905	-0.006593273641119276	0.03599758488606012	-0.02221519206853818	-0.030602262834792	0.009643014040624044	-0.04932029829524447	-0.03502313952349635	-1.555277884264515	-0.09240191101900258	-0.006543366829803742	0.01665617416596529	-0.09979635666298277	0.001295094396772733	0.7964750885693399	0.04102827223993964	-0.1361691205846765	-0.1006618110826746	0.08199319105781806	3.553843124635222	-1.523632034093601	0.2939324412589854	-0.09232912918855866	-0.2223337060323262	-0.1509619369043968	-0.1354168312345961	-1.381921632543487	-2.02242004660592	0.09143520724082886	0.1204275831547133	0.7527916126844079	0.6165870255760988	-1.78582271747159	-0.501064083479506	0.01210967675791891	-0.9947937175287143	-0.3987853692956637	-0.4089887958919082	-0.2821332193580139	-0.4366554642928943	0.03768010417066245	0.0572475936525596	-0.0264179157121535	0.4838131252649087	-1.838027057126035	-1.487894732685614	1.34045719993698	0.1453733833357172	0.9964217368057132	0.01583427564229156	1.12471202354632	0.08071074462968325	0.1165918864200684	-0.4820190808007092	0.04115340856613758	-0.0004720925924115529	0.3663335067560865	0.2729089744661139	0.01361144651583037	0.2054498076639844	-0.465114944457091	-1.166081411078588	-2.836896187700837	-0.5677706250887924	1.616369724004214	0.1202741587329041	0.09522617989808735	0.1429716330038447	2.510810610917473e-13	-1.063567163059159e-13
0.14	0.00324833516976567	-0.06141017275216087	0.06411740742039887	0.4008513667961511	0.9204674765179548	0.005480592283947571	-0.04102637088433098	-0.1115335189006172	-0.04053267407077298	0.3091602248914492	0.081171255325476	-0.1297654587175623	0.01011409725113195	0.07682784917983389	-0.08615065808780947	0.9451699488503995	0.2629300437477367	-0.9451699488504243	-0.2629300437477253	-0.34934733287485	-0.05741246345198717	0.02497440122130975	-0.02978276650907043	-0.1244973153048081	-0.04683030465817731	-0.2508668420475755	0.02852937981040597	0.5247276236370575	0.8007873800456321	0.1529206840060641	0.02905047515760203	0.5179943044198447	0.103873251560981	0.1500940897156363	-0.2239953101973885	0.1424549262999956	1.444926294401628	0.2256022338405755	0.05985998029806773	3.439867845064915	-0.02842116375552247	1.776175766244911	-1.92190679917353	0.399698520809472	-0.3150648004352258	-0.04372435372671477	0.2806854215313843	-0.37639720013415	4.729557833711194	-0.06666348392582569	-4.729557833711194	0.06666348392582465	1.141878222832535	-0.2262430454964021	-0.09003178037792182	-1.300841266259764	0.3730585827269531	-0.002087375185125581	1.342926140807288	1.416879885529973	0.4750539050745662	-1.887575808579649	3.295402696846721	-0.02541881882465352	-5.099912158458236	-0.3017731093000054	0.001062657610207026	0.01060271538093502	0.001026081525830619	0.01007959065197726	0.002610181341024973	0.004735434586826986	0.001376726843094196	0.004568243373092374	0.0010131233657232	0.04032608606612306	0.163452689506548	0.1684493715899488	0.2099554094644074	0.2079439111645006	0.03467850269309322	0.03649732377121381	0.003664355095888002	0.03568464541821387	0.01137845366621186	0.02300875289997631	0.01259874973315607	0.0392488402283047	0.001053355385022613	0.01309593823306223	0.001001851422958196	0.01053116499465475	0.001000967914908109	0.02909304260647781	0.02754211402529989	0.0287485057477556	0.1499621358107452	0.1522585484563858	0.3780707494378068	0.3770341634188763	0.001045725012676486	0.01688321416547729	0.001140007902186331	0.01329317879690259	0.001118905911655422	0.01015638737989331	0.001397452568638262	0.004532417435041837	0.001190686186593641	0.008707169198415543	0.02383537641879034	0.04089443839823551	0.007205810882214348	0.03657338348573586	0.1096133960633066	0.1014522092077418	0.001089390773559307	0.01254570444049921	0.001093751367722287	0.02222409430762794	0.001005399595665354	0.01571325755535045	0.001134055493882133	0.002914920372489796	0.001124485903806344	0.01858807481400475	0.09770010050999776	0.1258877376860209	0.001013449662684746	0.0343112975939606	0.004777134676871184	0.008026242738270812	0.005461203114395633	0.01434258992662029	0.001000948775285419	0.01829220974064443	0.2070703057277967	0.2310309369427919	0.2373095894464683	0.2254497574649598	0.03635655601712864	0.1158047799643243	0.001024108713577929	0.03064132795006407	0.1277942244161555	0.1068105932555435	0.1204711028566077	0.0907928164428914	0.1212860632811095	0.1011861253863807	0.1227575519166289	0.1195022662423895	0.171230960547581	0.1449581903251495	0.00775381257858318	0.01118723188751287	0.02017638203469446	0.005826636958122891	0.144448137268951	0.09220263026907331	0.1172610925957358	0.1437777770966775	0.0456344040495362	0.07148518292860791	0.02289094383837406	0.02877826531169095	0.001010169507250325	0.04159904580684175	0.1045197573755466	0.1056897042086383	0.008634837886756085	0.02802561527718281	0.007653339995081321	0.01382720655279262	0.007954632955493889	0.00253286477576728	0.01363985539014812	0.008838468542080192	0.00100072367931122	0.006578590853614617	0.001001951328493995	0.009753848667081837	0.001257543045961825	0.01430747055546914	0.08968198560928656	0.07739229283870788	0.1253078454719133	0.1185820573689804	0.1055978315518956	0.1396317909970867	0.03126553526373604	0.04581570264444119	0.04003468760631341	0.0490655243417956	0.07098431131568761	0.1069699372202747	0.05504131131372515	0.09360509057519079	0.150432617231392	0.184062626598894	0.001036762395713477	0.005906842647224088	0.07115625361134284	0.04052523553988604	0.04579319043610863	0.0607149055757519	0.001006403027304598	0.008211626176138959	0.001063411741073713	0.01918331099741898	0.006098623162600712	0.1664178447217265	0.08615654031176831	0.1001660269477243	0.02653916381417327	0.004308587391798764	0.036146787013839	0.02897583099959862	0.00441986797967499	0.009898078443625846	0.1772414614018436	0.1935828743584	0.1107509725125243	0.1228308836798516	0.007248363369427958	0.05948357388146988	0.02576344119204318	0.06499101168162148	0.001001765469615682	0.01997523801603164	0.00100065172300073	0.01685938923720378	0.00100136818132138	0.02409919322399368	0.004847691497182351	0.0008710176016055857	-0.01422275634797645	0.006626042922081844	-0.0342459503730418	-0.05405147655868707	-0.01562440680145375	-0.01176624270562842	0.001003030591099487	0.001001979951093912	0.001001375359726887	0.00100485793049805	0.001011494489844016	0.1323305869336197	0.1780810883347866	0.02619625091379227	0.003962521362733954	0.01004703600590083	0.01375047583521916	0.001018039613915174	0.001001903319987125	0.001001038527865043	0.01696008016921929	0.1459232892183353	0.4398830300407819	0.001005777034936316	0.0011951155538239	0.001253888161254078	0.001007686246497649	0.001041398157592351	0.02366121224854189	0.006631508822956816	0.07600621859913388	0.001004507109345281	0.001166396738762255	0.001005287390691573	0.001004220812114177	0.001269057278782649	0.1138815883707277	0.00101355119961349	0.003124572126791966	0.004296345114605973	0.001001115769541032	0.275846416778477	0.1929264430544185	0.04491638457960638	0.001001928439207956	0.1244209486945574	0.117670342883252	0.1198183214751176	0.1058242659665983	0.1397472897838807	0.0101039217384818	0.02660500219355696	0.1663326497789416	0.1355520959999909	0.03735262914324977	0.01585178286204283	0.001012978255193811	0.09271197571166624	0.003991763843117991	0.002179422086617363	0.002201326030238036	0.006611720685411273	0.001000871104013543	0.00100220904503834	0.001005074631944391	0.1033632375836178	0.09127866122051834	0.0868298221450215	0.05717141419168529	0.04599514358180009	0.1012362426470799	0.06339093487340054	0.2490617320145066	0.001076105282114688	0.06959796450968164	0.03979951077878389	0.001002349655444428	0.001130799888139664	0.001009357120471048	0.09070834946964323	0.02886014869666512	0.03842155940434251	0.001000426983402309	0.1421151600598255	0.1133804842701986	0.006146438024859469	0.05733149001659338	0.001001820182110257	0.001000678751337206	0.001001435253705299	0.005935739036240474	-0.001462909310411951	-0.01410771768640218	0.007811967671664909	-0.03180037829391308	-0.05421820779704514	-0.01655925199385033	-0.01018315793347045	-7.845917097411818	-3.720013582340256	-0.04522163422475152	0.02152228718253447	-0.08983982819195964	-0.01384727097194462	0.01717924183023405	-1.456415266033935	-1.136973954987851	-0.4296878090646872	0.02093644392437433	-0.0875443294870811	0.07038526806556311	0.006236105544584467	0.05191330898905713	0.1549326121465336	-0.5637531374207888	-0.4852393779371809	1.483895776024176	-0.01721125131752084	0.04292563074952362	0.009468262109437055	-0.03131033707791243	-0.01914589919058044	0.005125455103636564	0.002449549879253205	-1.422299398459427	-0.09666850348830888	0.04162725110535233	0.01626072885996303	0.06765081928819933	0.012834988457555	0.568192166963816	0.03960224495509797	-0.0726623781012274	-0.07923258739054106	0.08074613998511991	3.340499018006471	-1.345892688786356	0.3401032518228183	-0.07261949370072761	-0.3524356143443942	-0.2824941663627701	-0.2443442729156985	-1.079992433932325	-1.571443264618678	0.0895562521305379	0.143642527827094	0.9003385976479302	0.105764782314175	-0.5901519349312292	-0.4243142258633275	-0.003101219664244343	-0.7169055397647932	0.002744496618790554	-0.0742263233334113	0.04552290645814391	-0.2121482571406593	0.02547576963924422	0.08069736940928417	0.1465753072644057	0.5374230947764046	-1.548659193225194	-1.112622968932758	1.693242685442285	0.1959712286187791	0.5284683150765955	-0.1411410071091033	1.892936666713972	0.07141120641829558	0.1357133210971508	-0.4087870151236936	0.08763812582403616	0.008298995830904434	0.3377006924827065	0.2280018260895305	0.02926334961373491	0.1808503090724448	0.04519470937980646	-1.372778262993787	-0.1266025588937893	-0.09827499236088226	2.228076546589039	0.1131084002478657	0.08711092651082518	0.1337715270461346	2.478768449191992e-13	-2.996428311652547e-13
0.15	0.004390470905721797	-0.06324812669179861	0.06618264189775956	0.4151488948588794	0.9227112446090768	0.005994818991221772	-0.006225493621934061	-0.1108031175584694	-0.02335855621298379	0.2896379362926502	0.08460229744807164	-0.1332992299151278	0.00980002566449489	0.07907103925311496	-0.09042266280048189	0.9890504891710791	0.2606478499957224	-0.9890504891710825	-0.2606478499956744	-0.3377180997716543	-0.0596785387173417	0.02405467905560405	-0.04287496019686798	-0.1207526864616957	-0.0468349130975317	-0.2342056808244126	0.04195143636088125	0.5302875843205461	0.78203781022782	0.171702105251802	0.02886797777338496	0.4686358760771944	0.1008939824988124	0.07896475308013171	-0.1445155557174218	0.2618036808543364	1.415158980550808	0.2227898779032165	0.04388591770643787	3.514848869120856	0.1668282801817195	1.646695864017761	-1.980989541323302	0.2907357800244831	-0.3859653239219438	-0.01965042037004145	0.1694195810379518	-0.4697186555440303	4.044153428254107	-0.3853607390693183	-4.044153428254078	0.3853607390693109	1.184681568724612	-0.226799189259441	-0.09318535676176908	-1.319161529559867	0.3750740665330093	0.0009055642428572819	1.994702092119437	1.270400434928639	0.6312863031213298	-1.856556899144102	0.6271742095940824	-0.009346401492997447	-4.75438164261059	-0.2979019229293068	0.001033579378654586	0.01086180215293623	0.001014367328107093	0.01046820240216549	0.001823748308135894	0.004234405321364936	0.001194529959088286	0.0043394010269768	0.001012598174262531	0.04054495832976694	0.1500213306867382	0.1552973499803089	0.1966291510619804	0.1974719237847971	0.02900219507815529	0.03183700104858569	0.003792743849163072	0.03585536035792743	0.01052355149372015	0.0221750988067606	0.01230496190441283	0.03934519524350774	0.001034924880768747	0.01315200056565644	0.001001909969899098	0.01101990336210383	0.001001024392629802	0.03065092529841188	0.02078714310773147	0.02322215517669014	0.1454442852834706	0.1459121556350805	0.398799488775055	0.3896590353118413	0.001026727457784768	0.01686240688522538	0.001532918217661415	0.01405638642676254	0.001342870684332576	0.01023453833106033	0.001206029505473165	0.004280901903147535	0.001112174902148932	0.008745225958680568	0.02376193920069476	0.04092230812324462	0.006879890653567242	0.03656252770438916	0.09405592056454833	0.08883309700280845	0.001047908455042543	0.01151851089735629	0.001160727506240204	0.02255715077328348	0.001005510253707247	0.01590552422842932	0.001070521791511803	0.002534971471448919	0.001258107056549761	0.01871527071228259	0.1050019091368013	0.130553744183878	0.001012697331160551	0.03475019845398515	0.003886282905661534	0.007300290673140763	0.004770579523814816	0.01361238000145066	0.001001060997243813	0.01903411257188728	0.23720034098643	0.2634005071734477	0.2190417233975793	0.2129240256051568	0.04025829282896808	0.1187013604171238	0.001013279988174259	0.0296718737058826	0.1248546855771917	0.1025987940384997	0.1177446279849186	0.08729305420288555	0.119349299619376	0.09808613164863704	0.1155927953352448	0.1104188644193273	0.1578766266744116	0.1308354035919569	0.009319019965537387	0.01221169682764062	0.0240521705300852	0.007295444329184443	0.1544054605035262	0.101425723482867	0.1221956157701101	0.1393719184510776	0.04328022558154922	0.06678194532431368	0.01805129110128547	0.02428944445547676	0.001044909362364275	0.04155035421423578	0.0985544334208196	0.09916984619033097	0.006367180703245991	0.02849494772883656	0.004974177275829369	0.01349470106130105	0.005256684741770551	0.002382112333490146	0.009944807590872819	0.007731275018994163	0.001000848171790872	0.006916477569546172	0.001002187046287604	0.0104435482473476	0.001133350372712553	0.01475151842673255	0.09666310676460767	0.08277392371037219	0.1093058248538176	0.1043324050226802	0.09604719403242486	0.1287919785069313	0.04498188437373839	0.06001852636276576	0.04347799425897909	0.05097569646881087	0.07751780824075624	0.1066662413383835	0.05586646582358184	0.08996529082136469	0.1773595552034651	0.1773452617660677	0.001091163691550235	0.006606469417751631	0.07009133060065925	0.04167916334605892	0.04232612901262026	0.05689188505129588	0.00126438966681102	0.009008013787894545	0.001146075958398471	0.01926009031668709	0.003624025112074085	0.1689372954052419	0.08762580276536158	0.1017320109677476	0.02827803178529489	0.004735701642987058	0.03730495962527738	0.03075349206928926	0.002752848691491556	0.009452756801784186	0.1593530537691062	0.1788013334551847	0.1104722785834759	0.1220367081272413	0.006278357838036726	0.06007054384777529	0.04512772775302509	0.08624550693520808	0.001001842605161134	0.02102739709846079	0.001000684219172449	0.0176708034079495	0.001001447739494348	0.02534244092298197	0.006733487101098062	-0.001323151068517897	-0.01419972713676979	0.008007270125229201	-0.03189625706614199	-0.05357238108190783	-0.01648658962789305	-0.0103786870852186	0.001003551919836665	0.001002341529698194	0.001001458611327955	0.001004587174398889	0.001012522966069886	0.1257280540890366	0.1699904153712936	0.01923151138982703	0.003898165523738318	0.009223550121021818	0.01048754615662796	0.001013797443144859	0.00100202807455665	0.001001120935809461	0.009935230145901254	0.1319034619951912	0.4455563286404665	0.001007950878164385	0.002574610547408999	0.001848832361439437	0.001005655642048157	0.001021138065715368	0.02369455889605605	0.006449892691671963	0.06889632332575764	0.001004914263521818	0.001284665598149718	0.001005911410418712	0.001004510937763014	0.001505740286968723	0.1163488438468292	0.00101052947307344	0.002797897519584188	0.003824663597153092	0.001001230251457837	0.3025763756816842	0.1807473385109038	0.04480126295397278	0.001002079179650808	0.1170820975811849	0.110372240651939	0.1136427823191128	0.1045272777674163	0.133600363782745	0.01174623582271592	0.02991369038010308	0.1729169109038383	0.1239677289134181	0.04308588801322072	0.009942873590443461	0.001138673723987005	0.08801280184003203	0.003913153161559379	0.00208631554554088	0.00254622237473229	0.005378479357955068	0.001001067939515272	0.001002621285635319	0.001003106066811502	0.1087164656416289	0.08143716904934808	0.07908355293911418	0.06447396032902258	0.0489400813561225	0.07268589882345042	0.05127533760912018	0.1935111709616176	0.001208444375115615	0.06794878680829645	0.03675967656412078	0.001982006039028763	0.001317877711948623	0.001010235132882961	0.08865565991780686	0.03145401711239961	0.03887168733661925	0.001000434113512382	0.1202851938420266	0.1071936082789739	0.004486052946552131	0.07661864497554512	0.001002009767532846	0.001000751275757626	0.001001611145332584	0.009257481156899623	-0.003405513145126114	-0.01425030548585723	0.009544739291228637	-0.02962326677702506	-0.05257662423301869	-0.01729064256156651	-0.009147554786207133	-7.656714781826987	-4.022341765702154	0.06278298889790138	0.04872737843958951	-0.02401179067125833	-0.02564601640132978	0.02851683282518223	-1.181280673892316	-0.9644222386066972	-0.5007426231526781	0.01586011570380332	-0.0808025407748159	-0.05363674946622395	0.005062146980861804	0.04812711290319162	0.1591836160179585	-0.5473633388006259	-0.7788114450319745	1.048737569922554	0.006846504457301495	0.1059916733803348	0.01251259477623016	-0.01975114615450088	0.01618887310242181	0.003074531931199101	-0.001847306810822517	-1.115412986301437	-0.1060158796955805	0.03320678337973019	0.02116802079111682	-0.08967447864690378	0.01425592451955414	0.3676805797531219	0.04668949291272107	-0.06794949066610087	-0.06726146869619525	0.06957447197548609	3.130777552923497	-1.173536791835862	0.2394346077834015	-0.1099752401715988	-0.4883937340455936	-0.4159500497777581	-0.3746308609419	-0.7547765132300941	-1.256145597427064	0.1100561978981612	0.1517123189704688	0.9478040565690744	-0.9130789361075341	-0.3573528764134796	-0.472321439523978	-0.007124182540919045	-0.5903442054829716	0.07433138784993663	-0.006110832083068624	-0.03808722964994943	-0.0390279378804697	0.03807955285908757	0.0637788772447259	-0.00488436494246288	0.5404104386645959	-1.322137367283805	-1.053312187597212	1.181615807474486	0.1829049405803822	-0.6304945420097334	-0.5787887762137238	-2.6636085390694	0.06896600588503865	0.09327036479527033	-0.3626295057210508	0.08504430205238842	0.008718218409955229	0.1742903521864395	0.09130639574497433	0.05496294780722918	0.173795037555184	-0.07430829783833104	-1.585285830579128	-0.1099606415840498	0.1821222101452616	2.024825906731561	0.09739285043271151	0.07488480250470361	0.11506869475412	1.881320037906055e-13	-2.6633113071829e-13
0.16	0.004840264144062645	-0.06431888542622792	0.06917771527113818	0.4291661396556919	0.9249160439472653	0.006376321768822075	0.02916143173247113	-0.1083504163372206	-0.007837795616218833	0.2695716616514582	0.08707048845312433	-0.1373702828921093	0.009709879707848612	0.08024558055901351	-0.09537932946152225	1.026005081372026	0.2553111195144178	-1.026005081372041	-0.2553111195144132	-0.3256394380820037	-0.06194499087086633	0.02312524000610287	-0.056197278265472	-0.1170116963614095	-0.0468173958347514	-0.2108648804393003	0.05399476871629915	0.537240311129444	0.7637718671795198	0.1687900213439114	0.02889823225833877	0.4232545089168801	0.09783878870646368	0.01162559019775347	-0.07055626915726096	0.3284227055027418	1.388869641218484	0.2178084833391404	0.03331519436328852	3.557077463486466	0.3160388120513066	1.445504314053732	-2.030704007579719	0.2071282973839232	-0.422521156249295	0.001060772221148988	0.06695566807054627	-0.5133295898020396	3.344368209764209	-0.6775708297839809	-3.344368209764209	0.6775708297839801	1.231763940123364	-0.2263184231304116	-0.09197515713703661	-1.346866142421064	0.3723308341616891	0.002337765241812974	2.678853973192923	1.141135046513079	0.7536071301563633	-1.790850454677304	-1.043298333868651	0.01713155501280009	-4.304499921991053	-0.3169580553348571	0.001019306202997492	0.01117325517825939	0.001008693724916531	0.01090468453537901	0.001429168102622495	0.003982283461335577	0.001103255680153926	0.004180826680733391	0.001012850193829767	0.04093485515930678	0.1390986165621663	0.1446779257521655	0.1850949785152527	0.1885154920392942	0.0226513272873178	0.02651515355520846	0.00382520497443029	0.03605491916653659	0.009682715420159096	0.02136038105219948	0.01055445660837028	0.03812565555012805	0.001023591143862385	0.01319889689263393	0.001002001637755213	0.01153956222136036	0.001001093842221086	0.0323275087227286	0.01381660806076607	0.01768431173303212	0.1370857985874217	0.1367868743815293	0.4144846849941451	0.3981620941644686	0.001018319902390882	0.01689607844351025	0.002418021104870115	0.01533852782802033	0.001752103471485272	0.01053365260840186	0.001109255113237893	0.004122226977938357	0.001062787773462663	0.008819579110256498	0.02373967725436118	0.041008449877497	0.006625166410940328	0.03659190533577471	0.08179868141938489	0.07886615060617981	0.00102737691610771	0.01048047335465587	0.001253343333187871	0.02305268480013387	0.001005877720559587	0.01611612627079781	0.001038905561601589	0.002200753199038826	0.001443212686276857	0.01890622798062381	0.1102041158272727	0.1332947782239692	0.001010809744645925	0.03521531876870501	0.003274792841037606	0.006758823810733334	0.004187852664849144	0.01298831913258944	0.001001174349853448	0.01972250009462892	0.2652733947672678	0.2935937384972191	0.2026962543467483	0.2016933594550061	0.04226846214848543	0.1205979075008682	0.001007943477658208	0.02866774544269432	0.1200945917732299	0.09707332847501934	0.1131101337202543	0.08250398008454954	0.115653100792402	0.09371398044139376	0.1108019422652411	0.1040449643272625	0.1471616269240362	0.1197746480685159	0.01091747723845484	0.01328274508722247	0.02763039606861985	0.008892750789011942	0.1629210943159539	0.1112291916295648	0.1202998696566207	0.1269933498809948	0.0446578938953175	0.06420097959061112	0.01264661041265494	0.01935440663986284	0.001125139435656141	0.04144682048112737	0.0930782136666401	0.09381725726725751	0.005175306979463062	0.02917643091676037	0.003567568740027105	0.0134282687685912	0.004057140703251965	0.002522843487631471	0.007438553562356926	0.007463159976408974	0.001001008854754417	0.007259741498592809	0.001002511070275749	0.01116015282404328	0.001070260721850587	0.01526741061814907	0.1028848979264481	0.08823064879426125	0.09555391553005849	0.09172198819820362	0.08713891035224411	0.1186060940756346	0.05545484668276102	0.07013389377877399	0.04667127753547675	0.05266045803102704	0.06848838062024509	0.09353430536905132	0.05079204736727932	0.08218991839979073	0.171676673078139	0.1422464777019401	0.001184536554742241	0.007295199930157609	0.06876528312268138	0.04235460532880046	0.03903738476697515	0.05332606714310222	0.001882804280587744	0.01018061032345861	0.001280936641017735	0.0193909023931387	0.002371913044721421	0.170065669925636	0.08757204907501027	0.1021143832194001	0.03041699557854531	0.00538391529132833	0.03812981381776033	0.03243399440445684	0.001912563240711973	0.009610927284854701	0.1395022061282391	0.1618420394882073	0.1077203521953152	0.1190771090490708	0.004964110653643041	0.06245508257578634	0.06383578068983171	0.10552759786828	0.001001975994828414	0.02192448370983829	0.001000736739831888	0.01835134318493381	0.001001575487645627	0.02640438075592549	0.00957658038284257	-0.003349609848368475	-0.01428710926600429	0.009622860272654663	-0.02966161828591653	-0.05231829354696376	-0.01726157761518358	-0.009225766446906323	0.001004073248585692	0.001002703108329117	0.001001541862934082	0.001004316418312203	0.001013551442299942	0.1191255212444535	0.1618997424078008	0.01226677186585308	0.003833809684732197	0.008400064236140372	0.007224616478015731	0.001009555272389509	0.001002152829126818	0.001001203343752985	0.002910380122569253	0.1178836347720515	0.4512296272401562	0.001010124721433126	0.003954105540983069	0.002443776561626179	0.001003625037615292	0.001000877973874433	0.02372790554356858	0.006268276560380479	0.06178642805238127	0.001005321417707157	0.001402934457529451	0.001006535430143197	0.001004801063357097	0.001742423295148018	0.118816099322931	0.001007507746536107	0.002471222912370491	0.003352982079701918	0.00100134473337578	0.3293063345848907	0.1685682339673897	0.04468614132833833	0.001002229920108467	0.1097432464678121	0.1030741384206253	0.1074672431631075	0.1032302895682386	0.1274534377816101	0.01338854990696615	0.03322237856664939	0.1795011720287356	0.1123833618268495	0.04881914688319001	0.00403396431886121	0.001264369192778163	0.08331362796839778	0.003834542479963313	0.001993209004435091	0.002891118719225212	0.004145238030492879	0.001001264775013649	0.001003033526246031	0.001001137501666885	0.1140696936996416	0.07159567687817585	0.07133728373319503	0.07177650646635642	0.05188501913044991	0.04413555499982438	0.03915974034484813	0.1379606099087414	0.001340783468094462	0.06629960910690835	0.03371984234945529	0.002961662422572088	0.001504955535767339	0.001011113145294178	0.08660297036596472	0.03404788552813577	0.03932181526889755	0.001000441243593475	0.09845522762422691	0.1010067322877437	0.002825667868200083	0.09590579993448345	0.001002199352948814	0.001000823800149823	0.001001787036952487	0.01257922327755859	-0.005348116979840247	-0.01439289328531227	0.01127751091079266	-0.02744615526013707	-0.05093504066899224	-0.01802203312928268	-0.00811195163894381	-7.376814431449872	-4.414471963281972	-0.03474838215435382	0.03109636408716713	-0.04005834676776818	0.0002063288720187481	0.05138415482157345	-0.9498957897372939	-0.8338628281486579	-0.5619927631294889	0.02670521775674018	-0.08375706174184984	-0.1927936736478629	0.004402904409894527	0.05809740741812882	0.1786727586609578	-0.5660517118004676	-1.041017064394285	0.6595331679607501	-0.006315483080309753	0.1467123850594968	0.05366092734452206	-0.0127422154315987	-0.01188661966864296	0.01677986094924765	0.0104962323742005	-0.8918662368054658	-0.09883730348200134	0.07412276312684023	0.0199278026066858	0.07679694326391551	0.02558726345030018	0.1831976754127177	0.04484613581348513	-0.0357653374897994	-0.05800277603002292	0.07004307831400892	2.905231236630304	-1.086879546857511	0.1400965780047498	-0.07955429782670943	-0.615168883628899	-0.5403565420284846	-0.4987757668095296	-0.5380920876818945	-0.9590370226526025	0.09887291620306396	0.1693423455527617	1.016413584223071	-1.488777202572416	-0.1656975608100736	-0.5135576175762641	-0.0140696478934073	-0.4834517207185505	0.04517464386522684	-0.021011683585347	0.1038196257068619	-0.04433256103194828	0.02655121242419241	0.08607836871410619	0.1609441713178207	0.5524419372326073	-1.220812088871663	-0.9818373571069772	0.8757514249490148	0.1508891158309446	-2.037179702398364	-0.9682555406443496	-3.783347179519114	0.06923195492383677	0.04001615639749537	-0.3573464917820335	0.1628799101536801	0.01910554925723983	0.05948545995293467	-0.008720527566987546	0.07348322901532917	0.1614185621645078	0.1658931343404242	-1.808328875746104	-0.5596872639849488	0.2612387600825735	1.833595682470857	0.08209390616826756	0.06093604779033965	0.09750995351396467	1.05770912679594e-13	-1.423803041488053e-13
0.17	0.004607797447504221	-0.0646505074273995	0.07254828359362768	0.4429334797714369	0.9270568065316467	0.006682403587715057	0.06487394390370094	-0.1046201628830281	0.005450470058401153	0.2491311896731479	0.08880089494497982	-0.1415540169722574	0.009824114683310355	0.08040438757247903	-0.100496923005926	1.055850136519046	0.2472965263611185	-1.05585013651904	-0.247296526361068	-0.3130642296138663	-0.06419541202830553	0.02222421081580501	-0.0698165540347611	-0.1133252282478485	-0.0467859119294229	-0.1819184455330922	0.06474313533745049	0.5452715510081024	0.7462756853763035	0.1556185078529316	0.02912569107311895	0.3817768221557905	0.09483577965215224	-0.05644399105933702	0.006041158423848915	0.3362899354566116	1.36495232229855	0.2099574225834622	0.02862877994432881	3.579880853883648	0.4275337575991306	1.204649980432029	-2.05550227201961	0.1392220184374328	-0.4042454433041956	0.01911294944946929	-0.03622830355587395	-0.5009954190317719	2.623144732669791	-0.9175957713243076	-2.6231447326698	0.917595771324299	1.284284955560214	-0.2237789557375151	-0.08801912861957296	-1.375524461975863	0.3645813516804677	0.004505075581607157	3.066243787683565	1.011926850930603	0.849710869968292	-1.708155502685712	-1.489125244472496	0.02667882219372324	-3.977388590742164	-0.2874445184890413	0.001012028828073061	0.011504182072658	0.001005847258102249	0.01136444951145415	0.00121972237308487	0.003848712368256544	0.001054857365450496	0.004083085790528578	0.001012646457983732	0.04146956011615588	0.1306058224847797	0.1362365843656743	0.1753457370171544	0.1808111881475425	0.01684795552198886	0.02158497644810389	0.005490777897685038	0.03783577183568193	0.008859062551060153	0.02056877387025697	0.008260950114143748	0.03613175340782852	0.001022947457050257	0.01325039224561273	0.001002100347615215	0.01208950543467103	0.00100116639953713	0.03411972176543407	0.008377000496160662	0.01337300059445545	0.1253861969573065	0.1254045203143312	0.4251192628496967	0.4025855222528226	0.001014556700877904	0.01696496653773182	0.00729661903774966	0.02057080970414954	0.002381209258212183	0.0111237735969848	0.001058803832748914	0.004048702848620831	0.001033637590353222	0.008914337932485734	0.02375242931730975	0.04111944372253652	0.006426877014281793	0.03666465171193713	0.07220868822036058	0.0709885233009671	0.001016595861321764	0.009509158647366889	0.001359956933166889	0.02369475068362563	0.001005666643903394	0.01633907559405095	0.001022426604953548	0.001974323761309893	0.001659483290394285	0.01914106810947695	0.1140244574956787	0.1345495098523392	0.001009400054810955	0.03570029251192761	0.002813123549439606	0.006353107124096083	0.003673087228254285	0.01243498591980946	0.001001271660758805	0.02035720020288298	0.2912057081657427	0.321331408910741	0.1882120100907552	0.1914011431646539	0.04253897195336104	0.1215779745511792	0.001005170189843809	0.02772496500439263	0.1139674321248103	0.09064741277894459	0.1071890924893686	0.07687512041316759	0.1105851625347976	0.08843632767040376	0.1074015023546601	0.09930406275387116	0.1380949372717318	0.1109224059850361	0.01274357623478264	0.01454657777452373	0.03075817822502743	0.01066137091900053	0.1695807431457779	0.1215395253682064	0.118027874675399	0.1135685547983528	0.04865580831340038	0.06364669061976161	0.008107828479711247	0.01522257188883921	0.001259293204916188	0.04132043788698678	0.0874942468371914	0.08906251982479514	0.004411125244101997	0.02935067350044286	0.002685950559118157	0.01315150997583384	0.003360163627894376	0.002873735945626897	0.005559111176293876	0.007054853359201774	0.001001244767644655	0.007608827171219014	0.001002868574787518	0.01191580944649176	0.001050416209151306	0.01587339430167097	0.1078763508409563	0.09352570152928202	0.08336785699869004	0.080552064834123	0.07751594229639915	0.1079031261816407	0.06458498544300183	0.07816620007828368	0.04935426666105455	0.05392461493250037	0.05972875490516787	0.0785061329431344	0.04493482342051389	0.07398900198373119	0.1609285417672603	0.118090290184014	0.001228577910245348	0.00792741447184186	0.06728112036581077	0.04284603680155307	0.03568941808722768	0.04976409946829537	0.006165772530955321	0.01526190472101866	0.00143947862797917	0.0195480506769015	0.001706520190365204	0.1696456004851034	0.08620948207386916	0.1014627292881726	0.03577298081343057	0.006746961091492831	0.04164370817292946	0.0360784962828203	0.001466206745815042	0.01032309451550216	0.1187513991323916	0.1429993547028972	0.1060929381989214	0.1133983775378518	0.003682252147442533	0.06560975321133276	0.07730959243068686	0.1190648566071939	0.001002138386995652	0.02263531994360138	0.001000803259327743	0.01887927683418085	0.001001756682549995	0.02725322067408813	0.01291762831836336	-0.005223801159242894	-0.01441138871628207	0.01132461318099199	-0.0270213712286753	-0.05028376294571387	-0.01777391495505368	-0.008251227748607898	0.001004778113748599	0.00100303881864097	0.001001430340722468	0.001004609796668465	0.001011489343482951	0.1166016033051836	0.1569760162654433	0.008797693806124766	0.01013929442479188	0.007616331419040436	0.004593356836723021	0.001033041574343016	0.00100224558177094	0.001001274535905495	0.002147377575451468	0.09911632489043568	0.445737489598395	0.00101107638502007	0.01964812219502696	0.003541878678510523	0.001008532981934688	0.001005342342860943	0.02379992196309177	0.006172343294221641	0.05763116779889689	0.00100542115369813	0.001528651446430812	0.001004526061484541	0.001005676878611477	0.002005660744911348	0.1200971084462164	0.00100829277265492	0.002208678877723655	0.002944156449833252	0.001001396784983335	0.3502027584163893	0.1594004199185888	0.04129734235048773	0.001002329856200998	0.1010079532582707	0.09494812545966119	0.09966375922999014	0.1019637081542497	0.1213252889738304	0.01584849687816448	0.03529724878419252	0.180899722783833	0.1167369427251799	0.0575030114962759	0.002524732672002288	0.001512922182577654	0.0769135006059289	0.00341005937809472	0.001564722093490461	0.002404435815773128	0.003070129074627593	0.001001681066387674	0.001003415838029288	0.001053975956864594	0.1156578400535372	0.06259964054256843	0.05888719145640835	0.07973403174791627	0.05323510770564202	0.05230539771652952	0.03666032756127651	0.1485709138455712	0.001218304014168502	0.06457389165719436	0.03006663262610929	0.0172095289780258	0.001689075279195096	0.001011351297071234	0.08243516062247716	0.04878195548358054	0.05136340387127947	0.00100043869429303	0.07843728610569742	0.1061912663256577	0.00191358868780328	0.09358529762705814	0.001002398787245731	0.001000913674582729	0.001002079103115392	0.01652940028652836	-0.006998539813639325	-0.01455046451133566	0.01306404790548839	-0.02404129694626425	-0.04772821016584133	-0.01808775775554058	-0.007388109938040544	-7.036233631611656	-4.817511311519763	0.06806863750465274	0.05449476802437748	0.00195153686441255	-0.01429067517765855	0.05740268248862817	-0.7412486517719721	-0.708432037632144	-0.4356221815891901	0.3105553024330724	-0.0762329569825498	-0.2061827503486495	0.00569191390565695	0.05397119524683303	0.1818604807739789	-0.3204032171961778	-1.240033244096672	0.2151055585446262	0.01439606989254594	0.8435389963082104	0.06965284833067528	-0.002358313064616612	0.02090467706508881	0.007621057661358394	0.005798572884003341	-0.6915765484929343	-0.09402427280299606	0.06183499248417607	0.02371937396970573	-0.07035298289273266	0.02320435420538255	0.07433304486798424	0.05071949607486791	-0.04148778781737118	-0.05266949837146047	0.05885551773165388	2.636660766413483	-0.9762879260529252	0.05649937528054333	-0.09857263602891238	-0.6688209393918088	-0.5837777328776798	-0.5566115038646259	-0.4168103702551722	-0.8170885813461316	0.1461812870272919	0.1848535062497776	1.039043765373696	-1.150970339461195	0.04893147819446117	-0.3294836463807085	-0.01238107861324439	-0.4690635821121391	-0.003153946945977546	-0.03267757913037717	-0.004588221140387414	-0.04051403259023725	0.03912814267574476	0.07127130332654644	0.01215399249654788	0.5037197261419444	-1.030640476727969	-1.155485028442758	0.7277653571259447	0.1011273894938609	-0.9731557630211353	-0.667280949521892	-1.267912893462096	0.05772779563497105	0.05415833798901516	-0.3580369224930304	0.8084317714247862	0.01426559435272242	-0.1323271136672292	-0.1184863252838278	0.1968071882002977	0.5516854406288274	0.02556672927603492	-1.941725521872897	-0.5433832889966503	0.3534874195627983	0.9096349155409337	0.0604323773996244	0.04465651849101459	0.0727554163826864	9.730533832811464e-14	8.023064318582336e-14
0.18	0.003744883092431572	-0.06416187646767318	0.07571549350954278	0.4564722649094126	0.9291074601792398	0.006963449578041503	0.1006481664729759	-0.09984930360914243	0.01610522718374336	0.2284993785333445	0.08986030917164851	-0.145255587427883	0.01003867322786494	0.0795003337244664	-0.1052153638411513	1.078438014285925	0.2371142446788995	-1.078438014285938	-0.2371142446788971	-0.2999335949296821	-0.06642083293320995	0.02136908847977037	-0.08367847651577297	-0.1097276980652119	-0.04671637312796834	-0.1504237890929597	0.07430107719922047	0.5541759290166659	0.7296133651914067	0.1410450988517344	0.02939818098730945	0.3439797138917519	0.09201388307740976	-0.1144639415029732	0.09349432302715512	0.2877510241878272	1.343158645664622	0.1997866959171009	0.02830802864998159	3.569419543120656	0.5241599759784499	0.9188026042107071	-2.068971839820489	0.07292984442264629	-0.3260884312773072	0.02112548598485258	-0.1456165042111256	-0.4334990479586447	1.89293273373666	-1.111108535568232	-1.89293273373666	1.111108535568231	1.342849183332569	-0.2213183726234304	-0.08279378628440943	-1.395395484765619	0.3545432479768077	0.009948744467021032	3.188498279970842	0.9030500946312825	0.9282347561372357	-1.624078131013439	-1.323677435895954	0.0261377748989556	-3.568384222581087	-0.2807355594201785	0.001008744444475758	0.01187732547098566	0.001004592664506548	0.01186734263625106	0.001114883092011302	0.003793462376210968	0.001030811049221051	0.00400428981036341	0.001011513085494434	0.04211982572601837	0.124457736660329	0.1297954294325349	0.1673554520992692	0.174318169538048	0.01212201720634273	0.01757111945857198	0.009441166398893492	0.04188782494312088	0.00805381105854593	0.01980235026596563	0.005790244289353565	0.03399808063271394	0.001034374239843593	0.01330865012485246	0.001002196077615141	0.01266058532691784	0.001001238274066651	0.03600653095643961	0.005197811797349849	0.01079239336535833	0.1105702943215219	0.111894619598357	0.4306137105408943	0.4022632675120249	0.001013152051117322	0.01707005920495294	0.01741215770556189	0.03108520787740693	0.003243281657782071	0.01203250113412336	0.00103603914592491	0.00406714666685849	0.0010213008530518	0.009038998523720431	0.02379358665955191	0.04120491402276706	0.00627919304633547	0.03674278739357467	0.06489484783639901	0.06487627315115213	0.00101125762631996	0.008628015201043138	0.001476096874186212	0.02444027622615208	0.001004555968946485	0.0165716599876329	0.001014628666310178	0.001828290481928658	0.00189912105942214	0.01940678691228319	0.1167721748783163	0.1349131270134355	0.001009088262478736	0.03620112635449537	0.002450353614254177	0.00600687229549779	0.003210565283836797	0.01193481652912973	0.001001346330555498	0.02093878193737812	0.3148861716178989	0.3462141122322583	0.1755303502319656	0.182073116637146	0.04110989878018202	0.1217395458709438	0.001003834221766515	0.02690487579489309	0.1066970626915387	0.08372077601109347	0.100287418630538	0.07086117861442787	0.1043324982029156	0.08258461603462916	0.1048819290779816	0.0955743140573663	0.1301134621609203	0.103319332695549	0.0148726719168977	0.01605212414444526	0.03337185001561174	0.01259925742989627	0.1741577849881672	0.1318778789743401	0.1184866064949446	0.104878172581566	0.05476385894754568	0.06506144338559963	0.005030984545515279	0.01243124743833303	0.00145059800621833	0.0411757147541544	0.08150909541256347	0.0844046293382576	0.003814770780494995	0.02925679558173369	0.002028968722528374	0.01280796710287211	0.002767050410283558	0.00301213732383359	0.004072517253516184	0.006589173921023793	0.001001570916132728	0.007959548764986318	0.001003238488919607	0.01270994584132411	0.001066926833874425	0.01654851901001386	0.1114113123730201	0.09824806564457379	0.07235680178780127	0.07075982080786974	0.0664953159578244	0.09556181737256102	0.07306360107046227	0.08463031136461265	0.05141564348213324	0.05466670832320864	0.05849099258591119	0.07397717050392073	0.04057811379677941	0.06893723527022654	0.158421055280391	0.1124877684448231	0.001189346102612447	0.008460092688702073	0.06568573030311904	0.04335553608525	0.03217794719541943	0.0461055311078457	0.01529629932369436	0.02545030178972854	0.001610753392443666	0.01971504403686473	0.00137295631123344	0.167642572341088	0.08362794630744495	0.09980713538194978	0.04543365322421349	0.009273684198589307	0.04906598128592449	0.04315177575936657	0.001242623865677752	0.0111027902199103	0.0977115995434446	0.1233771802396096	0.1073213220948024	0.1088629582544792	0.002581512415541387	0.06920067201906073	0.08362853380330604	0.124435873183884	0.00100231931020288	0.02314031199540717	0.001000881462370034	0.01924459028368299	0.001001993339851142	0.02786943680527428	0.01666476230285048	-0.006948813485400331	-0.01455786268372357	0.01308288881356792	-0.02387138333367936	-0.04746769907653001	-0.01798851048584896	-0.007443820381906086	0.001005482978937766	0.001003374528982443	0.001001318818514735	0.001004903175037783	0.001009427244658887	0.114077685365914	0.1520522901230859	0.005328615746388412	0.01644477916484579	0.006832598601937562	0.001962097195427675	0.001056527876303916	0.001002338334415997	0.001001345728055756	0.001384375028320483	0.0803490150088266	0.4402453519566299	0.001012028048642662	0.03534213884909054	0.004639980795398871	0.001013440926293783	0.001009806711891318	0.02387193838261534	0.006076410028057585	0.05347590754541306	0.001005520889693248	0.001654368435320834	0.001002516692813937	0.001006552693820769	0.002268898194671893	0.1213781175695028	0.001009077798770258	0.00194613484307302	0.002535330819968157	0.001001448836590762	0.3710991822478883	0.1502326058697878	0.03790854337263607	0.001002429792310104	0.09227266004872903	0.08682211249869662	0.09186027529687218	0.1006971267402611	0.1151971401660513	0.01830844384937718	0.03737211900173531	0.1822982735389311	0.1210905236235099	0.06618687610936361	0.001015501025169741	0.001761475172370503	0.07051337324346008	0.002985576276238805	0.00113623518254954	0.001917752912323599	0.001995020118768178	0.001002097357765042	0.001003798149827626	0.00110681441209928	0.1172459864074315	0.05360360420696464	0.04643709917959456	0.08769155702947189	0.0545851962808306	0.0604752404332396	0.03416091477770306	0.159181217782399	0.001095824560226287	0.06284817420747929	0.02641342290276151	0.03145739553344117	0.001873195022644785	0.001011589448848775	0.07826735087898234	0.06351602543902628	0.06340499247366474	0.001000436144989276	0.05841934458716878	0.1113758003635771	0.001001509507438413	0.09126479531961457	0.001002598221542742	0.001001003548987004	0.00100237116925705	0.02047957729549806	-0.008648962647438361	-0.01470803573735904	0.01485058490018424	-0.02063643863239142	-0.04452137966269043	-0.01815348238179849	-0.006664268237137279	-6.666079554321119	-5.118152537716969	-0.02630508003084511	0.039721994086112	-0.0243941262273576	0.003995310729805635	0.07449628522887965	-0.549858499070093	-0.5916057716983421	-0.3787287395111484	0.480945305486052	-0.07872034619200338	-0.2207478001789063	0.00575540963317809	0.06232474327085864	0.1975919883608065	-0.2199109297241579	-1.466526394173611	-0.2896033978705652	0.0009254319598163562	1.20313564451371	0.1173822370533185	0.005651374382346898	-0.005906264540584721	0.0116751519856542	0.01157409342903391	-0.5387908057331839	-0.08080305139287965	0.09481469474030128	0.02185481655220394	0.09287617317528128	0.03176299922613535	0.004974781957871426	0.04801815561844606	-0.02386896580339731	-0.04737001151754667	0.05941940358870242	2.334237818230035	-0.8940415942905728	-0.02360256810621052	-0.05501605239844262	-0.7153130979794998	-0.6173729674960983	-0.613587539757485	-0.3358615122622363	-0.7092032638434187	0.1472156528688408	0.2031956217079867	1.022017557713111	-0.5418946293963862	0.2281107865317677	-0.2454555573501097	-0.01773775575306363	-0.4640823295339294	-0.00844945658652806	-0.03436849960232678	0.061321409720351	-0.05580712521827824	0.02687839680033421	0.09377432317771464	0.1747723762685656	0.437904213295457	-0.9452762213187238	-1.30950554003026	0.5621124222894365	0.04647641385192378	0.06266229494720817	-0.3384256001290259	-0.0726140237621387	0.0493246901077746	0.04362971858173823	-0.3766666288175552	1.184300444021938	0.02107456645977652	-0.2571062806405387	-0.2095085225331803	0.3062186903569998	0.8471740817915618	0.1793988290716454	-1.964226811340858	-0.3310248183891615	0.348488394652079	0.2003472500421536	0.04092506991164551	0.02841200787138673	0.05098519575223429	1.246678933145902e-13	3.50676800588401e-13
0.19	0.002386134302850706	-0.06277595375226415	0.07814153185143084	0.4698033640489847	0.9310464896706911	0.007257807992373334	0.1361092172816442	-0.09419419856306831	0.02364578642677624	0.2077539583797558	0.09028179122845736	-0.1478806554522946	0.01015922587900692	0.07751884847072417	-0.1090044666068231	1.093748084193095	0.2252453864630914	-1.093748084193091	-0.2252453864630532	-0.2861919055255004	-0.06863831936507644	0.02056667004815707	-0.09766446043571636	-0.1062226385108389	-0.04657085921204351	-0.1185593751549317	0.08276004810013463	0.563814553843898	0.7137426680505714	0.1291761002591341	0.02951157042794504	0.3098829837880613	0.089429831680174	-0.1573787266603476	0.182165795530013	0.191822558273129	1.323376396523896	0.1874008918487371	0.03079386283321549	3.519951540916819	0.6035937606941221	0.587315152511679	-2.075921696134377	0.01313971508512147	-0.1891711667464227	0.003342152753994724	-0.2476419438975683	-0.3188554314977474	1.172944281441606	-1.254702133960028	-1.17294428144168	1.254702133960019	1.404740828707949	-0.2234132772574111	-0.07803787717496567	-1.398898747774818	0.3476229405979002	0.02010081257929117	3.169572898960215	0.7926086809962875	0.9994857394732976	-1.554873084541335	-1.042618177543047	-0.00949568969039026	-3.244046484605018	-0.2400015397519733	0.001007199240781706	0.01227019409218717	0.001004054809517029	0.01239980471407874	0.001059224710773298	0.003773946000306841	0.001018051767989733	0.003948932459049258	0.001009613711035085	0.04286099735381905	0.1201832808628276	0.1251333533259985	0.1608913447349876	0.1690072699624874	0.00868449887416897	0.01464988782725982	0.01404820473856902	0.04665968121822436	0.007271153271197514	0.01905890126434402	0.003849093654715454	0.03223411065302952	0.001061923501461556	0.01338389163788772	0.001002329263462852	0.0132526120689319	0.001001334217258212	0.0379748553503483	0.003290473230392161	0.009169143916837959	0.09190422623698843	0.09575615795839874	0.4321081697710833	0.3982351249144995	0.001012385553318268	0.01719847528435853	0.03003989445483428	0.04413197991977206	0.004102772840998597	0.01305946723024029	0.001024881030011275	0.004169294060688355	0.001017317759040745	0.009178888513419133	0.02390828539910467	0.04126139052065286	0.006214387828372821	0.03683896335642402	0.05936334933603363	0.06017351253929383	0.001008281434456848	0.007879430110802667	0.001602591914923057	0.02528885199774799	0.001076621132848362	0.01688284782158252	0.001010695780780446	0.001795997481780104	0.002290647944311384	0.019825065304976	0.1195563626356303	0.1350333359738696	0.00103669790168994	0.03673875979628396	0.002098353611835472	0.005679383704772992	0.002777392468877939	0.01146351185343342	0.001001434560431659	0.02146869305797859	0.3366928265223674	0.3681637395628977	0.1644318109289053	0.1737356686399068	0.03890274539525651	0.1214171461484642	0.001003103805744164	0.02628370878069788	0.09876345911302284	0.07657017100659505	0.09285432294650947	0.06471856824329586	0.097361120930233	0.07642003661796409	0.1031171052357329	0.09276405618090555	0.1233169360209848	0.09691415766586245	0.01821848279081662	0.01845283510790296	0.03712806454217156	0.01524458286671152	0.1766688556910618	0.141699576751872	0.1212356095956321	0.1018040730799482	0.0613534560803033	0.06778674417462378	0.003080101410195869	0.01065765224998361	0.001681729637883982	0.04099856499932789	0.07527486115239548	0.07960722682868056	0.003412088759265974	0.02919674802555255	0.001611304779023422	0.01258629731227172	0.002233787887531792	0.003172291074349061	0.002928336128203527	0.006160651214626645	0.00100190500655355	0.008303998991614559	0.001003458428995497	0.01354721445352766	0.001173128868879412	0.01739954718018214	0.1135391846612178	0.1022617626635135	0.062627237042649	0.0621659145305553	0.05429389457746485	0.0820807750807042	0.08008966027379313	0.0887137709711633	0.05304856720207455	0.05508311646619074	0.05748721477040233	0.07460563156508421	0.03737073091163894	0.06624513145866796	0.154793222549341	0.1116949019775373	0.001130992438534818	0.008941423722145852	0.0641778375413293	0.04388733432838562	0.02873242510664553	0.04254308969857271	0.02397836754685806	0.03490940960053902	0.001852859768892531	0.01994487200015919	0.001196204150152534	0.1642130274977722	0.0800958558979047	0.09731365153436622	0.0540918225418603	0.01232332230675866	0.05602495338170262	0.05059893870228713	0.001123979683651846	0.01215095951625125	0.07725197882064209	0.1040561700993964	0.1090842040757788	0.1061338609181605	0.001809503665802576	0.07283293492577987	0.08372758560474854	0.1231210421737514	0.001002505689543676	0.02343169274027517	0.001000954709440569	0.01944385665246105	0.001002121351491691	0.02824624906607827	0.01971734633977484	-0.008441282270816815	-0.01443351087745168	0.0146938957453666	-0.02067921382892706	-0.04411664438439702	-0.01767696990592737	-0.007140562964169434	0.001005682684491779	0.001003597065136814	0.001001253029989395	0.001004661711658194	0.001006122352074046	0.1137492405227893	0.149235140322563	0.00468544370231653	0.02122320771253025	0.006101272345017322	0.001661694995234729	0.001119425008053896	0.00100257746050083	0.001001508800369561	0.001192783263075744	0.05309671022758944	0.4310410955923178	0.001011215400198227	0.05185989180861172	0.005315723617541629	0.001013121366255526	0.001016020029723748	0.02417857746173989	0.006204328322420798	0.05139532319538292	0.001004899157531866	0.001802293132395101	0.001277790718347596	0.001006645126414596	0.003064429102011031	0.1255448706092421	0.001113113982666196	0.001547669569505949	0.002143797039713154	0.001001591985221502	0.3886887825311685	0.1431745611207493	0.03489605877119379	0.001002270817507634	0.08357410150330019	0.0788714606274965	0.0839232425817544	0.1005734002468739	0.1115195601789263	0.02495068038057644	0.04506354544398274	0.1794062563365066	0.1288716914428918	0.07251478810736056	0.001034056501873585	0.002059247579155659	0.06402218358994474	0.002991816499210753	0.001208286908719002	0.001470931408546398	0.001498993974800067	0.001002384103849015	0.001003593538935866	0.001433366271929451	0.1160227538490627	0.04711556390211311	0.03245893774213211	0.09072186495284322	0.05546074976248578	0.05257919553694716	0.03307622089134294	0.1402050809227448	0.001048573631680379	0.06174426131008086	0.02335891576425385	0.035430817026546	0.002302086589852401	0.00101245621617831	0.07289279600304575	0.06560092171466851	0.06558200796703247	0.001000409721229145	0.04179872556446221	0.1117759503761897	0.00100301666130416	0.07742824165867072	0.00100278546497808	0.001001054106287316	0.001002155915459349	0.02216014561212036	-0.009767606754935996	-0.01408953918325389	0.01617955135331131	-0.0175212644814033	-0.04044180146962929	-0.0169842193453089	-0.007218341328058701	-6.287490840394786	-5.282694272408705	0.07263728479368491	0.06061591456766599	0.009900761575564472	-0.0101764191059726	0.07547953252399232	-0.3888657697117016	-0.4740587408076984	-0.2196871752141983	0.4759691655483352	-0.07144355588270898	-0.1344863288639147	0.009082239638832892	0.05799732643624184	0.1979257067819323	-0.1174224510139262	-1.764212463636102	-0.504705874083671	0.01934775645263902	1.392754122394869	0.09540728004247045	0.01454061437058491	0.02425803070326311	0.0009350902015316425	0.008434179494569691	-0.4082986688251863	-0.0673903194669019	0.08149632126672453	0.0383348723578164	-0.04905498879547703	0.05194733718480483	0.02450218065576003	0.05761753740120112	-0.03784437477189272	-0.04641889491319034	0.04869108090567313	2.057860865669017	-0.7792259861180176	-0.03886604247152668	-0.05946841148972409	-0.713435631616994	-0.6099574660540967	-0.618751699261148	-0.2341211511552144	-0.5777041838503013	0.3164123540300929	0.3261282979705177	0.9316630708241711	-0.09449154197287206	0.3090955903283361	-0.1216419613625237	-0.01766362956499819	-0.4925845733882861	-0.002358841422360625	-0.01101121930518468	-0.00989248736940525	-0.03178027591994678	0.03818302953845204	0.07978782197867774	0.04476748482849117	0.3616814393277435	-0.7849837084926645	-1.381040026453135	0.2664599131278153	0.03368804067310283	0.01695608470569921	-0.2051303294987717	-0.1297599513781591	0.047478443899971	0.06218079837889994	-0.3407488954069585	0.7513199676789383	0.02617245955090004	-0.4180002226834076	-0.289657762107298	0.3079513194972784	0.652776972275702	0.06738075476598389	-1.89204713976723	-0.2217095647864131	0.368928121307018	-0.4422792561125519	0.01785891286040713	0.0115647479332602	0.02504300231477504	1.039650865257502e-13	-4.391563471496061e-13
0.2	0.0005954503548314293	-0.06054904904757007	0.07943926295672168	0.4829460971257619	0.9328431118056962	0.007583931006794856	0.1709904157378686	-0.08784277384622487	0.02781164839639436	0.1870647545069274	0.09015856643702035	-0.1488439306248603	0.01011265845255337	0.0746082668993707	-0.1114831509974345	1.101974160589472	0.2121794214723135	-1.101974160589497	-0.2121794214723148	-0.2718537357314421	-0.07091378574850107	0.0198013713935367	-0.111598400442306	-0.1027521536992625	-0.04629542139915909	-0.08732856328733317	0.09023054272804687	0.5741655544094121	0.6984196677528216	0.1203428174027371	0.02908755113521098	0.2792370904707139	0.08713531588781026	-0.200850973187886	0.2616907208865344	0.06208957686673765	1.305485433105658	0.1713052245573768	0.03466094866791958	3.453449072666146	0.6634239101238472	0.2438631495416856	-2.057728583613238	-0.03601152515533534	0.006270139157869279	-0.0122985295961671	-0.3314357677267337	-0.171415372934881	0.4761340315795561	-1.350529890562868	-0.4761340315795576	1.350529890562867	1.462145261307787	-0.2329143629350774	-0.07536983088584588	-1.384986702094856	0.3476282994174817	0.03593352385894216	3.061777865871433	0.7053548400225147	1.07070990379357	-1.514538762396403	-0.7165342886305071	-0.08134397177159537	-2.878216865312678	-0.2228284384451741	0.001006526927223793	0.01268524078980736	0.001003897342106173	0.01295657079138911	0.001031368742257966	0.003779675821670374	0.001011554121087227	0.003898568664176828	0.001007011221201156	0.0436642462187018	0.1175143401380397	0.1218919330888408	0.1558102048086343	0.164767302774025	0.006605840211378777	0.01289398418636217	0.01869901369844018	0.05145807257518679	0.006512720430248765	0.01834399711348647	0.002718241067955807	0.03125955139356033	0.00110715112344767	0.01348608185060337	0.00100251544657913	0.01385886628226311	0.001001463742290157	0.04000210141970701	0.002231891436716095	0.008190274526533864	0.06893759343961987	0.07654943972870488	0.4302370962772368	0.3923955349814632	0.001011595968857106	0.01734881378820064	0.04420475204418954	0.0586709974941232	0.004869563243855898	0.01408857269230329	0.001019144505240211	0.004353209155732851	0.001018435280176228	0.009331634514199385	0.0241149139565798	0.04124991467897707	0.00624501711810909	0.03692693259023798	0.05534532623523238	0.05657955273085341	0.001006483040664541	0.007310681754416692	0.001739761703470073	0.02620211988357876	0.001250295553004364	0.01729739987680386	0.001008776514597656	0.001852786376493501	0.002883325803934949	0.02044682682326104	0.1228987198517258	0.1355118740370496	0.001102533033694113	0.0373156571952348	0.001722906699172062	0.005325672352181168	0.002364625880075504	0.01101587920579175	0.001001550263770076	0.02195516876321802	0.3567768682869565	0.3874147939010407	0.1547734214867841	0.1663730372955839	0.03631020132933855	0.1210024516999373	0.001002659252861303	0.02591048634076896	0.09041093092809639	0.06947950880484342	0.08511617697525461	0.05868586210689905	0.08990504814042204	0.07022111493575189	0.1020410428277692	0.09073326927217283	0.1177448068278466	0.09164780018341502	0.02313067294011417	0.02205008751009382	0.04269060972381951	0.01912700003549169	0.1770974877328021	0.1502979618513595	0.1260370299401805	0.1025570163211281	0.06775676013853352	0.0710862795732493	0.002104494407809179	0.009750838590965318	0.001946039372154239	0.04082301347475299	0.06886632276509162	0.07460920985036192	0.003212762877623136	0.02923364301789743	0.00143805750198569	0.01256682750107862	0.001743140660122888	0.003202251021055706	0.00210501500568663	0.00591591120549872	0.001002215412997921	0.008646636977078327	0.001003465986001648	0.01442787073463331	0.001389473309687825	0.01843055324716236	0.1142683288701334	0.1054186194079433	0.05421205843525276	0.05483057315087718	0.04102192028382413	0.06805427468268083	0.08530607785583526	0.09019711790925611	0.05433251733404147	0.05527812565712539	0.05335101725959463	0.07339481554646658	0.03514135781735209	0.06473192533399476	0.1450529485935355	0.1090165557836819	0.001078185328888285	0.009420400114365813	0.06284732583342438	0.04458816941947763	0.02545213255963227	0.03919200835322582	0.03028617561982005	0.04135267813102834	0.002188098030513208	0.02026412191403116	0.001108223539544554	0.159498617195242	0.07573690942344639	0.09400458983786167	0.05965588217460002	0.0155175583525809	0.0607482060111624	0.0564176845144314	0.001064638125960507	0.01319331980640863	0.05785303492873552	0.08569479898294344	0.1102732060354982	0.1042904686404365	0.001422900846854622	0.07639851313914546	0.07774380909276447	0.1160109719813343	0.00100269250186557	0.02350764692980918	0.001001016605940973	0.01947835488365559	0.001002077642029391	0.02838361176591426	0.02185525322983097	-0.009684534604287337	-0.01397972923929096	0.01611687569138435	-0.01753837456001757	-0.04027990735831193	-0.01679361435496047	-0.007408859218871668	0.001005882390066035	0.001003819601311084	0.001001187241473023	0.00100442024829131	0.001002817459476044	0.1134207956796647	0.1464179905220401	0.004042271658229137	0.02600163626020454	0.005369946088094092	0.001361292795055145	0.001182322139801932	0.001002816586590293	0.001001671872681987	0.00100119149783105	0.02584440544637754	0.4218368392280031	0.001010402751783315	0.06837764476813708	0.005991466439685869	0.001012801806237572	0.001022233347601707	0.02448521654086443	0.006332246616779202	0.04931473884535278	0.001004277425374549	0.001950217829454162	0.001553064743867256	0.001006737558981074	0.003859960009353961	0.1297116236489819	0.001217150166564341	0.001149204295938104	0.001752263259466255	0.00100173513385364	0.4062783828144479	0.1361165163717109	0.03188357416975005	0.001002111842717105	0.07487554295787135	0.07092080875629575	0.07598620986663628	0.1004496737534839	0.1078419801918022	0.0315929169117937	0.05275497188622912	0.1765142391340843	0.1366528592622749	0.0788427001053579	0.001052611978604567	0.002357019985940336	0.05753099393642946	0.002998056722183108	0.001280338634888963	0.001024109904767702	0.001002967830809497	0.001002670849937325	0.001003388928053759	0.00175991813177337	0.1147995212906917	0.04062752359726347	0.01848077630464047	0.09375217287620818	0.05633630324413103	0.0446831506406451	0.03199152700497771	0.1212289440630928	0.001001322703166121	0.06064034841268265	0.02030440862574539	0.03940423851962653	0.002730978157088304	0.001013322983509266	0.06751824112709798	0.06768581799031133	0.06775902346040025	0.001000383297477231	0.02517810654175554	0.1121761003888035	0.001004523815192787	0.06359168799770891	0.001002972708419333	0.001001104663550202	0.001001940661583228	0.02384071392874302	-0.01088625086243356	-0.01347104262914872	0.01750851780643795	-0.01440609033041502	-0.03636222327656823	-0.01581495630881929	-0.007772414418979919	-5.920198877285974	-5.308551338332004	-0.02186946348476463	0.0445827941926807	-0.01934488643743008	0.004994021837103955	0.08691173246203784	-0.2657273251980085	-0.37741929427963	-0.1456631413041245	0.4862523219432687	-0.07301137601377015	-0.06286565611089434	0.01114514953232855	0.06517023759844938	0.2093763234975468	-0.09103491787457145	-2.080177712183547	-0.651892864960505	0.005309917215016649	1.501584750914043	0.1178101102349791	0.02200491481466494	-0.003335061106118238	-0.001915315929680911	0.009932747590283073	-0.3170306450576236	-0.04483570473659285	0.1077531174190084	0.04252766075386197	0.1106925503733742	0.07245962532937053	0.07664060250322111	0.05587094699343264	-0.02911351809210126	-0.04263560582598881	0.0507323205453719	1.794523219731361	-0.6990782637072612	-0.04206151331019895	-0.005427137881881693	-0.7033245374247967	-0.5953921205435888	-0.6204559928564136	-0.1799673186712558	-0.481439754388688	0.3865239407193147	0.4506139680833999	0.7773550220920191	0.2235139191716044	0.3429577084530311	-0.07209925140161734	-0.01741810981476641	-0.5042052232827401	0.01093905312915073	0.006071496290271467	0.03528264892857717	-0.01905058575169718	0.0265159486846719	0.1024518569113855	0.2107679555733709	0.2665361584063112	-0.6935632418126602	-1.418597161102271	0.04208988858463548	0.002196623636176409	-0.3051931209982979	-0.1026460627330659	-0.4497099690635474	0.04885376199900313	0.07743708817064889	-0.3343946159359963	0.581132587648488	0.03895895849810652	-0.5140793723647297	-0.3726240922644117	0.3351382778438619	0.5214906556232333	0.1782370278132728	-1.7722990065898	-0.1538838066620922	0.3351514561616218	-0.9587005863549211	-0.002160241017723219	-0.004541619607977781	0.003095283160957946	5.535335999640442e-14	-1.844635543033763e-12
0.21	-0.001689289690761915	-0.05760693973036157	0.07931578246174548	0.4959187107463481	0.9344547790488472	0.007951521842561949	0.2052020177227068	-0.08100115043495594	0.02860781284424117	0.1667548783660504	0.08961113383394996	-0.1475769220913597	0.009997682431703452	0.07098426829191583	-0.1123735468147361	1.103389583992006	0.198418427372831	-1.103389583992028	-0.1984184273728183	-0.256986296846305	-0.07332924742216992	0.01905023297000174	-0.1253400198250825	-0.09924263026808203	-0.04583847833613576	-0.05743196852165634	0.09684119719946013	0.5852453556263482	0.6834136243812294	0.1150852462949576	0.02766892247936556	0.2519274231953797	0.08515994809828482	-0.2568312453775799	0.3235211048548518	-0.08550236849636089	1.289329034703554	0.1503456713063497	0.03851163486155649	3.388172413630834	0.7027538872311511	-0.07578707619421246	-2.000156905635747	-0.07226657731823895	0.2481962372841804	-0.008650699288690821	-0.388786488254024	-0.008505160817853031	-0.1875794407962099	-1.39505725455975	0.1875794407953595	1.39505725455974	1.509679387068558	-0.251493836326359	-0.07532016330423523	-1.367693872204403	0.3542201107251222	0.05584794194838592	2.910148762211401	0.6219216304669445	1.14610160995628	-1.471870637145871	-0.3512006217798107	-0.2046702002717522	-2.580444357171696	-0.1755340210444586	0.001006526386647757	0.01308933525881474	0.001004157318066949	0.01350811137080677	0.001016598974866002	0.003793799563207018	0.001007998303643549	0.00387119171627711	0.001023119840774713	0.04451899186664996	0.1162192593774952	0.1197549338998001	0.1518589345559195	0.1614522326433016	0.005562613929292345	0.01201637817215413	0.02144728466184842	0.05459671456735667	0.005783693304377571	0.01765828768191784	0.002095148130041405	0.03081987747138443	0.001167426752207901	0.01362095900253908	0.001002783025884542	0.01447810038607663	0.001001635876130753	0.04207041721335728	0.001629875223548611	0.007567570899468318	0.0470934165845316	0.05773060267428428	0.425797521036036	0.3860636894706025	0.001011129500013971	0.01750904334902615	0.05938133956205152	0.07405732277855254	0.006679028364887368	0.01617849047149723	0.001016734417314576	0.004609887750772028	0.001021619445877873	0.009482503235395985	0.02442155971738556	0.04112809272853028	0.006414218767316699	0.03700336192255085	0.05239736040382247	0.05377688384364815	0.001005282032978229	0.006963753393285987	0.001890200303448053	0.02717446892528604	0.00154933648836108	0.01783186452119209	0.001007690207926181	0.002028765947569757	0.003337625585350292	0.02093616045317993	0.1269119478762164	0.1365547172909858	0.001234960537771672	0.03794665434575033	0.001422499515817998	0.005037500690840784	0.001975858711711968	0.01059767419408724	0.001001669267464635	0.02240811244889549	0.3751223664672896	0.4040769416709644	0.1461618717274004	0.1598521518244404	0.03430088396719137	0.1208867399606945	0.001002372262912861	0.02584671076215134	0.08173541760352068	0.06252537766616589	0.0770913997989659	0.05280069779238986	0.08202394587106293	0.0640318616357077	0.1011954605178206	0.08902825093459828	0.1129774319289155	0.08710653029619354	0.02777444799484769	0.02551289007718097	0.04703683496450056	0.0233798042127216	0.1755038431103258	0.1570985201328662	0.1330476407192422	0.1061909742588826	0.07402571565812203	0.07474837492625562	0.001645352459095565	0.009295652736110249	0.002168786671363702	0.04064354472255478	0.0624116174464262	0.06943685308310923	0.003088697711725706	0.02925284168199578	0.001365213399092744	0.01260390048470834	0.001395955699039361	0.003310536813397895	0.001569407355251484	0.005882202882858114	0.001002426975118517	0.008990090168486561	0.001003518097488379	0.01536722760708176	0.001716482960221187	0.01968765181759095	0.1134867510298823	0.107480779723486	0.04729873852585587	0.04867041540466453	0.02845388047918445	0.05511912967991774	0.08773902283548739	0.08906123565240202	0.05513815326333334	0.05513681325963533	0.05120742987530859	0.071964938410136	0.03395482423019551	0.06432484075008151	0.138847484129359	0.1070785837203797	0.001041097873215769	0.009931155321586459	0.06187279046659663	0.04556312605819327	0.02237788525626472	0.03606661462235277	0.03285445151183213	0.04375362617287616	0.002394142612469255	0.0204594537448412	0.001064056593141119	0.1536911781194061	0.07095033502815992	0.09014905708958261	0.06248487459595319	0.01895641675761984	0.06364312912293915	0.06087044081702513	0.001033162393042704	0.01439601440350474	0.04087423905135081	0.06911683539177003	0.1120181593850755	0.1032359086018455	0.001218603518369324	0.07952591488076795	0.06743394956451215	0.1052730934565276	0.001003166443726121	0.02337459473711386	0.001001157901803951	0.01935293750527157	0.001002183161220133	0.02828950047540044	0.02299529568917912	-0.01070566791351338	-0.01343801675313455	0.01736764855240708	-0.01451246790066758	-0.03599044344903936	-0.01493266834255279	-0.005708172613090123	0.001007070227895753	0.001004942515117321	0.001001260926515961	0.001004194112079116	0.001071246240581688	0.1151397408539121	0.1450039192745377	0.004806429277287983	0.0232169890914972	0.004706289016702205	0.001512459898148071	0.001270683285736249	0.001003268695139049	0.001001936116776715	0.001000995349341772	0.01438979240089989	0.4107812721183647	0.001010848192666105	0.08627337007736004	0.01080234385983097	0.00101543127907197	0.001027217761454045	0.02500805674447639	0.006815351924887779	0.0482686669459854	0.001003824652622765	0.002129320807502505	0.002121588103537807	0.001006409201910437	0.003774973093904168	0.1355575952400711	0.001504613825791821	0.001075332012731288	0.001414879206151678	0.001001842164269193	0.4197642892567703	0.1297878842824759	0.03200816259339843	0.001002041242821069	0.0658406098867534	0.06249792505415325	0.06742454461830577	0.0996308021729249	0.1045494422010335	0.03425334810515997	0.05183096462379813	0.1697202577161526	0.1494689930414183	0.08498975074498824	0.001261713825012967	0.002439101728002477	0.05125978024994085	0.002925136019885007	0.001296869542379612	0.001042080039541565	0.001016287853796907	0.001002627082550168	0.001003727499092568	0.002309312047658066	0.1102372548524091	0.0372718250017441	0.009741516479358435	0.08864307472759866	0.05596349277325886	0.05188638557229976	0.03306465284057489	0.136360516421007	0.001003483563498397	0.06063752308134614	0.01772701977520457	0.0327348669050338	0.002506736398648492	0.001022101146852964	0.06227786210200736	0.06463408143500093	0.06690738358992161	0.001000414890978525	0.01576614127508008	0.1165518196034219	0.001006751167437217	0.04574825810129617	0.001004240879502101	0.001001474396237437	0.00100259105214625	0.02345900355687526	-0.01158233486360337	-0.01286988356616674	0.01850572601020563	-0.01157166329752027	-0.03140355567774361	-0.01236589195713189	-0.002356092562596921	-5.565845962997908	-5.204063479369633	0.07163884649030255	0.06048875434120556	0.01202103887872135	-0.006555633955546177	0.0855653151186119	-0.1651434735687793	-0.2905470733531172	-0.03954642350628912	0.1611287126074611	-0.06545495255061511	-0.02526518994167928	0.01546323497597669	0.06056845161706854	0.2062450143228901	-0.04188451270359473	-1.693906325305086	-0.620675482040589	0.02165374885851846	1.572948643875542	0.2931378334858118	0.02865347379238745	0.02436190410916518	-0.01902533001755572	0.006557416764276876	-0.2469928089438743	-0.02502166302493058	0.09259532935447583	0.06207775657549995	-0.02779291712573629	0.03053252742734374	0.1330196345222495	0.06812399410499899	-0.02655663083189749	-0.04069040891155746	0.0421076639664968	1.543339106584578	-0.6155566094731458	0.01926810730182383	0.000248354177075961	-0.6887481275045264	-0.58277209575336	-0.6187267738157786	-0.1637767460917174	-0.4287373040515077	0.3087194569237703	0.4007372301583814	0.5780273150825109	0.4935455555984697	0.3896271548346074	-0.02492083186540188	-0.01811275116072441	-0.5271583618667666	-0.003630316907475802	0.003028246303913487	-0.0004547337199779855	0.01113920614952264	0.03834427627333399	0.09116822648031678	0.08822402677169962	0.143112430604617	-0.544657321133191	-1.180291519279003	-0.2548230367599075	-0.03184184452511232	0.02850939805571807	0.01429039104740947	0.06490268194319165	0.05390717587873495	0.1182859090460777	-0.2955387588641402	-0.04376247717659629	0.004625439838122548	-0.6376696829683697	-0.4001815512464338	0.3513184665122278	0.3716725076059685	0.08997663447437981	-1.530592450942622	-0.04675833982162669	0.289452804222411	-1.187001611280805	-0.02393091414786917	-0.02040908656737662	-0.02124436711603859	8.887697642535586e-14	-1.505588436564599e-12
0.22	-0.004555858741136803	-0.05414282770459465	0.07775488173417372	0.5087385126940615	0.9358363741786446	0.008347252031299565	0.2387398857976174	-0.0738306337996647	0.02647277054810647	0.1471434111738433	0.08873740325426001	-0.14385871248356	0.009980563971814523	0.06692408644445412	-0.1116900816194644	1.09833196997888	0.184410509876555	-1.098331969978852	-0.1844105098765574	-0.2416934105630928	-0.07596997976557369	0.0182857219377904	-0.1390394118412747	-0.09566887700664094	-0.04517060549614176	-0.02927343454421191	0.1027718868615386	0.5971046120157892	0.6692782405054236	0.1129943911902284	0.024948378312355	0.2276936479789511	0.08355885743515695	-0.3172167741420223	0.3660912625936638	-0.2253944696535692	1.274923098531079	0.1252908019346998	0.04028881926202456	3.318702290717474	0.729202554922435	-0.3423781992479686	-1.918046793817701	-0.1012711204101454	0.4965103540831	0.007272982526653699	-0.4186724157306631	0.1433568295969697	-0.8184734515564525	-1.39991456992262	0.8184734515564512	1.399914569922619	1.547234740922739	-0.2779684968821183	-0.0780443526211454	-1.376541228777967	0.3604742654696131	0.07811947925307933	2.714165708215137	0.5693618781489547	1.226600938294499	-1.340406863239169	-0.08319108800094337	-0.3417270740031825	-2.263038453532015	-0.1479730131651297	0.001007120336346314	0.013497027515618	0.001004848980624811	0.0140616145328624	0.001009254148678143	0.003817124685289467	0.001006108132390663	0.003845731532405359	0.001065398885847863	0.04540611088007192	0.1161708148432696	0.1185196443983292	0.1488947543855214	0.158857314477211	0.005413791705635864	0.01190928847853803	0.02151960457315813	0.0550736995507144	0.00508607640711791	0.01700840921769001	0.001857946508684444	0.03075032636238928	0.001241739330385182	0.01378800563227025	0.001003142916637497	0.01510807268405449	0.001001854088679144	0.04416616528837394	0.001327981530130399	0.007185010171565203	0.02931655641936716	0.04246498068914258	0.4192580929485246	0.3798580404441189	0.00101111921027714	0.01768024384659973	0.07539819037769716	0.09007533712975442	0.009961427889193195	0.01981061711948671	0.001016845307148803	0.004912732024715815	0.00102570413856869	0.00963593458258033	0.02483148708222292	0.04093788296145021	0.006738702915123549	0.03708216688316466	0.05030455383760194	0.05156990302070976	0.001004455327864301	0.006800814582269594	0.002054906629766209	0.02817159923791589	0.001982795579850859	0.01849320477727508	0.001006983059019769	0.002251002397061029	0.003523040020269312	0.02115998591700982	0.1316495825285457	0.1381940984522435	0.001444855586978506	0.03863404729677072	0.001235178758203812	0.004833823402925047	0.001612466377625529	0.01020837078021609	0.001001782281516334	0.02284234699025829	0.3916922776809091	0.4183902314793437	0.1383727535592738	0.1538527495270965	0.03328959294063123	0.1213947926828639	0.001002193521682354	0.0260669800614723	0.0727866106680858	0.05567961751089	0.06879049676532152	0.04700779312395767	0.07374908651755901	0.05781993732621958	0.1003601665382537	0.08740292640593994	0.1087947757300333	0.08303459248250394	0.03144019615702251	0.02827813433356312	0.04893155534281683	0.02715755189452232	0.1719014236767946	0.1617639217704818	0.1423299447611054	0.1122332851773604	0.08018079363099667	0.07888213852364455	0.001519744193933314	0.009132763708057911	0.002321243297753739	0.04046801623978247	0.05597230506448612	0.06412819797905042	0.002990087975052582	0.02923041674786566	0.001337039511039548	0.01266109534463691	0.001231110642970297	0.003456571481216363	0.001307646855373465	0.006115301026528092	0.001002510807926992	0.009336914236773922	0.001003713510789268	0.01636620944153815	0.002154316889198347	0.02114647914690788	0.111128843226058	0.1082251985383215	0.04195150129318179	0.04381364645397103	0.01744534912395358	0.04421125070254685	0.08690708090457362	0.08538952323799107	0.0554078368203481	0.05461363394103296	0.05331957831079651	0.07415083759412441	0.03382969040489501	0.06487895805692716	0.1411612801918087	0.110370351933382	0.001023640879607854	0.01051074156220855	0.06133339632111785	0.04696852098987524	0.01952598094822917	0.03318414060439681	0.03104738622291948	0.04162103862663517	0.002385437265611336	0.02044699137291128	0.001046369400789692	0.1469399987333587	0.06592568487249401	0.08596697693666294	0.06266368943286932	0.02251762894952918	0.06484923199866947	0.06390337272068687	0.001017445801069018	0.01554634735320275	0.02697299699587277	0.05533697517813729	0.1148524983894541	0.1035606990686162	0.001117511384146056	0.08217004746599631	0.0535475505353502	0.09230840990324304	0.001004037701226902	0.02303941431511053	0.001001413474729729	0.01907282854254708	0.001002561253502433	0.02797218790202089	0.02312083626104927	-0.01151010168403533	-0.01285667321576104	0.01844937830859351	-0.01161421432562164	-0.03125484374673202	-0.01201297677062529	-0.001530395840241095	0.001008258065759495	0.001006065428951446	0.001001334611580109	0.001003967975871136	0.001139675021704555	0.1168586860281596	0.1435898480270353	0.005570586896330512	0.02043234192277025	0.004042631945307789	0.001663627001244185	0.001359044431668712	0.001003720803699611	0.001002200360874874	0.001000799200852104	0.002935179355465021	0.3997257050087346	0.001011293633575872	0.104169095386585	0.01561322127998085	0.001018060751919679	0.001032202175349444	0.0255308969480888	0.00729845723299244	0.04722259504661774	0.001003371879868902	0.002308423785533634	0.002690111463184677	0.001006080844851084	0.003689986178457923	0.1414035668311602	0.001792077485011721	0.001001459729544299	0.001077495152840737	0.001001949194688094	0.4332501956990936	0.1234592521932408	0.03213275101704723	0.001001970642932754	0.0568056768156357	0.05407504135200958	0.05886287936997515	0.09881193059235946	0.1012569042102634	0.03691377929854175	0.05090695736136691	0.1629262762982106	0.1622851268205612	0.09113680138461747	0.001470815671430079	0.002521183470063581	0.04498856656345249	0.002852215317588961	0.001313400449868656	0.001060050174316083	0.001029607876773682	0.001002583315178352	0.001004066070145573	0.002858705963555252	0.1056749884141167	0.03391612640622539	0.001002256654062066	0.08353397657899032	0.05559068230236958	0.05908962050396276	0.03413777867617614	0.1514920887789183	0.001005644423883126	0.06063469775000714	0.01514963092466174	0.02606549529044292	0.002282494640233275	0.001030879310204386	0.05703748307689939	0.06158234487969062	0.06605574371944051	0.001000446484490573	0.006354176008403854	0.1209275388180378	0.001008978519697701	0.02790482820486463	0.001005509050642294	0.001001844128987214	0.001003241442456848	0.02307729318500718	-0.01227841886477319	-0.01226872450318474	0.01950293421397374	-0.008737236264625501	-0.02644488807891897	-0.008916827605444518	0.003060229293785762	-5.217989459644252	-4.98284292416388	-0.02114990472308024	0.04497531089179511	-0.01750460998988581	0.005377374448376962	0.09338640546422684	-0.08538538768761972	-0.2333889013539762	0.008440122969950722	-0.04607907970767165	-0.06584518251480466	0.01115890652916635	0.01757904505783428	0.06731787648257007	0.2148627798183625	-0.04300633780859123	-1.36953469847335	-0.6266535680806867	0.007504104877733301	1.627922564265865	0.426251883980543	0.03123805072394894	-0.002822534797338951	-0.01559287925985007	0.01040787322759739	-0.1978930322118875	-0.008037794816688721	0.1127093714623976	0.06790278307275832	0.1199439242968512	0.01935799308901503	0.195948183963415	0.06715010704079498	-0.01221464334554008	-0.03685528619323047	0.04699049170484552	1.324751627423589	-0.5947816289463489	0.08269137898142204	0.05138183738247606	-0.6816503407400256	-0.5769401913218886	-0.6249901947349867	-0.1640285568282924	-0.3875733396733475	0.2470122786405345	0.3556026689876058	0.3503236933130225	0.705184515320873	0.4372913573305859	-0.01363988600508002	-0.01663005603914788	-0.5314648906448793	0.002614333493663098	0.01009587156401624	0.04283242400306574	0.03431070745932725	0.0271901241415971	0.1143768492483405	0.2511137072728854	0.002987858292314514	-0.4328854827327476	-1.013143955802038	-0.4650761429327001	-0.07417676035604738	0.4179621430798199	0.08959431543902648	0.5962380862075249	0.06261996886063988	0.1635247467646661	-0.2858106732518219	-0.3255745302633859	-0.002599880173422446	-0.7028274342991548	-0.4379335731089364	0.3596090351832568	0.2375257758277397	0.1677646983288859	-1.212678331081797	0.1219862944158124	0.2384976250228608	-1.40406159194104	-0.0425858867767723	-0.03547993643297183	-0.04154497404714164	1.790456569634773e-13	3.658025773443072e-14
0.23	-0.008007285779735536	-0.05035625721431031	0.07491419459517167	0.521422928966941	0.936951566977492	0.008743877109840209	0.2715213064900047	-0.06643584779373128	0.02202088635444605	0.128418128670254	0.08759966010827233	-0.1377791612771977	0.01014350921872606	0.06270988655700327	-0.1096235998669539	1.087117514826843	0.1705449834491055	-1.087117514826696	-0.1705449834490756	-0.2260680609430011	-0.07890968239210995	0.01747885430041621	-0.1530135319844573	-0.09204954407618528	-0.04426368796123337	-0.003142877167730036	0.1082683017220569	0.6097850058065694	0.6570745418199622	0.1126571822445111	0.02083872196621069	0.206318889432165	0.08236104434012466	-0.3685245797121777	0.3876794644471257	-0.3366440256698696	1.262308918186717	0.09767448552187581	0.03839053791318137	3.23071136833034	0.748623200192534	-0.5329758742823115	-1.830304320108934	-0.1247582968816433	0.7104356974100723	0.02156998123366058	-0.4193129192751896	0.2635458618242452	-1.418941437432283	-1.369285416057716	1.41894143743241	1.369285416057711	1.577388446745689	-0.310481008325402	-0.08387321698022228	-1.423335237982485	0.3626481276941373	0.1041131645001296	2.515624707955811	0.5348562604893647	1.308390422663554	-1.08246307718315	0.007946419123533272	-0.4769954001594411	-2.017106269517654	-0.09441923673509979	0.001008147872391912	0.01389269419260244	0.00100595128317609	0.01460936166471207	0.001005421924611049	0.003841040621220935	0.001004990761869483	0.003827655591721265	0.001168850414558423	0.04633385850587992	0.1176987411596386	0.1181505694861684	0.1464778205220439	0.1566799015416991	0.005827161007289305	0.01228281065318864	0.01918840072548088	0.05322123766280742	0.004424900843523485	0.01639482820913463	0.001761589946615259	0.03087582589667633	0.001289767583948198	0.01395249467904965	0.001003529488884149	0.0157555586684092	0.001002063967124091	0.04629383370095123	0.001167694731929296	0.006920841630817943	0.01667371435460066	0.03133377946201121	0.4115738741538646	0.374039666362492	0.001011517428000977	0.01785318791231065	0.09205151025887413	0.1065629791230149	0.01468768332272709	0.02490858079115619	0.001016696407654026	0.005229737781777946	0.00102981372298766	0.009785218230428274	0.02534046321635893	0.04076172565422069	0.007323395742735909	0.03724796701196064	0.04915426793014138	0.0500508142545039	0.001003830815534887	0.006765139009157923	0.002230206688960246	0.02918452080542528	0.002864508708019306	0.01959130826537183	0.001006396786835737	0.002505442136341381	0.003378167877149375	0.02105153950213823	0.136682304976312	0.1404201492107259	0.001713233531415629	0.03935226850125419	0.001120833350732027	0.004691131661786814	0.001340439831769194	0.009901603750990437	0.00100183478758365	0.02327868541152992	0.4069219521922581	0.4308646922982032	0.1304069117486859	0.1477195298121503	0.03016427459670483	0.1215706569872954	0.001002069851267762	0.02654117575965259	0.06369958859253372	0.04894575376858861	0.06040474483561001	0.04134145137580027	0.0652467440676974	0.05161294829311291	0.09868842316636729	0.08529553964412803	0.1043686738512577	0.07906277998290456	0.03360502058174905	0.02995849744977761	0.04916324787587084	0.03050369434771048	0.1661594027007744	0.1639943199441913	0.1526469567480076	0.1198429334631655	0.08705789102315836	0.08370015503570025	0.001762421940649643	0.009293753404056858	0.002448909330300912	0.04034399421639941	0.04982023119986091	0.05881149783366858	0.002896449874026528	0.02924639261750386	0.001323534496171161	0.01275506927743009	0.001213340485187807	0.003752689217021312	0.001373491765024186	0.006713091195826899	0.001002498221696793	0.009683808214240541	0.001004052232478324	0.01743316087732217	0.002653430025456181	0.02278501102265885	0.1070347470613328	0.107387472896014	0.03775223197693701	0.03992933808439893	0.009582599491492025	0.03634099871269648	0.08244423412222468	0.07960299736604001	0.05482916651282373	0.05348865404582168	0.0557901881844921	0.07762551000768353	0.03375785477371673	0.06553707362362847	0.144925395237156	0.1152582743727724	0.001015150817245508	0.01117952734948198	0.06089840736022453	0.04868006233683575	0.01685273479114512	0.03048791960380092	0.02580010298353913	0.03631282838565986	0.002196287236018803	0.02025876724773439	0.001041565834706379	0.1394571386971342	0.06074605292750686	0.08155204556864303	0.06189290893058062	0.02642884466313224	0.06414761709339228	0.06523552691486775	0.001009670427284518	0.01678643095193975	0.01657505988828759	0.04490724321145807	0.1218662935037414	0.1063776862452146	0.001074918883015306	0.08446819609293293	0.03866300570562154	0.07905600954836206	0.001004592895892156	0.02251191465796666	0.001001615314131595	0.01864371547038979	0.00106179100557628	0.02748898131266007	0.02260458804910469	-0.0119586509414275	-0.01232178604341134	0.01925958810791607	-0.009544896384070994	-0.02705109488658316	-0.008528885623142097	0.003584024064775284	0.001010028754466261	0.001007972439999886	0.001001517631865608	0.001003709441389521	0.001392375180727957	0.1225759733911057	0.141987898190656	0.006852727273745507	0.01332514632028522	0.003460297291419911	0.001658802645045233	0.001323507984542734	0.001004110292358262	0.001002351777260736	0.001000666456282899	0.001968976174124205	0.3903704374351915	0.001012471845507304	0.1231223223411313	0.02337561265634614	0.001015255984877937	0.00103568884033012	0.02624462116764359	0.008493674626100402	0.04820030604162173	0.001003019317734158	0.002502247723768682	0.004715524261640598	0.001005537758224954	0.002833184931546053	0.1467455252739581	0.002163254400689932	0.001002004511720979	0.001039343366346805	0.001001838862429163	0.4453813368479103	0.1139771366408128	0.02178809511429686	0.001001916197014943	0.04785819178549678	0.04596192634764454	0.05029820520339222	0.09423038744426593	0.09534967037285098	0.03542245331785489	0.048190112774199	0.151600981658237	0.1741074220429394	0.1007045026424282	0.002476557035272024	0.002634289605439488	0.03986886507863155	0.002752675089365374	0.001306131758495303	0.001308862682672389	0.001791081480302954	0.001002402044709865	0.001004691268218969	0.003443677007313241	0.09730938341559353	0.03179086771284186	0.001002866944716137	0.07031911098356126	0.05284026373264613	0.05863703673242481	0.03327818722436001	0.1499869931363055	0.001006882079420257	0.06010442577785646	0.01283105369514231	0.01446007754878826	0.001758159627721328	0.001041377295977812	0.05169947565020656	0.06034514317061427	0.0608396662210136	0.001002536159659312	0.003679900658371912	0.1417756031920481	0.001048851550022556	0.01445331369083661	0.001004884375029891	0.00100180948069164	0.001225133185050457	0.02171017572843855	-0.01215138586014294	-0.01182934810324296	0.01987512102239161	-0.008121706538076966	-0.0233323114725658	-0.004734440889817005	0.009117479786583725	-4.875978091734676	-4.66593524280954	0.07016773155729739	0.05998967794959274	0.01238066713939118	-0.005815312984815944	0.0933285182821047	0.01322532739687656	-0.2067151625836536	0.06120799898245682	-0.3135130279024417	-0.05805057868718216	0.01483643551629282	0.01522294251752562	0.06383075463091516	0.2125151302001272	-0.01643975730219722	-0.8709623582348502	-0.5428721394081222	0.02227239849412323	1.672037260293125	0.5852220249250727	0.03173539508651289	0.02384849750371111	-0.0174184830716335	0.02352773826679086	-0.1097468405026251	0.0002353951739201526	0.09521548643511593	0.1447163843925022	-0.02268349315634903	-0.03517345781059544	0.2493375401134413	0.07479867366568466	-0.01458902585566798	-0.02506726192190947	0.04230159452552865	1.185322632604696	-0.6440355877639667	-0.04736674249641606	0.04990485610197223	-0.6664592398086346	-0.5574015551095354	-0.6178205911676868	-0.2525886796553205	-0.4055471097725359	0.09582767646297978	0.3085660724704882	0.09137038628573665	0.8080187696768409	0.526238821677052	0.03969515774561429	-0.009218161729035966	-0.5282797224093762	0.0009179326591780067	0.009080644324792126	0.02553300085853909	0.0843041087215782	0.03830815553496614	0.1040790697286488	0.1226291140762384	-0.1733961154498433	-0.3454393038924268	-0.585422810336475	-0.6867867604296831	-0.1486768719166786	0.2748131435807133	0.0426063263844414	0.3842926577326825	0.07157259691858746	0.1787082104962335	-0.2571511936030574	-0.7059103526348635	-0.03123933710926543	-0.7840544875611369	-0.4468629492994991	0.4183865436894216	0.02951212270977022	0.1011191222558166	-0.8755781043895102	0.4476227298102577	0.2200824711220667	-1.262770284260962	-0.0623239114767525	-0.05014328091871242	-0.05514471430047363	1.931357694131504e-13	6.175246884092791e-13
0.24	-0.01183546925748863	-0.04646010583593354	0.07114397987041088	0.5339916663010227	0.937788398442758	0.009102149618657159	0.3032167035760549	-0.05888079871714695	0.01611370836644283	0.1104714325085538	0.08627262155549924	-0.1298292823301569	0.01033704188333756	0.05863492090857227	-0.1065470375643724	1.070062664058467	0.157102907545553	-1.070062664058457	-0.1571029075455614	-0.2101545763551764	-0.08218977953007829	0.01659737675565579	-0.1676071653634049	-0.08843079831132182	-0.04307135947071369	0.02111263843237907	0.1135677154019927	0.6232506725251001	0.6479863748951563	0.112997261978146	0.01547264621061578	0.1872476623147768	0.08161388008249423	-0.3925680619606033	0.3880074402195975	-0.4112999868053572	1.25178731077152	0.06961853507604784	0.032618305317285	3.101497569472424	0.7612551690642637	-0.6334369581194312	-1.762329525373642	-0.1391302017031057	0.870575902284314	0.01339046599350948	-0.3908255679302363	0.3453729396322748	-1.986552574818786	-1.315224465144621	1.986552574818786	1.31522446514462	1.60486173446925	-0.3460473991685249	-0.0929663340984174	-1.500443875930928	0.3603568323511377	0.1352016703753446	2.339157352934381	0.5299616420261902	1.383655523844538	-0.7173005111080355	0.05226664788278927	-0.5930109558871088	-1.802332167652688	-0.05784324568440302	0.001009547170819236	0.01429807198675221	0.00100745613853808	0.01516971934244216	0.001003598306953745	0.003866595430562025	0.00100430302243548	0.003792970262911499	0.001346902320408202	0.04729598921645706	0.1209509947049963	0.1188172493891367	0.1443787539414802	0.1546305816888411	0.006670329866122561	0.01303232220074684	0.01452572459552371	0.04902144439351085	0.003802094630227833	0.01582380645439226	0.001710940433623549	0.03106496377642942	0.001296011745069751	0.01409054804681814	0.001003917519870124	0.01641771646166102	0.001002244599768766	0.04845335244276412	0.001087459116393842	0.006723967288966002	0.009460773340051057	0.02476059729645583	0.4033254561932991	0.3688835798325902	0.001012305834010355	0.01802944562364986	0.1092763762917039	0.123564710853785	0.02084154709464595	0.03135268110914854	0.001015218935153685	0.00553888581515047	0.001033611678463255	0.009936289205440112	0.02594676138553001	0.04063391528229399	0.008208823053965236	0.0375682333631219	0.04897791386422186	0.04929852382114142	0.001003342346496976	0.006792176784580317	0.00241468949182393	0.03018271985341566	0.00431376155233357	0.02124750186238403	0.001005832115060105	0.002724782182339857	0.002878531311723249	0.02057399313548295	0.1418068911702369	0.1431823607021401	0.002032804917542356	0.04009611156594723	0.00106392823147866	0.0045767364666508	0.001185214804114946	0.009695642696563152	0.001001805833089988	0.02372886692045364	0.4210401408258459	0.4424003260565373	0.121736189968379	0.1407285722973862	0.02357416197439559	0.1204504933451051	0.001001980809547791	0.02719402825742676	0.05454187061440312	0.04232369607293204	0.05202788490812266	0.03583829408580892	0.05659977434575222	0.04543526591726228	0.09577373206739659	0.08244835513119536	0.09928785534860073	0.0749484912966219	0.0340408703549214	0.03033003450005538	0.04804120891147277	0.03322767836028312	0.1581938145382372	0.1635036183935072	0.1634254158102808	0.1282191331275329	0.09501859128336199	0.08940545248913563	0.00238585377333825	0.009803813513955	0.002569281729602148	0.0402627767423296	0.04408050837082084	0.0536345118513098	0.002799852703999987	0.02925551724564925	0.001313146964600032	0.01285034281794126	0.001328855926623785	0.004150069052169317	0.001786894299793753	0.007782518847156049	0.001002401250540198	0.01002546703147986	0.001004534263841306	0.0185491034715824	0.003194844229069883	0.02451979035142344	0.1011147593847737	0.1047000136558653	0.03449588938276697	0.03687559812174035	0.005494577898401597	0.03201246713461951	0.07411282289210003	0.07176263345005501	0.05326174010851666	0.05168294344085096	0.05692675405042116	0.07960391654462147	0.03331491822126983	0.06574263515415649	0.1465719914657919	0.1181151302093511	0.001011526847007982	0.01195090166770731	0.06042023150184243	0.05054117895722508	0.01433892608121713	0.02796676339859469	0.01743519782636685	0.02810597487682677	0.001839703955705049	0.01989831680390166	0.001044416243830463	0.1314527106895778	0.05545109785023743	0.07699351297576133	0.0609114879085591	0.03080040854616466	0.06141957262472229	0.06450575636887818	0.001006829914589688	0.0179860718148537	0.009761706327337721	0.03777921224765925	0.1344454952035061	0.1126373854430466	0.001073571004812128	0.08655070430442713	0.02406835526885752	0.06672596811490855	0.001004557857952974	0.02180473874885631	0.001001698848687887	0.0180739508645304	0.001202362561006258	0.02686832621419872	0.02152109367407778	-0.01202347869080457	-0.01185057271933362	0.01977778257996809	-0.008444770585855278	-0.02357479419563155	-0.004579264096896065	0.009326997694979742	0.001011799443209421	0.001009879451070609	0.001001700652176863	0.00100345090690264	0.001645075339736634	0.1282932607540519	0.1403859483542765	0.008134867651144257	0.006217950717780856	0.002877962637530491	0.00165397828884634	0.001287971537405392	0.001004499781030027	0.00100250319364798	0.001000533711728831	0.001002772992813972	0.3810151698616407	0.001013650057464131	0.1420755492956771	0.03113800403272369	0.001012451217846201	0.001039175505351013	0.02695834538719859	0.009688892019204171	0.04917801703662532	0.001002666755597158	0.002696071661986007	0.006740937060076358	0.001004994671635886	0.001976383684638851	0.1520874837167561	0.002534431316362365	0.001002549293915398	0.001001191579899902	0.001001728530169084	0.4575124779967263	0.1044950210883843	0.01144343921153582	0.001001861751096698	0.03891070675536009	0.03784881134327939	0.04173353103681142	0.08964884429616385	0.08944243653543864	0.03393112733718165	0.04547326818703098	0.1402756870182686	0.1859297172653177	0.1102722039002381	0.0034822983991243	0.002747395740813491	0.03474916359381047	0.002653134861136388	0.001298863067112406	0.001557675191019664	0.002552555083802165	0.001002220774252041	0.001005316466294429	0.004028648051077497	0.08894377841706205	0.02966560901946049	0.001003477235380877	0.0571042453881184	0.05008984516289788	0.05818445296088942	0.0324185957725501	0.1484818974936948	0.001008119734985138	0.05957415380570666	0.01051247646562394	0.002854659807131105	0.001233824615233328	0.001051875281756099	0.04636146822350057	0.05910794146153892	0.05562358872258602	0.001004625834891083	0.001005625308342032	0.162623667566056	0.001088724580354793	0.001001799176800068	0.001004259699436754	0.001001774832461425	0.001447024928099405	0.02034305827186985	-0.01202435285551266	-0.0113899717033012	0.02024730783080964	-0.007506176811528543	-0.02021973486621268	-0.0005520541741895147	0.01517473027938189	-4.536722486995888	-4.275718076092684	-0.01920768015785844	0.04749742018850304	-0.01717683498217213	0.002055496633847241	0.1002630223150615	0.1217655753346571	-0.2077702848241647	0.08363799775257173	-0.5155453558350349	-0.05733333171743842	0.02388657562139453	0.01229190923204714	0.07025223828624082	0.2212328457055556	-0.02954749776850455	-0.4579308864024	-0.4941960577404705	0.008166834265272861	1.730740511765139	0.6954792132213302	0.02966650606857318	-0.002465068345637094	-0.005923492202863827	0.04130111768796241	-0.04453336565003747	0.004504874804734649	0.1097648674453449	0.1795208048784825	0.1129239839098289	-0.05446199630118288	0.3031803305496142	0.07227447904236639	-0.00655533409990264	-0.01669409121614351	0.04975910925352944	1.136986215318593	-0.7663291889094236	-0.1765142103161106	0.08711319699292384	-0.6592891314101078	-0.5443032996805832	-0.6191288632765751	-0.3119881069698383	-0.4160685769959602	-0.0147529345337912	0.2311709808545308	-0.1938962515524253	0.8584947910401038	0.6147475456127538	0.05617419679249189	-0.008069146287154062	-0.5035220580412398	0.001244085209214855	0.01035579313215656	0.0630848438502121	0.1286382038310121	0.0261430921354612	0.124175080857857	0.2703631977858233	-0.3669588612257957	-0.2667718013727195	-0.3047998732153824	-0.8758437517329424	-0.2103229020222505	0.1187089677525467	-0.0009164917968447896	0.1900247656572066	0.08313767513767713	0.1934398014549757	-0.2507977140720856	-0.9053031841387952	-0.03704514207924887	-0.807141028565646	-0.4666538179624913	0.451678669041175	-0.1748591722113751	0.1596761511521348	-0.5523381305036461	0.8105286986895966	0.1953695420348428	-1.219589807506052	-0.07852113718532494	-0.06361024328684935	-0.06903467511327883	1.452359374944579e-13	4.152493487236807e-13
0.25	-0.01571420579602263	-0.04266653600900835	0.06681775241188473	0.5464667069744708	0.938349299597369	0.009383994501509223	0.3333447416559701	-0.05123442002428674	0.009687127406379951	0.09303418672044284	0.08486073382393595	-0.1205779966016308	0.01027413741371432	0.05498811681197104	-0.1028438699066784	1.04753163904656	0.1443024477888789	-1.047531639046583	-0.1443024477888896	-0.1939709287464453	-0.08583235585993591	0.01560483834585215	-0.1830231794114706	-0.08484169478777571	-0.04153611074587152	0.04367964767933492	0.1188678907478324	0.6374217178833659	0.6428079628710246	0.1140737457019835	0.009036332252537435	0.1698271047363376	0.08134484616540974	-0.3780270925179228	0.3683810261362583	-0.452366892217322	1.243665346358706	0.0428456679980457	0.02355369126143193	2.915225278505	0.7658602990187731	-0.6424029825522274	-1.729678463955689	-0.1416695657815263	0.9740325857247358	-0.03057305123125619	-0.3353907578407979	0.3944956572972388	-2.509968142280752	-1.24197837591895	2.509968142280843	1.241978375918943	1.630933959304148	-0.3825086417263631	-0.1064030727231	-1.569878792996631	0.3604562294788745	0.1721684970191127	2.163700456627026	0.5322440784571445	1.448882078542467	-0.3539428314716208	0.1692605852274818	-0.6886233698664609	-1.686319885529229	0.001980642551696567	0.00101064256974587	0.01470239833237746	0.001007913223597722	0.01574308448178492	0.001002666543393632	0.003886623396255754	0.0010037840045048	0.003744908615566841	0.001567401396263396	0.04825208067598795	0.1253204872528469	0.1204879490924668	0.1421708998090767	0.1524717993179233	0.007183966086857239	0.0135056518501822	0.009874510112714932	0.04462941356874368	0.003226561885899928	0.01529944899248384	0.00162013501997154	0.03126499510364736	0.001254034387626154	0.01419448196874105	0.001004393704135096	0.0170974765793892	0.00100254894608617	0.05065128823793151	0.001044849066098768	0.006553484115841108	0.005368158611610622	0.02086115874521616	0.3949274532873366	0.3642449770604528	0.001012466355420343	0.01820050734425011	0.1264573267554915	0.1407660460613061	0.024947918719867	0.03580490785472218	0.001013423953379743	0.005830729426872733	0.001035217931374278	0.01008238886607442	0.0266514160940482	0.04059829557227407	0.009533748801323452	0.03814242904719883	0.0496900307699692	0.04927360985317145	0.001002896425130939	0.00683959002974443	0.002615672217895465	0.03117390089580604	0.006559669469214914	0.02367476717382351	0.001005206243879753	0.002921167086369125	0.002347009252553476	0.02004301078986109	0.1470049281248531	0.146538302667487	0.002334472410512462	0.04080444523905946	0.001033838404341318	0.004469396833472977	0.001095451311899168	0.009539492852946243	0.001001828604530711	0.02420516211608146	0.4343540938582963	0.4539202264276435	0.1113890492664857	0.1322120031400725	0.01649947949897708	0.1190941430758819	0.001001864475675526	0.02797804541908172	0.04567561486469416	0.03594643203261556	0.04404692043784628	0.03063677034798322	0.04814741871271064	0.03941847452724565	0.09168010288066643	0.07902132571091483	0.09366678518507518	0.07084787324149737	0.03321378645037631	0.02972631124662788	0.04558184598902137	0.03493156458469949	0.1485543919324767	0.16047492826715	0.1712695199543824	0.1366986473549104	0.1020206045276419	0.09555822614739014	0.003200992538317671	0.01051499451707816	0.002788989461564913	0.04027992031366132	0.03970294280511581	0.04907089980958591	0.002648365391414599	0.02916365100589858	0.001266771672792219	0.01287815561233372	0.001372727721643191	0.004549043765105782	0.002006891320796911	0.008814863936417486	0.001002292320066555	0.01035198077085373	0.001004372068510461	0.01969641757973146	0.003747428409173778	0.02631121791606618	0.09377670128165684	0.1002968274243448	0.03183516961084153	0.03442466817716686	0.003308628807056407	0.02944829509584846	0.0634627943943986	0.06286959808008245	0.05081662896796835	0.04933001448655808	0.05681179506009983	0.08048288151725654	0.0326120261754029	0.06575352288670057	0.1470974516597332	0.1202679595182084	0.00100975490521076	0.01282973677714747	0.05947230017396195	0.05224864849514313	0.01222599024910718	0.02582125495788735	0.0102251691077227	0.02109240560778496	0.001513639757132847	0.01955511006978706	0.001049026929253984	0.1231965303079455	0.04998201961393264	0.07223717113543877	0.05904713039805195	0.03506943920360954	0.05748705447644568	0.06227757188239089	0.001005661335895777	0.01923498839549577	0.0059590876999919	0.03336749510908724	0.1455590259265953	0.120793664485224	0.001070373211748206	0.08835557666545395	0.01314403575962673	0.05747666836138061	0.001099821314925391	0.02101579938046748	0.001077888846327865	0.01743695729609274	0.001504899651182558	0.0261838109169188	0.02019839208359878	-0.01166841301773857	-0.01128095336784455	0.02018858928129486	-0.00804325025217147	-0.02096932910846547	-0.002523798240773668	0.01013318648154403	0.001011768270456381	0.001007127784969344	0.001001693686806066	0.001003068707390065	0.001926027212204356	0.1347518930255393	0.1373809467226612	0.007386232966256548	0.003656792719446287	0.002405419839896338	0.001416604645057037	0.001144589388676984	0.001005218789152523	0.001003172355774179	0.001000461800547773	0.001002004181008283	0.3730659186341703	0.001011773242852474	0.1594754068705452	0.02818956236243477	0.001010798358526547	0.001034955708994128	0.02787227869399968	0.01202402911091481	0.05174293270315646	0.00100223405574559	0.002935962405332507	0.01079499747463908	0.001004182837492962	0.001633265422126837	0.157533651751923	0.002747365290948438	0.001002493344489653	0.001002658240456694	0.001001957023282042	0.4690858782368559	0.08931737983875039	0.00622311170532871	0.001001643282975788	0.03132610811884697	0.03133578901678617	0.03430947783883721	0.08294015847305453	0.08280684969443046	0.0308176863024187	0.0401462245867332	0.1274731374534961	0.1820079329714754	0.1130090908073581	0.004539605387214837	0.003249009990770394	0.03424011944384634	0.002351394253740804	0.001150425547857715	0.001300602685067284	0.001968954875454344	0.001002143580119119	0.001003261422442998	0.004580866945209839	0.07896259162938345	0.0279586690456201	0.001003423692892157	0.04338233287152023	0.04585487607994886	0.05536436749591422	0.03126521348605123	0.1474073422674468	0.001007734086720477	0.05716759316050463	0.009431574949932107	0.001928181661111096	0.001122349811851168	0.001055476282177482	0.04056648530103336	0.0546340795044018	0.04990473191809845	0.001004292383778382	0.002646222509335672	0.1622803740389808	0.001048700780350841	0.001003199753091524	0.001363729203888477	0.001288684138719017	0.002135910467210018	0.01875995754250291	-0.01102859547445329	-0.01062411934799012	0.02055242114300915	-0.008071388671002315	-0.01896353941510171	-0.002045727637918566	0.00690614022983799	-4.210682115590524	-3.84457462885651	0.07065099861100956	0.06286331658447294	0.01158058972133382	-0.008823320893442597	0.09250543196415263	0.2093296877746923	-0.2271672330051541	0.01561157457083089	-0.3783085761559016	-0.04860193298820562	0.01675582125057629	0.00832029204366049	0.06697019924351691	0.2195873711031326	-0.01039778727400416	-0.3140082863569309	-0.4372579678735038	0.02150885007931528	1.71130092404532	0.2264014287692368	0.02880313370642178	0.02314161998381727	0.0008136377388618841	0.07423462789897113	0.03662942891252673	0.005321706016101805	0.09296803345618139	0.2956760337718304	-0.0279395045485432	-0.05067426214749101	0.3675498769428215	0.06870450142975859	-0.0131275871560443	-0.01433497432828544	0.04717243014709553	1.172535467446544	-0.9483157876258368	-0.09948041147202702	0.07647270654115974	-0.6166891157684238	-0.4966382201591716	-0.5851736122983984	-0.3710363187604188	-0.4039498680696965	-0.1040386816979569	0.1036527307106731	-0.4154018892502446	0.827656526830214	0.6126826701327768	0.08235305760056875	0.009756895655443852	-0.4001923026700336	-0.01835892936398172	-0.003716847839431089	0.02345315817890367	0.07963551748679298	0.03534498900580856	0.1098667642790371	0.1324822025253402	-0.5170452935387181	-0.2227423130256752	-0.2079800176410236	-0.9161362147940088	-0.2601014130854676	0.04918215817537817	0.0006593173849219817	0.2473994511725257	0.09209886213298836	0.1464043726665979	-0.1843596806901412	-0.5229532804892152	-0.03069762406178913	-0.8353268719878848	-0.48641711297102	0.3931755773892707	-0.2745033305800478	0.1042872881913369	-0.3313599999491709	0.8028290544935157	0.1626985524313685	-0.6670404546224269	-0.0797146000108058	-0.06435159349457009	-0.0685570173454387	-4.922072747500424e-14	2.011180208694465e-13
0.26	-0.01929296804288822	-0.03913899529380251	0.06212821427981414	0.5588738636773981	0.9386509912476635	0.009569283843804318	0.3613435137863457	-0.0436067981462764	0.003455173741976254	0.07578668659622922	0.08347078581721935	-0.1104616037688192	0.009633547031729278	0.05198999562271485	-0.09867242311037586	1.020056986918372	0.1323211222325606	-1.02005698691837	-0.1323211222325723	-0.1775545737285473	-0.08984076786306434	0.01445208080397876	-0.1987471384096218	-0.0811618265793095	-0.03962158108180539	0.0641757667683777	0.1242560099973417	0.6521948847106263	0.6401962995106611	0.1165070834496532	0.001812748130686165	0.1534304538543514	0.08161237653911477	-0.332573203637214	0.3348016178759294	-0.483962121513684	1.238210516667375	0.01777663438002391	0.01330719720589087	2.675644379572574	0.7575038061234783	-0.5945114990083462	-1.724380392532281	-0.1347422566647776	1.043597323203884	-0.1021467165524923	-0.261088986459126	0.4390287673759328	-2.975277998074549	-1.151397625075016	2.975277998074548	1.151397625075016	1.651403216302567	-0.4192145338227431	-0.1250101605123893	-1.562032865947963	0.3785097693351872	0.2110578582201648	1.924979321355349	0.5475504227519948	1.504079817643341	-0.2039507783543683	0.3236374526572706	-0.75046498863518	-1.597550828360858	0.04946961247359473	0.001011174408140259	0.01512265295609313	0.0010067651338825	0.01634073985296521	0.00100219741251721	0.00390617045999661	0.001003333429362463	0.003673393947656939	0.001818004688565102	0.04917710110251429	0.1305161140455726	0.1229429495935478	0.1396370054152172	0.150023616155833	0.007073083499323949	0.01343622654325048	0.006215112938316107	0.04114631753139344	0.002701723216547914	0.01483049234841941	0.001456065200381068	0.03141280283002262	0.001161344455620147	0.01425346222525828	0.001004991360851514	0.01778252872607982	0.001003035792723633	0.05286976102058799	0.001023514239999675	0.006399038538037657	0.003279221737216791	0.01863940231629301	0.3866331387657156	0.3600637510514575	0.001011607711369986	0.01836888943183501	0.1433423446608172	0.1578262172208597	0.02565373447895875	0.03650941554154143	0.001011700061698415	0.006116966838406164	0.001033909861959221	0.01022825400459969	0.02745487392940037	0.04069046978789691	0.01135138652904922	0.03906685809654053	0.05124878806800058	0.04997268953648322	0.001002457117472235	0.006905489540089891	0.002835974160978483	0.03213201437017161	0.009687390591099302	0.02695589806570997	0.001004487341039855	0.003080142045545008	0.001908998288556259	0.01958171211559352	0.1522678994745814	0.150524194529456	0.002591704184600674	0.04145644651130425	0.001018770780515346	0.004349884830959693	0.001051305020124949	0.00941296127420016	0.001001954289253378	0.02470576552916993	0.4470339827303021	0.4659618675763315	0.09885266143071073	0.1215356336434126	0.01023935639838267	0.1183663937571633	0.001001697047496581	0.0288591318094319	0.03727193956381105	0.02997940497513589	0.03664156915137626	0.02589279423718567	0.04005064045318348	0.03371290971979625	0.08643412384500331	0.0750752579236045	0.08756264814475345	0.06687159725450058	0.03130561150983741	0.02828832155497478	0.04178355416884832	0.03518166230811773	0.1375305270814872	0.1551243782980046	0.1745046962007088	0.1445772331119264	0.1071593037450794	0.1015966155736683	0.004135333334931861	0.01137669574131957	0.003149076504438011	0.04042309535654495	0.03710091174610469	0.04581082675058806	0.002421887163066502	0.028913506734451	0.001169355240543068	0.01279753358969294	0.001266137533222232	0.004753993404573205	0.001825501183065065	0.009411323266435246	0.001002199265929225	0.01065607347732356	0.001003262970170167	0.02083801922623527	0.004299242089007691	0.02806063214851426	0.08521915634126889	0.09429176961658484	0.02961374802911493	0.03243418935130993	0.002203798985520532	0.02785395712174939	0.05123280967090119	0.05317245130401653	0.04754001436282784	0.04648414469764774	0.05547025520199714	0.08042952233611766	0.03169549457221251	0.06570712708336957	0.1469857514400303	0.1232002863339471	0.001008676446865314	0.01378226921817186	0.05786417169896808	0.05343627174137355	0.01061104343893221	0.02415845565329426	0.006023026893104451	0.01713605704752939	0.001294643709308902	0.0193023359539527	0.001053132487653963	0.1149215367645512	0.04431237465813737	0.06722911946037431	0.05599597209195531	0.03848488239260134	0.05271690378714115	0.05894117764739627	0.00100491052753251	0.02035542004231465	0.004830740495950923	0.03112491819378527	0.1519737754305063	0.1283360054278435	0.001048755009499304	0.08974654779876903	0.007379841284943228	0.05264975279580354	0.001327174770630605	0.02020148947841906	0.001259441384703048	0.01677565653155729	0.002000221476601521	0.02548341320898635	0.01870209106719449	-0.01088621953934361	-0.01058051201380744	0.02052893372320293	-0.008286218047259611	-0.01926337711200287	-0.002834425264552227	0.004889522710702832	0.001011737097730443	0.001004376118878933	0.001001686721442387	0.001002686507867506	0.002206979084661982	0.1412105252970264	0.1343759450910461	0.006637598281355122	0.00109563472110471	0.001932877042263285	0.001179231001256661	0.001001207239985447	0.001005937797287787	0.001003841517906758	0.001000389889402192	0.0010012353692197	0.365116667406704	0.001009896428262723	0.1768752644454097	0.02524112069215233	0.001009145499216998	0.001030735912673786	0.0287862120007951	0.01435916620262319	0.05430784836968709	0.001001801355893141	0.003175853148661681	0.0148490578891863	0.001003371003394532	0.001290147159624771	0.1629798197870899	0.002960299265528703	0.001002437395079663	0.001004124901058748	0.001002185516394962	0.4806592784769856	0.0741397385891172	0.001002784199133657	0.00100142481484736	0.02374150948234063	0.02482276669029182	0.02688542464086795	0.07623147264993088	0.07617126285342085	0.02770424526766541	0.03481918098643456	0.1146705878887129	0.1780861486776355	0.115745977714483	0.005596912375313256	0.003750624240723223	0.03373107529388257	0.00204965364634217	0.001001988028610053	0.001043530179095387	0.001385354667064817	0.001002066385984933	0.001001206378604394	0.005133085839343658	0.06898140484168554	0.02625172907178043	0.001003370150408906	0.02966042035490499	0.04161990699696647	0.05254428203092989	0.03011183119954324	0.1463327870412036	0.001007348438472526	0.05476103251529851	0.008350673434244492	0.001001703515109565	0.001010875008504356	0.001059077282600751	0.03477150237855026	0.05016021754726748	0.04418587511360836	0.001003958932629343	0.004286819710325743	0.1619370805119165	0.001008676980363472	0.001004600329405555	0.00172319870836501	0.001575593445016941	0.002824796006288073	0.01717685681313617	-0.01003283809339391	-0.009858266992679009	0.02085753445520829	-0.008636600530476008	-0.01770734396399077	-0.003539401101647602	-0.001362449819705999	-3.911314395623439	-3.424997395583208	-0.0160220234805045	0.05235546662668341	-0.01727301507178904	-0.002635107647775298	0.09404881563702468	0.2786257348823178	-0.2656504430594026	-0.02491299329189109	-0.3337583981683662	-0.04625316811328663	0.01344185545990337	0.003301176111912347	0.07131064407271089	0.2253402432379556	-0.02633997841822214	-0.1223944622351501	-0.4027207051058635	0.00763090787353332	1.702507702173339	-0.05406459857602677	0.02854526608503309	-0.002511971832271774	0.01963529292726523	0.1113477907371813	0.1002653646007366	0.008202127771792704	0.1031513537552529	0.3502939210229846	0.1054419932417313	-0.04052526107254409	0.4291703098727496	0.06100799883923667	-0.008989807972561166	-0.01077043816749062	0.05462075277646773	1.241334370836484	-1.198289256777664	-0.05079402018025844	0.106527042437845	-0.5772417348542805	-0.4527937742659475	-0.5568835467663651	-0.41579578026015	-0.3912001633548235	-0.1816062221919384	-0.05958671935017676	-0.6582682200948839	0.7383090969723051	0.5918706992197129	0.08627824101525279	0.01713714792129995	-0.2428142614970806	-0.03041152110685328	-0.01133117024554288	0.02427982915853035	0.04146105199483951	0.02165888559604311	0.1230325884150641	0.261960531248177	-0.687333176395898	-0.1746815776575793	-0.1108330600698035	-1.036666032904789	-0.3089110685851115	-0.06775586300132688	-0.0123731989741004	0.3459242670346896	0.09787714148394384	0.08947054312449214	-0.1542558867524712	-0.2938590426938547	-0.01895861664688019	-0.8109036609750623	-0.5169957847657763	0.2809611753249235	-0.3965011219141008	0.133979164328234	-0.1185100858609446	0.6877410787957581	0.1125892965547434	-0.3351129697224603	-0.0835952439003492	-0.06847168262764708	-0.07221115703195566	-3.843719521732053e-13	-2.439505562667806e-14
0.27	-0.02230658587661334	-0.03599484165434768	0.05709147771996122	0.5712406403216158	0.9387094762991456	0.009654001175101155	0.3867170361565192	-0.03614879634965183	-0.002139065033435378	0.0585042494728816	0.08218391586733306	-0.09973658974082919	0.008185069798869371	0.04979594708480928	-0.09399753291569431	0.9882651605646188	0.1213444636027624	-0.988265160564612	-0.1213444636027621	-0.1609713468815632	-0.09421591428481954	0.01310010493308627	-0.2139505685077642	-0.07719512637972968	-0.03734754886972411	0.0821162346442568	0.1298175956456901	0.6674655526670039	0.6378013894177708	0.1205494933556828	-0.005909307567608198	0.1379178969554706	0.08244146924598428	-0.2708332119003153	0.2935969788179406	-0.5246386970368293	1.235492242321496	-0.006129447875564495	0.003871855293085765	2.397590244551638	0.7318658608415151	-0.5235928162443848	-1.729562916299387	-0.1226961664925288	1.099945400528832	-0.1861929445090253	-0.1778626993248167	0.4971295931984661	-3.37908731269948	-1.038993769283571	3.379087312699357	1.038993769283556	1.664386057486198	-0.4553577357572531	-0.1444391609019616	-1.479323221637402	0.4147746185485816	0.2411535517329948	1.665294947996016	0.5712583824177939	1.547600914065529	-0.2754573167354192	0.4665095186143067	-0.7893448694841955	-1.487359855841433	0.1140407634760988	0.001010638904241192	0.01554155919712394	0.001010882922956118	0.0169619502747681	0.001001968016331607	0.00392194508793049	0.001003006530027268	0.003592511970300004	0.002097305854590082	0.05005739216189831	0.1357630005019596	0.125871963841131	0.1372465068217252	0.1473004561633872	0.006428702820310486	0.01289914622506195	0.003713685568837366	0.03861424993757761	0.002239759284828793	0.01442282094171548	0.001296907616518312	0.03157372958960535	0.001083190455268576	0.01432308082847056	0.001005653093575446	0.01847407286276282	0.001003673735075837	0.05510197082276005	0.001012176308995183	0.006252684590919174	0.002166716793918424	0.01729492272950894	0.3783846711213323	0.356124056947644	0.001010855831307099	0.0185299104209784	0.1596302360899899	0.1744968885299414	0.02475322619980813	0.03537473942209749	0.00101041605283783	0.006410305756160956	0.001031937433180185	0.01037006082462413	0.03101714254822505	0.04243791842147708	0.01375914602822373	0.04041406632239002	0.05281637082643215	0.05081417572256648	0.001002100583748466	0.007004382943871425	0.00297091243869333	0.03294888566502711	0.01281234119554325	0.03019940475223303	0.00100387116187561	0.003250960867467371	0.001576508180662674	0.01920142108929515	0.1574449979696935	0.1550547680546182	0.003388012304303611	0.04258533143736437	0.001010842140584482	0.004223963315002938	0.001028532683224967	0.009295266753235042	0.001002074685468741	0.02524267705376599	0.4593986594224516	0.4787312310515649	0.08541203114090121	0.1089385279658196	0.005775908411573645	0.118506922917805	0.00100155537590079	0.02984040858966994	0.02909162555365971	0.02426823810955675	0.02955758255244368	0.02146036299862576	0.03232052356763222	0.02830245272634883	0.08092692967321323	0.07118945033966755	0.08179091603094495	0.06336429747492651	0.02841355715884202	0.02610153783978436	0.03728226243142133	0.03408369510191854	0.1267483254442651	0.1487824576029588	0.1719136085986165	0.1509184744966304	0.1079283049756723	0.1065668001449882	0.006169949941177651	0.01325277863953031	0.003627337031825851	0.04067291124128728	0.03593983169053762	0.04403078635994643	0.002263314306059341	0.02864331307690688	0.001150924436435808	0.01274258125823502	0.001151511789517066	0.004938005499071624	0.00155911228004435	0.009903516213778487	0.001002230791012188	0.01092948901230729	0.001018999914385123	0.02196641160088643	0.004873691174471365	0.02979468300634125	0.0763912496005074	0.08741162503645329	0.02827727048012096	0.03120511273932344	0.001616638848332674	0.02674613218724376	0.0384077621202553	0.04279643351864689	0.04381372759016518	0.04340677283525036	0.05441391917449587	0.08004742192118874	0.0317272816256681	0.06611002616631996	0.1456092625657131	0.1261424111919884	0.001008184978594184	0.01476903424602362	0.05658856875524675	0.05464981947363921	0.009716465844918244	0.02316645734901326	0.003581429713384373	0.01493197385687411	0.001157438665757794	0.01911410179843488	0.001052054444005978	0.1068676959846083	0.03897519959232443	0.06244099390254437	0.05262928962465192	0.04094414720825836	0.04780657501544462	0.05510098954258681	0.001003968351550508	0.0213975082341262	0.006143063867814079	0.03084998197218098	0.1497014226519801	0.1333413660552775	0.001042769622498017	0.09066537342598432	0.004285774563328805	0.05012921212486043	0.001657402626772354	0.01936557893177733	0.001625240270185896	0.01616444693477566	0.002614899731426584	0.02474341566885873	0.01779639468307998	-0.009816124574663163	-0.009716708697424874	0.02097655620566828	-0.00833738760716694	-0.0176837352875867	-0.003468100023400565	0.001809263744455604	0.001008680920539647	0.001024299376914352	0.001001765307933009	0.001002649266151311	0.002543025594644497	0.1457612133277521	0.1329477480545531	0.004986775596169986	0.001048657182235259	0.001607003957093225	0.001090270487037272	0.001002337027732604	0.001006683523917684	0.001004757374596502	0.001000365170249768	0.001001051835805565	0.357028168025394	0.001010223030778004	0.1920590987036759	0.02244991811878358	0.001009024173895964	0.001029164216644654	0.04049321336789301	0.01807872382899901	0.05511592260719905	0.001001668796377772	0.003058492834891787	0.01731817232725127	0.001003110546968276	0.001178222618366424	0.167831491370616	0.005291798829185899	0.001002720242158872	0.001005427708455398	0.001002212214336245	0.4928286768139145	0.06080350719023118	0.001004719474351845	0.001001393665834125	0.01604179134940398	0.01834799450610971	0.02015106418053674	0.07121947478159295	0.07218106947508932	0.02286203793874417	0.02949708463734321	0.106966910165385	0.1585555007428189	0.1031471352157355	0.01062764337407383	0.00445014665722348	0.03529879084336027	0.002137932536185296	0.001241498929060209	0.001022482060088482	0.001193018433518261	0.00100243045604049	0.001064289095018556	0.005772627839968218	0.06088674786126463	0.02716611871844962	0.001003453992485563	0.01722148184422987	0.03734425003668149	0.05358414130136283	0.03317355459719196	0.140990623422587	0.001007948544098983	0.05519829285165161	0.009095730333827146	0.001003506487448321	0.001017617713336982	0.001044041061614381	0.03075961455719336	0.04700378957567898	0.03975104886912752	0.001002166227555406	0.01027972095399682	0.1322735910922659	0.001060113551296597	0.001005285472709231	0.002237354960669025	0.002371241257291986	0.003624041219487197	0.01738632859492008	-0.008572658794998219	-0.008739658744839028	0.02151939608850204	-0.008149186828427335	-0.01608520652204722	-0.004044733919651279	0.001266375629537807	-3.629793034040272	-3.074431472617151	0.07100315667363011	0.06759114034420977	0.01106540242554681	-0.01108935877342027	0.08332767128140364	0.2979958618739177	-0.2796108416940838	-0.07928111334356482	-0.1880045634413785	-0.03625540422422086	0.01851605484216083	0.01004300919066228	0.06833804231846875	0.222784558175961	-0.008427536743158338	-0.1282414922514714	-0.3848263030725285	0.02021445223033249	1.629570057557928	-0.1663265407137891	0.03002203767654328	0.02251683662506882	0.3292277911432063	0.15922786110473	0.06671914889091927	0.01185090410137383	0.06530675002758968	0.3016777076516375	-0.02721121213635177	-0.03452077505938883	0.4733749881415059	0.1556322545181109	-0.01460610184380522	-0.01219079295204491	0.0548371401228951	1.307373242568045	-1.313522138028748	0.07188057990357269	0.09628609444941227	-0.5651784635317586	-0.4337353913779335	-0.5258599120232921	-0.3678496272460887	-0.3133255143423743	-0.2551108501575964	-0.1615192550374227	-0.6078587073959514	0.4911955829299331	0.369148896737808	0.272589230599015	0.03194487355442632	-0.1131828862936167	-0.02220874388743869	0.0007876086489923765	0.01665707971466778	0.05638475550676154	0.02945832594209353	0.1069477972776759	0.1273920245693576	-0.6916682093119005	-0.07425765237301239	-0.1038478308100637	-1.046640355360006	-0.3105721687900867	-0.01175128443489006	0.09193219053571958	0.2192798187008983	0.09928422334426597	0.1570883529191403	-0.05251519240126361	-0.1536103695945088	-0.01727380725167482	-0.7950798924710896	-0.4467380262713188	0.209188441476125	-0.3767470392530462	0.08567353263078063	0.06322778669162621	0.2633893632434299	0.07357995694247507	-0.1769387147086838	-0.08397760001543468	-0.05549568520499713	-0.07592285732064158	-4.12684965436305e-13	-4.810063763299522e-14
0.28	-0.02472328925620566	-0.03327569834138102	0.05161037020756541	0.5835906571271237	0.9385274058127828	0.009651432674210666	0.4092659216794063	-0.02901409477632557	-0.007001813786512889	0.04124631058782146	0.08101557382442529	-0.08849189739476492	0.005936803851034796	0.04842990207214747	-0.08870622481339835	0.9525552398638312	0.1116400534788857	-0.9525552398638262	-0.1116400534788826	-0.1442839744909803	-0.09893878228277969	0.01158221464122344	-0.2283470042015041	-0.07286744724896373	-0.03485041069640255	0.09752527961171838	0.135811011155539	0.6830978458006044	0.634678631645722	0.1254705736233044	-0.01388212362791596	0.1240352706489974	0.08384702850004458	-0.2131903128161114	0.2497995525768498	-0.5728363120219426	1.234858548925397	-0.03033447324644461	-0.004149969231575203	2.110717010107905	0.6928437614953867	-0.4482134945556221	-1.719480744813085	-0.1110366752040819	1.14753298687797	-0.2621044596202383	-0.09548828140714656	0.5623123489202178	-3.75889686748066	-0.8969479238924875	3.75889686748066	0.8969479238924873	1.672232325022261	-0.488758849063833	-0.1581930447064826	-1.400633985067381	0.4507055555725012	0.2556790504682375	1.418694739659638	0.6339163950432272	1.576404853087799	-0.349520314186021	0.4993715249778682	-0.8006170610149975	-1.271564709883179	0.1647629219113925	0.001008842445038429	0.01596671379934031	0.001022907176124932	0.01760665311290883	0.001001892690422222	0.003940227746881758	0.001002824532425043	0.003500645351948409	0.002404771126095572	0.0508700200284827	0.1406946960861553	0.1287192417758754	0.1352371063090504	0.1444188135966735	0.005284584676084428	0.01191504341902616	0.002423851777372337	0.03707923740740955	0.001845333547280039	0.01408589844423715	0.001172802867659937	0.03177857509446597	0.001044682552629946	0.01444273170300187	0.001006356843088497	0.01917608675313897	0.001004450703811127	0.0573591090037096	0.001006497542807063	0.006120553291457444	0.001607444792677004	0.01643977172640024	0.3701467827328828	0.3523750612416334	0.001010643456943219	0.01868600172374882	0.1751766790835585	0.1903764883304182	0.02294471237897995	0.03331376641857715	0.001009713669349443	0.006715397996539564	0.001030165456521518	0.01051146076141499	0.0383793372083751	0.04726249275795018	0.01679419395730347	0.04227409545219072	0.0540341918523281	0.05128081803977969	0.001001856093888119	0.007147994644188367	0.002980087048558048	0.03353982626641169	0.01559941487776983	0.03305485804703182	0.001003432930663877	0.003417258120857824	0.001354052634051845	0.01891154000639619	0.1624625441484899	0.1599203061519166	0.004946063591933171	0.04438635696443305	0.001007021160065283	0.004089530661174253	0.001017802592775475	0.009180698876204483	0.001002148208789481	0.02584402009144156	0.4716324595907728	0.4920060307948272	0.07174183856488672	0.09541738569704948	0.003494810688940635	0.1196636199081038	0.001001468992698238	0.030916009312689	0.02102113787990767	0.0186720991987726	0.02267489035077132	0.01721722805106565	0.0249582432463724	0.02318267027710698	0.07559044041626023	0.06758858756584907	0.07674812539922292	0.06054377253210735	0.02457524829230244	0.02319889796520486	0.03235916337178283	0.03192102654443946	0.1170795962526211	0.1430123483807502	0.1627272350540762	0.1536262728295861	0.1030710419572435	0.1083192471422038	0.00967425083830214	0.0165014981925578	0.004215198603239638	0.04104436971737148	0.03605635378935576	0.04354738763147525	0.002227886667490329	0.02849770118716057	0.001261475308215181	0.01282222385708355	0.001083663907212254	0.005169824798390506	0.001329601802341427	0.01052716273831393	0.001002428673232169	0.01117392208743088	0.001058419350232985	0.0230630133869084	0.005479800846437244	0.03145932032388038	0.06776687205049119	0.08039895603781226	0.02800823464449832	0.03088655815090197	0.001322353838178656	0.02591468242784035	0.02547578514875105	0.03207758757397852	0.03980827567272317	0.04019252402830679	0.05430885841965489	0.08013275535853451	0.03318855427352845	0.06752535439370165	0.1426455277015672	0.1271214649904883	0.001008239567499918	0.01576412087013477	0.05608666907690546	0.05665502579169976	0.009627169044064224	0.02294072344011848	0.002346706767251128	0.01393079416960455	0.001092192513610245	0.01898514797026278	0.001043994362218467	0.09911563096503932	0.03421042541833602	0.05817218494717938	0.04933997171948017	0.04263458429531999	0.0430752058500723	0.05130202605827268	0.001002600693409681	0.02229359186599085	0.009760390742159614	0.03238357283058931	0.1364444642809305	0.1326049590233952	0.001065506703835382	0.09126622949880285	0.00271508511620335	0.04895210749789996	0.002079262617101564	0.01851412278627949	0.002205394884229759	0.0156312338564629	0.003320804677153007	0.02396226593852404	0.01763414374289741	-0.008485973387505927	-0.008683035426737387	0.02156700478868624	-0.008029501659103841	-0.01607576305148559	-0.004016213488352479	0.002535061055202523	0.001005624743372564	0.001044222634949386	0.001001843894423861	0.00100261202442516	0.002879072104616987	0.1503119013584775	0.1315195510180598	0.0033359529109733	0.001001679643381332	0.001281130871924793	0.001001309972860415	0.001003466815490728	0.001007429250557062	0.001005673231292775	0.001000340451160058	0.00100086830239237	0.3489396686440863	0.001010549633310811	0.2072429329619394	0.01965871554542649	0.001008902848581902	0.001027592520647727	0.05220021473499354	0.02179828145536572	0.05592399684470995	0.001001536236858673	0.002941132521102931	0.01978728676530236	0.001002850090592185	0.001066298077119338	0.1726831629541422	0.007623298392839689	0.00100300308925254	0.001006730515889555	0.001002238912275664	0.5049980751508433	0.0474672757913461	0.001006654749581776	0.00100136251680971	0.008342073216475395	0.0118732223219264	0.0134167037202121	0.06620747691323653	0.06819087609675922	0.01801983060983151	0.02417498828824755	0.09926323244205169	0.139024852807999	0.090548292716981	0.01565837437284593	0.00514966907371664	0.03686650639283805	0.00222621142603437	0.001481009829527571	0.001001433941121104	0.001000682199963866	0.001002794526104194	0.001127371811475921	0.006412169840587161	0.05279209088082283	0.02808050836512193	0.001003537834572465	0.004782543333525915	0.03306859307635595	0.05462400057180373	0.03623527799484864	0.1356484598039602	0.001008548649737419	0.05563555318800251	0.009840787233416762	0.001005309459813546	0.001024360418206032	0.001029004840629549	0.02674772673582507	0.04384736160409117	0.03531622262464428	0.001000373522648744	0.01627262219766675	0.1026101016726002	0.001111550122241024	0.00100597061602708	0.00275151121297096	0.003166889069558318	0.004423286432706027	0.01759580037670391	-0.007112479496602541	-0.007621050496999064	0.0221812577217958	-0.007661773126378739	-0.01446306908010369	-0.00455006673765497	0.003895201078781667	-3.356353207281654	-2.812033031698209	-0.01477235024347477	0.05705394997094602	-0.01677140856488779	-0.004832035980507976	0.08051617702051758	0.2622784723137799	-0.2973469579137551	-0.1143174906064541	-0.1343473852559909	-0.03210338623628507	0.02222560449828839	0.01330763045026477	0.07340459477271348	0.230325919001687	-0.02349544858506986	-0.02452874574373644	-0.3645810255517742	0.006644970777572698	1.544293400463052	-0.2393239754584805	0.03089593064981233	-0.002593347617893481	0.6350604335151967	0.2139119715400702	0.02529659082333649	0.01714578704294632	0.05796521500573796	0.272683242761292	0.1045376778937589	-0.02244327144645149	0.4961632242985549	0.1954361190206728	-0.01069203558208526	-0.01014510940454572	0.06750705541710229	1.342421624443862	-1.383096575016571	0.1524395458562489	0.1253918307360894	-0.5542361439284536	-0.4149345160554421	-0.4987486379458941	-0.358806818075576	-0.253845195986768	-0.3247774541043545	-0.2725269896055008	-0.5439059254945595	0.01162048661983428	-0.05167681560486029	0.360805571960635	0.04146566609909749	0.01651407093630108	-0.005495167526175641	0.01558781587449153	0.03384127013293158	0.0677517675519258	0.01586239367192239	0.1166744706765696	0.2480778230901371	-0.7138380599796079	0.007422827023603952	-0.05555802485081903	-1.10523166466583	-0.3362864570435981	0.0257309074680403	0.1901126299357337	-0.04668994486894195	0.09954146073494888	0.2478022602978883	-0.001003007589554625	-0.05327834229536178	-0.007102549441787764	-0.7505485089860152	-0.4131324641028089	0.1271956295790674	-0.388256197811791	0.1047782522393946	0.2431953301362446	-0.4606124530836167	0.04899538569183622	-0.06642576079999307	-0.08670436367912061	-0.05287237909040238	-0.08044159480864774	-9.413739185972443e-14	1.56323991523079e-13
0.29	-0.02664999753319883	-0.03099355025418307	0.04562773825338704	0.5959416011570421	0.9380981428362961	0.009575984073099956	0.4290039719703735	-0.02231620077485881	-0.01114261988759463	0.02425143050507485	0.07994729310366447	-0.07681526240207603	0.003038598713706584	0.04785653160941785	-0.08275395178302553	0.9129850065810987	0.1035332993576444	-0.9129850065811274	-0.1035332993576185	-0.1275364253096191	-0.1039721588421025	0.009960263720122963	-0.2421103872803687	-0.06822391168251332	-0.03226698018434646	0.1101691501491919	0.1426118399131051	0.6989300430682748	0.6311853880336826	0.1296984737923911	-0.02187828729750329	0.11253798099422	0.0858231010455297	-0.1757775822539266	0.2064711129136939	-0.6227928882745674	1.235582388925289	-0.05569969927131396	-0.01073680756569859	1.84040890248632	0.645022370321841	-0.3806248443174714	-1.675713973740963	-0.1023492246415014	1.186283047849287	-0.3128127047266672	-0.02027368430353267	0.6271719217980791	-4.159852446834683	-0.7237080892467954	4.159852446834673	0.7237080892467986	1.676918744395294	-0.5167687690520036	-0.1653907064457511	-1.352674465046122	0.4766146403026033	0.2614068338680099	1.100944002462271	0.7302547557402989	1.586493707832999	-0.3477037626661178	0.3321172749185118	-0.7975342391345696	-1.034536676649076	0.2276478311521921	0.001017137914516406	0.01638523314560465	0.001093775430747178	0.01830757643641703	0.001001893021952609	0.00395691736302315	0.001002734851620019	0.003413030440613299	0.002819665753051615	0.05165661415774484	0.1443102860102898	0.130838039690698	0.1337316504625643	0.1413822990381252	0.004188844972442668	0.01095871615104893	0.001728824921984945	0.03595447284219629	0.001532543563765908	0.0138277639930629	0.001091083513768582	0.03203448189238421	0.001025237396392684	0.01459515707843262	0.001006762315223498	0.01989982206295669	0.001004916438843249	0.05967067430196757	0.001003484552571862	0.006004619221699941	0.001310466513885442	0.01587372227039285	0.3625816098356957	0.3492875494801029	0.001011161036927596	0.01883018529924669	0.1906538601541034	0.2057806982207069	0.01981329356591773	0.0301098105915061	0.001009505689136825	0.007031460201998996	0.001031586410558896	0.01064698352178133	0.04808000290660732	0.05436866676574615	0.02274236843526531	0.04573096944479985	0.05435385219770821	0.05100618913132331	0.001001707785630717	0.007344686630633188	0.004127064887853088	0.03507729094298945	0.01806306924170181	0.03554595754398511	0.001003148197899396	0.003612406704984704	0.001206175906288937	0.01868374907145737	0.1676728212228495	0.1649905305703865	0.00780018296087812	0.04731022638618208	0.001005079008389435	0.003959693325705763	0.001012561118957159	0.009068178246640572	0.001002143719948925	0.02654797050099719	0.4842866862107283	0.5055031799238173	0.05995221940797198	0.08244938890224617	0.002280582612222322	0.1213551756317415	0.001001446113302955	0.03209573625832245	0.01466726107765956	0.01415299267224408	0.01731372557110609	0.01385083762827624	0.01911138632558976	0.01904404500596194	0.07002266560639238	0.06382369308080252	0.07190551876440179	0.05797002093079951	0.02028108534191338	0.01994445705155412	0.02741248533612685	0.02907204891362834	0.109197011412265	0.1387570007627812	0.1542094723934372	0.152366341617578	0.09818022177960704	0.1073603901541674	0.01439247965216051	0.02089515022169252	0.006140612418972844	0.04259034984362186	0.03693413424011468	0.04408871045409919	0.002205674154658259	0.02845654258363726	0.001356622663608131	0.0129340611218972	0.00104350823988542	0.005444437623688281	0.001168538988040038	0.01127540569112361	0.001002660594038192	0.0113901312849389	0.001276179692897359	0.02428346159895026	0.00596044201391571	0.03291559424903979	0.05957281263391207	0.0735312586121966	0.02857401849435849	0.03127393170083459	0.001166296695896985	0.02524935818477351	0.01521786369019342	0.02315808575384709	0.03553494436796444	0.03677325498906298	0.05496925222924807	0.0800112443695892	0.03454746526277839	0.06888234365212909	0.1419379713639317	0.1278471193175725	0.00100858546282823	0.01674918271070515	0.05788513823481758	0.06080888759788395	0.01012944840050707	0.02328514750040936	0.001690882347012631	0.01350387473573962	0.001060802622742804	0.01888470664384918	0.001067389047607452	0.09169699424657472	0.03027281851962904	0.05467916758563263	0.04660810538261023	0.04393101044047948	0.03878710186007581	0.04785466950901172	0.001001565718895071	0.02303555084006906	0.01524499518873021	0.03544994525332333	0.1238811510813016	0.1276702592735873	0.001073963132629967	0.09175550366263335	0.001879820023856833	0.0484646652697382	0.002412652271845457	0.01752253535711871	0.002634309486522596	0.01491395678854758	0.003885210155592599	0.02299070709677274	0.01834184899969249	-0.006909700213703587	-0.007675705225939448	0.02219521030114942	-0.006300654602772579	-0.0144379446754742	-0.004561638786415464	0.003542712604195331	0.001042816665330689	0.001271882613488273	0.001001935226031936	0.001002666482149025	0.003571387885336074	0.149430255733819	0.1314131422143169	0.002775865857591151	0.001003146929605835	0.001142769928853899	0.001009962221778067	0.001006294860893053	0.001006977025183155	0.001005170891973575	0.001000356195983032	0.001000841447772855	0.3447537473521283	0.001012672727923035	0.2240487496794572	0.01346883648011219	0.001009616170640013	0.001037695782222553	0.06611931420413143	0.03579449846008615	0.05373871223236419	0.001001568006694685	0.007356461151926802	0.02161174321883712	0.001002853397877021	0.001040123617049426	0.1789236511949937	0.01354806618272129	0.001003104150796624	0.00100742403049684	0.001002054555749234	0.5203142561450792	0.0425948692018626	0.001008419876711366	0.001001472886467456	0.007039504983611281	0.01088847761843929	0.01181893128463902	0.0598015311685203	0.06330862270185485	0.01328996882280565	0.01963811048393783	0.09660606099162522	0.142190368560962	0.09202062196329078	0.02276433643031819	0.01073944419379233	0.03890234843568836	0.002145419772592368	0.001434366315206155	0.001001942113859454	0.001000830184222133	0.001002992835152155	0.001820724684835092	0.00651747606544824	0.04602010752665074	0.03019348859603326	0.001003906525053869	0.002892310567682128	0.02830803172736098	0.05678649831249601	0.03603562378020168	0.1453953721755775	0.001009281146992791	0.06398758370787171	0.01137192083025598	0.001005949385827085	0.001031313148037846	0.00114481982561158	0.02482648599194569	0.04280801307878122	0.03228794474736086	0.001000586055558218	0.02537435323621964	0.1071763996025578	0.001058410173519426	0.001006315983451251	0.002769280811811616	0.003011746904780023	0.004524413831017661	0.01964639315487866	-0.005171203613582117	-0.006712098808293798	0.02283457787709511	-0.003482912727556278	-0.01278002677575922	-0.005116321723486814	0.004268373373519003	-3.150982091526188	-2.623555249464015	0.07031007022337586	0.0785105250625012	0.01090007465715617	-0.01071731786972998	0.0775299537037953	0.1543500650597329	-0.3068473475443919	-0.08077646474294511	-0.09628108441262667	-0.0204629735465398	0.02863700554471997	0.0168359021335265	0.07251449848259367	0.2335953302802471	-0.005213577343045902	-0.06852587971506037	-0.2512100705649569	0.01808962329148629	1.538044122427287	-0.3948370838369374	0.0321359663781591	0.02158102698779641	0.7838237235910147	0.4763318841745973	-0.0783213252576528	0.02220257192319023	0.2367026985650363	0.2284460020148101	-0.023162081016189	-0.02157947281731393	0.5163650183155082	0.3731147026983776	-0.01405576677468714	-0.01175500020815272	0.07477722096285877	1.359312488200899	-1.19235329834697	0.1857240668657988	0.1165793980701259	-0.3574377697997725	-0.2642059915438334	-0.3355009059197187	-0.3943181720205228	-0.2611189097165781	-0.3300291012709213	-0.2993389370698981	-0.3112506187585607	-0.2044855325974757	-0.09758384219226529	0.5052540474366629	0.253371124129792	0.08730717944531706	-0.00286535616021607	0.007331228975312615	0.02162425213208606	0.08246655163969624	0.02386241028337695	0.1287716277562341	0.08601473886428983	-0.6642001403392862	0.06977308395635548	-0.06914622904094413	-0.7014541177315476	-0.3499001793956174	-0.04034690341621035	0.08008236081834461	0.2144966554126001	0.09719120678630971	0.5818989719298958	0.06478927926895707	-0.0294004424582448	-0.01099921961416649	-0.730372043273455	-0.2938650428999472	0.1330541349228463	-0.3085315668423546	0.05204314024751353	0.3701203098688609	-0.442626765875917	0.04913424919375358	-0.02993785002486931	-0.1098123923972741	-0.08797698833346956	-0.1115399922881633	1.137742649752958e-13	1.828414546180167e-13
0.3	-0.02831136569403762	-0.02914945512200263	0.03917245625293438	0.6083073475433587	0.9374097802816792	0.00944075539114651	0.4461444168176872	-0.0161479007389385	-0.01462785304612628	0.007807657073584206	0.07897399421819508	-0.06479645571316472	-0.0002249729818411614	0.04800267092278623	-0.07618219308431466	0.8692641377716711	0.0971797879161122	-0.8692641377716734	-0.09717978791611138	-0.1107527749401633	-0.1092512037888353	0.008290529173666945	-0.2554131301892353	-0.0633628927911945	-0.02961427838053714	0.1193614523536782	0.1504962142555966	0.7147569021050004	0.6277530493035177	0.1318310944432451	-0.02981117973507844	0.1032116680045351	0.08834391000229834	-0.1601222895718213	0.1621889615874415	-0.667366321278677	1.237819020205063	-0.08215438887070151	-0.01610598540012431	1.591195921397275	0.5869249684324582	-0.3170989060507084	-1.609259414497517	-0.09204030808933934	1.215967326180885	-0.3351777713362915	0.04841367381810226	0.6862094826081367	-4.589023972819506	-0.5462993879524487	4.589023972819506	0.5462993879524489	1.679452562641124	-0.537892526545879	-0.1677497697776053	-1.308505951067675	0.4942022205462479	0.2695333088189056	0.7283810730727109	0.8506255120285277	1.575337206898753	-0.3373393378111249	0.08031562132645409	-0.7879628145954577	-0.8373693768620311	0.273710204165927	0.001039887989778182	0.01680959222814112	0.001243040962189544	0.01908445982175011	0.001001938877402326	0.003974044100283715	0.001002717276384486	0.003325771561829392	0.003372422110803702	0.05243516519968743	0.1461161648651705	0.1316636221652991	0.1327900441819121	0.1383440387708281	0.003357401601709297	0.01022294409187576	0.001380966656557574	0.03504010458846463	0.001306759100281408	0.0136578495824361	0.00105455452694265	0.03234494021543741	0.001016933397878342	0.0147726188959113	0.001006738723941863	0.02064981734807592	0.001004897892757332	0.06206317940170379	0.001001986681306788	0.005905837508153422	0.001161810624760588	0.01547235944512409	0.3560873148152955	0.3473850849540189	0.001012481766510395	0.01896575177044156	0.2063707434355971	0.2211672816757067	0.01517876823575815	0.02554962686339531	0.001009758587476673	0.007354506443076301	0.001037350442314294	0.01078074385503931	0.05953965395553909	0.06289195434073777	0.03244939002388663	0.05177811427968328	0.05353359991862985	0.04975241247976333	0.001001649562301543	0.007592245316113839	0.006891185813352655	0.03801737980254904	0.0202068025977114	0.03768196499613359	0.001003007554915382	0.003800934085657882	0.001119121953419985	0.01851065941385623	0.1732499114661733	0.1702172736966089	0.01214696078132219	0.05152418976567619	0.001004158969942891	0.003832808619767853	0.001010288542178979	0.008957679196870334	0.001002049251600046	0.02736944840027858	0.4976882677934997	0.5192383662957469	0.05108405950194603	0.07193330944200418	0.001670826351908261	0.1233751506057065	0.001001489891500389	0.03336811406540421	0.01071318256310339	0.01136629163376236	0.0140313169315583	0.01181585975949792	0.01526603393368581	0.0163421623655904	0.06403185461697768	0.05969930226578016	0.06700845657283143	0.05531711862897586	0.01574153774511326	0.01651994848630906	0.0226179771003383	0.02589283979289458	0.103425707974233	0.136705595592741	0.1502283259682659	0.1507189861060964	0.09596517633678364	0.1072177850946259	0.02022573798815205	0.02635316341225734	0.009865755030898883	0.04582460749888993	0.0383519640761721	0.04520466493751688	0.002154222832712686	0.02843781800443796	0.00138087279937425	0.01297988027464379	0.001023690625053875	0.005613168985008743	0.001088055301846207	0.01218788834385255	0.001002875700428472	0.01158082958240951	0.001731502901210086	0.02566557506212046	0.006254742933702048	0.03403637063870003	0.05191544641325032	0.06702497892859793	0.02987335483520706	0.032276443849527	0.001088428616821633	0.02469896974307018	0.008873121790549025	0.01759279685326807	0.03099956542232464	0.03314786387392465	0.05631018909533042	0.07951954132698473	0.03517091005207192	0.06910294439135971	0.1454066271728284	0.1318649150014223	0.001009124754327494	0.01770235099373244	0.06262639080323386	0.06827158265024322	0.01113638501233061	0.02413453821853968	0.001362337434212031	0.01339688735740928	0.001048590030843176	0.01880489351921237	0.001137006496943702	0.08456432592751031	0.02726645927531334	0.05212700339710081	0.04464492430295026	0.04531495770300796	0.03505771402683317	0.04498506562546942	0.001001154813996889	0.02350304662408218	0.02242031246427805	0.03978680213709308	0.1181708386598753	0.1254264383261068	0.001051609102851748	0.09225441052482404	0.001460757842691343	0.04837584719422183	0.002588407877772251	0.01635388953345663	0.002771679007533234	0.01392381501170708	0.00421864295474138	0.0217780697200857	0.01994481260407422	-0.005090091900422526	-0.006733960699869952	0.02284015890883635	-0.002938465318113748	-0.01276997701390745	-0.005120950542991004	0.004127377983684431	0.001080008587325528	0.001499542592014998	0.001002026557640752	0.001002720939866698	0.004263703666047319	0.1485486101091605	0.1313067334105747	0.002215778804204161	0.001004614215847373	0.001004408985802252	0.001018614470761986	0.001009122906332636	0.001006524799800024	0.001004668552651398	0.001000371940892151	0.001000814593163194	0.3405678260601697	0.001014795822554429	0.2408545663969771	0.007278957414802474	0.001010329492706938	0.001047799043829065	0.08003841367326912	0.04979071546481449	0.05155342762001772	0.001001599776530135	0.01177178978273961	0.02343619967236253	0.001002856705220224	0.001013949156984388	0.1851641394358455	0.01947283397260442	0.001003205212338811	0.001008117545126874	0.001001870199222235	0.535630437139315	0.03772246261238549	0.001010185003849811	0.001001583256118065	0.005736936750759992	0.009903732914948574	0.01022115884907341	0.05339558542377703	0.05842636930695115	0.008560107035785074	0.01510123267962321	0.09394888954119687	0.1453558843139267	0.09349295120960532	0.02987029848780323	0.01632921931386289	0.04093819047853848	0.002064628119145599	0.001387722800878398	0.0010024502866103	0.001000978168487777	0.001003191144203126	0.00251407755817631	0.006622782290294659	0.03924812417245462	0.0323064688269489	0.001004275215549981	0.001002077801845938	0.02354747037832181	0.05894899605318464	0.03583596956554888	0.1551422845472002	0.001010013644254049	0.07233961422774471	0.0129030544271035	0.001006589311844559	0.001038265877891701	0.001260634810595127	0.02290524524806028	0.04176866455347338	0.0292596668700758	0.001000798588483728	0.03447608427477252	0.1117426975325273	0.001005270224808761	0.00100666135088849	0.002787050410648821	0.002856604739990584	0.004625541229334673	0.02169698593305316	-0.003229927730561717	-0.00580314711958852	0.0234878980323948	0.000695947671266078	-0.01109698447141477	-0.00568257670931866	0.004641545668256378	-3.057156448780103	-2.501110910237395	-0.01360440201502628	0.07224596242189595	-0.0166839840423299	-0.004760829582188783	0.07890755951935602	0.003635384269598092	-0.2976960996642302	-0.07020644857058329	-0.09226812276734793	-0.01445937811362452	0.03313590962909767	0.01831491890359558	0.07865658977285547	0.2465138792759653	-0.02006497703379356	0.008408580211884417	-0.1275715784738441	0.004921550061392619	1.540768113417697	-0.5105695557513666	0.03229273779976066	-0.00294583224416463	0.918483146960451	0.7319661400140769	-0.1705329577983745	0.02731912683783957	0.3384900515738187	0.2016648339081356	0.1032134356102053	-0.01150301504412671	0.5274669658454625	0.4534549105522618	-0.01010150974162512	-0.00974079355201015	0.09101255338438156	1.390029073032898	-0.8927131081148677	0.2181233959748897	0.143922002795952	-0.2077550463794633	-0.1486520052375018	-0.2114001118314079	-0.4307060838551887	-0.2696753360795809	-0.3587909844797845	-0.3385732875789031	-0.1031174358697673	-0.06586437326486069	0.1115735701022323	0.5736778042021127	0.3791211718247234	0.131440403094642	-0.001008362643675354	0.002384193502831982	0.01266497733458592	0.100599707568053	0.01076021369283685	0.1490075208641587	0.1809783159032221	-0.6415545114178354	0.1304505467349308	-0.03257086440094935	-0.434389080626998	-0.377510871674774	-0.04830750326216284	-0.03716507390027996	0.6117383265016405	0.0931627492009022	0.9095689095457433	0.09999032404565586	0.01070806848187855	-0.002976907407465419	-0.6933548291746182	-0.2249618293155874	0.1446998530293609	-0.2727056646605909	0.0498856141941997	0.4972922223400771	0.07756330740961881	0.05092192533607144	0.01329906980553216	-0.1221160425797191	-0.1074453210157164	-0.1286573015538534	1.741713661549045e-13	-2.785063703522157e-14
0.31	-0.02991414306366506	-0.02772159411178745	0.0322906342806179	0.6207048688080856	0.9364525682329097	0.009259011088763756	0.4608724543410367	-0.010594135440313	-0.01750775244052397	-0.007906726048656661	0.07808235086369751	-0.05250169597689316	-0.003579828112122455	0.04876734757632221	-0.0690394817730441	0.8211207678096987	0.09256221290482874	-0.8211207678097162	-0.09256221290481624	-0.0939491181144738	-0.1146989570268467	0.006621438153796903	-0.2682406742247544	-0.05836806342513001	-0.02685685238646768	0.1251147138318388	0.1596452274746814	0.7303571666437334	0.6243392358447043	0.131724102351026	-0.03761072239899674	0.09553582288164193	0.09133242018921968	-0.1600695042238381	0.1232190010849894	-0.7066922254045369	1.242097996833268	-0.1091479305324573	-0.0201018987935858	1.353404129032586	0.5222402180948317	-0.2560168372564063	-1.537386779194149	-0.08571329782468944	1.238810852264442	-0.3353663803375554	0.1035509349124147	0.7398218725673424	-5.039296814841362	-0.3826688310392821	5.039296814841386	0.3826688310392926	1.682224551503219	-0.5503101730367146	-0.1649697925739324	-1.254914490992195	0.5035919147222027	0.2822709546074823	0.4402365258617624	0.977518351727041	1.540716194427906	-0.3490472575000201	-0.07472755386186029	-0.7683488575047317	-0.7032208033195649	0.3212788683742079	0.001054788381924491	0.01720404653418497	0.001380662941649275	0.01983335826581023	0.001001932161057104	0.003989391377212526	0.001002690463421257	0.003246513180628437	0.004949696595257856	0.05388783442576364	0.1472524725728387	0.1311599722902573	0.1319739756132168	0.1353661802921016	0.002648385994235801	0.009586850532500042	0.001196567086017407	0.0342023370138432	0.001158768376856212	0.0135637828870689	0.001040131679857708	0.03268776914473046	0.001013810677280763	0.01496540860912077	0.001005914880386696	0.02144018547827099	0.001004364406203188	0.06457674380118202	0.001001206095968324	0.005818124327021054	0.001082944817076813	0.01519090878058524	0.3528545890854355	0.3477110981773781	0.001013144338491621	0.01908951344118001	0.2211882757288761	0.2359263103917806	0.01098095334802351	0.02140107927287659	0.001010064824997822	0.007689553417441928	0.001042209572433433	0.01090557353270496	0.07041213494699096	0.07185869658101887	0.04214549611293427	0.05910596674200592	0.05152389216184921	0.04759910604703918	0.001001621068559667	0.007880844496082565	0.0119581141190135	0.04282138314642689	0.02180691268516489	0.03927523302116068	0.001002895209637537	0.004010573587389846	0.001066163207611476	0.0183713801278799	0.1798127988770034	0.1756469323300546	0.0169740219249899	0.05610253476426941	0.001003646776640473	0.003714911625695279	0.001009045334881342	0.008849708473752731	0.001001987504703182	0.02832726931298934	0.5123100117550201	0.5333779572360541	0.04343687022108512	0.06348216991494678	0.001375161494631673	0.1256146767374745	0.001001542383303225	0.03474084052021103	0.008208865763023957	0.009634575201785681	0.01203576831041738	0.01061343453923686	0.01260514911322801	0.01450064767468957	0.05728710924564383	0.05494895801659851	0.06159164036014662	0.05232440428069483	0.01202567487278239	0.013697479445061	0.01835785010088284	0.02278158864090323	0.09863356474157393	0.1356968797947506	0.1497054367324711	0.150987465129288	0.09621283143990882	0.1090484007856542	0.02687440618317193	0.03258138364992044	0.01562971651894081	0.05093064424628952	0.03933188591740799	0.04634091087517019	0.002021184361264505	0.0283619097501278	0.00133315866159133	0.01295050754258442	0.001013735259435632	0.006024658481868295	0.001045492329546719	0.01340345969737698	0.001003101488545465	0.0117430950380334	0.002289224258355489	0.02704517155104827	0.011147382828815	0.03987902782044628	0.04455631071169709	0.06061513879056415	0.03120884080174094	0.03341943530783951	0.001048099618322757	0.02423865063183231	0.005140688199654859	0.01427102268783726	0.02614355494286195	0.02924735290466278	0.05696373092011005	0.07887698850657125	0.0351439325672082	0.06855791769856992	0.1494972912346103	0.1375873842425828	0.001009057763668674	0.01859887440844666	0.06819931864667901	0.07762357050977664	0.01242683035366539	0.02528851124140704	0.001188274392467374	0.01343106227526151	0.001045786510031824	0.01874037691412949	0.001200007821410296	0.07769515146094941	0.02471347479282824	0.05004618929194365	0.04303460307985454	0.04663764952043846	0.03173834478922311	0.04250425303221175	0.001001107356294085	0.02379507928672188	0.02971015726816447	0.04467154251297985	0.116977889973081	0.1274535092108845	0.001029821637097237	0.09277212232342509	0.001238270397220595	0.0484875314190094	0.002669908425630739	0.01506813562504913	0.002716936845728954	0.0127527449317024	0.004387442984196955	0.02038506707755502	0.02230799499602566	-0.003115498089045736	-0.005898439405688499	0.02339416535489252	0.001250197529383514	-0.01106695353520364	-0.005589908603265361	0.004533739816614166	0.001062080298777239	0.001544767762226548	0.001001839391989968	0.001002613166021549	0.008598352714837915	0.1494088176387145	0.1302634874247098	0.001642040422734387	0.001004313241569925	0.001004796290513873	0.001030623435280458	0.001011777341806074	0.001003816074928438	0.001003082148788495	0.001000412228727354	0.001000847560665199	0.351158858186789	0.0010130200064357	0.2522411294578693	0.005683186141366509	0.00101042924744751	0.001046816880827128	0.08787961301394223	0.05673087064675512	0.04690085119082186	0.001001584342798532	0.02217018703649071	0.02372418234968008	0.001002711948651407	0.001008562189719379	0.1952514623707768	0.02459855165991104	0.001003036361234542	0.001007441842195406	0.001001968129022226	0.5554916863398545	0.0311070765580829	0.001114763625342473	0.001001608645409499	0.005336231412489369	0.009835002711836524	0.0092646289844639	0.04482284615456784	0.05148416607048264	0.007475356774520305	0.0123384453409493	0.09017474689802239	0.1519840313452721	0.09920759239023495	0.03817963773127409	0.02660994516277102	0.0401045994192032	0.001727775344497256	0.001195196944535597	0.001004156095374641	0.001001363538460628	0.001003459409952251	0.003174520100514372	0.02466636164068927	0.03248013758028351	0.03312124274325833	0.001007679728411729	0.001302857820031885	0.0180618396682874	0.05676889584538675	0.03449367033380946	0.1564127401600941	0.001008120303330408	0.07786799494237849	0.01460309659307295	0.001007231554035727	0.001046762690345372	0.00126981959202725	0.02088792610830448	0.04053127830025134	0.02670229073403431	0.00100127742500911	0.04096136121139382	0.1182853123756114	0.001008730458863269	0.001006211386724883	0.002728280259600642	0.002492825517940494	0.004514100979538302	0.02515998463835529	-0.001049360564456204	-0.005139151940387016	0.023873185658947	0.005882260263375017	-0.009339905307530955	-0.005984732178697078	0.004853856968230011	-3.03223861257839	-2.340607171894109	0.06556656963514126	0.07499543281220793	0.01065968316023079	-0.009610515697251423	0.2023848010463735	-0.09358945351979067	-0.2969478557572157	-0.05887461707554217	-0.07874811241510479	-0.005033986285226409	0.03509832267399732	0.01987408923484187	0.0801847687743777	0.2572012648161345	-0.003053072861330861	-0.04517851107671644	0.2056508498724711	0.01596364214496234	1.412681645921552	-0.3356227825942553	0.03402114982969941	0.0200905235588148	0.8684640761119085	0.7246693125962144	-0.258348844777194	0.02977723963463648	0.6050110654922608	0.1222720940163339	-0.02103048878889316	-0.01460851501735504	0.5625056668917672	0.460927452079446	-0.01265562469568106	-0.01135303193915048	0.1012628058180734	1.449203733241586	-0.8044210138723662	0.2298350124602789	0.1353812553669992	-0.1382471179662656	-0.09185476771584285	-0.1565525260283736	-0.5165436139943944	-0.3281786489683249	-0.2197552183613981	-0.2870903553837365	-0.09850334947766867	0.1208363595309441	0.2511528298279034	0.6649751154859598	0.6268117364456058	0.09034090598220344	-0.01422267910899269	-0.007969823730591045	0.0595411375304636	0.1401489075765131	0.01817564402040362	0.1299890441417991	0.9411677618836219	-0.6420459240050823	0.1028927242265321	-0.05119754579787828	-0.2372903938390283	-0.4036291316434014	-0.07648030777699728	-0.06661150000223838	0.5322184173676902	0.0857550223959629	0.9654238006091795	0.1288739043705283	0.001678919499373101	-0.007968275697681954	-0.6779876310116303	-0.1930348979220447	0.1207801636413943	-0.2281520460035085	0.01548509430564704	0.4787943346452632	0.3069145840867112	0.04941936298640966	0.01327213612324125	-0.1341728698603863	-0.1255172163827695	-0.1486379267547398	2.452055343943018e-13	-1.386324055583853e-13
0.32	-0.03150548217541264	-0.02668835988782915	0.02508472870053739	0.6331575627622724	0.9352296234767588	0.009041536940684072	0.4731923503140656	-0.005734853840514399	-0.01969090707985422	-0.0230154698947045	0.07727122956174411	-0.04010371404318121	-0.006923763101609874	0.05005427518150056	-0.06143597377432248	0.7684852655694482	0.08941734696062918	-0.7684852655694461	-0.08941734696063386	-0.07708936892996332	-0.1202304482891649	0.005013106154639143	-0.2804696527081983	-0.0533144892556234	-0.02396247799613327	0.128525488937012	0.1700134056887575	0.7454912358651617	0.6206996260825508	0.1308762730842251	-0.0451062196715102	0.08903882882609414	0.0947152280728039	-0.1578346379864914	0.08326360434273404	-0.7321830428346737	1.248853558097079	-0.135300930417404	-0.02325195453951217	1.109567611353964	0.4480282287160612	-0.1777499550331255	-1.488131559203412	-0.07593589753499518	1.236611765728989	-0.3329937432440935	0.152863864151682	0.7783688201143034	-5.487450428474623	-0.2517575745373515	5.487450428474623	0.2517575745373519	1.690671034405286	-0.5546401314072704	-0.1555979656351585	-1.188792840652532	0.5059511812347386	0.2969229880719137	0.2598837984763651	1.094458511028292	1.482098143437688	-0.3824985984791302	-0.06785181358810918	-0.7271537363116709	-0.6015991633931148	0.3525697434967929	0.001053267354259277	0.01758234975837041	0.001472066094317583	0.02053360260750569	0.001001835174817587	0.004005362640999622	0.001002623149218202	0.003163167866111074	0.007886168981851264	0.05629803152743328	0.1482774051520426	0.1300073512100962	0.1310648006821183	0.1324236364621692	0.002005910422108357	0.009008204677821496	0.001104174856864729	0.03339588793637998	0.001084947029462346	0.01354356935040381	0.001038930110263772	0.03304027559765751	0.001013577918606923	0.0151627219902212	0.001004148120327217	0.0222688673731717	0.001003304194158922	0.06722724998177566	0.001000836156284364	0.005733267780628669	0.00104353236593731	0.01495919326276814	0.3541616787616085	0.3517556344859647	0.001012587121849644	0.01920768177564088	0.2345414370916606	0.2494537949166671	0.008031917485863802	0.01850751480579798	0.00101026777030436	0.008021019294883471	0.001044146765516364	0.01102612944921362	0.0797707808194623	0.0801332113632869	0.05041523897067879	0.0660927997344633	0.04829598974283292	0.04462102526362469	0.001001599108169827	0.008175320718329618	0.01956549561978641	0.04977161007807638	0.0227719887650056	0.04023307333604313	0.001002766646862671	0.004185425223792891	0.001036994996425879	0.01825337566538615	0.1876697507220455	0.1815482051554026	0.02190233556973652	0.06071700606538529	0.0010033063403808	0.003596141412762566	0.001008086016539277	0.008740624939154187	0.001002005636922739	0.02940892805021203	0.5284363593082126	0.5484487333248083	0.03617095256180002	0.0557067648329554	0.001279435155175043	0.1279729144965425	0.0010015813161013	0.03617089851460155	0.006732572321379681	0.008608171714612122	0.01097788224766155	0.009978329827442723	0.01076691474973648	0.01321811785091258	0.04963305861198905	0.04942481302842168	0.05543712496373086	0.04876732334179698	0.009576829207955989	0.01184379622663893	0.01479229588919787	0.02008276443412191	0.09424237179250708	0.1347379760885521	0.1520142559496176	0.1531612369291796	0.09878481904767386	0.1121729069256317	0.03422940062443383	0.03951284316442061	0.02350977859803486	0.05805535340308361	0.03946471704543328	0.04690212548807764	0.001786324281507222	0.02815237660467362	0.001213033328330764	0.01282626212405012	0.001009613153054338	0.006602156044992501	0.001024409750091057	0.01494355338419249	0.001003348526171591	0.01187399779471662	0.002897560864357841	0.02832690128922913	0.02236439299503658	0.05193201870439728	0.03737982418365433	0.05415141229407373	0.03229521908491245	0.0344291979195854	0.001029643950666485	0.0238409270692712	0.003388148351792197	0.01270049615060369	0.02094236691783892	0.02505452505802624	0.05633307698623991	0.07806439023234027	0.03449871231111969	0.06787528968445976	0.1524509038412989	0.1424985412615084	0.00100807714522519	0.01940971321435247	0.07370384887268885	0.08767196142744285	0.01391425952261315	0.02667340878326019	0.001101528713415138	0.01354150583204866	0.001048635519507257	0.01868469077985131	0.001236091213942052	0.07105442196915217	0.02240573085611032	0.04822962731637161	0.04159293927526898	0.04774939403932379	0.0287608028845267	0.0403281208652593	0.00100132317977615	0.02395203202927269	0.03652782442005386	0.04934545846612728	0.1189796522277347	0.1311460042985324	0.00102066300533152	0.09317877635673739	0.001126728644223303	0.0487259771364119	0.002681453723433974	0.01368766952118254	0.002508066595534089	0.01143850025497987	0.004416920748064529	0.01883141719113402	0.02540438826354439	-0.001003588707849796	-0.005177268854827002	0.02383569258794619	0.006103960206622155	-0.009327892933046535	-0.005947664936275765	0.004810734627573065	0.001044152010255081	0.001589992932435402	0.00100165222633781	0.001002505392170762	0.01293300176362628	0.1502690251682682	0.129220241438844	0.001068302041258647	0.001004012267297349	0.001005183595239993	0.001042632399806252	0.001014431777297219	0.001001107350068642	0.001001495744917052	0.001000452516639066	0.001000880528184871	0.3617498903134061	0.001011244190329184	0.2636276925187584	0.004087414867933498	0.001010529002191029	0.001045834717852288	0.09572081235461559	0.06367102582869302	0.04224827476162417	0.00100156890906501	0.03256858429024048	0.02401216502699257	0.001002567192134823	0.001003175222471601	0.2053387853057081	0.02972426934721813	0.001002867510126214	0.001006766139273759	0.001002066058815627	0.5753529355403937	0.0244916905037777	0.001219342246841628	0.001001634034689451	0.00493552607422509	0.009766272508719606	0.008308099119857916	0.03625010688532477	0.04454196283401622	0.006390606513257525	0.009575658002268742	0.0864006042548445	0.1586121783766198	0.1049222335708661	0.04648897697475648	0.03689067101167652	0.03927100835986698	0.001390922569840349	0.001002671088202603	0.0010058619041818	0.001001748908471866	0.001003727675700391	0.003834962642841246	0.04270994099107766	0.02571215098808522	0.03393601665957043	0.001011084241301938	0.001603637838242999	0.01257620895821089	0.05458879563758973	0.03315137110207357	0.1576831957729928	0.001006226962403854	0.0833963756570134	0.01630313875905007	0.001007873796225799	0.001055259502805553	0.001279004373458471	0.01887060696854552	0.03929389204703167	0.02414491459798995	0.001001756261594227	0.04744663814801361	0.1248279272186946	0.001012190692924598	0.001005761422571542	0.002669510108549314	0.002129046295883845	0.004402660729753706	0.02862298334365776	0.001131206601649331	-0.004475156761185525	0.02425847328549839	0.011068572855484	-0.007582826143647186	-0.006286887648075485	0.005066168268203624	-3.058177689100395	-2.069055647152969	-0.01683461746339033	0.06251514204810921	-0.01655918638513916	-0.005578216349131374	0.2704131346128446	-0.1261588567541987	-0.2906331699056971	-0.05871690734464156	-0.08600442318997069	0.000311253652373973	0.0350714143564051	0.01921965245884781	0.08631934263658912	0.2739022354692441	-0.01949364977752109	0.01835560938593838	0.6161330385653496	0.003802882912055954	1.294459275191838	-0.2595729311559154	0.03157651842456925	-0.003800583740497342	0.7800376553621722	0.6637622460468346	-0.3354878279344922	0.02849453528637243	0.7677347691127513	0.07457929200149728	0.09625586098606474	-0.007248049430477821	0.621789804221922	0.4606801710370637	-0.01027615358228981	-0.009963356003977904	0.1157801183263573	1.576266102723723	-0.7575662191160394	0.2418657214445889	0.1553883104938131	-0.06669245750500008	-0.0351879035151156	-0.09960313846128981	-0.5854662313673794	-0.3825486541964075	-0.1650338199791866	-0.2560878985171994	-0.09315501747067925	0.3151941820784867	0.3703516598908033	0.7143256594997284	0.7828556536359741	0.01643413814536159	-0.02773334084265031	-0.01659034375123408	0.04586659054824126	0.1655041742365005	0.004487673921256445	0.1294341707023313	1.423045056273173	-0.6523317829090245	0.1038047773729547	-0.02005175452873916	-0.08413955481567599	-0.4359742465083694	-0.08231659401857604	-0.0646853381524732	0.4494758820567223	0.07602582739688737	1.048849521178419	0.1461752278930318	0.02596179592008406	-0.001210811605381917	-0.6476658342830983	-0.1721114032089262	0.1025103932935247	-0.2117695793889839	0.02286963014110758	0.4551273377903568	0.4106481479863441	0.02871037229174826	0.03865136836322854	-0.1410584816615656	-0.136080240483211	-0.1607867500964271	3.330350716754699e-13	-9.166103229721808e-14
0.33	-0.03301045419480276	-0.0261097981704895	0.01773995178591951	0.6456912502238954	0.9337535199284955	0.008793774977314112	0.4830065577413395	-0.001691272099720488	-0.02091580013382278	-0.03783492212650957	0.07663127561824749	-0.0279191969389297	-0.01028864468098118	0.05186253971893829	-0.05357166462087953	0.7114838420731394	0.08732130519683777	-0.7114838420731417	-0.08732130519689529	-0.0601103420429434	-0.125772768781721	0.003529668499507034	-0.291966745934061	-0.04826400177111133	-0.02091986685410879	0.1305122541417646	0.1811288213813438	0.7599454367851474	0.6166213899538149	0.130883277365374	-0.05215301365089451	0.0833955655248593	0.09859352741659184	-0.1430985362032721	0.03196220485870437	-0.7342309456035295	1.258308158848382	-0.1596875798217067	-0.02621740593928468	0.8537333312782287	0.3599620989080016	-0.06210062520019698	-1.478581750126256	-0.05144598318558064	1.194938852895142	-0.339162229483325	0.2083143033934619	0.7914071062912598	-5.907151496060409	-0.172842073645268	5.907151496060395	0.1728420736452882	1.704538858662083	-0.5528014180299701	-0.1407448357280022	-1.109435099515423	0.5033166864198395	0.3111210080442892	0.1354004041743267	1.117784878881045	1.409411699612832	-0.4352087485831381	0.06906066983761777	-0.6773776203273275	-0.5258032880980081	0.4294528047651205	0.00104657497316707	0.01794758964935515	0.001515959342340176	0.0211909103934602	0.001001711766280669	0.004013817876089054	0.001002533198823554	0.003078606018617368	0.01135815245515532	0.05906349342470883	0.1485372205518422	0.1288721114496021	0.1299570924117167	0.1299026153213508	0.001538394869668244	0.00858076008092077	0.001055029651036228	0.03257299387478544	0.001046367505270609	0.01357258086662258	0.001038432208010595	0.03338564061013627	0.001013135787915276	0.01534841346569962	0.001093490702622502	0.02318273080367916	0.0120434275620271	0.07652978082606191	0.001000649295006028	0.005639635164395414	0.001022638744893603	0.01477159498613995	0.3610372432502511	0.3608055399586481	0.001011736580830134	0.01931968815128477	0.246483961028741	0.2620037767847212	0.005871034826366214	0.01632351065524786	0.001010142646701569	0.008326159278998249	0.001043618441120028	0.01113674783923012	0.08806848220921432	0.08754028720461562	0.05765963298880441	0.07244307885140634	0.0445139499259431	0.04146709699565437	0.001001569775612329	0.008443551787388461	0.02775946172822334	0.05730047644680663	0.02259040055639639	0.04009367221818182	0.001002630536560379	0.004322710431410712	0.001021178882542905	0.0181426759264991	0.1967965512051272	0.1880587202838415	0.02658694790245241	0.06509534459963759	0.001003049978953519	0.003478942636692503	0.001007284512099007	0.008629808737289092	0.001002110402200899	0.03054280246469512	0.5460548389548036	0.5652083500467403	0.02963605642715895	0.04889161181940423	0.001222345891078798	0.1303212726025933	0.001001598062597288	0.0376061015480222	0.005719357907596662	0.007911551895043114	0.01036104227324155	0.009619534680732898	0.009347408982902806	0.01222397245597235	0.0415716917978201	0.04348174912976933	0.04877217573817677	0.04475867755581374	0.007646550820525276	0.01038979677276335	0.0118166360025667	0.01776877864091733	0.08948436454422797	0.1328303815796343	0.1556888991859378	0.1571299788041918	0.1017668281717388	0.1159957436213301	0.0426621097838993	0.04751218935966769	0.03189733377580616	0.06584063962029582	0.03907526720214545	0.0468270142367711	0.001541441507569916	0.02785440828471763	0.001110836282026389	0.01267127118366148	0.00100751206462456	0.007259095769453167	0.001013246401840458	0.01680762602392203	0.001003793764346072	0.01196937763646032	0.003508742548542337	0.02942855439984778	0.03589031519681932	0.06563952193337053	0.03031048164249311	0.04754835194013904	0.03284815977384131	0.03513030269548345	0.001020213189823359	0.02352117140585411	0.002637098848991077	0.01208742819048454	0.01605315442439907	0.02108096981180298	0.05575113168922761	0.07783337156411639	0.03425855671609362	0.06765551155160124	0.1541399592470355	0.1467767902024054	0.001023725259360187	0.02012500719203012	0.07806635063770213	0.09750269666558323	0.01549104129215525	0.02819391145823807	0.001055174383441662	0.0137069966798372	0.001045991109671169	0.01862373795492538	0.001554164916242365	0.06471522141933872	0.02018717409349551	0.04651744614951881	0.03945482521898563	0.04797161589563514	0.02572683373644144	0.03800987289438657	0.00100144220431549	0.02403999138305828	0.04219076883439913	0.05348144855699424	0.1215470850126062	0.1351100215886694	0.001017222388781447	0.09330840499298543	0.001068166271780659	0.04907778085164365	0.002649422988560003	0.01225019616316262	0.002184235060888567	0.01003426373428188	0.004342661638396089	0.01716302672315397	0.02838523331860676	0.001125045499457779	-0.004510132059846296	0.02458818711260371	0.01058429709125424	-0.007530428787672058	-0.006297305198668522	0.004905786455251426	0.001035765514913661	0.001537790974732572	0.001001525055737428	0.001002383916069994	0.01691033108935012	0.1477748334760909	0.1275003999897524	0.001035258408136073	0.001003749652425968	0.001007076262578577	0.001033921759473059	0.001011189826160026	0.001343329643312293	0.0431082059852026	0.001000456797210544	0.001000902936863045	0.3874299517946759	0.001010519095687303	0.271988518616293	0.003135725148531571	0.001009575368711612	0.001040728106182748	0.1021700531715731	0.06912887992377902	0.03796220857713892	0.001001514156526689	0.04073824846278951	0.02100095653676745	0.001002422634701267	0.001006022839662768	0.2180764260649436	0.03369632737948173	0.001002711848603792	0.0010061832418669	0.001002349191666413	0.5982982551233283	0.01996316506537189	0.001115106348595819	0.001001599798743203	0.004398070637867086	0.009637078960894914	0.007407890701216261	0.02806673314029524	0.0371689060830039	0.004895474760675267	0.007734227785614994	0.08000787878631029	0.1639249195633782	0.1067987635567978	0.05785380149178936	0.04535889139495593	0.0380526682084904	0.00119716201487266	0.001005891719557814	0.001004871595324565	0.00100152615515518	0.001004705061615999	0.004416522692401463	0.05878871433999543	0.01898023954638399	0.03310619878771946	0.00100981738099302	0.002057322375699509	0.008991638477735537	0.05540387885845445	0.03468503124012425	0.1559902006905122	0.001068594551223499	0.08412496052176796	0.01798714755818465	0.001006113596625582	0.00103306792288427	0.002399019451104986	0.01671909561193179	0.03487987226914015	0.02067181978353973	0.001001405151004457	0.05011552975295685	0.125704952186435	0.00101486919947612	0.001008415625030711	0.002570492586465754	0.001605653398815858	0.004147345615754379	0.0311758783536285	0.003248750825011928	-0.003870975503794206	0.02560445269894586	0.014677213364503	-0.005691046757517368	-0.006655279501535666	0.004872532832567627	-3.112859347876276	-1.712225381210161	0.06343100745161567	0.0664821686047853	0.009559234834012872	-0.009943371411494671	0.2830190838319239	-0.1009926524721187	-0.2146932941047399	-0.030128238787054	-0.08067111907003727	0.005218898321012935	0.03371315745728345	0.01777602810037194	0.09617515939736609	1.469022211864299	-0.004414245742631731	-0.03721802844058605	1.188591565549703	0.01489134172602256	1.209795550189113	-0.1837266421403651	0.02932177457502774	0.01839122478876006	0.7066136768143124	0.6079539998023806	-0.3031942052383914	0.02504358451443522	0.7417341997383214	-0.09176713834011375	-0.02891196038675646	-0.0128118918384974	0.6798466527009412	0.4174446087643383	-0.01238553021659809	-0.01164097374507382	0.1116605185521492	1.774697065025692	-0.6133466994891058	0.2273752613938249	0.1362206765034833	-0.06764609308970786	-0.03313471649958664	-0.09545300990263426	-0.6072484131253283	-0.4226641757262302	-0.1315478436031935	-0.2079055687483844	-0.2813254139214487	0.4723178820125396	0.3885283522097755	0.8728714329425999	0.7771043187486912	-0.0292202593067549	-0.03132006939581412	-0.01432322826044866	0.07849765038490777	0.2056258805358996	0.01127598473979556	0.0950336109681057	1.340323969761446	-0.6682840911778547	0.04061873042432422	-0.03627400372224988	-0.03466873170138007	-0.3665493417917501	0.02722507191889526	0.01860164012668096	0.3986905602972707	0.06697222703505666	0.9214875532947547	0.1573092529212366	0.01304467847368308	-0.00871770167536519	-0.6182492788140648	-0.1700573472542026	-0.05478326716805266	-0.250700667679721	-0.001433433551911419	0.3684057913081443	0.3813269606914638	-0.002997167381014547	0.03664722107826901	-0.1455863797210004	-0.1437091161863801	-0.1716395592640043	1.896162156464682e-13	-1.036395307764099e-13
0.34	-0.03436622830559782	-0.02605884647629117	0.01045093767828409	0.6583322104320466	0.9320405158698635	0.008518849465554775	0.4902762060837222	0.001449867727378881	-0.02083035897263584	-0.05264356215641865	0.07625448805795346	-0.01631199302890001	-0.01369060082899165	0.05421106645056049	-0.04566954973396128	0.6504558911427095	0.08585267957924243	-0.650455891142706	-0.08585267957925725	-0.04301050144344643	-0.1312660256682737	0.002205104033345861	-0.3026345405984143	-0.04326474811216747	-0.0177496224810172	0.1311921202546524	0.1921523082939285	0.7736928630384891	0.6119542486845887	0.1322536464813762	-0.05855722329340306	0.07854776723925692	0.1034315377581306	-0.1279950562987491	-0.02225840030107894	-0.721030481441493	1.270308107402719	-0.1826810322520163	-0.0286846642173885	0.6006557943983974	0.2675398460203638	0.08431688800904431	-1.485969118793235	-0.02330262084780985	1.121149126945552	-0.3404086570366923	0.2609163029978996	0.7859299668214355	-6.292755915298467	-0.1262743452993592	6.292755915298466	0.1262743452993596	1.714833776900667	-0.5448274102066727	-0.1238233278409828	-1.022933128350562	0.495704416121279	0.3224496342853582	-0.001496019881882454	1.076072755023096	1.340743210108776	-0.5002796265771917	0.204821153378712	-0.598636868946038	-0.4425061602672951	0.5445119430480327	0.001039035085449016	0.01832193815211447	0.001511824909702312	0.02181396104993372	0.001001586476437471	0.004022727369241159	0.001002427477322553	0.002992116071777371	0.0150542484061586	0.06196520998371129	0.14770218991803	0.1279854270181223	0.1285984858279484	0.1281073258631535	0.001287651942184906	0.008338515369831739	0.001030331806627409	0.03174053095746451	0.001028030255771361	0.01364250429118533	0.001033826118036055	0.03370877013286303	0.001011293061835426	0.01551539026090552	0.001309265439004133	0.02418680688053251	0.03765641015803464	0.0942560597892118	0.00100055805423877	0.005541355423376518	0.001012207339425726	0.01458797741768419	0.3740118675775522	0.3754223359885071	0.001010948792452784	0.01943136760131714	0.2570217119142781	0.2735348749559283	0.00430170250301259	0.01470300709832817	0.001009603064019319	0.008604860709939786	0.00104079998891477	0.01124329321276667	0.09547314516363713	0.09437020817776269	0.06401673258476212	0.07828508817966831	0.04047343166333252	0.03839921356734074	0.001001527726614002	0.008674030528429452	0.03582314948902111	0.06468020797485008	0.02104720477592942	0.03861157811513554	0.001002490196618218	0.004404923182417687	0.001014698636505702	0.01803873796831927	0.2071830828156613	0.1951358068341411	0.03089432078401543	0.06911503969953887	0.001002843992684973	0.003363992236220114	0.001006592363600934	0.008518983675052955	0.001002304396780143	0.03165545350130237	0.5651627769234081	0.5839234710925507	0.02398300036230258	0.04328218452516749	0.001141672650996548	0.1325118069566862	0.001001589304128589	0.03898667964895482	0.004940259949947585	0.007354958118283223	0.009983212595241011	0.009384363684459003	0.008180118969528005	0.01138451626479262	0.03334038228596883	0.0371978074742644	0.04170441250822254	0.04024436637275988	0.005924555428319769	0.009097203897899713	0.009381830808732809	0.01590072688695249	0.08398524740768981	0.1292522372183391	0.1599902740950817	0.162482868351047	0.1042699470750082	0.1198297274289981	0.05232019448529548	0.05671682889030665	0.04019975751104626	0.07365549435648773	0.03829853774335815	0.04636244288394532	0.00132199688137477	0.02753678029210071	0.001061347157322794	0.01254148988076067	0.001005966634272653	0.008031634972691172	0.001007555812695105	0.01902238153125529	0.00100450521010158	0.01203327129582034	0.004104468354422097	0.03031031669954294	0.0502820359176122	0.07917586570379344	0.02331276324622206	0.04078565440683079	0.03274842251201056	0.03532562357994996	0.001014866165941544	0.02326795448411123	0.002485885348920681	0.01208322762799965	0.01175710054432384	0.01756728744813633	0.05580231657889007	0.07843113590160963	0.03485225238084887	0.06820476105789505	0.1544915888605012	0.1503226855509157	0.001062742383280612	0.02074794293276848	0.08081333514114129	0.1061855130302677	0.01711528732248463	0.02980727275839454	0.001031122725270097	0.01392056549461868	0.001033568829976985	0.0185555777966485	0.002272428713961491	0.05872793632967584	0.01799200495157966	0.04483383003127875	0.03624385639053768	0.04671938379301255	0.02246563067393044	0.03533769445395063	0.001001326041246282	0.0240002498744352	0.04641662335587784	0.05664027651078238	0.1234114963182345	0.1387559765251805	0.001016842778129267	0.09311458256215958	0.001040218368002282	0.04955767848600896	0.002583984166995835	0.0107929381313906	0.001760543404496676	0.00858547687961481	0.00417838375587409	0.01542366169259982	0.0310807783436082	0.003246286384135261	-0.003884965623258506	0.02573633822978815	0.01448350305881137	-0.005670087815127292	-0.006659446521772861	0.004808380107386539	0.001027379019590294	0.001485589017022124	0.001001397885135358	0.001002262439963398	0.0208876604150712	0.1452806417839138	0.1257805585406619	0.001002214775028189	0.001003487037560657	0.00100896892993704	0.00102521111915232	0.001007947875037015	0.001685551936546391	0.08521491622551834	0.001000461077793733	0.001000925345566359	0.4131100132759509	0.001009794001050167	0.2803493447138267	0.002184035429130994	0.001008621735235897	0.001035621494536218	0.1086192939885297	0.07458673401886591	0.03367614239265259	0.001001459403985171	0.04890791263533443	0.01798974804654109	0.001002278077286807	0.001008870456874378	0.2308140668241798	0.03766838541174496	0.001002556187075606	0.001005600344460399	0.001002632324525915	0.6212435747062635	0.01543463962697619	0.00101087045035744	0.001001565562781569	0.003860615201511943	0.009507885413064814	0.006507682282575747	0.01988335939522468	0.02979584933199242	0.003400343008088572	0.005892797568953338	0.0736151533177721	0.1692376607501313	0.1086752935427224	0.06921862600883001	0.05382711177823048	0.03683432805711463	0.001003401459916332	0.001009112350935416	0.00100388128645926	0.001001303401801472	0.001005682447534316	0.004998082741953489	0.07486748768890547	0.01224832810465744	0.03227638091586819	0.001008550520692287	0.00251100691315922	0.005407067997225854	0.05621896207932391	0.03621869137817833	0.1542972056080213	0.001130962140046415	0.08485354538652271	0.01967115635732459	0.001004353397021965	0.001010876342975267	0.003519034528751082	0.01456758425531731	0.03046585249124881	0.01719872496908488	0.001001054040337928	0.05278442135790026	0.126581977154165	0.001017547706028842	0.001011069827499716	0.002471475064380585	0.001082260501738539	0.003892030501766844	0.03372877336359872	0.00536629504837442	-0.003266794246402884	0.02695043211239443	0.01828585387352183	-0.003799267371387491	-0.007023671354995863	0.004678897396931808	-3.184296476407978	-1.352719749016734	-0.015012894228434	0.05566371625521993	-0.01646833448197312	-0.005963836310140742	0.297664066938171	-0.07644779095208511	-0.1454868333813692	-0.02167692990925646	-0.08791819420197369	0.008493635305979394	0.03062431638124038	0.0154767163426936	0.1043618719717798	1.958651859290372	-0.02042307442765441	0.01915175085363809	1.729511149993415	0.003737497876138893	1.090682535838871	-0.1468728125299545	0.0262888077902423	-0.004615186353836191	0.6646066817293713	0.562108288316489	-0.318278859997233	0.02094406968347717	0.7379078009645806	-0.1939593049086386	0.08524136814697461	-0.005895692333583512	0.7351040885904025	0.3889514841467873	-0.009826478520548918	-0.00996512825038846	0.1115354427976434	1.967366967500808	-0.5164210752722792	0.2103009710280662	0.1444633237951063	-0.03868724903993093	-0.01046307338109424	-0.06866529776801875	-0.6536417823720845	-0.4836817336074509	-0.1327525042349923	-0.1669010906390219	-0.427264987901834	0.5920237164433824	0.3725810822841952	0.9553843264897963	0.7887693573753323	-0.06145788215805159	-0.0316652753420336	-0.01154841617922138	0.06898648622123701	0.2356407477397533	-0.001809562545840871	0.08545600852133832	1.38881316450095	-0.6842592185431684	0.002647999035343458	-0.006744006116375823	0.03763392484427543	-0.3439996692812302	0.08344000712618194	0.08912018968198743	0.3030051635828229	0.05755417998198822	0.8192657464911918	0.164746952966288	0.0355773889569543	-0.002652276654866787	-0.5772827423016916	-0.166398393296046	-0.1923803985218268	-0.2825556732854659	-0.002670542389076738	0.2596949103742445	0.3470356772568609	-0.03597984114053855	0.0642701522049374	-0.1450154163924845	-0.1449903073906689	-0.1749816623912011	-3.890937336722577e-13	-2.265824937080405e-13
0.35	-0.0356138211767775	-0.02653701023159273	0.003341493695916676	0.6711053717664404	0.9301027803875344	0.008223165027521687	0.4950820856170054	0.003671146336131708	-0.01915140669658365	-0.06752491244417121	0.07614412014003748	-0.005587305980042026	-0.01702950235689654	0.05704174245250479	-0.03789115793738806	0.5857388539269617	0.08479839627489845	-0.5857388539269591	-0.08479839627487334	-0.02584510138835573	-0.1366467626525281	0.001055461219464887	-0.3124277535248723	-0.03836797998030576	-0.01448755237284732	0.1302865165631558	0.2027241718144834	0.7868013413036447	0.6066083486440339	0.1345544716948826	-0.06395709771523211	0.07451763851997578	0.1096717885410054	-0.1255980583272601	-0.07067765834099458	-0.702057678877012	1.284714778636995	-0.2047959372510227	-0.03012047941569574	0.3659542207741208	0.1775085371933417	0.252034332131937	-1.485090820414833	-0.001812213284667153	1.020826251301636	-0.3217350736963712	0.30132129472119	0.7698435094598377	-6.64407798709482	-0.08183835781416866	6.6440779870948	0.08183835781416958	1.716752762263884	-0.52967797777329	-0.1059037187796263	-0.9377965071850852	0.4823875192407863	0.3289750772454818	-0.1822070095531286	1.039875983497017	1.280650363323527	-0.5663371648222797	0.2327293179035952	-0.4731366619886951	-0.3639593602294754	0.7109376766358179	0.001029866305260145	0.01869165552264961	0.001434759078513186	0.02237098069142836	0.001001452271360062	0.004031512509490222	0.0010023102636464	0.002911057053212096	0.01812259184600815	0.06438348668309682	0.1447622607328845	0.1268768200099275	0.1257697686116219	0.1263140474925415	0.001147942548653914	0.008185325570590407	0.001017075631235482	0.03091733945898573	0.001017850872120931	0.01374895886800702	0.001028718487119149	0.03400664948162122	0.001009585573650223	0.01566983809269072	0.0130131591913555	0.03360105279014312	0.07275340914919885	0.1161665104056632	0.001000508561189699	0.005440674862988587	0.001006761470907867	0.01442185028768409	0.3919739215347142	0.3945433576706031	0.001009908857516363	0.01953869865773051	0.2665003974776558	0.2839846039575795	0.003113578487389458	0.01346017281534097	0.001009085403100415	0.008857035786946924	0.001034948694866868	0.01134090446220042	0.1004983501201696	0.1004540451188261	0.06907903191400329	0.08365460720095075	0.03575502914956313	0.03485019975743398	0.001001505936443895	0.008856389626526413	0.0440199650428082	0.07210970615893425	0.01828161648049548	0.03594678345314632	0.001002367273365829	0.004468453056188114	0.001012691027545162	0.01794385005749752	0.2179497048352453	0.2026043081406405	0.03497198129022817	0.07289608569475726	0.001002649216077972	0.003256814576315072	0.001005949430089916	0.008410584462366016	0.001002583202082466	0.03274629625839111	0.5850060363707548	0.6042329684154705	0.01815068007327426	0.03779504281682987	0.001079325508862789	0.1344589491783424	0.001001586056089267	0.0402714471268377	0.004323409836963026	0.00692729586856929	0.009782153845253156	0.009272972940935813	0.00721537928871952	0.01070002548325893	0.02536225251315526	0.03083565032713491	0.03455585199956343	0.03530207105293331	0.004466038961297191	0.008000957817175788	0.007568104272516174	0.01462948986418583	0.0775923875805698	0.1238950908228337	0.1652874926619199	0.1690200147127164	0.1074627700158246	0.1240114882725869	0.06331366875597695	0.06712117383759118	0.04766524191828934	0.08097707165838752	0.037332248500782	0.04565350477988426	0.001167469030010126	0.02726245341205558	0.001036262145525803	0.0124311245126603	0.001005088673475599	0.008866974255554657	0.001004783738871308	0.02158873450209031	0.001005030346201382	0.01206836461107096	0.005261257247158442	0.03151136674111578	0.06191848160300786	0.08941816576378141	0.01714029582398568	0.03472233141121986	0.03215890699398771	0.03511973165834346	0.001764120416605965	0.02378691232171651	0.002581590349637052	0.01240551830698809	0.008505590776547745	0.0148733062963767	0.05688879183681288	0.07940431939848075	0.0365184012642898	0.06935204103204572	0.1559879718452022	0.1541600374118943	0.001205825471814607	0.02136016197666436	0.08237562379802897	0.1140490156697627	0.0187832485355495	0.03150389900825854	0.001040327320319813	0.01421483081983711	0.001029010830786934	0.01850294790185959	0.003218593287033261	0.05314799396463882	0.01585816865290562	0.04321708147922607	0.03162049590884383	0.04368435739253035	0.01951261887470518	0.03290036437597473	0.00100141515400788	0.02382297358293765	0.04919183522095142	0.05865230308178904	0.1254557351153254	0.1427517912327734	0.0010164108440445	0.092654762490538	0.001063608523722093	0.05022808295772005	0.002602807343466024	0.009432701781988599	0.00154866901623446	0.007299175928802851	0.004073177256150617	0.01375880579659244	0.0332562224489333	0.005324704146960342	-0.00324872756903007	0.02671321178458718	0.01710215859763299	-0.003861241864793973	-0.006877857004366938	0.004690005723395656	0.0010143538753756	0.001243426182019427	0.001001240458775812	0.00100212553976379	0.02200896351433813	0.1357971832832912	0.1179013769676186	0.001002607291946337	0.001003103217904909	0.001005807872573656	0.001021872325522606	0.001007690730716338	0.04568739837119611	0.1430264825275279	0.001000453653634335	0.001001236579324621	0.4452309098681121	0.00100800809080445	0.2875076690105748	0.001594093239787923	0.001008483165721848	0.00102313662555001	0.1064527068281409	0.0763868834667496	0.02721174795273751	0.001001503444505358	0.0578627695540914	0.01284417736323761	0.001002206578373631	0.001012066429415798	0.2417370951685535	0.04143666027991087	0.001002353728188885	0.001005009584875891	0.001003077271962777	0.6424319553817824	0.008410061043773558	0.001017413870213009	0.001001597154026478	0.003513861967533632	0.009615529819081153	0.005914578950011799	0.01306745663786486	0.02298116797606295	0.002521510611186032	0.005403743340388427	0.06517398375990605	0.1776587561260859	0.1148478064894365	0.08377910295985705	0.05900190458140907	0.03564633202091497	0.001009126143243426	0.001011031816869996	0.001004423490807043	0.001002402684761252	0.001005487497714812	0.00773821476224476	0.07761028287888121	0.008573267569573483	0.0307925659379148	0.003845156157537079	0.002826280423783376	0.004665537950385656	0.05997896585728442	0.04039163525421965	0.161879345398262	0.00154420190013216	0.08411245540095326	0.02143741309203995	0.001088449764671505	0.001035596375292352	0.004794160157020451	0.01260872785452917	0.02263182628986715	0.01537880162688139	0.001001891885634886	0.05236239566836703	0.1301163034955929	0.001014619099794326	0.001153005291494883	0.00275035538418135	0.0015351537510338	0.004022051155877255	0.03505362582252665	0.007369849188654099	-0.00259803617290341	0.02750030907714019	0.01877385791574427	-0.002101975509185798	-0.006979616006457886	0.004580518000575669	-3.271240274652512	-1.11379712870646	0.06317046411902325	0.05373360995002704	0.009767561933056728	-0.009023197406210173	0.1938863072752215	-0.1574780408933391	-0.2274605397156665	-0.01088249535497465	-0.07792711476590543	0.01268705151632265	0.02864475476666798	0.01515508889181179	1.625344129722086	2.40930064642648	-0.004721613012581326	-0.03479203663360344	2.082430609793044	0.01419170065665265	0.9942031083735789	-0.1046575934473343	0.02420089868460355	0.01687808459529437	0.5434302649821191	0.5101561987779366	-0.3914094418653117	0.0155257549568348	0.747309921888906	-0.3315280610578955	-0.03377395810014385	-0.01081607223286101	0.7530702379535046	0.3674389753074285	-0.01092885906402612	-0.01114489078842789	0.107304495601114	2.074750562660493	-0.5816493604540256	0.1785246257928499	0.117221176853639	-0.04233896038011669	-0.008900073795585594	-0.06491822206800686	-0.6242845250076035	-0.5062265183173272	-0.09256965294353738	-0.0892331949560361	-0.6347848680406126	0.7106812503302107	0.4703370832322235	1.111427054458781	0.6819075621454821	-0.07894151896210062	-0.02276570246388344	-0.01005481373979388	0.09387172023418199	0.2772799690636293	0.005642541215840738	0.1504517260405605	0.7218060609721885	-0.5372318109560448	-0.04207134346208168	0.1078423809813186	0.03419728262569198	-0.2065157265622622	0.108995559631552	0.1379697670574707	0.4617659882362333	0.06405569497323274	0.7499336016261235	0.1740229965425215	0.0286477478509048	-0.005792357694853913	-0.5373705443441366	-0.1573013097464074	-0.413208165993429	-0.2101654797004224	-0.02924185129547624	0.1407189259781325	0.4569096441622865	-0.05298586640521274	0.07376075169192521	-0.1278600572945143	-0.1146267828916835	-0.1587385089718532	-6.327279031487586e-13	-2.722709868118288e-13
0.36	-0.03695968027943734	-0.02741846579493721	-0.003614203176047765	0.684034318388394	0.9279459996639585	0.007923074756464039	0.4977039726700718	0.005015891700913129	-0.01577845703134906	-0.08224117619741837	0.07615741878159778	0.004045291367560756	-0.02001257080661358	0.06015954029162632	-0.03027077720523546	0.517705802215899	0.08427079157809077	-0.5177058022158874	-0.08427079157808448	-0.008705315635232367	-0.1418267450463089	9.10599808667395e-05	-0.3214322117469968	-0.03364223154754354	-0.01118990713816652	0.1274963342409057	0.212981348652033	0.7992998287129867	0.6006787697223748	0.1364559414110691	-0.06785592946468927	0.07125978450186811	0.117798280552989	-0.1476483025884254	-0.1029167619148888	-0.6902810593647696	1.301465164914659	-0.2264900804314663	-0.02956583082230162	0.1638572983785054	0.09223319726677433	0.4231163658592849	-1.452951811836851	0.001430691087709938	0.9027311867534574	-0.2692420414636704	0.3183406704431537	0.7543277539476707	-6.955958814360902	-0.02093862379272263	6.955958814360901	0.02093862379272299	1.709710916507186	-0.5046764921120055	-0.08677501278443324	-0.8651821874837357	0.4615004763015634	0.3295646595875661	-0.378411746026606	1.01313541843639	1.218745038945957	-0.6170154027980883	0.124950053907774	-0.2984283344844516	-0.288051220033413	0.9217601888729965	0.001018768277586058	0.01906962935855901	0.00127514428383929	0.02284850120811536	0.001001306450444158	0.004048922598973189	0.001002183201489494	0.002836147522857029	0.02023324839587967	0.06600083681586	0.1391880299478871	0.1245917775961369	0.1208559257931935	0.1232722810893424	0.001078268881772957	0.00808243615752541	0.001010258436161279	0.03015784847800162	0.001011182156274167	0.0138940407499608	0.001024495631745869	0.03427552925558173	0.001008603609963451	0.01581333681559635	0.03980533563597821	0.05363082587114948	0.1156925706299394	0.1421593203663234	0.001000480114150131	0.005346751658995734	0.001004195542033374	0.01424383948761329	0.4142710997140721	0.4168256966516075	0.001008495748377904	0.0196444613603779	0.2750897013471383	0.2933177340011331	0.002221102339033011	0.01255058424083416	0.001008757381266293	0.009089972505110882	0.001025779036659687	0.01143566787819185	0.1024477077273751	0.1050642046473816	0.07265831433004302	0.08845542581194471	0.0301727527407522	0.0305733139325081	0.001001517078458996	0.008984505728133363	0.05245118656020423	0.07961276813333742	0.01434398319243339	0.03213044822381822	0.001002270071348783	0.004504672711596948	0.001013286471484247	0.01786773288478455	0.228657981794935	0.2100866928981154	0.03887600064070368	0.07646744441374795	0.001002450596209995	0.003159018942490295	0.001005332595124291	0.008307482327637917	0.00100294512048591	0.03381497115326853	0.6051343019002607	0.6250228436572648	0.01167283915058516	0.03163635543458471	0.001051429821458001	0.1360702425218849	0.001001600235929524	0.04142572328574448	0.003840164065873708	0.006598303720184632	0.00973287933224465	0.009264662239748868	0.00643275093573668	0.01015244455230374	0.0178289377566073	0.02460221941939334	0.02747521130134067	0.0300908522472321	0.003291925216630887	0.007124352017946106	0.006403485084326918	0.014078325367419	0.07023182837134354	0.1167441283211522	0.1717624544814264	0.1766020072464285	0.1118860809526919	0.1293677890296415	0.07569497847378188	0.07866421780837388	0.05399198747472678	0.08742087478188497	0.03626046505756135	0.04481137689854291	0.001093044569208338	0.02709015420737335	0.00102468433668728	0.01234979048001644	0.001004921150130823	0.009824876374099976	0.001003948304158221	0.02456098336495165	0.001005195258013805	0.01208240843246543	0.007199174409111194	0.03323330574546797	0.06937649913951929	0.09485517119224472	0.01211655879395705	0.02986448958280571	0.03114602028909713	0.03451929750816699	0.00355265000872509	0.0253709382511745	0.002786753271264458	0.01291463471511073	0.006475045818623476	0.01320258961459018	0.0591809020722703	0.0805670244418223	0.03935065569836089	0.07091683563710184	0.1598705834686601	0.1595040209080631	0.0014839149979057	0.02201237815555951	0.08293297837744244	0.1211141614671727	0.02049354732444401	0.03327662668018362	0.001086991743176395	0.01460096188366634	0.001039098313137277	0.01848135755121106	0.004326655006442454	0.04800722916960774	0.0138011687835897	0.04168080398554017	0.02543025186234216	0.03848355478462451	0.01709258485717802	0.03102928211238302	0.00100187882364406	0.02348627014054561	0.05049041065788341	0.05941482547336386	0.128102837864143	0.1479898170065046	0.001014729970429983	0.09211483136921816	0.001146287263287958	0.0511118937109595	0.002751297539772165	0.008219172909645139	0.001668868284140174	0.006245803218392659	0.004084924552374811	0.01223391167179112	0.03486460545666076	0.00735321282808848	-0.00259080950195428	0.02740542094601721	0.0183003798053891	-0.002126765306548415	-0.006921290266206326	0.004584961331161132	0.00100132873121835	0.001001263347044727	0.001001083032412396	0.001001988639558902	0.02313026661359999	0.1263137247826683	0.1100221953945746	0.001002999808862097	0.001002719398255274	0.001002646815230876	0.001018533531895342	0.001007433586398114	0.08968924480589142	0.2008380488295358	0.001000446229477367	0.001001547813132943	0.4773518064602701	0.001006222180559334	0.2946659933073221	0.001004151050445083	0.00100834459621026	0.001010651756590569	0.1042861196677529	0.07818703291463341	0.02074735351281995	0.001001547485022613	0.06681762647284635	0.007698606679936137	0.001002135079453755	0.001015262401962473	0.2526601235129268	0.04520493514807652	0.001002151269296607	0.001004418825287152	0.001003522219398823	0.6636203360573008	0.00138548246057429	0.001023957290075434	0.001001628745256616	0.003167108733555879	0.009723174225091204	0.005321475617447297	0.006251553880466369	0.01616648662013257	0.001642678214275495	0.00491468911181451	0.0567328142020369	0.1860798515020539	0.1210203194361655	0.09833957991088682	0.0641766973845854	0.03445833598471496	0.001014850826597436	0.001012951282812704	0.001004965695128932	0.00100350196769819	0.001005292547888453	0.0104783467825321	0.08035307806885283	0.004898207034474628	0.02930875095995969	0.006681761794360128	0.003141553934411773	0.003924007903525283	0.06373896963524582	0.04456457913026476	0.169461485188531	0.001957441660212008	0.08337136541538522	0.02320366982676073	0.001172546132317583	0.001060316407617521	0.006069285785289156	0.01064987145374306	0.01479780008848198	0.0135588782846729	0.00100272973088317	0.0519403699788334	0.1336506298370528	0.001011690493560484	0.001294940755488671	0.003029235703979475	0.001988047000318863	0.004152071809999379	0.03637847828145505	0.00937340332893377	-0.001929278099403969	0.02805018604188468	0.01926186195796691	-0.0004046836469841104	-0.006935560657919869	0.004482138604219186	-3.366212325812283	-0.9712131212323898	-0.01336160033354987	0.03976389138703387	-0.01474334433501525	-0.004733938746092479	0.1374787536021873	-0.3117348720724107	-0.3951844398998582	-0.01161685236765406	-0.07517809057458523	0.01621909625551217	0.02482440136535726	0.01328689448767643	2.227467306308312	2.775123728132308	-0.01907160283662018	0.01677501666935585	2.361774609762044	0.003423827201011755	0.8673627442378247	-0.08022367093586398	0.0224411360196938	-0.005184752410319207	0.3698711992330448	0.4483682062653448	-0.4638532629909907	0.01009547039945719	0.752620559024424	-0.4242674182489663	0.07977932300545849	-0.002141543792904624	0.7378807787811374	0.3470140288816499	-0.007950073348583615	-0.00890571282824644	0.1071018703931659	2.0634425512765	-0.6507302100919484	0.1431311953643347	0.1183650598244456	-0.01895322887425383	0.01015293515220947	-0.04128332771043598	-0.6278965340553204	-0.5374664307818335	-0.08882444798341263	-0.02288658539522269	-0.7860282090867888	0.8009929508495292	0.6074890649767796	1.183124131086704	0.6132145216469856	-0.08809583761443746	-0.01125974020915579	-0.005742149071502991	0.0934990532576144	0.3168199261154738	-0.006019461322590592	0.1896338010977116	0.4277542381456	-0.4431629848328048	-0.07626044672702111	0.2062696123164158	0.07499907079046397	-0.1393467745260452	0.1213443164114008	0.1726231158501659	0.6043314906105206	0.06555360695631823	0.6595943780766806	0.1799672374033775	0.05395053635259137	0.003555633800840992	-0.4894472283388867	-0.1503041814342679	-0.6255356400282719	-0.1693061103840907	-0.03455597259388331	0.009794074487964851	0.5954778904860267	-0.05200205112436741	0.1069514085122239	-0.1156739209525072	-0.09840465941832607	-0.1469893079475779	-1.168569716495519e-13	-1.42849348305842e-13
0.37	-0.03865823996937374	-0.02851435326440362	-0.01055093877959324	0.697143497245147	0.9255749050229551	0.007643596662800968	0.4984560946434451	0.00551380641093761	-0.01073362348578821	-0.09644288422747391	0.07608271325150963	0.0124632241572846	-0.02228924603274451	0.06330211256155438	-0.02274156744913773	0.4466733150315316	0.0844839609797553	-0.4466733150314909	-0.08448396097975143	0.008298415346648552	-0.1467033712296875	-0.0006860729785325239	-0.3298065517271376	-0.02916878401292999	-0.007917425503354832	0.1228322855887229	0.2230549987394266	0.8111889761127687	0.5943756796457934	0.1365730515666241	-0.06977811276526254	0.06875112806048218	0.128218020430993	-0.1921930674547426	-0.1103779012999121	-0.7032239759458326	1.320523582215206	-0.2471169750874944	-0.02553204944122786	-0.004705393257233702	0.00659965140764478	0.5726930894646469	-1.383915249299096	-0.02315934307787713	0.7820745076384262	-0.1858357711393259	0.3024201110455745	0.757559669914192	-7.206231651182302	0.07013416711613006	7.206231651182278	-0.07013416711611478	1.686570038639023	-0.4688404073865802	-0.07039366278413814	-0.8130193629952693	0.4308387032329025	0.3238111897836226	-0.5766936901909979	1.005175742271264	1.166079594976489	-0.6353775286726668	-0.09321558922034065	-0.07859228574460125	-0.2058850793089807	1.164936022383676	0.001010691334582638	0.01945056105121044	0.001141112254928983	0.02335468652352567	0.001001183160189631	0.00407542755272272	0.00100208475615152	0.00277245551990368	0.02344640308871111	0.06830262495558359	0.1314952469623924	0.1206106180764311	0.1140856364046335	0.1183934573325728	0.001041518421109486	0.007997971647830553	0.001006622412369204	0.02950389221487958	0.001007946332816442	0.01407976999839322	0.001019508103310856	0.03450624139844028	0.001007999897440434	0.01594337472653489	0.07613239449084294	0.07859015494654471	0.1609337977877349	0.1710003469026338	0.001000463408648969	0.005262095258248325	0.001003022683233744	0.01406942852105581	0.438186724356251	0.4396629558446093	0.001007377886255641	0.01974600527265423	0.2831591892214267	0.3015591876270255	0.001625648346810888	0.01199105791004837	0.001008428811970228	0.009318125293979452	0.001019197093155599	0.01153251685913595	0.1013554228495249	0.1078107849938969	0.07490265579137727	0.09264390278795931	0.02466976624481911	0.02619257092926186	0.001001552015137644	0.009058784846971604	0.06316391805592858	0.08842130440764306	0.0110649389341401	0.02893051808457167	0.001002206226115387	0.00456078191920827	0.001013793609598859	0.01781704051538326	0.2370979873781832	0.2169107120690473	0.04297918920245409	0.08012858642469645	0.00100229724491689	0.003073301847640145	0.001004862928740409	0.00821174455129915	0.003721868349031695	0.03700554805307674	0.6240686510045158	0.6449093120066495	0.006664723544793654	0.02638180960738274	0.00103892684515245	0.1372562533237403	0.001001630758943662	0.04244766574778145	0.00343775856524368	0.006356058415067978	0.009664673389611328	0.009288140352678022	0.005753212410262118	0.009707026545717024	0.01162272556353459	0.01931797863861547	0.0202336592000081	0.02447584581904812	0.002401868795421598	0.006466182861259658	0.005610959988531823	0.01398100592022221	0.06280727232422863	0.1091403243825605	0.1790043037940049	0.1847674201955461	0.1183057890600625	0.136322318850584	0.08839566857938061	0.09024194035949393	0.05842576805487631	0.09246718464693544	0.03521192393265039	0.04394167244790054	0.001065780086285462	0.02702572011125039	0.00101762657511963	0.01230516711667252	0.001004326547067285	0.01088796996520839	0.001003292240571804	0.02797431660736595	0.001017710548747118	0.0120884674511998	0.01077663527519558	0.03617778257943934	0.07497785351950399	0.09815004362219294	0.008435496339885426	0.02646016855782114	0.0293620203430302	0.03326626580071223	0.01172850533633142	0.03278058221904743	0.002999145589043755	0.01351404627689508	0.005162280386243186	0.01214182682500961	0.05834188500040258	0.07961719746300257	0.03992323679415149	0.0714562335577742	0.1643158834130498	0.1650346347372131	0.001858470914397766	0.02265589990135153	0.08424562310741936	0.1289374519205081	0.02166114552029089	0.0345788209165069	0.001166533219878927	0.01507372047937808	0.001045659116030313	0.01847929883569171	0.005280159396781919	0.04327016951050978	0.01181478204871073	0.04021670290716128	0.01971567225643575	0.03314384625939692	0.01521632106550255	0.02972868502195436	0.001001956400252509	0.02302708815709533	0.05125755133881909	0.05920125155751694	0.1347242073896802	0.1558448376998481	0.001012403104765937	0.09169974792064144	0.001278061190252146	0.052203475683545	0.002952231394420645	0.007121319187232303	0.002176089633189153	0.005437017910906115	0.00416433163893474	0.01083572714473749	0.03472405483049656	0.009112268476931376	-0.001764094561216973	0.02853447721483005	0.01762190300761758	-0.000364934288456126	-0.006990727352247812	0.004695912617434899	0.001003094945927813	0.001001729145555757	0.00100103101799613	0.001001976949161911	0.03037665316563828	0.1142541708340123	0.09922166323815933	0.00100348851016839	0.001002939102616919	0.001006213411813033	0.001010750084603788	0.001007319187511714	0.1489635342855136	0.2540574219397941	0.001000445851187033	0.00100201726973553	0.5025196177671183	0.001006208068692651	0.3019484904379655	0.001003376111515827	0.001007868814967293	0.001013781161671132	0.09594675031355508	0.0775226218923571	0.01638667893543248	0.001001622967055672	0.08492637081041103	0.007337427196817842	0.001002143758528903	0.001013525232291745	0.2517498950679266	0.05012938145604572	0.001002126139455202	0.001004336361051833	0.01127527753061151	0.6756799087172818	0.001204738717063463	0.001027568067536106	0.001001691101370905	0.002886057464537103	0.009479680551372176	0.004788230152181141	0.003627791637775353	0.008585449329108121	0.001322237806175656	0.004649141386197822	0.05032928383225101	0.1949595190315543	0.1332845838097281	0.1113518866593985	0.06372249272774176	0.03357973025756679	0.001056474479010622	0.001008022144032121	0.001002643432921465	0.001001854378679116	0.001052262071343443	0.01811529195646664	0.08389317568381606	0.004108326107052206	0.02560452104223333	0.03214124475147338	0.003289550082287421	0.003642301807712863	0.05172982961349627	0.03719770649240217	0.1730742761432707	0.002496156116281554	0.08828070168115627	0.02275932677196038	0.001314332415781114	0.001045863873485909	0.006469586432600206	0.008816716993415184	0.0120202862835243	0.01281251934789745	0.001001451135334668	0.05241765927252873	0.1542206651368672	0.001008535548945246	0.001517145451256507	0.003275789076476542	0.003313216698453081	0.004329084442400961	0.03325996544356581	0.01066241624417207	-0.0008052327899300959	0.03005096642199991	0.01563145904956674	0.001428696216458733	-0.007104297793751557	0.004977883114281565	-3.453931238003678	-0.8877639504846717	0.06479758424384066	0.05856885857575317	0.01188480409005326	-0.007136146992042846	0.3100613851073099	-0.4853921798544731	-0.5811659434487064	-0.006360488867131868	-0.05727410443204395	0.02080473241903595	0.02103730719138297	0.01250737467479499	2.745977551409147	2.9806636138792	-0.002914058121999467	-0.03549141997869591	2.175332936925259	0.01362042928709568	0.7836114746020838	-0.03424429090151242	0.02355171823606991	0.01761484917875112	0.1725379702308122	0.3886626164950144	-0.416279313554253	0.004469149785910367	1.002077008903178	-0.2323184553853061	-0.03106638313802764	-0.005944509340649879	0.614050773007025	0.3814152354126842	-0.008829731670125374	-0.009799494145102018	0.5011915089920027	1.889753334929675	-0.4094243098499871	0.09371122401850922	0.09114702034951219	-0.02533334181646341	-0.00218168836785064	-0.04438980926809	-0.4435597871418601	-0.5859935332826617	-0.04863687015362359	0.002996628066233398	-0.743297004047223	0.8590910451280516	0.8097968661917332	1.134755847439371	0.396538466735108	-0.08394075974508745	-0.003272908370520456	-0.004640934658822701	0.1116093683839071	0.3576665178949334	0.003996732487548081	0.3852457122914812	0.258721462128985	-0.2505595760169526	-0.1711173227833666	1.192359528955242	0.05162797165650534	-0.07837489925025821	-0.3178097410308662	-0.07593978827030723	0.560572246968985	0.06194359360246191	0.8752074873981337	0.08605830868361355	0.04471449411263043	-0.001909618646934725	-0.4531836097245636	-0.1439479972047091	-0.4548939127961454	-0.09764102145189864	-0.05830469576013025	-0.04451317216720439	1.029588389909701	-0.03556076345040582	0.1124146051490468	-0.1021758348540504	-0.06380023151408373	-0.1309989321522826	2.833614576805358e-13	6.434854172578172e-14
0.38	-0.04080613026949595	-0.02950836720763979	-0.01780184098688274	0.7104478495486726	0.9230158976153732	0.007428388536773711	0.4977844150142412	0.005132882862817861	-0.004587740317788826	-0.1098499902856507	0.07555848100099434	0.01971116425020022	-0.02372414157760501	0.06605286906263735	-0.01499867435389665	0.3744673086188395	0.08580470818023636	-0.374467308618827	-0.08580470818023685	0.02493678031295772	-0.1511673864504854	-0.001351654948588534	-0.3377592700959199	-0.025072464030638	-0.004736092894313491	0.115516546321645	0.2331564863619752	0.8227613236918417	0.5881357208258334	0.1347578782982163	-0.06927945438209729	0.06729798269440064	0.141151965713734	-0.2375144246409864	-0.08254205668318967	-0.7531143801183894	1.34049985426917	-0.264072633883871	-0.01671183729513945	-0.1209030221393512	-0.08353445432656326	0.6433262903601031	-1.294031417412794	-0.08847465295330255	0.6687326474496802	-0.1008861052759561	0.2399775166843319	0.7970644217865307	-7.190662660025684	0.2005769359703382	7.190662660025684	-0.2005769359703378	1.636637713392825	-0.4221542995959593	-0.06446481491579951	-0.7808578652119265	0.3860749658375496	0.3113348544335273	-0.9087498689641472	1.018702925472521	1.155385074804083	-0.6043891514738197	-0.2615066308941758	0.1857400022398221	-0.07694900497272938	1.424601269821951	0.001007538289798878	0.0198705739597389	0.001074316639792192	0.02396179211889432	0.00100109552682354	0.004123428064048546	0.001002029710197848	0.002710790879469893	0.02856384335507904	0.07194571473331376	0.1219370035426699	0.1148660310393431	0.1055639144772986	0.1116372495804808	0.001023393430585638	0.007933537597451017	0.001004915194381904	0.02897914754314598	0.001008113390848651	0.01430769497770272	0.001013121891639805	0.03469066099837766	0.001007640962066589	0.0160592180478934	0.1202367400551498	0.108181957752112	0.2068532724866319	0.2015242333389376	0.001000454871740194	0.005187382883534945	0.001002671394948592	0.01385732688578333	0.4622089497541335	0.4597254695518046	0.001006812172440674	0.01985157942782541	0.2909036330510147	0.30904363336649	0.001326763739518374	0.01181444450822503	0.001008026599657579	0.00956825279942412	0.001017473060872767	0.01164917087957495	0.09718439710463171	0.1083768260551895	0.07586086266805393	0.09621538669292588	0.01966178934142085	0.02216804814365624	0.001001607234924323	0.009068064652433188	0.07696552514390619	0.09951411457274009	0.009201093071582268	0.02715208220151454	0.001002178657516913	0.004633167001533268	0.001013178051288068	0.01778989112201219	0.2421058808418956	0.222110262710343	0.0474324965384267	0.08401976636394604	0.001002208036870142	0.002989696587886967	0.001004586959971226	0.008120339409166717	0.01015607698830175	0.04324236132179195	0.6409026387903518	0.6623359546824111	0.004006336654166992	0.02326296214701732	0.001034484008845559	0.1379372721816793	0.001001677206084935	0.04335113544654085	0.003095489475458095	0.006174886689552976	0.009510200817607149	0.009286540957169081	0.005145360493766737	0.00933285765318829	0.007110449741115622	0.0154388603807331	0.01272956981534997	0.0183618080131928	0.001794692410381609	0.00603506487860713	0.005078703660510623	0.01412973657147689	0.05575490113393663	0.1017068997324429	0.1868116526013057	0.1943238562718848	0.1270671514008297	0.1460913256929526	0.1009930242029836	0.1014060441222713	0.06062579426356435	0.09536146442377245	0.03424136084770082	0.04317064755902145	0.001072971273065167	0.02699177945288163	0.001011633544613947	0.01222780356532542	0.001002867676276624	0.01190685780916165	0.00100214016125506	0.03155070963297244	0.001047460238411556	0.01209765243051876	0.01630996601663306	0.04065790292331948	0.07962846925930159	0.100579624720053	0.00615889774274924	0.02459613094823743	0.02665823529697639	0.03116152249181789	0.02809545135257875	0.047552135784821	0.0031793685415174	0.01408208875107853	0.004358430495480431	0.01152370932014922	0.05242577969149245	0.0740808290440963	0.03678476374434202	0.06917411474061691	0.1684144337677199	0.1718910852822635	0.002314690728487395	0.02322710705548431	0.08711148852284746	0.1380211867113188	0.02205111240995848	0.03510952683045986	0.001277186216500391	0.01557751798937203	0.001041708688548291	0.01848432035968067	0.005957707080551776	0.0390391788497905	0.009896222171816063	0.03877320478398735	0.01536716342038557	0.02913591957309171	0.01388461222670982	0.02893990740868483	0.001001355544774359	0.02229969079166186	0.0518913553397812	0.05868447573983149	0.1468758045693443	0.1696628276387931	0.001009661986185546	0.09131269360263498	0.001455005135344671	0.05338117819690135	0.003175815683099091	0.006210075986373396	0.003090594822511098	0.004960841998515587	0.004292248121388976	0.009646906336602389	0.03259819606318256	0.01055796230337101	-0.0007391593746552952	0.03024468289117838	0.01497547546942708	0.001444595959869995	-0.007126364471482678	0.005063392719568007	0.001004861160690535	0.001002194944084805	0.001000979003576562	0.001001965258761339	0.03762303971767515	0.102194616885357	0.08842113108174464	0.001003977211480756	0.00100315880697833	0.001009780008364466	0.001002966637332271	0.001007204788618714	0.2082378237651329	0.3072767950500525	0.001000445472892724	0.001002486726366664	0.5276874290739686	0.001006193956825496	0.3092309875686103	0.001002601172587799	0.001007393033732436	0.001016910566775204	0.08760738095935749	0.0768582108700815	0.01202600435804318	0.001001698449085796	0.1030351151479751	0.006976247713709079	0.001002152437598756	0.001011788062603144	0.2508396666229272	0.05505382776401525	0.001002101009609678	0.001004253896811676	0.02154703284180877	0.6877394813772637	0.001023994973576495	0.00103117884499534	0.001001753457474087	0.002605006195518599	0.009236186877646185	0.004254984686914579	0.001004029395051232	0.001004412038070231	0.001001797398079836	0.004383593660572481	0.04392575346245745	0.2038391865610385	0.1455488481832723	0.1243641934079122	0.06326828807089332	0.03270112453041909	0.001098098131420977	0.001003093005277931	0.001000321170854672	0.001000206789889484	0.001099231594802332	0.02575223713040895	0.0874332732987796	0.00331844517962231	0.02190029112449647	0.05760072770862536	0.003437546230162074	0.003360595711884121	0.03972068959174021	0.02983083385453043	0.1766870670979648	0.003034870572346251	0.09319003794692186	0.02231498371716217	0.001456118699224308	0.001031411339331778	0.00686988707991701	0.006983562533088116	0.009242772478551734	0.01206616041111415	0.001000172540086234	0.05289494856622446	0.1747907004366462	0.001005380604331981	0.001739350147020218	0.003522342448980382	0.004638386396587597	0.004506097074811853	0.03014145260567598	0.01195142915941023	0.0003188125195437993	0.0320517468021165	0.01200105614116633	0.003262076079901655	-0.007273034929583241	0.005473627624344137	-3.51502114250168	-0.8166109139679056	-0.005545356298070119	0.05994794754084791	-0.01044423250588441	-0.004328466305051707	0.4057390812009048	-0.664420375550453	-0.7706612389645209	-0.007610760188327528	-0.04933577215506624	0.02465824237742303	0.01556589269015523	0.01044797648789589	3.153962052337548	3.111695708131342	-0.01708279731363294	0.009236882710772557	1.806825512591916	0.004229875870429253	0.7159611669700194	-0.003641085248086758	0.02683607932668241	-0.001223743900826314	-0.06623665780891524	0.3249695920587973	-0.3926092194473217	-0.002904392251975033	1.209475337181954	-0.1399685668949598	0.0830344965265654	0.00256705232009235	0.4129870728504124	0.393021614522485	-0.007527706355862284	-0.008039186140089836	0.7163491441873514	1.5714774165532	-0.2235905367880504	0.04213280649762465	0.094670507015406	-0.006738513054257601	0.005137433548528984	-0.02703350495529108	-0.3468720289747872	-0.6372727063000266	-0.04341421321512674	0.0263234343504479	-0.7519523513314069	1.079197576268428	1.170384469248471	1.100400373312802	0.1828085039658088	-0.06835992526201257	-0.005161052643982134	-0.01229018669690609	0.08465790370021765	0.3494318826935834	-0.005394269212868344	0.496762503096119	0.2546959716795264	-0.1351063014634901	-0.2466027670490585	1.678651531955529	0.06872525337932046	-0.05081771679849395	-0.7959639716065872	-0.3916802317144742	0.8694988337821357	0.05109068860707892	0.9116832455764713	0.02566957294814977	0.06015831890814738	0.004971683323311485	-0.3882334287074048	-0.1461835902067737	-0.3591792722522052	-0.06694221491812297	-0.08819904904470256	-0.05084630587921304	1.788071739548942	-0.04639622505340941	0.1241755166737999	-0.07835181661375092	-0.03188278049684251	-0.1051165639810494	3.633114194653667e-13	4.869268205976338e-13
0.39	-0.04336164250229439	-0.03003475853631741	-0.02572024575958304	0.7239484945839936	0.9203144239870671	0.007325192858441168	0.4963890534742207	0.003823941519994443	0.001634309739660453	-0.1222792536157262	0.07416487684146585	0.02585941610702903	-0.02437360327057069	0.06792636106711325	-0.006678993896742438	0.3047536786471789	0.08861940939885737	-0.3047536786471688	-0.08861940939883162	0.04094010641162183	-0.1551097255568577	-0.002016929886641733	-0.3454681248937204	-0.0215053700863263	-0.001707338353791374	0.1045437905521788	0.2432167976839414	0.8344657018745419	0.5824726800061272	0.1328755090291283	-0.06603108049048567	0.06698642008079581	0.1569898343606639	-0.2679868866464006	-0.02331189746671176	-0.830685372559604	1.359615555712932	-0.2747942517045964	-0.003782639182038885	-0.1523500933670444	-0.179704570043566	0.5968436488339937	-1.197893259773265	-0.1901257612624158	0.559476804463507	-0.0352609330410447	0.1346141796082929	0.8679088624854652	-6.704670802095472	0.3594479032723271	6.704670802095474	-0.3594479032723095	1.561704597091229	-0.3664163999231325	-0.06923369928078786	-0.7617632162969286	0.3262842978761493	0.2944834060053391	-1.189126428478238	0.9785707573194823	1.188608106688988	-0.5203050575309942	-0.04085490857242517	0.4629162030391549	0.0004978214668272068	1.756320793421849	0.001006134186441105	0.02033177925410379	0.001038953609303477	0.02464622330758915	0.001001020728713468	0.004191478967683552	0.001002012631170583	0.002651848461812191	0.03737050936058202	0.07805417397847575	0.1061301049768252	0.1064042383643605	0.09276849158328239	0.1024556321608582	0.001013484315000038	0.007890876924185575	0.001003996488654732	0.02858762351640932	0.001177780116543509	0.01473447471008766	0.001020356523826438	0.03483972126697409	0.001006839606443156	0.01615625770508021	0.166196652379403	0.1404813879629705	0.252159864515251	0.232650352645477	0.001000451959358556	0.005118077680715621	0.001003054025287942	0.01361297846919474	0.4833378718163449	0.4741678553222361	0.001006510352395743	0.01996192420065342	0.2984496659650388	0.3159980563083747	0.001167943417631023	0.01189263555738155	0.001008218890535855	0.009852827845204146	0.001017001041843528	0.01178473281174148	0.08952127593619419	0.1058709038037013	0.07542076859346744	0.09892241784483038	0.0157933336539645	0.01902659887579798	0.001001716031779107	0.008997711240710851	0.09468396239761351	0.1131082588492455	0.008106725318945367	0.02614488875231291	0.001002179871108892	0.004748986007201879	0.001011419396092334	0.01778288299591139	0.2430456361890806	0.2249499333455501	0.05257234598384136	0.08840846006625705	0.001002173491582961	0.002907001555031488	0.001004446219034145	0.008032517191232985	0.03058793404427636	0.05742434541273253	0.6550086925204727	0.6760046791017197	0.002549544983702563	0.02131899149563253	0.001029633108962701	0.1380466045220593	0.001001753857816295	0.04416160460747302	0.002726008716273163	0.006004964918166283	0.009033950565975503	0.009134353173519448	0.004486901821624307	0.008951936777305065	0.004173803427356999	0.01290475840589627	0.007084214931410144	0.01352382654129823	0.00140700851128067	0.005787352657670473	0.004679624879410585	0.01431200673082511	0.05225804582426895	0.0978149687510544	0.1941529784015278	0.2064884802992245	0.1349958146920544	0.1581930955475274	0.1124343702269534	0.1113131000879921	0.06057857923831973	0.09594231830897089	0.03352640322829268	0.04256587489490238	0.001073969083384759	0.0268106573111545	0.001014323938179875	0.01204132729400101	0.001201437755142248	0.01292837048109732	0.001087850515487901	0.03495768509767339	0.001089162560236639	0.01211512807060455	0.02207258397439912	0.0453005707184619	0.08395723188421578	0.1032175570168943	0.004742459731969819	0.02361423851916184	0.0248773902691054	0.02962656309489613	0.0427983940578123	0.06091932839038933	0.003358645897673731	0.01459200738846873	0.00387441189220514	0.01118048010070731	0.0455963692270446	0.067395696517545	0.03299371302590684	0.06566861518318029	0.1723159695943316	0.1820690346714218	0.002762784647636952	0.02359483452602888	0.09348436049718463	0.1490627540700643	0.02203968107195805	0.03518515029960338	0.001440396487833219	0.01608909867732395	0.001033402392751533	0.01849529947208891	0.006108061372614376	0.0354730112395604	0.009476939729481075	0.03876066076755969	0.01409064912940235	0.02820327027595176	0.01302880460663345	0.02849635063187375	0.001001743789211954	0.02131908429616654	0.05338162426721222	0.05856312803436443	0.1583890093705282	0.1877148901174995	0.001009074155456324	0.09052882546545903	0.001689962399399071	0.05447919637539567	0.00325569952875495	0.005533502130537864	0.003826043508629126	0.004702839195603723	0.004244418362140499	0.008691766412838369	0.0298553237434782	0.01168355576422048	0.0001308210429713973	0.03161997247472053	0.01284666447898562	0.003278845277500022	-0.007285805497464388	0.00635786046500383	0.001004513713501628	0.001002101592504956	0.001000912334206727	0.001002019900467536	0.05611886098431997	0.06691022224591243	0.06325552144386615	0.001002489835046165	0.00100294023548913	0.001646002860615115	0.001048969459988238	0.001004991069306217	0.2607655429127889	0.3544669078316329	0.00100045185370669	0.001004269101092678	0.5342490485919628	0.001006198198388734	0.3165255201100675	0.001002421737127441	0.001009287066827381	0.001016170725831289	0.07154148973914587	0.07310242847608546	0.01108724871174647	0.001001939924394568	0.1319593885697226	0.006901122126163951	0.001002205407243456	0.001007728684072372	0.2393361840261365	0.06211197026147593	0.001002168450273367	0.001004338551301353	0.08060929377788505	0.6912334092261645	0.001016558340242466	0.001019004855826974	0.001001901455983841	0.002113471042141617	0.007918792073745412	0.003400036799409157	0.001111272993610196	0.001006157068008251	0.001003290345052796	0.004152347049867024	0.05134331466999147	0.2087142906307685	0.1479540480828325	0.1323120569272684	0.05814993998387926	0.03268849721946662	0.001055470580287407	0.001028995106311722	0.001753243401145539	0.001326697394426258	0.001160780782226726	0.0307664045044424	0.09170876809259824	0.003180343217870399	0.02366982897303344	0.06189643778372868	0.00363923507314412	0.003368487566212943	0.03516311485398305	0.02748517802028669	0.1803143644891982	0.003398327970307553	0.1099423274076226	0.0217814828030523	0.001741080232026138	0.00101912709546211	0.005756444289415455	0.01075638508267642	0.01561522661725249	0.01212417029300815	0.001003819074957469	0.05721069660909187	0.1776865892461759	0.001011069851498863	0.002100552573076483	0.003184649393463793	0.004563827070935437	0.003929716731752802	0.02688354833401668	0.01259485050891829	0.0008504082793401288	0.0326498425963449	0.01139434015880019	0.005126509953208598	-0.007455462977751121	0.008359714482967984	-3.529115074892196	-0.745517139999984	0.07353983492920378	0.074886719996076	0.01577240119609838	-0.006860296268222228	0.7924293283930072	-1.089650599082267	-1.093276936968623	-0.002098291004913847	-0.03183446043527874	0.05942954880611509	0.01404881117226274	0.00879653016666446	3.276233181367912	3.090408681690325	-0.001988969498325422	-0.04276131529128518	1.109147446559995	0.0146943776814957	0.6875251871062948	0.01718838927173086	0.02958203687548823	0.02143746266793224	-0.4533374766724499	0.2085715170274386	-0.2444823487005365	-0.01153095467687641	1.513238832921268	-0.06847423561256513	-0.02466233304344866	-0.002165152684191726	0.1437157844274778	0.4792324508301034	-0.00880170982647319	-0.00919088333390853	2.019774916824844	1.171870646973779	-0.1622619189005097	-0.02033254744361605	0.07122742170299416	-0.02344767933757755	-0.03238047965280397	-0.04561440233955263	-0.1724269760245344	-0.3469433034181333	-0.01127557038335063	0.01359704444886014	-0.07435247458544833	1.259139306315711	1.130650638413649	0.8997376053999001	-0.06385860408536798	-0.05228455376845541	-0.02957227062631002	-0.02246158395124387	0.1220016171836042	0.3412344026366775	0.00549846412226041	0.4357186133405995	0.2663764896674621	-0.06377872853754311	-0.07099321186722801	1.028766791278534	0.0421892202895711	-0.02037738257723716	-0.5188037009495059	-0.2821591616414658	1.043082464997291	0.02334428444519955	1.279300105969527	-0.008518926903887308	0.04781765017184916	-0.0009043893569832351	-0.324931117922574	0.121262136717687	0.1460282858457936	-0.02418195621609876	-0.0951563471865895	0.03181404247239579	1.618638881528551	-0.1115236512081844	0.09909027488522143	-0.05763597143461909	-0.01984718553292581	-0.08615107150644682	3.667621681666316e-13	7.559344805092435e-13
0.4	-0.04605384529595703	-0.0299861189251795	-0.0344179244007114	0.7376398887216778	0.9175485693882866	0.007355628936672076	0.4948537969983308	0.001509776346323863	0.007264331212974932	-0.133929295704229	0.07175837412996332	0.03087188195134925	-0.02455445423355709	0.06874301856286524	0.002380246752821887	0.2413217432211315	0.0929353581560626	-0.2413217432211407	-0.0929353581560742	0.05612441406981679	-0.1584977720138265	-0.002749199465921144	-0.3530115368608358	-0.01856796857608001	0.001154922272485319	0.09366751488064802	0.2524321298763383	0.8465958367246873	0.5778878987739442	0.1354230264138212	-0.06004150178237944	0.06702516590806393	0.1765453482592894	-0.2648525367120183	0.03246413130195185	-0.9089691538105311	1.378649674741811	-0.276948827467376	0.01001451401754969	-0.1488820091782366	-0.2845792204457586	0.5249205735428317	-1.138187169040712	-0.2910543633059694	0.4415754450034068	-0.007163959346165686	0.02861061495615911	0.944976460276148	-5.934323750903182	0.5008264436873056	5.934323750903182	-0.5008264436873052	1.472834025298981	-0.3112957697152551	-0.07786374316105242	-0.7477692990748009	0.2601364790245271	0.2780360715844736	-0.8894538494135514	0.8497070995660431	1.240536408293055	-0.3887372339691437	0.6244706998556987	0.7339809655134308	-0.00688731679774345	2.168130320162398	0.001005258675315438	0.02085643906118925	0.001021231127624942	0.02541849511598721	0.00100094999785914	0.004273235850440809	0.001002031430644251	0.002585579372726899	0.05051476606500752	0.08732383251240144	0.08157583596002387	0.09183877026498559	0.07432882772665755	0.08921941700094022	0.001007787957276962	0.007868033449603053	0.001003428025693028	0.02828514979108589	0.001580590939197298	0.01547092284793192	0.001046983677204416	0.03496769022469608	0.001005331713915449	0.0162318801549597	0.2122440981275962	0.1731128052102121	0.2963048449396972	0.2628700175430654	0.001000453696773328	0.005043388971789644	0.001004136880075445	0.01330900559188382	0.4998166158179444	0.4824583345843008	0.001006361639914583	0.02008257296221744	0.3058654126944064	0.3230461724226599	0.00108841825538658	0.01211639417663294	0.001009262473681724	0.01014995567770539	0.00101639504906227	0.01193994678532721	0.07811247708712842	0.09894228283805596	0.07352007884427317	0.100229514607528	0.01332668654473271	0.01710236687829882	0.00100189120174487	0.008830152267470142	0.1166526364018591	0.1298565975272185	0.007513448323144555	0.02564251523684334	0.001002206971971185	0.004844087573852934	0.001008509808578924	0.01778265857479186	0.2395109232448601	0.2247599530036515	0.05853791422087781	0.09349472187818636	0.001002189965203624	0.002817854198974332	0.001004418232193679	0.007943209223374464	0.06793909505633042	0.08163240451512288	0.6659844692133848	0.6859654312151472	0.001812279992470303	0.0200765572595169	0.001021118910269363	0.1375292970515719	0.001001866200636386	0.0448517658098415	0.002295375296646982	0.00578189633958969	0.008142475320754948	0.008702821577584547	0.003729878203973034	0.008491294963531841	0.002737076074532875	0.01174074866491507	0.004181630051713902	0.01109054763828557	0.00121362075772072	0.005706606682958678	0.004363637935750275	0.01447100639964331	0.05371469996733402	0.09926147764859143	0.2005108294863051	0.2176148839408976	0.1406219463536716	0.1663179611963856	0.1222541517432904	0.1197753319407138	0.05824383284186298	0.09413987479870417	0.03314153505391838	0.04213115755952049	0.001053145646970827	0.02643015614181377	0.001028625588470565	0.01182944155849895	0.001676976927610599	0.01439402988269525	0.001293946912917354	0.03856082153356555	0.00114078762432117	0.01213980305083122	0.02741762001351891	0.04945122633830953	0.08823492462203418	0.1057768745524649	0.003957743439257866	0.02327042549669281	0.02478967487236265	0.02952957626371172	0.05236343356601159	0.06880706765283331	0.003549018701036404	0.01510448808164374	0.003634739697735222	0.01106517656677459	0.03974283942059981	0.06414993168022638	0.0298613740492298	0.06407614187042518	0.1760944128361389	0.1902925630015163	0.0031683173938372	0.02371178232318007	0.104196756334364	0.1632605864267173	0.02177715452724884	0.03497966733676412	0.001664392157847905	0.01664706761993761	0.001023106079040203	0.01850366201867054	0.005632019277133854	0.03254193599903232	0.01111677587201719	0.04075019451601977	0.01653340359408193	0.03152406275063277	0.01261863982925937	0.02840801196937054	0.001003762004222742	0.02065188190533013	0.05615111268606181	0.05942550214301211	0.1663812763197741	0.1979615677768326	0.001011626404874888	0.08905929560152517	0.001987858491960654	0.05543622681191957	0.003127558513285574	0.005043896220195568	0.004157645821015533	0.004561310177978131	0.003933732250084137	0.007919091893141278	0.02676909678913807	0.01248770115084251	0.0007752116887111633	0.03247713286538604	0.01173258349392818	0.005133217632247846	-0.007460571204903618	0.008713407619232153	0.001004166266347208	0.001002008240955675	0.001000845664833051	0.001002074542172477	0.0746146822509698	0.03162582760646631	0.03808991180598628	0.001001002458630732	0.001002721663988652	0.002282225712875045	0.001094972282663481	0.001002777349979619	0.3132932620604451	0.4016570206132133	0.001000458234514687	0.001006051475841951	0.5408106681099484	0.00100620243995607	0.3238200526515254	0.001002242301668828	0.001011181099929378	0.001015430884904661	0.05547559851893308	0.06934664608208883	0.01014849306545054	0.001002181399703053	0.1608836619914713	0.006825996538630286	0.001002258376889839	0.001003669305523779	0.2278327014293456	0.0691701127589385	0.001002235890935565	0.001004423205788897	0.1396715547139812	0.6947273370750645	0.001009121706919955	0.001006830866656726	0.001002049454485994	0.001621935888762117	0.006601397269839341	0.002545088911901398	0.001218516592146178	0.001007902097955378	0.001004783292026966	0.003921100439164112	0.05876087587753526	0.2135893947005154	0.1503592479824105	0.1402599204466178	0.05303159189685967	0.0326758699085142	0.00101284302916339	0.001054897207391407	0.002506165631546117	0.001653187999141637	0.00122232996963715	0.03578057187847888	0.09598426288642282	0.003042241256125215	0.02543936682157199	0.06619214785882785	0.003840923916137009	0.003376379420532183	0.03060554011623687	0.02513952218605928	0.1839416618804796	0.003761785368265937	0.126694616868327	0.0212479818889479	0.002026041764810505	0.001006842851580964	0.004643001498912441	0.01452920763227979	0.02198768075594123	0.01218218017490063	0.001007465610224387	0.06152644465196036	0.1805824780557344	0.001016759098685844	0.002461754999135219	0.00284695633794221	0.00448926774527409	0.003353336388698565	0.02362564406235785	0.01323827185842637	0.001382004039136408	0.03324793839057222	0.01078762417643437	0.006990943826515526	-0.007637891025919007	0.01124580134159152	-3.47890855499208	-0.7189968494177437	0.007145547010302671	0.07751607160707374	-0.007703036362693723	-0.005793800645960517	1.037978938948243	-1.885155460430263	-1.581580787023185	-0.003647320159454945	-0.03152571172347448	0.08659192345828619	0.0113476305051346	0.006164534942671355	3.220359459614077	2.930404826341785	-0.01815949821645519	-0.002688009701232187	0.5764442109161318	0.006290673709382034	0.7346998014645605	0.0254724286790782	0.02934663665639116	0.002706664944236935	-0.9507764006374595	0.04498271421930464	-0.1491657653580712	-0.02234550452575618	1.840314217474497	-0.03900458004951333	0.07889100734447466	0.003923794236577483	-0.192943122577263	0.5325352364243843	-0.008818171013116488	-0.008336336266916393	2.721564146497953	0.829882955377184	-0.08328325386709153	-0.08319515577272693	0.07060891516425018	-0.01736787458832221	-0.05073132880902819	-0.04297769258586753	-0.07285358167609403	-0.1563321925048936	-0.01002096395178085	0.02166933631042843	0.3157356245231077	0.8715534991608449	0.3750036281195363	0.811435550605882	-0.2938509751568356	-0.03434885951490262	-0.04503685816682035	-0.01737207954861801	0.1734872496102726	0.3886640769305476	-0.003954401185841793	0.398360068045289	0.2389730193719621	-0.007490419844054064	0.04099174607845806	0.5827608633408391	0.06923766463596573	-0.005232578899043636	-0.1080904337611974	-0.00907498278442846	0.4786146219906101	0.0009347539174085758	1.542936245166041	-0.03055171343875584	0.0694359695718018	0.004448371789273405	-0.2612149548284471	0.2542319629505822	0.4915090821334122	0.004101407989326534	-0.02551822808899271	0.1458980569431187	0.2269947757288578	-0.1835285704524159	0.09597796828920716	-0.04095822750074414	-0.008588023546490617	-0.0686234830179457	1.059429080337632e-13	4.944254567400231e-13
0.41	-0.0484954049958236	-0.02947117370663309	-0.04383365519252048	0.7515251292570153	0.9148091528960726	0.00751731758837344	0.493286311610124	-0.001847036877805181	0.0124986900047232	-0.1452903572229609	0.06840884938933944	0.0345740047530105	-0.02468748944585927	0.06859147152938332	0.01217579949282438	0.1860139146978084	0.09849492675084968	-0.1860139146979132	-0.09849492675089024	0.0703887268277581	-0.1613634686295751	-0.003569127457403432	-0.3603935135033242	-0.01629142224478256	0.00387238751032012	0.08837484000247547	0.2601789095531056	0.8592384017065942	0.5747589611125375	0.1450309450222602	-0.05125626851510535	0.06714024733965793	0.2002976823904903	-0.2210032086326402	0.06631149635386901	-0.9679091384160756	1.398454081305446	-0.2698214997883863	0.02154226416733198	-0.1639033642959986	-0.383757013079941	0.5440855826380416	-1.138615378407255	-0.3751099177649909	0.2905653716044741	-0.02127648168979656	-0.05374096550327161	1.008443179602095	-5.130051961357055	0.6070405334459447	5.130051961357069	-0.6070405334459372	1.381964140691275	-0.2626853750294881	-0.08531278595941659	-0.722262133615325	0.1971057003354637	0.2671702935853643	-0.2168440810354195	0.6944484447930735	1.277297951284281	-0.2491115984331763	1.197798984743526	1.024629496855092	0.03362515999641492	2.579834860894216	0.001004712535879394	0.02144872296435364	0.001011920001921485	0.02629541788933469	0.001000893267977075	0.004361237289421929	0.001002079784009477	0.002508257774969201	0.06536020029704188	0.09795384502832916	0.05659365847359686	0.07080171421538775	0.05418891630981675	0.07187618773424101	0.001065472439737378	0.007915045996381837	0.001003100806976308	0.02801353396450458	0.002237269558186084	0.01652400041362045	0.001148139910954395	0.03509708577143392	0.001118245957113488	0.01637531254177484	0.2547007336031922	0.2043983355535765	0.3362305455193494	0.2910304503105604	0.001000458020392752	0.004949097048513836	0.001005664286968281	0.01295044420778811	0.5107558868052234	0.4850098181190549	0.001006414860094673	0.02021395079595163	0.313488937642341	0.3310084259930033	0.001046269811827903	0.01240025354699772	0.001010076362083581	0.01043427287849523	0.001015978405559624	0.0121110505413425	0.06693268251871347	0.08952660851367841	0.07481311302166754	0.1017099583801498	0.0117204146340819	0.01590837152602367	0.001002141509646184	0.00852261244462682	0.1391650251735678	0.1482241995255123	0.007168760694220551	0.02539180467818148	0.001002267981372473	0.00490547245058021	0.001006276439540846	0.01777864385833118	0.2342624295040954	0.221726687623497	0.06474759179702506	0.09881960591397897	0.00100224405869282	0.002718479070782303	0.001004474051500536	0.007848784095640196	0.1079126532825377	0.1093954150066328	0.6743145604579803	0.6930768263007061	0.001418348009941859	0.01923836636506693	0.00617045419919979	0.137666577317466	0.001002010921238594	0.04536888026422338	0.001884122753112782	0.005565651776586356	0.006983398393911335	0.008074602713532849	0.002950132919238711	0.008006261676133775	0.00201245318660118	0.01125039219693833	0.002633106358610411	0.009876238392070876	0.001111121122960812	0.005702955239648936	0.005551064465576829	0.01616309185725726	0.05929148878976623	0.1045409610623043	0.206501854429079	0.2229540513489547	0.1440288401689114	0.16615014774649	0.1303085671391357	0.1269917647712814	0.05326242156739354	0.08977266119871649	0.03260422427033636	0.04175495549665396	0.001091844701246555	0.02606322718452284	0.001095463638246798	0.011753827644417	0.002114822583755795	0.01613914550500894	0.001383405341006412	0.04260915409513408	0.001174686960097648	0.01214308616749681	0.03032474981162854	0.05148924181705093	0.09067614619760883	0.1062839616980597	0.003495853291056202	0.02323510344300346	0.02651192319946856	0.03093207513420366	0.05558575698286197	0.07099083019377289	0.003653814433232567	0.01564879129280659	0.003503233655281402	0.01106349943959307	0.03644874981472827	0.06389482720975601	0.02769611789208802	0.0644394791130065	0.1807390550571481	0.1930811285735205	0.003567136576051684	0.02369520244066288	0.1175662856393106	0.1788014017975225	0.02134685930451916	0.03460424147466981	0.002005173694354696	0.01740716953198408	0.001015458605642895	0.01850448054607749	0.004810171309998896	0.03013885201174425	0.01467452982532143	0.04453770594779683	0.02087169167927769	0.03686887095121643	0.01252236853334108	0.02856773107210575	0.001004675450190467	0.02062166625788757	0.05876205972993379	0.06094267075124281	0.1693648186020346	0.1937601928249932	0.001225572762672977	0.08719177937034586	0.002379319621830071	0.05638894800908698	0.002764196884919902	0.004605292423223304	0.003934402519990495	0.004338017609013292	0.003349375810863301	0.007203611597841941	0.02401987591487345	0.01289442326451234	0.001265834594506815	0.03180434153064581	0.01241316316366003	0.006948839594694821	-0.007579385682098965	0.01008155895723804	0.001004125495449397	0.001002416916946408	0.001000824558706529	0.001002177113524097	0.09188678954555093	0.01791501179921011	0.02026692922709991	0.00123085633668368	0.001002792950645801	0.003465292898694207	0.001387538261838677	0.001432922417669641	0.3451838697301133	0.4271773734932154	0.001000466146907178	0.001008271123338307	0.5316678373572455	0.001006696836294538	0.33274349441845	0.001002525704335466	0.001010705320385128	0.001015641184473522	0.04966423132064133	0.0826672679289825	0.00983300982998902	0.001002588641256039	0.1826504141459621	0.006781125717322374	0.001002393310092464	0.00100419153826201	0.2221189117196924	0.07552938961718235	0.001002354891710628	0.001004624310607201	0.1808870020140568	0.694985552530164	0.001005954338741704	0.02054144744550471	0.001002256349818467	0.001312638127658169	0.005025139214722747	0.001781692493553128	0.001284620228448748	0.001005106197681598	0.001004048711249105	0.00924726462206963	0.07266492193160304	0.2195299317609281	0.1482570691738835	0.1439185308531229	0.04195508458889398	0.03138753072346197	0.001233053575068077	0.001258224914519946	0.002627547490687113	0.00132715494917442	0.001199538197639534	0.03182030925275037	0.09225933259994128	0.002983266511441225	0.03104255284634178	0.0538192854463782	0.003698667022935629	0.003355526841007669	0.03422229144226156	0.02527989867969329	0.1922319368278337	0.004175412698986146	0.1453574721188306	0.02054032029842747	0.002644321681525486	0.001008055203742029	0.003347691231837389	0.02194491138522871	0.02881667352935662	0.01261811779760206	0.001004069633490844	0.06244392010970354	0.1684880592934843	0.001813471757097326	0.003065022676582029	0.001990936595958165	0.003030507648827556	0.002212203039942932	0.02158604052262109	0.01302606650305059	0.001663521944598774	0.02997667270796517	0.01439417402317219	0.008730778171685461	-0.007651395884238217	0.01051831638776128	-3.375458425994931	-0.7022487104828828	0.08720884113955683	0.09549379270630758	0.0171988984902127	-0.00891670855483355	1.089626112126932	-2.215190881791848	-1.849460956688878	0.01090186858021926	-0.02463608217250514	0.1231408402346783	0.01405002704645378	0.02142520616308362	3.012092273730797	2.683018371545286	-0.005457633928094463	-0.05430264757694087	-0.05106197670888622	0.01681273906591031	0.8534134029336198	0.03038157520089564	0.02682928563677825	0.02465477841539396	-0.9011578114334032	0.2877227631153051	-0.09048982477935257	-0.0392567006476164	1.824369872125172	-0.01425914618214183	-0.0323066080038878	-0.002647991042741907	-0.3936556513581083	0.5326367889967816	-0.01063067960080332	-0.01009607441191904	2.799511048245592	0.6012332144502099	-0.07795478298815915	0.09153818295166236	0.03533860853283997	-0.02307750310596978	-0.07306712351708503	-0.05139204925281986	-0.02785834683851257	-0.087276923419654	0.005613604189665568	0.297221008455807	0.7072451680682218	0.2583799423525619	-0.3061160934778784	0.6392485245453734	-0.5738152446170373	-0.04417951877717722	-0.02672989208073317	0.001662708834144143	0.1699589920703342	0.4132551453656321	0.002017768157416724	0.03071356782530782	-0.1225469999576142	0.002580940009558864	0.2279159997631357	-0.1213891510088133	0.04889195925838563	0.003760947649312961	0.04177638735214512	0.05875731662108233	0.1340493018639912	-0.001384173827785479	1.560451292765588	-0.04436507821002327	0.08863431363415727	-0.002185403357815962	-0.2209151400352173	0.4836316013217647	0.576082836487291	0.02701735621911999	0.01380515335008567	0.1471521417863755	-0.8904036464370364	-0.1800988787402312	0.1019984461136336	-0.04597020999974262	-0.03451506547885536	-0.07370685392118234	-1.051420211232951e-13	2.274592810009188e-13
0.42	-0.05042478557701974	-0.02874415731958213	-0.0536507498461531	0.7656100833277711	0.9121743988132036	0.007770855176663451	0.4915899637949995	-0.006104835688958193	0.01858873082237646	-0.1567934081463913	0.06433098911613457	0.03651751450988437	-0.02501665183954911	0.0677717803758852	0.0224352921826163	0.1386645038420579	0.1049952339884951	-0.1386645038420743	-0.1049952339885037	0.08380240917169271	-0.163768315946303	-0.004439273801587488	-0.3673295016169942	-0.01458719630735208	0.006532594496252938	0.08837537416392491	0.2662170909522065	0.8719282230142978	0.5726644408028621	0.157392725366941	-0.03951763566701409	0.06777210024560749	0.2280920125734525	-0.1624167130724973	0.07487836496988144	-0.9892419261784692	1.418592381825522	-0.2560163458298143	0.02838430133527891	-0.1746544946326936	-0.4647763378145868	0.6960569787348163	-1.16658504996413	-0.4367214697900465	0.08985283610050451	-0.04638939569347721	-0.1050182090319303	1.037764450242716	-4.342640217388691	0.6889741722593207	4.342640217388691	-0.6889741722593208	1.302707942497679	-0.2191259099112068	-0.0879074137014277	-0.658571593311002	0.1456724002515928	0.2665844212041181	0.1691879585396063	0.5079874440261866	1.249987673452353	-0.1818537636229061	1.175243047093256	1.324660881664613	0.09646697807389326	2.976529530514713	0.001004419210192195	0.02211856804143487	0.001007471015688886	0.02728087716387735	0.001000854359923293	0.004455125310080362	0.001002155260015873	0.002422321408062202	0.08092847119660913	0.1091484057126214	0.03580144867215498	0.04967624998303609	0.03444051014775726	0.05298228005965304	0.001209252887737632	0.00804311160653952	0.001002972942255187	0.02775565557775934	0.003155503146623641	0.01791608466361665	0.001344978860932723	0.03523906172955164	0.0013897420106029	0.01663844955322885	0.2918705571841806	0.2328615639783159	0.370305671246043	0.3161571178617576	0.001000464140106005	0.004839061346647079	0.001007537980952801	0.01251738502786844	0.5155557280984624	0.4817388055954008	0.001006688778896296	0.02035538466503083	0.3215075582771136	0.3400276902879354	0.001025343426681059	0.01270566827592703	0.001010245097875567	0.01067279103283258	0.001015875385998325	0.01229585620211271	0.05796875793846316	0.081543139665469	0.08136328719670434	0.1067163043259889	0.0107427345345208	0.01527543998922196	0.001002470324341024	0.008043133442673782	0.1607493632059804	0.1661672687685096	0.006972098527224356	0.02529490002387804	0.001002365967609344	0.004884103880258213	0.001005421556132781	0.01777127369381331	0.2288186358036514	0.217287926018468	0.0709626631286376	0.1041513620231718	0.001002330622279379	0.002613764107247478	0.001004602549713222	0.007750340031113121	0.1462319248032365	0.1369920874088512	0.6802903839996215	0.6981668385584407	0.001219493682690975	0.0186454644388779	0.01829412012762772	0.1389778001906714	0.001002186744585865	0.04560903063557652	0.001523482082460198	0.005376416974734893	0.005615083946581893	0.007278385518090531	0.002177365763528853	0.00751619229079153	0.001681791171596569	0.01113076903543653	0.001851618387763525	0.009330063836301486	0.001059502405298177	0.005745337344870143	0.00878011119318552	0.02002489163409408	0.06853882193432456	0.1127480632074514	0.212437036184693	0.2240244819857757	0.1452225544612336	0.1622446438190997	0.1365004934901421	0.1327082526117231	0.04543928816644564	0.08277909991082319	0.03171170255496402	0.04118180786959669	0.001221312391356367	0.02592793912420328	0.001230548522726392	0.01185096397681075	0.002394387290172044	0.01768167206849686	0.001265124316404841	0.0466709786410744	0.001180233947076097	0.01212829328697031	0.02996347799099535	0.05049490849715349	0.09045953190592686	0.1036261063585488	0.003234212481458445	0.0233651429178648	0.0300723644922253	0.03385605569370526	0.05168958091530067	0.06687166871570055	0.003635632699885159	0.01626770690082392	0.003426787091080614	0.01111767141149417	0.03637591471231736	0.06467959638091311	0.02662137162415763	0.06479158590920224	0.186748265557782	0.1940725652275726	0.00397301595748203	0.02374142997839859	0.13285863917536	0.1943741015574608	0.02078260282790153	0.03409573338796384	0.002484194660389047	0.01854075190613547	0.001012243093276189	0.01850193922757443	0.003751590585594337	0.02809336724986203	0.02007712718559292	0.05003005210233538	0.02636821439901879	0.04301832505065381	0.01268647370144827	0.02893185796741556	0.001003433095560735	0.02081458606603002	0.06059913880042287	0.06216087452038364	0.1664845904474551	0.1836908172408685	0.00173065185339453	0.08565483396689226	0.002876090531192865	0.05762483923364007	0.00215477785160985	0.004140338458447025	0.003095866240930105	0.003902117363484763	0.002486789469600197	0.006460269258311575	0.02174373326362726	0.01288852706548489	0.001617054166746931	0.02939923396399494	0.01504438961806237	0.008713936478957237	-0.007627993746710168	0.01005261943401993	0.001004084724581734	0.00100282559297449	0.001000803452576893	0.001002279684877387	0.1091588968401339	0.004204195991968744	0.002443946648226557	0.001460710214794462	0.001002864237296551	0.004648360084510339	0.001680104241001448	0.001863067485350325	0.3770744773997818	0.4526977263732177	0.001000474059296844	0.001010490770837239	0.5225250066045485	0.001007191232639803	0.3416669361853784	0.001002809107012346	0.001010229540842227	0.001015851484056637	0.04385286412235329	0.09598788977587928	0.009517526594528116	0.001002995882809673	0.2044171663004553	0.006736254896026284	0.001002528243271845	0.001004713770975335	0.2164051220100391	0.08188866647542681	0.001002473892487889	0.001004825415425985	0.2221024493141272	0.6952437679852645	0.001002786970580724	0.04007606402435397	0.001002463245143785	0.001003340366554493	0.003448881159590296	0.001018296075211725	0.001350723864722173	0.001002310297405092	0.001003314130467307	0.01457342880498256	0.086568967985677	0.2254704688213268	0.1461548903653427	0.1475771412596202	0.03087857728092057	0.03009919153840936	0.001453264120980299	0.001461552621639034	0.002748929349781021	0.001001121899121346	0.001176746425642544	0.02786004662702276	0.08853440231346166	0.002924291766762622	0.0366457388711092	0.04144642303392557	0.003556410129740765	0.003334674261470692	0.03783904276827942	0.02542027517331159	0.2005222117751531	0.004589040029711273	0.1640203273693339	0.01983265870791209	0.003262601598235649	0.001009267555882425	0.002052380964764032	0.02936061513818857	0.03564566630277137	0.01305405542030497	0.001000673656733219	0.06336139556744644	0.1563936405312111	0.002610184415497839	0.003668290354031265	0.00113491685397134	0.001571747552375376	0.001071069691195383	0.01954643698288421	0.01281386114767465	0.00194503985006116	0.02670540702535881	0.01800072386990978	0.01047061251685546	-0.00766490074255739	0.009790831433931698	-3.243410014905178	-0.676394195033915	0.02265778249716281	0.09922337194160419	-0.006525719707347161	-0.007516754534047483	1.150888572605718	-1.902837096993982	-1.891716468610082	0.01256329292136014	-0.02877822358647621	0.1543932603018159	0.01386371275628252	0.03010545986692087	2.655899075886565	2.323651783078032	-0.02130825361369671	-0.01758756918721917	-0.5880550007547137	0.008301880861523366	0.9461019463901185	0.02978350030465445	0.02018682733541594	0.005447046418173229	-0.6643353054046895	0.750163148858764	-0.03695300224782745	-0.05673334031728967	1.755407666409849	-0.008243399106070547	0.06234031659513867	0.003252705626997985	-0.4740423675556549	0.5339096510796741	-0.009886138101412676	-0.009140123767469773	2.688296528628039	0.4256063898141569	-0.03422546038470697	0.1515933656719363	0.01521609842769185	-0.01196592244840839	-0.08433099496313912	-0.04398491222857655	0.001293080182226652	-0.02270525442288816	-0.0008142542372669549	0.4556122002118168	0.9012593708682616	0.01780614489346784	-0.3725344673918981	0.5114465524992613	-0.8191205127480409	-0.07373797235334731	0.001291321202450821	0.01717796970008058	0.1329694378414875	0.3913624738628441	-0.007569600604840343	-0.2081096916865363	-0.3940154777189309	0.02558188616368676	0.3452880838590794	-0.6778239404391105	0.08416014408914815	0.005937241724020482	0.09988429455687754	-0.01132107206849093	0.1191888383774593	0.01349623795480942	1.549313122996529	-0.05716815835796359	0.1441320617481739	0.003776404298722759	-0.1896951097855224	0.59519890766214	0.6524382619305173	0.04498296655037669	0.01910886289943062	0.08610508912134217	-0.9466053507661601	-0.1174144049886931	0.1526119737711167	-0.046228261024045	-0.05110955889853148	-0.07419589173216316	-9.518547927675585e-14	-6.37609034932232e-14
0.43	-0.0517809526003751	-0.02811127599796544	-0.06344045360516895	0.7798983419568476	0.909702540137355	0.008064372067796165	0.4899109273920473	-0.01112661431052164	0.02685267206027728	-0.1686012494470689	0.05982974961392899	0.03623583250987961	-0.02555146951278446	0.06666530653401313	0.03275903395042894	0.09912024185150253	0.1122343555528232	-0.09912024185151634	-0.1122343555528374	0.0964876904342349	-0.1657660744224529	-0.005314317095481199	-0.3734070098857193	-0.01331585705667087	0.009234032531846481	0.09013892615758676	0.2701146318502316	0.8839554645988857	0.5707574233573565	0.1664431459091009	-0.02488152263016708	0.06889052357520317	0.2598693177196094	-0.1153011472676059	0.04948097779295688	-0.9612882716173856	1.4394125250309	-0.2382047075828261	0.02944092231249611	-0.1502836722040011	-0.5357216657421273	0.9497602359426934	-1.187516346522262	-0.4598546342645324	-0.1498013184937887	-0.05142959197108091	-0.1123929306329353	1.019704618374666	-3.562479817023731	0.7607603699525153	3.562479817023736	-0.7607603699525309	1.231517723968782	-0.1807067853439271	-0.0880767637762493	-0.5551865648730182	0.1101131330194623	0.2737024458962253	0.1728038584053226	0.2674127502976931	1.148456307045512	-0.2071125683442359	0.6293602617455325	1.59580927345656	0.122859959603564	3.375868027515155	0.001004238026888368	0.02283018652555644	0.001005309612008791	0.0283450936486632	0.001000821786499369	0.004540186223223039	0.001002209027428312	0.002334223763165353	0.09472024561770916	0.1193874136192907	0.02076630551506954	0.03350051014195563	0.01933136740695214	0.03679580844731181	0.00157056234470327	0.008348388026126802	0.001002875883873803	0.02750113826033329	0.004286194524841136	0.01960621926584528	0.001568125946086434	0.03534623054093747	0.001698448498586268	0.01691045612486228	0.3226738101919763	0.2569458463517514	0.3980142575411116	0.3369914260099638	0.001000466054765954	0.004718740614689953	0.00101150442267078	0.01205113847285611	0.5160431648392101	0.4756710178786809	0.001006989798080091	0.0204930884078947	0.3299752702253598	0.3497786048965425	0.001014256348707215	0.01299094173469563	0.001010401139833775	0.01083167375565807	0.001015693261030014	0.01247612750115392	0.05292189997024879	0.07699769715740283	0.09336401831754287	0.1165156703105375	0.01005349582737152	0.0149837038225055	0.001002843844725989	0.007411893162093988	0.1793213462168584	0.1824682262952769	0.006837677169351766	0.02526038540580281	0.001002479817861742	0.004789270072582201	0.001004997711484772	0.01776388242275691	0.2259051697197312	0.2130258085221115	0.07678426707621012	0.109156915668178	0.001002384842599984	0.002510266345390244	0.001004680299428102	0.007649501265216866	0.1795198769784094	0.1622670379363136	0.6839516850944455	0.7017888202840576	0.001113313308763053	0.01828991140496477	0.03349609956362721	0.1404713565460821	0.001002349274396092	0.04549182215765259	0.001268676407474434	0.005268485733057798	0.00423895887263965	0.006450499065361765	0.001608103835976012	0.007177233703977996	0.001473494713864722	0.01112527196344663	0.002020441313074489	0.00962544876673458	0.001032300795630594	0.005818196071731775	0.01268519693294091	0.02449459652734149	0.07666974341547758	0.119403821149893	0.2180991709952604	0.2243907024568664	0.1469736052431862	0.1604329575500962	0.1425232213372231	0.1382487223195343	0.0357526455115385	0.07415777620304755	0.03069592947404938	0.04037469111209105	0.001357895630333749	0.02603680970657114	0.001319891338440843	0.01201404605213604	0.002699405499339154	0.0189661852245697	0.001152383117391497	0.05039135619973272	0.001168599309849756	0.01211594282345995	0.02592813939975992	0.04638595129036186	0.08123731724095402	0.09351076394879163	0.003126294910664938	0.02361522756283142	0.0334857442027994	0.03664959900321921	0.04585001270467667	0.06092073063479168	0.006070775900053963	0.0197856077118196	0.003417828835595494	0.01123407011320091	0.03791382813070537	0.06498296434508412	0.02640619747048909	0.06433063911544465	0.1940579539132782	0.1954092464737643	0.004736602778869484	0.02423567652426263	0.1462142406911424	0.2063802973802475	0.01981285335044062	0.03320840961774855	0.00283497833806854	0.01987841386512747	0.001010809074455215	0.01850172701382148	0.002808463753942916	0.02642397779574309	0.02537288438696056	0.05528792258102971	0.02999128378137875	0.04746174412075549	0.01275772309408071	0.02915569409130607	0.001002935256516828	0.02093252216249267	0.05924500290495342	0.06181260481459544	0.1647489915406095	0.178196068557485	0.001956528390592038	0.08477276256601118	0.003142287587094283	0.05913836524098039	0.001639382159338816	0.003796062861015939	0.002400692180177647	0.003564892391337552	0.001785942828732865	0.005884144209556449	0.01852615924918364	0.01229962571592527	0.001858650618322971	0.02652152097465282	0.01717746150478167	0.01043292664789256	-0.007588302811923739	0.009573574106847683	0.00100401965330024	0.00100325880840937	0.001000774721437098	0.001002252541210047	0.1169649742707513	0.002905126957720546	0.001727230543595057	0.002358732942412377	0.001002699274006745	0.006174368778346163	0.001902811141841227	0.002153435000672146	0.38831133568738	0.4601737092013189	0.001000462961937882	0.001019982468779145	0.5123386594609084	0.001007397690157828	0.3517286758749483	0.00100264004693988	0.001010846116960147	0.001015209493865488	0.04902509099298986	0.1213742138469795	0.00913682105643728	0.001003432801735121	0.2134133302514017	0.006659606723067465	0.00100265756471081	0.001004423673256889	0.2245417116505106	0.08653295863733834	0.001002413665241515	0.0010047068912412	0.2410964837587463	0.6909890146955767	0.001002705569974822	0.05982521167817777	0.001002565091249958	0.001002889607334463	0.002224791059394188	0.001009658892790556	0.001176331611305855	0.003207091062661723	0.001004558054479738	0.01886119554102452	0.08779725574800258	0.2301648169803653	0.1527555188922697	0.1552790643759598	0.01856313128687798	0.02903279991371954	0.00153987968960153	0.001371829415906722	0.003246943092574102	0.001063588371841614	0.001139339084373305	0.0157453974246452	0.05170011414679754	0.00308824967208759	0.03809595980964562	0.03641121127398214	0.01294883427600042	0.003470866461175228	0.04133211911073997	0.02679328841596225	0.2113666503637989	0.006347503100719324	0.1686424000472827	0.01779753511969841	0.00315100891408122	0.001009358255747117	0.001620651711647347	0.03297432854360446	0.03281839514025157	0.01264897071786546	0.001003892316944556	0.05252835673741938	0.1668425906314658	0.001838361293556224	0.0032120679393354	0.001072602470118406	0.001757504581051163	0.001038370811376356	0.01449236304777925	0.01129933602096593	0.002031135684508483	0.02349669914474538	0.01865192349939835	0.01212176812165765	-0.007487333532630405	0.008920722918007792	-3.114731351144832	-0.6602566645499779	0.09606104239519354	0.1110168748489151	0.01589272583262176	-0.009370763023297399	0.9056849516917186	-1.312109181481887	-1.312133526708283	0.04465531702241606	-0.02238174290149883	0.1832385701977177	0.007735722309701698	0.02462653459162058	2.143598354371975	1.829015369958743	-0.007289013872937432	-0.06191823421510494	-0.6446469371511463	0.01619319375486087	0.9941314517075087	0.02786703824921272	0.01151456322874577	0.0241116653215762	-0.231372018626659	1.207936950366403	-0.02001778542018383	-0.06919341520093988	1.486534585133343	-0.0001841901630197367	-0.0474087025409047	-0.002318123921743231	-0.3574157478582054	0.4701680506952771	-0.01040324031094772	-0.01052894782519965	2.343558853548234	0.2914453643177072	-0.03176111928621404	0.1470113210081257	-0.03517230566789527	-0.007598022113276742	-0.08110234855470408	-0.02329250241307379	-0.001656285288010074	0.0780132982224673	0.01185514874994481	0.4409274519458741	0.4575344351892728	0.05570431511672561	-0.0009282453706669556	0.5810613891851184	-0.9094185654581697	-0.08646563695366401	0.01884160280367009	0.01498985432811652	0.1227561408428923	0.3489767662697746	0.00234228381208983	-0.5943624586763763	-1.565633598046799	0.02697450063943686	0.2216963009179854	-0.5274025457199047	0.5902405078786298	0.0157175059117448	-0.01432589421609934	-0.06811968355051054	0.1546856896529626	0.08309103773461758	0.8601543734949868	-0.117242949428106	0.1280509220477138	-0.001453589294000913	-0.1452206834975522	0.4652468727049514	0.2505146498170126	0.003980997049698187	0.006956378048258026	-0.1720942138542693	-0.1760358650463396	-0.05968297561305479	0.1538453794871193	-0.02342270989799796	-0.01831191014786951	-0.04246119561619344	-7.621975683009124e-14	-3.124745372490802e-13
0.44	-0.05286049763559721	-0.02779887619496922	-0.07272830419816841	0.7944053974496013	0.9074133182991176	0.008342110531090586	0.4888016726266382	-0.016742114588236	0.0374445148831908	-0.1803943978037552	0.05520733235902538	0.03344924649311026	-0.02586235274002657	0.06560159433748698	0.04268379885139313	0.0674895547755109	0.1202486459744389	-0.06748955477551893	-0.1202486459744454	0.1083761519302398	-0.1673880716536696	-0.006220319451088673	-0.3783983630032391	-0.01235457998426332	0.01200662861381245	0.09161707969624502	0.2714831862525927	0.8947572624268199	0.5683709325786573	0.1698703146100178	-0.007736499242799556	0.07014214487286628	0.2955481036996873	-0.1070923154556943	0.01078206123414142	-0.8888712929789429	1.462351754561009	-0.2194889781219498	0.02522861576762033	-0.06069816708989868	-0.583520668997801	1.161637295747221	-1.16364646114985	-0.4609570202989797	-0.4111279671962144	-0.001602506565992088	-0.09646587995104289	0.957969076881383	-2.759925234475857	0.8440079437173827	2.759925234475857	-0.8440079437173829	1.14334398919028	-0.1439736609246311	-0.09409922604419381	-0.4413405630698555	0.08365996459722427	0.2808160304786403	0.1121082675413027	0.002190144898552581	1.004898922121531	-0.2777484302615931	0.05059267883735027	1.826442951760105	0.123106571687913	3.756825697299683	0.001004114931502352	0.02356769145721357	0.001004446161427227	0.02944915365793861	0.001000791136073679	0.00462007629986648	0.001002222318543174	0.00224954637536443	0.105707423431616	0.1274375436056291	0.0120158614500083	0.0238381001477181	0.01083819131150461	0.02740849606785304	0.002199602302682485	0.008859484470753392	0.00100274485639705	0.02730289066151823	0.005610600408727235	0.02157295426859446	0.001790956386485852	0.03539708963168788	0.001997811811737183	0.01713759384830251	0.3462654712388519	0.2753863501772504	0.4188387076580582	0.3524535357289149	0.001000461460847143	0.004602618650507206	0.001018234790576629	0.01155389049208151	0.5132950799319388	0.4684629789610937	0.001007243512946881	0.02061833506175346	0.338923384830009	0.359711328849627	0.001008630727518994	0.01327492597583848	0.001010787562360326	0.01090157921705604	0.001015281094527397	0.01264817855217722	0.05249441799279204	0.07718332284455387	0.1107991345873008	0.130839581379593	0.009515152400751289	0.01490261319447548	0.00100324908044241	0.006665691150799077	0.1938744665433816	0.1955329753949615	0.006731803031165912	0.02526072290804246	0.00100260140401214	0.004613897328187253	0.001004640777551816	0.01777316794421217	0.2270115535004903	0.2105589187384904	0.08204031571100105	0.1136140624923519	0.00100238180995839	0.00241390277992358	0.001004659862266459	0.007549734704909728	0.2061923857384415	0.1834005700136237	0.685318033369094	0.7038488540249217	0.001060180012707109	0.01811272259403508	0.05040421118715756	0.141915894922764	0.001002481446519211	0.04497529428779629	0.001140943984581864	0.005264902607178786	0.002934888359665554	0.005659217488452313	0.001318453546847142	0.007060628296617924	0.00128206335806723	0.01111236752150929	0.003204247128776734	0.01081495095568537	0.001019327169325428	0.005911823302940677	0.01674811309556103	0.0288954141435384	0.08168654201646013	0.1224515962631343	0.223374619699297	0.2251438956041002	0.1506458049640366	0.1620035697325525	0.1491691847792803	0.1440177603974248	0.02464908656016107	0.06450524186874382	0.02965433166058261	0.03947688997441072	0.00146946711960027	0.02627194733070006	0.001319696537800652	0.01214178924236669	0.003100423415971132	0.02011325383475572	0.001127243772966801	0.05357578853436023	0.001144075294924839	0.01211999448165172	0.01796883596259104	0.03899404514350678	0.05957964012145744	0.07358182252055022	0.003153799605414661	0.02395542208975455	0.0359566789116939	0.03845549616952538	0.04032567309655691	0.05602284040191493	0.01191708302845971	0.02748892685439498	0.003481137765668078	0.01139952168374249	0.04035909016910182	0.06489077464670065	0.02694812990841547	0.0636841643008564	0.2026353727135639	0.1972970445966786	0.005992403208178296	0.02535801006328581	0.1558953061642447	0.2117417556660476	0.01832610835891092	0.03181194732437751	0.002955082891656695	0.02119478218490994	0.001010137792131832	0.01852017261425299	0.002118786500791742	0.02516819553037492	0.02981879880930498	0.05951242325042454	0.03053662749198463	0.04831400000171546	0.0125959275253217	0.02909541268526667	0.001004296604826524	0.02100327405960021	0.05358773255868451	0.05839228657178264	0.1677468927421569	0.1796962703575072	0.001683981275847466	0.08444751244586919	0.003048424452551847	0.06077678985927994	0.001349938154477979	0.003655967232090558	0.002144248048710434	0.003496349668021815	0.001418052765124008	0.005582403794814229	0.01408425195429886	0.01109364184826614	0.001996579991813243	0.02342314472446272	0.01832261855334703	0.01210669377407251	-0.007456694360376938	0.008833819987173979	0.001003954582058527	0.001003692023868997	0.001000745990296787	0.001002225397543743	0.1247710517013635	0.001606057923510576	0.001010514439025485	0.003256755670033658	0.001002534310709704	0.007700377472177698	0.002125518042664632	0.00244380251593557	0.3995481939749778	0.4676496920294198	0.00100045186457564	0.001029474166691572	0.5021523123172699	0.001007604147682264	0.3617904155645116	0.001002470986885526	0.00101146269307932	0.001014567503691709	0.05419731786362487	0.1467605379180803	0.008756115518345035	0.001003869720662672	0.2224094942023407	0.006582958550116316	0.001002786886094815	0.001004133575518557	0.2326783012909838	0.09117725079924795	0.001002353437995727	0.001004588367054413	0.2600905182033678	0.6867342614058878	0.001002624169370663	0.07957435933200074	0.001002666937349138	0.001002438848116831	0.001000700959261736	0.001001021710365842	0.001001939357878254	0.005411871827920394	0.001005801978495488	0.02314896227707456	0.0890255435103262	0.2348591651394137	0.1593561474192062	0.162980987492287	0.006247685292827566	0.02796640828902949	0.001626495258210011	0.001282106210164658	0.003744956835362776	0.001126054844553107	0.001101931743094095	0.003630748222262901	0.01486582598014254	0.003252207577416776	0.03954618074817275	0.03137599951404595	0.02234125842226504	0.003607058660867738	0.04482519545320458	0.02816630165862536	0.2222110889524636	0.008105966171725848	0.1732644727252357	0.01576241153149497	0.00303941622990501	0.001009448955582422	0.001188922458532629	0.03658804194902252	0.02999112397773973	0.01224388601542853	0.001007110977240184	0.04169531790739324	0.1772915407317403	0.001066538171600154	0.002755845524628224	0.001010288086262855	0.001943261609717982	0.001005671931548698	0.009438289112674357	0.009784810894257135	0.002117231518955762	0.02028799126413149	0.01930312312888722	0.01377292372645989	-0.007309766322703415	0.008050614402083231	-3.012293777886508	-0.6721712159151283	0.02783507264716171	0.1071920768863924	-0.007559886688101536	-0.006832703183148507	0.7131129885272338	-0.6001711276858929	-0.5318846221079878	0.05372729825905476	-0.01752427968307592	0.2097133403946203	0.0026017686376468	0.02113169028037075	1.527143366298054	1.249212097224697	-0.02046849973657219	-0.02378785469268014	-0.8161052409332925	0.005810463125921653	0.982463815295214	0.02952565666956136	0.002391375015129051	0.003802997301000222	0.2818783336350667	1.65507216575217	0.005176105504736206	-0.0797256864364015	1.108165980992589	-0.001272974989433028	0.04623252794898033	0.00658806516858553	-0.1149968250150257	0.4242282868895209	-0.008459298853059292	-0.008925682797717395	1.86001283859743	0.1132167928644084	0.001447384067497955	0.1417897699068001	-0.06464778008811092	0.008903700629644582	-0.07701001971880859	0.0004857236279521879	-0.0001883932142272442	0.1561181973415027	0.003339446658119592	0.4418347448496179	0.179662805087072	0.09520068012943003	0.3039252229056674	0.5571602264576461	-1.025362638047651	-0.09187484838779529	0.02654472953049503	0.0101101926483788	0.1054805286594587	0.284173429041077	-0.004289176241755221	-0.8646994796984165	-2.356735281499908	0.04360386285236151	0.1477588552084187	-0.4672143708148395	0.9212438104726363	0.0157478163105687	0.02077276204074132	-0.04842667623883054	0.2294122137359449	0.1391136365682505	0.2203656156004965	-0.1589958630005612	0.1398733336942751	0.007507968864787602	-0.1069736720758968	0.3885249459508777	-0.06579437587243961	-0.01184053939038402	0.009672022978660069	-0.5283046182875211	0.4523847459292382	-0.006050148876095171	0.1775916959733589	-0.005392267289167751	0.002626890842574982	-0.01931896483106493	-3.198950782675404e-15	-3.061488665752208e-13
[truncated: 472,950 more chars]
