# Supplementary material for: Transtibial limb loss does not increase metabolic cost in three-dimensional computer simulations of human walking
Source: PeerJ. 2021 Aug 4;9:e11960. doi: 10.7717/peerj.11960 (PMC8349165; doi:10.7717/peerj.11960)
Supplement: Supplemental Information 1 — Each subject’s simulation output and Matlab code for generating plots presenting the data. [file peerj-09-11960-s001.zip › TTA3D_solns_rev/Pre/soln_walk_N50_wm100_S35.sto]

num_controls=92
num_derivatives=84
num_iterations=176
num_multipliers=2
num_parameters=0
num_slacks=2
num_states=242
objective=0.786116
objective_auxiliary_derivatives=0.000897
objective_contactAP=0.011926
objective_contactML=0.008258
objective_contactVE=0.009973
objective_control_effort=0.529768
objective_state_tracking=0.181194
objective_torsoGoal=0.044099
solver_duration=7172.997384
status=Solve_Succeeded
success=true
DataType=double
version=3
OpenSimVersion=4.2
endheader
time	/jointset/groundPelvis/pelvis_tilt/value	/jointset/groundPelvis/pelvis_list/value	/jointset/groundPelvis/pelvis_rotation/value	/jointset/groundPelvis/pelvis_tx/value	/jointset/groundPelvis/pelvis_ty/value	/jointset/groundPelvis/pelvis_tz/value	/jointset/hip_l/hip_flexion_l/value	/jointset/hip_l/hip_adduction_l/value	/jointset/hip_l/hip_rotation_l/value	/jointset/hip_r/hip_flexion_r/value	/jointset/hip_r/hip_adduction_r/value	/jointset/hip_r/hip_rotation_r/value	/jointset/lumbar/lumbar_ext/value	/jointset/lumbar/lumbar_bend/value	/jointset/lumbar/lumbar_rota/value	/jointset/patellofemoral_l/knee_angle_l_beta/value	/jointset/patellofemoral_r/knee_angle_r_beta/value	/jointset/knee_l/knee_angle_l/value	/jointset/knee_r/knee_angle_r/value	/jointset/shoulder_r/shoulder_flexion_r/value	/jointset/shoulder_r/shoulder_adduction_r/value	/jointset/shoulder_r/shoulder_rotation_r/value	/jointset/shoulder_l/shoulder_flexion_l/value	/jointset/shoulder_l/shoulder_adduction_l/value	/jointset/shoulder_l/shoulder_rotation_l/value	/jointset/ankle_l/ankle_angle_l/value	/jointset/ankle_r/ankle_angle_r/value	/jointset/elbow_r/elbow_flexion_r/value	/jointset/elbow_l/elbow_flexion_l/value	/jointset/subtalar_l/subtalar_angle_l/value	/jointset/subtalar_r/subtalar_angle_r/value	/jointset/mtp_l/mtp_angle_l/value	/jointset/mtp_r/mtp_angle_r/value	/jointset/groundPelvis/pelvis_tilt/speed	/jointset/groundPelvis/pelvis_list/speed	/jointset/groundPelvis/pelvis_rotation/speed	/jointset/groundPelvis/pelvis_tx/speed	/jointset/groundPelvis/pelvis_ty/speed	/jointset/groundPelvis/pelvis_tz/speed	/jointset/hip_l/hip_flexion_l/speed	/jointset/hip_l/hip_adduction_l/speed	/jointset/hip_l/hip_rotation_l/speed	/jointset/hip_r/hip_flexion_r/speed	/jointset/hip_r/hip_adduction_r/speed	/jointset/hip_r/hip_rotation_r/speed	/jointset/lumbar/lumbar_ext/speed	/jointset/lumbar/lumbar_bend/speed	/jointset/lumbar/lumbar_rota/speed	/jointset/patellofemoral_l/knee_angle_l_beta/speed	/jointset/patellofemoral_r/knee_angle_r_beta/speed	/jointset/knee_l/knee_angle_l/speed	/jointset/knee_r/knee_angle_r/speed	/jointset/shoulder_r/shoulder_flexion_r/speed	/jointset/shoulder_r/shoulder_adduction_r/speed	/jointset/shoulder_r/shoulder_rotation_r/speed	/jointset/shoulder_l/shoulder_flexion_l/speed	/jointset/shoulder_l/shoulder_adduction_l/speed	/jointset/shoulder_l/shoulder_rotation_l/speed	/jointset/ankle_l/ankle_angle_l/speed	/jointset/ankle_r/ankle_angle_r/speed	/jointset/elbow_r/elbow_flexion_r/speed	/jointset/elbow_l/elbow_flexion_l/speed	/jointset/subtalar_l/subtalar_angle_l/speed	/jointset/subtalar_r/subtalar_angle_r/speed	/jointset/mtp_l/mtp_angle_l/speed	/jointset/mtp_r/mtp_angle_r/speed	/forceset/addbrev_r/activation	/forceset/addbrev_r/normalized_tendon_force	/forceset/addlong_r/activation	/forceset/addlong_r/normalized_tendon_force	/forceset/addmagMid_r/activation	/forceset/addmagMid_r/normalized_tendon_force	/forceset/bflh_r/activation	/forceset/bflh_r/normalized_tendon_force	/forceset/bfsh_r/activation	/forceset/bfsh_r/normalized_tendon_force	/forceset/edl_r/activation	/forceset/edl_r/normalized_tendon_force	/forceset/ehl_r/activation	/forceset/ehl_r/normalized_tendon_force	/forceset/ercspn_r/activation	/forceset/ercspn_r/normalized_tendon_force	/forceset/extobl_r/activation	/forceset/extobl_r/normalized_tendon_force	/forceset/fdb_r/activation	/forceset/fdb_r/normalized_tendon_force	/forceset/fdl_r/activation	/forceset/fdl_r/normalized_tendon_force	/forceset/fhl_r/activation	/forceset/fhl_r/normalized_tendon_force	/forceset/gaslat_r/activation	/forceset/gaslat_r/normalized_tendon_force	/forceset/gasmed_r/activation	/forceset/gasmed_r/normalized_tendon_force	/forceset/glmax2_r/activation	/forceset/glmax2_r/normalized_tendon_force	/forceset/glmed2_r/activation	/forceset/glmed2_r/normalized_tendon_force	/forceset/glmin2_r/activation	/forceset/glmin2_r/normalized_tendon_force	/forceset/grac_r/activation	/forceset/grac_r/normalized_tendon_force	/forceset/iliacus_r/activation	/forceset/iliacus_r/normalized_tendon_force	/forceset/intobl_r/activation	/forceset/intobl_r/normalized_tendon_force	/forceset/obtext_r/activation	/forceset/obtext_r/normalized_tendon_force	/forceset/pect_r/activation	/forceset/pect_r/normalized_tendon_force	/forceset/perbrev_r/activation	/forceset/perbrev_r/normalized_tendon_force	/forceset/perlong_r/activation	/forceset/perlong_r/normalized_tendon_force	/forceset/pertert_r/activation	/forceset/pertert_r/normalized_tendon_force	/forceset/piri_r/activation	/forceset/piri_r/normalized_tendon_force	/forceset/popli_r/activation	/forceset/popli_r/normalized_tendon_force	/forceset/psoas_r/activation	/forceset/psoas_r/normalized_tendon_force	/forceset/quadfem_r/activation	/forceset/quadfem_r/normalized_tendon_force	/forceset/recabd_r/activation	/forceset/recabd_r/normalized_tendon_force	/forceset/recfem_r/activation	/forceset/recfem_r/normalized_tendon_force	/forceset/sart_r/activation	/forceset/sart_r/normalized_tendon_force	/forceset/semimem_r/activation	/forceset/semimem_r/normalized_tendon_force	/forceset/semiten_r/activation	/forceset/semiten_r/normalized_tendon_force	/forceset/soleus_r/activation	/forceset/soleus_r/normalized_tendon_force	/forceset/tfl_r/activation	/forceset/tfl_r/normalized_tendon_force	/forceset/tibant_r/activation	/forceset/tibant_r/normalized_tendon_force	/forceset/tibpost_r/activation	/forceset/tibpost_r/normalized_tendon_force	/forceset/tricox_r/activation	/forceset/tricox_r/normalized_tendon_force	/forceset/vasint_r/activation	/forceset/vasint_r/normalized_tendon_force	/forceset/vaslat_r/activation	/forceset/vaslat_r/normalized_tendon_force	/forceset/vasmed_r/activation	/forceset/vasmed_r/normalized_tendon_force	/forceset/addbrev_l/activation	/forceset/addbrev_l/normalized_tendon_force	/forceset/addlong_l/activation	/forceset/addlong_l/normalized_tendon_force	/forceset/addmagMid_l/activation	/forceset/addmagMid_l/normalized_tendon_force	/forceset/bflh_l/activation	/forceset/bflh_l/normalized_tendon_force	/forceset/bfsh_l/activation	/forceset/bfsh_l/normalized_tendon_force	/forceset/edl_l/activation	/forceset/edl_l/normalized_tendon_force	/forceset/ehl_l/activation	/forceset/ehl_l/normalized_tendon_force	/forceset/ercspn_l/activation	/forceset/ercspn_l/normalized_tendon_force	/forceset/extobl_l/activation	/forceset/extobl_l/normalized_tendon_force	/forceset/fdb_l/activation	/forceset/fdb_l/normalized_tendon_force	/forceset/fdl_l/activation	/forceset/fdl_l/normalized_tendon_force	/forceset/fhl_l/activation	/forceset/fhl_l/normalized_tendon_force	/forceset/gaslat_l/activation	/forceset/gaslat_l/normalized_tendon_force	/forceset/gasmed_l/activation	/forceset/gasmed_l/normalized_tendon_force	/forceset/glmax2_l/activation	/forceset/glmax2_l/normalized_tendon_force	/forceset/glmed2_l/activation	/forceset/glmed2_l/normalized_tendon_force	/forceset/glmin2_l/activation	/forceset/glmin2_l/normalized_tendon_force	/forceset/grac_l/activation	/forceset/grac_l/normalized_tendon_force	/forceset/iliacus_l/activation	/forceset/iliacus_l/normalized_tendon_force	/forceset/intobl_l/activation	/forceset/intobl_l/normalized_tendon_force	/forceset/obtext_l/activation	/forceset/obtext_l/normalized_tendon_force	/forceset/pect_l/activation	/forceset/pect_l/normalized_tendon_force	/forceset/perbrev_l/activation	/forceset/perbrev_l/normalized_tendon_force	/forceset/perlong_l/activation	/forceset/perlong_l/normalized_tendon_force	/forceset/pertert_l/activation	/forceset/pertert_l/normalized_tendon_force	/forceset/piri_l/activation	/forceset/piri_l/normalized_tendon_force	/forceset/popli_l/activation	/forceset/popli_l/normalized_tendon_force	/forceset/psoas_l/activation	/forceset/psoas_l/normalized_tendon_force	/forceset/quadfem_l/activation	/forceset/quadfem_l/normalized_tendon_force	/forceset/recabd_l/activation	/forceset/recabd_l/normalized_tendon_force	/forceset/recfem_l/activation	/forceset/recfem_l/normalized_tendon_force	/forceset/sart_l/activation	/forceset/sart_l/normalized_tendon_force	/forceset/semimem_l/activation	/forceset/semimem_l/normalized_tendon_force	/forceset/semiten_l/activation	/forceset/semiten_l/normalized_tendon_force	/forceset/soleus_l/activation	/forceset/soleus_l/normalized_tendon_force	/forceset/tfl_l/activation	/forceset/tfl_l/normalized_tendon_force	/forceset/tibant_l/activation	/forceset/tibant_l/normalized_tendon_force	/forceset/tibpost_l/activation	/forceset/tibpost_l/normalized_tendon_force	/forceset/tricox_l/activation	/forceset/tricox_l/normalized_tendon_force	/forceset/vasint_l/activation	/forceset/vasint_l/normalized_tendon_force	/forceset/vaslat_l/activation	/forceset/vaslat_l/normalized_tendon_force	/forceset/vasmed_l/activation	/forceset/vasmed_l/normalized_tendon_force	/forceset/shoulder_flexionAct_r/activation	/forceset/shoulder_adductionAct_r/activation	/forceset/shoulder_rotationAct_r/activation	/forceset/elbow_flexionAct_r/activation	/forceset/shoulder_flexionAct_l/activation	/forceset/shoulder_adductionAct_l/activation	/forceset/shoulder_rotationAct_l/activation	/forceset/elbow_flexionAct_l/activation	/forceset/addbrev_r	/forceset/addlong_r	/forceset/addmagMid_r	/forceset/bflh_r	/forceset/bfsh_r	/forceset/edl_r	/forceset/ehl_r	/forceset/ercspn_r	/forceset/extobl_r	/forceset/fdb_r	/forceset/fdl_r	/forceset/fhl_r	/forceset/gaslat_r	/forceset/gasmed_r	/forceset/glmax2_r	/forceset/glmed2_r	/forceset/glmin2_r	/forceset/grac_r	/forceset/iliacus_r	/forceset/intobl_r	/forceset/obtext_r	/forceset/pect_r	/forceset/perbrev_r	/forceset/perlong_r	/forceset/pertert_r	/forceset/piri_r	/forceset/popli_r	/forceset/psoas_r	/forceset/quadfem_r	/forceset/recabd_r	/forceset/recfem_r	/forceset/sart_r	/forceset/semimem_r	/forceset/semiten_r	/forceset/soleus_r	/forceset/tfl_r	/forceset/tibant_r	/forceset/tibpost_r	/forceset/tricox_r	/forceset/vasint_r	/forceset/vaslat_r	/forceset/vasmed_r	/forceset/addbrev_l	/forceset/addlong_l	/forceset/addmagMid_l	/forceset/bflh_l	/forceset/bfsh_l	/forceset/edl_l	/forceset/ehl_l	/forceset/ercspn_l	/forceset/extobl_l	/forceset/fdb_l	/forceset/fdl_l	/forceset/fhl_l	/forceset/gaslat_l	/forceset/gasmed_l	/forceset/glmax2_l	/forceset/glmed2_l	/forceset/glmin2_l	/forceset/grac_l	/forceset/iliacus_l	/forceset/intobl_l	/forceset/obtext_l	/forceset/pect_l	/forceset/perbrev_l	/forceset/perlong_l	/forceset/pertert_l	/forceset/piri_l	/forceset/popli_l	/forceset/psoas_l	/forceset/quadfem_l	/forceset/recabd_l	/forceset/recfem_l	/forceset/sart_l	/forceset/semimem_l	/forceset/semiten_l	/forceset/soleus_l	/forceset/tfl_l	/forceset/tibant_l	/forceset/tibpost_l	/forceset/tricox_l	/forceset/vasint_l	/forceset/vaslat_l	/forceset/vasmed_l	/forceset/shoulder_flexionAct_r	/forceset/shoulder_adductionAct_r	/forceset/shoulder_rotationAct_r	/forceset/elbow_flexionAct_r	/forceset/shoulder_flexionAct_l	/forceset/shoulder_adductionAct_l	/forceset/shoulder_rotationAct_l	/forceset/elbow_flexionAct_l	lambda_cid33_p0	lambda_cid34_p0	/forceset/addbrev_r/implicitderiv_normalized_tendon_force	/forceset/addlong_r/implicitderiv_normalized_tendon_force	/forceset/addmagMid_r/implicitderiv_normalized_tendon_force	/forceset/bflh_r/implicitderiv_normalized_tendon_force	/forceset/bfsh_r/implicitderiv_normalized_tendon_force	/forceset/edl_r/implicitderiv_normalized_tendon_force	/forceset/ehl_r/implicitderiv_normalized_tendon_force	/forceset/ercspn_r/implicitderiv_normalized_tendon_force	/forceset/extobl_r/implicitderiv_normalized_tendon_force	/forceset/fdb_r/implicitderiv_normalized_tendon_force	/forceset/fdl_r/implicitderiv_normalized_tendon_force	/forceset/fhl_r/implicitderiv_normalized_tendon_force	/forceset/gaslat_r/implicitderiv_normalized_tendon_force	/forceset/gasmed_r/implicitderiv_normalized_tendon_force	/forceset/glmax2_r/implicitderiv_normalized_tendon_force	/forceset/glmed2_r/implicitderiv_normalized_tendon_force	/forceset/glmin2_r/implicitderiv_normalized_tendon_force	/forceset/grac_r/implicitderiv_normalized_tendon_force	/forceset/iliacus_r/implicitderiv_normalized_tendon_force	/forceset/intobl_r/implicitderiv_normalized_tendon_force	/forceset/obtext_r/implicitderiv_normalized_tendon_force	/forceset/pect_r/implicitderiv_normalized_tendon_force	/forceset/perbrev_r/implicitderiv_normalized_tendon_force	/forceset/perlong_r/implicitderiv_normalized_tendon_force	/forceset/pertert_r/implicitderiv_normalized_tendon_force	/forceset/piri_r/implicitderiv_normalized_tendon_force	/forceset/popli_r/implicitderiv_normalized_tendon_force	/forceset/psoas_r/implicitderiv_normalized_tendon_force	/forceset/quadfem_r/implicitderiv_normalized_tendon_force	/forceset/recabd_r/implicitderiv_normalized_tendon_force	/forceset/recfem_r/implicitderiv_normalized_tendon_force	/forceset/sart_r/implicitderiv_normalized_tendon_force	/forceset/semimem_r/implicitderiv_normalized_tendon_force	/forceset/semiten_r/implicitderiv_normalized_tendon_force	/forceset/soleus_r/implicitderiv_normalized_tendon_force	/forceset/tfl_r/implicitderiv_normalized_tendon_force	/forceset/tibant_r/implicitderiv_normalized_tendon_force	/forceset/tibpost_r/implicitderiv_normalized_tendon_force	/forceset/tricox_r/implicitderiv_normalized_tendon_force	/forceset/vasint_r/implicitderiv_normalized_tendon_force	/forceset/vaslat_r/implicitderiv_normalized_tendon_force	/forceset/vasmed_r/implicitderiv_normalized_tendon_force	/forceset/addbrev_l/implicitderiv_normalized_tendon_force	/forceset/addlong_l/implicitderiv_normalized_tendon_force	/forceset/addmagMid_l/implicitderiv_normalized_tendon_force	/forceset/bflh_l/implicitderiv_normalized_tendon_force	/forceset/bfsh_l/implicitderiv_normalized_tendon_force	/forceset/edl_l/implicitderiv_normalized_tendon_force	/forceset/ehl_l/implicitderiv_normalized_tendon_force	/forceset/ercspn_l/implicitderiv_normalized_tendon_force	/forceset/extobl_l/implicitderiv_normalized_tendon_force	/forceset/fdb_l/implicitderiv_normalized_tendon_force	/forceset/fdl_l/implicitderiv_normalized_tendon_force	/forceset/fhl_l/implicitderiv_normalized_tendon_force	/forceset/gaslat_l/implicitderiv_normalized_tendon_force	/forceset/gasmed_l/implicitderiv_normalized_tendon_force	/forceset/glmax2_l/implicitderiv_normalized_tendon_force	/forceset/glmed2_l/implicitderiv_normalized_tendon_force	/forceset/glmin2_l/implicitderiv_normalized_tendon_force	/forceset/grac_l/implicitderiv_normalized_tendon_force	/forceset/iliacus_l/implicitderiv_normalized_tendon_force	/forceset/intobl_l/implicitderiv_normalized_tendon_force	/forceset/obtext_l/implicitderiv_normalized_tendon_force	/forceset/pect_l/implicitderiv_normalized_tendon_force	/forceset/perbrev_l/implicitderiv_normalized_tendon_force	/forceset/perlong_l/implicitderiv_normalized_tendon_force	/forceset/pertert_l/implicitderiv_normalized_tendon_force	/forceset/piri_l/implicitderiv_normalized_tendon_force	/forceset/popli_l/implicitderiv_normalized_tendon_force	/forceset/psoas_l/implicitderiv_normalized_tendon_force	/forceset/quadfem_l/implicitderiv_normalized_tendon_force	/forceset/recabd_l/implicitderiv_normalized_tendon_force	/forceset/recfem_l/implicitderiv_normalized_tendon_force	/forceset/sart_l/implicitderiv_normalized_tendon_force	/forceset/semimem_l/implicitderiv_normalized_tendon_force	/forceset/semiten_l/implicitderiv_normalized_tendon_force	/forceset/soleus_l/implicitderiv_normalized_tendon_force	/forceset/tfl_l/implicitderiv_normalized_tendon_force	/forceset/tibant_l/implicitderiv_normalized_tendon_force	/forceset/tibpost_l/implicitderiv_normalized_tendon_force	/forceset/tricox_l/implicitderiv_normalized_tendon_force	/forceset/vasint_l/implicitderiv_normalized_tendon_force	/forceset/vaslat_l/implicitderiv_normalized_tendon_force	/forceset/vasmed_l/implicitderiv_normalized_tendon_force	gamma_cid33_p0	gamma_cid34_p0
0	-0.06598910766748368	0.02245750419318384	0.1128243026327511	0.1633474434401867	0.8974529442080386	-0.007969258065774849	-0.2370783563322093	0.01548896371724036	-0.01892585511604949	0.5137334486526113	-0.03895438877013392	0.07608744806186712	-0.005636033075388108	-0.05155466241283579	-0.08784464620535165	0.1936601807096945	0.05550315485514459	-0.1936601807096064	-0.0555031548550762	-0.3914759958982473	-0.01564399644456749	0.02191800335141767	0.1473533893797369	-0.1715854478988747	-0.02206483312980339	0.2103450247339338	0.06403724578519734	0.5506409147405298	0.9331509331923097	0.09294891530801652	0.1103315896644164	0.5715959390352907	0.02655690284366653	0.1335395179414997	-0.5076618773768357	0.4149246217103505	1.712805988292649	-0.04537088961016493	0.01797060785274314	-1.086250235318476	-1.165856249450612	-1.093537074398474	-0.0404791557685765	0.3456988647447554	-2.372354266308508	0.4312289773671404	0.8417275329571798	-0.6518869978615573	1.572073911177942	1.900546562402897	-1.572073911177946	-1.900546562402897	-0.4165344316018824	-0.1855436937372858	0.06441837317045909	-0.2928805312755478	0.1279454182715283	-0.335860113311757	-2.216970270846241	-0.5582440439840776	-0.1810155238302556	0.3613375102726734	1.505464082735871	-0.6247223631015844	5.564093696187108	0.3579557327421064	0.04706808523548503	0.05140189108938976	0.03067349255367564	0.03331740269572784	0.05370663511544868	0.04482985686252595	0.04079920160794914	0.05788543715791414	0.001378742533891399	0.04347316888746625	0.2652714211419578	0.2504397139127831	0.2551003438525401	0.275040758354037	0.1865642591788073	0.1621542506439063	0.001562957431580168	0.03376694576628436	0.002201183731695133	0.1222139522673733	0.001087101255175019	0.01792178466796554	0.001025979979703848	0.01032136049773176	0.001012264803375506	0.1268511288119416	0.001005835409469534	0.08571237287055522	0.01689432406170316	0.02487310251646542	0.002014040624985303	0.0248639773733118	0.002521881664433457	0.02481576711159077	0.02635341274467148	0.04534370079790106	0.001082291033007775	0.007715438495498127	0.042191055403073	0.05535246737740736	0.0834898556682467	0.0626679794262036	0.02837815639408793	0.03241379149664347	0.02579453985260254	0.06040248828290127	0.01187988495490189	0.09440598940791356	0.21269050907942	0.1937871937756302	0.009792755266507712	0.02934839444183921	0.01076142812525075	0.02854657849740077	0.00113573504352253	0.01407481529709419	0.1032065855530036	0.08375801544343212	0.001007879046553199	0.0191086879154313	0.0010306770138913	0.01873475465200164	0.001297021297427956	0.03296522860810447	0.03974926854702996	0.03646685204085615	0.02527334309190861	0.03864418985013367	0.001002246204720283	0.006295397692912985	0.001438368117842714	0.008741856855864691	0.2623700548049445	0.2980934086603139	0.001022791968053124	0.0135716130882163	0.05343889935032969	0.08146351012795593	0.02405359230348098	0.02218077561491228	0.02138246663570071	0.01835864265946751	0.02380882239585675	0.02430608822023508	0.001008619531679633	0.0278386924445932	0.001008136795968182	0.03425543962280458	0.00100133255739496	0.005235451844636106	0.001003295372121419	0.003903263998382206	0.125830734700342	0.136062162940836	0.001113260760512307	0.01247463503460561	0.001205359946541822	0.01835254945819895	0.03080814098742838	0.03255588326467455	0.001003112908856872	0.02149874018680978	0.00892774955860301	0.1862830979885378	0.09282056284241046	0.0878938440801694	0.1940215460056296	0.1388347115850374	0.3973688187062543	0.2982141231520303	0.5503991858316925	0.3811721836642716	0.001000772247207143	0.003666657008694146	0.001039989939618007	0.008016288006723214	0.3784150323599052	0.2965424256445922	0.001012180195510451	0.02108878632447456	0.3758962025673837	0.3951732791199687	0.001003100089538702	0.01793688668424849	0.001018361707984757	0.009277478809446618	0.001022783423192656	0.01370641124859328	0.3242849285045254	0.3156272414213404	0.3022519339635245	0.2567218902009917	0.001033268991780712	0.009092965883946987	0.001007507387493758	0.002424331798928715	0.201076681523597	0.1761669059557751	0.001329489051398334	0.01949682926577143	0.001004418209304121	0.00444227106823241	0.00100536082147061	0.0184970182877894	0.1681397092129807	0.194727238204965	0.09798873209919533	0.1267539750663162	0.001005945181437886	0.0007347064465242156	0.001007355747382975	0.006928882617480339	0.3860948352213369	0.2292161030755203	0.551472262397569	0.5906606875611213	0.001005458386463467	0.01739835073371894	0.08126687231108545	0.08292022651079665	0.001003766092893525	0.03026607850652034	0.001005257618691794	0.005965588749081707	0.001001884307383888	0.005428073680751546	0.001003427278381007	0.008046583016809369	-0.02187584357761707	0.01829930599637989	-0.008544490092393884	0.001597152680013017	-0.04618776137381024	-0.005279874478803614	0.00150614423879558	0.005097849835530186	0.0408519662795345	0.01410093104541561	0.0475484625846327	0.03791730661642415	0.001053213445193974	0.2912857351902347	0.2488885391797035	0.1626337730497751	0.001039674399845019	0.003404955815816106	0.001031435972130756	0.001016714183120164	0.001013372282594118	0.001006682889858498	0.01384817368097237	0.001030788600682096	0.001030096892184528	0.02319719641745557	0.00104825511535474	0.001024338601985845	0.04876526666171142	0.02765121126385667	0.05734212659393662	0.0254187075895242	0.2910232067082021	0.001014910842087331	0.001097126279847528	0.001019176908827865	0.005726726823605683	0.001011891660746368	0.001009991819954518	0.001061617320163506	0.05313105408053581	0.03566469524513452	0.001002442638999302	0.00102509588427185	0.199847245550676	0.001007007843838694	0.001020097950350122	0.03250682493258353	0.03199892160542529	0.03369120922167216	0.001013296220233109	0.001012438719338175	0.001001846206143122	0.001004632054205446	0.1426527727737866	0.001004034650815958	0.001006563730162015	0.0351440601474793	0.001004305059934221	0.01865130193366318	0.1024629979845343	0.2412335205052201	0.4239675884745143	0.5282328741306664	0.001000960193307721	0.001002726704838728	0.1821537700426581	0.001017405135960363	0.381694767093829	0.001004557356677728	0.001023063980037572	0.001031561530505711	0.5017288457290753	0.396617406963463	0.00103162833517057	0.001008571409667666	0.2191499096460174	0.001716130038308259	0.001005430863474239	0.001007782970254572	0.1044417757541541	0.09811056488081078	0.001008869482767596	0.00101056671519742	0.3974776144627463	0.4101169039260373	0.001001722274905798	0.04223968212470767	0.001004385898966936	0.001005805920346721	0.001001949377641983	0.001003719894295581	-0.02586650873921372	0.01888040944727604	-0.00905378622240972	0.005793233082885627	-0.05462896993911544	-0.009743846639856087	0.0006871179892887705	0.003781706783071678	-1.999156709734236	-2.335779868638273	-0.4378390577563405	-0.9480710631310545	-0.4408929575399504	-0.5361368333064439	-0.1272519753523925	0.9767638685697677	0.5555273864025591	-1.103258144181552	-0.02786276510427406	0.07032705375433874	0.04042338120045438	0.02042187450047826	-0.608407387789232	-0.5000122267763432	-0.1961714895548066	0.01752840857245695	0.06656844595890507	-0.2937290274891532	0.01606912572207539	-2.290657493532279	-2.23263813869424	-0.08964570619385162	0.969998752351467	0.1386389904857176	2.576824108129909	-0.5945378562113853	-0.6789360655596272	-0.0107767940203487	-4.079936865820792	-0.004543070000191686	0.1002731944870835	-0.02807792074627723	0.2859569796452264	0.4587251822953969	-0.04202446392236535	0.05529730926476378	-0.4617695463494913	0.04327121149416965	-2.410646252138651	0.5257866712560605	0.5625897742109964	0.5869669595436411	0.08461230780615059	0.183395924846359	0.001440133212279362	-0.01894427130821455	0.513374741318171	0.05030176849227945	0.05940016316185006	0.2541401965521394	0.06495194755035985	0.8051424662533317	1.050633197618676	1.776566777471726	-1.234858268721723	-2.281530904711581	-0.01429614427332013	-0.04031134914580826	-5.951191868429913	0.01212039320884815	0.3880258913067258	0.1063979332876702	0.01802566434049594	0.01444495396313315	5.184936754442231	2.055445744493733	0.07371512289436241	-0.05543042362681146	0.07693062963597649	0.04998159514574516	0.02573175650870893	0.003851629447564326	-2.267814209016767	-0.03610541415819775	-0.01132264706840815	-0.01338997267832329	-1.107064093089354	-3.996876540146331	0.1460864022234592	-1.124996170253355	-0.06925563711729535	0.02795794945034852	0.0254220937489413	0.0318325589072152	2.888007525813623e-12	4.457774855844898e-12
0.01	-0.06418779072656519	0.01730422896119233	0.1157085701022541	0.1807265660905504	0.8971597947463846	-0.007674573541475818	-0.2476611789849807	0.004025599922261615	-0.02997722148077335	0.5126915196320604	-0.0342979361028807	0.05017478482102748	-0.001157061370174572	-0.0429258751622268	-0.09326043565247151	0.2110043792166232	0.07861037521783283	-0.211004379216631	-0.07861037521784549	-0.3961943706495949	-0.01774190588460783	0.02236642671531311	0.1427367990421943	-0.1701979517696113	-0.02552204851925955	0.1854949945760119	0.05094534511233642	0.5499308543694162	0.9366311223018662	0.1050263436907864	0.09459017889832083	0.6292433289372094	0.03163326370473923	0.2285646030780707	-0.5231942255245179	0.1659286456364859	1.76166762524639	-0.01273169829175238	0.039932910580866	-1.013775130072599	-1.124058165511113	-1.111895079552572	-0.188102804925551	0.567839570114553	-2.753171539010525	0.4591918219640704	0.8856411738662828	-0.4354590597363514	1.928669077937209	2.656144112546996	-1.928669077937181	-2.656144112547038	-0.5137516958997079	-0.2341360832066518	0.0295033226088732	-0.6216858326215676	0.1530475729069842	-0.3537331975753172	-2.749637817142232	-1.93263449556322	0.01411412204079094	0.3152139389848213	0.891266846799827	-2.356684475058877	5.943704992785642	0.5655653447803236	0.05006591285219954	0.05252443794950387	0.02768397318128292	0.02947619252329059	0.05953230496367274	0.04709944594506996	0.04167417762663078	0.05380005737766191	0.0012158646929782	0.04196071141884963	0.2772413442599346	0.2652273612603966	0.2617006973175631	0.2921523751723101	0.1739277660578412	0.1500155411934185	0.001308021576236548	0.03330453475165097	0.002489599470801844	0.1229003858916686	0.00105967335280494	0.01847267101911106	0.001021331352689785	0.01049355018811359	0.001012122217648362	0.1177167001885499	0.001005922008219528	0.07799939915624222	0.01983591867008581	0.02701543154645437	0.001529190729952229	0.02520780254473973	0.001788855003774039	0.02572423049907862	0.02703011244068378	0.04463625664495617	0.001060198979862476	0.007844890579174701	0.02318469238885634	0.03762407730451816	0.07693367377684807	0.04939174244730937	0.029893685948709	0.03309703907556941	0.0411648208437977	0.06317232893159294	0.01823975428202057	0.09201083978907086	0.2419961906084636	0.2232666340835457	0.005549494321758671	0.02478807460141687	0.006091823054804953	0.0228051761620939	0.001077397524226007	0.01399167878659019	0.08119548122469693	0.06021095375960192	0.001008999125064786	0.01917219691153795	0.001022262658703357	0.01992969632620986	0.00117556608698823	0.03268679041408644	0.04382060107617433	0.0371188754070863	0.02944438748003722	0.04109758986710495	0.001002431205124711	0.005353431620932868	0.00123316937579856	0.009264877569976945	0.2564030717740682	0.3121916941358927	0.001015360372835936	0.01415135993530344	0.03334143134869076	0.06420998269482966	0.03698020153432007	0.03301093795110686	0.03403882583255272	0.02807382124186916	0.03706656931567552	0.03552086089468668	0.001011997840013823	0.02913099912887366	0.007813822627758392	0.04300197146794701	0.001001516008032446	0.005373065424856957	0.001003743783390673	0.003686081824799717	0.1356292008688396	0.1411268104202389	0.001059446835710549	0.01286013322892297	0.001107450180050408	0.0187665062376271	0.03382723851563889	0.03528803904471214	0.00100344531171872	0.02221868027173216	0.01832868140517383	0.1951810320312405	0.1023903328326484	0.0980654496789873	0.2148072342659559	0.1561702466633482	0.4031129606140438	0.2833402854310987	0.5376051791322357	0.3543776801158322	0.00100079363281906	0.003591455309452419	0.001021481805718251	0.007449992304361538	0.2986584171818253	0.2381897972153104	0.001013689165208905	0.02122483978013488	0.3766720793178719	0.3967539371054098	0.00100362755835819	0.01900528349704013	0.001019054334971412	0.009444341433351893	0.001025814114500807	0.01398483065362731	0.3789918716728451	0.3586531538428424	0.3300637337519973	0.2731429321328215	0.001030194626856366	0.009795334326725639	0.001007375732573303	0.001903559075602341	0.2077681677809272	0.1751264015001207	0.004706567019999539	0.02317160830168211	0.001004536631748517	0.004444437479156757	0.001006055189475528	0.0186466684710254	0.1325093990115579	0.1675266118090951	0.09761752782356561	0.1259873160182784	0.001007062558469165	0.0006087802047931765	0.001008484502730041	0.006782301485784302	0.3855905564799807	0.2157398423407313	0.5008431800236436	0.5492485799112876	0.001003506318937506	0.01893241566116851	0.06104186564576441	0.06975253801089785	0.00100373724778334	0.02951169450030427	0.001005022424241304	0.006249036799039731	0.001001747196495824	0.005690220516507877	0.001003251168369262	0.00835930628982807	-0.02206436313464531	0.01910521483229915	-0.009072145224736764	0.002708154633884784	-0.05346918803578057	-0.01027528925034199	0.0004535767785158032	0.001466356269871555	0.06471249016788554	0.03281678339541536	0.0832791712629007	0.04681760442007936	0.001040207604581669	0.3073588945837212	0.2961229546468968	0.1447306670904158	0.001044460287061421	0.002271129292388121	0.0010308570120739	0.001016306407433566	0.001010790610082824	0.001005444609997849	0.03094142314064199	0.001016593153488981	0.001016190062361788	0.03171725680255614	0.001027851033675826	0.001014651270860238	0.08469528922452665	0.03502533962882298	0.06029785461805769	0.02497098349079933	0.296044615790535	0.001021722706508532	0.001086877454496874	0.001014535401135402	0.08806640648185951	0.001008703663259353	0.001016477924346569	0.001038430152001679	0.04480888211684188	0.03292137828045773	0.001002776947176422	0.001014481396031878	0.2849988268824682	0.001008149084078258	0.01579384232132513	0.06844375325691257	0.06258819917856728	0.06829306276274884	0.001017389797514756	0.02683486848842069	0.001001589071518423	0.001003853708616204	0.156907419098635	0.00100291035244652	0.001004593466133793	0.03918366476724253	0.001003356497526441	0.0370048215007367	0.1271144487133569	0.2583154393959736	0.4078147328340214	0.4885199584333715	0.001000693794078608	0.001001788966337629	0.0915931370481966	0.001013444231825678	0.3752689719978208	0.001003854228178481	0.001016992557890348	0.001026774220849346	0.4802815417296259	0.3745659981108648	0.001023074586518287	0.001006111156102232	0.2192756687043797	0.01377985735657419	0.00100400754916656	0.001005927319879579	0.05272967686849288	0.09622770588347997	0.001007680441140264	0.001008891340355285	0.3728491237336618	0.3562318006655183	0.001001265484109257	0.02829034588657323	0.001003133019233544	0.001003907669893183	0.001001312722250403	0.001002516249874763	-0.01921116620802032	0.02009096797623638	-0.009614487558941611	0.001351093828556387	-0.05982278917508495	-0.01569585811026862	-0.0007858236503822958	-0.00401741770634691	-2.752641444951021	-2.046060961397765	0.6079662965513429	0.1251751343360194	0.7927190361728466	-0.2727201461803754	-0.1669566782927473	1.868478666754896	2.658845675423216	-1.30559913451898	-0.05617094062456063	0.05769547662978673	0.06047908052889858	0.01334992149242185	-1.136370372523774	-0.9622919629092703	0.5560890068172544	0.04722778969280443	0.1156744821104532	0.1273603194531703	0.01235597773333647	-1.318672614016928	-0.5292120191528547	0.2126921818718942	-0.1888755571284188	-0.5120134180059149	3.027312258753651	-0.3391250927830474	-0.4632914877154827	-0.006054147609372137	-0.7960767921055707	0.01139341515697928	0.1329913439332849	-0.02554832565389128	-0.1424600778517303	0.06215728296257687	-0.1165813814332842	0.05395725967003428	3.002911360385078	0.06647453036831653	-1.112409332987053	1.575955066373712	1.333955574765632	1.588133958157261	0.1497686658373767	1.438589068623191	0.01940193192986163	-0.02450733920296756	0.4870798811640188	0.03328655517658201	0.03555858601175524	0.2952139745784307	0.0774144579533471	0.9601339127752702	1.030110133881131	1.69465777742495	-1.743313463510801	-3.068187466600611	-0.00324122495034516	-0.06208467209606662	-5.885677585657605	0.01176899443911074	-0.0607832639546305	0.1080578529120064	0.0147910186541576	0.03369350293680255	3.279759851584354	1.185304053272394	0.06922797974924751	-0.04707604438101997	-0.3193671823793219	0.6339819887019534	-0.01295768258794083	0.02039831743534016	-3.136329873963515	-0.1170801164322791	-0.01419816020880703	-0.01633249532333018	-1.574797273746447	-4.277005193530812	0.1679186882721791	-1.45786893421111	-0.0779189000564183	0.03120555164502863	0.02918218986080784	0.03378848018452451	1.15411701907314e-12	2.055013299680361e-12
0.02	-0.06138100094886668	0.01198959855285218	0.1162228710143778	0.1985537776143137	0.8972088563326505	-0.007191267582487256	-0.2570230756311397	-0.006937032712433304	-0.04106693432705715	0.509567469423557	-0.02795263933924932	0.02216415413840448	0.003440332531849534	-0.03380961380161011	-0.09663759076368524	0.2328716280230302	0.1073309691540671	-0.2328716280230606	-0.1073309691540763	-0.4014832533609031	-0.02032867588742494	0.02259281026359865	0.1350947067994662	-0.1684546211342182	-0.02910250174121982	0.155420227263113	0.02793458777412991	0.5504254106300039	0.9390654845188997	0.1103991573037853	0.06653540646436455	0.6900364530627179	0.03603318784545082	0.3346340852623838	-0.5399329126550226	-0.05906868976204717	1.802423762972542	0.0230713201738573	0.05569489479064497	-0.8420650340341514	-1.065710017388036	-1.101206370711211	-0.456903393341695	0.6834676840471009	-2.791947754680336	0.45491341694342	0.9392223549331699	-0.2441601306918109	2.476683971073341	3.023221277112341	-2.476683971073341	-3.023221277112343	-0.5306360235942286	-0.2833158062933653	0.02001041004841979	-0.8979809123120021	0.199112319497572	-0.3605076798125474	-3.261917701831943	-2.542015377079357	0.05990780251006842	0.1521721317683994	0.1645411287828579	-3.08739469666909	6.19324054090291	0.2226683886733553	0.06248235327541554	0.06247357435756942	0.03493168896930356	0.03472782749675652	0.07854004342944965	0.05864240282887371	0.0462570065693914	0.05259541376561535	0.001127887599060264	0.04029969212315729	0.290512296855116	0.2855635485640391	0.2824573545456711	0.3240586658259537	0.1590523808615182	0.1364199601804973	0.001182832472165405	0.03281249689723067	0.002068095240973699	0.1231825779101398	0.001045674100655607	0.01894587010835024	0.00101880410968748	0.01057503608566009	0.001010759485850479	0.1057658806492017	0.001005345834573976	0.06807234467621412	0.02951968301923208	0.03462391687728117	0.001279173968759703	0.02572835644659022	0.001414171281551006	0.02714026176556165	0.03142529374350782	0.04739330963846072	0.00103895032620303	0.008013251784585677	0.01276758289995499	0.02770597323773191	0.08875366690920228	0.0499516838022989	0.03416936762900422	0.0363955743338702	0.05042331579339601	0.06116807845027863	0.02124240629702306	0.08627883097300164	0.2618655796576523	0.2484984050567677	0.003385733464967333	0.02213391296806353	0.003696424288793708	0.01940180701911568	0.001045912288271447	0.01394965955446304	0.1031285061252808	0.06450445317892781	0.001007964075752028	0.01921952708405131	0.001021301907850895	0.02128010560179783	0.001103229580460671	0.03249548994309791	0.04212107369572635	0.03387949505484449	0.03030847512293541	0.04049138474687546	0.001002690897308849	0.004559517445103787	0.001125201563769891	0.009914010571335823	0.2822904876040094	0.3525813302463986	0.001012217174047133	0.01477703114411012	0.02908873518176482	0.05776832149799846	0.06014484390104096	0.05241406235019121	0.05468042656628121	0.04410794680466208	0.05978847698107501	0.05471169503957306	0.001015733932736786	0.03035245849735969	0.02375170891024186	0.06048079348398154	0.00100147905375594	0.005489877465213254	0.001003578505716977	0.003412813698443692	0.1470888945732316	0.1455542630960659	0.001031983568007957	0.01327013983411936	0.001057509483923082	0.01930706904381129	0.03730893359923518	0.03851862305889783	0.001003136907887512	0.02301459711717029	0.03183758114450278	0.2051995676538859	0.1181170312137153	0.1094244909925191	0.2338086567609336	0.1728102179182049	0.4018454317083172	0.2632797701209085	0.5166349927468377	0.3199920810998273	0.001000671052432488	0.003551891921784889	0.00101176245762835	0.0069918569492157	0.2096392702697957	0.1755019985670664	0.001012461861392068	0.02125774014340476	0.3751119013148279	0.3941798344461045	0.001003539418763796	0.02011357221620427	0.001016363320194984	0.009562182347419896	0.001024933985891787	0.01422937282652337	0.4073298740750085	0.37841272088761	0.3407055036849218	0.2795587994945191	0.001024379292113586	0.01052691376103863	0.001006079195236536	0.001515772444430399	0.211980772714421	0.1690928490759164	0.01233714315359863	0.03115662457232373	0.001003883796728027	0.004429933251435908	0.001005473888648292	0.01879138278995795	0.08831916211186937	0.1327202646498366	0.09660265741386159	0.1244152983178569	0.001007026148656844	0.0004440320637078826	0.001008210495510062	0.006594107877851949	0.3772869744724786	0.1979879732030854	0.4481999411480081	0.5052913796162295	0.001002302261178264	0.02090056659927132	0.04302436079391501	0.05477629973688609	0.001003096075439263	0.02878174578637012	0.001003955282303187	0.006639177604068971	0.001001360186022406	0.006055215807051467	0.001002561030520028	0.008783880310263869	-0.01769030796619377	0.02018089013024545	-0.009621831159872557	0.0001170624489563246	-0.05935887641375194	-0.0159084351544627	-0.0008792401346914178	-0.00494355791162682	0.0885730140562177	0.05153263574540982	0.1190098799411665	0.05571790222374241	0.001027201763979718	0.3234320539772113	0.3433573701140906	0.1268275611310479	0.00104924617428548	0.001137302768955654	0.001030278052002818	0.001015898631738494	0.001008208937588473	0.001004206330155882	0.04803467260031925	0.001002397706288474	0.001002283232534494	0.04023731718765651	0.001007446951992753	0.001004963939743281	0.1206253117873287	0.04239946799378217	0.06325358264219039	0.02452325939207615	0.3010660248728938	0.001028534570934354	0.001076628629170301	0.001009893893435203	0.1704060861401163	0.001005515665771054	0.001022964028740835	0.001015242983848951	0.03648671015314743	0.03017806131578287	0.001003111255380683	0.001003866907800198	0.3701504082142548	0.001009290324314598	0.03056758669230569	0.1043806815812387	0.0931774767517051	0.1028949163038218	0.001021483374816161	0.05265729825749304	0.001001331936899966	0.00100307536303136	0.1711620654234828	0.001001786054087282	0.001002623202104554	0.04322326938701516	0.001002407935107818	0.05535834106781128	0.1517658994421795	0.2753973582867272	0.3916618771935289	0.4488070427360768	0.001000427394852101	0.001000851227840045	0.001032504053712272	0.001009483327695641	0.3688431769018033	0.001003151099667169	0.001010921135756708	0.001021986911213719	0.4588342377301802	0.3525145892582671	0.001014520837862712	0.001003650902538244	0.2194014277627405	0.02584358467482082	0.001002584234865402	0.001004071669509997	0.001017577982813384	0.09434484688614592	0.001006491399514173	0.001007215965518784	0.3482206330045781	0.3023466974049954	0.00100080869332601	0.01434100964843707	0.00100188013951015	0.001002009419438442	0.001000676066855755	0.001001312605452068	-0.01255582367682754	0.02130152650519647	-0.01017518889547367	-0.003091045425772781	-0.0650166084110554	-0.02164786958068093	-0.002258765290053308	-0.01181654219576574	-3.969413619889177	-1.698622634810263	1.327478852010026	0.8704979660967075	1.413780602760755	0.04001040033841704	-0.1569643407708795	2.086471859781937	3.514462153476082	-1.394632456772561	-0.03378813310997	-0.01052126744255528	0.02488592880003963	0.002281115901521546	-1.171685570938504	-0.9428283798881998	0.8970597705297655	0.05287415463625633	0.1680820217828543	0.3991704018457888	0.0238509500611125	-0.7286002922953094	0.5345975281391314	0.4334118298768388	0.01518052636909679	-0.5287328489391243	1.727290241188405	-0.213306214788541	-0.2113294270392677	-0.002553338336467931	1.488175354893124	-0.007778840040880689	0.1313667147140826	-0.01065037613957262	-0.4923237640355361	-0.1531958451192597	-0.01241408468646367	0.08051976668952776	4.796500580618225	0.05245608379435841	-0.2482730048989309	2.240379083834297	1.826379170285948	2.182179253630845	0.0704428446761559	1.929853959009586	-0.002720174758413477	-0.03016146186118557	0.3859357805915795	0.05520345065462912	0.08472136847234926	0.353825843404275	0.08014729974303646	1.029262782250152	1.288120340562665	1.637454012783597	-2.272193786575647	-3.799749998228974	-0.007168481998201339	-0.01867927972504459	-6.818225912185758	-0.008510225287306413	-0.4429262376442244	0.1143763146506611	0.008221322433634366	0.007669507670174558	0.5316676790902356	0.05441083046095208	0.07955732123574576	-0.02883320519863861	-0.9216789640790768	0.9120290420037012	0.02239762880345048	0.002864451462168728	-3.788958361648985	-0.1971771446524675	-0.01908702694055807	-0.02171246791480333	-1.962185773656301	-4.505895069188943	0.2329036043543484	-1.486706125068478	-0.06436857870151304	0.04929650046437645	0.04599178469703854	0.05420270839004902	-5.797734876673434e-13	-3.477482564841757e-13
0.03	-0.05717274252593948	0.0061244550528799	0.1149283638742899	0.216741191684145	0.8976615682730024	-0.006604771444001726	-0.2643252465977395	-0.01776688555919423	-0.05172141123230005	0.5023651153386796	-0.02074062579560176	-0.005100273071439756	0.007531148951711267	-0.02365499229063505	-0.09856065651668426	0.2613080517705085	0.1354482275353972	-0.2613080517705664	-0.1354482275354593	-0.4063356465976809	-0.02343564506756657	0.02283312027490076	0.1250755752851644	-0.1660703183283014	-0.03270259370867028	0.1204175537875782	0.005754340593817089	0.5503007803648335	0.9391129081861618	0.10800561500085	0.03982229564708174	0.7523284606195733	0.03812976506575735	0.4983352164459824	-0.6387959249849783	-0.2019717656332516	1.831247667525724	0.06774686150178406	0.0624038430044038	-0.5858024743209338	-1.105834740986413	-1.033859695457508	-0.9648856194892129	0.7724944550785579	-2.647050688780488	0.3648923601409774	1.095579129995312	-0.13863122951734	3.242259180886052	2.584320742737709	-3.242259180886059	-2.584320742737756	-0.4246436318094958	-0.3362715475184457	0.02886884595668468	-1.095539826662299	0.277869799773543	-0.3575125052399064	-3.736920556745991	-2.005093962757041	-0.09982352148487579	-0.1499497391269749	-0.6456510063661086	-2.2861892496207	6.20095990835142	0.241657504711402	0.06413909815729951	0.06533405742145909	0.03633949785056993	0.03782888238094881	0.08957856844968129	0.06479133178597904	0.04910487755196176	0.05223772737288921	0.001077192769475877	0.03890296770692547	0.306494196646528	0.3030144224256171	0.3070193026146082	0.3515063923538476	0.1400877612325596	0.1200918676391316	0.001118004994529015	0.03211481090407921	0.001656887950585473	0.1232497660124924	0.001036053088297602	0.01909223854671108	0.001016064152957002	0.01056616733109792	0.00100887700072341	0.09567736757747164	0.001004462639560768	0.0601070083093215	0.03957595507947662	0.04197872539293192	0.008703087419946272	0.03350904560991525	0.004987093936047324	0.03326818581178422	0.03147380534566355	0.04722651015463231	0.00102404229876029	0.00828611124463211	0.007103878355391036	0.02168442520825132	0.08879795971901147	0.04831672134714075	0.03324568632606005	0.03599500500542101	0.0674626897260576	0.06849448161595161	0.03079844912831339	0.08479820681046329	0.2791500527237081	0.2642598536346255	0.002232696514405172	0.02024212430545541	0.002414803154098474	0.01756394203381015	0.001027604826681662	0.01394226773017369	0.1125288358626122	0.06479280314680602	0.001007998808076312	0.01922100022673272	0.00101971878842129	0.0225262564666659	0.001059598282473877	0.0324991421782134	0.04262332900588733	0.03093203790251744	0.03219397278092719	0.0406556093557806	0.001002622640860687	0.004448020496626327	0.001066988546210014	0.01075246763726408	0.3170365626850334	0.3896716914507904	0.001010030933078674	0.0150739466502318	0.02605467471700194	0.05327182056361193	0.08155135340981046	0.0708743001567551	0.07426274239364465	0.05961888149104802	0.08088975959874359	0.07263140363367737	0.01277425373654198	0.04396772325451442	0.05996452743142779	0.09441914336026365	0.001001690575755895	0.005630202779245158	0.00100421256077952	0.00308359269972724	0.1588731067959015	0.1477916867467212	0.0010172231881303	0.01374013052177778	0.001030651382808979	0.02003980732610507	0.04082574172615444	0.04222882144746627	0.001003288049239358	0.02387532882239235	0.04662942221362678	0.2153404166109123	0.1357237250727975	0.123550854022022	0.2491680940613603	0.1887194915654416	0.391114811502415	0.2379194075062708	0.4861371046034292	0.2788267481716221	0.001000564202719237	0.003549954886949049	0.001006419518384372	0.006605425053197135	0.1305610514254415	0.1136755150721729	0.001576719528787518	0.02171860280629013	0.3688265825356192	0.3861703701444276	0.009423168764260826	0.03102284964906268	0.001014490360712597	0.009740791803231345	0.001028733022825001	0.01448126757893204	0.4082998205707077	0.3697931026337543	0.3346679575483451	0.2741857008161494	0.001020359482068691	0.0112744540612462	0.001005143145727261	0.0012456538055098	0.213083418759197	0.1566974633626541	0.02368218743568517	0.042787347289318	0.001003388572101417	0.004522629758088256	0.001005903630360536	0.01891380537888328	0.05040478811740414	0.1020391116046429	0.09582311879738817	0.1225890378276877	0.001021429202332131	0.0002411324020336035	0.0010106974193789	0.006361259129138346	0.3592131371629536	0.1767315038123165	0.3971391911303342	0.4588435214600754	0.001001608027843291	0.02341937797471805	0.03177703237546517	0.04249377738340587	0.001002584958962609	0.02817367074252909	0.001002952724469398	0.007173509323645274	0.001001006358018299	0.006560441614551734	0.001001917498574478	0.009365503850269637	-0.01270243580862792	0.02094755295185676	-0.01017226772491895	-0.002184294250546853	-0.06306417989218698	-0.02181909997577772	-0.00225934636645503	-0.00985230027374639	0.04670293127577506	0.02627379507226162	0.09132808196636863	0.04982920615290831	0.001022058440246169	0.350250577547368	0.364500470227151	0.09634226501351989	0.001051564894555888	0.001303831674914997	0.001022453120452491	0.001010940042888039	0.001005825585139511	0.001002982720257693	0.05405259912888312	0.02972404843999493	0.01528505721254761	0.02405129268381914	0.001009439278095762	0.001004309927306499	0.06084567448148447	0.02338698707030841	0.1108885138596658	0.05626580524180369	0.3210711324866458	0.001020634283747446	0.001064998919240702	0.001007413376646034	0.08571499522369383	0.001010166439473194	0.001013931407159886	0.001013277677122565	0.04897418895679655	0.03794835903290678	0.001002078100655487	0.001008516297347611	0.3973268014888265	0.001006457312927231	0.01578731239392586	0.1132450752570113	0.1041924093352555	0.112507008903191	0.04589216201526564	0.1469013612733636	0.00100240038117774	0.001006392852885913	0.182627009245058	0.001001924602875567	0.001002758111757399	0.04648854527275036	0.001004323066600904	0.07160359804013602	0.1704986714644888	0.2782678441977386	0.346767577150482	0.3854302884096389	0.001000474678283571	0.001000865788533655	0.001019684925690828	0.003141998647190745	0.3437024301545288	0.03301770045065612	0.0010139117710024	0.001041740096749187	0.3664152249189853	0.2952587431762803	0.001017576162967805	0.001004607379686449	0.2110943166344933	0.04506454657529086	0.001003117694228065	0.001008279198928333	0.001010702597642963	0.09509247520940187	0.001061739772006629	0.001018420935770609	0.2970126136899254	0.2682966854228533	0.00100095059297579	0.02197525689362331	0.001002199352174333	0.001001824749713255	0.00100060605137755	0.001001192955961414	-0.007831853356502215	0.02143103693079623	-0.01072036735352157	-0.003760250009869934	-0.06520754055552762	-0.02786674911317035	-0.003639917459339921	-0.01318964909824963	-5.047043061303151	-1.40879408722408	-0.697147302757364	-0.2594467579359341	-0.08717448872044573	-0.1203203518318924	-0.1232908140307978	1.597016888238883	2.251635819577522	-1.857596633766087	-0.09395998552658756	0.0232064098338696	0.006354814938177543	-0.005494601873070833	-0.8836627797646568	-0.6864069513300022	0.6075916985674449	1.377105383069326	0.9894383304589999	-0.3988421926847204	0.02951126489859518	-0.477674024098774	-0.8100116534378652	-0.4697171599130137	1.338332142479019	0.1848881617276108	1.702634370201846	-0.1607505101997837	-0.152389578068162	0.0001847507374252569	-1.160026456878286	0.003327261711600258	0.1204451694435318	0.009888168186898437	-0.09886636678426265	0.1637885574299487	-0.01794899405577518	0.08883609994676527	3.045933937561086	0.01143127534180696	-0.6268351800600203	1.499551260932969	1.312279489362516	1.4555833482331	2.391417910108723	4.600449317568298	0.02228410776315913	-0.03532355293916745	0.0591062054410267	0.04441944789785847	0.07210848388068829	0.381123101191773	0.09176393576295784	0.9913470621808156	1.524406912563463	1.52389011417742	-2.792058107519185	-4.404123078176082	0.004933319450239905	-0.04623775851141467	-5.388389272993156	0.08676577203692011	-1.189160540081722	1.914498023953382	0.02150167015441916	0.03361168514385466	-2.194958476430966	-1.116017415685135	0.07298142795729558	-0.0247702117702743	-1.533286209014189	1.372565912457273	0.002189343362051966	0.01671737087510069	-2.313343135072132	-0.1738228991525197	-0.0213285514093848	-0.02510604948981657	-2.288057096018257	-4.744451428720485	0.2783210273826461	-0.9263324624782423	-0.05792461500799895	0.05947759148584268	0.05673189707412431	0.06477784619374666	5.742905739686583e-13	-3.982430322364423e-13
0.04	-0.05158794427730654	-0.000900322699322493	0.1121406551541161	0.235102503295342	0.8985693094311993	-0.005927200520246039	-0.2680877914185539	-0.02916521131291768	-0.0618275419384068	0.4906433931168341	-0.01223156162928704	-0.0304991196671616	0.01077102959909316	-0.01182048754722313	-0.09937377954631972	0.2983499796901377	0.1586991908803518	-0.2983499796901563	-0.1586991908803443	-0.4096721461580752	-0.0270179771934609	0.0231865322576257	0.1133900215438686	-0.1628947939769935	-0.0362127876772589	0.0807157448587832	-0.01438848955647747	0.5481291468814854	0.9359212429201071	0.09743810883665385	0.02019238581518742	0.8127716299873858	0.04176654692613278	0.6099420503120737	-0.7718597630994088	-0.3577090057721916	1.837203271245689	0.1140771634926071	0.07390985184467437	-0.1341398049009655	-1.179404598787927	-0.991537130881968	-1.360777020812876	0.9428778086082854	-2.418831631859986	0.2847262626595609	1.275199001386107	-0.02217158602576474	4.197784805503598	2.049962269838403	-4.197784805503598	-2.049962269838405	-0.2274572883176692	-0.3783883954442518	0.04263080433302766	-1.231265357709986	0.357356628575895	-0.3425280800401551	-4.201744792480571	-2.134531971075537	-0.3494928411254286	-0.495645654894484	-1.4702516434649	-1.670754499593335	5.823472903092573	0.5307093166879761	0.04595613417033116	0.04969532703405082	0.02509250009452351	0.0293556969651043	0.08369843254942576	0.05883531950729904	0.04792872011868362	0.05001355326996045	0.001049277840448242	0.03781567041129269	0.3259405575869798	0.3213701658428655	0.3299718849616307	0.3746224355670102	0.1159271567340038	0.09953581585908389	0.00108675334103268	0.03116907878592739	0.001534057508516125	0.1236316565451124	0.001027330363822993	0.01911230752848714	0.001012214332083689	0.01043634934706902	0.00100674395026374	0.0873397103268068	0.001003409149405457	0.05362084449284123	0.0475942358470967	0.0474495461673585	0.02631360105920463	0.05074729820870242	0.01379686374783357	0.04556773923540754	0.02378231656920214	0.04009022790381853	0.001017588031824326	0.00857928354204659	0.004190406906071126	0.0181131985459081	0.0624137385573223	0.03478301804922661	0.02370479800633855	0.02787740185090733	0.09731186884069412	0.08569936201396111	0.05048096971783357	0.08902219711331759	0.2971264755404792	0.2881037903768947	0.001649053294876959	0.01900492291473767	0.001764169567648752	0.0164310952966177	0.001017213930251793	0.01393555011475301	0.0815701428617253	0.04671350213092414	0.001010342680078218	0.01919114812788346	0.001014409124700991	0.02374064321393014	0.001036805202975399	0.03266340020731549	0.04864764711423845	0.03186819371210825	0.03683744867528077	0.04332211170623303	0.001002071689857989	0.004039263782987169	0.001040213371332626	0.0117240216395931	0.3483691448429894	0.4219872545437741	0.001007521142388307	0.01509574180910255	0.01733929374841564	0.04571545793488661	0.09688916603909349	0.08336274323800277	0.08954193665480449	0.07108297103945763	0.09638852339504048	0.08489977966518332	0.04000519843759123	0.07295697276662008	0.1190805547075474	0.1473424458617242	0.00100233077678877	0.005765537024467627	0.001006189007905413	0.002713526338614053	0.170368165103234	0.146687532322863	0.00100991549180569	0.01427102401252558	0.00101729474904621	0.0209548826392074	0.04420486144861367	0.04599927042032875	0.001004321631677891	0.02484517372283538	0.06171789574482813	0.224875309958037	0.1533867582269937	0.1396577221882996	0.2598805052804805	0.2028778081520013	0.3692594901280291	0.2075950205471846	0.4450760260230018	0.232493489721068	0.001000534458857828	0.00361360319879502	0.00100375662254388	0.006314488598304648	0.07705144330714066	0.07090784338391369	0.00292270807052718	0.02271471586744937	0.3563482150735464	0.3697927452967316	0.02907087883899641	0.05534390973694021	0.001015050368187858	0.009872237779588665	0.0010405126163598	0.01471965137708897	0.3792768620918611	0.3357262084276071	0.3113770381473748	0.2574987141898763	0.00101987888384395	0.01204715610369649	0.001005153834478785	0.001028774425381751	0.2107034089491871	0.1389093642868276	0.03851231055314996	0.05777695104215846	0.001003407949517503	0.004594673535667137	0.001008223186903581	0.01902767624739544	0.02792821427430078	0.08713198419493884	0.09569397118056433	0.1208238814192976	0.001056263270082095	2.074811527971256e-05	0.001017545460381076	0.006087011534886592	0.3299450327389573	0.1522478514522247	0.3501176580913194	0.4111868537082511	0.001001332073092521	0.02661623427996433	0.02926517160612507	0.03711896815037427	0.00100248921727888	0.02760968978696211	0.001002359316545043	0.00786688439465762	0.001000794508488922	0.007223424153921967	0.001001536040539474	0.01013255416590665	-0.007890498209222347	0.02128944750946035	-0.01071919888529967	-0.003397549539779868	-0.06442656914798041	-0.027935241271209	-0.003640149889900495	-0.01240395232944146	0.004832848495313928	0.001014954399096219	0.06364628399157905	0.04394051008207234	0.001016915116508212	0.3770691011175213	0.3856435703402117	0.0658569688959975	0.001053883614834677	0.001470360580869404	0.001014628188905052	0.001005981454033547	0.001003442232691086	0.001001759110362664	0.06007052565744155	0.05844569917370332	0.02956783119257889	0.007865268179972245	0.001011431604188039	0.001003655914862754	0.001066037175640924	0.004374506146809789	0.1585234450771356	0.08800835109153031	0.3410762401003734	0.001012733996569058	0.001053369209324251	0.001004932859850548	0.001023904307284857	0.001014817213137562	0.001004898785580014	0.001011312370393875	0.0614616677604494	0.04571865675003461	0.001001044945943237	0.001013165686903103	0.4245031947634023	0.001003624301542643	0.001007038095555382	0.122109468932785	0.115207341918809	0.1221191015025617	0.09076284065571941	0.2411454242892394	0.001003468825467911	0.001009710342745746	0.1940919530666328	0.001002063151671417	0.001002893021409418	0.0497538211584894	0.001006238198092248	0.08784885501246119	0.1892314434867983	0.2811383301087501	0.3018732771074348	0.322053534083201	0.001000521961715106	0.001000880349236265	0.001006865797667651	0.00527451396667989	0.3185616834072603	0.06503224980171872	0.001016902406251058	0.00106149328229919	0.2739962121077872	0.2380028970942928	0.001020631488069433	0.001005563856833538	0.2027872055062462	0.06428550847575169	0.001003651153590832	0.001012486728346655	0.001003827212477589	0.09584010353265726	0.001116988144513543	0.001029625906038612	0.2458045943752728	0.2342466734407144	0.001001092492630348	0.02960950413880321	0.001002518564841346	0.001001640079983238	0.00100053603590103	0.001001073306468254	-0.003107883036176799	0.0215605473563959	-0.01126554581156945	-0.004429454593966761	-0.06539847269999961	-0.03408562864565961	-0.005021069628626427	-0.01456275600073353	-5.75344717591592	-1.280490009979482	-2.372363838031889	-1.44435009384396	-1.007207644345205	-0.3332871417070046	-0.09507891666511165	2.267445770909287	2.648125490527922	-2.240224304599165	-0.08339735817241183	0.05241921860077963	-0.0003739625160858514	-0.02190872999525853	-0.8215144067181598	-0.6469938698003362	0.5202622222145965	1.944386841714941	1.402407897332274	-0.9947261514967025	0.02791351757672174	-0.2385360188555149	-1.845150640312657	-1.109994935108605	1.990875972821432	0.6121900441245446	3.343787874049551	-0.0823887604146829	-0.07032577741905248	-0.002418496533004995	-2.185354841791611	-0.01404389365333123	0.1250138911424406	0.02147078265630274	0.2843988283572942	0.3472597032103608	-0.071866037726142	0.1071391540002457	3.841540958333522	-0.002567985674129112	-0.8602453437999702	1.046020138778852	1.017010142703407	1.051912741122056	3.145239795662263	5.726844484030996	-0.003718388516279994	-0.03833053432775135	-0.2823798343203288	0.06738401127556413	0.1211887746224131	0.3658759602612511	0.1019699389054993	0.9080716602723943	1.684221367919784	1.28726260065252	-3.264998655469517	-4.833335102708124	0.00594858730022767	0.0004198084963755038	-3.006463550780108	0.0985398543495233	-2.116558346841328	2.796732845767688	-0.001211373399357518	0.004967316925975904	-4.557787511379064	-2.208366759132431	0.08458966973198781	-0.01818535343525687	-2.000221636594192	1.583805249108082	0.0182670830176552	0.001154102272067073	-0.6341532345115779	-0.1849563283078286	-0.02258395194249294	-0.02999223701147385	-2.60762236753066	-4.747656988314558	0.3685125903240585	-0.1051635009586643	-0.05554976108807169	0.08110517076738413	0.07754313106685588	0.09128806352669351	1.851246319365361e-12	-3.486413492477617e-13
0.05	-0.0452719810635798	-0.008910913392264359	0.1078508411422937	0.2534003154832828	0.8999187285144138	-0.005117842148741964	-0.2663885704930874	-0.04092908505617518	-0.07116970593040155	0.4760291410327063	-0.002187436599896089	-0.05290681186226846	0.01329906716578905	0.001297817845435387	-0.09907871622213751	0.3456173172699668	0.1776125810971169	-0.3456173172700143	-0.1776125810971679	-0.4107721044670353	-0.03087656921189871	0.02365452491388557	0.100561879363637	-0.1591016558343907	-0.03949252734615057	0.03638485940752673	-0.03550103798374595	0.5434989839337735	0.9294973522835327	0.0783151114049071	0.005299639937168571	0.866482045253522	0.04612224532441755	0.6517258552125467	-0.8179839975793178	-0.4951193156250489	1.820047564220208	0.1547275573966929	0.08796799168399626	0.4770915760473594	-1.163624528339695	-0.8646194319514967	-1.549453459904778	1.053768281023083	-2.047955796288013	0.2144072174694025	1.331855758976463	0.07821483877832681	5.252243995713512	1.766101800151093	-5.252243995713523	-1.766101800151112	0.002596044575700772	-0.3904361645272721	0.0481138796311719	-1.331382684032461	0.3955992986488329	-0.3119984165813247	-4.640471534273524	-1.967346796198559	-0.5496445445020679	-0.7697480116513321	-2.318227641266115	-1.284009265209626	4.710969150899252	0.3647536596024491	0.02661278270813319	0.03203705002319208	0.01370586214884329	0.01897406386799769	0.07571543869276535	0.05179797526456854	0.04437419253903881	0.0463042876081946	0.001033248320843633	0.03691047391508975	0.3342245498184164	0.3421002615418495	0.3473645496736704	0.3985125256299769	0.09519840719177183	0.08206297689393037	0.001069083510630788	0.030120145438925	0.001467594770656473	0.1240548189173276	0.001021227707372534	0.01910215273684659	0.001009558656547497	0.01031371494636945	0.001005063598271316	0.07995967891563285	0.001002549358301019	0.04798560762821373	0.05354678039826823	0.05154305782731343	0.04421639675261627	0.06813660120938499	0.0305197790553945	0.06616429458188458	0.01545944495542159	0.03204099105453919	0.001014623235858855	0.008840940377161516	0.002636244127845735	0.01591209504039751	0.03521549485201619	0.02111183969527049	0.01455482873494506	0.01982066138097879	0.105535915827146	0.1008331694079095	0.05692848051705494	0.09301668892559166	0.3028672154847524	0.3063097597663586	0.001338340112446128	0.01824595330237168	0.001415482155775562	0.0155969786157648	0.001011402287744753	0.01393059584097561	0.04672360341591527	0.02907190380984486	0.001012089872982607	0.01914114240143567	0.001083285956545975	0.02508292087578661	0.001024652491421163	0.0329084063988014	0.05029230937220516	0.03297554968145463	0.03851267932230602	0.04429396678695279	0.001001569718433272	0.003735870745281346	0.001027177825490689	0.01272747661547324	0.3762824809752293	0.4561243339106373	0.001005771351842578	0.0150930782355033	0.009529174409605257	0.03872565297884271	0.1097479226974045	0.0936141381600928	0.1026017567656512	0.08092564980686595	0.109405110506407	0.09511875324479974	0.06973243076881688	0.1021816785616891	0.168406347539507	0.1927651607060977	0.001003031903327271	0.005835518070527479	0.001010092912888502	0.002298959943334788	0.1767050178871601	0.1403899204367878	0.001006109062570964	0.01493012781259703	0.001010349387576653	0.0221710491084054	0.04693728160831542	0.04902266585882983	0.001005285058736034	0.02583960931031565	0.07346291003115078	0.2325429605939558	0.1574667854298578	0.1555189786022987	0.2610791435408175	0.2135120638706566	0.3417655475762419	0.1740275822055586	0.3990762567352025	0.1837221412007672	0.001000534732845172	0.003753926764834682	0.0010024137395625	0.006236462429707207	0.04354843283058357	0.04598889881114277	0.01432297428535814	0.03194330358919369	0.3388175671499144	0.3454988991295611	0.05669084368469747	0.08826084797436928	0.001018085143308425	0.009899519073556856	0.001050481306268048	0.01487972711080855	0.3442183538018379	0.2848013098941611	0.2859906158804502	0.2319851141125064	0.001020583022502446	0.01281951484913556	0.001005931029284574	0.001024811815932037	0.2025135694134109	0.1175013979322796	0.0506618759491487	0.06991713332671759	0.001003780484364095	0.004632478216823405	0.001010087995689469	0.01912372240777116	0.01524687231600644	0.08275099982422639	0.09621731261918509	0.1191985426952507	0.002981698245491371	0.0001894812406550977	0.00115566876623714	0.005849958447295173	0.2978710062887888	0.1257093740877856	0.3115143733781417	0.3666690912266081	0.001001307517791963	0.03070872920135156	0.02683259974230547	0.03641891763079464	0.001002693550162927	0.02710661777889287	0.001001966429289657	0.008724174100778269	0.001000654994480758	0.00804918479164831	0.001001284574963553	0.01110666600838867	-0.004895412035208439	0.02093141141052883	-0.01126971659029596	-0.003025347423946097	-0.06488524353640547	-0.03361907163437015	-0.005047362938363944	-0.01300075220697578	0.002940003915975306	0.001015030845041997	0.06634870167012141	0.03677196933777188	0.001016267636081877	0.3272893333657091	0.3799988222738226	0.06565246173950497	0.001047987706936684	0.00133732595318877	0.001015086267285066	0.001007483115221103	0.001003207135801548	0.001001566168409451	0.06146380078273644	0.07073792364153825	0.0661131059149975	0.004776650629917798	0.001011627471143364	0.001003480840646774	0.002475003666630293	0.004372826971370835	0.07977170145768919	0.04451088313145037	0.2897165065349893	0.001015744676149548	0.001050433813341458	0.001005710311218024	0.002786401059243072	0.001013139030992385	0.00128195660579637	0.00101258937899053	0.04436929538972379	0.03597847514461689	0.001001049350205425	0.001013986739493627	0.4429226235383681	0.00100422624487357	0.001010808151711648	0.1327259737104153	0.1252956108173043	0.1324534221777672	0.1199176396217067	0.2446206028935244	0.001004009212183788	0.001017916801751136	0.1806866809470385	0.001002219278893586	0.001003314272811995	0.05063872741333213	0.001006329542786115	0.08904260949189356	0.1412929572615073	0.2473608439911692	0.2691240187011016	0.2757124812742039	0.00100054606448402	0.00100113120055803	0.001008523407268106	0.04459369128437948	0.2884902405146325	0.1109504460813216	0.001024916467142961	0.001060318712555326	0.2678485494837572	0.2346510497428001	0.001021894897990795	0.001007734823752642	0.1757141134556118	0.06600831038875238	0.001004605612929743	0.001011641122535539	0.001003946874464435	0.09789424255987605	0.008274278094443843	0.001527761892214086	0.2232675788130244	0.2318260020952278	0.001001442271863677	0.01931367376753767	0.001003234159502855	0.00100148774635299	0.001000487614955946	0.001000980219776793	-0.003330349060419382	0.02007006655490356	-0.01182357091827353	-0.001529859572096906	-0.06493333459395577	-0.03892965638849979	-0.006475610634617386	-0.01234794904950379	-6.321186478266797	-1.278772389035214	-1.27764755554969	-0.7076473919909659	-0.4567948577546179	-0.416685754642675	-0.0868217917157811	1.593627930100597	1.87829352863929	-1.313324134931176	-0.1168251544381551	0.0349349682546418	-0.0003822956480148733	-0.00343342181178225	-0.6444412023760988	-0.4755550759054074	0.3134543821769558	1.545258616810373	2.589961821031473	-0.6521001233856747	0.02498230971004437	-0.1929657175143472	-0.9630327804003391	-0.5565995938775019	0.8199594424030747	0.1019088887579878	0.2653720505209473	-0.06620845396217595	-0.08720992394346977	0.0006726443575938684	-1.356720308194923	-0.001187195408205613	0.1446822138954877	0.02706809765657819	-0.08974127857915852	-0.1381457715756629	0.003430111191651128	0.09740114726917974	2.701892991416136	0.001923792053520413	-0.5511702120160212	1.010957299000644	0.9574731983604404	0.997935615675717	2.695942900855487	3.377915055360182	0.01122131635156674	-0.04389943923293347	-0.9481147591788696	0.06925789184688205	0.1297631080613467	0.2489387921898338	0.0961201756072864	0.6113237870952105	1.336513675163428	0.7651104096986824	-3.376923133176007	-4.830415756878905	0.01930320760038554	-0.007829407729098637	-1.979272390435058	1.568070493607247	-2.701426065973342	3.696825081689967	0.003246683556016431	0.0196194424938131	-5.320679890082445	-2.760158185440852	0.07323818471422407	0.01326140558846558	-2.23636520963217	0.8903474191889893	-0.003390811037944038	0.01290016453831458	-0.211587721409384	-0.1443069429744741	0.04483283722719724	-0.01899327750773646	-2.639326449565401	-4.096194583785239	0.4536348122302223	-0.1069994597525777	-0.04516766548792652	0.09181238373849954	0.08873908924819296	0.1056009643391338	4.974003876656529e-13	-2.683673772193833e-13
0.06	-0.03858392191702055	-0.01701451509191036	0.1023409584608775	0.2714572225371739	0.901642278660243	-0.00416771730181468	-0.2584838081767034	-0.05224278944952204	-0.07887440586591728	0.4599067226412734	0.008600225666787481	-0.07116321537559914	0.01492969328653782	0.01448450126875241	-0.09786887101257222	0.4033260853094869	0.1946889474158561	-0.4033260853094965	-0.194688947415901	-0.4097176169055793	-0.03476882360967753	0.02409173290449274	0.08682197574921534	-0.1550962420299358	-0.04242432726574243	-0.01161447055669105	-0.05132280711677262	0.5376741600697361	0.9209139719024229	0.05179596004373704	-0.005012091273044717	0.902838193020686	0.04954808605082328	0.6843612368278432	-0.7904619644190642	-0.6017227396874992	1.789022244435702	0.1889033758726714	0.1020631469293167	1.10696847326602	-1.089370728809964	-0.6640443195743173	-1.662410282306056	1.091585256104718	-1.588573895513815	0.1052439736896734	1.288874607484873	0.1607847910425196	6.286070897441808	1.682557490234001	-6.286070897441809	-1.682557490234003	0.2034318857654144	-0.3851208713126581	0.03647387120250779	-1.413617644547303	0.3998117609464504	-0.2729401301801847	-4.935433695071436	-1.076376112227668	-0.5884250243904392	-0.9275436038012038	-2.949482429346573	-0.7545515660274851	2.352619403296106	0.3447377823122341	0.0150461318359361	0.02177525609733843	0.007683664687202097	0.01368933179773324	0.07234802238199424	0.04856874928134675	0.03911730304037995	0.04151744289713727	0.00102491286214905	0.03606200639416612	0.3230187760233129	0.3475438156691915	0.3569664890926997	0.4071563262712842	0.08271822561570849	0.07208972022950977	0.001057302385388462	0.02902385883211149	0.001367845783767328	0.1243847901584894	0.001018406907324488	0.01913015561891614	0.001008982670145034	0.01035137547792723	0.001004106234279749	0.07465189974220611	0.001002023160185357	0.04419971151916111	0.05737445624887679	0.05401891925843016	0.05902989265515737	0.0818881677125244	0.05590516522239911	0.09482814863785083	0.009574645413372449	0.02630864733624777	0.001013239523983516	0.00909021894212079	0.001853204151320627	0.01442826349046325	0.02042478151970138	0.01404340744387371	0.009738520642452625	0.01564048127599487	0.07613539163984942	0.09778002959079102	0.04032315363981519	0.08936438629714311	0.2889848213658092	0.2927705523210793	0.001184313135046829	0.01774468799739035	0.001239427055098774	0.01487264951339135	0.001008886755814099	0.01393390305417169	0.02711083124788528	0.01930398625202135	0.00101212351885001	0.01906280529103929	0.001256258320096077	0.02665909894491239	0.001019217523957658	0.03319551500086419	0.04329563607265622	0.0295370952586863	0.03483254739244702	0.04085405458464893	0.001001321063521069	0.003952719626917283	0.001021073490438303	0.01374903070700109	0.4006614737211507	0.470345475899624	0.001005198014020531	0.01513198807220786	0.00547107416854597	0.03442296240226826	0.1214514170952033	0.103715858285271	0.1141800030397751	0.09035138675834758	0.1210779258307375	0.104979564796227	0.09786447919302155	0.1268006615337568	0.1974455956622529	0.2153050783791544	0.001003652618680232	0.005860097723868129	0.001016149111841035	0.001849203663779446	0.1754055566068489	0.1283057928135638	0.001004284879502195	0.01575260471168365	0.001007089067959898	0.02370451657728324	0.04880860794496146	0.05118075955904055	0.001005812224861755	0.02675163717648784	0.0803757161517918	0.2368190921036197	0.140834931024749	0.1633576708972162	0.2498568776910025	0.2166904536783162	0.3119840034421215	0.1414878754772884	0.3517510918343987	0.137695551473055	0.001000546927212587	0.003943408984277571	0.001001868125235896	0.006321813133511905	0.02403196867943604	0.03128345504260922	0.03874532217171121	0.05049398181166369	0.3168691626366789	0.3165799203896414	0.09114174875714412	0.1274838169702815	0.00102361071453775	0.009868752478402413	0.001054875938540688	0.01496347248128985	0.3179965848899857	0.2354428567306047	0.2677639889533268	0.2049794518992343	0.001021566928287104	0.01357904190564992	0.001007405457980599	0.001211374018082245	0.187126078440918	0.09508218858785918	0.0578360237821288	0.07650622365325623	0.001004444128369649	0.004673164030130707	0.001010596906229497	0.01918258018154079	0.008498835766766313	0.08350934813113069	0.09739189324747631	0.1178538320302781	0.007492949582422444	0.0006874500636538412	0.001473728296339386	0.005675648044525896	0.2682915993104317	0.1006762555767673	0.2842054227549673	0.330456980517058	0.001001470225159205	0.03576189889017659	0.02061381644110447	0.03353592181951672	0.001003153643343142	0.02670427597745656	0.001001693879891248	0.009732324335291819	0.001000561050229213	0.009020807794258408	0.001001112339163146	0.01228590664022927	-0.004045360660031857	0.0198184121765567	-0.01182523922976419	-0.0009682167040891502	-0.06472804292851836	-0.03874303358398388	-0.006486127958512319	-0.01172314753200064	0.001047159336629647	0.00101510729098257	0.06905111934866938	0.02960342859347478	0.001015620155653913	0.2775095656138976	0.3743540742074311	0.06544795458301667	0.001042091799040222	0.001204291325509814	0.001015544345657632	0.001008984776400566	0.00100297203891126	0.001001373226454936	0.06285707590802285	0.08303014810937633	0.1026583806374328	0.001688033079861037	0.001011823338094856	0.001003305766422699	0.003883970157611109	0.004371147795927725	0.001019957838244651	0.001013415171369365	0.2383567729696086	0.001018755355730516	0.001047498417370702	0.001006487762580436	0.004548897811201471	0.001011460848820336	0.001559014425991622	0.001013866387587471	0.02727692301899498	0.02623829353919746	0.00100105375445647	0.001014807792081352	0.4613420523133264	0.001004828188199737	0.001014578207875104	0.1433424784880457	0.1353838797157993	0.1427877428529724	0.1490724385876997	0.2480957814978109	0.001004549598903078	0.001026123260763905	0.1672814088274431	0.001002375406123166	0.001003735524219168	0.05152363366817862	0.001006420887476522	0.09023636397132594	0.09335447103621551	0.2135833578735879	0.2363747602947685	0.2293714284652068	0.001000570167255435	0.001001382051887115	0.001010181016866411	0.08391286860208468	0.2584187976220006	0.1568686423609561	0.001032930528045977	0.001059144142822818	0.2617008868597303	0.2312992023913091	0.00102315830791	0.001009905790671149	0.1486410214049771	0.0677311123017458	0.001005560072270971	0.001010795516700031	0.001004066536449239	0.09994838158709346	0.01543156804437176	0.002025897878387235	0.2007305632507751	0.2294053307497391	0.001001792051103771	0.009017843396268701	0.001003949754167742	0.00100133541271883	0.001000439194011585	0.00100088713308339	-0.003552815084661917	0.01857958575341121	-0.01238159602497765	0.001369735449772628	-0.06446819648791223	-0.04377368413133987	-0.007930151640608249	-0.01013314209827364	-6.86455536778724	-1.345821506180454	-0.8930672207787458	-0.4249698883992984	-0.2455839924122795	-0.548802951571013	-0.08373312161126401	-0.7898625434142422	-0.4011323938037425	-0.7403078445583776	-0.09286801021708202	0.03378099239233136	0.007257572235134321	0.01015025650042218	-0.407063959156157	-0.2771257186806441	0.1967321763880913	1.216839542184066	3.015867639272885	-0.5313475252299775	0.02543786360306862	-0.09508162772051655	-0.5246014196923238	-0.3346828618532865	-1.64651346938699	-0.9171688440106383	-3.005247492878639	-0.03084789894423681	-0.04836826176150844	-0.0007661990752304723	-0.6106186891050062	-0.01971017576428503	0.1717939725599249	0.02989126478085247	-0.6247632500597877	-0.5350937533781174	0.03218234613834738	0.1107589771473762	-0.141646517249946	0.005746696388718986	-0.3228224679235023	1.016085179401163	0.9336217795236837	0.9802803354910578	2.224095231049259	1.150285049745712	-0.01279866706714824	-0.0453685111859086	-1.439682981757537	0.1000586310852748	0.1846489745560833	0.1928156125939191	0.08548839476179447	0.229767835021988	0.07970854410497291	-0.203910581544351	-3.059452332801021	-4.284383344196566	0.0157803179429979	0.03309518298241969	-0.9637633898644734	1.962957954478797	-3.041584861389258	4.057938997484458	-0.01282095117856501	-0.01029875564168387	-4.244498437409047	-2.506779186322793	0.08202333199677211	0.01991960889185895	-2.202470234570779	0.473586857455451	0.01884330947445776	-0.006283580177971854	0.393713301013875	-0.1288307165019345	0.04326318754381257	-0.01744370006466055	-2.306550596848982	-3.086526633890279	0.5606475438214307	-0.5417525592708876	-0.03540371981037957	0.1112772764683848	0.1067156040409248	0.1323138214130833	-1.090294581998178e-12	-1.853669794985874e-13
0.07000000000000001	-0.03151170522851426	-0.02469303256416614	0.09578925985524328	0.2891561446196468	0.9036835183290651	-0.003069181036877637	-0.2445173479442879	-0.06276225973086305	-0.08463648096343464	0.4427316143547351	0.01966905226104717	-0.08453375333690023	0.01523579540976852	0.02701273372094959	-0.09575676783517729	0.4706964495139668	0.2112770552619748	-0.4706964495139787	-0.2112770552620975	-0.406860464697606	-0.03858079735625163	0.02434507902029194	0.0723631836556103	-0.151125193242408	-0.04494062356317756	-0.06289279685008257	-0.05723306454913345	0.5322804463919675	0.9112119730170811	0.02023612117521999	-0.009867978118588236	0.9119089738627192	0.05247353441687087	0.7255476593608163	-0.7431829372269217	-0.6996031663238864	1.749824430458556	0.2181522917409545	0.1169116042013092	1.673851560727153	-1.012842778490936	-0.4810813604167755	-1.770879728597142	1.117208062707347	-1.095115362377524	-0.04096788875591068	1.212021532327692	0.2556503087965751	7.125983720267989	1.621715275180358	-7.125983720267996	-1.621715275180407	0.3682932869286178	-0.3753526289933906	0.01498827123788355	-1.469266369956799	0.3945477947923978	-0.2287181608364683	-5.364786701019994	-0.143236125325686	-0.4920839314490076	-1.02317339985138	-3.347753231770814	-0.2637378498326831	-0.5220707995010847	0.2406358738308352	0.008323762495346729	0.01579950720104354	0.004447151710348356	0.01087325483957196	0.06382492390226875	0.04270212027669423	0.03142296262870924	0.03517867543213675	0.001020322582282903	0.03524260871293014	0.3028116914214696	0.3310589399627517	0.3577451588749833	0.3954441021107146	0.07295220804552199	0.06474495609059758	0.001048022591258573	0.02789568560349015	0.001294037595645446	0.1246612255759832	0.002281858107309894	0.02013045921051887	0.00101320445340938	0.01044864453755642	0.001003533746439345	0.0716688734066666	0.001001684648956208	0.04227820451810029	0.06064171897508501	0.05598282613844604	0.07793124311509445	0.09779485601781829	0.08745275475597591	0.1277856248608754	0.005671848818882531	0.0223499205859299	0.001012346005674022	0.009341412911166263	0.001437235164728577	0.01332090753229991	0.01218657007295614	0.01008756775012903	0.006708101976408852	0.01301611199098222	0.04300084981730094	0.07361686844820071	0.02212831560848233	0.07893232098155277	0.264873686459095	0.2603351906311305	0.00223960567379201	0.01836795457323759	0.001145472942776297	0.01425597881319072	0.00100761525982503	0.01394034166649795	0.01602978317392377	0.01367686103152885	0.001012072847511923	0.01895019204007636	0.01113570041200299	0.03764289845948581	0.001016984046485134	0.03351845406524144	0.03429545560519027	0.02327288534348552	0.02897724017624708	0.03539909706831682	0.001001191691592771	0.004358371214874864	0.001020911390166846	0.01484228750367288	0.4136907312513281	0.4586549789062546	0.004577330780479534	0.01772568060892242	0.003301576022310846	0.03178170266061895	0.130761116397853	0.1127327517992652	0.1235048858930426	0.09875367233207206	0.1302454434406656	0.1135343389331637	0.1232320956985458	0.1466741509183526	0.2174500226318164	0.2236929817247038	0.00100779204613589	0.005870795283611282	0.001018374273958474	0.001416844442932006	0.1614865791145188	0.1108197681240431	0.001003399849256067	0.01687478869345646	0.00100537554690144	0.02571380525183684	0.0503150289805406	0.05306673266472681	0.001006435381524914	0.02753720459530117	0.07980228693810723	0.236772736300538	0.1145000593819722	0.1549650658348765	0.2251060421491884	0.2081496484870115	0.2683453326291169	0.1111157754061607	0.2935326502836123	0.09716271108487061	0.001000574010436539	0.004155221597225728	0.001001676426577373	0.006498952504166583	0.01312745434885409	0.02273577288735918	0.0561859110325252	0.06247600250312794	0.2918291890376828	0.2858165907944034	0.1224725046845366	0.1624834001567997	0.001028795519877867	0.009790646051094127	0.004165869035689181	0.01803093848583727	0.275766959925506	0.1955593620686409	0.2335794376650718	0.1801805121598913	0.001023848438309138	0.01446706875854857	0.001009322076538127	0.001427545114705053	0.1621054912272895	0.07371257779617739	0.06249770127080684	0.0802318013912066	0.00100574047856483	0.004722791322907329	0.001011090923157454	0.01919738717453068	0.01111031731205595	0.09057057946222723	0.09443293156317142	0.113500517404305	0.01043438693045318	0.000682385075257329	0.001609013636270452	0.005342070380384513	0.2313477940436749	0.07724133616406864	0.2621493396920163	0.3027949579288153	0.00100152088938141	0.04211402629644461	0.01407128357274419	0.02776989940093962	0.001004184051185527	0.02636771062911878	0.001001842261606657	0.01088567863571676	0.001000609014548998	0.01012242903290351	0.001001216680066261	0.01367186348153392	-0.002512737138806776	0.01808027508089264	-0.01237523180855905	-0.0001775700080662009	-0.06253844864260588	-0.04311840113174499	-0.007934134533066477	-0.01250913216640311	0.001029082885103081	0.001009867122051661	0.03889484664090183	0.0163069336120092	0.001015481881844427	0.2493534366337716	0.3458713885202196	0.05539218441622702	0.001035209166384674	0.001227998419961305	0.005787132800578233	0.001024885669099937	0.001002909148375137	0.001001297802880036	0.06635539037777995	0.1188636801803956	0.1505629830951726	0.001352362948834984	0.00101107156431028	0.00100320783790391	0.002460753920038061	0.002705127490412582	0.001014505975448699	0.001009686044069384	0.2015890320002887	0.005305762064729992	0.001047732887818012	0.001006126408550106	0.002791414323268203	0.001012493250258912	0.03864642421560511	0.00101533070664727	0.02054859506712851	0.0187636462097626	0.001001059853874378	0.001025764099230665	0.4241759360419681	0.01451461672696899	0.001013299616594681	0.1455250556573734	0.1385186916985184	0.1446253765837387	0.1682750294954552	0.2549836867901317	0.001018488072747879	0.001016093063273728	0.1141537604469079	0.001002566309746191	0.0010034711285289	0.05269305464429979	0.001007644846993943	0.06931128763313199	0.05954488436888439	0.1508597407607315	0.1363171995468727	0.12806188096681	0.001000629293000898	0.001001557206837311	0.001008288348557379	0.07124505135244	0.2282670563870999	0.1750390135639129	0.001035258717306499	0.01281167673643554	0.1313789323487235	0.1161618129776727	0.001028815878734503	0.001012510418395173	0.09715507761406014	0.06889209337625989	0.001008383644210688	0.001012289932551827	0.02482783801057282	0.0820012152698581	0.01199921591694173	0.001516547833206069	0.129981013010298	0.212179880717156	0.001001388798460469	0.005010233039221793	0.001006361879773166	0.001002556162584356	0.001000844843433991	0.001001695959175049	-0.0001480512608974124	0.0159426894472137	-0.01292013301421899	-0.0006247676783147941	-0.05880505608044868	-0.04696954227983027	-0.009385327421587219	-0.01519590885530945	-7.40804883780972	-1.438937602162188	-0.376949787075073	-0.1733897767279267	-0.9045426118901129	-0.7193836927863267	-0.07902830291323279	-2.352719263735832	-1.821204108887639	-0.737129226425644	-0.1224134951870372	0.02220878109974302	0.1864152097606899	0.01075200138286512	-0.199732728909452	-0.1167217344752326	0.196248247602742	1.919075593372606	3.521147057992876	-0.2873657888188667	0.0251118469247367	-0.1125560303468118	-0.295158778578015	-0.2115008314750461	-2.732018442290002	-1.022380010876899	-3.453297085087843	0.1473663985030632	-0.06540196262436138	0.001643325884226254	-0.4908772915012892	-0.007488765801260399	1.87176937958101	0.03445079103490555	-0.6081462164235274	-0.5620278900559085	0.04526913749245776	0.1097146343153098	-2.049244294418087	0.4826641780109304	-0.2078532248488912	0.7759197414349995	0.7375076975918693	0.7229711807875425	1.752670621555167	0.5470620462910911	0.007816794566282436	-0.03967237109057168	-2.034317958272063	0.1269015459049669	0.223562838171578	0.1806851546650907	0.07169976295594513	-0.2328257801362503	-1.729284299261491	-1.539833684711349	-3.04864489042176	-3.840409573651304	0.02444629489081143	0.0120580283660433	-0.7048882407323229	0.5175383112886953	-3.103682942241416	2.983227341781566	-0.004985486545417897	0.5649279349174706	-3.959684957852332	-2.594235269826614	0.09782401213696208	0.02487864929735068	-2.071970798003921	0.2785156112046014	-0.0002731008665817891	0.004576654301277749	0.9925749113065208	-0.7089147226316117	-0.03302599450604396	-0.04576792135574199	-2.421971588767239	-2.508427302227807	0.7220514884093437	-0.5846978698624582	-0.02960497227327481	0.119652574814991	0.1135714662762307	0.145559117037184	-1.475517841217817e-12	2.788633097868883e-13
0.08	-0.02416365755902462	-0.03183700197978964	0.08852917143663376	0.3064349563142122	0.9059814791713867	-0.001844135254729833	-0.225256217211953	-0.07246603404028025	-0.08835024628394265	0.4245237609984065	0.03084494692056696	-0.09325715593584186	0.01417144871943659	0.03862992490256056	-0.09287557554959136	0.5446053952511428	0.2268562768430109	-0.5446053952511478	-0.2268562768430222	-0.4023458565450388	-0.04223745120935905	0.0244073567148602	0.05761413643432914	-0.1472022901694252	-0.04696667111305854	-0.1198013073252578	-0.05493874464497484	0.5277971570350367	0.9002441593736678	-0.0148644623399919	-0.01122908920476569	0.8927246257385033	0.05436648318608737	0.7395274329749194	-0.6835523530727647	-0.7434007022752993	1.705000166854179	0.2402476104722888	0.1273650503714718	2.165902573249308	-0.9262315344290653	-0.2543823641678733	-1.868959296305011	1.112998869194609	-0.6591468230480696	-0.1688457888018288	1.106666353331479	0.3146026126734644	7.593787203981077	1.480780237217619	-7.593787203981077	-1.480780237217622	0.5349230746840163	-0.3540568926193716	-0.001739813043689158	-1.471668670081879	0.3901826180376606	-0.1748903806693246	-6.061470531422896	0.5645393550542273	-0.4063401602227488	-1.180706555415182	-3.657631358687083	-0.05559641413998843	-3.298406389956442	0.1382378629468591	0.004838772651503578	0.01273891578657662	0.002799978017905555	0.009518650793980796	0.04530024641520696	0.03094188097597812	0.02093943503857558	0.02712110601414495	0.001017959326697072	0.0345038025704304	0.2795432678499131	0.3035772970772629	0.3488935033414703	0.3731344106820254	0.06290652523835362	0.05717745083586916	0.001039941722377907	0.02678265173384962	0.001268975594685544	0.1248430195802951	0.005286393188232182	0.02273070108781565	0.001023268526122899	0.01059538442514533	0.00100321618576675	0.07045341674491461	0.001001477748425648	0.04167435577078052	0.06399540849233019	0.05794786517004323	0.1035481356970985	0.119361229069787	0.1244252681207541	0.1641614788511683	0.003513655736427441	0.02002197228085916	0.001011523394766563	0.009598674215638954	0.001228857496116943	0.01245381355508171	0.007180668921592987	0.007568386683200323	0.004337303380303041	0.01098426792271672	0.02372394372031745	0.05222166708147177	0.01219510652023492	0.07185407024401348	0.2357183710559544	0.2242751658198539	0.004900294815414594	0.02052931965520057	0.001098609922975805	0.01375588857321846	0.001006799059278208	0.01395855765942189	0.009294771937418872	0.009965021692272643	0.001012563955244229	0.01881950409430657	0.03385268754473255	0.06103055552102926	0.001016600345203759	0.0338796156804818	0.02623117031401948	0.01777282126134101	0.02228490470923006	0.02949089398030185	0.001001130089933024	0.004784525697516025	0.001026311076406417	0.01597976843613248	0.4106767772867482	0.4323047617515487	0.01301278327435848	0.02417871897360969	0.002204520857878884	0.03021742301611563	0.1370773217950242	0.1190067774747087	0.1301892644939839	0.1049149879575402	0.1363382445325391	0.1192849221897921	0.1452692747769912	0.1618954334784672	0.2322701820130524	0.2266416478434538	0.001016833340733181	0.005874005925975565	0.001014468789646214	0.001084375479510652	0.1316226290582901	0.08808351360559503	0.001003053056652713	0.01834110324258584	0.0010043869471123	0.02830285489704566	0.05166366356929084	0.05472058557467821	0.001007359089230189	0.02818712591602726	0.07026015997018148	0.2322868408109952	0.0839736981967738	0.1293508900581817	0.1854951855224239	0.1851821154241239	0.2023431840770864	0.07984143348890967	0.216943051584834	0.06052286319587206	0.001000617123004695	0.004389616686598903	0.001001668248018769	0.006757480445307082	0.007372577184960067	0.0180033862374624	0.05954275129205305	0.06252659058676205	0.2644959104148294	0.2546542238532234	0.1472092281726655	0.1879733578449501	0.001032551315943985	0.009725339702475501	0.01151721535852381	0.02508475074762304	0.1997542103811811	0.1516994683162793	0.1675113076548115	0.1502702163372927	0.001027818744673261	0.01558036162005099	0.001011582864867295	0.001740227781389948	0.1256415081180975	0.05363239514300577	0.06555927166606113	0.08221627429853098	0.001007800818030409	0.00484059701401128	0.001012085363443495	0.01918074672671136	0.02396605249701596	0.1028416852792895	0.08500058829894835	0.1043338872988196	0.01022847983184185	0.0002519339876493229	0.001422095543763187	0.004830367845400847	0.1803153174031439	0.05140605773980982	0.2413848349485447	0.2790374461030531	0.001001344479467608	0.05044839967788259	0.008693973415673554	0.0223770455137824	0.001005905662754138	0.02615826408305957	0.001002527099995884	0.0121305556558659	0.001000835912762338	0.01129149357154517	0.001001673443105004	0.01521072038496447	0.0002679799174446809	0.01574296517820624	-0.01291758732765155	-0.001243689861450524	-0.05803315694232631	-0.04670742907999224	-0.009386920578570455	-0.01614630488256137	0.001011006433574617	0.001004626953126976	0.008738573933147392	0.003010438630546966	0.001015343608032028	0.2211973076536464	0.3173887028330109	0.04533641424944189	0.001028326533734443	0.001251705514414613	0.0105587212555096	0.001040786561816696	0.001002846257844663	0.001001222379315328	0.06985370484752253	0.1546972122514107	0.1984675855529182	0.001016692817810063	0.001010319790524877	0.001003109909381267	0.001037537682456009	0.00103910718489328	0.001009054112672331	0.001005956916772047	0.1648212910309759	0.009592768773725006	0.001047967358276382	0.001005765054518409	0.001033930835330938	0.001013525651660742	0.07573383400521093	0.001016795025706993	0.01382026711527077	0.01128899888033108	0.001001065953318718	0.00103672040636736	0.387009819770615	0.02802440526575037	0.001012021025311862	0.1477076328267006	0.1416535036812363	0.1464630103145044	0.1874776204032072	0.2618715920824476	0.001032426546624939	0.00100606286579004	0.0610261120663728	0.001002757213366391	0.001003206732833446	0.05386247562041901	0.001008868806508922	0.04838621129493682	0.02573529770155576	0.08813612364787614	0.03625963879897683	0.02675233346841326	0.001000688418753531	0.001001732361784828	0.00100639568025902	0.05857723410279307	0.1981153151521994	0.1932093847668708	0.001037586906574828	0.02456420933005942	0.001056977837711465	0.001024423564032263	0.001034473449543821	0.001015115046119497	0.04566913382314459	0.07005307445076375	0.001011207216159281	0.001013784348359783	0.04865160948469041	0.06405404895262215	0.008566863789510699	0.001007197788030861	0.05923146276982303	0.1949544306845736	0.00100098554582959	0.001002622682205931	0.001008774005390997	0.001003776912456163	0.00100125049286283	0.001002504785269616	0.003256712562867361	0.01330579314101614	-0.01345867000346031	-0.00261927080640224	-0.05314191567298496	-0.05016540042832048	-0.01084050320256611	-0.02025867561234567	-7.889681196675529	-1.596415491315489	-0.3100357241448469	-0.1326753058150298	-1.42430605162712	-0.8925633421837613	-0.06761481385761052	-2.989215979218277	-2.520625847424726	-0.7848560678377584	-0.08984013851282996	0.01485270974870204	0.3272452293900802	0.02004442214205313	-0.05355002439171479	-0.0135940679304742	0.1969586066720239	2.348776491495312	3.699543192748425	-0.2051918361095264	0.02665133075338312	-0.04702923150627621	-0.2372696941993564	-0.2161778182280729	-1.092921514251005	-0.2464059284200803	-3.730180117138302	0.2767718022696368	-0.02505216978344045	0.001589277112357389	-0.2275615128184904	-0.02332512004827669	2.65256548193843	0.03753577496482218	-0.4719340834473915	-0.6257428676989444	0.03628292507321433	0.1196038043321128	-3.073590549507709	0.7776158619856806	-0.1074264485267234	0.4675116116920706	0.4854277898675444	0.4194421594306227	1.293653866135901	0.06243760436766824	-0.014296050563785	-0.0253904597354247	-2.489728947548337	0.1688847445669629	0.3006011686872868	0.1463915734362178	0.0583591752769349	-0.6581401022636859	-3.364605598767372	-3.089256155862075	-3.239900702028802	-3.505784844365205	0.02029681319025221	0.04937289709255361	-0.2007042887462284	-0.4233285671099652	-3.121392330567464	2.156013897795109	-0.01026093541766516	0.786970495868669	-5.03977825549173	-3.529050402974787	0.1270765337761609	0.03922192291226087	-1.944584606873409	0.1253658912993373	0.03247898915966753	-0.01257307347305471	1.435688198205936	-1.091493812410411	-0.04181403232964365	-0.05306867425333462	-2.786622399170144	-2.305624481386116	0.9570967388548171	-0.4671188529883941	-0.009979959413052434	0.1295818204461882	0.1202042640407443	0.1628938338600573	-1.692954350142917e-12	7.962884676627837e-13
0.09	-0.01696799017795427	-0.03840072083178926	0.08126509168163805	0.3232446600362155	0.9084436307937259	-0.0005504506493870149	-0.2014432283996612	-0.08138211783471253	-0.08950551407123623	0.4055388264300641	0.04181755297504307	-0.0981630881482488	0.01214936424387565	0.04912338576793787	-0.08976838012738636	0.6211624363861576	0.240694679745975	-0.6211624363862536	-0.2406946797458611	-0.3961501819563021	-0.04562225641627364	0.02433132180211533	0.04310223467891625	-0.1433028291501479	-0.04842435146593355	-0.1840634346442593	-0.04660928306299669	0.5239474457570256	0.8872557697088579	-0.05306708253767525	-0.01172437273425431	0.8436928823869878	0.05497167083519694	0.6902729408369199	-0.6318441116638986	-0.6965088869734727	1.656890647154464	0.2499331391801187	0.1301923551362169	2.578758757887286	-0.8617884658169069	0.04588931953991535	-1.920217052374102	1.077396955821772	-0.3451090608218435	-0.2236248767565487	0.9934737671040251	0.2948025412064537	7.65742927046361	1.277956420856735	-7.657429270463601	-1.277956420856792	0.6979568009758311	-0.3232800262213189	-0.01387713152933533	-1.431329504737105	0.3895711774606542	-0.1184574818577856	-6.572955945010822	1.066350392752776	-0.35593680087147	-1.409205326239263	-3.498009610398908	-0.04165697592549412	-6.403569646147473	-0.005712721612914497	0.002973307122556794	0.0110863077570464	0.00192244644571272	0.008829648139702226	0.02755644621800116	0.0197135678844092	0.01215562774720078	0.01985241948597182	0.001016579850284439	0.03387605117155876	0.2563525553207355	0.2729998021447092	0.3347774024178211	0.346827292523789	0.05417891252634525	0.05036674482296213	0.001036396465939734	0.02579057092014072	0.001255709331232671	0.1248874703822717	0.01071010753692997	0.02718810423207602	0.00103358376391064	0.01078343101858674	0.001003037292939115	0.07059786616568552	0.001001352313984701	0.04202147266473705	0.06471543596806965	0.05806807732226462	0.1289111402177098	0.1414756161712607	0.1730713564429644	0.2093361268036989	0.002294165361887972	0.01857237303354105	0.001011698041416496	0.00985685858700249	0.00111832704197745	0.01177331444625766	0.004198826301355908	0.005908100806258572	0.002728592135469625	0.009592170720801018	0.01296037481446475	0.04179751035675017	0.00680310931466342	0.06903158816993454	0.2049886525402832	0.1879573028567832	0.006055161231008657	0.02185217598428283	0.001073783820649266	0.01338873555125293	0.001006310978869868	0.01399383637851311	0.005293733388842909	0.007537363671428418	0.001013531766934794	0.01869365726315255	0.05633871698737957	0.08642049908341952	0.001016672636324649	0.03426738698465945	0.01909108971029358	0.01337114187351172	0.01609631019904955	0.02404536788882166	0.001001101079676244	0.005194774762115069	0.01872938331979036	0.03243021960064468	0.3983297744018317	0.4000316008277315	0.02591356826182336	0.03366882173643772	0.001620290791926771	0.0292736007223197	0.1412371466076664	0.1226695680013986	0.1348270612505843	0.1088521003006653	0.140290708425887	0.1225609173556383	0.1593055707975858	0.1700006127121073	0.2379612003103443	0.2239138654671863	0.001950511095861762	0.006611053037529618	0.001010412420680491	0.0009043727483723548	0.1017500955988774	0.06725379360290824	0.01151755059015923	0.03165325979416743	0.02359275200465264	0.05604986132557361	0.05132175750108899	0.05463786059708073	0.001008422039813762	0.02872603059634632	0.05701875977275689	0.2239435237698828	0.07017427350386564	0.1019526883050781	0.1424448198624216	0.1486662411980155	0.1356085361487763	0.0501190924742252	0.1429867085293366	0.03012056680725619	0.001000670110550156	0.004644705032506014	0.001001743595414945	0.007089834602746268	0.004282721273812544	0.01544049099334751	0.05868924548115501	0.05912182875134946	0.2372059092367671	0.22452190317044	0.1624398235400232	0.2038532265132388	0.001287630556966964	0.009970585856203881	0.02087497010325831	0.03383947697426858	0.1236855806302624	0.1021864165569907	0.1016006044993029	0.1125665097651637	0.02119044190260563	0.03916576839650282	0.001013690744742827	0.002178591504781843	0.09128729992436435	0.03733798672641713	0.06655709539024077	0.08227261048283034	0.00101058919880531	0.005107840746794861	0.001013649899617958	0.01915430842786407	0.03952579023107276	0.1157786602728634	0.07535486094794804	0.09511529806982491	0.00985676435883763	7.468770232967798e-07	0.00121903774146626	0.004392909981485302	0.1273355328056069	0.02612483955356044	0.2242966789163894	0.2568797574874569	0.04972456016439668	0.103865913967225	0.01330860927586504	0.0236970022051854	0.001007519865556252	0.0261721385086239	0.001003935176960701	0.01342096565037357	0.001001318754782967	0.01248498207222551	0.001002670650861193	0.01684407263616506	0.002508678367172977	0.01317786912944001	-0.01344479516666162	-0.001568622981528092	-0.05307384394722622	-0.04973808983811773	-0.01090238367545355	-0.01785974875543952	0.001008882202259753	0.001004108241299777	0.004872917723886407	0.002013457050893393	0.001014975477468543	0.2049977171780538	0.2955593335515121	0.04141998159996577	0.001036412439166015	0.001233585951624473	0.02154491605349939	0.001047308764506485	0.001002855241091681	0.00100122126973562	0.06198273518473335	0.1748843006451153	0.2919428760397196	0.001014677318005875	0.001013199686003065	0.001003319462990417	0.001039822715268284	0.0010367636856336	0.001008576552816489	0.001005859591930555	0.1383109186246053	0.005305415381187959	0.001047916302563902	0.001005835178624574	0.001022255028285899	0.001015396308213137	0.0897817030145887	0.001016707975054941	0.008730874655380335	0.00746927994467825	0.00100107506613435	0.06906023339130758	0.3577307354891739	0.05066375293949497	0.001008519538600603	0.1474263250758098	0.1418839800919928	0.1461311008341826	0.1754910514296222	0.2359178203348566	0.00452464556605908	0.00100629925787379	0.05569183697089911	0.041077923549409	0.08832596107996037	0.04835747850166356	0.001010086182581895	0.03312415135352841	0.07380527057918029	0.06021578996047074	0.01863234620784138	0.01387808162424141	0.001000756417496721	0.001001897854493083	0.001006495189625833	0.05679418956501872	0.1769074148344684	0.1800197223605456	0.001989557248829794	0.03675245161636863	0.001030560033356946	0.001013484022976784	0.07874430069986553	0.001016535384791984	0.03893745474633013	0.06591435859919752	0.001015423387654607	0.001016541961744993	0.06503588576554099	0.06119457176779293	0.01021154604311106	0.00100767735087151	0.03011663325941135	0.192399372964286	0.1953833729313759	0.03290824109738066	0.001009559963500323	0.001006774242395225	0.001002304126011395	0.001004726788679172	0.004150949460345865	0.01051043387141286	-0.01396090313623277	-0.001053037841706753	-0.04806007357151956	-0.05242690212408097	-0.01246735115064655	-0.01765405114279245	-8.243373279102354	-1.875318871090776	-0.07193734818419187	-0.02661087778747822	-0.8709351698631458	-0.5719293753133514	-0.0570248243925972	-3.056791020602558	-2.684153924690388	-0.5918693993203936	-0.09989048500672627	-0.003584610204461138	0.5555287102516768	0.01759978771116375	0.07378505884818801	0.07622100642941537	-0.1535059144898527	2.077830581451864	5.244370937310117	-0.09983966530192129	0.02538107166632771	-0.07568691434545667	-0.1124746991974211	-0.0834576092241588	-0.9010992601798308	-0.2621083529087498	-3.470787556097137	-0.00506931600009295	-0.03985296302733987	0.004968391124358007	-0.2269313732347139	-0.006694340012905917	2.379763077851857	0.03977970862954918	-0.4064449676354999	-0.4784960708129037	0.04252335118855527	2.872770428652347	-3.302916097338037	1.105793897172055	-0.07952898752021346	0.2642110909699585	0.3004205862101347	0.2345274402116232	0.3588529922250937	-0.6053323377331609	0.1434264392731456	-0.01037836903581683	-1.69428680273568	2.348865521394502	4.772933506651688	-0.1459961537539117	0.04992721406108139	-0.9980144289130249	-2.166904526941533	-4.123554345953509	-2.59276302284548	-2.472300246194075	0.02853912676266232	0.02642170872533849	-0.2529568706428194	-0.278140209452462	-2.890780499126798	1.030182077553531	0.05579987774216347	0.9449663677688875	-4.321825925377268	-3.607353336718726	4.344088205398419	0.05081639886564976	-1.320700430163779	-0.1052284379463027	0.02990287825396995	0.002514464284433972	1.176932593320944	-0.770060068822267	-0.01049602969563923	-0.03493752772796198	-2.153327303251715	-2.11130277192085	8.607624790440152	0.5447121888368183	0.01725747367776889	0.1284945215073388	0.1182457198046506	0.1638934319374754	-2.49977892622501e-13	1.433481941047586e-13
0.1	-0.01054486078874581	-0.04452693809944064	0.07485712093213068	0.3395717706493349	0.9109351504603592	0.0007361215369712875	-0.1740397706809324	-0.08979786818412715	-0.086981249636711	0.3862756312526739	0.05231037831952274	-0.1006207259800328	0.009937875777618345	0.05852835919156907	-0.08722020333683771	0.696550145609214	0.2522365268094965	-0.6965501456092424	-0.2522365268094625	-0.3885118213672913	-0.0487105692829289	0.02412161484379135	0.02897518986476408	-0.1394136347873603	-0.04937205658925118	-0.2469004464781197	-0.03431178816123247	0.5208317269077627	0.8722153738749856	-0.07512699313899175	-0.01202616240682238	0.7667406854996365	0.05448198098405706	0.5850198346083044	-0.5960520361939547	-0.5721789011633007	1.60848154507739	0.2461212195456251	0.1259425665745738	2.883996354507059	-0.8261648454353908	0.4815240801848421	-1.924611418054902	1.017042727212978	-0.1694879469235966	-0.2067265867206397	0.8889688649406818	0.2027988863368856	7.359920821589596	1.02146906932984	-7.359920821589597	-1.021469069329842	0.8234602747386768	-0.294758424567478	-0.02847422215950983	-1.394697281829184	0.3881292867400541	-0.07289533475784128	-5.776447434396096	1.358146019034815	-0.2595416744730228	-1.591107789227408	-0.4290894394149538	-0.01689764275235856	-8.882497097126272	-0.08073763710026577	0.002030954823915794	0.01027113949689049	0.001481643779334618	0.008556720184171054	0.01595375833758887	0.01253160551459172	0.007066739430082926	0.01546741027037009	0.001015706287001069	0.03338151891318752	0.2351842684897052	0.2438313163989415	0.31793373914097	0.3205842093788251	0.04753000130249202	0.04504837755667499	0.001038669309009583	0.02495855281716665	0.001240016050213773	0.1248188861590229	0.01878407950088928	0.03366714150866383	0.001042001455081969	0.01094807800284349	0.001002952385850658	0.07175602092797055	0.001001289073641904	0.04306284709353191	0.06158237548903797	0.05526595211530339	0.1513730484887938	0.1609924337518872	0.2358337056468531	0.2672285883885421	0.001679849959011155	0.01772294593650204	0.001013225973939297	0.01011420621255596	0.001063162827842988	0.0112077487867208	0.00268668156226832	0.004965148340625157	0.0019167104568834	0.008890795999591547	0.00728439044942702	0.03601589328749538	0.004033410392800143	0.06773154585545209	0.1748535867482044	0.1561115130854449	0.004506910668985227	0.02057055774440239	0.001061348825828294	0.01312933874334378	0.001006102140300963	0.0140479639710028	0.003246961643892056	0.006047168590248835	0.001014951198186781	0.01858861536415168	0.07425703976815688	0.1077126140244065	0.001016665218517765	0.03467043430834171	0.01285589177421222	0.009683058437965669	0.01099542913342222	0.01961829815975102	0.001001091140643976	0.005570121988136419	0.05923993571839035	0.06748085701113382	0.3804467772666075	0.3678089505630504	0.04308483794537663	0.04600238104888328	0.001325683620627019	0.02866302371963862	0.1435980913832091	0.1242742912406362	0.1376599475241039	0.1108919178309077	0.1425068368861612	0.1239508823235592	0.1629320056931341	0.1697019135556195	0.2321756853590774	0.2145882359266021	0.004156600325145957	0.008376954039065507	0.001008503465711367	0.0008814424478486343	0.08118941722353117	0.05383634255586763	0.03593792888718537	0.06242479278349876	0.07484537090438993	0.1142441928228528	0.04861388626316295	0.05213947080360116	0.001009562240032752	0.02919577926415696	0.04255462572837567	0.2125767297738185	0.08320054541343917	0.0849754040175318	0.1032459461475218	0.1045183153730942	0.08379088746649541	0.03022226259325634	0.08768313435964582	0.0131243420153391	0.001000730607431594	0.004916764636900397	0.001001864038457305	0.00747239010660216	0.002713907818334888	0.0141226066135913	0.05741436973696235	0.05655345820797272	0.2114282956194433	0.1971244400080022	0.1663269810952846	0.2087814442296964	0.001890751669427771	0.01077113148900638	0.03142226768913838	0.04360391046966623	0.07260981415274011	0.07608307322866766	0.05860261081562941	0.08620990109773789	0.06712649864782312	0.09754379340625736	0.001015454676178423	0.002803867300668585	0.06734059192297087	0.02709031946522627	0.06526103595370381	0.08028910986945491	0.001014091804990548	0.005617316996133516	0.001015811236998799	0.01913561697258841	0.0550541365873588	0.1268848530021481	0.06857060169073463	0.08857596521364243	0.01047583115777202	5.605956858642367e-07	0.001117692437901596	0.00412132470689305	0.08068016543938007	0.01066539037148163	0.2122699145972059	0.2371036000607816	0.1565390291462018	0.2002252689152646	0.03095903998057414	0.0295433292418737	0.001008719733793427	0.02659346613879924	0.00100613827522529	0.01470033294722555	0.001002087137089904	0.01365145364177867	0.001004280563832108	0.01849092533499023	0.00385173578206813	0.01045926426678236	-0.01395535320151334	-0.0006327787117572543	-0.04803284488121624	-0.0522559778879998	-0.01249210333980147	-0.01669448040002985	0.001006757970950278	0.001003589529470926	0.001007261514636039	0.001016475471246866	0.001014607346902621	0.1887981267024599	0.2737299642700111	0.03750354895049569	0.001044498344599411	0.00121546638883652	0.03253111085149515	0.001053830967196065	0.001002864224331957	0.001001220160142428	0.05411176552192697	0.1950713890388172	0.3854181665265319	0.001012661818203192	0.001016079581488207	0.00100352901659869	0.001042107748076698	0.001034420186374043	0.001008098992973043	0.001005762267086436	0.1118005462182278	0.001018061988635348	0.001047865246860577	0.001005905302730306	0.001010579221241475	0.001017266964777551	0.103829572023967	0.001016620924403664	0.003641482195498041	0.003649561009030701	0.001001084178921295	0.1370837463762735	0.3284516512077286	0.07330310061323707	0.001005018051888875	0.1471450173249191	0.142114456502749	0.1457991913538608	0.1635044824560355	0.2099640485872659	0.008016864585471335	0.001006535649957789	0.05035756187542807	0.08115308988545983	0.1756487154271021	0.04285248138290747	0.001011303558651169	0.01786209141212009	0.1218752434568031	0.03229545627306509	0.001005053616705866	0.001003829780068812	0.001000824416244121	0.001002063347202736	0.001006594699004694	0.05501114502724458	0.1556995145167367	0.1668300599542231	0.002941527591085004	0.04894069390268449	0.001004142229001438	0.001002544481926109	0.1564541279502257	0.001017955723467228	0.03220577566951741	0.06177564274762307	0.001019639559159471	0.001019299575129953	0.08142016204638811	0.05833509458296435	0.01185622829671054	0.001008156913713905	0.001001803748993261	0.1898443152439984	0.3897657603169409	0.0648138595125819	0.001010345921619867	0.00100977157234463	0.001003357759170968	0.001006948792100814	0.005045186357824299	0.007715074601809573	-0.01446313626900524	0.0005131951229886113	-0.04297823147005454	-0.0546884038198413	-0.0140941990987269	-0.01504942667323896	-8.455822716582537	-2.343230230026017	-0.1425477700221445	-0.04946036597962329	-0.6150359073270658	-0.3158278797001288	-0.04097098574561441	-2.707414141862148	-2.50781884477297	-0.4863883186461769	-0.05782759646561293	-0.007754295314644434	0.731572055855521	0.01536450033086095	0.1491910439155734	0.1252574390375642	-0.3875088651439749	1.829262587318373	6.243105919218037	-0.08515740598952566	0.02648398165961647	-0.02404254161906343	-0.09380301178454194	-0.07803332181231648	-0.1644135832249158	0.05808202348736865	-2.835765478791433	-0.2441231115100029	-0.003500927062844794	0.00535905186430615	-0.04006892485409237	-0.01916413894382914	1.83299975765636	0.04059097887521395	-0.3292148930242133	-0.4220515952128107	0.02930255735773795	3.839641053552284	-3.063488417691762	1.346307171903532	-0.04077739033786441	0.05589815420822419	0.1059688273035299	0.04223611985538087	-0.3871218118973856	-1.25713182850209	0.1914747273929864	0.00602402637735981	-1.007275156430993	3.660760032133013	6.39006618245111	-0.3367413897444295	0.04452797291957186	-1.262835493237566	-1.280422105661294	-4.615666475631294	-1.274798475289664	-0.8245705250297882	0.02369106484968233	0.05941316639555962	0.04829788416015371	-0.2560503087229797	-2.574420826486548	-0.03431629258718664	0.1007989604056013	0.9889119496662886	-0.3578365692917956	-1.259630822032995	7.085600180484147	0.07660433741145657	-0.735236375808915	-0.282601468243876	0.08092549246433375	-0.01102370989840339	1.069531745367233	-0.5556425378546938	0.008386133520308958	-0.01989415638866378	-0.8222685983211224	-1.829318243597198	9.545464870613211	0.4381552160820754	0.07151068142346598	0.1273732809360631	0.1148008778122083	0.1655939234006178	1.516981582740943e-12	-7.379560660745191e-13
0.11	-0.005354632179854624	-0.05023825132956055	0.06999255397326115	0.3554192540478374	0.9133391363796842	0.001942796946808268	-0.1440877413644506	-0.09767651693797408	-0.07935805455838414	0.3671489832518062	0.0619558315769662	-0.1020541865803618	0.008140630110605312	0.06682140727973856	-0.08588290621023612	0.7681493926847567	0.2610993877962838	-0.7681493926847618	-0.2610993877963115	-0.3798099716666291	-0.05153650848903728	0.02375825351760061	0.01513408157670806	-0.135558593045464	-0.04993243886635157	-0.2849288300234799	-0.02009886321804115	0.518976721559599	0.8557575162015839	-0.05039067713898747	-0.01202322513925662	0.6811411944381415	0.05333789450185227	0.4555529412239068	-0.5390990933768168	-0.3975197569509021	1.561511693366522	0.2352793145089112	0.1143722601838633	3.099678971332954	-0.7315272666390442	1.025106375301075	-1.903463019352452	0.9023262826952111	-0.131766988838184	-0.1540590448016327	0.7636090756196118	0.06142287534628444	6.949554879500852	0.7505739539081416	-6.949554879500923	-0.7505739539081632	0.9140826769561534	-0.2711453080049133	-0.04393940963885146	-1.373160057581193	0.3830410467150488	-0.04060243964717938	-1.885395360256119	1.472701015401834	-0.1064665838938567	-1.697648457066989	4.924734310393686	0.01774658819968429	-8.124000054058579	-0.1423868105682211	0.001529804461255868	0.009879323854271312	0.001247556360212206	0.00849369398212034	0.008790594427300156	0.008162453983117096	0.00412780274053479	0.01278558653651773	0.001015012619763291	0.03302606816798072	0.215724005420197	0.2189793851954865	0.2999592067446798	0.2972092173358921	0.0431542241518604	0.04153625104801212	0.001040132544835412	0.02433746605071436	0.001224899466639623	0.1246838633879461	0.0241780451056929	0.03977042079781814	0.001047683696186588	0.01107759391195762	0.001002948494641398	0.07357623185286026	0.001001274043871174	0.04453877015647623	0.05594920540293004	0.05054865938756508	0.1660601158729008	0.1744160865871186	0.2915544717801865	0.3192949577254937	0.001353005384365977	0.01718906365444249	0.00101659462923215	0.01037573475476897	0.001034203957428349	0.0107744504564535	0.001880513469520071	0.004365404236375683	0.001484423395281102	0.008531959583191293	0.004238002774399261	0.03352777986712096	0.002556740823501978	0.06764861229908348	0.1483204870759679	0.1309082876762372	0.002805080885960385	0.01861155221444842	0.001054189220033489	0.01298288372394769	0.001006224709279724	0.01412653053961156	0.002154338584901376	0.005053533456405769	0.001016595039420995	0.01851130494587757	0.09038214411608782	0.1246563294815993	0.001016622742952787	0.03507783749777754	0.008082291465465073	0.006862611990513407	0.007110772844025944	0.01617682318395008	0.00100111126478439	0.005882723771026101	0.1011199336691569	0.1067381796098114	0.3596974145390626	0.3394471669546236	0.0555700712250673	0.05835115758287079	0.001168444998367477	0.02813544549493151	0.1449123785947856	0.124319835882251	0.1393694827969016	0.1114291302295649	0.1437649712646661	0.1239743752887996	0.1584677011204718	0.1622083047223968	0.2197592959600663	0.199821094750129	0.005114484730278971	0.009136714521579627	0.001007946450416362	0.0009314907092326491	0.07146474960232062	0.04679579395737149	0.05579596519075583	0.08966511657568789	0.1031631382020178	0.146842721443117	0.04399573472922946	0.0477194358701119	0.001010297899433226	0.02959089888864296	0.0318565366750109	0.201343418596967	0.08602633416530532	0.06966151199930747	0.06957802863187341	0.06331536059595139	0.04771786575340314	0.024592572059217	0.05001658420837454	0.01196654935518299	0.001000804953619877	0.005206528938109756	0.001002169948839218	0.00794744393228103	0.001881487058788323	0.01357216899168562	0.05809985699947441	0.05560189585873426	0.1875408948640606	0.172786690424695	0.1613485077811488	0.2040815487552449	0.005263691082809891	0.01445395256113149	0.038889032034389	0.0504258040185812	0.04109940899072669	0.07541923017514041	0.03261090062983769	0.08079473529715796	0.09043097159854292	0.1383020081710051	0.00101773659295148	0.003672209638615179	0.05321386359861562	0.02118120310762067	0.06242488491341949	0.07690274992148953	0.00101702259858177	0.006331615435352764	0.001017404888136424	0.01912697591228801	0.0615606751798391	0.1339169348451828	0.06585178922278803	0.08532645824939455	0.01049014013451218	1.741031031087066e-05	0.001065258561441211	0.003938030253726264	0.04573978333154124	0.007374058339694862	0.2017856924634067	0.2202166476229386	0.2076612026112125	0.2343298501853253	0.0387461764756734	0.02778701678475949	0.001261740207960179	0.0278226919190521	0.001007275142891153	0.01599596122680257	0.001002496013229726	0.01481838805522141	0.001005145436420767	0.02014544726454369	0.004654995031385547	0.007638892392767062	-0.01435739230489791	0.001170268159946433	-0.04338111335689204	-0.05417776534728942	-0.01387335865116076	-0.01533805816965375	0.001006605499139655	0.001003610025825774	0.001006114201460432	0.001012478899971682	0.001014022810261805	0.1744003640293516	0.2560422819018278	0.03818723148983202	0.001039250170573542	0.001203814517145574	0.02818176508122648	0.001053400770157086	0.001003012318596562	0.001001290759379482	0.04440012914184403	0.1839412603875556	0.4023757434817719	0.00101177248241316	0.001023502446803733	0.00100451245558264	0.00103330864830213	0.001032393576914476	0.001009103296311385	0.001006530092533034	0.1007941591720396	0.001013510886317478	0.001045782098671778	0.001006730432881879	0.001008939536966911	0.001019184748171592	0.118818166897611	0.001016542672345156	0.002338223861493051	0.002348026063187689	0.001001172843361482	0.1729856513623797	0.3048486202030209	0.06846523676639575	0.001004345040348244	0.1467449133861143	0.141834790420974	0.1456014049701119	0.1407203567300047	0.1868867273137423	0.004515707376035422	0.001008069963075234	0.06567227989763499	0.07818626945849999	0.10966377797026	0.03461064846502334	0.001010860384254166	0.02038596919257926	0.06145986338161302	0.01666808109363849	0.001355210323794227	0.00102977512246157	0.001000931317139801	0.001002847846448233	0.001014353884660515	0.06234432558710931	0.13892193099819	0.1415792508502603	0.01377811370345547	0.046413732675309	0.001888614738016675	0.001041323359928077	0.08870392742264206	0.001021935387218331	0.03801229090177601	0.05627532955090047	0.001020439262719176	0.00101886361146604	0.05942040185912183	0.06580882718322061	0.009358198747423741	0.001012801839532131	0.001003072669345851	0.1783077436510016	0.1953945461657069	0.03291226131179876	0.001960803594279827	0.001007347100720378	0.001002552424453507	0.001005281226145479	0.005146101219552383	0.004757574751517872	-0.01467483623699651	0.003498973461215872	-0.03905168734203772	-0.05569104202853745	-0.01507794160446711	-0.01421254113640958	-8.559422908683828	-2.834595059490493	0.02038200880597719	0.0201971594556526	-0.2942354872486719	-0.2176911188284955	-0.02946853076818403	-2.277404216903937	-2.178163322741822	-0.23255663121074	-0.05923489056379225	-0.01751559697220115	0.465874140711601	0.01127251839957237	0.211689584519049	0.1681375400328105	-0.5514972636402131	0.8397455421159193	4.223494918496259	-0.0319778116832892	0.02635902690286685	-0.05016742915531946	-0.03717088666838556	-0.009101247693422892	-0.260611312804473	-0.03225881678264503	-2.215231408054729	-0.1574924444823232	-0.01824070989685879	0.009875762850479671	-0.1222527886290325	-0.001431295809476116	1.568339067693695	0.04093553349174008	-0.2348974602621176	-0.2792058173710665	0.03199730352085408	3.947658337355567	-2.627676801303716	1.082005199903958	-0.06026111453412022	-0.04376708495106392	0.003856154885769911	-0.03593843622906359	-1.106342701436091	-1.687507807178133	-0.02749014827133665	0.005353940881459962	-0.4023263189328629	1.783881156661545	0.3771848996771894	-0.5353370855711318	0.03377298243234598	-0.995297253725582	-1.715999573883716	-3.525133916265537	-0.04304477866316635	0.3750585827142438	0.03200617939599125	0.04370733937479157	-0.09446727233013044	0.04278996047151642	-2.290967974934129	-0.9207335302551348	0.5982155715236339	0.404813732649267	-0.2166576393976365	-0.1560919345115017	1.069816954803613	0.09403331358339574	-0.4407753108853306	-0.3960151812987107	0.06649365127143339	0.004224908331695523	0.3918019463753194	-0.1144506587752537	-0.002515435928159233	-0.01604370448756242	0.009773378790084051	-1.55798219129608	-1.923213995693524	-0.6356877562498463	0.1686134285702357	0.131733245711662	0.1183324295980016	0.1659958204391426	9.816752941243919e-13	-6.290954604921921e-13
0.12	-0.001383260881987403	-0.05516668963758085	0.06697102046608393	0.3708119356914072	0.9156528037517567	0.003003161636663574	-0.1121808020032269	-0.104067660743261	-0.06683929333419884	0.3481514741218088	0.07016247114189365	-0.1035473220707186	0.006829964921377558	0.07367990716217572	-0.0860564991028169	0.8353337689188253	0.2672374224049367	-0.8353337689188302	-0.2672374224049531	-0.3702867075969393	-0.05414779327002937	0.02324799931980898	0.001519275077056893	-0.1317495741515508	-0.0502125317618884	-0.2857316753947918	-0.005092526937233076	0.5188022514551984	0.8383187105013138	0.01433532648840998	-0.01166600080425602	0.6065287056408565	0.05174810174812716	0.3412483723806826	-0.4394770517589026	-0.2035722108215849	1.517521194090862	0.2280575099340138	0.09668042257824579	3.274978363461713	-0.5286638557325829	1.460637309362958	-1.898783643909026	0.7292799887275859	-0.1814229249288169	-0.109410490946144	0.6020592237498325	-0.0993791175041647	6.476946653294798	0.4765037937028382	-6.476946653294799	-0.4765037937028404	0.9877431485440386	-0.2518275395440733	-0.0578527964796768	-1.349436924147698	0.3789247171438151	-0.01683745844507623	1.66866020041532	1.516828286549109	0.0765653742797104	-1.787297394600851	7.568848086062956	0.05395977074349396	-6.685096644285828	-0.1698788914010745	0.001278625914024853	0.009802727021659068	0.001130439651162738	0.008627504051978546	0.005078190909613997	0.005938074003122225	0.002634701598073612	0.01117050285824735	0.001014373544156741	0.03280516094856254	0.197763737634118	0.1979945896993543	0.2818291785214473	0.2768012677454526	0.0410957860659321	0.04006685196863126	0.001038238663499938	0.0239169523301696	0.001211515008366147	0.1245032674578742	0.02485893791684831	0.04252043109759829	0.001050308380973996	0.01118820510912743	0.001003020634714812	0.07592658148756537	0.001001301850453416	0.04638980522385742	0.04839849368419375	0.04432505517837163	0.1704856636532992	0.1774728958420038	0.3316335881481283	0.3527650261649277	0.001188940823906702	0.016876214478269	0.001021991328848107	0.01065213275348375	0.001020221582490337	0.01045339410950923	0.001471524864496502	0.004001229056719337	0.001266878280209774	0.008401425323948627	0.00269204504978952	0.03225562279145067	0.001813502985169569	0.06793456787929705	0.1271866217145679	0.1115998488243445	0.001944797683522321	0.01722441985488473	0.001049568787201417	0.01291551188270704	0.001006698734902545	0.0142359092486132	0.001604380221368793	0.004330219083806262	0.001018375893868857	0.01845732237263511	0.1056480701291795	0.1393313100565378	0.001016562370994373	0.03549006246785388	0.004985070425119109	0.004984647956310188	0.004478930200000581	0.01377493346378213	0.001001165676583954	0.006185658144592548	0.1381161194188942	0.1451507211816645	0.3377256147648519	0.314879244590888	0.05998178256022551	0.06681362634719953	0.001089464417079619	0.02754734423013922	0.1455407098775027	0.123459392360292	0.1402765234922951	0.1110166909777384	0.144439600699599	0.1232640954105367	0.1467240856848717	0.1476802045931369	0.2032329170532202	0.1810138517753399	0.003854612060244286	0.008067800726108172	0.001008435619679923	0.001015887565021753	0.07266615103359522	0.04575998106371549	0.06476123040909189	0.09803394452383467	0.09014090154991906	0.1267387979778718	0.03765242888962782	0.04167129931980007	0.001010443852179894	0.0298567795233811	0.02724256537800292	0.1924413744677124	0.06082391907730878	0.05198254702190282	0.04234142439870402	0.03601144831844457	0.02664671985275952	0.02552326407700291	0.02772339462612647	0.01626644546388535	0.001000895585358446	0.005511775904514688	0.001002715275169027	0.008508731707048195	0.001467557751184605	0.01351162389133583	0.0617772924382854	0.05695029984918355	0.1657575131550497	0.1513483028142265	0.148332136839924	0.1900653590654796	0.01228692820846806	0.02198444926966635	0.04161253191248679	0.0522871245737131	0.0232937839239902	0.06291540848035485	0.01794914798222357	0.07643427047941502	0.07323031380209376	0.1190156161490759	0.00102086776700483	0.004623917240215205	0.04790129654934663	0.01839104494383341	0.05837513856219282	0.0723419130446129	0.001018887321650384	0.007038379139151306	0.001017983227280419	0.01911870329757901	0.05511552007812288	0.1358192383927471	0.0676628641998515	0.08588311596246069	0.009268560222254764	2.669703349133238e-07	0.001041370761772121	0.003814871212248528	0.02526925587823094	0.007776281683729396	0.1907881970036059	0.2057457572882722	0.1620458042260666	0.1777876814194857	0.02769674328460556	0.01990417314186569	0.001863095683971767	0.02985131378822859	0.001006630450524457	0.0173346152761599	0.0010022974754238	0.01601303072803251	0.001004743451878779	0.02182454890235998	0.004990024688977042	0.004727101867900868	-0.01463253865135357	0.00376180267599878	-0.03921284009677266	-0.05548678663951671	-0.01498960542544063	-0.01432799373497555	0.001006453027327823	0.001003630522182995	0.001004966888293614	0.001008482328698346	0.001013438273617808	0.1600026013562444	0.238354599533646	0.03887091402917349	0.00103400199654279	0.001192162645456516	0.02383241931095059	0.001052970573122364	0.00100316041286438	0.001001361358623518	0.03468849276175123	0.1728111317362915	0.4193333204370066	0.001010883146623842	0.00103092531212882	0.001005495894573176	0.001024509548528891	0.001030366967454318	0.001010107599656691	0.001007297917981138	0.08978777212585441	0.001008959784001816	0.001043698950489625	0.001007555563035082	0.001007299852691498	0.001021102531598652	0.1338067617712529	0.001016464420287459	0.001034965527494216	0.00104649111734955	0.001001261507817341	0.2088875563484819	0.281245589198316	0.06362737291955474	0.001003672028805252	0.1463448094473099	0.1415551243392008	0.145403618586364	0.117936231003972	0.1638094060402175	0.001014550166576446	0.00100960427619581	0.08098699791984509	0.07521944903154046	0.04367884051341461	0.02636881554713724	0.001010417209855671	0.02290984697303572	0.001044483306421992	0.001040705914212992	0.001705367030873854	0.001055720464851181	0.001001038218041192	0.001003632345698239	0.001022113070347022	0.06967750614697248	0.1221443474796416	0.1163284417462891	0.0246146998158269	0.04388677144793292	0.002773087246969309	0.001080102237853431	0.02095372689506926	0.001025915050975658	0.04381880613403659	0.0507750163541703	0.001021238966276759	0.001018427647811873	0.03742064167185356	0.07328255978347704	0.00686016919813507	0.00101744676536045	0.00100434158970065	0.1667711720580053	0.001023332014470969	0.001010663111008453	0.002911261266910778	0.001004922629093278	0.001001747089722563	0.001003613660183479	0.00524701608128062	0.001800074901226181	-0.01488653620498776	0.006484751799443209	-0.03512514321402074	-0.05669368023723342	-0.01606168411020724	-0.01337565559958041	-8.608464539263686	-3.083007322077723	-0.07950400777068274	-0.01009311150081243	-0.1860815971160514	-0.1024798686280545	-0.01406228056962468	-1.933987000394752	-1.914410354272668	-0.07784283293405173	-0.01771298738137854	-0.01686892714370664	0.06091825797935057	0.01158355796170535	0.2552187858863236	0.2002798399288297	-0.6887711613789531	-0.2441061287520412	2.523845739710598	-0.0409507847476589	0.02945787301202085	-0.001594144920343691	-0.04668922671460204	-0.03237289010699144	0.07877768563061437	0.1318598507997597	-1.656808167318641	-0.1297484774170119	0.01231570846395469	0.01152148001798134	0.01399522743294885	-0.01449857527005461	1.379252781201369	0.04155533501192003	-0.1407184104281177	-0.2141345440929523	0.02736907549636005	3.670684848183607	-2.304716168749933	0.5690456179709203	-0.05288199837817514	-0.1252994785046624	-0.08396150279420957	-0.1045184488425987	-1.794020071107753	-2.065152188171615	-0.1742601281922465	0.01289374524920261	0.1936719845113613	-0.1135391366705267	-4.150424234650099	-0.6623617131114847	0.01868017512094836	-0.7965820836888264	-1.753436697495991	-1.835857975706869	0.03727803506705761	0.2669672287395441	0.02678759785078572	0.07665995624107991	0.1462763884915516	0.2039429591947221	-1.994548431903194	-1.897575135660106	0.8703340876947198	-0.003202649050102247	-2.725832297602452	-1.048690625406911	-4.923321176854069	0.09327739012163407	-0.1114447370713819	-0.5174968540179644	0.079418545354523	-0.01095002592784209	0.04357608631559157	0.2055903975997366	0.001587522586583241	-0.007867074051813625	-0.0835575231645841	-1.346105822957253	-8.583885136566581	-0.7871510210843412	0.2313898991165516	0.1359784348979534	0.120342529671361	0.1705098650535322	-1.439555493588235e-13	-2.663464277915056e-13
0.13	0.001576058767918795	-0.0589968184854189	0.06589594229101266	0.3857883245633897	0.9179286886784374	0.003867237446160342	-0.07865071986171666	-0.1080829559296868	-0.05105697883848341	0.3290312797764257	0.07653821130597972	-0.105773949572602	0.005885402441032295	0.07887653590618615	-0.08785282313756997	0.8967954005576272	0.2705755156725387	-0.8967954005576061	-0.2705755156725358	-0.3601051682525507	-0.05660521244422848	0.02260548172235688	-0.0118526191487928	-0.1279525393137896	-0.05029684067079827	-0.2683076181369837	0.009980910455988591	0.5205719505008637	0.8200013526945881	0.08441445600832673	-0.01109189308488641	0.5435157442456993	0.05000398849241512	0.2531427327555804	-0.3293629751427886	-0.01528571335423357	1.478720132058991	0.2272848136045596	0.07627019878425115	3.423292404978056	-0.2778514046748223	1.663748015556729	-1.929656899481511	0.5511277881703569	-0.2655542249549434	-0.08022659860654077	0.4417972397230137	-0.2565605531208354	5.806421001244492	0.186971542929227	-5.806421001244558	-0.1869715429292663	1.046773652747921	-0.2409322237905391	-0.07012687102696569	-1.328490884880848	0.380958995800407	-0.001561937083579049	1.751455057683178	1.487696021998635	0.2756652557524619	-1.867289853065385	6.200002420881957	0.06141851961218206	-5.939692782064368	-0.1784897434284101	0.001145236062574678	0.009887744083312637	0.001068296797339896	0.008865173922652089	0.003094184701874973	0.004750010324634084	0.001839438773388853	0.0101503395285537	0.001013818017211811	0.03272430482119204	0.1814501427895983	0.1801820603354803	0.2647247771635531	0.2590847512837718	0.03839094784535843	0.03817695951256597	0.001189760793047983	0.02382240157769331	0.001199074451575633	0.1243108652796133	0.02512803721290374	0.04291471170167284	0.001055314099688103	0.01129269461406063	0.0010031431512085	0.07870372173587188	0.001001353463890592	0.04854556782256317	0.04097298426681514	0.0381146329862003	0.17015035616397	0.1737225968352401	0.3631830324778367	0.3749023203895624	0.001101680440283846	0.01669331319157824	0.001026308812975564	0.01094789339619527	0.001013438866611927	0.01022469456158014	0.001252779772934562	0.003744900012960554	0.001151253184551648	0.008384785747581955	0.001869958088732693	0.03189935959599297	0.001419000031050604	0.06859192542706515	0.1092214099291774	0.09637963710299005	0.001486700874402216	0.01597484429514139	0.001046192145001704	0.01295068073906554	0.001007138902336037	0.01437437730953678	0.001311990679945092	0.003758391838181813	0.00102112583827606	0.01842169004499951	0.1189931510311613	0.151851379101726	0.001016592769904385	0.03591623262655304	0.003058883768622434	0.003792989443805978	0.002804671557813001	0.0121538618291901	0.00100124668133477	0.006461542104474925	0.1720070199642102	0.1806425409772429	0.3166219201968213	0.2937235113804273	0.06358137173639955	0.07151076324939139	0.001047417030365455	0.02684544251425935	0.1451065481629465	0.1215539337833385	0.1400707125278055	0.1095469615010394	0.1441781726628262	0.1216366309067749	0.134374628104967	0.1320242980091346	0.1867518047262924	0.1610667205857518	0.002469930339192062	0.006872940907795719	0.001010084557729604	0.001183860748232538	0.07886850620916493	0.04876889018210708	0.0699285838450347	0.09865089860846624	0.07305640640119515	0.09800166164103322	0.03151076177998628	0.03584574450566851	0.001011000979890511	0.02997911638335268	0.02465598016555847	0.1849649481275093	0.03631341004078857	0.03722865236041167	0.02327833095095592	0.02222041772760123	0.01540715688237157	0.02071456738125993	0.01532840465814121	0.01394939891999016	0.001000996650126314	0.00582432860904134	0.001003247428657836	0.009135235424103244	0.001249636974442421	0.01376657411911332	0.06686559666116534	0.0597497837064848	0.1463320375658775	0.1328848032763497	0.1345824126381903	0.1729953195543057	0.02365219875888405	0.03361328587064535	0.04371837916031379	0.05301561219296728	0.01646806777534622	0.05490231842979024	0.009892171718430886	0.07501769318228098	0.06534149355985881	0.1021147239506656	0.001106393835707174	0.005553615159956756	0.04582787109427622	0.01725208268530628	0.05457427677998531	0.06790747909000373	0.001136431270765374	0.007771771955978112	0.00101989298646048	0.01910947728052036	0.04453844299228409	0.1360555535336484	0.07047056400994477	0.08779565571855481	0.007343561807133526	1.035778084696853e-05	0.001032325039113727	0.003779227492404146	0.01379660436754107	0.006078359643032417	0.1778875028843775	0.1924515204366699	0.1095275910622727	0.1204379362518333	0.01512357599874706	0.01391095987007781	0.01026439635873081	0.04043719486802349	0.001005710089424254	0.0186471374021687	0.001001999776210719	0.01717098271641391	0.001004135401665854	0.02346486030052405	0.005583922029286738	0.001998112110222485	-0.01487524159231084	0.005891900035621315	-0.03614236957616389	-0.05623784513035054	-0.01591783452616862	-0.01312765687875987	0.001006182438573558	0.001003577321001053	0.001004119393341477	0.001007249737261476	0.001013072010656993	0.1489062121193918	0.2268742511685031	0.03203350984646809	0.001612777405167431	0.001181003988612594	0.02679522305115004	0.001066915613021465	0.001003363921611052	0.001001445942000635	0.02975603800509318	0.166791209646092	0.4351444402936502	0.001010766580263727	0.001030698118151144	0.001007127787591741	0.001025076547809907	0.001031218541875999	0.001010159907625413	0.001007597793761532	0.07713031596996424	0.001008360047315993	0.001041813350063764	0.001007632021296992	0.001007047905271398	0.00102642896640653	0.1418394022065669	0.001016759763829802	0.001026959159778769	0.001042424470051873	0.001001389759934868	0.2389972387229543	0.2675075035724911	0.07200774409790413	0.001003627785361652	0.1427677372263095	0.1381834355654576	0.1423514267352184	0.1133505058110399	0.1545085307258254	0.001018538450546171	0.001013658881944116	0.09221029223435147	0.07770208643114598	0.05565338016572225	0.02261031255930919	0.001012565250205921	0.02070778643744862	0.01058263368348188	0.001035124304395663	0.003735951882728816	0.001707064359683142	0.001001155641418882	0.001003944114260017	0.001022893586882518	0.07649470549294607	0.1100092849375403	0.1110497380102675	0.04610110133247465	0.04824876157470959	0.01395542256948915	0.001093369050182197	0.08374925240020238	0.001338836793342428	0.0428860350499216	0.04903383663880831	0.001459785163940872	0.001024801929201734	0.02662721243721137	0.07478368441614305	0.003953277033534362	0.001027532643629352	0.001003348784580912	0.1474225716312667	0.05247525047790643	0.001011025185778295	0.0329759099229671	0.00100460815134264	0.001001641639780806	0.001003408661881482	0.006447344128001358	-0.0005724478802587252	-0.01510890884312657	0.007547715984185989	-0.03388568014527008	-0.05662423553567784	-0.0167309839596656	-0.0117289210458879	-8.5914150732787	-3.111035626704377	0.05544216884091824	0.04295859159171665	-0.07055291112889377	-0.09358252500296269	-0.001324552585404886	-1.632441460549437	-1.62684531034138	-0.2874953114379025	0.003245899221068074	-0.02064988753401045	0.04018305039346016	0.009453248179105827	0.2981402575682551	0.2298694168942707	-0.5650075844822733	-0.4918096884091523	1.920442327748918	-0.004453181082310693	0.03010159188342822	-0.03252164989488866	-0.01349756873778803	0.01547029417390272	-0.0873028495924497	0.03254432634241638	-1.399479157074699	-0.1219116916253185	0.001416788555289579	0.01562342604626571	-0.09121190717592242	0.002302669339364404	1.119294480935926	0.04380573220072396	-0.09481619772916565	-0.1183684042643418	0.02693609181419114	3.43072651363662	-1.924475059944213	0.408924315017534	-0.08174587077523024	-0.2573156670527186	-0.2111583743280751	-0.2221216890676782	-1.35724985915449	-1.882964406529392	-0.07812323730030911	0.01974608284586538	0.4066369570213691	0.1437252351427787	-1.749761870686291	-0.5157339549609025	0.006193405973848589	-0.7051135291787217	-1.118217530949122	-0.9596324905882945	-0.74936292402677	-0.5518015640641569	0.03351623284083011	0.05627666613525001	-0.03153316424051994	0.343580455919195	-1.700039875584141	-1.509901538522586	1.411510503431566	0.132002391239057	0.4496860703033091	0.4176723969402036	0.713527370832408	0.09287533716345842	-0.1131775156573686	-0.3815946875787217	0.07311026035571418	0.004160944058978493	0.005070463530488545	0.179085392561444	0.0005350126063851566	9.770377498607161e-05	-0.2059070480109608	-1.341433387176299	-3.224536352995963	-0.4089892574993346	1.747796920360409	0.126962491581069	0.1114726451144433	0.1583006495108017	-2.771628089223755e-13	-1.731606181928955e-13
0.14	0.003730137277799382	-0.0618102342869603	0.06658846041546798	0.4004056093675283	0.920201806787204	0.004531274801805574	-0.04386986710073387	-0.1096938132993685	-0.03420588450745059	0.3094703026472769	0.08129022178695967	-0.1088914395600152	0.005210941081708737	0.08260646624970434	-0.09112120743888874	0.9512830154792141	0.270893986925467	-0.9512830154792151	-0.2708939869254726	-0.3493870558937143	-0.05899195631572534	0.02185593893894407	-0.02512152189783682	-0.1241208593277149	-0.05027452277848898	-0.2519964981104462	0.02445813010098982	0.5242813729882257	0.8011505997135308	0.1333958669650562	-0.01042649548250097	0.4872909070532582	0.04818738720581374	0.1802001443856613	-0.2361344424955488	0.1499470490841191	1.445700380522097	0.2275041463435137	0.05667273180794738	3.525132487366278	-0.04777629238872632	1.674393276429849	-1.986940200648896	0.4045340521236956	-0.3595954220370036	-0.0553902665286328	0.3087195436054161	-0.3937911708215817	5.082143309851746	-0.1274206092322958	-5.082143309851747	0.1274206092322936	1.095057751433458	-0.2376924790034349	-0.07925783367179488	-1.328838628786061	0.385853746807027	0.004487901798842569	1.446072754153773	1.397584736910974	0.464510062619163	-1.893976429466899	3.349304373404148	0.07221774735276837	-5.327471803746934	-0.1843764975741996	0.001078392910374656	0.01009026537571759	0.001037204415526848	0.00919330600389954	0.002092056692714434	0.004146580328712859	0.001439747507692232	0.00945825780405409	0.00101335716850398	0.03279435774347206	0.1668504760485722	0.1652673087249423	0.2493593352746743	0.2443053140930603	0.03373290257619029	0.03456975267536674	0.001554798576244913	0.02407073156059713	0.001187274619457821	0.1241095021263178	0.02668271951229256	0.0437689958566677	0.001064791186454348	0.01138004817586197	0.00100330618432983	0.08184800651487309	0.001001421570703131	0.05096712830342093	0.03462023138442997	0.03279101734100576	0.1676103732073423	0.1679195817577347	0.3889889664388343	0.3915104571706514	0.001057993584196072	0.01661067668744459	0.001028352874233335	0.01126231131850151	0.001010865426807623	0.01003544340724712	0.001143617167443672	0.003552857949480243	0.001093857919776969	0.008439337596936297	0.001457388801334897	0.03176411530121731	0.0012215923627969	0.06924410775786694	0.09305462829014056	0.08336536608043221	0.001256921144424494	0.01475128488069215	0.001043561313802053	0.01307782216760942	0.001007397124547797	0.01453740364781129	0.00116552068774982	0.003248956328400301	0.001025164593349848	0.01840198689791313	0.1299270102501	0.161607868737287	0.001016755705200437	0.03636871782138017	0.002082619992896089	0.003144265887955901	0.001958603602674892	0.01124179294954069	0.00100135132180086	0.006706947487585403	0.2031695101392435	0.2138261995085149	0.2976931829837225	0.2764288516599761	0.06928917689408719	0.07576296369858096	0.001026377226408286	0.02602747629493722	0.1434165831786076	0.1182826104159007	0.1385922497852171	0.1067700438554936	0.1428007455891115	0.1187987168860199	0.124993155455611	0.1201334351408834	0.1727241500338335	0.1441807565091171	0.001774938198161885	0.006237107943088173	0.001012936911833231	0.001391713050779861	0.0871907814268561	0.05386326256098335	0.07386873961526232	0.09904435485756204	0.06842137204378253	0.08868838380478931	0.02643568899404878	0.03109692611564646	0.001012353955979351	0.02998877182643716	0.02224183194601973	0.1782108969880357	0.02693553761978947	0.03120069047994077	0.01282916467785759	0.01607311154410515	0.01043832447606147	0.01552909460030898	0.009054908154822256	0.008801913651681178	0.001001105898233485	0.006137966356670496	0.001003669333476069	0.009786982609303921	0.001140994499948527	0.01415602418009324	0.07267888504982073	0.06357444184054338	0.1293762794207943	0.1173097373044784	0.1240442343518685	0.1599979528561185	0.03955581106290577	0.04933620475697784	0.04685727346370546	0.05458921676567029	0.01829352207219091	0.05843856554285863	0.005704786378889893	0.07783366303897138	0.08827085053103095	0.1166938562388729	0.001305610110541467	0.006485686849964004	0.04427414637749768	0.01619089860991595	0.05168874748920473	0.06446592427979993	0.001414433597010025	0.008617589193073698	0.001024036024823894	0.01910304455802568	0.03366706021356976	0.1359483180971321	0.07268846533524367	0.08950818059248929	0.004924729869865681	1.305468417105903e-05	0.001032849258331513	0.003804012761311203	0.007726024952426108	0.004660537462509649	0.1622920960768009	0.1783432527483903	0.09741585417459818	0.1065275052388852	0.008436552263005105	0.01177443550740159	0.02895896106973921	0.06204746426540307	0.001005092820435006	0.01988259513348315	0.00100179825029441	0.0182469791724392	0.001003728978479719	0.02500552659132478	0.006582106507203771	-0.000493232996660201	-0.01510439099805583	0.007310575278657108	-0.03429257069012753	-0.05644190149292471	-0.01667344412605012	-0.01162972155755977	0.001005911849819673	0.001003524119823889	0.001003271898392014	0.001006017145823425	0.001012705747694345	0.1378098228825387	0.2153939028033595	0.0251961056637553	0.002191552813783323	0.001169845331770042	0.02975802679135496	0.001080860652923037	0.001003567430356553	0.001001530525375701	0.02482358324842767	0.1607712875558893	0.4509555601502938	0.001010650013906028	0.00103047092418026	0.001008759680617327	0.001025643547093413	0.001032070116296697	0.001010212215596228	0.001007897669542067	0.06447285981407348	0.001007760310630392	0.001039927749643607	0.001007708479559921	0.001006795957853511	0.001031755401237166	0.1498720426418806	0.001017055107374466	0.001018952792066536	0.001038357822758801	0.001001518012050273	0.2691069210974277	0.2537694179466644	0.08038811527625291	0.001003583541921392	0.1391906650053094	0.1348117467917152	0.1392992348840731	0.1087647806181039	0.1452076554114303	0.001022526734519152	0.00101771348769876	0.1034335865488562	0.08018472383075181	0.06762791981803234	0.01885180957148245	0.001014713290560313	0.01850572590186011	0.02012078406054583	0.001029542694586547	0.005766536734595671	0.002358408254525194	0.001001273064797416	0.001004255882822181	0.001023674103431392	0.08331190483891771	0.09787422239543372	0.1057710342742514	0.06758750284912561	0.05261075170148866	0.02513775789196036	0.001106635862513238	0.1465447779053156	0.001651758535703471	0.04195326396580603	0.04729265692343978	0.001898331361579065	0.001031176210595225	0.01583378320257068	0.07628480904880708	0.001046384868936183	0.001037618521902979	0.001002355979461988	0.128073971204528	0.1039271689413409	0.001011387260552216	0.06304055857901135	0.001004293673588374	0.00100153618983717	0.001003203663576556	0.007647672174722325	-0.002944970661743562	-0.01533128148126541	0.008610680168928435	-0.03264621707651955	-0.05655479083412208	-0.01740028380912385	-0.01008218649219512	-8.484410809276694	-3.24566927153233	-0.05600316137466717	0.007999330711424479	-0.06915486069176571	-0.03686354762286912	0.01611952938419866	-1.354431449727087	-1.326994500079584	-0.421305709304319	0.05086315962093469	-0.01866112218996806	0.1529189681667456	0.008156369346729395	0.3286476920332473	0.2534394163634623	-0.5114098519026687	-0.6546493428927551	1.418014251007558	-0.02089782817060575	0.0331893289633208	0.006295533825581715	-0.03383183050665058	-0.01813460469246195	0.1229814656720913	0.1308248074054089	-1.215620027554122	-0.1245452483396237	0.0307102227888935	0.0164331355578268	0.02647357464624161	-0.01131274450134264	0.8265368992740927	0.0468183422441182	-0.0321314191672792	-0.0723339931223109	0.02127336014522799	3.209052595323389	-1.532501470749986	0.4800583273706574	-0.07609489908235199	-0.3984724366002521	-0.3453991365671384	-0.346608352239883	-1.041011327952046	-1.452918765580563	-0.06245475750945894	0.02086956909727539	0.6107646365787128	-0.1582387037758769	-0.2656525345275781	-0.447014428291252	-0.00385610809406407	-0.6521070434962699	-0.008250141301909325	-0.3071130942483582	-0.03807718197326787	-0.2991205161481902	0.02700460643280101	0.08170864989654475	0.1731763551045581	0.4089778145315638	-1.416861718676737	-1.083040573063729	1.689150544769226	0.1658207416802594	-0.4159648648534054	-0.2021811944780392	1.372683720467064	0.09375214414656562	-0.09588910047682359	-0.3189210251124799	0.1019034293919156	-0.01039137217063944	-0.02513402911388494	0.165587421161403	0.0001087411404059774	0.004218723672249611	-0.02753755115504627	-1.508911990289112	0.1039776943705245	-0.01581323926055078	2.436267562582106	0.120565555973706	0.1039514231917451	0.1505808435915249	-8.850296018765751e-14	-1.674007187895536e-13
0.15	0.005223341116440696	-0.06375278585196364	0.06872632824245317	0.4147198419661829	0.9224722670382464	0.005015544083216905	-0.008375712136182843	-0.1091562203095064	-0.01795989811169273	0.2892407311400535	0.08473600588914547	-0.112907720087707	0.004747139146531854	0.08510344518142336	-0.09556847712779055	0.9985586963077433	0.2680308184503378	-0.9985586963077083	-0.2680308184503532	-0.338205156714743	-0.06136385920715416	0.02103521727274593	-0.03851617262253561	-0.1202496049323624	-0.0502253050274571	-0.234681783414776	0.03780734042349609	0.5297370354316119	0.7823601705496869	0.1535884123383494	-0.00957462587000389	0.4356034601623984	0.04634571825396639	0.118153867674798	-0.1533881163315191	0.2681974446817199	1.417736577195976	0.2261359271234064	0.04110060434507569	3.569342849810561	0.1484978105287091	1.561217825009139	-2.056239803423184	0.2892581797991533	-0.4366398935895506	-0.03695156675878482	0.1922298191931995	-0.4866311651544912	4.371973738625791	-0.4404559528165036	-4.371973738625881	0.4404559528164679	1.141651217421625	-0.2366283438657228	-0.08425905817000225	-1.351734793995115	0.3878114726100229	0.005216805992079094	2.030600049138254	1.271980851957051	0.6211010952012812	-1.859125226630098	0.8147954380554189	0.09822156186081679	-4.986238373913581	-0.1837059984135456	0.001042960260257976	0.01034983690831323	0.001020772989578946	0.00956601622200929	0.001559305496396304	0.003819138027860711	0.001227235190366618	0.008979865226921561	0.001013112286140855	0.03301601360482	0.1542824978152775	0.1530311624855239	0.2357305891122812	0.2323630614273347	0.02818882910119815	0.03012070643627046	0.00281843245054142	0.02529169991711377	0.001176784923330814	0.1239084192038983	0.02728746724490803	0.04481493675557018	0.001074470991550274	0.0114467641694027	0.00100351545141144	0.08529307051621381	0.001001511145302003	0.05361103490349831	0.02765870293330966	0.02717090591150681	0.1617903924808717	0.1599099885657177	0.4091107302623831	0.4031364122630636	0.001034958791824937	0.01659231608223324	0.001364480637616037	0.01191865127199963	0.001010637711228878	0.009908189600510157	0.001086078495789874	0.003396969104575955	0.001063754729869066	0.008526212198394254	0.001238746799631065	0.03195222478445461	0.00111725463556847	0.07001654206217714	0.07956656353925262	0.07259579193613516	0.001134750001215105	0.01349459700156158	0.001041817440968048	0.01330770719840903	0.001007736390040536	0.01472180829084792	0.001087798958230586	0.002811333419422722	0.001029469904099045	0.01839407248871539	0.1387061512000954	0.1685949308708206	0.001017139541255723	0.03685413683088991	0.001561704511290746	0.002798020829066337	0.001507115122292281	0.01068113768577593	0.001001479807458753	0.006917137871681231	0.2319981319158329	0.2448880415083673	0.280550045611803	0.2626720737885267	0.07375756734758836	0.08019949014941367	0.001015222953787709	0.02512950220958921	0.1402056788274373	0.1136361439982955	0.1355388205093159	0.1026658683079565	0.1399791685072158	0.1147034044838688	0.1180233811267463	0.1112782662637226	0.1608414505143941	0.1311024853668972	0.001756980235667429	0.006123729617983209	0.001017589706335555	0.001608339423185593	0.09609223955473863	0.06029159674723349	0.07371039204979406	0.09329776110361056	0.07006284808231257	0.0866747343781232	0.02126469475179993	0.02636241088588903	0.001015840896868101	0.02990761066580117	0.01979125101850609	0.1718487015890184	0.02427512338666482	0.03343226201069204	0.007720900488107278	0.01412793104281825	0.008327344443174383	0.01522699576956454	0.005671947753953408	0.007158131504685861	0.00100123147903105	0.006448152657574455	0.001003935233821367	0.01046968585584	0.001082338895832242	0.01465740162236231	0.07849745305907327	0.06784108506346964	0.1147015932519058	0.104335757276794	0.1148642868150318	0.1492720563020016	0.05439090845439185	0.06382255689344792	0.05003683086420999	0.05617155152291049	0.01845644509827666	0.0570871949097339	0.003455985030390318	0.07904786851546719	0.09885099374131633	0.1099176734446452	0.001553741755073562	0.007415923293707691	0.04257322736867705	0.01495414984887527	0.04917035555899659	0.06148583633685805	0.002848714572364402	0.01065104436924331	0.001028985072476275	0.01909713289760219	0.02351974274934678	0.135499969200591	0.07405791999637211	0.09074025017049257	0.003106542405054407	3.210283923656124e-05	0.002309056151553174	0.004770089418235124	0.004464245952334731	0.004316878406416684	0.1448021548130634	0.162392526519783	0.1010531127327338	0.1080424375439365	0.006112274262079231	0.0124379268428676	0.04804048901035053	0.08389269436246174	0.001004714068713565	0.02100777650894383	0.001001674680963481	0.01921389557102216	0.00100348368771902	0.02640351220673872	0.008377580238635609	-0.002817257457408677	-0.01529020377132294	0.008694714982323317	-0.03262390592199657	-0.05586682353115682	-0.01738256776498969	-0.01042401935834425	0.00100621859474589	0.001003796105880309	0.001002936940224832	0.001005600276876582	0.001012985772419161	0.1312117705430471	0.2069766816020762	0.01889397055927358	0.005788296103357224	0.001162490596149482	0.02645210140886445	0.001087665956639753	0.001003873511268065	0.001001666835425082	0.01519483721152975	0.1451953845099957	0.4534570695234216	0.001011264707737592	0.002293356599864167	0.001011789177299014	0.001026621702950608	0.001032712309671071	0.001011486998123554	0.001009197659569564	0.0586085248863466	0.001007303972202013	0.001040065484721058	0.001008411801078219	0.001006944718846289	0.001035808152850613	0.1536788579403635	0.001017948424383707	0.001016929068487355	0.001033853950600156	0.001001694324848092	0.2937798628705667	0.2417053828310422	0.07881909926795069	0.001003640062799664	0.131884554220455	0.1275052549560669	0.1324888844080602	0.1069505217426299	0.1386669968650846	0.00234361524681023	0.001026424236622976	0.1124171866083166	0.06771651789182008	0.07610302734518293	0.01253129496156327	0.00102349419937271	0.01582193844981451	0.02222164651600918	0.003209231802446969	0.006310672097992637	0.001817487310275155	0.001001437554545687	0.001004174779973307	0.001019239061889277	0.08855579054556899	0.08898441102575634	0.09770132866246456	0.07635063741753467	0.05501072930284894	0.01308009726390344	0.001062954328961457	0.08360244124991394	0.001948281016073292	0.03932032404154299	0.04505499295620498	0.006421252519518814	0.001036639972054516	0.008536914838759079	0.07546141060988233	0.001315106046778588	0.00584344932390689	0.001001959409924219	0.1079800923331995	0.1080143954737867	0.005846620994894286	0.0768704461975985	0.001004342104277385	0.001001554458675091	0.001003249363654396	0.0107569804211978	-0.005039111354689145	-0.01544315437663605	0.01014608253670556	-0.03093739223024752	-0.05474137172701624	-0.01807751856862181	-0.009491783452048364	-8.287691957649574	-3.534027337978838	0.06828150963593664	0.05314664132916628	-0.01042361111817719	-0.05045743812092451	0.0285501420406677	-1.099487158777908	-1.072751995867286	-0.4678438443871191	0.1892282987578294	-0.02080792346523704	0.04441403259167676	0.005542108443064382	0.3593267077602514	0.2750913914958983	-0.6077926081086882	-0.9398720175037517	0.9151460742217528	0.009093872141682969	0.09370888069464781	-0.0207359438991755	-0.005046719828275279	0.02270527763269985	-0.0335714672483549	0.04880703631487003	-0.9455104133115798	-0.1256649254935045	0.02087339998191181	0.01986318932535037	-0.07712670628846528	0.004796677660134518	0.5747846204220078	0.05011967768885376	-0.03214160064323494	-0.04261699853109233	0.02044111298918583	2.999484198644764	-1.238725513113773	0.3909630110755631	-0.09702095512815784	-0.5275815729596491	-0.4725051617146256	-0.4698702654077298	-0.7475514499353021	-1.171361346330408	0.02699347183242512	0.02258804132880802	0.6831084077894941	-0.9400317496659806	-0.1472474303985114	-0.4986503662661269	-0.01176096959316084	-0.6172093537935675	0.3971442291874845	-0.09131374267325185	-0.002826897874330367	-0.06732349598852086	0.03309232539071691	0.06223741351028388	-0.01041496561571273	0.442919642507186	-1.200007279530707	-1.058385524151656	1.232552150006722	0.1464957904380789	-0.1093418549327988	0.2652967830196257	-2.362663709938408	0.09254213436785558	-0.1418796097422376	-0.2824465413345269	0.2948241001798874	0.004393179857838209	-0.06771433695573917	0.08504559378004144	0.003654848669967019	0.1782402054773741	-0.02733466202619049	-1.680946696487013	0.1499299931107078	0.1617050951272268	1.95076033247723	0.1047047234657183	0.08952456759324359	0.1297082415237558	-1.097771194695483e-13	-1.535859779026195e-13
0.16	0.006087479519418322	-0.06489824153004442	0.07176382787614778	0.4287721496710647	0.9247154857949721	0.005371676486316201	0.02742987678097344	-0.1068597986855491	-0.003253251561446015	0.2684001925276236	0.08716809361268378	-0.1174838216336458	0.004480280823625153	0.08648213416230112	-0.1006731987060579	1.038702107907094	0.2621800105283634	-1.038702107907092	-0.2621800105283686	-0.3265474488840842	-0.06372332808469935	0.02018330660349925	-0.05218908333467647	-0.1163763430686005	-0.05017296350695261	-0.2111098998446632	0.04989221762756339	0.5365929682751119	0.764067778714308	0.1522035904617326	-0.008460756511109483	0.3880417235852597	0.04451829312517405	0.05438705725691398	-0.07671526511211731	0.3298734104266478	1.393315401767531	0.2220558475639627	0.03104535614555035	3.587419277898185	0.3039894344276841	1.366525307326989	-2.109133621677188	0.2017947764125012	-0.4715596256885847	-0.01600154386176002	0.08506155339131723	-0.5252815486982956	3.655689464016777	-0.7249484986017145	-3.655689464016777	0.7249484986017124	1.190219481770794	-0.2352056762265281	-0.08549563428147855	-1.38449062627399	0.3862552404895255	0.005112655693537913	2.697506529026342	1.144718113221043	0.7445641426420965	-1.794368963773698	-0.9661690766224399	0.1246176966377509	-4.502329741008203	-0.1815277329579819	0.001025402973853632	0.01066317640567148	0.001012696780441577	0.009988317399796338	0.001292160252359161	0.003656307872723514	0.001120706458265898	0.008616259635084436	0.001013129986026649	0.03337213056765015	0.1438960092914036	0.1431437783369373	0.2238204396648755	0.2226243549196854	0.02222620322286035	0.02522606966911676	0.005238545591950191	0.02777325327679335	0.001167862775724979	0.1237082944331557	0.026026523096512	0.04442017292804047	0.001082712846956804	0.01149799592636437	0.00100377314985348	0.08901377266066375	0.001001624099533189	0.05646394589026284	0.01932662937763019	0.02073156169756818	0.152087405269644	0.1492700869679222	0.4234221706933203	0.4099727647900698	0.00102375315237697	0.01662991743117583	0.002163218196094325	0.01304909331173949	0.001012039398448618	0.009840931554852125	0.001057803074998554	0.003297907927333436	0.001049028761435971	0.0086373582052279	0.001129992700322525	0.0321284479907967	0.001065733511145299	0.07072314814135465	0.06916646296085444	0.06431084557412489	0.001073427800970213	0.01226053441087325	0.00104101477049298	0.01360742249828239	0.001008257774231617	0.01492297536049098	0.001049016181669495	0.002443851206150693	0.001033648815605833	0.01839925669759923	0.1453983995644272	0.1731817430055403	0.001017778239982933	0.03736819573577888	0.001299655109662275	0.002600953713855925	0.00127869032469703	0.01033305420063453	0.001001632218853388	0.007109297673705531	0.2585517937370301	0.2737392513613717	0.2649389879918841	0.251256913206261	0.07553946940177704	0.08325654488570421	0.001009676584372681	0.02421663644938585	0.1353310845672468	0.1077957644359301	0.130748934994176	0.09737855684568907	0.1355399161949003	0.1094529888335174	0.1131280288838081	0.1048318260931993	0.1508964770659528	0.1205810119132292	0.002407388375940287	0.006521264966125332	0.001024272383643117	0.001846120595820088	0.1049146445515333	0.0676895548589765	0.06809673124062723	0.08126468581118387	0.0747156763717161	0.08554003360495356	0.01548690203072133	0.02114868381818088	0.001021976060724372	0.02976585552484934	0.01721665428723542	0.1659291635629374	0.02388367410922831	0.03799517069836671	0.00617085065465511	0.01405902195727635	0.007519115352469067	0.01586287036874002	0.003679913355792102	0.006701692076986824	0.00100137652406525	0.006761006296947978	0.001004027544798494	0.01117983916179025	0.001050797629502001	0.01519744288799851	0.08401449145897266	0.07240421093970557	0.1021588710082105	0.09286813186078381	0.1060324236320927	0.1389053066451941	0.06614180084714562	0.07447589310677744	0.05284371748953563	0.05743612418821863	0.01266563554115718	0.05115107658213122	0.002297123211811457	0.07954508856634479	0.07747400315704135	0.07674571342781947	0.001825926821673554	0.008341469332608566	0.04043410511583971	0.01354492725458256	0.04677039917041229	0.05870999389630926	0.00581299889870818	0.01431480108374447	0.001034191516123185	0.01909459089893368	0.01456623620149747	0.134530459623174	0.07445891001738048	0.09129347445492919	0.002322902847180054	8.52308333055828e-05	0.005336825276558055	0.007153688825872375	0.002806461162778249	0.004391036182502001	0.1258646711847253	0.1447300499974802	0.1048613079215943	0.1085445296305541	0.007320111726581611	0.01527240918530737	0.06414902630351471	0.1014223084277003	0.001004549015556932	0.02198136968994539	0.001001622066727532	0.02003932474558646	0.001003383965908434	0.02761353066259097	0.01104894364676295	-0.004988026072955194	-0.01542672329265909	0.01017969646206361	-0.03092846776843847	-0.05446618480583015	-0.01807043215096812	-0.009628516598508181	0.001006525339677067	0.001004068091945542	0.001002601982059913	0.001005183407930496	0.001013265797143923	0.1246137182035554	0.1985594604007931	0.01259183545477916	0.009385039392919353	0.001155135860529947	0.02314617602637043	0.001094471260359777	0.001004179592179942	0.001001803145475114	0.005566091174629664	0.1296194814641009	0.4559585788965538	0.001011879401572511	0.003556242275547743	0.001014818673986752	0.001027599858811503	0.00103335450304497	0.001012761780652352	0.00101049764959824	0.05274418995861901	0.001006847633777744	0.001040203219802297	0.001009115122598962	0.001007093479843919	0.001039860904479857	0.1574856732388464	0.001018841741396812	0.001014905344907637	0.001029350078444572	0.001001870637648621	0.3184528046437056	0.2296413477154203	0.07725008325964842	0.001003696583685704	0.1245784434356006	0.1201987631204183	0.1256785339320471	0.1051362628671569	0.1321263383187401	0.003664703759067174	0.001035134985551734	0.1214007866677766	0.05524831195288939	0.08457813487233318	0.006210780351643475	0.001032275108195904	0.01313815099776774	0.02432250897146265	0.005388920910293798	0.006854807461381027	0.00127656636601469	0.001001602044292875	0.001004093677120638	0.001014804020352546	0.09379967625221938	0.08009459965607406	0.08963162305067919	0.08511377198594332	0.05741070690421048	0.001022436635793634	0.001019272795414116	0.02066010459451549	0.002244803496434847	0.03668738411727823	0.04281732898896573	0.01094417367744147	0.001042103733518962	0.001240046474949257	0.07463801217095439	0.001583827224622413	0.01064928012590334	0.001001562840380864	0.08788621346187031	0.1121016220062314	0.01068185472921786	0.09070033381617421	0.001004390534968638	0.001001572727525981	0.00100329506373786	0.01386628866767328	-0.007133252047634662	-0.01555502727200668	0.01168148490448278	-0.02922856738397549	-0.05292795261991015	-0.0187547533281197	-0.008901380411901937	-8.012791069014288	-3.917589136268347	-0.04524956818146049	0.01791752274298814	-0.0362324316333985	-0.01390615058706461	0.04301174970768808	-0.8846790315591367	-0.8862852684638709	-0.5104238150352137	0.3029801602016894	-0.01846949190084334	-0.1352219771202613	0.005059522034735885	0.3837753206631812	0.2952402937058362	-0.6752564086933635	-1.180711024033432	0.4600937379265717	-0.009705437276568247	0.1280097462310477	0.01829468605740853	-0.02246629682498031	-0.01328032335134942	0.1206042101999241	0.1176591623861174	-0.7186944710897115	-0.1200201906303762	0.04467627648789747	0.01978562094659636	0.04050171383159298	-0.008693026232289597	0.3464868995092296	0.05254632132194216	-0.002295830495490691	-0.02981963742650938	0.01766724373468703	2.76692616595363	-1.064178012911422	0.2041639844628565	-0.0790732340700878	-0.6372550655512741	-0.5820263195179749	-0.5776290018789646	-0.5592655866129552	-0.9415592278651013	0.03972797708321241	0.02510052909865023	0.8046894216550209	-1.415535011468737	-0.08986280382693093	-0.5428567958841348	-0.01597490400069806	-0.5635755688549433	0.4580172900794584	0.0681411888946999	0.1495175040001661	-0.06165197230543327	0.02753807408777289	0.08719866180890923	0.1809091197318811	0.4682743451840206	-1.115590796301094	-1.01121119361046	0.9225473601416299	0.1022683233318348	-1.332914403621564	-0.345578279381065	-3.906471724028988	0.09281406317103996	-0.130383867156005	-0.2780719245961735	0.4279637370818051	-0.009717444985453474	-0.1293661652411176	0.02981836244842361	0.006924708924458981	0.2877232737834437	0.05602581525799259	-1.851262049023998	-0.09859034931150981	0.4183849621198539	1.573144356187691	0.09024791710180199	0.0756539783791132	0.1129874116930468	-2.150248819580814e-13	-1.365493004222486e-13
0.17	0.006262330259718454	-0.06527991373897407	0.07510685590384532	0.442593799134919	0.926899249838233	0.005657547641499325	0.06336976405105051	-0.1031908969919871	0.009210183517836965	0.2471984671629021	0.08883336977382188	-0.122119711504184	0.004467366421838215	0.08680052321184598	-0.1058653835383804	1.071615276007421	0.2537099294376043	-1.071615276007391	-0.2537099294376016	-0.3143913355935887	-0.06606189894691655	0.01933412715125172	-0.06621002327696425	-0.1125374606761144	-0.05011620802010535	-0.1819485007210324	0.06067858888775383	0.5445315701325673	0.7465016948194202	0.1376308094963815	-0.007175482433922861	0.3445720791986944	0.04280088106923385	-0.0190972321260414	0.002121010439039304	0.3284883286070513	1.371358507111905	0.2141628651039076	0.02691586682485429	3.596579427337724	0.4276444240907365	1.11989891202642	-2.127568436411136	0.1317838815511272	-0.4441743317879707	0.01210174547631805	-0.0224322478878696	-0.5030150163775665	2.925692690442644	-0.9606606453004779	-2.925692690442736	0.960660645300443	1.241633190414361	-0.2325584268246189	-0.0841940903266261	-1.418865057756157	0.3811149490498008	0.006892560440076219	3.095473894234708	1.014384737920912	0.8399532985004281	-1.717581352832993	-1.835027490315499	0.1289716846809977	-4.175911260981407	-0.1617898827607676	0.001016375205954175	0.01099094236882441	0.001008615166439926	0.01042203571335124	0.001150293736600783	0.003571401917294023	0.001064095740059057	0.00835658976000889	0.001013470108364251	0.03384167769539786	0.1356748190683897	0.1352664910032161	0.213817830997012	0.2146147003507642	0.01669746225784556	0.02061124089458919	0.009923093255103821	0.03254837656775715	0.001160075086932274	0.1235238281018121	0.02382359873202296	0.04261718453483106	0.001089922793802119	0.01154385646838228	0.001004077450806094	0.09296108192166139	0.001001757631629362	0.0594903122539477	0.01218156257067508	0.01527820120163385	0.1389591623101721	0.1365529091057693	0.4322699116134492	0.4123679466774594	0.001018096031295496	0.01670262835502745	0.006564676305316969	0.0176550288708325	0.001013751715414422	0.009870195909236629	0.001042914700606356	0.003260525309181661	0.001041423290444323	0.008754814462412764	0.001073248199016315	0.03243764579408054	0.001039285283746389	0.07146514863766121	0.06125012383810181	0.0580042760072608	0.001040726806297133	0.01111783698654499	0.001040968510192156	0.0139756287581601	0.001009195847120736	0.01513631880167226	0.001028612096652189	0.002197384609070539	0.00133933718940639	0.01872068176139719	0.150680805936703	0.1757968170470565	0.001018847019270906	0.03790217201993788	0.00116015068594773	0.002505216307712642	0.001156448003040237	0.01009804963606758	0.001001788816641123	0.007279093754213502	0.2829847241095769	0.300082949832308	0.2510729223089803	0.2414267912519816	0.07572871452226865	0.08456153275259522	0.001006728109279613	0.02337785738596507	0.1291183556884222	0.1011351856453964	0.1245647724047738	0.09126258083620931	0.1297340701010753	0.1033660858348784	0.1094853376613862	0.09980474394230597	0.1422321793972035	0.111777209346994	0.004755636505984344	0.008160182389083783	0.003385899173678181	0.003553433572678416	0.1130454445184863	0.07598421024180931	0.06311333339599043	0.06864261119013215	0.08074359213713246	0.08544680752944218	0.01036912294694802	0.01654365073276729	0.001028049476905346	0.02959137694146659	0.01449843038223369	0.1603890056690626	0.02470055007770462	0.04196207081460801	0.005864986791053048	0.01466339705452004	0.007389346122327066	0.01715725900301191	0.002527289979614333	0.006470410929035231	0.001001546209406783	0.007078969930910624	0.001004044431768855	0.01193453913212505	0.00103279913752993	0.01581069394055688	0.08879194116738774	0.07700071676212512	0.0911166499608999	0.08273862620160016	0.09603335395617782	0.1276802529752354	0.07641854813998465	0.0827704611203865	0.05508150542601877	0.05821602337438374	0.007059054904282559	0.04420569613544603	0.001671942393627742	0.07858063552489113	0.05586687317857535	0.05141331183617779	0.001867070190384729	0.009041465879237742	0.03867873883266915	0.01245740554843905	0.04423874648133235	0.05588100521575896	0.01192395322945147	0.0212661815155118	0.001214786560129222	0.01927306393779649	0.0081424279943898	0.1330741626860001	0.07398840602416241	0.09121693419127153	0.00223796375673597	0.0001645656556787488	0.01070204480394666	0.01149142605052523	0.001924369110346385	0.004657760262493305	0.1063866559439998	0.1256799380823703	0.1093364759971699	0.1076068062185561	0.01168872928685952	0.02080219901688996	0.07488558597997753	0.1127121657263773	0.001004526059940957	0.02277398280105545	0.001001618316979809	0.02070197846068767	0.001003382818367812	0.02860447705383907	0.0140922314600597	-0.006975129202877364	-0.0155510414283614	0.01168652702101512	-0.02878479179620269	-0.05226734619797974	-0.01844945096019018	-0.008806689717094206	0.001007363887608896	0.001004620641360618	0.001002468830076787	0.001005143209577574	0.001014296424740422	0.1218359130508636	0.1942095935714906	0.008821139562301461	0.01961199919364151	0.001149283784364067	0.01978819627566327	0.001099930234647161	0.001004575646516711	0.001001975660045185	0.003286268319881603	0.1091521422144844	0.4478811970932951	0.001012486763209325	0.01768490557957815	0.001016138758870685	0.00102726405308821	0.001033636437998729	0.001015366538880677	0.00101282051279115	0.04974631792369894	0.001006553790187369	0.001041527112196864	0.001011066381563841	0.00100761334259993	0.002180444592563277	0.1600513937854155	0.001020904899791855	0.00101478962970594	0.001028938020344056	0.001002020439182344	0.338144661985789	0.221442936421923	0.07487663265951404	0.001003628382803259	0.1156231286482657	0.111169890392232	0.116945730569644	0.1035068255105934	0.1259535554905528	0.01023742289735128	0.009934873898914455	0.1274061529098446	0.05801181584879637	0.09224893826905788	0.003614588625555583	0.00103614321176798	0.01013884227720476	0.02672986905888908	0.005669441680131195	0.007586938258063772	0.001352977511836512	0.00100182496115274	0.00100403520995508	0.00101344110179271	0.09647029227947516	0.0721035741681714	0.0754554367891745	0.09371120868181264	0.05822011327487317	0.001023439667809635	0.001018443821685073	0.03414225866472467	0.001626595100038561	0.03652306264359379	0.03978754824797184	0.0248600114283129	0.00170801839533237	0.001144996159116225	0.07228145671124388	0.002627394357482467	0.0213382277537341	0.001001412406569983	0.06962226309151046	0.1187941387655678	0.02121398189556611	0.08693566095477659	0.001004596622204009	0.001001649685276067	0.00100345486060561	0.01731627350726526	-0.008835734056993524	-0.0156721708891474	0.0131973912731921	-0.02628609535374922	-0.04954002245258445	-0.01858422787506854	-0.007909110279834292	-7.683313718504217	-4.308496182495101	0.07273028159143258	0.05705860117198886	0.006770811300850879	-0.03079708181505118	0.05116180031384929	-0.6941726951156214	-0.718607007599504	-0.4206100329659967	0.6343905272541029	-0.0179027291165508	-0.220198126999983	0.004288912703382299	0.4047996379130525	0.3098485983728326	-0.4363577993615102	-1.36732332424063	0.01018779765964402	0.01668273585416365	0.7432416042614876	-0.002560401254954899	0.007777474683281918	0.02466857352507046	-0.01643961084331605	0.04944693032784886	-0.5463307972404552	-0.1080248751094725	0.03394301053264628	0.022341652907283	-0.05455826629289543	0.0633619612917458	0.1857296095847934	0.05412485832163592	-0.01235193316540097	-0.01855583118349603	0.01627095187206939	2.497426429487064	-0.9070500547268454	0.06291326934437734	-0.08278159198764448	-0.6925517175261227	-0.6388939841415179	-0.6383208853872931	-0.4522130237014967	-0.8238678140809625	0.2637624912266615	0.3023991885536005	0.8557309570729807	-1.070187567119546	0.06323918367098284	-0.3918695017060632	-0.01886827578213056	-0.5399170436192354	0.3427790059684534	0.05443091492401626	0.1254450893539237	0.007343344705691156	0.03398277528054814	0.07076308058142285	0.002718517962932895	0.4493738022457206	-0.9283541897144898	-1.232513720096849	0.7360525681172394	0.05203574650292767	-0.2805954289146748	0.03024804406636048	-1.410663887369876	0.04962037452337428	-0.08664805331881215	-0.2894478023540644	0.9232029237624357	0.03777549473967658	-0.1660053723497053	-0.04209969982902481	0.009163876032843576	0.5648902516898407	0.0128814955134828	-1.943244301428633	-0.08228968137513087	0.6836426449652312	0.7132170719435192	0.06873377348435077	0.05719313602617146	0.08614231531768944	-2.171663096609528e-13	-1.294140959434736e-13
0.18	0.005711928419761265	-0.06482101757890497	0.07812871711782571	0.4562062001353481	0.928988061176317	0.005925733661682713	0.09928189035226721	-0.0983498398076694	0.01901947074908937	0.2259216840978018	0.08981423975837764	-0.1261384279368447	0.004695977374746774	0.08601251911607811	-0.1105306910059963	1.097190932403767	0.2431349391070316	-1.097190932403763	-0.2431349391070307	-0.301702184794094	-0.06837549523333951	0.01850234811379311	-0.08054973840136471	-0.1087621698667862	-0.05002202992286577	-0.1499864099894914	0.07021648436817769	0.5533279756381461	0.7297414809050062	0.1177702331774294	-0.00595063149994921	0.3048372558721326	0.04128579137934386	-0.09066345879183652	0.09139840869124455	0.2656400476838169	1.351465709082471	0.203065306532624	0.02750832914561454	3.581867084133281	0.5384205325783978	0.8356957377176203	-2.124145161744832	0.06491354111251786	-0.3481249381136575	0.03230352729228076	-0.1362170757147309	-0.4199060757596812	2.188187123220675	-1.145930346564493	-2.188187123220676	1.145930346564491	1.296826983570506	-0.2302107610674464	-0.08201555132366359	-1.44824566269605	0.3735369238587222	0.01259717777223566	3.257644850584768	0.895022957266163	0.916124872266915	-1.633194967678693	-2.023728147407004	0.1125330680013144	-3.755365529013607	-0.1410632597419788	0.001012282836531386	0.0113563324553734	0.001006851755627114	0.01089413864819925	0.00107927756338114	0.003542115512993979	0.001035776154499498	0.008144932850863113	0.001014155651816746	0.03440064906360523	0.1295759473892593	0.1291924392359918	0.2058107818981879	0.208192987522112	0.0119706546849116	0.01665250714719186	0.01726821770924591	0.04010798440687308	0.001153255284133133	0.1233606607553725	0.02105640212576056	0.04011976187849304	0.001096256875248141	0.01158730070706247	0.001004427651485579	0.09709202754654629	0.001001910664873632	0.06265723024461882	0.007338265091286838	0.01158556353407992	0.1226141463164644	0.1218316449663856	0.435761952874627	0.4100014239053653	0.001015572594560088	0.01681227442499387	0.01569173755094457	0.02691521017059871	0.001015267813785345	0.009987351808241422	0.001035305373391688	0.003309211452226418	0.001037763134669176	0.008888669653098041	0.001046184194540067	0.03264615654694212	0.001027227761891235	0.07208620661703657	0.05545801430910795	0.0533100025302302	0.0010242347023786	0.01010992529132399	0.001041607622845374	0.01438584340864808	0.0010106407613588	0.01535898013157921	0.001018674100003023	0.002057421219791543	0.002061856000811311	0.0194741743159777	0.1548560964021461	0.1770803692130696	0.001020413221830996	0.03844821135836139	0.001090323743603953	0.002443909401404502	0.001095109767820305	0.009934446462725234	0.001001942014541604	0.007434296301285184	0.3053031339309228	0.3236000379761834	0.2390637955183406	0.2330118385760803	0.07479087351420788	0.0846364038811777	0.001005220475761783	0.02267902434194917	0.1217304934340109	0.09399090958600824	0.1171562024127195	0.08464617512760547	0.1226854558135642	0.09671518537502558	0.1066682797355175	0.09566632201655452	0.1344767108297836	0.1040103250576355	0.009180045932171883	0.01131065446503469	0.008970528432907248	0.007614846812125558	0.1202069132894626	0.08483396004355145	0.06156936833328754	0.06063478138121914	0.08742847289848849	0.08664524917729753	0.006447128917396593	0.01303690017387853	0.001033019652774915	0.02938954074832499	0.01162881690866985	0.1552216020170971	0.02627588787875581	0.04499907627379031	0.005849558192817542	0.01518158194324751	0.007685298185553512	0.01869346948584472	0.001985588489089285	0.006687511010911703	0.001001742523868641	0.007399224253677663	0.001004023622835318	0.012735535740286	0.00102312164020694	0.01647136179051908	0.09263146410686444	0.08135862664351171	0.08121627194738039	0.07394017098328745	0.08408517836610765	0.1142807486488243	0.08580408566793532	0.0891906709798877	0.05666362250278668	0.05844332377068891	0.004176508809279548	0.04105049314216438	0.001358071583409606	0.07770125690977708	0.04955454645812915	0.04351932981923396	0.001578810184274711	0.009382579390539329	0.0376617281908785	0.01182141460308586	0.04146508656004651	0.05288659803286742	0.02174541563074468	0.03199667104938927	0.001637873331266247	0.01969736958161301	0.004777781928455912	0.1311281091732543	0.07268552511174363	0.09051201476549088	0.002715883942258092	0.0002729407631040566	0.01860311713857752	0.01815281547039966	0.001481452907716032	0.00495991598808191	0.08688250065775274	0.1061754846202452	0.114706982665141	0.1070320290373404	0.01901651627650471	0.02886665490005698	0.0790937783271722	0.1162544492344636	0.001004617683532224	0.02336522652713539	0.001001654941464138	0.02118951489369491	0.001003462183773496	0.02935518594430944	0.01740665062421962	-0.008772484919090594	-0.01567057655168926	0.01319940811980485	-0.02610858511864033	-0.04927577988381235	-0.01846210692789677	-0.007871234001911327	0.001008202435547401	0.001005173190782085	0.001002335678097824	0.001005103011228722	0.001015327052339716	0.1190581078981717	0.1898597267421879	0.005050443669806246	0.02983895899435741	0.001143431708198855	0.01643021652495686	0.001105389208937388	0.001004971700853504	0.00100214817461469	0.001006445465122607	0.08868480296486388	0.4398038152900356	0.001013094124848193	0.0318135688836154	0.001017458843758106	0.001026928247365621	0.001033918372952746	0.00101797129710991	0.001015143375985035	0.04674844588877895	0.001006259946602178	0.001042851004593554	0.001013017640533278	0.001008133205361152	0.00332102828065883	0.1626171143319842	0.001022968058192044	0.001014673914504626	0.001028525962245078	0.001002170240716429	0.3578365193278723	0.2132445251284253	0.07250318205937938	0.001003560181924405	0.1066678138609304	0.1021410176640453	0.1082129272072404	0.1018773881540282	0.119780772662364	0.01681014203562952	0.01883461281226398	0.1334115191519119	0.0607753197447047	0.09991974166578299	0.001018396899469038	0.001040011315351335	0.00713953355664113	0.02913722914632048	0.005949962449964711	0.008319069054743181	0.001429388657658354	0.001002047878010533	0.001003976742783013	0.001012078183229453	0.09914090830672914	0.06411254868027599	0.06127925052767173	0.1023086453776825	0.05902951964553458	0.001024442699798752	0.001017614847949868	0.04762441273493979	0.001008386703640853	0.03635874116990835	0.03675776750697431	0.03877584917916787	0.002373933057150196	0.001049945843286836	0.06992490125152843	0.003670961490342384	0.03202717538156298	0.001001261972763439	0.05135831272115077	0.1254866555249047	0.03174610906191449	0.08317098809337099	0.001004802709443355	0.00100172664304139	0.001003614657480207	0.02076625834685748	-0.0105382160663523	-0.0157893145062881	0.01471329764190143	-0.02334362332352288	-0.04615209228525841	-0.01841370242201723	-0.006916840147766229	-7.322547539591748	-4.609211418316582	-0.03772474327175634	0.02559444709235686	-0.02510852148951603	-0.004303557420086136	0.06089659782576278	-0.5240319182585231	-0.5686969204100777	-0.3792048096932144	0.8598770698006947	-0.0142096949712509	-0.274108829743079	0.004576261362711928	0.4205025934496182	0.32335061910992	-0.3231118429007471	-1.581528279458713	-0.4922471939789875	-0.002318407994575849	1.058858894380429	0.03587299498244025	-0.005252544441228754	-0.01000053638885054	0.1004668000234193	0.09347065901231562	-0.3962352531150525	-0.09306304479357877	0.05307795449298774	0.02164919875376162	0.06180235543185447	0.07772046657811076	0.08018252440616759	0.05495893216874857	0.004590269417648638	-0.01553935921460028	0.01474853705145144	2.201604100540855	-0.7811441572356916	-0.0418593631984971	-0.05108403020982757	-0.7339945193195896	-0.682112259343386	-0.6904284941182743	-0.3815335415733931	-0.7341755724871253	0.3420389076758544	0.4959205815707782	0.915708305419207	-0.4926860490401646	0.1684707408479585	-0.3232002905847773	-0.02144642581777477	-0.4890247204156147	0.2720383586722389	0.05090314720397684	0.197881873716174	0.02802427365973275	0.02799621180920614	0.09645798941412763	0.1903924791717053	0.4205551569717747	-0.8493807080860528	-1.446101324914898	0.5476757293207266	-0.008251434601627677	-0.574878912697705	-0.3285633938490475	-0.418787809069376	0.02103745611075676	-0.04007771501944773	-0.3111556250183237	1.183785557556376	0.03944907083213969	-0.2273174803319491	-0.09585746996569601	0.01273276588339057	0.752453712811206	0.06311214436222289	-1.942130358421215	-0.02600110314960634	0.9253181724436388	0.02362959805882418	0.04997404011805561	0.04063052194871317	0.06493991155189446	-1.693167871647156e-13	-1.270796056472905e-13
0.19	0.004494946137221224	-0.06344269009223373	0.08024231925344089	0.4696289908908532	0.9309520105989533	0.006218771387287889	0.1348845294838603	-0.09248099773206622	0.02583935404587416	0.2047482154551278	0.09014905494189959	-0.1288586462198445	0.00504503889195011	0.08409477264222606	-0.1140824406828128	1.115407876729471	0.2309697775885743	-1.11540787672944	-0.2309697775885613	-0.2884449925702721	-0.07068050273073646	0.01769173659229354	-0.09512727016178849	-0.1050602296610148	-0.04984570169649077	-0.1171410858470175	0.07860476682574037	0.562828406657857	0.7138181561024951	0.0987569346841176	-0.005038076079465975	0.2688406875431869	0.04004936628518384	-0.1506236720395221	0.1837203751965365	0.1516870796629114	1.333361217896845	0.1892923613700088	0.03133378446889747	3.533742698129044	0.6323764825435013	0.5275102511310512	-2.10913241642395	0.002641862693551929	-0.1874113127788188	0.03504455432910657	-0.2453171141351346	-0.2848133450107843	1.458325201626623	-1.279518827915043	-1.458325201626691	1.279518827915006	1.354243479272822	-0.2317773186644706	-0.08029281467365998	-1.463045539815276	0.367744318965458	0.02362468284497766	3.289979388657368	0.7858323570721406	0.9841451423191095	-1.557537790494399	-1.744974028721433	0.0648439760655614	-3.433426224728894	-0.106271359540841	0.0010104399762173	0.01173452793993908	0.001006144869182342	0.0113821107826646	0.001041570033199353	0.003538042389661327	0.001020757744220675	0.007984841710702852	0.001015182215809899	0.03502650852513977	0.125088759598608	0.1246352245210029	0.1994896165352173	0.2031645760235292	0.008192388702456952	0.01347701091272087	0.02424736957601907	0.04764646783109056	0.001147171879033534	0.1232302682104949	0.01826881381814028	0.03739636545818067	0.001095487443429393	0.01163094588088594	0.001004818923642029	0.1013595423885544	0.001002083583720759	0.06593013024443584	0.004264368671651083	0.009195209581769505	0.1038701379331402	0.1054533054624469	0.4356919552643079	0.404241340214802	0.001014359367242863	0.01694441577403334	0.02724569214401087	0.03854147617456834	0.001144955995007215	0.01031193238381686	0.001030653619640923	0.003434125198595822	0.001035770709878182	0.009029509681746697	0.001033708111555403	0.03288576054120805	0.001022183102580265	0.07264874363793021	0.05130328033232606	0.04988018265614792	0.001015314202715078	0.009273488088706974	0.001043383617527509	0.01483981551589	0.001014171305697637	0.01558726908380243	0.001013495778467286	0.002043187111395991	0.003316868312080506	0.02077034890244968	0.1587604712880798	0.1777428382272019	0.001022526400336852	0.03900032945964117	0.001053010209735564	0.002410973579603118	0.001062022572093743	0.009807222663560235	0.001002084095661814	0.007575708113625454	0.3257317010767893	0.3442132825791822	0.2286284812203476	0.2257753711168265	0.07318004573542619	0.08388505569635968	0.001004337080321032	0.02218476681023967	0.113701069916212	0.0866751698909887	0.109073611387132	0.07783357383916725	0.1149306004886116	0.08980715880739241	0.104598766909476	0.09237526448127051	0.1277111383035646	0.09726985791935044	0.01416954035008179	0.01486252437788885	0.01698444272374184	0.01371705581488472	0.1259796658757174	0.09385707721431542	0.0619356424814403	0.05759707982866821	0.09334640158262687	0.08851194750917714	0.003807577934766363	0.01067712246574626	0.001083251680396828	0.02920650978473244	0.008852082689214955	0.1504649195384019	0.02735268160774841	0.04686746444978569	0.005428542647359838	0.01514950250928271	0.008112012509075185	0.02052812005171775	0.001832318129132339	0.0072355692145658	0.001001962918972479	0.007716464753799153	0.001003977003923591	0.01359063442479144	0.001017443678131731	0.01722427153655958	0.09550270939365003	0.08537738247811501	0.07240857435578564	0.06617546428511403	0.07117094059229928	0.09973852693479612	0.09334930803474113	0.09310637351915835	0.05779997362502839	0.05832815754598495	0.002639139291820222	0.03886449933412348	0.001191637436528527	0.07678991918531636	0.04579789673726351	0.04005355556413938	0.001303778593454606	0.009707084547831632	0.0375927574644953	0.01167005436490371	0.03860063355848176	0.04985418539343592	0.03061932973229456	0.04148183609761216	0.002447754375403267	0.02050611472157281	0.002959129343084851	0.1283879804052485	0.07061819276315925	0.0892011112339136	0.003689663363299638	0.0004221147389207903	0.02644461500154556	0.02528736837133356	0.001246306539446825	0.005340664476242514	0.06807677864994184	0.08712935389585187	0.1191187468910991	0.1064916693444474	0.02556475112712258	0.03685433042806454	0.07779084880080166	0.1136466117929693	0.001004792227561219	0.02374482275783933	0.001001719656748438	0.02149677522714366	0.001003597157909105	0.02985718613013037	0.02016741808375468	-0.01037504897339843	-0.0155165009296371	0.01467756701125806	-0.02283025114822352	-0.04554833941221739	-0.01825682175268448	-0.007506040730726788	0.001008792553025304	0.001005608918796607	0.001002306430801002	0.001005147112767711	0.001017031951228495	0.1178702117577319	0.1876295454550737	0.003343753408350054	0.03387594539766842	0.001138642895088961	0.0140993733714585	0.001085630704575805	0.001005441365941487	0.001002361140067997	0.001004421032839901	0.06657344877350019	0.4316914481108661	0.001013098946257214	0.04727066506330847	0.0015020618162274	0.001024867809413306	0.001033509684930796	0.001023050574451217	0.001018446787907497	0.04567515181786879	0.001005835909900819	0.001047246738881663	0.001021930434856752	0.001008084003903611	0.005740429673852148	0.1669186886351258	0.001026212770093351	0.001013741003879324	0.001026778800759169	0.001002284171113134	0.3737099253866883	0.2069108318124848	0.06984333055300229	0.001003297233948901	0.09798024007890377	0.09335075060795386	0.09963072187725505	0.1014936621061557	0.1156577079661913	0.02189902625361597	0.03151844657459098	0.1353679187247146	0.06379493337519515	0.1026825502480018	0.001014500781068343	0.00121636217561624	0.004782537096985471	0.02809829182571702	0.004163598766951179	0.00877769465911246	0.001877737250523439	0.001002314451468017	0.001003887662424344	0.001011074278775055	0.09971351879177597	0.05794209053091961	0.04793270923654223	0.1047015231742271	0.05937889411751757	0.001023886624530152	0.001018785098048636	0.03576308014767919	0.001024409241714697	0.03849684259508382	0.03387201744386679	0.04228641138303096	0.004072554756161316	0.0010412771320651	0.06621668732401051	0.005592275168627972	0.03795961026269686	0.001001235733081738	0.03620674853581936	0.1255292922674409	0.03386573191671552	0.06991758485735036	0.001005118688738799	0.001001838074118241	0.001003841659990309	0.02244911333280656	-0.01184707935334293	-0.01514417444626414	0.01612714139819602	-0.01914121943756879	-0.04133789664218888	-0.01792603204200571	-0.00761220792591089	-6.952631954634416	-4.79990521674903	0.07637389189395365	0.06128424732713059	0.0124860749198492	-0.02147280286751665	0.06458108586580466	-0.3931139244782575	-0.4410707989863354	-0.2656315504867038	0.6622614294643772	-0.01153541550692925	-0.2668004619886629	0.004294802338676493	0.4326417035194363	0.3313368369262066	-0.1696318370829794	-1.69651473393143	-0.6563296049260329	0.0216080197179509	1.253046519222118	0.03674469537731538	0.02333412224585015	0.02647480675184764	-0.01821283680445327	0.03289591528350507	-0.2913721706242611	-0.07418359721825092	0.04212317617086325	0.02348259863257914	-0.03073932228133285	0.1701074855410703	0.06094954127673405	0.05536779938284782	-0.007313755500476941	-0.01073934203592995	0.0136862737336296	1.924552801085961	-0.6710092157189667	-0.1036853016734384	-0.04283732163931855	-0.7276231616632143	-0.6788978741630154	-0.6901928479424726	-0.2824831488697326	-0.6167850671081713	0.3617713439434095	0.719589352135607	0.8839519924732392	-0.1383476620649302	0.2006172532088926	-0.1637100585627636	-0.01568339958706924	-0.4581575765164462	0.1031453978239157	-0.05203155289087501	0.176366242170033	0.07660033524539814	0.03349388684170947	0.08125717467927331	0.01924093425830495	0.380878025581759	-0.7127684544074444	-1.45965093202755	0.2436533414861098	-0.01823323236893786	-0.006167423306484084	0.04889076559516586	-0.3317031326215936	0.04245968667970763	0.009837927941681137	-0.2982563246914969	0.7489153931947009	0.112475598212319	-0.3181750035613639	-0.1649255708551792	0.01753603300614499	0.6820904325365824	0.02487722542366937	-1.85876479297768	-0.07435755971337363	0.6699521185844649	-0.5337373556779603	0.02653377071962868	0.02123108345070511	0.03652324731131476	-1.91292186297454e-13	-8.611096538527498e-14
0.2	0.002741641493934415	-0.06115754434383993	0.08105459271519842	0.4828788000107249	0.9327652640699264	0.006557100721123862	0.1698583834338177	-0.08576173815680359	0.02955426236158164	0.1837673587778931	0.08987892435417699	-0.1297165060783363	0.005347584027138889	0.08114647893145806	-0.1161143476145179	1.126419905630399	0.2176962251326555	-1.126419905630393	-0.2176962251326511	-0.2746246748470766	-0.0730307732116757	0.01689277058636969	-0.1097263462063193	-0.1013894194541103	-0.04953041195912258	-0.08461563400164303	0.08599710796624932	0.5730145546974006	0.6984693691416392	0.08354990305294953	-0.004756432779323064	0.2363791696185156	0.03915937217950729	-0.1979279309382405	0.2727620610388924	0.00537431291193363	1.316869381955798	0.1729261161789141	0.03656665079178572	3.456110047808705	0.7085040325085933	0.2147007414938728	-2.085622768650629	-0.05607561312049938	0.02434674678774693	0.02300025110827287	-0.3423265231372766	-0.1159375267400966	0.7472040382660983	-1.367608534056626	-0.7472040382660987	1.367608534056624	1.409452083445029	-0.239263357775638	-0.07968644820848318	-1.452554519517004	0.3673109240863982	0.04038947997112793	3.193670391139026	0.6958346938528998	1.05326827623348	-1.518287399347432	-1.262474775052402	-0.01364935606141095	-3.048355448164644	-0.07177706203899469	0.001009814198214081	0.01214401132958713	0.001006009575095518	0.01190550894608512	0.001022707510824776	0.00355568057251353	0.001013273783854617	0.007840314148202934	0.001016548109128649	0.03569838660877923	0.1219293609564253	0.1212161027516242	0.1946638951479311	0.1992898631487876	0.005412791683212582	0.01114513387147635	0.02973937482254391	0.05364204928443916	0.001141735844419022	0.1231366204146719	0.01568871137008283	0.03485915248534417	0.001085220235917655	0.01167603733245418	0.001005249411753022	0.1057376881883761	0.001002276536023945	0.06928611610468494	0.002702731951503807	0.007899469002700433	0.08316565782147133	0.08785384803594173	0.4330971122942036	0.3969436305909598	0.001013755456904364	0.01710166165821539	0.04039663675844942	0.05170918481125729	0.001452041994938306	0.0108762772206349	0.001027298072100435	0.003637870469176974	0.001034570497990329	0.009184291083394174	0.001030013378726015	0.03296856309718935	0.001021314395191402	0.07302130832517689	0.04853243057402869	0.04744969013934638	0.001010643856278229	0.008627069317237392	0.001046470031312805	0.01531644111519732	0.001020394232183187	0.01581811224352395	0.001010883219342668	0.002120831871107749	0.005147391158643534	0.02264818466990552	0.1628019934112101	0.1784721252957485	0.001025205599399152	0.03955362957173546	0.001033892216100552	0.002374907856468834	0.001044609784106819	0.009702980793338518	0.001002212094238348	0.007711070742335343	0.3443440842086676	0.3621612536184455	0.219587132503376	0.2194944566396256	0.07110141676492734	0.08265719728954907	0.00100376406345974	0.02192088099879111	0.1053063661599779	0.07946905151319009	0.1006005293824037	0.07109842012800584	0.1067465839696726	0.08293100784553201	0.1032339548785048	0.08990055537157073	0.1219685415375281	0.09161727947672539	0.0191610708848167	0.018414806724961	0.02712085586757308	0.02190799651785053	0.130153449409311	0.1024137371677405	0.06349134517254575	0.0573979601279995	0.0978690714692676	0.0905725607950838	0.002468456621540114	0.009463602852283709	0.001196551736959093	0.02906540010385369	0.006268182994947124	0.1461415344634139	0.027420028072353	0.04709210665620569	0.004329071900121296	0.01424670050769318	0.008554118262199059	0.02236715438356646	0.001979432422014157	0.008119777079321133	0.001002206414751385	0.008029941962634164	0.00100390914381961	0.01449458777822727	0.001014103811051272	0.01803720975987907	0.0973832600912756	0.08892982746782761	0.06465354494711989	0.05950064543818397	0.05779683627760942	0.08514157172530022	0.09861808588692868	0.09422750906868874	0.05857876265642555	0.05800963068313792	0.001864405704116263	0.03805019319116139	0.001108973264198325	0.0767309705572068	0.03824776809210214	0.03573854535348964	0.001174143067981137	0.01020369535110401	0.03855499212782752	0.01201881837294141	0.03571195209483695	0.04686288310308019	0.03683403809548697	0.04768833773625712	0.003699017026748745	0.02175039431514779	0.002037294063529291	0.1248152744963843	0.06781526514305319	0.08724145665852756	0.005132305180422088	0.0006323414974083484	0.03327332582567499	0.03194729542428104	0.001128636500372746	0.005694253939528062	0.05035765440828371	0.06916680863026357	0.121705372909829	0.1056991433573835	0.02993171273821092	0.0422204009803079	0.07121741601232875	0.1058088967346352	0.001005037524919355	0.02390767323569929	0.00100180774175229	0.02162232733675319	0.001003778169534753	0.03010691332465922	0.02220957722756495	-0.01178181251616134	-0.01503504901560376	0.01611284914593843	-0.01893587056744979	-0.04109639549297266	-0.01786327977427261	-0.007847888159095186	0.001009382670508024	0.001006044646814436	0.001002277183512171	0.001005191214311935	0.001018736850122484	0.1166823156172922	0.1853993641679594	0.001637063146871974	0.0379129318009739	0.001133854081979464	0.01176853021795957	0.001065872200216778	0.001005911031029977	0.001002574105521229	0.001002396600567684	0.04446209458213438	0.4235790809316957	0.001013103767667712	0.06272776124300472	0.001986664788686305	0.001022807371458043	0.001033100996909276	0.001028129851789813	0.001021750199828192	0.04460185774695872	0.0010054118732036	0.001051642473169936	0.001030843229186697	0.001008034802447924	0.008159831067054651	0.1712202629382675	0.001029457481999732	0.00101280809325433	0.001025031639272783	0.001002398101510311	0.3895833314455045	0.2005771384965444	0.06718347904662501	0.001003034285973919	0.08929266629687713	0.08456048355186237	0.09104851654726964	0.1011099360582826	0.1115346432700189	0.02698791047159805	0.04420228033691418	0.1373243182975165	0.06681454700568522	0.1054453588302206	0.001010604662665659	0.001392713035887701	0.00242554063733015	0.02705935450511153	0.002377235083931905	0.009236320263477121	0.002326085843387167	0.001002581024923668	0.001003798582057864	0.001010070374313167	0.1002861292768204	0.05177163238156544	0.03458616794542155	0.1070944009707698	0.05972826858949845	0.001023330549221027	0.001019955348140064	0.02390174756041542	0.0010404317798048	0.04063494402025887	0.03098626738075617	0.04579697358687954	0.005771176455174559	0.001032608420844269	0.06250847339648628	0.007513588846913429	0.04389204514382834	0.001001209493406232	0.02105518435048519	0.1255719290099766	0.03598535477151527	0.05666418162131784	0.001005434668039129	0.001001949505211327	0.001004068662507879	0.0241319683187558	-0.01315594264033347	-0.01449903438624017	0.01754098515449054	-0.01493881555161459	-0.03652370099911913	-0.0174383616619942	-0.008307575704056274	-6.5932128839024	-4.873769270194161	-0.03146716203813828	0.03267965296729339	-0.02076626033424967	-0.001190841908219853	0.07010032226659098	-0.2964133291354765	-0.3379571956418905	-0.210480971090719	0.5512966756082645	-0.006860745214782679	-0.2368721402453945	0.004865516900392397	0.4426287850220499	0.3399677912055964	-0.104189168177802	-1.82575186394049	-0.7997723806411408	0.002702499089067297	1.367147420928182	0.08382584722661765	0.0105137605418469	-0.007212261530852878	0.06910651227586917	0.0554761923009626	-0.1963697816512461	-0.05505935855697244	0.05760865278938386	0.02216004030199237	0.08017812908774029	0.1940526974348272	0.09354613528606981	0.05519533431457912	0.003964289100231761	-0.01094297346104618	0.01353870032949411	1.668549387792877	-0.5900335608246039	-0.137161407595821	-0.005009686180230563	-0.7120702558714876	-0.6666227438857104	-0.6840533729582664	-0.2182638564416823	-0.5165978333511472	0.3421213945246645	0.913666921596505	0.8224168619387023	0.07503032133569582	0.2072537316542516	-0.09394867164762596	-0.01306216916653279	-0.4023652396186815	-0.05671083524258429	-0.123241366301065	0.1987586269219593	0.09525420588192875	0.02724355351127334	0.106228923250993	0.2023981746016459	0.3272929879939152	-0.631403137811047	-1.457048024034392	-0.01123766862540749	-0.04892356218663479	-0.3005413793668187	-0.1580855742966234	-0.5886350001676024	0.05545858534220275	0.05994713420794208	-0.3029335551493447	0.5280528757225337	0.1265559563803993	-0.3938329084843371	-0.2256076787040522	0.02494332237980915	0.6575285432038503	0.05768033937697528	-1.725413266651593	-0.07643436197945715	0.4009971772972647	-1.022345925299653	0.006624889573266944	0.0042888771660459	0.01448531330818498	-2.538110883115332e-13	-2.270959288503404e-14
0.21	0.0005779471515601293	-0.05802246889191826	0.08030789996964494	0.4959711344716608	0.9344018475256264	0.006948847159760426	0.2039262123429588	-0.07837410596636302	0.03018467468832304	0.1630615995538437	0.0890409042751861	-0.1282615836568136	0.005469751121143537	0.07731462074792286	-0.1163571108544558	1.130452014214661	0.2037624126868788	-1.130452014214625	-0.2037624126868542	-0.2602734142475784	-0.07549150516382901	0.01609463685523915	-0.1241073551525748	-0.09769348676410849	-0.04902732182709184	-0.0536133285138767	0.09255968190814583	0.5839172470427348	0.6833710934262383	0.07331584807461773	-0.005430319103084531	0.2073791812461177	0.03868071858312943	-0.23494101284092	0.3494311631549943	-0.1523344548777723	1.301792051366057	0.1537385759761971	0.04140463262446682	3.357424676387949	0.7642667242905926	-0.08001110927821171	-2.05193963203346	-0.1084252240835607	0.2676916990137735	0.002797730937672817	-0.4176375372666937	0.06431843457765563	0.06577508623893996	-1.412955957957216	-0.06577508623896874	1.412955957957175	1.459531521365798	-0.254472649975336	-0.08020090392962695	-1.42740391613814	0.3718709746601309	0.06062763521768234	2.999708564253961	0.6200535969486115	1.128471259298426	-1.48632738460854	-0.8007359491119286	-0.126249376373408	-2.749374526283177	-0.02394207902565907	0.001009668371657706	0.01255985848001539	0.001006106013399455	0.012441242704167	0.001012719886127057	0.003581194152371797	0.001009277960088874	0.007725228685513285	0.001018326695253114	0.03639700681760687	0.1198084573620465	0.118620528949499	0.1910287337816974	0.1963401475442439	0.003506720497316651	0.009549571606989517	0.03282233908584202	0.05732154106763739	0.001136447011138227	0.1230893055590868	0.0134339716432706	0.03268475736813592	0.001077628406957609	0.01173799168744874	0.001005732595925909	0.110198591113482	0.001002490286430504	0.07270248458198272	0.001871516279652244	0.007135065059550303	0.06129378791213871	0.06938904762244519	0.4288451151856787	0.3891516760973964	0.001013389874832298	0.01727237326100633	0.05444027407133612	0.06570442796082167	0.004283511042827616	0.01392073992013501	0.001024663280929111	0.003899528924707752	0.00103375757921595	0.009343274982556105	0.001029209532966689	0.03299841307379846	0.001021479431489778	0.07323599603633403	0.04662122098809852	0.04567501615114811	0.001007946657965168	0.008176704538611114	0.001052451627992622	0.01581855901140266	0.001025978021018472	0.01604382157240162	0.001009334313565905	0.002296940940326755	0.006605345354005415	0.02414899028789377	0.1670797685372012	0.1796690498454384	0.001029435559837929	0.04010359749525442	0.001023169681721596	0.00234797221336244	0.001034227178024366	0.009610642202547254	0.00100232933598893	0.007842367276353075	0.3613162264497828	0.3777104576101328	0.2115712761483087	0.2139401831380049	0.0691016097309648	0.08131774164399408	0.00100335820327669	0.02191189606050793	0.09678574823524015	0.07249337461465126	0.09200625423454668	0.06456812876678625	0.09837906559885927	0.07620392324957001	0.1021551069285647	0.08790086673998415	0.1169909709032707	0.08683826061308007	0.02381657738640638	0.02173110295464081	0.03628888707439556	0.03041587145502882	0.1325901820308735	0.1100278781234689	0.06553785740569214	0.05883676062076803	0.1014138525742262	0.09293172924780453	0.001755774974442226	0.008800123422777854	0.001470713732109299	0.02906099395751503	0.004238923126946148	0.1423347280349707	0.02667135310430545	0.04601083222150474	0.003200344918607899	0.01314587929823009	0.008732202606248844	0.02403438214983989	0.002071514416401969	0.008995371940789502	0.001002445375857912	0.008338453153746964	0.001003830378720789	0.01545699891843396	0.001011946462967693	0.01895497262701752	0.09806858911896887	0.09175301058556672	0.05801579018674201	0.05378457455444021	0.04386109040611873	0.07066231292583483	0.1006820380978048	0.09249476613519067	0.05888824078987682	0.05740421462320611	0.001453476491444817	0.03759692316035339	0.001066606952154454	0.07703111607993751	0.03391764173180348	0.03282015035072339	0.001106191508319253	0.01079128262252282	0.04020399746407125	0.01280695071296691	0.03295368502697903	0.04402727234092237	0.03919349008576731	0.04971878838026565	0.004650186156168613	0.02268754845465338	0.00154577309862353	0.1204739148009182	0.06448360306260915	0.08475963105640623	0.006969752438890552	0.0009300526910256176	0.03870570883819861	0.03778636540152266	0.001066231830195424	0.006058745198307561	0.0349646426144786	0.05314822828740808	0.1231844084610787	0.1053122417993946	0.03299017178590075	0.04550119708093499	0.06105152324992501	0.09463843142869258	0.001005360857573797	0.02385768478580445	0.001001921620850383	0.0215705660486036	0.001004009801923226	0.03011070152429712	0.02348904766110392	-0.01283794781994117	-0.01452320292526314	0.01744185427759794	-0.01490609196386444	-0.03658948530539555	-0.01629875075310558	-0.006027280131980722	0.001009629933134315	0.00100634321080055	0.001002366195841087	0.001005058768420109	0.001021396809277828	0.1167217711822689	0.1844836050215878	0.001377857062496064	0.03505512437294003	0.001128475139205785	0.01029358721388769	0.001072985709567049	0.001006509911724585	0.001002830018803358	0.001001893210329512	0.02274383848043084	0.4157508324148235	0.001012929574291534	0.07894156576658601	0.01170920175370554	0.001021171257558655	0.001032751181782385	0.001028578482779659	0.001021567370606034	0.04404377968106128	0.001004909388426344	0.001064629985013705	0.001032589842893197	0.001007458015367481	0.008139178965835965	0.1762917072819862	0.001037544253570587	0.001011334604247334	0.001022057864196768	0.001002496395636944	0.4022999233246001	0.1949139551590666	0.06593884007949924	0.001002852535432643	0.08101250247918168	0.07625761123611852	0.08278558570760929	0.1002327003380442	0.1081474993021207	0.03074621978233913	0.04913596390774368	0.135280295960469	0.06928817813242492	0.1071359519906099	0.001011098048165285	0.002064120450072528	0.001811503141073104	0.02476139863684615	0.001705702495840136	0.008656512083056182	0.002033602150629431	0.001002789689361132	0.001003705959970272	0.001009388996317568	0.09791805168284386	0.04778467671929712	0.02007441231271429	0.1004721775399546	0.05888668859228748	0.001025916092951737	0.001024658128980286	0.03301259886975862	0.001031214018350442	0.04345746476453789	0.02867294839449801	0.0386787998023171	0.005549239900603845	0.001032735219080725	0.0582508014673181	0.01010710742714379	0.04605881756784878	0.001001311253712578	0.01263222464624431	0.1251656768541536	0.03697438690873094	0.0406223399298407	0.001005919587995368	0.001002116808476033	0.001004405006825701	0.02425418156852064	-0.01363968726740702	-0.01403069166614081	0.01869155470774297	-0.01085013449007941	-0.03213520256283779	-0.01382253300482754	-0.002382435647207812	-6.252367995452164	-4.833384762946241	0.07832116275852452	0.0643317380814149	0.01432154084463335	-0.01648348652326715	0.06996209237150251	-0.2262654262454112	-0.255533114137021	-0.1169074968944732	0.1996114358225133	-0.002393746863736762	-0.1973039123143233	0.007519378070282485	0.4495262758189194	0.3435823007984951	-0.05479524285692181	-1.869275769204127	-0.7355714947307945	0.02456597773611755	1.428739579919106	0.5014154973292284	0.0349622431823428	0.02750842709614838	-0.03525798626733755	-0.002179611905771696	-0.1585290960398977	-0.03496379360689371	0.04666913349815757	0.02249409817166631	-0.01246731384462167	0.1095152031710036	0.1464170942625254	0.05464594727346093	-0.006153440352934444	-0.00812797032327984	0.01299182396753313	1.448851775457152	-0.5255170631437505	-0.1256823477152446	0.007172807528166843	-0.6829354891607167	-0.6392331832373159	-0.6614015653079642	-0.1838035944720972	-0.4418559800484754	0.3190802385516049	0.7948111716961174	0.6948042456374733	0.2001596314122644	0.259579742953293	-0.04470961683607518	0.01106557511206081	-0.3564713253221546	-0.1536083337588647	-0.09751456086787576	0.1408790126563939	0.0797652263532504	0.03267093919177616	0.09250931195195264	0.03785498735036223	0.2359313691997917	-0.5181425659677164	-1.435943904827844	-0.317126744414328	-0.07376580623560819	0.09910026462304593	0.1403015388421659	-0.03824312151920348	0.06229769426856044	0.09910217041343698	-0.2679362936460342	-0.07146519511405425	0.06270723676324612	-0.4712277188612098	-0.271792140268378	0.03548301512286457	0.5180562261807106	0.0249752230061325	-1.468039324666899	-0.002488769659732519	0.2608653629999362	-1.211317906664432	-0.01591693454206218	-0.01415607647162602	-0.01257671442645457	-1.211730842907026e-13	3.683306822513006e-14
0.22	-0.001959780267539012	-0.0542653584045272	0.07805547176017945	0.5089185318606135	0.9358269956085996	0.007377633287585476	0.2370062558090379	-0.07057151729676915	0.02812618351336106	0.1428003550210057	0.08777248344422955	-0.1243415928681891	0.005430829913053185	0.0729218797119363	-0.1148893078066486	1.127866555508228	0.1895610659160446	-1.127866555508221	-0.1895610659160333	-0.245459414721555	-0.07815201855758845	0.01528354038953466	-0.1383495574572841	-0.09395209274602656	-0.04830987747911897	-0.02476310556001585	0.09846564995378271	0.5956080012126668	0.6690436286318878	0.0672071894999892	-0.007383849660550041	0.1814370330935204	0.03868076216320548	-0.2727345462770027	0.3971690681354918	-0.2957727798712743	1.287881967559153	0.1306390415852262	0.04397458862949542	3.2585529591972	0.7914953283366235	-0.3230799588598054	-1.996719830400259	-0.1421557635005272	0.517360420208777	-0.009217409085423347	-0.4545030936577442	0.2261757308039841	-0.5763094198718455	-1.421115399068031	0.5763094198718453	1.421115399068029	1.501999868749852	-0.2792196460967005	-0.08227899512324165	-1.424793191207303	0.3764031897037878	0.0832603231598481	2.763253884332401	0.5645135145991683	1.210880641153133	-1.364125215137084	-0.4373954943898747	-0.269578202799327	-2.436787404209491	0.02396237325829398	0.00100971918737667	0.01298412599948576	0.00100630356536179	0.01298943649710978	0.001007772876420532	0.003611162679351865	0.001007214753822653	0.007617499699653663	0.001020546170578585	0.03710439591371237	0.1185732338664266	0.1166195143275778	0.1884093506601413	0.1941082570886425	0.002414750750952478	0.008641463632059299	0.03308848643241283	0.05793447309661159	0.001131113055151239	0.1230929150576412	0.01155157623975954	0.03092713365671009	0.001077391837853871	0.01182630537310918	0.001006273657033185	0.1147277032212382	0.00100272512893294	0.07616329005165552	0.001454074630898731	0.006681491698261621	0.03869565811268018	0.05042698164323629	0.4234564615249172	0.3826931411631303	0.001013120033625651	0.01745550433880063	0.06913675557070711	0.08022074382833111	0.0104994976823158	0.02043156326043016	0.001022528049335047	0.004200001586584933	0.00103317631545314	0.009504447342525384	0.001029032211968612	0.03282097398466383	0.001021470454805448	0.0731848968505691	0.04532796864711265	0.0442798266175766	0.001006347349633243	0.007928789516322955	0.00106193749314104	0.01632690792493806	0.001029642296441947	0.01625823966129725	0.001008271702888862	0.002521265622529282	0.007328261181269299	0.02490662421998651	0.1716435454631001	0.1814120335732293	0.001035594747913776	0.04064350245459191	0.001017073645813962	0.002315798596354625	0.00102755046138194	0.009528356874072644	0.001002437099106951	0.007976331571596967	0.3767176251679085	0.3912894964258437	0.2043639550875977	0.2088901969038635	0.06743136652445929	0.08024449781124721	0.001003064454253108	0.02214353932922507	0.0882622400382526	0.06581293442350347	0.08342842157118614	0.05831780336568443	0.08995449251229569	0.06970221615792351	0.1011598659480653	0.08618188899037257	0.1126404119071504	0.08272715906236137	0.02800521743323272	0.02475525923896544	0.04334290473272747	0.03794228206890456	0.1332038661840039	0.1161976804090728	0.06776797549640876	0.06114974984012813	0.1041585249888465	0.09566415133541156	0.001398536959700006	0.00845016246420542	0.001943153806536125	0.02926440431121085	0.002906558998636106	0.1390626023723448	0.0251816779134903	0.04413865433981171	0.002297168979747796	0.01228457558498824	0.008536606476774389	0.02530857636332207	0.001971578481243009	0.009713090805228714	0.001002669180734307	0.008647605835654265	0.00100374468198563	0.01646989416113277	0.001010527455419617	0.01992832127731893	0.09745490419746837	0.09362020952483013	0.05251130741947063	0.04901116357841234	0.02931634159544258	0.05647989024883542	0.0990574088233231	0.08824865765366945	0.05867802594668917	0.05650219143021006	0.001248961001068744	0.03781645631544516	0.001047781346256366	0.0779807385367558	0.035871426624126	0.03410970050058746	0.001067608441363975	0.01145442574312306	0.04239338274340686	0.01402931851341036	0.03039242879929714	0.04142920330345783	0.03711421474586521	0.04726898487121527	0.005017214179717336	0.02304118630335589	0.001299558853139523	0.1154549463544796	0.06071830446511632	0.08178491988259048	0.009173634995938986	0.001359683775250705	0.04256982222069899	0.04246383542658969	0.001035086174073132	0.006388904612128399	0.02247830159663333	0.04001129168195663	0.1238872285153883	0.10561851156336	0.03505897494999689	0.04755177464374898	0.04803435747078622	0.08159112318621661	0.001005765024497095	0.02360344744529933	0.001002062225535768	0.02134890697361681	0.001004293816707777	0.02987839821535027	0.02399701330545953	-0.01351248933925008	-0.01404035908174999	0.01865190235698578	-0.01083704505497957	-0.03216151628534793	-0.01336668864127213	-0.001470317418378667	0.001009877195765988	0.001006641774790258	0.001002455208182093	0.001004926322529853	0.001024056768439616	0.1167612267472457	0.183567845875216	0.001118650978095373	0.03219731694490603	0.001123096196432234	0.00881864420981588	0.001080099218919783	0.001007108792419597	0.001003085932084141	0.001001389820087784	0.001025582378722449	0.4079225838979524	0.001012755380916653	0.09515537029016849	0.02143173871872236	0.001019535143653442	0.00103240136665618	0.001029027113761834	0.001021384541380265	0.04348570161516381	0.001004406903650595	0.001077617496855596	0.00103433645659658	0.00100688122828684	0.008118526864627168	0.181363151625705	0.001045631025145228	0.001009861115239049	0.001019084089117894	0.001002594689761662	0.4150165152036958	0.1892507718215885	0.06469420111237324	0.001002670784891226	0.07273233866148626	0.06795473892037525	0.07452265486794908	0.09935546461780335	0.1047603553342218	0.03450452909307727	0.05406964747857074	0.1332362736234198	0.07176180925916448	0.1088265451509989	0.001011591433665316	0.002735527864267306	0.001197465644817584	0.02246344276858127	0.001034169907751789	0.008076703902628326	0.001741118457872045	0.001002998353793598	0.001003613337874415	0.001008707618315501	0.09554997408886361	0.04379772105702982	0.005562656680024526	0.09384995410913788	0.05804510859507234	0.001028501636657699	0.001029360909821923	0.04212345017910572	0.001021996256895928	0.04627998550881676	0.02635962940823719	0.03156062601774295	0.00532730334603961	0.001032862017317968	0.05399312953814216	0.01270062600737421	0.04822558999186798	0.001001413014029042	0.004209264942010194	0.12475942469833	0.0379634190459475	0.02458049823835095	0.001006404507956572	0.0010022841117552	0.001004741351150387	0.02437639481828522	-0.0141234318944805	-0.0135623489460414	0.0198421242609953	-0.006761453428544865	-0.02774670412655591	-0.01020670434766048	0.003542704409642695	-5.932451284183282	-4.688063622627538	-0.02978308802482827	0.03517166001681908	-0.0198752709927596	0.0002804534358409204	0.07185409973126708	-0.1775014930938828	-0.1943921658535143	-0.07299011317347427	-0.06201527524888338	0.003324125556685085	-0.1535178590857551	0.01013738301350199	0.4562706215616893	0.3488551896923453	-0.04202305172636498	-1.925204977043529	-0.5330884687883554	0.005186394141679158	1.47136196451663	0.7770979753948325	0.0182766019501906	-0.006774569115532429	0.02764869904330644	0.002318812944692526	-0.1204728907183316	-0.01456940728840678	0.05885485614047143	0.01990179234294284	0.08982125171659033	0.0454183549042043	0.20275797090324	0.05318274145022864	0.002916694273631937	-0.008932321030108398	0.01407225257922725	1.27451635259656	-0.4891761073280139	-0.08391904503226329	0.04311595519757554	-0.6530229143897563	-0.6106295518618562	-0.6389778720903007	-0.1621216800278244	-0.3830143707618275	0.2836934054675637	0.7173740569304285	0.5335491279063465	0.2498680666552826	0.2819044586330292	-0.03124497743532168	0.02850113093355441	-0.2954290864084169	-0.2148915246393708	-0.07533786703385026	0.1201519163817296	0.06367900647792803	0.02737185162814381	0.1163257438126929	0.2135153312289028	0.1360961523069425	-0.4428711562461713	-1.397680799597309	-0.5139107782229094	-0.1082449887473479	-0.1659807418308254	-0.02819018720123541	0.2529540303715228	0.07056975519348517	0.1467942262780164	-0.2554252101502965	-0.3679979547785032	0.009852693030314925	-0.5293546586419958	-0.3241847930042954	0.05132730047900529	0.425208552763886	0.0508139703788906	-1.149084519164117	0.06219990241751885	0.1549534697398785	-1.397714512568077	-0.03422488852389362	-0.02969068022027206	-0.03273298839438588	1.46055889409375e-13	9.371454906627549e-14
0.23	-0.004914988942346508	-0.05021946837240246	0.07451690913511969	0.5217319143422915	0.9369983042970498	0.00781495060938265	0.2691572429323671	-0.06265006465118937	0.02400120289998273	0.1232332044656495	0.08629141887861615	-0.1179940153979386	0.005363166559616027	0.06839695859116801	-0.1119817770479767	1.119078975734865	0.1754550382371093	-1.119078975734835	-0.1754550382370881	-0.2302642090131733	-0.08111037019018308	0.01444111514944299	-0.1527603580711845	-0.09017586025290088	-0.04734686161836148	0.001780434858418613	0.1038920986385966	0.6081527069886897	0.6565927986646094	0.06411901667555912	-0.01089232334808398	0.1582561680870161	0.03923320893244919	-0.3164960590231032	0.4077026054994389	-0.4056061483580615	1.275051153410963	0.1032658640671466	0.04283199170328607	3.168433573510348	0.7906138461008718	-0.4886157720849053	-1.917190569838571	-0.1519365570688044	0.7431840192466476	-0.005007684725311949	-0.4448781440764851	0.348291697100474	-1.177361005262775	-1.396592985487033	1.177361005262789	1.396592985486999	1.536430245676799	-0.3131810458405688	-0.08666350143038161	-1.463210973028416	0.378018991024734	0.110355617137199	2.55632597781266	0.5252009437056857	1.297301099515689	-1.106308145470806	-0.1948235282889781	-0.4288212370318163	-2.199610600604534	0.08657126066216768	0.001009945685748793	0.01338145330319593	0.001006622716204693	0.01351559249896617	0.001005202806615265	0.003633268139569223	0.001006020136279561	0.007533148273404618	0.001023344048548093	0.03780461898815339	0.1188218965428732	0.1152258542455489	0.1864716581717919	0.1923711523957706	0.001888051121512216	0.008202821654740932	0.03102261018622153	0.05604560941093137	0.00112514945169753	0.1231575974494283	0.009616689736923778	0.02931313760536467	0.001075171672925768	0.01193450016346986	0.001006876174991384	0.1193103514050726	0.001002985393435107	0.07965587624356171	0.001232335795448105	0.006385627246727817	0.02121857832558596	0.03510892463055336	0.4173247962297753	0.378599771390311	0.001012919306466942	0.01763640391894436	0.08428382243357462	0.09502736007787176	0.01766309760238777	0.02805438391628039	0.001020728898795865	0.004502812386575179	0.001032820945841799	0.009652812313417086	0.001029924212513447	0.03253519754876002	0.001021691960754689	0.07289743313932623	0.04488350765449743	0.043451032215024	0.001005265914021785	0.007867410994477842	0.00106939089628243	0.01683593113088383	0.001905884403686401	0.01733112784103907	0.00100741514006857	0.002781691009653475	0.00737074399534412	0.02497869673696927	0.1763329475828232	0.1836712900763219	0.001038715985651417	0.041161290165146	0.001013293625566706	0.002293671346445341	0.001022876996189567	0.00945359487495831	0.001002526492321357	0.008116220814826911	0.3909714803746014	0.4034495683978945	0.1970296848500768	0.2039113074915116	0.06395852164008668	0.07892793022952116	0.001002834423060265	0.02259862707392518	0.07978254211481779	0.0594194755053258	0.07494676769717624	0.05235467900021402	0.08151994257564864	0.06341466813602796	0.09919478249792024	0.08402440949550304	0.1078453940884431	0.07872671609187644	0.03078364412612934	0.02685151808619347	0.04817262588019325	0.04431920228209764	0.1318565042253837	0.1205706297464027	0.07053708223558784	0.06381174580427404	0.1077606017684238	0.09880585327296681	0.001209934046273621	0.008252291756943569	0.002296980305060934	0.02942868679711143	0.002080355729881894	0.1362493436685943	0.02334397152333804	0.04191134931221083	0.001683437328245489	0.01171706650257676	0.00738926185545559	0.02573151653300431	0.001761739224179288	0.01039594272039695	0.001002911141354139	0.008960385341194482	0.001003736145158845	0.01753765801890598	0.001009715223244942	0.02097661526312269	0.0952238921189632	0.09419413453678765	0.04778490430151407	0.04484601942791776	0.01758619122857551	0.04513945420499151	0.09356088225755266	0.08220818384817621	0.05761437553315608	0.05505885869139207	0.001141539734825345	0.03808343835681383	0.001039009640898672	0.07903202942427642	0.03831327995186065	0.03605075559086896	0.00104526758427888	0.01220549242966644	0.04423583441882078	0.01553707350067122	0.02787474246808219	0.03892409798795313	0.03161734981600937	0.04185117135804799	0.004894462815972341	0.02291370443899565	0.001170133530844195	0.1098606633787	0.05665956861399897	0.07841315213498316	0.01153007625277211	0.001972206018248291	0.04472183803717426	0.0458222365285202	0.001018612602076808	0.00675909623844414	0.0134184162625941	0.03034055974629443	0.1255396041748852	0.1066545588151655	0.03668869075550001	0.04893691223451722	0.03462535138717369	0.06864982939801915	0.001006302062301621	0.02315885098513362	0.001002245994053444	0.02096762658007144	0.001004664161157592	0.02942619023063137	0.02396457335853722	-0.0137699258726173	-0.01354043297700582	0.01965902814617188	-0.00774414883637192	-0.0285883141009594	-0.009828416216812576	0.004132195183954937	0.001010438787010643	0.001007219741988543	0.001002589881782409	0.001004650495529261	0.001028116598735048	0.1212929078051293	0.1829560496258341	0.001522513738716099	0.02558894904060699	0.001115424427846126	0.006441753390609309	0.00106673587869434	0.001007836914380367	0.001003400341754145	0.001001165882349118	0.001015723806165166	0.4002662243565502	0.001012672357883791	0.1119887248870085	0.02890073094985628	0.001018282231379417	0.001032493159673327	0.001032396992797748	0.001022377563280304	0.04508643597007368	0.001003915063523809	0.001076753112298843	0.004329956716544104	0.001006221243437165	0.006820009238427157	0.1862372141445506	0.001038862420981738	0.001008935422915343	0.00101710685394508	0.001002640531057968	0.4267554183099381	0.1803554917537703	0.05506637039544994	0.001002530945228231	0.06465590107006305	0.06003101522243232	0.06636738457864427	0.09393265516437883	0.09771589904052676	0.03350642641414424	0.05392194982563263	0.1268626924556197	0.07613096553607791	0.1163569493947989	0.001014980440407431	0.002608305714890453	0.001230854398893305	0.02025449762614231	0.001049115442208458	0.004544225895214099	0.001374738749763284	0.001003302199013199	0.001003823648948131	0.001009007238523251	0.08918065483823769	0.04046367750915892	0.003308801360000804	0.07911786686828727	0.05476930394020169	0.001030649579291077	0.001030318704726701	0.04037023254563171	0.001022027568309329	0.04658001112793314	0.02381903980739235	0.01979153784814618	0.004288319106295144	0.001037403188140058	0.04949213078061709	0.01522413574726758	0.04650411006143945	0.001001513292591678	0.002681510241462835	0.1307838247681206	0.03913748362916601	0.01355269463564992	0.00100724713401621	0.001002566792656688	0.001005310349207126	0.02360267624381675	-0.01374455758849378	-0.01302297409703313	0.02051967704349936	-0.005437408944025607	-0.0256883998960928	-0.005987513287674352	0.01020630040573834	-5.630343665607342	-4.452743365079273	0.07446893518964919	0.06142920878168237	0.01322469463523302	-0.01290672086699121	0.06865853778632203	-0.09722366055290051	-0.1577585068848036	-0.01948139807303646	-0.3106914859543111	0.009712055614036184	-0.1710932301816773	0.01139688884006105	0.4608883792412354	0.3505274936249127	-0.02110883633972768	-1.165156912704788	-0.3092876989146914	0.02458108289446454	1.492387064254577	0.7538939771611586	0.03601501353300152	0.0255710224652447	-0.06117746428346254	-0.05062044816760634	-0.04637040456936668	0.0007873295491584786	0.04652346061912255	0.1808560793664209	-0.006477193974081162	-0.0288181610693878	0.2496635078760054	0.05043962913621433	-0.005012369819024307	-0.006662557721703656	0.01428340057590357	1.168243516963989	-0.5203208212414632	-0.2033548090651169	0.05067179397733967	-0.6268486029977848	-0.5829463011139222	-0.6196773011837794	-0.2651720998381115	-0.4175286651044924	0.1405280890919603	0.5564017178554452	0.340262477071136	0.2783556348955157	0.3466466693823437	-0.01166171256709697	0.006178022557889435	-0.2644211746753124	-0.227410224748265	-0.03908618989088702	-0.02859079079932476	0.07266148911028379	0.03320206999447501	0.102987409449029	0.05110613772134474	-0.02286856702889797	-0.3901852214750562	-0.8977129933373809	-0.6975399983839159	-0.1793838587877933	0.1315979693418827	0.1802920553724157	0.1271776291460794	0.07991065139423509	0.1577582409570565	-0.24743346867085	-0.698231004174954	-0.03539942238390816	-0.5858873352139438	-0.3500896242110905	0.07272602899331165	0.250891438174926	0.03062113006719805	-0.7861625699195971	0.1435549008304613	0.1261510058735663	-1.208296927315814	-0.05420308612230498	-0.04627875278283416	-0.05680001179033455	2.617093798545197e-13	1.435298333626818e-13
0.24	-0.00825347885342447	-0.04619743295036845	0.07007002072832233	0.5344246874213969	0.9378851762487692	0.008221135441311435	0.3003107094401691	-0.05480286746827744	0.01861987590623122	0.1044469378421316	0.08477616415375991	-0.109657333575204	0.005316827758386215	0.0641363765589917	-0.1080642483410559	1.104396245993749	0.1616991492306583	-1.104396245993746	-0.1616991492306545	-0.2147430303530297	-0.08443024678276824	0.01354112139021847	-0.1677306577472394	-0.08640819928542086	-0.04608250977408873	0.02658084956515012	0.109058163254799	0.6215388349122618	0.6473121183790079	0.06301902977758189	-0.01589436844781632	0.1374403210112137	0.04041307297786874	-0.3493907935236262	0.3923981461208992	-0.4774379362190275	1.263760087044643	0.07375169415403431	0.03774809065583096	3.059048836090872	0.7766442358005488	-0.5743492349518974	-1.840543044022803	-0.1489937953373663	0.9151812907093227	-0.004952498409655249	-0.4016352759567816	0.4281753204462268	-1.755339413421088	-1.351087664571294	1.755339413421088	1.351087664571292	1.567194459101973	-0.3515246380946326	-0.09379269894978186	-1.536693003637768	0.3746888845749248	0.143527519863106	2.414628741966576	0.5124367008721276	1.37916507066306	-0.7300952788015609	-0.03975830917857818	-0.5682924852402801	-1.963783818072176	0.1494458284997252	0.001010339813889465	0.01377791243365152	0.001007071340015364	0.01404541404197203	0.001003985776515723	0.003654223203184555	0.001005285141415871	0.00744424563849112	0.001026773180120484	0.03848692712194448	0.1208358099952164	0.1147551783716827	0.1850342110419948	0.1908584922676692	0.001825595416931888	0.008156973355730774	0.02678941774856973	0.05182196289602813	0.001118331455245855	0.1232891502256605	0.007456596608593395	0.02746903147313838	0.001067377780466823	0.01205214942531933	0.001007541525760381	0.1239580580868509	0.001003272744169574	0.0831911488230053	0.001121283156039447	0.006180135017123466	0.01170498615969968	0.0265888336448251	0.4106893448931925	0.3760333429219707	0.001012777460214728	0.01781887721733409	0.099812983391991	0.1101170006906869	0.02487962847628161	0.03563799923148827	0.001019202992971167	0.004794890968338006	0.001032689258742386	0.009798336977760837	0.001032055717888745	0.03206995513705087	0.001022299415088332	0.07235631002814027	0.0453829232676638	0.04333073023070403	0.001004479422309374	0.007914408639870163	0.001072683741662428	0.01732885064762402	0.003985728753653478	0.01959896596432359	0.001006656913986532	0.003016901349712995	0.006750089995843638	0.02437397475362322	0.1810681664687293	0.1864167072940093	0.001036890119082536	0.0416535916064662	0.001010941440431596	0.002262146688358307	0.001019552239149847	0.009382256140868394	0.00100259409852978	0.008269555673346318	0.4043017448554836	0.4148692762681427	0.1890478281834409	0.1982093995570569	0.05769298014300788	0.07569819487490587	0.001002649510339396	0.02321237921326089	0.07136975925968493	0.05325236768851738	0.06660032259629306	0.04663985774574399	0.07309911106390513	0.0572857587563624	0.0957522749031585	0.08096248937604414	0.1020700641628501	0.07436749692497241	0.03176330224867165	0.02766521552333155	0.05068383892729423	0.04903815106894571	0.1284615929312513	0.1229873647007597	0.0740005019841809	0.06663335271247073	0.1129837967724639	0.1026012995331374	0.001117280724058855	0.008150277242237356	0.002410565359381469	0.02942441788923784	0.001682191444184431	0.1338302084724175	0.0213216005108268	0.03965363496749649	0.001383192649123522	0.01148440697845757	0.005057411736916938	0.02487622238050376	0.001473591039656818	0.01116172283855064	0.001003184059794044	0.009272007645387147	0.001003837088093749	0.01864484998501558	0.001009459195876101	0.02204969746762229	0.09121288233381381	0.09313168984216504	0.04366381932409846	0.04120690819665391	0.01024063303159508	0.03797949869778382	0.08403217781568471	0.07423073737594903	0.05554632522353791	0.05293526825965773	0.001088897759202603	0.03869283209067536	0.001035104686225276	0.0804234534600981	0.03878668395301479	0.03649166591280631	0.001034116761046397	0.01305798015660046	0.04536027075164001	0.01724451272810191	0.02533474567326759	0.03644378161626573	0.02307149311445397	0.03365103966262686	0.004316455758031325	0.02233219067392042	0.001107677092423623	0.1038094916766292	0.0523724575926116	0.0747847100450461	0.01395775860107183	0.002845181972351	0.04507742002226875	0.04757005960111478	0.001010429467623527	0.007149262717081805	0.007912137661357692	0.02426602624439887	0.128972169223463	0.1084605166376955	0.03810070396102799	0.05015633391039891	0.02203315914331768	0.05707013099563203	0.001006991970420768	0.02252921207082065	0.001002479243766621	0.02042906483183906	0.001005133882284311	0.02876056991484748	0.02343794765991765	-0.01360315517974849	-0.01301420770941888	0.02044643859757007	-0.005830487107156252	-0.02602504388585344	-0.005836198035334928	0.01044209671546337	0.001011000378263432	0.001007797709192107	0.001002724555390661	0.001004374668528788	0.001032176429036755	0.125824588863013	0.1823442533764523	0.001926376499311977	0.0189805811363109	0.001107752659259775	0.004064862571399186	0.001053372538470218	0.001008565036342909	0.001003714751424602	0.00100094194461307	0.001005865233620239	0.3926098648151496	0.001012589334852632	0.1288220794838481	0.0363697231809872	0.001017029319099616	0.001032584952693314	0.001035766871824859	0.001023370585177225	0.04668717032498385	0.001003423223395876	0.001075888727737383	0.007625576976486628	0.001005561258586153	0.00552149161223896	0.1911112766633955	0.001032093816818222	0.001008009730590763	0.001015129618768308	0.001002686372354527	0.4384943214161802	0.171460211685952	0.04543853967852575	0.001002391105562503	0.05657946347863966	0.05210729152448913	0.05821211428933924	0.08850984571095032	0.09067144274682896	0.03250832373520678	0.05377425217269464	0.1204891112878161	0.08050012181299161	0.1238873536385994	0.001018369447153005	0.002481083565520603	0.001264243152971431	0.01804555248370333	0.001064060976671091	0.001011747887793335	0.001008359041649146	0.001003606044238606	0.001004033960020898	0.001009306858732924	0.08281133558760649	0.03712963396128797	0.001054946039997034	0.06438577962743401	0.05149349928532483	0.001032797521916994	0.001031276499637351	0.03861701491215673	0.001022058879728493	0.04688003674704953	0.02127845020654513	0.008022449678539139	0.003249334866567094	0.001041944358962839	0.04499113202308367	0.01774764548716168	0.04478263013101067	0.001001613571174876	0.001153755540919282	0.1368082248379118	0.0403115482123853	0.002524891032938472	0.00100808976008104	0.001002849473570744	0.001005879347270191	0.02282895766934818	-0.01336568328250692	-0.01248359924802487	0.02119722982600322	-0.004113364459506011	-0.02363009566562991	-0.001768322227688722	0.01686989640182997	-5.339053650195258	-4.142449162885237	-0.02995672248247634	0.03590476831769362	-0.02010535039839714	-0.0006297883175837342	0.06827111159673643	0.007095348539431405	-0.1495032528992619	0.005568622549997048	-0.5289718411104249	0.01669820238878423	-0.1995398752563149	0.01202827728669671	0.4692823211584603	0.3573924672141245	-0.02394860725659202	-0.5656117716518678	-0.2277002079055197	0.005501137840051334	1.527966837170867	0.7692569072794756	0.01613015844284885	-0.007342630176031741	-0.008244496185431063	-0.04841306699670695	0.02122559293562577	0.00710582615621862	0.05563411818794367	0.2588917810971815	0.08477824233436967	-0.08994055053648681	0.2999901138223242	0.04808548756697813	0.001037212600247935	-0.008247668049454371	0.01676137564240968	1.126443532235743	-0.6337798117468149	-0.4665525996069543	0.07484883410336685	-0.6077526941131514	-0.5609689296652358	-0.6072501436409153	-0.3430098049163806	-0.4547696100337512	0.02718112347214157	0.3857797716574	0.1423062513121922	0.2817902554672197	0.4126533231574792	-0.01207373888667983	-0.005209147748710584	-0.2166043848638984	-0.2209733880612207	-0.008367955357005422	-0.1354949480272081	0.08026464707934011	0.02714041131473738	0.1242113655566974	0.2184729749809309	-0.1911777889901802	-0.3376645723780641	-0.5615846923732057	-0.9013053115563292	-0.2442965272645861	-0.0974984029585991	0.03983644271926621	-0.04707492329072574	0.09085396327557979	0.1867310743007246	-0.2504674213204752	-0.9244615910952094	-0.08095369232364785	-0.6207324038547983	-0.3755196614144047	0.1034180426766376	0.1030929468927159	0.05480894083889053	-0.4298448324154566	0.2161820165685086	0.121810286765023	-1.125395435340173	-0.07123337932882019	-0.06114695118141334	-0.07541545459409243	2.538569209808302e-13	1.875874760300416e-13
0.25	-0.01180901210678524	-0.04242179667676294	0.06509598756477573	0.5470136714939551	0.9384744987385247	0.008557140025542974	0.3301767320108939	-0.04711857672810334	0.01276727413943297	0.0863275289444044	0.08332489411189427	-0.09993279831318881	0.005180877964782574	0.06043541387415474	-0.1035491518923038	1.083982699129926	0.1484771538876886	-1.083982699129912	-0.1484771538876813	-0.1989193721493148	-0.08813986931453956	0.01255253136507844	-0.1835058170168262	-0.08268706810309549	-0.04444897249473511	0.05035248864706995	0.1142079950465647	0.6356924337725223	0.6420918198877726	0.06314159810707118	-0.02212976895281341	0.1187266981698728	0.04226793816078982	-0.3586172596520081	0.3609675238296716	-0.5149151315789408	1.254385317156906	0.04424490864596869	0.02919504723801946	2.907373879283239	0.7589022472973763	-0.5895006219241548	-1.785947975256654	-0.140291418805023	1.023759858938782	-0.02458582720283943	-0.3361714798644034	0.4729787300259617	-2.326590923033895	-1.290668550333393	2.326590923033921	1.290668550333358	1.597194290244851	-0.3901270229111485	-0.1045732667118635	-1.604850772022914	0.3724110599497399	0.183487792743762	2.329610977803223	0.520555236247936	1.448260314957143	-0.3512715191644732	0.05278243838446937	-0.6749710967430478	-1.779383434694925	0.220381888605361	0.001010868382111585	0.01416349267270284	0.001007647562840419	0.01457482624080714	0.001003371355198769	0.003670044644492562	0.001004776782654132	0.007355640887177261	0.00103089492764612	0.03914374973056853	0.1241117410042087	0.1152769386567417	0.1838778253071136	0.1893285464477622	0.00180418465833911	0.008145337003750175	0.02126729709948743	0.04612211212721295	0.001110978337759311	0.1234941192123312	0.005412577558427411	0.02561124826927932	0.001057836471925197	0.01217816220877391	0.001008273036331821	0.1286944040305329	0.001003593418359744	0.08679415854252859	0.00106229468744576	0.006014841800033215	0.006545032507285237	0.02182883304860982	0.4038648763609256	0.3739654765001916	0.001012664691211724	0.01799541184619333	0.1152926158497891	0.125296511219033	0.02966635446137154	0.04084192753138874	0.001017927259603612	0.005060002047019796	0.001032689626940318	0.00993723392894498	0.001036108814584312	0.03155835362603596	0.001024178943410491	0.07166445695739235	0.04682428234677398	0.04392599263368579	0.00100387988627388	0.0080023711872427	0.001073878246469672	0.01781194835261302	0.006883199490367311	0.02265676052271309	0.001005988402766809	0.0032267204683307	0.005824541710921258	0.02344513347155732	0.186053927162857	0.1897682808555073	0.001123557181616503	0.04220652351651288	0.001009341990642373	0.002226041655747035	0.001017044796111206	0.009308333313581354	0.001002652152970845	0.008440293509304751	0.4171382820957293	0.4262055677334439	0.1804503780942659	0.191261576396376	0.04910980086248289	0.06961350675911249	0.001002499334025158	0.0239348113663945	0.06335555065598365	0.04741376130635237	0.05872856236652172	0.04127929011269361	0.06500813193422675	0.05142397394264382	0.09084291881454522	0.07705277094534056	0.09533423672756605	0.06969890412166246	0.03110723449356749	0.02727395005986675	0.05129731706070669	0.05211026950552876	0.1232083714981365	0.1235271509793382	0.0776049906608374	0.06931386462165709	0.1181213918388617	0.106630181912735	0.001071297956704817	0.008106557341787954	0.002828627738060443	0.02972802983794398	0.001478448662775016	0.1317175372906822	0.01942870906456134	0.0375809039285737	0.001230378195030574	0.01142834614858895	0.003087195063474993	0.02452362047383069	0.001245192509944333	0.01219032840591457	0.001003561690987454	0.009573938493753435	0.001004111235059206	0.01978255217481171	0.00101019847383274	0.02316467536378073	0.08568857839266408	0.09050308176471135	0.0398863423881646	0.03797066084847279	0.005801098278822285	0.03344849830468041	0.07219339055998655	0.06502031965046529	0.05259889636993707	0.05023575355301282	0.001061687744198959	0.03924103122362529	0.001032851533083515	0.08180420825478013	0.03853753944866548	0.03599536080122002	0.001028548578095181	0.01401374091734242	0.04473759483427486	0.01889040751227473	0.02288524235014341	0.03407147061047206	0.01512995668966934	0.0260012213874855	0.003616858061607311	0.02162128637442048	0.001077262266938573	0.09744489364498485	0.04783539332057473	0.0709237113487443	0.01689290586984387	0.004161494816189409	0.0441000072505606	0.04801452115478968	0.001006131794627417	0.007604770954072049	0.004872755964523842	0.0207854600999633	0.1338207394229556	0.1107942380214338	0.03919742428861205	0.05130656657481122	0.01260240983834332	0.04839270748868945	0.001007940679238995	0.02172018335283007	0.00100279901095736	0.01973481468562174	0.001005774095880187	0.02788841803761875	0.02266258580614347	-0.01305542674286279	-0.01232804847881332	0.0209711888861883	-0.004557467653336438	-0.02404711113904875	-0.003842387006554485	0.01156837318662383	0.001011772200708735	0.001008627566257713	0.001002738187662998	0.001004140353333758	0.001037729990127263	0.1316205465545217	0.181623614805844	0.001659504413486771	0.01168800164720541	0.001099575291146094	0.00254593408064104	0.001043278800486231	0.00100943135897719	0.001004106831278772	0.001000837406956287	0.001004403824910124	0.3858754701004681	0.001012511794798289	0.1445381680526861	0.03402451916256683	0.001016235967444006	0.001032778913913923	0.001044185659051882	0.001028473883226051	0.05017583302243777	0.001003114444747247	0.001074472647009501	0.01191587367355931	0.001005065464146443	0.004267614189704169	0.1971047755076501	0.001367496918722116	0.001007396304717997	0.001013847717688919	0.001002734732952296	0.4508113139120513	0.1615298565651405	0.03257270509926913	0.001002302390184338	0.05002835446404195	0.04585365853810166	0.05142452186054056	0.08028548364506696	0.08187850418297775	0.02850575901695513	0.05056495730742432	0.111027588386109	0.08391902346928158	0.1269853689457947	0.001027707426986697	0.003930999785475693	0.001267398550694474	0.0167026937089725	0.001077166651423381	0.001012502034008713	0.001006165681635739	0.001004249658680401	0.00100470329883976	0.001012373104734394	0.07419950665835269	0.0338834016291721	0.001053966087504623	0.04977485327915183	0.0467735971912951	0.001033841614993853	0.001029854913111011	0.03792356753547275	0.001023340809577224	0.0415068017262181	0.01913797219006062	0.0048498814930324	0.002568862675945959	0.001048691983712105	0.03996906176820696	0.02211410875684626	0.04133255480890737	0.001001697832654215	0.00205610128270532	0.1448019604151579	0.04064677049480388	0.001876025507284137	0.001009637200904608	0.001003370641666927	0.001006915013236193	0.02175412646180646	-0.01225949307426148	-0.01151744863283857	0.02131510642295511	-0.003639730754581197	-0.02240279077098045	-0.003507827800866337	0.008453431085623242	-5.065515101884265	-3.773817104532639	0.07298706115162629	0.06182095219870689	0.01242619094667292	-0.01338401061306157	0.06352366447755897	0.09416550886645243	-0.1577376747862721	-0.007251050322136647	-0.6133688052251403	0.02418865003114046	-0.1722555839217067	0.01312991229226472	0.478374895369753	0.3638047057316437	-0.01217427653658487	-0.3786510991120386	-0.1879339663571919	0.02368652354696224	1.50901297065461	0.3019475141246957	0.03151150009456492	0.02449667731410548	-0.07519281052361257	-0.08302210187630164	0.09622272803960097	0.01065946302010626	0.04401445932296445	0.3451215318201686	-0.01163564234644644	-0.09884524645014209	0.3721760970540913	0.06123643040928416	-0.006290777265468977	-0.007061264433698072	0.0177128039387138	1.14603816613549	-0.7546830303797498	-0.7528382047020383	0.07311732252121532	-0.5596786018284042	-0.5109992276082084	-0.5651909009326233	-0.4357700255852005	-0.479260384454113	-0.1020099997184395	0.2251132844293384	-0.03803376226792357	0.2605846993440609	0.3978535780323101	0.000571532202277099	0.06129913761824841	-0.2026569222028411	-0.1924708179931837	-0.002446469710995795	0.05385977105627551	0.1225826329786138	0.03132431789048152	0.1085654688137356	0.05760725041884637	-0.3373444844906068	-0.3092704235659299	-0.3508051337734453	-0.9517704425147667	-0.295730661048739	0.1346660607356813	0.190247224284965	-0.05154774291898916	0.09977985708142754	0.142633628027041	-0.2265512191731559	-0.6299411349719097	-0.06611651148999176	-0.6490856604675495	-0.3978497446306186	0.1631814539147894	-0.01441922883503736	0.04013105393712348	-0.2656573146338617	0.2709173312997059	0.1062333371174685	-0.6413689182863386	-0.09006073942014134	-0.0773991552097769	-0.09815397089369327	2.320010582835712e-13	1.712344873689386e-13
0.26	-0.01536385209529318	-0.03901331416928114	0.05982078939462535	0.5595193655582074	0.9387727165196702	0.008799880807215783	0.3583225510504711	-0.03965105582088871	0.006963273397325111	0.06867579354354895	0.08198971166215413	-0.08930145445160026	0.004778143878965231	0.05746066258453524	-0.09864197852637611	1.057880008259283	0.1359386352975033	-1.057880008259285	-0.1359386352975067	-0.1828060023760716	-0.09222733033402537	0.01143669684330526	-0.1995579116224534	-0.07890250392510485	-0.04240659678446707	0.07297130718867922	0.1195297795551468	0.6504381534827642	0.6395405460014075	0.06384488781066436	-0.02931746000253212	0.1018437986273979	0.04479780436037393	-0.3492521405511319	0.3189673928939692	-0.5376709375402975	1.247102085383441	0.01553075244363386	0.01909533014409794	2.715008129853942	0.7332902692151457	-0.5646290300352846	-1.747008344637782	-0.1257762768979742	1.096543010628726	-0.05830935661232788	-0.256392996921722	0.5065907038726288	-2.893168214783918	-1.214392314014656	2.893168214783918	1.214392314014654	1.625136773007353	-0.4270923356373459	-0.1192415982763815	-1.592080070845484	0.387375483707092	0.225295206045741	2.184064633880083	0.5468272442311026	1.497589240659442	-0.1962903578274436	0.07638596556336416	-0.7587505941915189	-1.597639158300235	0.2844460318381799	0.001011518637235962	0.01455593947563493	0.001008350665451342	0.01511869870152494	0.001003071118556654	0.0036858780669848	0.001004405514109709	0.00725070845270413	0.001035732874368516	0.03976600549828366	0.1284027800878835	0.1165766645568784	0.1828861415386302	0.1876787034978617	0.001660150088773572	0.008024849203079309	0.0148295315985393	0.03950717693987532	0.001103212860198485	0.1237707843274921	0.003621586208591644	0.02401914342665349	0.001048018671687252	0.0123138603286644	0.001009071985461594	0.1335333165500956	0.001003949813285177	0.09047914751859426	0.00103275417171906	0.005875364679764669	0.003896920124152199	0.01917055663192045	0.3970432149893907	0.372233445796584	0.001012569545414606	0.0181702224010408	0.1305462576119728	0.1403188141469113	0.03103664695583101	0.04228532474260343	0.001016892831332102	0.005317509827625871	0.001032786835730443	0.01007576366450436	0.001042345652383988	0.0309437588358949	0.001027671115466069	0.07083457689669707	0.04920225391410717	0.04522310159912735	0.001003425801811566	0.008131053494284224	0.00107376701941916	0.01826972056332705	0.01045056018590862	0.02635048462608293	0.001005406292648271	0.003407764028372767	0.004734395044479816	0.0223367189591575	0.1913941198774688	0.1938972592066785	0.001334579018022507	0.0428530309336598	0.001008235792610348	0.00217567997992132	0.001015150407006248	0.009230543511599801	0.001002705358040841	0.008630343999967646	0.4297229510355734	0.4378945076970891	0.1712557288244838	0.1831377747496533	0.03841267676874514	0.06059236715787249	0.001002379903675767	0.02474432018345693	0.05589845024356559	0.0420645952617873	0.05149159516078512	0.03642278058028516	0.05739913255667172	0.04598025910112544	0.08446499236817014	0.07231036597749139	0.0876474104372425	0.06477606055951918	0.0288633348164891	0.02569349985823225	0.05016146954162735	0.05346980413291405	0.1161800695144936	0.1221529941220875	0.08110860607194302	0.07197049815882314	0.122383621738404	0.1106529795991746	0.001052982532086889	0.008106543354672853	0.003760121846558205	0.0305577526446506	0.001378046234515584	0.129842528614063	0.0177955077238823	0.03582625864223651	0.001160492197146729	0.01144343240237601	0.002092883212509593	0.02573112188935074	0.001129817901673263	0.01355589882972831	0.001004072380356503	0.009860065193338123	0.00100458307823543	0.02092088729036076	0.001012101813600956	0.02426353539940477	0.07877255656300783	0.0863287869928436	0.03633269281683689	0.0350277891993535	0.003530841099808467	0.03083960107051405	0.05888918251435293	0.05497548434638999	0.0488254380590525	0.04701817009979859	0.00104860914910772	0.03993670993279335	0.00103101433968819	0.0833070521095062	0.03808071847822594	0.03547347817665362	0.001026406965346616	0.01504321066231757	0.04191283088763791	0.02010090019841459	0.02057358861468071	0.03186162844674711	0.009410597968110378	0.02056343554383336	0.002925842166435008	0.0209120735134976	0.001065433934451614	0.09088980930784452	0.04303935053501787	0.06680432181743792	0.02050390145854837	0.006175549606870547	0.04197467337818118	0.04727730317083922	0.001004026155135632	0.008028650743344081	0.003776075344606343	0.01896510158692617	0.1399058525970144	0.1142859646860705	0.03993721910749061	0.05224094247273284	0.007333035917576564	0.04361715958589438	0.001009188901001186	0.02073822977960043	0.001003219529324618	0.01888716018438659	0.001006612133826227	0.0268147094962272	0.02168757771652503	-0.01213539045840375	-0.01145522832515401	0.02122469004702942	-0.003817372032113451	-0.02256959696034807	-0.004337453712412349	0.006332821799542605	0.001012544023162277	0.001009457423328813	0.00100275181993624	0.001003906038138023	0.0010432835512219	0.1374165042460305	0.1809029762352358	0.001392632327637522	0.00439542215809894	0.001091397923031724	0.001027005589881918	0.001033185062504087	0.001010297681613478	0.001004498911133122	0.0010007328693119	0.001002942416203751	0.3791410753857856	0.001012434254745618	0.1602542566215251	0.03167931514414413	0.001015442615785295	0.001032972875137689	0.001052604446268228	0.0010335771812734	0.0536644957198919	0.001002805666098465	0.001073056566272508	0.01620617037062689	0.001004569669705848	0.003013736767162315	0.203098274351905	0.001702900020621991	0.00100678287884335	0.001012565816604765	0.001002783093550112	0.4631283064079229	0.1515995014443288	0.01970687052001041	0.001002213674804435	0.04347724544944462	0.03960002555171444	0.04463692943174238	0.07206112157918187	0.0730855656191263	0.02450319429870092	0.0473556624421515	0.1015660654843976	0.08733792512557093	0.1300833842529892	0.001037045406829078	0.005380916005439941	0.001270553948419515	0.01535983493424178	0.001090272326178251	0.00101325618022193	0.001003972321633084	0.001004893273127619	0.001005372637660824	0.001015439350751095	0.06558767772909246	0.03063716929705878	0.001052986135019695	0.03516392693086318	0.04205369509725859	0.001034885708073427	0.001028433326593087	0.03723012015878974	0.001024622739424202	0.03613356670538664	0.01699749417357713	0.00167731330752188	0.001888390485326528	0.001055439608461131	0.03494699151332364	0.026480572026532	0.03788247948680323	0.00100178209415691	0.002958447024443286	0.1527956959924022	0.04098199277722247	0.001227159981628724	0.001011184641732683	0.001003891809772079	0.001007950679207034	0.02067929525426478	-0.01115330286601592	-0.01055129801765228	0.0214329830199071	-0.003166097049657145	-0.02117548587633107	-0.00524733337404344	3.696576942013722e-05	-4.82354118643625	-3.362701564191097	-0.02858340952731846	0.0387968207562362	-0.02010295424844239	-0.003895324967198733	0.06135774339749914	0.1626884715556186	-0.1734826788978132	-0.01620166707128898	-0.7119887248367804	0.03103742803154946	-0.146404202999608	0.01396534454375535	0.489795636337696	0.3737883185375971	-0.01878538780488077	-0.1452669357690811	-0.1605330642864269	0.005156323083654055	1.49652531707693	0.01715068955994311	0.01460949896452327	-0.007416073058499838	-0.0288431520578975	-0.07601846492154393	0.1615949054344921	0.01524977808712608	0.05056901922863459	0.3860776901481104	0.07902313064898862	-0.1258552020037401	0.4554710717600716	0.06680058895206634	-0.001814116072220876	-0.009021063001418712	0.0206239065896327	1.196973231904625	-0.8689755089528243	-1.053842896690337	0.09226416687003047	-0.5098646265907144	-0.4601573095405048	-0.5236361491979794	-0.5095471123060452	-0.5056197617804769	-0.2106558241295229	0.04326300981394261	-0.2404823758432521	0.2770145810650174	0.4114363845272528	-0.003332556188171289	0.1000130239060181	-0.1690718838272086	-0.1573562375432842	0.005861461380499265	0.176525716461054	0.1476576183592374	0.02397958150956885	0.1243379507941058	0.2152494028885387	-0.5003151278414509	-0.2789894325447743	-0.1771640607191805	-1.068188827249517	-0.3479102764950879	-0.06800248734050296	0.0642542549669068	-0.05219042587983341	0.105595760114287	0.09965065468498194	-0.2179736528379824	-0.4820551046512137	-0.08061540984220822	-0.658829664906871	-0.4271978283442592	0.2429664320183701	-0.1332429606361207	0.04848325129166441	-0.09780330629415143	0.4477830727544526	0.07863893346858659	-0.3450203144306977	-0.1058183503547104	-0.09182782221492915	-0.1157267874160486	1.967019279156855e-13	9.688729263251146e-14
0.27	-0.01875139176969217	-0.03605624891684202	0.05432730689899565	0.5719636745051899	0.9387887417792672	0.008940993884390014	0.3843505763728066	-0.03249636205590203	0.00150865170652954	0.05135583847896268	0.08082353414250337	-0.07801745938891182	0.003986231691406369	0.05532360233838919	-0.09338691887184122	1.02615334340209	0.1242443204141759	-1.026153343402093	-0.1242443204141852	-0.1664297172214012	-0.09667203278125212	0.01016513729029487	-0.2150138915820641	-0.0748652942121039	-0.03998108986202809	0.09356261115115862	0.1251661584120189	0.6655742297180953	0.6371914521538877	0.06450467762890642	-0.03729837834745288	0.08652441009598424	0.04797853525454871	-0.3262168536510309	0.2717011697761338	-0.5612161350510596	1.242139757426641	-0.01220461209128258	0.009286178275670251	2.485596527608695	0.6952411114566178	-0.524479362328502	-1.718849755895548	-0.1066410266343795	1.159367078201869	-0.1018580848679051	-0.170542663291381	0.5444950250959655	-3.447190291235466	-1.122569934906725	3.447190291235442	1.122569934906688	1.649512403968439	-0.4613369636313244	-0.1345105922716619	-1.499717404491016	0.4200031567343296	0.2567910504656117	1.914935503579056	0.5821803375799223	1.52816234627031	-0.2730037095769889	0.05133263558585473	-0.8356272461562623	-1.465900728500589	0.35072823847344	0.001012166034654213	0.0149352330460013	0.001009070005974648	0.01566125672682622	0.00100289631677001	0.003696522836045447	0.001004113771430907	0.007141479200203931	0.001044360235796197	0.04034822456732264	0.1335779475690089	0.1184828061364766	0.1819104238569757	0.1858585944175455	0.001481186793231801	0.007870851883095786	0.009386209516480244	0.03376573825388765	0.001095337174451911	0.124117932689852	0.002355795909875028	0.02292255708838667	0.001039232130195484	0.01246214332423669	0.001009933959412673	0.1384778123506306	0.0010043354037929	0.09425309456993863	0.001017051639924483	0.005750393625638386	0.002484843882651509	0.01762312972845764	0.3904741642527463	0.3708170407154587	0.001012456593961901	0.01833605256239669	0.1455111273513849	0.1551363252911756	0.03096583097315591	0.04199993871741632	0.001016042883409022	0.005574933765173592	0.001032846168597617	0.01020689088531772	0.001049072352054217	0.03031188559371778	0.001031177828686556	0.06992732300229711	0.05170532136203135	0.04669312686724049	0.001003066552966896	0.008313909760988458	0.001102901858311666	0.01873336011565601	0.0138373013214153	0.02983634336014235	0.001004901169195326	0.00359938583005849	0.003642637109680638	0.02121349604299197	0.1970807051427019	0.1988744882806933	0.002132146509284874	0.04400471618714699	0.001007408985179039	0.002120724899266966	0.001013660981131694	0.009146850955487182	0.001002748121516342	0.008841674333598835	0.4426225565083509	0.4502397373652819	0.1607661801689721	0.1737669585839705	0.02742689618175794	0.04963425078896581	0.001002284553850265	0.02564719075909755	0.04888167291192914	0.03713904457799686	0.044731473802838	0.03198470564582283	0.05021718106738753	0.04091010887749132	0.07775742822299737	0.06750396255367559	0.08005764937702546	0.06005842195854495	0.02579753441685878	0.02347342047540841	0.04769880132140306	0.05325601340856399	0.1082987821232391	0.11942583259248	0.0825737569948531	0.07464014757356263	0.1239517790486431	0.1147763856709727	0.001715723000264271	0.008714172661716006	0.005683060317450524	0.03233855486523406	0.001321825913211401	0.1281641602004793	0.01641484625721749	0.03435634236074542	0.001120918389029908	0.01146701499812344	0.001564334992807922	0.02783545144344917	0.001068232944388017	0.0151467271924052	0.001004579154997689	0.01012271786350862	0.001005207031115778	0.02203862997772318	0.001014209420562746	0.02535349455295457	0.07127506582205929	0.08116339797143905	0.0334678504319325	0.03267745742825724	0.002317803665999664	0.02921654828107542	0.04511674017093669	0.04430754935481265	0.04468722312321893	0.04361221742291896	0.001043023691807114	0.04041764509488516	0.001030368088996197	0.08456099208336167	0.03732909543509187	0.03511364629154153	0.001025338553904266	0.01610768330671898	0.03780569670675294	0.02092751307301946	0.01872074213511826	0.03007975329760253	0.005583111976591939	0.01695843266153221	0.002325502242090426	0.0202857101280365	0.001061543986034167	0.08426416204940353	0.03830532556292173	0.06269734105980576	0.0238497508190374	0.008917492504674652	0.03924434187825614	0.04579013665585979	0.001003030559845925	0.008388310687208973	0.004397676988215903	0.01858476389176126	0.1434267084166895	0.1192247916271236	0.03987744474806578	0.05264039447817134	0.004342250949935691	0.04095764935451763	0.001010756863710606	0.01959973011268858	0.001003749705464808	0.01789655514534918	0.001007651146022304	0.02555490550017369	0.02105140258945765	-0.01089239182145936	-0.01061031344320616	0.02162029990178874	-0.003424963041954337	-0.02114491593555537	-0.005166046417080168	0.003243538069228048	0.00101309002702849	0.001010124223323953	0.00100268274841176	0.001003729041353283	0.001061848210847001	0.144717109610485	0.1797673622584127	0.001211560776114418	0.002710714059678855	0.001083534409381702	0.00102930968286394	0.001027465439128591	0.001011282254633522	0.001004937851026522	0.001000688755473392	0.001002505545022651	0.3739039457450233	0.001012258490272994	0.1751036431864173	0.03020502290236743	0.001014917794004777	0.00103285298204324	0.001059009048669987	0.001035885111315213	0.05571319289535568	0.001002597105739258	0.001184145347365382	0.01860404016916374	0.001004211210107793	0.002052243347932679	0.2097939382643599	0.004032197245116691	0.001006350263144364	0.001011726039966307	0.001002800688240818	0.4783565188731648	0.1371963209984596	0.0103695889993313	0.001002161340350481	0.03746340860480063	0.03386222843716088	0.03850284953671509	0.06602403368080556	0.06709737200197326	0.02042889276169349	0.04242065109762082	0.09298717603662909	0.08208692488699165	0.1229081024353078	0.003565183704255552	0.009686958474577498	0.001257057089485145	0.01449745162244863	0.001070780017320504	0.001011866336519017	0.001004242667851582	0.00100528699073967	0.001006265632654563	0.001017217900162609	0.05787196783096474	0.02968083335573907	0.001039938838756987	0.02216721739750896	0.03764038364217702	0.001039176734526377	0.001030763354887683	0.03577177435147196	0.001023891407136251	0.03020226205797655	0.01637531349669931	0.001349586553421633	0.00153492729678573	0.001059233836807995	0.03073486738747253	0.02854635666679626	0.03438930248219069	0.001002174148335094	0.006824135745962608	0.1452943576596229	0.03879990377923124	0.001123757182820904	0.001013407324591118	0.00100464803437981	0.001009393865857565	0.0207129133305449	-0.009440664348869567	-0.009812610901701272	0.02216576326205381	-0.003239646845631727	-0.0196957789581426	-0.005929609556177964	0.002719512178757504	-4.610013192942771	-2.939112616698261	0.07129193319669125	0.06230238220505242	0.01163757865115233	-0.01487671166247527	0.05550304319853917	0.2168995127008901	-0.1914111481183045	-0.01504663535329256	-0.4584943875293629	0.03825574275955642	-0.07447068656802541	0.01557914181456417	0.4993738081702334	0.3814488952514564	-0.009088429382000388	-0.1441479699385797	-0.1211654560987339	0.02219540050864861	1.468002466855931	-0.07157255649513714	0.0315352780356002	0.02334737191054932	-0.08220631877429999	-0.1002828329612548	0.1345953007286658	0.02124663149591884	0.04441053674230854	0.3162142732165427	-0.01095300322272987	-0.1043214045350673	0.5396329444962013	0.1558251282599509	-0.007637266182310999	-0.008202998373439381	0.02196538190049046	1.277223490349894	-1.011023327001079	-1.117030245275433	0.09157526744601593	-0.4756815900462389	-0.4278030079084911	-0.490823832956101	-0.4563855838584573	-0.4382602545946892	-0.2371519564934468	-0.08955145630845812	-0.3102396563992186	0.2471331569679074	0.4018079648537978	0.1139705072560397	0.2460081937654827	-0.1633676809450077	-0.1363636841720337	-0.0001858807142158842	0.241617360407235	0.1691142085834757	0.02671633981048087	0.1040633308166192	0.05405279688594081	-0.5379874135749008	-0.1937521981007838	-0.1407735731338034	-1.070070258613878	-0.3371496249259359	0.1053977978982661	0.1513539157757504	-0.02283017354734386	0.1068106725060012	0.06072588822794592	-0.1441660386936779	-0.2567178746580895	-0.05081748296055986	-0.663160821298069	-0.3984071300598868	0.3058638204540741	-0.168731389968026	0.02657079072155709	0.02297806260182609	0.5233902931668598	-0.002871062946238931	-0.193395172779231	-0.1209346422542906	-0.1055803645022315	-0.134948353900876	1.840415948192099e-13	3.322331677212258e-14
0.28	-0.02184741035361853	-0.03359418053022643	0.04859265522395314	0.5843697617748855	0.9385310460484498	0.00898878223262054	0.4079344734626784	-0.02579438103806437	-0.003489994933444724	0.03426145667448355	0.07987325513733284	-0.06613189136181317	0.002705282104719852	0.05405933709896164	-0.08775060206349687	0.9890356917429747	0.1135252511539742	-0.9890356917429782	-0.1135252511539828	-0.149827911375882	-0.1014438458031247	0.008757679398949222	-0.229564289380453	-0.07050370683345274	-0.03733107833465709	0.1108848041592871	0.1312080225155363	0.6809721272054385	0.6340909658519257	0.06478675327164456	-0.04599388835312382	0.07253254044709914	0.05179293095935388	-0.2909479224650487	0.2199680197257947	-0.585904773423308	1.239457749926026	-0.03921344553011571	0.0004303843553700074	2.226182483358047	0.6427477197903469	-0.4734340198939564	-1.701893692611927	-0.08259657398517432	1.216857603513861	-0.1561168361960426	-0.08183399558206794	0.5828421346263654	-3.97136557516738	-1.019343189389919	3.97136557516738	1.019343189389917	1.670240911176864	-0.4925144505664418	-0.1464212659434092	-1.410963638600689	0.4522510168367014	0.2701961270321133	1.530242442989252	0.627924293555821	1.549953491061939	-0.3465688487157602	0.0008431303850103053	-0.9016689263521395	-1.332135381793758	0.4111789939694235	0.001012762710218471	0.0153187743331047	0.001009763062326299	0.01621649830411672	0.001002774406628572	0.003706743050945076	0.001003879430511036	0.007014650496725294	0.001057958110456109	0.04088440581773779	0.1395750194700612	0.1208818481776213	0.1808725204606204	0.1838330403164381	0.001301107094217126	0.007714939729171462	0.005745994031949171	0.02989338168576957	0.001087467453433287	0.124533169148604	0.001720183705873269	0.02249857725703943	0.001031979574460641	0.01262320090956017	0.001010857261877555	0.1435261984014606	0.001004747682236374	0.09811708149415851	0.001009181674819687	0.005636003965792627	0.001773773780557861	0.01668900673268461	0.3843089217335304	0.3698417865913022	0.001012312220785464	0.01849784423806598	0.1601544186907517	0.169699374585629	0.03023038599993253	0.04090698037487642	0.001015355576639916	0.005841415179490367	0.001032815848982795	0.01033682819886731	0.001055637874498088	0.02960613601218618	0.001034084871280279	0.06893190985800754	0.05399105947370241	0.04795871066456848	0.001002782686325926	0.008554489249028029	0.001173021210741619	0.01920296420742586	0.01672172435602681	0.03277717442213599	0.001004469414262165	0.003783619305989432	0.002613495162601247	0.02013965034823528	0.2031105143189383	0.2046830821256792	0.00369157396535809	0.04581530682889577	0.001006779371294997	0.002053727333609753	0.001012496535083013	0.00905677254111961	0.001002778294238334	0.009076116073327825	0.4561669179782621	0.4635419932764158	0.1485970337683597	0.1628005961532795	0.0170171322895898	0.03866676488869587	0.001002210722550425	0.02664113191596832	0.04224538611831289	0.0325422418632806	0.03836902245188358	0.02785981381095886	0.04343186410128522	0.03615518369345302	0.07127602538464484	0.06308961407270455	0.0730836836668155	0.05600380954414247	0.02223099879326998	0.02087462264759217	0.04408475092120317	0.05160816897430589	0.1000353291655195	0.1158424064678886	0.08111166301638197	0.07671751839987666	0.1219261121632938	0.118460401596674	0.003307662389699175	0.01016819529301129	0.008775856316284665	0.03527513199139277	0.00128695981451013	0.1266398573540441	0.01528280054440197	0.03310425165045699	0.001091385490553789	0.01145889601840888	0.001298769753757458	0.03050901241884171	0.001037581359499318	0.01691030608947985	0.001005029371967436	0.01035769973473702	0.001005965575052803	0.02309920879034566	0.001016152417684761	0.02637079871819563	0.06359140628246235	0.0754645439790441	0.03148985219626826	0.03109923970888026	0.001701212633460841	0.02815758808720794	0.03138052031078059	0.03348063742352841	0.04039201953287759	0.04019779028135903	0.001042378537785054	0.04086883145715196	0.001031210649536365	0.08563053394658691	0.03624539046050183	0.03495579025765753	0.001024438758707332	0.01716966218719486	0.0328112006089306	0.02121649732272824	0.01745788975747676	0.02886301443939801	0.003468031216757862	0.01507362999514424	0.001847726437385163	0.01977251948763685	0.001061497599127701	0.07768937219199704	0.03377737690582447	0.05875200307947266	0.02656398328640171	0.01230165947396493	0.03614402282002689	0.04381185441930713	0.001002729138814878	0.008622507622535977	0.006626444621326812	0.01944950874505705	0.1425228428625236	0.1244219301036122	0.03882785646869054	0.05210107060249457	0.002772563996487259	0.03961898731238737	0.001012652341845839	0.01833847575014587	0.001004392962102279	0.01678980931577776	0.001008892343273579	0.02414145557614857	0.02086175626462222	-0.009336299931046907	-0.009836217071922785	0.02224069001480672	-0.003343193242549991	-0.01968355098183225	-0.005897094773392854	0.004002141098679568	0.001013636030902823	0.001010791023324586	0.001002613676887797	0.00100355204456788	0.00108041287047514	0.1520177149749394	0.1786317482815894	0.001030489224574252	0.001026005961254323	0.001075670895730525	0.001031613775852002	0.001021745815753355	0.001012266827655735	0.001005376790919702	0.001000644641661593	0.001002068673843137	0.3686668161042643	0.001012082725802036	0.1899530297513077	0.02873073066059357	0.001014392972222622	0.00103273308895215	0.00106541365105129	0.001038193041356174	0.0577618900708189	0.001002388545380493	0.001295234128446526	0.02100190996769438	0.001003852750509288	0.00109074992868295	0.216489602176814	0.006361494469608143	0.001005917647443732	0.001010886263323662	0.001002818282930784	0.4935847313384062	0.12279314055259	0.001032307478651844	0.001002109005895925	0.03144957176015756	0.02812443132260726	0.03236876964168893	0.05998694578242584	0.06110917838481841	0.01635459122468403	0.03748563975308689	0.08440828658885394	0.07683592464841286	0.1157328206176272	0.00609332200168012	0.01399300094372363	0.001243560230552115	0.01363506831065511	0.00105128770846356	0.001010476492808756	0.001004513014064107	0.001005680708351031	0.00100715862765522	0.001018996449591093	0.05015625793282964	0.02872449741442367	0.001026891542490579	0.009170507864148934	0.03322707218708711	0.001043467760989471	0.001033093383190783	0.03431342854415521	0.001023160074842134	0.02427095741056726	0.01575313281982497	0.001021859799315455	0.001181464108236882	0.001063028065153885	0.02652274326161593	0.03061214130706267	0.03089612547757742	0.001002566202519474	0.01068982446746767	0.137793019326845	0.03661781478123984	0.001020354384005644	0.001015630007451846	0.001005404258989089	0.001010837052509158	0.02074653140682515	-0.007728025831723109	-0.009073923785750239	0.02289854350420032	-0.00331319664160585	-0.01821607203995411	-0.006611885738312792	0.005402058588092854	-4.419385058093718	-2.570563986017434	-0.02773386601714945	0.04133353120378135	-0.02018786516840929	-0.0074152151773802	0.0521501796461992	0.2612685638657898	-0.2145716830557312	-0.01658463370060923	-0.3381723012796763	0.04465504725887583	-0.01188290161091166	0.01652026246138348	0.510573686392595	0.391796293127487	-0.01666910885873483	-0.0226061542474583	-0.07230287291010785	0.004348625988730757	1.445632947114588	-0.1443637738936491	0.01642099445205197	-0.007654054276106196	-0.04361841994764848	-0.09365031482734135	0.1207066112848584	0.02679442235170617	0.05176192702796847	0.2770721558005872	0.0775454655266975	-0.1159797631338237	0.621744025955961	0.1985816665765637	-0.004222613094056945	-0.0102982346532183	0.02524618781696834	1.388378480492708	-1.188084761951397	-1.055716802955508	0.1104782830988638	-0.4441150327750961	-0.3975206896242378	-0.4605911412779564	-0.4311361236922138	-0.3730145244458183	-0.2863995130894539	-0.2435477321638072	-0.4117352948187436	0.1585588633827359	0.3235583553103339	0.1659461086672878	0.3311680050595994	-0.1382587703953636	-0.1137911233015158	-0.0004788537117034094	0.2903720007609593	0.1822077252309004	0.01844542166860726	0.1129051759400121	0.2007184052183063	-0.607008121995063	-0.1245666221902773	-0.06434554174516979	-1.099984215150173	-0.3496051693293014	-0.07395224693824749	0.02737463305668989	-0.01179525563007896	0.1050970073231564	-0.007875070302571226	-0.1049463945867561	-0.1380150613157332	-0.05798086607340841	-0.6486581846514299	-0.3948692728032772	0.3714112462908559	-0.2314661049523252	0.02339064958012365	0.1512132033163726	0.4994453798517939	-0.1091162427518251	-0.08085067649447911	-0.1303692894628526	-0.1150559803588937	-0.1464559730032869	1.969729455947628e-13	-1.83639768805709e-14
0.29	-0.02453815578410442	-0.03167232682753607	0.04260867273877921	0.5967596445137892	0.9380064578184525	0.008953844452358611	0.4288068332855335	-0.01969200380357554	-0.007931808791619468	0.01728575688684722	0.07918952717600362	-0.05369744502638731	0.0008322229061224409	0.05369099961829972	-0.08173752015175557	0.9468834492840094	0.1038872413686526	-0.9468834492840172	-0.1038872413686703	-0.1330317661071261	-0.1065088933320393	0.007251346885558051	-0.2433801122866038	-0.06586004644131635	-0.03461446381635266	0.1238803316816028	0.1377353092748262	0.696552540501061	0.6306668485710363	0.06449299754322393	-0.05529889696453538	0.05980952517926959	0.05622992256753449	-0.2470982514266424	0.1649709132479993	-0.6113676770168355	1.238812607599213	-0.06561820102986567	-0.00716565877410894	1.946943813981508	0.5765868902937095	-0.4147879303063607	-1.692894254624873	-0.05498857749330345	1.268012217331204	-0.2182702215311671	0.00660099029477988	0.6202744077633232	-4.453211625241118	-0.9060080863796166	4.45321162524107	0.906008086379577	1.689484665244787	-0.5193408413729358	-0.1540662105600419	-1.351259686606639	0.4753100445288181	0.2738492078372181	1.076009629679352	0.680468785169241	1.562443197574022	-0.3397171047155395	-0.0512628329437754	-0.953775522044042	-1.207949187830869	0.474788984211324	0.001013301340956136	0.01568792501599108	0.001010423953141304	0.01677114342214735	0.001002674572610221	0.003711515182628589	0.001003680918565965	0.006880562052558001	0.001069383160333837	0.04136307247170804	0.1451207938045442	0.1234575409269831	0.1797218661391584	0.1815689645459241	0.001167961153085805	0.007598503744100529	0.003447754142864676	0.02729239459082894	0.001079881973465355	0.125016559944994	0.001381788119895473	0.022442712987821	0.001025912119169586	0.01279514041210148	0.001011826827091981	0.1486760897917544	0.00100523869943566	0.1020739420158696	0.001004997499878647	0.005527664973394212	0.001395999742527993	0.01610163541155112	0.3793325684583178	0.3698395993541078	0.001012140259321309	0.01864931296301646	0.1751455601470932	0.184496878221241	0.02725406599364231	0.03773075318706467	0.001014771014045453	0.006109969425992325	0.001032677218359557	0.01045859777725931	0.004250416848404193	0.03123116454317607	0.002085812339385687	0.06838784757088245	0.05535732209170115	0.04865100830914704	0.001002549199613491	0.008851284772321446	0.001201390518247619	0.01959327427692291	0.01909995662861193	0.03518302563412538	0.001004096733163369	0.003978924374581264	0.00186177548686294	0.01932612069476945	0.2097000735403106	0.2113359152386718	0.006151976893534881	0.04839320426513192	0.001006273826158138	0.001982826898310263	0.00101153833739454	0.008959191582431018	0.001002797020091199	0.00933622371305228	0.4707572237078341	0.4781237332236975	0.136003358053399	0.1505049996836009	0.009366258784918523	0.03011778539311263	0.001002150131389828	0.02772926362125851	0.03586233492225548	0.02818660803528223	0.03234892018840379	0.02400355248292236	0.03689466164288412	0.03161249033073354	0.06512193527196361	0.05903823506823857	0.06673864584259794	0.05254363921745146	0.01841235574320041	0.01806802048955434	0.03977805048390929	0.04883836040122098	0.09194188996785582	0.1117968509532547	0.07909478268424538	0.0782806830329723	0.1198172629713301	0.121898494604251	0.006447773384107217	0.01302883683109017	0.01379134954206958	0.0399799448589904	0.001284853437348037	0.1252761291399998	0.01438122384091891	0.03205788101098655	0.00116785845093355	0.01150008973621281	0.001159401644018469	0.03351610442634707	0.001022360459151969	0.01878675912614716	0.001005400471626198	0.01056066432528358	0.00100747591110228	0.02407947117355611	0.001375714245081139	0.02771111904881803	0.05609021377106246	0.06951165290704131	0.03024952330124799	0.03016131602723454	0.001371162158868513	0.02741358050892934	0.02006831535572005	0.02421468555124992	0.03604269958961107	0.03679763210604699	0.001044126113899247	0.04103404080209286	0.001033633729807585	0.08626143479138412	0.03698455383735946	0.03624194681323604	0.001023758153335475	0.01819183749685646	0.02920625770895386	0.02189383940450934	0.01680431567774543	0.02821589401116483	0.002273926721447021	0.01410839673263036	0.001511234813967155	0.01938894972605831	0.001062477787005276	0.07129664658047097	0.0296766993448173	0.05516867262735443	0.02895930648710954	0.01630804331269	0.03298448062351526	0.04160028960555297	0.001002919784083277	0.008732735960352034	0.01025846861887874	0.02142349468563011	0.1406652439341819	0.1298552736121963	0.03744821974287629	0.0507669330770636	0.001916418944971496	0.03896946081983733	0.001014681680028607	0.01699809899284321	0.001005077213221208	0.01560298454417888	0.001010183839254133	0.02262032485712886	0.02162667659242302	-0.007549010937743118	-0.009079047366990774	0.02284210373038067	-0.001842108572923381	-0.01812030327568829	-0.006421183802554286	0.004646950403804649	0.001014053007363302	0.001011383099509482	0.001002534297121387	0.001003408580466532	0.001082005450521346	0.1549906088128424	0.177121688372003	0.001028247098997198	0.001019259419543779	0.001068867796974165	0.001026552214176221	0.001017779436586473	0.001013317302451929	0.001006065196814331	0.001000641715899509	0.001001866918076256	0.36885434143283	0.001011858561173918	0.2073349612852867	0.01968184190507868	0.001013967781307372	0.001032363601013752	0.0131256431192881	0.004997424364719556	0.05643450114677023	0.001002236558995366	0.00117652074369671	0.0223409724819251	0.001003587175852806	0.001062976274234691	0.2250198324822742	0.01077346087707262	0.001005603934811351	0.001010249137445373	0.001002815005631073	0.5126543397635026	0.1113525572797389	0.001023164101894963	0.00100206852120127	0.02562550376216402	0.02290048352270724	0.02636635152989169	0.05479851216658613	0.05631037864588156	0.01229182784724787	0.03220362783444971	0.07757795720166333	0.07605344019192027	0.1175962932641778	0.01287327851710077	0.02363860202966254	0.00131574128554929	0.01319222562624604	0.001413477281635022	0.001017416178135015	0.001008215764182577	0.001005876320130283	0.001010645974961821	0.002368860310922786	0.04364202014738305	0.02890028975228805	0.001027033341926267	0.005542365143984029	0.02893109627620334	0.00104804102607604	0.001038746561315774	0.04087472530067297	0.001022956500858673	0.02570035727889017	0.01636529432813369	0.001022375265613995	0.001142104818321002	0.00106389572244332	0.02357975876705426	0.03261273571872213	0.02793490884822784	0.001003585205140056	0.01707076151089215	0.1378510014410586	0.03514011514974241	0.001021095455721306	0.001017778171652488	0.001006115078151934	0.00101211241289282	0.02309571306870251	-0.005618510029255164	-0.008325976527051195	0.02339836562689914	0.0008358465516491215	-0.0164804405581321	-0.006792711283108755	0.004687673161500661	-4.247757058582138	-2.284338919072335	0.06937594823380146	0.06285695360553617	0.01088772653155243	-0.01675820641052047	0.04402343372449295	0.2459669315982257	-0.2402850181395888	-0.007787001623090069	-0.1950550972016701	0.05178770238622178	0.00169263942338689	0.01770314062376777	0.5198178002696808	0.4002097458155828	-0.00773122333408529	-0.07220960613423391	0.06660721088832271	0.02044100529486774	1.512972731792301	-0.4743909194451383	0.03230367511547835	0.02208433986528265	0.3481658420492286	-0.01600485665526634	0.02033578995035428	0.03227813901553854	0.0293706120823259	0.208786582798543	-0.009656131536775725	-0.05545443606168193	0.70883007118932	0.3074510644842826	-0.008686568745145585	-0.009618125706192164	0.02719924500234639	1.528038355368091	-1.26181856443533	-0.6478942292003138	0.1100375454830945	-0.4270337558494449	-0.3737941647589266	-0.4477951741393723	-0.3844291155402834	-0.3210178750704241	-0.2807734003940481	-0.3132744044674272	-0.4011013881991577	0.156857587797243	0.3678717528755883	0.3873152870723519	0.5932835666219426	-0.1312882173705307	-0.09534356787452226	0.008886405267432056	0.3122860587489108	0.193738076045125	0.02040772185488851	0.08793102664317597	0.11075602077254	-0.5883188063848732	-0.06402596665661317	-0.07501383262390077	-0.769426284297543	-0.3347558362787945	0.06137217064045898	0.07544483066979674	0.2569522903457987	0.09894882643661201	0.1402851300159868	-0.02984712763578019	-0.06127746008527826	-0.02509387401378244	-0.6276872793003441	-0.3275545752251847	0.4274452649523429	-0.2164453066550437	0.002350292277994478	0.2447906264083924	0.5773940807170426	-0.1532939277903879	-0.046953962703994	-0.1368434622842639	-0.1216379537491322	-0.1565272546203158	1.502880436109729e-13	-4.644313014956965e-14
0.3	-0.02678731713688977	-0.03028339841666922	0.03635578261516594	0.6091518901216333	0.9372204020181941	0.008850514690004013	0.4468464363978452	-0.01428545996820638	-0.01178293711091268	0.0004106117889407788	0.07875669240310526	-0.04081203594010155	-0.001655626683573235	0.05416004672166989	-0.07533511070765152	0.9000888850658437	0.09545010305197808	-0.9000888850658466	-0.09545010305199271	-0.1160282876175891	-0.1118075783537197	0.005691935711240297	-0.2565706579920249	-0.06102092628396522	-0.03183964555371686	0.1325479281166927	0.1448761127563697	0.7121472717471471	0.6272673738126127	0.06392812547456507	-0.06495825331648028	0.04846392636937903	0.06126010377445086	-0.2026311069401383	0.1133829613567501	-0.6396863011119979	1.239930323714084	-0.0915069594389492	-0.01324801206315125	1.659631141248972	0.5035810399736115	-0.355296912132636	-1.681782754665893	-0.03241793628109478	1.307050153688816	-0.2790749141728991	0.08564292122021573	0.6607076410928744	-4.899829927007442	-0.7791688956611288	4.899829927007442	0.7791688956611266	1.711707555332813	-0.5392419491194586	-0.1570369981286919	-1.285908198454341	0.4913429698794403	0.2818368758983826	0.6646562255216826	0.7506276380066287	1.552817081154823	-0.3416403442224569	-0.05338013773591328	-0.972538474470088	-1.056652090204118	0.5298169137211266	0.001013779114665558	0.01606253221203583	0.001011050418716182	0.01733886660065473	0.001002584970672637	0.003719406281222475	0.001003509944373417	0.006732371713311723	0.001075889926679638	0.04177368014342443	0.1496054123080549	0.1256431257214087	0.1784319749403128	0.1789865090117954	0.001100251290148001	0.007537510932639322	0.002282129555286748	0.0257316801516748	0.001072687716409648	0.1255642150032803	0.001209839732352027	0.02255208187856233	0.001020895624243682	0.01297397377332616	0.001012836864895745	0.1539308185787876	0.001005828460099291	0.1061339551026216	0.001002904971990112	0.005426728825765973	0.001206737179654783	0.01569798468679089	0.3760140602316157	0.3710687665172041	0.001011942183513081	0.01879658207023263	0.1907939968267948	0.1999409282571614	0.02134906697199597	0.03174897687052339	0.001014266176027979	0.006387765088442144	0.001032423108046577	0.01058004239668181	0.01179322286440364	0.0361602871712436	0.004582385465667704	0.06859495844425073	0.05549824260455986	0.04841708391004486	0.001002356483660847	0.00919432116350106	0.001156204348335671	0.01985178695265257	0.02096664954537534	0.03704667600291201	0.001003777632179144	0.004167063080960359	0.001470713544262189	0.01885599620281236	0.2169615213705215	0.2188598330404027	0.009563373663066654	0.05177339299465542	0.001005864245093323	0.001905414062974106	0.001010740753603426	0.008856406654677743	0.001002804738814978	0.00962857907095996	0.4866317030082776	0.4941041373118802	0.1236736139269701	0.13774854421554	0.005387544117296514	0.02583257764378005	0.0010020995985008	0.02889967257595627	0.02967178915209239	0.02400112628575184	0.02664282746701583	0.02038267874023176	0.03053483722888435	0.02720232735314726	0.05934122687605558	0.05529524299559144	0.06102270409200655	0.04954348535931045	0.01444792672834208	0.01514210500262938	0.03498214603223155	0.04528547244478014	0.0842972247611328	0.1077458671024022	0.07761212732623625	0.07991034064700706	0.1193410675401104	0.1258940667875652	0.01136016093570912	0.01753716279696552	0.02100140480011078	0.04681058328725007	0.001319887705051364	0.1240780661074158	0.01370203267110059	0.03120016902733262	0.001387166267874093	0.01164000028363675	0.001093171460963462	0.03677952675455835	0.001016605449698306	0.02079817148922014	0.0010056837828989	0.01073105867957626	0.001009975245237407	0.02495350384282566	0.002229544205544825	0.02945412633048704	0.04894703763870334	0.0636031935722812	0.02967789478727166	0.02979856332533296	0.001206000693566183	0.0268461542593193	0.01226681357466708	0.01776770923819119	0.03168533885129213	0.03341608614604284	0.001047287130071148	0.04118383596774004	0.001037672564547428	0.08667221645726557	0.04043856284652098	0.0398533505365788	0.001023316175398978	0.01914085415252482	0.02797198091869326	0.02396103279012869	0.01676449770469428	0.02815868315564496	0.001673712447013787	0.01372316341659401	0.001323057169796228	0.01914342619945213	0.001063401685212477	0.06517961977354716	0.02609745737170394	0.05208575642371494	0.03115748535796352	0.02080215964274501	0.02990114663136318	0.03937097930908671	0.001003524817480609	0.008743418953985975	0.01520855936184617	0.02436945410497216	0.1395725395304628	0.1357732268948835	0.03601931880361853	0.04912353873755263	0.001487015944278632	0.03872192124481853	0.00101677045150723	0.01561885849886553	0.001005774753948227	0.01437047064459394	0.001011467259981492	0.02103576880739826	0.02344777114294182	-0.005546904071663123	-0.008328025959547401	0.02337578971737139	0.00142428177912211	-0.01644213305242578	-0.006716430508805233	0.004385629887786108	0.001014469983831566	0.001011975175699573	0.001002454917356373	0.00100326511636477	0.001083598030567127	0.1579635026507454	0.1756116284624169	0.001026004973404358	0.001012512877830905	0.001062064698216169	0.001021490652502977	0.001013813057418236	0.001014367777250532	0.001006753602710126	0.001000638790182141	0.001001665162313797	0.3690418667613983	0.001011634396547406	0.2247168928192694	0.01063295314956535	0.001013542590392077	0.001031994113078859	0.0251858725875319	0.008956655688089742	0.05510711222272032	0.001002084572610468	0.001057807358931268	0.02368003499615012	0.001003321601196415	0.001035202619756369	0.2335500627877346	0.01518542728453461	0.001005290222177809	0.001009612011564158	0.001002811728332099	0.5317239481885994	0.09991197400688849	0.001014020725151947	0.001002028036506627	0.01980143576417251	0.01767653572280729	0.02036393341809671	0.04961007855074347	0.05151157890694479	0.00822906446980896	0.02692161591580785	0.07074762781446541	0.07527095573542762	0.1194597659107282	0.01965323503252553	0.03328420311561077	0.001387922340547562	0.0127493829418371	0.001775666854807374	0.001024355863447401	0.001011918514294331	0.001006071931906241	0.001014133322292287	0.003718724172273006	0.03712778236192951	0.02907608209015863	0.001027175141350151	0.001914222423818816	0.02463512036531089	0.001052614291175135	0.001044399739447934	0.04743602205719283	0.001022752926866626	0.02712975714721106	0.01697745583644712	0.001022890731917805	0.001102745528390153	0.001064763379731398	0.0206367742724904	0.03461333013038457	0.02497369221887667	0.001004604207748101	0.02345169855431202	0.1379089835552721	0.0336624155182455	0.001021836527441908	0.001019926335853123	0.0010068258973107	0.00101338777327408	0.02544489473057974	-0.003508994226787154	-0.007578029268352156	0.02389818774959832	0.004984889744903847	-0.01474480907631003	-0.006973536827904536	0.003973287734909376	-4.091695955933484	-2.089773250549712	-0.02664256323824526	0.04394914333722462	-0.01956407187495704	-0.01023559420523318	0.03853838316182078	0.1832469728798915	-0.2782476357783519	-0.0054959987776122	-0.1301177701450487	0.05750789959398316	0.02116373037525752	0.01789903416685589	0.5315411657281552	0.412426806150735	-0.01518853981276719	0.01413796501634399	0.1739680071203429	0.003508702480976975	1.574942227175333	-0.7054735996285035	0.01826927777138158	-0.007719045842333647	0.6172003994708506	0.05658431733500125	-0.06453779744145344	0.03604259592731816	0.02540244820672972	0.1686319872382218	0.07611219311151703	-0.04729873624734199	0.7959609637054704	0.3590399252119228	-0.00552509311740297	-0.0113390284578927	0.03169573146382037	1.668111308673184	-1.280256561625529	-0.2029624537149797	0.1269337329647418	-0.4100846170850252	-0.3504431725587855	-0.4340850642553639	-0.3694587372767857	-0.2810112307143385	-0.3102621788237999	-0.4001636088237853	-0.4128209620285637	0.171857459570502	0.4350541904576107	0.4954829942302214	0.756333117213142	-0.1051257341084901	-0.07605939213671389	0.01926451221062011	0.3416380649622932	0.2091995905100453	0.01193137436363969	0.09165923324143632	0.2812557953920248	-0.5981217744897723	-0.009532426244645049	-0.02902927613392563	-0.5361891032577448	-0.3458827261464928	-0.07703508244139441	-0.01664920252950872	0.4532541779226287	0.09046527652713435	0.2700951904599593	0.01303552000951063	-0.02201507190136294	-0.03037162432719686	-0.5935184236780174	-0.2947864230201356	0.4689577445306872	-0.2350152014943271	0.003481580742928903	0.3456078990126322	0.5963673346722222	-0.1709676055663539	-0.0004532929522562739	-0.1381420367829236	-0.1241938060001151	-0.1591410391400972	2.411480461472793e-14	-4.317809624030944e-14
0.31	-0.02861360994529777	-0.02933195844004508	0.0297784862958336	0.6215638869153273	0.9361785287007408	0.008695844765278075	0.4619869573010458	-0.009587425868467695	-0.01508964224941206	-0.01630459644280745	0.07844813412785005	-0.02761648178814631	-0.00471759792097224	0.0552985663334816	-0.06848504792658186	0.8489021726722215	0.08838074902959982	-0.8489021726722319	-0.08838074902959034	-0.09878095887928554	-0.117258017454403	0.004128531740820667	-0.2690231123687414	-0.05605843279927188	-0.02895413284687105	0.1376867714763306	0.1528549961411579	0.7275138027148056	0.6236594672967597	0.06373928630954964	-0.07453872420834005	0.03871286934770896	0.06680949138109735	-0.1646714587477131	0.07848013757250316	-0.6748227733599458	1.242773982185942	-0.1168190556190692	-0.01749589006886959	1.370551930020472	0.436895354268173	-0.3043874788523747	-1.658483759802828	-0.03121201351378122	1.326264958928292	-0.3303647689931438	0.1389512270236404	0.7080546630002049	-5.335650115439359	-0.6323803089784016	5.335650115439368	0.6323803089783515	1.737554923832799	-0.5494795454316501	-0.1546421213566661	-1.203834902928464	0.4998200248184967	0.2950749274490932	0.3793836386214085	0.8482402666485755	1.518757951271178	-0.3810835565498077	0.02568988868421912	-0.9363957076961762	-0.8944062961023065	0.5772465548173	0.001013878987588386	0.01643441067499378	0.001011289287557758	0.01791485688148962	0.001002481184990403	0.003732739331385665	0.001003352948664604	0.006583328117722908	0.00108119884965174	0.04210953349514582	0.1521108079856856	0.1269087897923054	0.1768214241657613	0.1758899310580123	0.001062475047505167	0.007503866829771493	0.001660402726200765	0.0246332053312973	0.001065977526472388	0.1261683043078887	0.001117890586759467	0.02275383278157084	0.001017289239675465	0.01315398855371544	0.001014055010537241	0.1593056256892736	0.001006414303066677	0.1103239142158365	0.001001802626087531	0.005332533516925956	0.001106282264966807	0.0154130080773212	0.3763541034637151	0.3741228357705885	0.001011679650134698	0.01893731443439203	0.2058053145275865	0.2152511486802318	0.01502803608207787	0.02541576821969099	0.001013881721228554	0.006675328681644005	0.001031900562950226	0.01070007644242679	0.02019732724164575	0.04222649953708701	0.008255738085632831	0.06953007619217062	0.05420986342284001	0.04716893035061952	0.001002215985256726	0.009560633839103067	0.002263402064888768	0.02118376751507237	0.02188503511637584	0.03798307193511535	0.001003519899523923	0.004372671515626965	0.001255740474174925	0.01854870577248162	0.2249136690791615	0.227234184759902	0.01350436008268822	0.05556163147548977	0.001005492086885262	0.001830515192526739	0.001010005005090968	0.008750334915864929	0.00100279753981861	0.009964939774126557	0.5038676179569471	0.511281107775641	0.1113007595837627	0.1247033013389268	0.003258615765437241	0.02412341577716131	0.001002073122328158	0.03014581275337973	0.02381682888335147	0.02006233130964975	0.02131521403311977	0.0170272708450431	0.02449913139755925	0.02301244587320053	0.05392699156083872	0.05171444722360181	0.05597155069426803	0.04690075618597382	0.01097266914306683	0.01254104192441399	0.02988480321164769	0.04112149801645044	0.07639777162307436	0.1030025380913708	0.0786603326619115	0.08213156092137072	0.1218502715186091	0.1306711376625182	0.01827474569824391	0.02389085954702284	0.02975449844344827	0.05511079526499156	0.001347464367276116	0.1230618896784024	0.01299114832626537	0.03038527489528741	0.001539149971049877	0.01172718447984188	0.001058771128823906	0.04032838845280069	0.001013808757297471	0.02310293572291491	0.001005925030828833	0.01086684192407284	0.00101259603819864	0.02571696271376455	0.00784858164221193	0.03605916107579595	0.04206802748598876	0.05766599967132312	0.02929122194040479	0.0296759265249291	0.001118462228744487	0.02636295729621441	0.007166278753923887	0.01347092353170657	0.02733034364987161	0.0299954214801457	0.001049882535146644	0.04125698693443813	0.001040296694982457	0.08691206207260774	0.04465330298399681	0.04429016908879858	0.001023038452671304	0.01999201958678548	0.02716635413326371	0.02643840491732036	0.01731654038135545	0.02866046277587846	0.001354795244726544	0.01357445795177029	0.001211676261791439	0.01896607908246379	0.001065038974216141	0.05940421414191391	0.02269536386242751	0.04917699470955506	0.03238799520620925	0.02512739172086899	0.02680915323195758	0.03703825759996311	0.001003957627486048	0.008728398442143202	0.01997138369688976	0.02759205048725848	0.1418433723194609	0.1418971244393405	0.03426514241574465	0.04721500362199896	0.001258998067569118	0.03865740205167998	0.001019327712946802	0.01422975283919502	0.001006611545280156	0.01311677703420067	0.001013010551808495	0.01942326015040155	0.02580750053202818	-0.00338441498846445	-0.007483341062194179	0.02415385073743125	0.005282309155278803	-0.01468193958888838	-0.007026468625840938	0.004402291931795704	0.001013570837755081	0.001011167891198141	0.001002304019626663	0.001003125646212855	0.001089371129343398	0.1542926935482054	0.1729277724030524	0.001020735293561384	0.001009581998460266	0.001056393771143059	0.001022691637356968	0.001013301501868586	0.001016130737348155	0.001007252743314214	0.001000669533829843	0.001001688949052567	0.3842675712936282	0.001011213552996334	0.2369417462580707	0.005825786516352406	0.001013430025667836	0.001030817418371667	0.03300659637761957	0.01486686486914913	0.05047034216261027	0.001002057250438454	0.005416699926164706	0.02225481757236047	0.001003192527045605	0.00102875216187137	0.2436051217666002	0.01995105967977576	0.001004947896315387	0.001008923982001533	0.001002771704790416	0.553995943026504	0.0875552147212269	0.001014446997657872	0.001002060403472615	0.01489729244240788	0.01328926022151207	0.01526816345223561	0.04508962270546232	0.04803442130775589	0.006325616444954508	0.02146673331802925	0.06170672360682478	0.08416404959911034	0.1307967871751039	0.03109095422505578	0.04510643089617834	0.00136627448131962	0.0117669656267466	0.001631462840120942	0.001021781693418957	0.001010034880371021	0.001006264223800366	0.001016330423339803	0.02232126232437066	0.03088926656822108	0.02865251366731563	0.001027417798090154	0.001481081110489848	0.02036598521592934	0.001052558257248386	0.001041867179897442	0.05161775367425572	0.001022746411734227	0.02549542605657767	0.0187298303952407	0.001021689639234871	0.001089642474985372	0.001068418326093814	0.01733655044136922	0.03312132445453934	0.02182336926817293	0.00100424207157016	0.02672836393879205	0.1517723758190155	0.03097986073527373	0.001020958909914332	0.001023734441717728	0.001008037825168021	0.001015656424418621	0.02845731456227377	-0.001122262514607377	-0.006562905599914608	0.02513644214775699	0.009378272059735657	-0.01287145053541387	-0.007378852181225916	0.004762157333313885	-3.954719828034735	-1.964413826791394	0.06941673988144108	0.06482805513396311	0.01197939405091926	-0.01739617473325033	0.02906041707925155	0.06364702688752273	-0.3413737263645855	-0.001967133678905241	-0.09334494720600105	0.0629099220661322	0.02030037717771503	0.01801375170963239	0.5436360260121705	0.4260261218524805	-0.006341578228525691	-0.04861627509372053	0.4602183994867139	0.01929978618841159	1.477851809128984	-0.5758967211198518	0.03399251376170389	0.02192653977332259	0.6024925690892312	0.1317164220488309	-0.18336486306054	0.03693839185249783	0.2255153089543791	0.02798461135853545	-0.007723208979736941	-0.02001592812938562	0.8772758317399165	0.3951416145207344	-0.008462755557591137	-0.01026012605163287	0.03575183918201609	1.765144571628277	-1.327076259993899	-0.1293886995590818	0.1243828496612509	-0.378742037107032	-0.32137688977826	-0.4048766318849751	-0.3489467851500825	-0.2479903688728969	-0.2210518642024641	-0.4354422926251105	-0.537297569054509	0.289168248349617	0.5342911086769691	0.7537915374477743	0.8990728866625253	-0.09583375014996844	-0.08774582504056236	-0.0004007778676666146	0.3702580012326057	0.2530780482246693	0.0136389940701759	0.06563182900222865	1.003146875011057	-0.5920859201330871	-0.013418488071812	-0.05703903532134659	-0.3292668970959088	-0.3411281103715494	0.0541428577265801	0.04742958932871872	0.437831562017492	0.07989963772018485	0.2254619909264681	0.08287097088073238	-0.008087601890178108	-0.01027697716652694	-0.5617799160091353	-0.28848309590019	0.3912379051232608	-0.2352418733171494	-0.004582335477455534	0.2991344721223955	0.6507962317869247	-0.2118586897619883	-0.006931105253185956	-0.139635507255824	-0.1266311724011673	-0.1629914214662666	-3.553166655049333e-14	-3.440237542836524e-14
0.32	-0.03012162639045805	-0.0286822935931291	0.02287833093551072	0.6340134687084511	0.9348849938734926	0.008504398545082476	0.4742990528110446	-0.005530161396646079	-0.01783755395369203	-0.0327035607681612	0.07809408623777517	-0.0144026511171318	-0.008203830774686711	0.05687687577966761	-0.06119902249028007	0.7934131314826045	0.0828489288688062	-0.7934131314826063	-0.08284892886882009	-0.08128125451084585	-0.1227698427506502	0.002619126776074135	-0.280632400571283	-0.05105123983226024	-0.02594196176514177	0.1404610247331182	0.1619027426434715	0.7424878075504556	0.6196228507296473	0.06464347492663125	-0.08354296754643732	0.03055886080794486	0.07274875381495791	-0.1389758342839514	0.053027935422569	-0.7042581093115819	1.247447323600069	-0.1418392614237123	-0.02060327115707085	1.093946062610101	0.3754271144005744	-0.2435382253024468	-1.618533973372671	-0.04151585922903878	1.310705457501374	-0.3639272371934127	0.1736008880917427	0.7479001721359519	-5.760295686207097	-0.4716621233450977	5.760295686207097	0.4716621233450953	1.762182681359759	-0.5515191882321093	-0.1462371969940419	-1.117274963618889	0.500282866343167	0.3071685508751114	0.1917382049298583	0.9644002615163574	1.474311854753237	-0.4273823544741631	0.1652254186174267	-0.8572929637237825	-0.7372423938206064	0.6077918791673823	0.00101347910883473	0.01681883669204153	0.001011004823146971	0.01850701054970332	0.001002353831095378	0.003753968404215089	0.001003204720102774	0.006427987222139091	0.001086739899973426	0.04236345108262912	0.152166002748579	0.126791289970908	0.1747949995912025	0.1721529190567712	0.001040956163214906	0.007483482023840168	0.00134722378801026	0.02378942614191712	0.001059787088419001	0.1268144126590784	0.001072516270374358	0.0229803679610727	0.001015230990343559	0.01333244540334585	0.001015545691761547	0.1648078544916736	0.001006956772868755	0.1146636996470045	0.001001267111372282	0.005246076136663922	0.001056066036209955	0.01517599942118718	0.3815119549762552	0.3807405856253837	0.001011337922885273	0.01907581811112737	0.2195553629673246	0.2293129634735063	0.009374843359383886	0.01993647063657683	0.001013633277947781	0.006962596822784757	0.001031050795676099	0.01082258689001786	0.02819466139779383	0.04833914846077962	0.0130006523279925	0.07125483068151794	0.05139150551783024	0.04478434767661869	0.001002132103705671	0.009927458053767274	0.004985519121018202	0.02405252602486254	0.02167457225742348	0.03779311647408859	0.001003326528643359	0.004557944845602752	0.00114495695309619	0.01833854601989008	0.2335680919851445	0.2363726787060955	0.01781714278253535	0.05960690215623161	0.001005134852151344	0.001755997459998585	0.001009293127365845	0.008643507998875834	0.001002773920277862	0.01034712445497848	0.5225155051879838	0.5293642644954346	0.0987195315845833	0.1112413340896947	0.002183135456025806	0.02343442805315826	0.001002076082626898	0.0314291005118763	0.01835814628643929	0.01640493236407503	0.01639099802752975	0.01394037127864367	0.01885019570533514	0.01908508671231333	0.04887306585799181	0.04827137993255665	0.05159561439576385	0.04457456268357556	0.008248774356822339	0.01049903917139819	0.02457030058554373	0.03652040627676747	0.06789557102707346	0.09697086114418328	0.08312402794240198	0.08602933867492717	0.127962655286588	0.1368585114439679	0.02726930337340148	0.03218369717918084	0.03981216766594513	0.06469931318705821	0.001350431340901908	0.122206907135163	0.0121464151044888	0.02942872471116562	0.001543077929277859	0.01166052262830317	0.001040288322145816	0.04422716131076389	0.001011468802330418	0.02588622829356525	0.001006141788171639	0.01097211295112635	0.001015004874813875	0.02635812618443602	0.01972988641947367	0.04878497825682872	0.03540692192223134	0.05170609688159961	0.02888676428361901	0.02956172247897621	0.001074814535142108	0.02591679517523397	0.004332563461369507	0.01106039411554439	0.02298226221222365	0.0265359658731899	0.001051151656757406	0.04151624476444062	0.001040341350686126	0.08727703352010077	0.0488228718812611	0.04868442236682859	0.001022896399696762	0.02074148345499566	0.02596421875350354	0.02847192772762343	0.01844940668073021	0.02972711391048869	0.001194546736088781	0.0135541797632457	0.001149419363931474	0.01883430304174197	0.001067685499608273	0.05393967718667761	0.01932125461962471	0.046285750984779	0.03233094839203081	0.02852990242552277	0.02367201090620234	0.03459188718304267	0.001003992763603409	0.008689839197103149	0.02397909379405259	0.03035660544069443	0.1487274930444426	0.1492368326819211	0.03206769068657732	0.04486397949796266	0.001144468871349209	0.03869368794835555	0.001022510677909896	0.01282702011177682	0.001007635996984183	0.01183612206961336	0.001014916694529965	0.01778332579397523	0.02860235688285337	-0.001072430819278184	-0.006525030317451427	0.02523870734288994	0.009497239823885752	-0.01284630274044526	-0.007400024900400503	0.00493375901206819	0.001012671691683287	0.001010360606698039	0.001002153121896928	0.001002986176060708	0.001095144228116599	0.1506218844456652	0.1702439163436877	0.001015465613704385	0.001006651119084279	0.00105072284406795	0.001023892622213233	0.001012789946315769	0.001017893697447022	0.001007751883915853	0.001000700277520205	0.001001712735802466	0.3994932758258482	0.001010792709446033	0.2491665996968681	0.001018619883139559	0.001013317460944127	0.00102964072366671	0.04082732016770262	0.02077707405021267	0.04583357210249781	0.001002029928267347	0.009775592493386723	0.02082960014856622	0.001003063452895316	0.001022301703964551	0.2536601807454654	0.02471669207501479	0.00100460557045207	0.001008235952436745	0.001002731681247924	0.5762679378644084	0.07519845543556448	0.001014873270172447	0.001002092770439662	0.009993149120645813	0.008901984720216683	0.01017239348637718	0.0405691668601762	0.04455726370856627	0.004422168420096781	0.01601185072024819	0.05266581939917954	0.09305714346279362	0.1421338084394797	0.04252867341759027	0.05692865867675322	0.001344626622092721	0.01078454831165526	0.001487258825432896	0.001019207523400637	0.001008151246445569	0.001006456515690885	0.001018527524408186	0.04092380047647962	0.02465075077450809	0.02822894524447904	0.001027660454817067	0.00104793979716528	0.0160968500665394	0.001052502223331553	0.001039334620354666	0.05579948529131778	0.001022739896594426	0.02386109496594183	0.02048220495403993	0.001020488546555073	0.001076539421567261	0.001072073272454429	0.01403632661024959	0.03162931877869957	0.0186730463174679	0.001003879935390615	0.03000502932326089	0.1656357680827595	0.02829730595230135	0.001020081292387367	0.001027542547581566	0.001009249753021265	0.00101792507556079	0.03146973439396802	0.001264469197572517	-0.005547781931477056	0.02637469654591546	0.01377165437456757	-0.01099809199451765	-0.007784167534547368	0.005551026931718051	-3.837605705129497	-1.768362984968572	-0.02413305228633454	0.04718182084219477	-0.01798486743140952	-0.01149505421407173	0.02215123028087461	-0.09338580557715229	-0.4063344452698911	-0.002844139155304402	-0.07917864396320067	0.06591170887583665	0.02612058566742588	0.01758744799464981	0.5570255040898054	0.4423920697557804	-0.01364095400351267	0.02373155567811186	0.8867041273828967	0.003062965032749174	1.325261101214789	-0.5346913860752808	0.01821018748461957	-0.007223765252161464	0.6264877110392076	0.2145116656653815	-0.2918236203418995	0.03614490374205558	0.3327580376326209	-0.05663829131719401	0.07204517220006104	-0.02787260611445684	0.9487894090453485	0.4104463651759458	-0.005448865545900456	-0.01149006407874727	0.04086052701421335	1.849348559879529	-1.363601436148749	0.001072374764938216	0.1343632491659765	-0.3538054109898005	-0.2967415068051099	-0.3815806004546352	-0.3419130410296899	-0.2177040965073526	-0.1984501137378548	-0.4875870710778477	-0.6704905492164881	0.507168955408116	0.7171147717568825	0.8833111706436519	1.01399430608063	-0.0728869569648473	-0.1043906025496716	-0.01150469733885282	0.4116202969714101	0.3049052578963966	0.005828930820437913	0.06720015324484761	1.50541228247412	-0.6026635521775129	-0.007845875373375513	-0.02162230781552362	-0.1589378451493401	-0.3536409142193173	-0.03981370944963178	0.008375964067712701	0.4447411230821516	0.07012496333220937	0.1813253270838333	0.126009822925809	0.003670383461873945	-0.02125741432141369	-0.5313446883397779	-0.2912828250559759	0.2844134698054556	-0.2577449430511141	-0.001226165897970095	0.2539996132040674	0.8395294742966223	-0.2594654072600154	0.01970772503014824	-0.1408674503189492	-0.1295860768894534	-0.1646261790208114	9.864127280640325e-15	-1.692557003323578e-14
0.33	-0.03144777880037081	-0.02829161859512425	0.01577522062935546	0.6465194423256092	0.9333413752027897	0.008283764165782234	0.4839643236793681	-0.002082638163419023	-0.01983037719630792	-0.04862107712873377	0.07764446900488554	-0.001568227128479572	-0.0119138490818712	0.05876397106423165	-0.0536200177987644	0.7338113052073169	0.07895407285982008	-0.7338113052073247	-0.07895407285984274	-0.06355602274320341	-0.1282693297419165	0.0012230236231694	-0.2913838670126408	-0.04607729638056752	-0.02282366318574755	0.14166179273331	0.1721382240142438	0.7570088030182217	0.6151635737659594	0.06711755772401579	-0.09158168027801036	0.02379151349051957	0.07893820741918527	-0.1300121694968254	0.02575581029427738	-0.7129458374030679	1.254167281618975	-0.1669478170229706	-0.02351788063260915	0.8446123126948949	0.315510070756236	-0.1493210692665812	-1.561968566388828	-0.04886585240147483	1.247752690786863	-0.3726159000655149	0.2019031413920927	0.7637056473127002	-6.154541980550647	-0.308299327112573	6.154541980550661	0.3082993271125212	1.781292389198637	-0.5471215812250901	-0.1324539097982403	-1.03474991444106	0.4930275575387976	0.316073088856544	0.04504499478521648	1.083005952520591	1.430895262857345	-0.4607547280165407	0.3179806416713872	-0.7425152841022645	-0.6180013266899397	0.6282879811222337	0.001012728499093144	0.01719136234824836	0.001010355609111247	0.01909464192818016	0.001002216109101261	0.003772781794314751	0.001003062695668153	0.006275498336577691	0.001330912611277649	0.04273002409906893	0.1493081904754466	0.1249726480408758	0.1716301392145579	0.1676817492289369	0.001027952887330565	0.00746495902615251	0.001180152249842168	0.02306883020857658	0.001054152371506143	0.1274880003788748	0.001049240397297985	0.02321652486502273	0.00101408000190284	0.01350460940091656	0.001016657675411037	0.1704229780320633	0.001010825204535073	0.1191561245174224	0.001000993409506588	0.005164878925584033	0.001029507716249445	0.0149910031869883	0.3916764513032456	0.3920071574325882	0.001010936794381859	0.01920353548950205	0.2320599343356929	0.242028531940793	0.005329756736003137	0.01598328986970431	0.001013503935047511	0.007221303277351407	0.001029953426105624	0.01093639004097212	0.03483937914688615	0.05414396454420246	0.01698410814146558	0.07311443968698522	0.04750900860019203	0.04159711391851894	0.001002098389842462	0.01027121972613426	0.008714573870820421	0.02776304236562568	0.02057783417219869	0.0367379236804151	0.001003191150958856	0.004716113690955805	0.00108396101938691	0.01817726107990679	0.2421858927564348	0.2460073150445643	0.022265624921679	0.06369818498309569	0.001004796053081394	0.001687963721409806	0.001008620328070472	0.008536702535968216	0.001002962689419871	0.0107726851275795	0.542110837810993	0.5482833959875992	0.08459841994169814	0.09702303421934336	0.001612618618374129	0.02336746168229048	0.001002106321769826	0.03270162450566662	0.01373260196567756	0.0132654564691489	0.01207006148579501	0.01121327103931215	0.01399136584722484	0.0156604231313868	0.04356724690906372	0.04448616482279308	0.04673772050848909	0.0418621658809921	0.006136672868626291	0.008912181817610111	0.01876833055080717	0.03116050830301279	0.05848888427350794	0.08915335389185586	0.08965572966949105	0.09199058235298907	0.1352791730079586	0.1445795355905986	0.03767761749336879	0.04178500408507738	0.04975028433688667	0.0745047984859832	0.001345961941796913	0.1214998461798582	0.01097156701282125	0.02820001348198022	0.001458242860334355	0.0114970435012713	0.001028899054573469	0.0488151743929804	0.001009373906596836	0.02919815005208969	0.001006571532217632	0.01105205024802708	0.001376862189715794	0.02722709059366048	0.03320959197209403	0.06264784686821735	0.0287911804806183	0.04555302430765304	0.02794029640155155	0.02905667853937543	0.001668816528361828	0.02607933104612585	0.002735812908669645	0.009738046178673659	0.01886336951371716	0.02320395221452346	0.001051989442878503	0.04186199112371516	0.001040037686122906	0.08778466523039009	0.05298927757206619	0.0531694554375541	0.001023371815674792	0.02140116100100367	0.02367338896369059	0.02923288381966636	0.01954272587514541	0.0308029277941986	0.001109595681760955	0.01361676782915639	0.001111440488446644	0.01872889936557783	0.001072930332824374	0.04874100891661421	0.01584983904945103	0.04327764378334872	0.03012359773226006	0.02992733645479704	0.02017912018121257	0.03168772262253716	0.001003854027826404	0.00863143865115249	0.02702782595709008	0.03250212629117727	0.1571166273859499	0.1581052892242802	0.02877786655173699	0.04176663630973772	0.001083807676463169	0.03882244556970138	0.001025574828169992	0.01141445441434802	0.001008883808133383	0.01053095524814142	0.001016906447484257	0.01612011116086743	0.03145969118430478	0.001322306034985133	-0.005606960446102467	0.0265476147858193	0.01351261578951032	-0.01101138248684362	-0.007676691777070267	0.005805886088694549	0.001011334460488725	0.001009104093539088	0.001002004814343968	0.001002854584427347	0.001999884207808631	0.1398052870552764	0.163184814284292	0.001013533657470587	0.001005646186450304	0.00104622684923996	0.001025959785799506	0.001012960175469908	0.001017748313804735	0.001020857583740358	0.001000715598570201	0.001001993403529173	0.4257034592323354	0.001010288044936247	0.2585972586611988	0.001013214441564652	0.001013413211542796	0.001028109561427293	0.04393192148707455	0.02180924158735026	0.04014615941799096	0.001002091544171639	0.01514039994121481	0.01809687923497626	0.00100303911046825	0.001018895415394103	0.2612938815637391	0.02933790598426427	0.00100430632264376	0.001007652956587019	0.001003520798650556	0.5985582459009327	0.0566849884784691	0.001018444222783025	0.001002175881649795	0.007511723807408202	0.006039595904834809	0.007351534719508656	0.03422769998857095	0.03760646418945788	0.003435189242399951	0.009099982184212679	0.04128195167012538	0.1031454323073956	0.1497993245241114	0.05588618707029847	0.0657782265727893	0.001338494512527748	0.008783209250212011	0.001270400123465444	0.001015215501506047	0.001006383605727649	0.001007494467785743	0.002375790241215403	0.05498424790892274	0.01813000896082064	0.02568866987769725	0.003354188070925945	0.00106580640944789	0.0127075993503798	0.001053165412403111	0.001040049025661	0.06005991946598314	0.001024819853330953	0.01871908199173301	0.02098601474418257	0.001021686911266252	0.001067970753630406	0.001083734119718151	0.01030442081030441	0.02411685939380136	0.01422214157429252	0.001003565571175065	0.03088158842762976	0.1742380888989509	0.02217179718227377	0.001021134291320945	0.001029797187904234	0.001010971498457426	0.001019867448978116	0.03430899091802544	0.003763312359178613	-0.004736233386453815	0.02799485682067189	0.01732076088708902	-0.009187094627102713	-0.007867378047758352	0.006881900490902113	-3.748424867920749	-1.492601634662706	0.06806893893276646	0.06461662575734227	0.01192944226349808	-0.01710059973714937	0.04869197356303561	-0.2734402182192379	-0.4917754862593322	-0.001433376631665973	-0.06590149270233639	0.06851012637603372	0.02170193057707535	0.01669807989629567	0.5658866460704768	0.4562387497302791	-0.00522486355132471	-0.03954916965968581	1.355432542280195	0.01746417039631215	1.213564277611648	-0.2772167325605712	0.02893760419469181	0.02062657138469244	0.5367852482853609	0.1608697356463734	-0.3467426430462925	0.03196347880532777	0.4048074508687358	-0.1491733414682214	-0.01362174103846476	-0.009307676951757583	0.9684294427061069	0.4076014164793958	-0.007327823450823257	-0.01018533430179561	0.04444632639485714	1.927888931585794	-1.491009489766889	-0.005944740878284675	0.1217418010472106	-0.2767529858488265	-0.2500685395595202	-0.306209959195635	-0.4133606549178568	-0.3247714902449144	-0.1284500457932282	-0.5845671420288803	-0.8895712358931227	0.6812861796403966	0.8218819712757227	1.024324709532038	0.9523168327713282	-0.06668015684811258	-0.1407729786279808	-0.02039308772946042	0.5021322812465893	0.3585031119363959	0.008614040764672181	0.1054886670382204	1.30700666399046	-0.6281882971004614	-0.08839738966782711	0.05651554412123688	-0.1011111202228056	-0.3175163015091553	0.07499666094973766	0.07529412630694188	0.4540427434786345	0.06245999787959768	-0.02590509853303708	0.09219904115378198	0.009503268688056718	-0.00455521025902593	-0.5083946082978051	-0.3096947224987687	-0.008871780345170652	-0.3225911575339422	-0.009605862926318298	0.1739978081365556	0.9350721197891717	-0.3628581139755055	0.01235733114787057	-0.1413974050780127	-0.1313040573019281	-0.1674653663265549	2.550868038158927e-14	-3.45772698599028e-15
0.34	-0.03279702021502251	-0.02815420246506182	0.008687776477417608	0.6591052119764528	0.9315447706469893	0.008034155414029987	0.4913013830979771	0.000808690789051113	-0.02070986825996271	-0.06388291744770576	0.07710760388849079	0.01038386970963605	-0.01554693828999507	0.06087663805879431	-0.04600881192128676	0.6704328436375916	0.07666313735298556	-0.670432843637593	-0.0766631373530012	-0.04568683238628404	-0.1336871417992412	-1.936094412196502e-05	-0.3013620306557748	-0.04122025401046599	-0.01962886151092825	0.1412945166220485	0.1835690604917779	0.7711258732887485	0.6104821223743159	0.0707708777757297	-0.0982345872589005	0.01816334913368509	0.08527829622626092	-0.1435936352552206	0.002376161831240479	-0.7011248784711634	1.26340653033714	-0.1924364383164568	-0.02639814564745953	0.6283037726699805	0.2641882582604122	-0.02087178952313135	-1.487398765060134	-0.05896543591333013	1.134240027392598	-0.3485414171412228	0.2187152300876965	0.7543404093283667	-6.515622745094454	-0.1508780229157684	6.515622745094454	0.1508780229157659	1.790974399214865	-0.5351842014437643	-0.1154934798713449	-0.9626144039736879	0.4769026500252836	0.3224691699601523	-0.1218706173796129	1.203471282877101	1.393526815305446	-0.4718172400651373	0.4010728694250523	-0.5801318135966109	-0.5094058017002615	0.63791891973865	0.001011684434427194	0.01756883058004937	0.001009402594799246	0.01968478648317205	0.001002073091387031	0.003796195184828924	0.001002925890223923	0.006124017690542968	0.001904974439614828	0.04328786256476961	0.1432664983486118	0.121260532850707	0.1669435700978777	0.1622398900123366	0.001020487540325682	0.007443356168914691	0.001096083178473682	0.02245217728796592	0.001049087194904115	0.1281787010122731	0.001038640460426432	0.02342622928161118	0.00101358994151651	0.0136634615687385	0.001017140669368533	0.1761233362544315	0.001019314459957882	0.1237913915497833	0.00100086429295159	0.00508905135980882	0.001016373871996719	0.0148086486851189	0.4069142632676034	0.4076256826354498	0.001010483872214067	0.01932477471449803	0.2433073623361778	0.2534984827331562	0.003263215878390154	0.01396669668020827	0.001013487194324711	0.007449478923207041	0.001028639059922237	0.0110479618387254	0.03975321734964154	0.05912104827928194	0.0195106984212995	0.0745414173989819	0.04276649451921723	0.03782710458052833	0.001002112365118215	0.0105538485914142	0.01321915130434227	0.03205791944896384	0.01868838690503671	0.03491418816462227	0.001003111319075159	0.004821303266911647	0.001051764011920965	0.01805392652548298	0.2503829076277223	0.2555470992413519	0.02676088481538455	0.06775475481135346	0.001004477039433647	0.001626042165319723	0.001007992452304849	0.00843351519707374	0.001003451784803639	0.01123994536082987	0.5623825951787371	0.5677902669878088	0.06823368697187863	0.08120212525745575	0.001328436148247214	0.02348595139616873	0.001002163010334584	0.03389594156180444	0.01011875734924608	0.01081660828986346	0.008431653223936894	0.008911200517454239	0.01008790354239873	0.01290373065892798	0.03773035470487357	0.04003955335496472	0.04086949692983287	0.03807920835411538	0.004574483540600689	0.007739464480719052	0.012362517148374	0.02482557106922358	0.04803261654228433	0.07924822973388868	0.09764382979490728	0.09957919025645151	0.1426673938317004	0.1531919891436068	0.04926268788871301	0.05241768134960585	0.05903152440777561	0.08384993142375319	0.001340661227248138	0.1209102055429638	0.009387671170344924	0.02662483843181681	0.001307394321631217	0.01126862168045575	0.001021209880479107	0.05419280617159322	0.001007442710212398	0.03307677089473424	0.001007305531608627	0.01111350400998651	0.002235528728300165	0.02844581829406298	0.04664491774512158	0.07572201601952974	0.02214211000305227	0.03913758425046464	0.02623249624042726	0.02788908514285175	0.003126159619392558	0.02709482729950202	0.001940056043917668	0.009126584151411304	0.01506768310352292	0.02009055016460363	0.001052739888125452	0.04233685157929417	0.001040243274839227	0.08842579101392928	0.05716977059400501	0.05780082228470885	0.001024649878203352	0.0220036724530292	0.02000011479710445	0.02801840595985667	0.02034940134635141	0.03163201648057363	0.001067720770823544	0.01375736591726053	0.001088168743955558	0.01864856099723251	0.001081384269273071	0.04377167216870997	0.01222864568589254	0.04010473439018791	0.02537969123007659	0.02827356449040381	0.01619923230113286	0.02815000026275475	0.00100362743327906	0.008514683545861814	0.02902747294326914	0.0338144266282288	0.1655048163801754	0.1679564807899608	0.02411407247984925	0.03754971954665468	0.001054008515483325	0.03906710520955463	0.00102823401989765	0.01000403769210014	0.001010368699097956	0.009212905525025098	0.001018872490578986	0.01444504609294093	0.03430497363416005	0.003786447094143715	-0.00475990479230396	0.02806402411663352	0.0172171454530661	-0.009192410824033121	-0.007824387744767493	0.006983844153692699	0.001009997229298285	0.001007847580380823	0.00100185650679236	0.001002722992793637	0.002904624187495241	0.1289886896648873	0.1561257122248963	0.001011601701227336	0.001004641253811406	0.001041730854409849	0.001028026949386765	0.001013130404621325	0.001017602930162483	0.00103396328356953	0.001000730919631269	0.001002274071268399	0.451913642638828	0.001009783380427106	0.268027917625527	0.001007808999990549	0.001013508962143585	0.001026578399190121	0.04703652280644473	0.02284140912448462	0.0344587467334803	0.001002153160076854	0.02050520738903475	0.01536415832138567	0.001003014768042191	0.001015489126814759	0.2689275823820131	0.03395911989351203	0.001004007074834582	0.001007069960735632	0.001004309916050993	0.6208485539374571	0.03817152152137342	0.001022015175394512	0.001002258992860977	0.005030298494173719	0.003177207089453742	0.004530675952643013	0.02788623311696063	0.03065566467034869	0.002448210064696867	0.002188113648179738	0.0298980839410652	0.1132337211519976	0.1574648406087429	0.06924370072301027	0.07462779446882874	0.001332362402963663	0.006781870188767651	0.001053541421499124	0.001011223479623177	0.001004615965011572	0.001008532419877567	0.003733052958042943	0.06904469534136977	0.01160926714713095	0.02314839451092079	0.005680715687006489	0.001083673021736435	0.009318348634213899	0.001053828601485407	0.00104076343097357	0.06432035364064871	0.001026899810064925	0.01357706901752142	0.02148982453433022	0.001022885275979898	0.001059402085689689	0.001095394966982245	0.006572515010363969	0.01660440000891004	0.009771236831114251	0.001003251206958174	0.03175814753199847	0.1828404097151423	0.0160462884122448	0.001022187290255645	0.001032051828226418	0.001012693243893644	0.001021809822394654	0.0371482474420829	0.006262155520784797	-0.003924684841430575	0.02961501709542822	0.02086986739961035	-0.007376097259687686	-0.007950588560969266	0.008212774050086412	-3.689815080774763	-1.178459181355746	-0.02314453704412723	0.04768445616840351	-0.01706486743892915	-0.01129340631660951	0.06040432010623512	-0.4720804576022405	-0.6004723230223404	-0.003460110802613105	-0.0583900414176995	0.06933429157374407	0.02083008818557011	0.01492508203386447	0.5740724404542676	0.4709605021581155	-0.01256702484752477	0.02425990214160745	1.757094806506975	0.001767334391864178	1.076137566237599	-0.1473738705971744	0.01210402586338611	-0.007670035676856906	0.460941241376714	0.1279854070082878	-0.4083787362971824	0.02391834233034887	0.4496301861164626	-0.2103468356455271	0.06144931834641464	-0.02028253440530625	0.9298189807099795	0.4035037654412271	-0.004226429055269095	-0.01076643925678162	0.04920043916386808	1.966896461489276	-1.684123254452636	0.03816359164604843	0.1187218616234441	-0.2156798678792926	-0.2117355633148428	-0.2479863787792469	-0.4741923125739251	-0.4318162413455686	-0.1156221102964086	-0.6825949230673709	-1.088013930295912	0.8326418004873405	0.8954006530328957	1.089585242355656	0.9219238338420268	-0.04940289329996742	-0.1736833667410163	-0.0244932360960285	0.5695440362920641	0.4182450747087371	0.00213222377942541	0.1371528115005073	1.347672390377493	-0.6551370487562619	-0.1403557667922286	0.1489697685994749	-0.01676066319523568	-0.3099185923164943	-0.01399088988935471	0.03507477885473069	0.4740078783666728	0.05869174456074632	-0.2137614632804305	0.07666478348868427	0.01927238799374554	-0.01624435799897221	-0.4854783838505888	-0.3242432633217263	-0.3258277289659893	-0.3844565029004376	-0.01289707776924082	0.08735551049625112	1.03607647896171	-0.4833801222263593	0.04288812874095055	-0.1404376552716836	-0.1321626572813346	-0.1669962659835038	-1.484910200957322e-14	2.463833994650222e-15
0.35	-0.03441313155899849	-0.02823511750093169	0.001807849104055902	0.6717971262692717	0.9294913875713182	0.007756822219485738	0.496656907701058	0.0032164661619806	-0.02014157291810722	-0.07829938996076348	0.07646850582902813	0.02097042121539411	-0.01875049463855947	0.06310981159679065	-0.0386065502473379	0.6035969720179892	0.07586766806891861	-0.6035969720180037	-0.07586766806892643	-0.02777230268795957	-0.1389473682859821	-0.00108034649407932	-0.3106687058857508	-0.03656331845555898	-0.01637952479480181	0.139065851115366	0.1959058991586744	0.7848898839968335	0.6057707501574059	0.0746958960588167	-0.1031222498042772	0.0135637520430143	0.09196207740146303	-0.1826931542833623	-0.01774108859775806	-0.677286023450748	1.275389358455479	-0.2180263453684388	-0.02859548308261083	0.4469501654313104	0.2150166097149708	0.13508539046912	-1.391022088210266	-0.0691481774549746	0.9829226471068627	-0.2876488968514168	0.226219801379615	0.7279023977458816	-6.845597482038495	-0.005270432897695683	6.845597482038481	0.005270432897642372	1.791247958137296	-0.5154242023698987	-0.09654261580268457	-0.8975573461905046	0.4540996625380433	0.3270869280660068	-0.3206146868027325	1.257433919587456	1.356093285240878	-0.4760161823510263	0.3724040484303596	-0.3934950215171937	-0.4112419658201721	0.7096486277097952	0.001010565656578473	0.01792937230573232	0.001008399631404929	0.02025791514472552	0.00100192915974628	0.003818007771082224	0.001002796094146695	0.005985009385955063	0.003175805698795179	0.04433195767459876	0.13589497517412	0.1160688216092376	0.1606126924173542	0.1559620944015349	0.001016118326826502	0.007411898702996638	0.001051140862855771	0.02193092287352526	0.001044748110837497	0.1289152481666409	0.001033647561610591	0.02361091516930694	0.001013402163222907	0.01380329640873745	0.001281232731977113	0.1818838522663806	0.02282323774948385	0.1379942139337575	0.001000796360339638	0.005018741107750774	0.001009717276261487	0.01464581259312346	0.4265118798464863	0.4269942021769335	0.001010018701184614	0.01943279670648497	0.2537708028702027	0.2639016591084401	0.002161267153525936	0.0128916701150192	0.001013524300830718	0.007636411081295643	0.001027184014102343	0.01114931654605351	0.04270731719580231	0.06302876113803771	0.02039475248669686	0.07541923532598854	0.0370856715027973	0.03351370539749334	0.00100216404350309	0.01075518219142862	0.01885325460369556	0.03718461849462552	0.0158269711708392	0.03216318107606957	0.00100306498337021	0.004892030366496112	0.001033332238748156	0.0179625747877718	0.2567967203735937	0.2641610892927088	0.03144567021715219	0.07189700277939634	0.001004188596071972	0.001576442674365298	0.001007420410955185	0.00833623693206219	0.00100600351433937	0.01171104421661294	0.5828516710063149	0.587433512862178	0.05145922977543101	0.06463004446344968	0.001179437389525545	0.02371813993094653	0.001002236916849352	0.03495742639172553	0.007137928814339309	0.008798776711266474	0.005602211805350608	0.007104763953095056	0.006943822174004279	0.01067438089685647	0.03167519048827942	0.0352252289803648	0.03466484090577349	0.03367716974236062	0.003459504340049479	0.006901574588122359	0.007308505504174885	0.01978028173548828	0.03666991964730626	0.0675247399335681	0.107186968942157	0.108681793190338	0.1515723965212573	0.1630042630461232	0.06200186146561169	0.0639427069367756	0.06672269518363919	0.09217732746627892	0.001340981291257149	0.1204355717917752	0.007624878196841991	0.02487944679367863	0.001185361434346108	0.01106320033871855	0.001016154764214017	0.06038695130061943	0.001005997609097503	0.03756624720199604	0.001008392667254961	0.01116072751245291	0.005603194049451502	0.03185068547367449	0.05801637989305063	0.08632906621969222	0.01597110509489036	0.03306024742317216	0.02392116994141143	0.026184514048987	0.006785075858330607	0.03020343977725384	0.00152227852599953	0.00890274453050998	0.01181787359085905	0.01738630314720544	0.001055095508830354	0.04268491502395255	0.001042697737266428	0.08893707065882134	0.06290387275674141	0.06362806844904807	0.00102649669979331	0.0225738647233077	0.01555017456642359	0.02531955948331001	0.02071015578467716	0.03207638003928558	0.001046215046845853	0.01398010397028036	0.001069621074296609	0.0185913936471927	0.001167772950950527	0.03908245510274198	0.00879711066981018	0.03713193276056071	0.01925836122295243	0.0241867861987676	0.01209009963439152	0.02436767278997402	0.00100349233003829	0.008334984731049631	0.0297909857844074	0.0341398505276572	0.1754362167851403	0.1795679142731123	0.01878143271428066	0.03250021995705546	0.001038742913710443	0.03946790783125873	0.001406253433606756	0.008832544184779165	0.00116863196442136	0.008003019868211394	0.001315706971654547	0.01296094573587431	0.03644024967531925	0.00614910523757287	-0.003873991504616251	0.02893402944486067	0.01990398673040158	-0.007299397684823065	-0.007929134426061132	0.007112776730978738	0.001008897167530565	0.001006939806561839	0.001001714113512028	0.001002608583770798	0.005861783262121529	0.1208790263296132	0.1455602493118206	0.00101154528576979	0.001004117427557922	0.001038963675957549	0.001028809663594169	0.001013271341127775	0.002011957842065714	0.08521865817876859	0.001000721219766305	0.001003225852414877	0.4847266134292629	0.001009324107456463	0.277215568401409	0.001005940486239555	0.001013608571017624	0.001024900777285497	0.04551674854401289	0.02012844054852146	0.02683429000023997	0.001002272534638777	0.02889228133664263	0.01038712238247171	0.001003018451159322	0.001013012980163631	0.2683138801383271	0.03924917765780431	0.001003788027040009	0.001006617916352553	0.001012338785589926	0.6414259450481712	0.02360517467833126	0.001026095643373058	0.001002360225388658	0.003030641166813471	0.002094085513196946	0.002774428224590388	0.02180822236658973	0.02453081502331578	0.002148630330024531	0.001600734302238802	0.01726350719062701	0.1269341468751122	0.1722147048418457	0.08518010503483116	0.07802979574168802	0.001348890547998701	0.004856648707233523	0.001062224588764225	0.001010614702236418	0.001004390265283881	0.001010363033203056	0.01373346740620975	0.07448458482302543	0.007009965111445321	0.01973751372446794	0.0148613412615885	0.001088470258267496	0.007399964767486956	0.00106069382819097	0.001049050454464818	0.07510296621908298	0.001029703928542215	0.008137724450074152	0.02079020858194911	0.001024629140957054	0.001042623777226708	0.001395058687621349	0.003852355277184317	0.008814457879643418	0.005771448195274746	0.0010034367822447	0.02973307153301009	0.1990621520554186	0.01007431755468056	0.001023417576566295	0.00244974398522632	0.00160472912033557	0.002135026840960967	0.03800912750306779	0.008421323154432574	-0.002947523547477123	0.02925924465263376	0.02181812347237016	-0.005345024885721136	-0.008016717799428284	0.00636171145297855	-3.652174721806148	-0.9551128939861497	0.06537414480122843	0.06152008703413663	0.01186391474067078	-0.01509976431764389	0.1411033622199177	-0.5559261141324187	-0.6584988361597957	-0.003288661335948017	-0.04663914102717136	0.07891416166568103	0.01650350184016836	0.01310048999953252	0.5723768564492888	2.182393186270198	-0.003949066136454535	-0.03659361572857978	2.113943704389953	0.01498274220155307	1.000875819009087	-0.07360379961063503	0.02146586911610495	0.01888532113818743	0.3179773884844878	0.04773281360431648	-0.4593039493930974	0.01691152482591365	0.5675247455710485	-0.3334384694458464	-0.02069993502723099	-0.002771162827126385	0.7824085351398163	0.4227949800055429	-0.005226472428882386	-0.009090596627341581	0.04590503393294265	1.954905303795631	-1.622946267159775	0.01447662439151953	0.09636009653791726	-0.18685859725649	-0.1510558105214705	-0.1982931546883742	-0.4883923994930035	-0.4481650281579397	-0.05999405512632396	-0.3465071644523045	-1.2509682000338	0.9839006053021638	1.070744333970641	1.205563036406722	0.7469822831828309	-0.04395224529269277	-0.1755370898168725	-0.01676602924211746	0.6675776857811604	0.4815709709077617	0.005669695993660729	0.5114003497598725	0.8272418426252253	-0.5665597752039694	-0.1975315131654735	0.4576301175003842	-0.0194218027246629	-0.2372970507149697	0.05665670774254591	0.05386682867103177	0.6847017819172811	0.0546514650504011	-0.3252673682232883	0.01676778471934311	0.02556082590675127	0.0001555999932164739	-0.4520973744427418	-0.2745731430703534	-0.4947081545315011	-0.3760019609355721	-0.02153967108685154	-0.02329749716531922	1.287406066271212	-0.5237843075181235	0.04223035729184733	-0.09737251201250467	-0.1113278782857671	-0.1321959889999799	-2.518770207174172e-13	1.420297678855924e-14
0.36	-0.03651217371396968	-0.02849266262901327	-0.004906452536948687	0.6846212597500128	0.9271885203676521	0.007471705956145499	0.5003233667565349	0.005062018851521215	-0.01799706979908434	-0.0916058862237903	0.07571876030960735	0.03003937011863557	-0.02120949711023503	0.06536704056356964	-0.03141495452080425	0.5336399759325711	0.07661663671463902	-0.5336399759325728	-0.07661663671465425	-0.009875544869800558	-0.1439668879759599	-0.001946992973831657	-0.3192899116628706	-0.03214595672791946	-0.01309334785356467	0.134947178828767	0.2085884882655603	0.798184098172152	0.6008506191466724	0.07798842396859985	-0.1060263742102331	0.009923942829604213	0.09968749502859985	-0.2401797974704257	-0.03294985661484633	-0.6679997320032268	1.289850367921565	-0.242333263834094	-0.02795475940664519	0.2904906631518933	0.1517437215957846	0.2943697658990262	-1.265403515059553	-0.08109492789399286	0.8307195068884832	-0.1996306415291595	0.2235263158384705	0.7122072198488336	-7.139847638257661	0.1580095630407926	7.139847638257661	-0.1580095630407953	1.787420023181482	-0.4870428420911165	-0.07662566583031262	-0.8255205134020027	0.4289878845724406	0.329837214982339	-0.4998719733809057	1.272621370891435	1.299567508752229	-0.5135689988296489	0.2745747947133134	-0.1834241857255218	-0.3174482262454495	0.8462462101254862	0.001009456239183813	0.01827873872968535	0.001007444284392314	0.02080676444194719	0.001001785997421955	0.003842204079759476	0.00100267399545657	0.005850192209800117	0.005281361517029229	0.0459637030162412	0.1281530608723714	0.1103487240992217	0.1525654468412322	0.1490016725487035	0.001013906521649837	0.007368437366006432	0.001028413748279485	0.02150382847646166	0.001041195288376831	0.1297757646928496	0.00103154371884735	0.02376422756805271	0.00101337882288329	0.01392664344937532	0.001910024641646845	0.1874577952734134	0.07234966313064324	0.1636950395079197	0.001000757559218325	0.004960989226596958	0.001006866674723651	0.01448144646673896	0.4500555483976093	0.4498512487751588	0.001009556480352718	0.01952734312280923	0.2636851712395988	0.2734435613171939	0.001606484005899546	0.01237517354491958	0.001013592674297676	0.007802465573929231	0.001025617625259193	0.01124455514354539	0.04357489962691186	0.06542811721119003	0.01954117283606806	0.07549916637553802	0.03043109516176085	0.0285409686113187	0.001002249587203523	0.01090334203108873	0.02575014408124485	0.04324471681137017	0.01191629760402133	0.02837374102895454	0.001003043669821488	0.004939383834662927	0.001022881284672624	0.01790283622136243	0.2606884385812001	0.2709838600556952	0.03637642479718756	0.07616763744814108	0.001003934867880637	0.001530852650819243	0.001006908397677855	0.008243675607139381	0.001011295152896025	0.0121757600784171	0.6032316771189806	0.6067514248719437	0.03523492044745639	0.04889013265807249	0.00110695556340109	0.0238995340649785	0.001002324493257072	0.03587884333599448	0.004626766389397977	0.007099993356219323	0.00362559308475988	0.005860003087786081	0.004469442401200268	0.008929675943924983	0.02554375814546467	0.03027730862294739	0.02842996345573319	0.02912443684810434	0.002748489770983123	0.00637881964095357	0.004422105699801432	0.01749454336485733	0.0244734858460831	0.05434318232840639	0.1183313239577585	0.1191776387427447	0.1626756408117275	0.1746806799530202	0.07590012739202354	0.07633180530409074	0.07242066444695111	0.09885811525770841	0.001349404131027912	0.1200625928697699	0.005775725930966393	0.02311125405691241	0.001128672986151881	0.01092980115571212	0.00101332384458284	0.06751021381287657	0.001005162510578938	0.04274660599613935	0.00100985172442492	0.01119404231487546	0.01221188292442421	0.03802541979583287	0.06652277518027833	0.09333693673058407	0.01049852358293027	0.02768179957699651	0.02107140956684399	0.02399899365540629	0.01312937662684946	0.03594497746022912	0.001315406011433255	0.008909857262234418	0.009202792682049453	0.01521728436086181	0.001059706851675175	0.04293104831525686	0.001048069697400534	0.08923684115943113	0.07083117327733467	0.0713600664713606	0.001028822386019419	0.02308279686536705	0.01057862368235131	0.02152786787159153	0.02055952230189963	0.03205856930444836	0.001036338292761886	0.01427429450212542	0.00105195775343165	0.0185585671849317	0.001360779242755778	0.03473507777820121	0.005695121979508044	0.03452814992009531	0.01225380551612674	0.01831579689606081	0.008002868033517034	0.02055010165857121	0.001003517647355718	0.008113950406236945	0.02923053565941372	0.03332794135377331	0.1876567573585656	0.1937285190874187	0.01308450177112901	0.02712874315982104	0.001031728490359146	0.04001087158921723	0.002303109996276137	0.007986358135598684	0.001543671670269949	0.006956079874562826	0.002020163470336238	0.01175368264158766	0.03772592839636243	0.008376103041147873	-0.002927246212751391	0.02898684959240672	0.02143177120468671	-0.005314345055775352	-0.008008136145465054	0.005921712525335438	0.001007797105767242	0.001006032032743873	0.00100157172023519	0.001002494174747279	0.008818942336743579	0.1127693629943388	0.1349947863987449	0.001011488870309371	0.001003593601303785	0.001036196497503113	0.001029592377800744	0.00101341227763124	0.003006312753962048	0.169403353073968	0.001000711519900187	0.001004177633570171	0.5175395842196974	0.001008864834486563	0.2864032191772916	0.001004071972481179	0.0010137081798949	0.001023223155383065	0.04399697428157946	0.01741547197255296	0.01920983326699394	0.001002391909198925	0.03727935528424479	0.005410086443562641	0.001003022134276871	0.001010536833524749	0.2677001778946407	0.04453923542209545	0.001003568979244627	0.001006165871968234	0.001020367655142134	0.6620033361588855	0.009038827835286633	0.001030176111338754	0.001002461457915828	0.001030983839450085	0.001010963936929136	0.001018180496532431	0.01573021161621257	0.01840596537627994	0.0018490505953445	0.001013354956289692	0.004628930440186408	0.1406345725982275	0.1869645690749498	0.1011165093466557	0.08143179701454735	0.00136541869303443	0.002931427225698304	0.001070907756034264	0.001010005924853778	0.001004164565549523	0.001012193646526638	0.023733881854393	0.07992447430467982	0.002410663075761599	0.01632663293801977	0.02404196683615699	0.001093267494803031	0.005481580900756742	0.001067559054913827	0.001057337477962351	0.08588557879751872	0.001032508047021453	0.002698379882624019	0.02009059262957121	0.001026373005936024	0.0010258454687755	0.001694722408261913	0.001132195544012165	0.001024515750370742	0.00177165955943135	0.001003622357522949	0.02770799553402103	0.2152838943956961	0.004102346697114841	0.001024647862879263	0.003867436142221937	0.00219676499675615	0.003248243859517561	0.03887000756405255	0.01058049078808041	-0.001970362253523675	0.02890347220983954	0.02276637954512996	-0.003313952511754433	-0.008082847037887309	0.00451064885587038	-3.625183647331485	-0.8225365046969169	-0.02537959727268963	0.04282858332596882	-0.01658812304511918	-0.01045518063603701	0.1779343664526282	-0.5777577113089868	-0.7369975714273426	-0.005860884730213878	-0.03955803792853226	0.09412816593274773	0.0145553903849582	0.0116275221563097	0.5367578394378099	2.77056114019401	-0.01005535057003848	0.02395389526129329	2.454800217838658	-0.0009277807061918374	0.9038827329421697	-0.03566787155414627	0.007928492888851576	-0.008893257432795098	0.1592698842648781	-0.03159196843725331	-0.540246256889962	0.01328359026847167	0.636310040314775	-0.4180334272658657	0.05677459208779723	-0.01395990552868273	0.5715751230368866	0.4291811055713036	-0.003424535579937243	-0.009823051215779942	0.04792384038311123	1.901829688569001	-1.517689456719981	0.02800471141855914	0.09070828448184422	-0.1518702231882958	-0.09940042349822127	-0.15105741696812	-0.5009115090571062	-0.4619550978212632	-0.05259512112991247	-0.1306847304279794	-1.379627491210607	1.111290324190906	1.268229253908845	1.262399798362403	0.5926021836111824	-0.02907192748545913	-0.1782435864606009	-0.01008880435810922	0.7553675129684817	0.5564215720819923	-0.0006495162856107061	0.6911262399955956	0.627836452436203	-0.5153592524637535	-0.2365456267809797	0.6755548096074442	0.02942980734472761	-0.202872945943202	-0.03437692028985738	-0.007227049886644328	0.8549582499586681	0.04643971894286723	-0.432330490304739	-0.01577007520042224	0.03356288384194975	-0.01137618567013709	-0.4171104355213328	-0.2504395054200095	-0.6826699312157706	-0.3915052346135326	-0.02116417977026289	-0.1401111041865457	1.545910745192224	-0.5477755637470304	0.07132035599301791	-0.07537616362947484	-0.09957352472425221	-0.1116288134252997	-9.346905817430775e-13	3.912863835921046e-14
0.37	-0.03922500937731368	-0.02886375295808737	-0.01168950819410339	0.6976035506448213	0.9246551549535863	0.00721430162007999	0.5024512543897348	0.00615964382873029	-0.01429258126291012	-0.103548364635707	0.07481851299290573	0.03768046101520413	-0.02271752728476099	0.06753205991902911	-0.02423256767768728	0.4607968446466438	0.07911293057585225	-0.460796844646662	-0.07911293057581661	0.007953216414944536	-0.1486599525425821	-0.002622516642172813	-0.3271558733902051	-0.02798687704852869	-0.009798879856478176	0.1293189693293176	0.2211376826301749	0.8108288045831339	0.5953837408837417	0.08007830944939007	-0.1067353474343836	0.007230216153458928	0.1093895410649113	-0.2985953781094599	-0.03800312519543894	-0.6916827834420025	1.307003968037932	-0.2631783846587755	-0.02297103276196762	0.1387222503920255	0.06631176950991528	0.4408011920000353	-1.128952564452255	-0.1026049190100127	0.6987247030457938	-0.1056026339094155	0.2046284613302593	0.7275475007924933	-7.385161097806942	0.3365768185544031	7.385161097806938	-0.3365768185544808	1.774227578589716	-0.4499697683551819	-0.06038399272815114	-0.7506894073537201	0.4010403250543647	0.3275046026860745	-0.6685289999098383	1.225211036276428	1.234586692039005	-0.5725596225349492	0.1358616292833162	0.04386066837095349	-0.2098946798244662	1.116573893417959	0.001008428472414295	0.01860258007368749	0.001006591034007906	0.02131977914469717	0.001001646242273338	0.003867291514634057	0.001002573877297096	0.00572115039279841	0.009980387460121769	0.04951715461434542	0.1196622741903198	0.1045043974536543	0.1425423369624811	0.1411792208555189	0.001012709097925189	0.007316679010790265	0.001016181925880562	0.02115951814237125	0.001038423048156926	0.13087017711528	0.001030580395881437	0.02389707845994329	0.001013329024009551	0.01403679573603452	0.01094581793332837	0.1958760414847566	0.1339904539206479	0.1933640843974462	0.001000730673625953	0.004913824946404908	0.001006444235642872	0.01433807739432632	0.4757412699706539	0.4745001673616487	0.001009128307935214	0.01960328068803643	0.2733847321833273	0.2823063146574403	0.001311349395892405	0.01216455925787466	0.001013615773802858	0.007960763497265761	0.001024003219462535	0.01133193698579319	0.04301182353565705	0.06647979686752863	0.01821807609875787	0.07531011952898493	0.02377016331259874	0.0234970458676279	0.001002367268333874	0.01101462220466149	0.03594020733587463	0.05150509113560285	0.008210226163156809	0.0247591840000202	0.001003027650089743	0.005002381761708372	0.001016348854569494	0.01787070220187567	0.2612061632880345	0.2753584714529938	0.04185441344523013	0.08081130557686733	0.001003744594995778	0.00148661847244142	0.001006488979663868	0.008153228070350967	0.01285118845908841	0.02134861740051547	0.622301829629786	0.6252104388685701	0.02203149968524178	0.03568375631746588	0.002467055974830143	0.02509015566119208	0.001002414216233876	0.03668097836426513	0.002871238291478222	0.005922118692265232	0.002348317974053177	0.005080732192937236	0.002785252360795986	0.007760740284960361	0.01969827840483817	0.02553016433749348	0.02191207318123157	0.02429187104802571	0.002492869009384631	0.006205153912931879	0.002760112341273365	0.01687126234307679	0.01462348405098764	0.04408707209195982	0.131194360507468	0.1308370360876822	0.1755148283525345	0.1881072694643835	0.09101135696416159	0.0895902017769773	0.07598102750301254	0.1036982983695358	0.001357966497518036	0.1197952440129875	0.00447316079897889	0.02173861097555082	0.001101640963625914	0.01084141398463052	0.001011157613257383	0.07568223934165698	0.00100446848543754	0.04872669339589977	0.001012812114951961	0.01120943751592269	0.01944908386798478	0.04445166295834416	0.07324361551713236	0.09805462751145808	0.00641169137885502	0.02380593487371927	0.01756525809348665	0.02128019060283285	0.02453775338015978	0.04617396606127303	0.001210956849122977	0.009066695930862512	0.007110906745422307	0.01349883097928755	0.001060698525585517	0.04292534915419326	0.001049380108079314	0.08919336258749012	0.08039210614892559	0.08054238905701556	0.001031613892692272	0.02348129988244554	0.006552615334309763	0.01842725185434927	0.01993835934913226	0.03162113269224589	0.001032025588727548	0.01462123787748661	0.001037457251932699	0.01855137661596106	0.00285841114885086	0.03107789133834322	0.003461093280386472	0.03285913072472565	0.006841650776288696	0.01320611393104793	0.004882774632033047	0.01776796015691116	0.001003429304740157	0.007869205136456109	0.02773175671622525	0.0315590554974618	0.2047116954738974	0.2110744180085139	0.008877678606152288	0.02267245733984576	0.001028592420299089	0.04067883059834126	0.005131251131790824	0.008064151128099745	0.004173914319705956	0.006933317931877858	0.004894363874993406	0.0116450808849768	0.03705303405053852	0.01042889790504133	-0.001883511843971569	0.02948026926048287	0.02041457372380911	-0.003396272803261395	-0.007967073883984497	0.005128180302357683	0.001006988105766192	0.001005424732994926	0.001001440801404839	0.001002448968514032	0.02022896316495798	0.1022421784619859	0.1200369762895889	0.001011440974153117	0.001003331454159201	0.001034980359536018	0.001029565453686746	0.001013162919147358	0.03542664970560547	0.2643960810667086	0.001000695228278244	0.001007550375006388	0.5478501367901332	0.001008528618902399	0.296216405425568	0.00100330981391792	0.001013581971105832	0.001021561432437313	0.04091528406738268	0.01618720231745974	0.01359878611489928	0.001002572505363358	0.05658637202441744	0.003217078829205525	0.001003001540603281	0.001008715575152089	0.2572442993822274	0.05157784941830121	0.001003527632959789	0.001005956573177383	0.04619936565833162	0.674346458153814	0.0050324127947096	0.00630421495777263	0.001002546618734976	0.001019261912698068	0.001006849617598018	0.001011411493526233	0.01092639598159021	0.01123718942088968	0.002543461318318084	0.001012611076786258	0.002822662808152606	0.1584586950422979	0.2042889998927143	0.119964310272638	0.07993334781731121	0.001368132567128147	0.003235915523612885	0.00107568874960449	0.001007970194063855	0.00100339227708122	0.001019022979455238	0.03048242520608998	0.08363528618559256	0.00172066922696966	0.01141849036560176	0.04839458890107394	0.001109665745890024	0.004362958306787956	0.001056799330900042	0.001045165342439517	0.09901435122755184	0.001036220777982217	0.001854989969140311	0.01852886573567772	0.001028521696368522	0.00101941941221374	0.006733455119791478	0.001079611649309449	0.001019404221218478	0.00139481783683409	0.001003096244236746	0.0245758706634671	0.249569312402149	0.004527633239453942	0.001025904253160828	0.01169437561053239	0.01093918570876114	0.01186510212828971	0.03492656089390396	0.0123604184625036	-0.0007702971475501199	0.03043512656907335	0.01751593158587492	-0.00154405678395274	-0.007833393099381645	0.004828673236570358	-3.59834136106908	-0.8064222144634035	0.06187283176706001	0.05587931628453741	0.01242739354769848	-0.01416078063610751	0.5062506970487437	-0.592124727747837	-0.8304055339678961	-0.004643174570995288	-0.02999137086497578	0.1268898694036048	0.01223220527373745	0.01038017167051797	1.081845803345238	3.137427131551087	-0.002099539573795783	-0.0344084075161008	2.438987223694232	0.01181158889638029	0.8784983109066419	-0.008459857314520763	0.02004222808883302	0.01785291887001584	0.05069458584825682	-0.006251668756997523	-0.4768306997355589	0.007999326844538756	1.001786668920774	-0.3148998085217343	-0.01907461224887358	0.002652251682638304	0.2874119359501802	0.4951689313212207	-0.004995585862892629	-0.008618666193993626	1.619341324965859	1.778026209931694	-1.115870396184554	0.2004402175356613	0.07195894260371161	-0.08547009530473396	-0.05682866052000522	-0.08448781190190639	-0.4544452408698935	-0.5065878351721238	0.009454856295941722	-0.0003476227558188747	-0.7189687355372554	1.258167610845069	1.467370161227558	1.381479851207068	0.3684229770612321	-0.02170091024321648	-0.09814657919616639	-0.008866881648250256	0.8590907534601578	0.6249877023299625	0.002304726210827751	0.6016883094659461	0.3506237750430529	-0.277498231715971	-0.3050702161895295	1.325146118360919	0.01082057584290733	-0.1462160529997991	0.009216555402040895	-0.01499676387541285	1.018903424452753	0.03322703214573199	-0.205828289110589	-0.06913414317458973	0.0360828957024447	0.005019842576896197	-0.3130352855016729	-0.09694253104440319	-0.3603492239448141	-0.1835876706043095	-0.03132587634545845	-0.2096557266964265	2.033120742887637	-0.342165719436742	0.06634872009309334	0.07959372004098694	0.08091757747857352	0.07553570820550977	-1.478439426902515e-12	1.310093859517983e-14
0.38	-0.04240824213218022	-0.02918742345283401	-0.01880153588644114	0.7107692622506007	0.9219481813572259	0.007023386801987878	0.503170519502705	0.006358864155421769	-0.009295580945770127	-0.1143021454537134	0.07359365425783672	0.04403838479187796	-0.02339409459676054	0.06936262791151959	-0.01679845746468881	0.3868091043988425	0.08325472527240753	-0.3868091043988458	-0.08325472527238552	0.02552691359843166	-0.1529342772855125	-0.003192771326204517	-0.3343640513156316	-0.02416090475171844	-0.006574291434795381	0.1207214173622404	0.2328525796761943	0.822980090384829	0.5895443673204623	0.08055484311061605	-0.1051045382934742	0.005954097816343366	0.1224671908225725	-0.3342592157404693	-0.02346588974311875	-0.733794139044556	1.326534510115704	-0.2770549004216658	-0.01465685581195419	0.008766159113600932	-0.02793720849153542	0.5528721220830373	-1.027663996252981	-0.1460172115644064	0.5740860829078615	-0.03333806879540058	0.1566360432391895	0.7625518938306647	-7.368769430632457	0.4871097301078257	7.368769430632456	-0.4871097301078284	1.736407202929592	-0.4032948773527455	-0.05557186896839624	-0.6939637530199544	0.3623664080572879	0.3158612999016547	-1.093740466924157	1.105761907176516	1.200883386894947	-0.5880680588991455	-0.04809556924208596	0.2845322872752779	-0.03392655843657296	1.521366954393369	0.001007510141768067	0.01895069468007528	0.001005860819153	0.02184644994914239	0.001001510907276154	0.003907187620356485	0.001002501229017924	0.00559082463960368	0.01790695408826614	0.05555861183475987	0.1102260221459156	0.09848588734536658	0.1303953996195683	0.1323353065341719	0.001012086718252537	0.007272526112415319	0.001009937579494938	0.02089025421992593	0.001036429196546025	0.132356273097993	0.001030085481697665	0.02401322001906913	0.001013179397451045	0.01413379161270508	0.03105263882347099	0.2077937993505239	0.2039243853711125	0.2259271680157855	0.001000709087986184	0.004864557753995467	0.001007920330451345	0.01415766436085259	0.5025574773732867	0.4979110677337123	0.001008746136544707	0.0196775008039911	0.2830444990079874	0.291210135051344	0.001163249273361247	0.01216587897009334	0.001013564183229103	0.008129532863033235	0.001022365139620069	0.0114312793828111	0.04127897437485857	0.06643457970506954	0.01693773556388432	0.075373447643029	0.01753535249104486	0.01883850645932583	0.001002516422972717	0.01104386621606442	0.05016400614801778	0.06300088707752509	0.005227393235126201	0.02187530825925277	0.001003009342302644	0.005059899478530501	0.001012173053883196	0.0178582642025457	0.2578434264238104	0.2764133943652264	0.0480010937053029	0.08598334429744328	0.001003628823018701	0.001439475218181812	0.001006174673767933	0.008064258082493688	0.0402629192804481	0.04121646059635221	0.639312155701141	0.64207301105408	0.01298397967517489	0.02672703303884755	0.00576812298242355	0.02771475060950351	0.001002501656920496	0.03736282661659162	0.001980047937765116	0.005355283735796662	0.001703711183296244	0.004715931776291631	0.001932835178970791	0.007204757764072168	0.01429611424834178	0.02106984594970807	0.01500014953734396	0.01895208468534099	0.002710897690047161	0.006399774383191625	0.001921987382288403	0.01736006793304101	0.008545544645826653	0.03901632402902436	0.1458366234694079	0.1450925602806259	0.1898774018390157	0.2050337134348376	0.107373533951882	0.1038054094277606	0.07730326793877353	0.1060863455649981	0.001363605067792522	0.1196825133371894	0.003966489354218418	0.02111109148533988	0.001090519330070844	0.01072689848679005	0.001009056652844946	0.08429309209572158	0.001003735307318696	0.05495419593190388	0.001017707891397016	0.01121166023274694	0.02635688889526589	0.05021050432395401	0.07857418356105819	0.1010478536567514	0.003980203302540683	0.02177814407279733	0.01335298032062841	0.01794048468200604	0.04179586704907712	0.06154596398256867	0.001166920283820513	0.009303921768339933	0.00549287105921927	0.01218499684993074	0.001055812111447866	0.04263496877214265	0.001043946391611165	0.08866634389526087	0.09135621825954056	0.09248607810596954	0.001034866206814446	0.02374666046187127	0.004076136101671858	0.0170505905701476	0.0188619214018962	0.03072754852238014	0.001030945004437672	0.01500109450632959	0.001026995375574067	0.01856059939855021	0.006109771647438619	0.0285002034072612	0.00230530824036154	0.03231773535190494	0.004058755360535786	0.01068716117361053	0.003109411347739292	0.01650505614897338	0.00100312196548755	0.007416612836090777	0.02544953002619283	0.02921503362739801	0.2278041612506931	0.2365879680224005	0.006926098844557796	0.02031174638733473	0.001027653568155102	0.04141939147621825	0.01040903819139572	0.009351411694874497	0.009809162201380601	0.008292360249744035	0.0105844372356054	0.012976941727983	0.03419977148849861	0.01229978130928804	-0.0007355569837293045	0.03066584538933055	0.01657520925734665	-0.001576984900555634	-0.007787083837820548	0.005075685815165573	0.001006179105770197	0.001004817433247624	0.00100130988257735	0.001002403762279295	0.03163898399317136	0.09171499392963363	0.105079166180433	0.001011393077998299	0.00100306930701545	0.001033764221566855	0.001029538529570557	0.0010129135606594	0.06784698665724676	0.359388809059449	0.001000678936649731	0.001010923116447278	0.5781606893605629	0.001008192403319484	0.3060295916738455	0.001002547655346113	0.001013455762319636	0.001019899709494039	0.03783359385319014	0.01495893266236997	0.007987738962798542	0.001002753101524741	0.0758933887645893	0.001024071214855182	0.001002980946929366	0.001006894316793075	0.2467884208698139	0.05861646341450616	0.001003486286673698	0.001005747274385595	0.0913783636615195	0.6866895801487424	0.001025997754124185	0.01157825380418201	0.001002631779552826	0.00100753998594968	0.001002735298273523	0.001004642490524472	0.006122580346963713	0.00406841346550104	0.003237872041291509	0.001011867197286236	0.001016395176119162	0.1762828174863681	0.2216134307104783	0.1388121111986247	0.07843489862007402	0.001370846441222284	0.003540403821530094	0.001080469743172393	0.001005934463289863	0.001002619988633728	0.001025852312391989	0.03723096855779273	0.08734609806650265	0.001030675378178988	0.006510347793184802	0.07274721096597843	0.001126063996979213	0.003244335712816751	0.001046039606907415	0.001032993206926184	0.1121431236575872	0.00103993350895001	0.001011600055657183	0.01696713884178768	0.001030670386802998	0.001012993355660296	0.01177218783132724	0.001027027754614752	0.001014292692062429	0.001017976114228363	0.001002570130975454	0.02144374579291467	0.283854730408603	0.004952919781799262	0.001027160643445001	0.01952131507884384	0.01968160642076041	0.02048196039706105	0.03098311422375549	0.01414034613692687	0.000429767958423432	0.03196678092830693	0.01226548362661979	0.0002258389438490463	-0.007583939160875953	0.005146697617270412	-3.561424271056556	-0.8861111320447984	-0.02052494468157144	0.04555980369263721	-0.01362638896708608	-0.01071196787872661	0.6755354909046613	-0.6125944038518346	-0.9412900970591226	-0.00433979306451063	-0.02454875557502275	0.1724648779934731	0.01121352382324422	0.008996240158786644	1.23666017030761	3.349368885954514	-0.01047593291510199	0.01654510303926064	2.207196574946443	-0.00127127052611356	0.9120961436814098	0.006718928358676549	0.01002278148699164	-0.006501146270666257	-0.06010947948927497	0.01888302372950521	-0.4631695897622286	-0.003123642153413824	1.283394363841348	-0.2718971695514736	0.05567855006781709	-0.01002070685367826	-0.09236257397421475	0.5348552239330455	-0.004006350760079784	-0.009527541403047474	2.18692101512566	1.58254132634617	-0.6677588443030587	0.3147993817766306	0.0666509292823807	-0.02966228172157295	-0.01650632786987941	-0.02846678938179886	-0.4435463294331415	-0.5633992103153822	0.02106211861903859	0.09173259191029454	-0.3425550564523768	1.630515693792536	1.968200145726865	1.45376203390878	0.1021750003280138	0.001851708685592013	-0.02921886822507939	-0.01531446972542973	0.843132958041504	0.6059045993268362	-0.003284013191284211	0.5576458805775875	0.2829435252353788	-0.1457444719268531	-0.3607262004834257	1.704156673645567	0.04550724111823457	-0.1219490953340054	-0.0913131642519554	-0.1039350738639685	1.407231542611919	0.01981123142994705	-0.08753954368544098	-0.1069995867192965	0.04014553461229443	-0.008093520559635758	-0.2012107337474169	-0.02491474085508667	-0.1645238897451414	-0.08765773584869722	-0.06273358589149879	-0.2551383069574418	3.17944096375295	-0.1286605902500078	0.08584072973708171	0.1665173512487082	0.176787327357857	0.1764637065215586	-1.637085981970866e-12	-1.540283771725871e-13
0.39	-0.04581201055137739	-0.02922793649175885	-0.02635943528393759	0.7241364533973031	0.9191440291442184	0.006927665345210992	0.5029173836278534	0.005626298930378452	-0.003534590423664797	-0.1242580957782585	0.07178141694993323	0.04912163429531027	-0.02348796097312321	0.07051476211729335	-0.008975129724148245	0.3154096750249583	0.08878083045026515	-0.3154096750249644	-0.08878083045014605	0.04257487531447748	-0.15668529303103	-0.003781938732098805	-0.3411328605657596	-0.02080156453724831	-0.003512574890845876	0.1069106555259471	0.2434788718977153	0.8350116295055396	0.5839032739955826	0.08001256693178783	-0.1009494277709011	0.006187993131269436	0.1397870337885809	-0.3426120039703633	0.01569686383591645	-0.7796183693215752	1.347096222136771	-0.2825519224237725	-0.004179152857427339	-0.05395787229201699	-0.120933251983571	0.5925572748573006	-0.9701636253556927	-0.2177503217489228	0.4415024282874316	0.0106831308729605	0.07257795453671274	0.8046646239774158	-6.867390946166585	0.612541002897196	6.86739094616657	-0.6125410028972669	1.668453066421711	-0.3469821026072827	-0.06339860443749593	-0.6641494049150518	0.3080555295405713	0.2958754817855903	-1.539971868184838	1.012774293126407	1.211355482719197	-0.527591858349741	0.03037382892266176	0.5488858443265715	0.06157403641994157	1.945628581318641	0.001006800737123036	0.01933951720481599	0.001005323675932135	0.02241906216491954	0.001001397412490664	0.003964022178609615	0.001002470116916893	0.005460207636390413	0.02937625296883895	0.0642169673812505	0.09395826465285684	0.09043826466719629	0.1133513205614524	0.1210518936843865	0.001012046619503531	0.007246937069242745	0.001006575874097206	0.02069681381647404	0.001035150319018977	0.1343207339779314	0.001030401188774388	0.0241096546775771	0.001013446926527539	0.01422173673958388	0.06531518381709343	0.2231865185568723	0.2726622818103837	0.2598559695069174	0.00100069329399597	0.004805323805029066	0.001011751624433563	0.01393507182114771	0.5264634381064197	0.5157959000496964	0.001008506004412764	0.01975610456211913	0.2922858850073987	0.3002482428482092	0.001084469001254669	0.01232121058404223	0.001013569924380682	0.008310499426417975	0.001021015407609244	0.01154797149207974	0.03781923684406523	0.06492150498656117	0.01693736655329945	0.07635370147288188	0.01207499832124939	0.01465485003390415	0.001002717157907395	0.01094265450505595	0.0687256426519874	0.07759115663016827	0.003180265385749529	0.01991618938364562	0.001003011764262089	0.005125138619437492	0.001009496887973137	0.01786018673700414	0.2511004803962545	0.2735336465206486	0.05457708273042895	0.09148860885039072	0.001003601414259476	0.00138894075491352	0.001005987757764504	0.007974842097105328	0.08062924187271574	0.06669001421280792	0.6533027582381598	0.6565034585775968	0.00722565564545494	0.02110954601446601	0.01500382329785389	0.03352545504892219	0.001002602647194988	0.0379160591994154	0.001503690282603547	0.005095623690580306	0.001360394138479055	0.004559998843376584	0.001478328061420461	0.006955483723254128	0.009723324576068391	0.01719064660975807	0.009361453434100057	0.01434536293384906	0.002675827470179888	0.006424890999733526	0.001476799975029474	0.01832981351590985	0.004900299204811177	0.03720165244762275	0.160241313838058	0.1633672070053128	0.2040400514674494	0.2267424820968325	0.1225432685151455	0.1168967539259499	0.07649419780538781	0.1058152971659264	0.001375719177616054	0.119725567906229	0.003682982097615888	0.02066316673105923	0.00108341746400905	0.01051113229768866	0.001007549283543841	0.09208847207777672	0.001003190900092855	0.06047086172101648	0.001128250131458278	0.01130216058551752	0.03337817242881212	0.05587892884756743	0.08349782594516851	0.1038439863275493	0.002546564091906171	0.02080408268464335	0.009493694267883046	0.01478456066182797	0.05687888318609015	0.07527242673178597	0.001143424962166447	0.009563316477551057	0.0041777517575172	0.01111331566552995	0.001049498869867277	0.04215784207763669	0.001037644962875764	0.08767669347787335	0.1022086324182496	0.1070569700614551	0.001039802649213703	0.02387773261081587	0.004204219676963301	0.01875897328770382	0.01738317988396806	0.02939405127162147	0.001030724635342837	0.01539178995535532	0.001019893615368893	0.01857673781837456	0.008473224271052677	0.02659072054187588	0.001682030978308642	0.03226606850286114	0.002574763944003029	0.00944339751322798	0.002116516431742327	0.01605473566552528	0.001002772745298339	0.0067904165975482	0.023628513449281	0.02703660469663699	0.2495783435981383	0.271361242793886	0.005613389753986927	0.0187788930418411	0.001027338108796017	0.04216507809269597	0.01506808254139362	0.0107684190126685	0.01472724822719768	0.00977145480519746	0.01561216101788063	0.01440538057450546	0.03044205639728791	0.01389130334593612	0.0002591797043677016	0.03178144033454298	0.01250078028867521	0.0002078429317727643	-0.007661694773298315	0.006027689090343666	0.001005963784044785	0.001004720047188719	0.00100125342793124	0.00100246648692516	0.05138519760463665	0.05326295222424699	0.07372922916013311	0.001012522530731276	0.001003084167282374	0.00103386590045263	0.001031737679054699	0.001014412195314364	0.1407683333797981	0.4270339831909578	0.001000675099186106	0.001019813392302247	0.5851871040876983	0.001008309994191021	0.3136454964116056	0.001002358628579463	0.001013677546137049	0.001019366151456592	0.03020569463014056	0.01861671497169245	0.004501367606724129	0.00100307239242111	0.1059147181515455	0.001022345705749763	0.001003042491524843	0.001006557328706209	0.2314119110883081	0.06609307957653585	0.001003646164822005	0.00100583212616535	0.1660678162517359	0.6883593043991831	0.00101607583445971	0.03632354375578171	0.001002772018122956	0.001005650586618942	0.001002058642522677	0.001003505643774111	0.003621594262316298	0.002546510892719869	0.002132041242783022	0.001012548352211345	0.001026596447608267	0.1883631656012889	0.2335604918043193	0.1492491019261748	0.0728309616817992	0.001403148169720932	0.003253204802000184	0.001072263196473016	0.001006019592249692	0.001002628038653921	0.001427319305923668	0.04503577025925368	0.09238119199480947	0.001050426253619791	0.004313937838154583	0.0772980782306662	0.001112949429724852	0.002404565940583874	0.001040294702850918	0.001029472945576616	0.1215993843127394	0.001049176843722084	0.007151424620228279	0.01471269312298933	0.001030347092302955	0.001012087028792452	0.01031743767535435	0.001034136104488927	0.001018154216682058	0.001126344962242005	0.001002273263215401	0.02167901977060596	0.2930396811086557	0.003600622743053586	0.001026882096070441	0.02062148948906271	0.02035517943731492	0.02156150391751263	0.02625149504490341	0.01528359114979158	0.001117445789220147	0.03274876280474433	0.008614588649648175	0.00197827395444058	-0.007598510198713833	0.007684485543980469	-3.490854746797572	-0.9493038991319837	0.07026360806754693	0.06495453859137734	0.01573348851953039	-0.01434083798201231	1.032679560081477	-1.083121692775711	-1.350671338242662	-0.001335407125249649	-0.01540312611311546	0.2208161097777691	0.008132292453386307	0.00824399949015686	1.797212089016692	3.41057185480885	-0.003918081067112059	-0.0434242778669364	1.392172439513339	0.01275232306478238	0.8962046759350095	0.02277649756011161	0.02233955304979378	0.02130503803611972	-0.2500272158399899	0.1740765549257547	-0.378042425233398	-0.01704847151171086	1.631411933076372	-0.1327005649542088	-0.01855861487466118	0.005524378348977032	-0.4838531085293308	0.5652499763489348	-0.005669179355764777	-0.008656132376742145	2.874624164344699	1.297454496895236	-0.4466077467309086	0.8148949286071577	0.0459653223038185	-0.02000951213359439	-0.01240424247972142	-0.01896478561893467	-0.3393127077055358	-0.3683692239111867	-0.0163849593641611	0.1048216257887042	-0.0444547190638143	1.908664852269452	2.176233847755315	1.185529134057878	-0.151614498536608	0.006198827818312678	-0.0577546311085092	-0.02514114866982762	0.7355526935371474	0.5186638323358601	0.01826106394444906	0.5726208895630824	0.2751156900453306	-0.05443917209840882	-0.2769646397991647	1.070951897866528	0.01640941246958803	-0.09461014367634341	-0.006476107778818843	-0.07633911011169559	1.424777213529915	0.005492936585358914	0.3961879194343419	-0.1563278378007195	0.03876173971841316	0.006544152800864046	-0.1807411625813434	0.01069199347748849	-0.08578791689871811	-0.009858746380958809	-0.05304425754065556	-0.1783785335247982	3.383958546244095	-0.1712897932579051	0.06747699259732272	0.120749575321793	0.1232089675738921	0.1152303226512105	-1.527245191936779e-12	-2.356237466875604e-13
0.4	-0.04918283292691916	-0.02886681453861368	-0.03443055585057232	0.7377150367514496	0.9163216152990813	0.006945969398751015	0.5022000712927168	0.003893050806852323	0.002420190401840891	-0.133838169093069	0.06921224638800662	0.05284720556771595	-0.02325806523000621	0.07078993013448441	-0.0006541455912064305	0.2503357954350641	0.09539413927874874	-0.25033579543506	-0.09539413927868075	0.05880133344970471	-0.1598753959548006	-0.004483483259500595	-0.3477340655720345	-0.01802871626669956	-0.0006689123411115133	0.09249078064135556	0.252973620658879	0.8473258209486537	0.5792437051080644	0.08297698959766715	-0.094078900865304	0.006802946844748323	0.1614403012991577	-0.3276700069324225	0.05686110867727804	-0.8364383728791096	1.368812951604478	-0.2807072270978126	0.008148246251438814	-0.08406913293361941	-0.2280737881699423	0.5916301827588347	-0.9524885942529311	-0.2974038623714146	0.3025504367000648	0.0314143553244938	-0.01875719448124833	0.8620831723180652	-6.10365947383451	0.7045504602319727	6.10365947383451	-0.7045504602319743	1.572106486765563	-0.2911123130033194	-0.07804729326986741	-0.6604429042488642	0.245068019274244	0.2722505010587927	-1.215563076595155	0.8794532151102441	1.257413851375721	-0.3917631714266216	0.6532441996653269	0.8276155638704273	0.04228512127758333	2.388051863304665	0.001006338497083458	0.01979545001130313	0.00100500652150294	0.02306537870386062	0.001001312452065621	0.004036661147862231	0.001002485947010129	0.00532541977557839	0.04447917179363978	0.07574308187009558	0.06754277538367617	0.07509962226995351	0.08980715267222272	0.1046163024624153	0.001012591583961237	0.007234670141783073	0.001004903276627791	0.02055691567807401	0.001034562034158976	0.1367803715293852	0.001031659043988287	0.02417704355960835	0.001014330307237231	0.01429169588805132	0.1143747907199602	0.2428446094919418	0.3370916559833191	0.2936222139627641	0.001000683481569859	0.004735251649878333	0.001018113597776145	0.01364196546563034	0.5450776109643416	0.5262025675493386	0.00100844482269042	0.01984775328389345	0.3009023257789505	0.3091478137749127	0.001044988172548516	0.01258999098472482	0.001013683739782687	0.008499704362298766	0.001020073952882741	0.01168668954384221	0.03237757114907269	0.06128360035571683	0.01870891850444745	0.07879315499542087	0.007530904027784609	0.01118804335696661	0.001002977200874301	0.01070430135671177	0.09174152676147201	0.09556417346680693	0.002145459839213791	0.01896581777300651	0.001003043762605328	0.005170169321517947	0.001007990858313164	0.01787113500837556	0.2412240411528555	0.2667310099228482	0.06148882153397649	0.09726938961822211	0.00100366769632495	0.001334718881804989	0.001005936793900387	0.007885125901202753	0.1330157824581172	0.09804563300689371	0.6636646254394197	0.6679002273627409	0.004257450680269324	0.01797749438112198	0.03149939276250937	0.04336371763161619	0.001002723271529838	0.03832152776299803	0.001264096767654753	0.005000297796693783	0.001188178284070131	0.004513367251307499	0.001250084363992238	0.006873926714785679	0.006134889790597571	0.01414320841353919	0.005699153571949903	0.01137621852879041	0.002106477988112375	0.006065151915701133	0.001254140677414899	0.01950860247107195	0.003049240298886547	0.03764572046355162	0.1734989996701904	0.1809508813484924	0.2171748546685185	0.2446119956115935	0.1354849679230815	0.127936437475109	0.07357374813071772	0.1031494592263157	0.001397924394949324	0.1197952823471772	0.003397481691241911	0.0200082278936299	0.001075762967301252	0.01027802790172781	0.001006838557062071	0.09939633907002814	0.001002922861131864	0.06575217805540805	0.00138422290218211	0.01151442111466555	0.04067974953243197	0.0615945594230959	0.08843331675734968	0.1065268210793578	0.001834576158205821	0.02058193330338015	0.006427833484913202	0.01227107116060103	0.06687584838939926	0.08356132237335213	0.001125120278429999	0.009832864252608148	0.00309597412632944	0.01024833393542081	0.001043469845601541	0.04245816795602426	0.001032734648294789	0.08749267968373001	0.1123106165510972	0.1193382296774043	0.001046893393291686	0.02383831395809934	0.00731018593534659	0.02431378560372994	0.0155233434280116	0.02766843227906409	0.001030452780989525	0.01579169299185361	0.001015890936968697	0.01859594136849047	0.008944815117911053	0.02488427369043955	0.001373076207632272	0.03245378767044339	0.001829339456431583	0.00894022134398439	0.001671789559418341	0.01615883351072778	0.00100244971446717	0.006544955770752344	0.02278847420384786	0.02569084187021546	0.2664693032674009	0.2964420300611976	0.004277705032435007	0.01701835623392828	0.001027041114424627	0.04285253930879075	0.01796008748629521	0.01184371246173714	0.01753953042622619	0.01084008727789619	0.01867978191342478	0.01540167337859736	0.02603507191431648	0.01518397403339526	0.001049210487597865	0.03267462656723882	0.008708707314470408	0.001971075549610003	-0.007629612443682765	0.008036882133209822	0.001005748462324289	0.001004622661131657	0.001001196973288283	0.00100252921156971	0.07113141121610213	0.01481091051885858	0.04237929213983269	0.001013651983466682	0.001003099027548231	0.001033967579337066	0.001033936828535411	0.001015910829965491	0.2136896801023475	0.4946791573224664	0.001000671261715256	0.001028703668140445	0.5922135188148334	0.001008427585064499	0.3212614011493662	0.001002169601810061	0.001013899329956623	0.00101883259342067	0.02257779540708395	0.0222744972810232	0.001014996250653712	0.001003391683313915	0.1359360475385007	0.001020620196653818	0.001003104036119392	0.001006220340624619	0.2160354013068023	0.07356969573856466	0.001003806042969491	0.001005916977945113	0.240757268841951	0.6900290286496241	0.001006153914799665	0.06106883370736753	0.001002912256690899	0.001003761187286984	0.001001381986772669	0.001002368797022708	0.001120608177668418	0.001024608319933001	0.00102621044427374	0.001013229507130887	0.001036797719102398	0.2004435137162089	0.2455075528981592	0.1596860926537264	0.0672270247435275	0.001435449898220302	0.00296600578246852	0.001064056649781365	0.001006104721204001	0.001002636088657578	0.001828786299460465	0.05284057196072114	0.09741628592311512	0.001070177129065469	0.002117527883124072	0.08184894549535229	0.001099834862472189	0.001564796168352293	0.00103454979880259	0.001025952684228231	0.1310556449678863	0.001058420178500057	0.01329124918480403	0.01245824740419357	0.001030023797804553	0.001011180701913955	0.008862687519382599	0.001041244454370546	0.001022015741283956	0.001234713810247635	0.001001976395438305	0.02191429374830232	0.3022246318087011	0.002248325704306526	0.001026603548698273	0.0217216638992811	0.02102875245387016	0.02264104743796416	0.02151987586605141	0.01642683616265632	0.001805123620016861	0.03353074468118183	0.004963693672676484	0.003730708965032224	-0.007613081236551692	0.01022227347069061	-3.382450908438466	-1.028822880200502	-0.007102888222359058	0.060300668356566	-0.01046550685965012	-0.01154613940086296	1.249087279366711	-2.070798347665397	-1.971725771495321	-0.001675369623187172	-0.01384030253008008	0.2715002123119896	0.005404368523309343	0.005399044484153185	2.089734516045686	3.316857478897718	-0.01264357405148542	0.00244233985707673	0.711563611684753	0.001337722237026015	0.8843887696533145	0.02940868578800073	0.01167045609385896	-0.002095957567099175	-0.4850754619529173	0.3107229622947495	-0.3197996400107744	-0.03055192960462877	1.959943820630627	-0.07014771650049778	0.05163686232711204	-0.008215564798254714	-0.8769403246172616	0.589958466903563	-0.004743832729972598	-0.009587583477696239	3.363334050652601	0.9758055786725651	-0.1706717660842361	1.120311010412354	0.03709812542431458	0.00320454852138446	0.00535394029227659	0.005076617068769873	-0.2771941005930286	-0.2358837409985337	-0.05590902140024927	0.1335412663438036	0.109192863068016	1.492321217490388	1.200349116280482	1.043429844060968	-0.3767829077894812	0.007183683038359684	-0.07062168485124445	-0.01878211111754675	0.7456303601007872	0.558834708381415	0.02106802199375719	0.5670870909092225	0.2602839413557805	0.004637929499648192	-0.2322392967451995	0.616643252120077	0.04753785428547781	-0.08060920431108118	0.06417735052979981	0.05719225084814019	0.9493050746998595	-0.01428692889887174	0.6817463760236869	-0.1854239350705415	0.04198705217278809	-0.00748049966913651	-0.1606035309667138	0.02296246251015468	-0.01640639155511794	0.02322592989796889	0.01341349645113521	-0.08860508611780041	1.240943462919452	-0.1741972827363652	0.07419564964630028	0.09817457752562535	0.09469491078909896	0.09003449806043819	-4.899026642761011e-13	-2.173821096561515e-14
0.41	-0.05227487702091064	-0.02814562217215209	-0.04313517819307087	0.7515180928217622	0.91355441110085	0.007092454893847958	0.5011123694640757	0.001030744265421284	0.008485174128249879	-0.1434756561103173	0.06585237615280885	0.05513050193139499	-0.02294725419062957	0.07019930669441651	0.008330537073469878	0.1930439901453009	0.1027101279153302	-0.1930439901453077	-0.1027101279151596	0.07395568533215312	-0.1625384202240314	-0.005342550865446652	-0.3543745829927262	-0.01589523582955596	0.001945956676842373	0.08461224114149325	0.2609039399882586	0.8601853901954738	0.5761862527476282	0.09316550929508569	-0.08431310330356295	0.007556567746725109	0.1874383858674862	-0.2877378079846226	0.08352809373689564	-0.9008412784518161	1.391839754710193	-0.2716713256001702	0.02062486706758326	-0.1341114576764034	-0.3428465437297744	0.6435401973936662	-0.9806111372613702	-0.3716825642312665	0.1475782796463722	0.02816953204429603	-0.09473874913545302	0.931867531906169	-5.361425752685624	0.7537640310488499	5.361425752685631	-0.7537640310488608	1.460935812683205	-0.2423823537810061	-0.09250915562089571	-0.660925596720494	0.1835694071879305	0.2528633360960113	-0.4331411524144434	0.7021326834693952	1.302785665735758	-0.2341006409303363	1.268457436298145	1.127284211976987	0.1132987639052816	2.805779013359675	0.00100608740631881	0.02031719004347853	0.001004885737827592	0.02380174361333382	0.001001253568217953	0.004117472180262789	0.001002536816215847	0.005188746648719307	0.06018565413363156	0.08801573028452438	0.04241467582492829	0.05298000228319005	0.06459399304893761	0.08301270938833051	0.001013449667683538	0.007231596785211319	0.001004040862328548	0.02043630778114028	0.001034805096476306	0.139739664899693	0.001035003446018576	0.02420428839985026	0.00101615414104475	0.01433097077850187	0.165017690079003	0.2631313351559125	0.3941714894292022	0.3256964645675813	0.001000679395163623	0.004647917960489635	0.001835660136714256	0.01395116065273108	0.5571763513928528	0.5294530748909427	0.001008571691627215	0.0199533136523037	0.309169303029374	0.3182311804331455	0.001024042620723704	0.01292719530720663	0.001013996773535039	0.008680771430005578	0.001019543175750755	0.01184237743893262	0.0276298762594606	0.05749147967444802	0.02289020028244462	0.08294428238308833	0.004378043556814856	0.008771401159858538	0.001003329956452369	0.01031203430613658	0.1149525361841437	0.1149375795504929	0.001596558102428232	0.01850216956732008	0.001003128581555681	0.005193194715521952	0.001007069245862277	0.01788290952312611	0.2309774901408568	0.2568747724636357	0.06811094979828193	0.1028529537184192	0.001003800890976642	0.001278687415407353	0.00100598124441456	0.007793872400043448	0.1835803423624447	0.1314902495028702	0.6710790845478883	0.6762164880938203	0.002671587082767583	0.01628479956420316	0.05129061175620971	0.05505442347653268	0.001002879104055179	0.03855674844251608	0.00113645143402166	0.004984548535254555	0.001096617504096135	0.00451989342412037	0.001128660468007863	0.006874212215475969	0.003684312875609997	0.01209887193225614	0.003424902598478173	0.009584393622458194	0.001577963981255285	0.005738013296781756	0.001214402553820797	0.02084072412255812	0.002063963452054039	0.03902604616672171	0.1854941197658586	0.1921087823903403	0.2279628339899088	0.2502788523874286	0.1459529465951913	0.1370395046729248	0.06813259418533121	0.09796866190575977	0.001427216885692275	0.1198949386560319	0.002937639397806362	0.01926943692004462	0.001066865117777377	0.01015194296816926	0.001006602569739321	0.1075034357038175	0.001002835660689895	0.07191579216722563	0.001743881792678453	0.0118037398903487	0.04694119604474088	0.0661920023790345	0.09181786914823949	0.1073746629757089	0.001457361757843347	0.0206869469899645	0.004316949858902008	0.01053455450165887	0.07107787094661598	0.08651281271058182	0.001111286531788615	0.01018507247603529	0.002276691408170995	0.009626556701853129	0.001040303758180326	0.04381537193433174	0.001030342388227396	0.08899982613624971	0.1218361747371782	0.1270994514272829	0.001049240782877517	0.02362798193077056	0.01342160526578192	0.03353360481270155	0.01335732037737478	0.02565589128496032	0.001028974004388231	0.01625012564829332	0.001013381769244386	0.01861164208468215	0.007885126393983087	0.0231313561693283	0.001212557268939363	0.03271949399731018	0.003250837400672061	0.01065580590182051	0.002174039657985382	0.0172269391664898	0.001002173751186276	0.006757189672239323	0.02252815068581735	0.02498979465728121	0.27814849305944	0.2978767783143259	0.003127197972501597	0.01548852461139007	0.00102724605610166	0.04352352144521066	0.01819251363996411	0.01196864994469123	0.01757631827759838	0.01097926824445063	0.01894949227199376	0.01539153988127808	0.02234143645887454	0.01591821923055348	0.001704061311511267	0.03181500018690633	0.007451143774989717	0.0038153869819172	-0.00759611371068178	0.008877259799664942	0.001005891789773329	0.00100487627589196	0.001001188326535633	0.001002640978688465	0.08664586785552564	0.00791143603452483	0.02170548194074978	0.001014927079391231	0.001003180875945967	0.001035980725614306	0.001042331852016506	0.001019864069882478	0.265904724116606	0.5282328229897597	0.001000678426514035	0.004091837969135654	0.5799070218590997	0.001008937360569536	0.329087486273442	0.001002303954858667	0.001014680635119564	0.001019124625977132	0.02181383014748065	0.03205275954819958	0.001048843475775101	0.001003955434552782	0.1575074337428041	0.001025717818935546	0.001003312300906349	0.001006016855852577	0.2093952074232569	0.07910396765236336	0.001004052422335919	0.00100612101768921	0.2820151913459341	0.6887451792577767	0.001004526731558693	0.08664352016409631	0.001003150434831681	0.001003299164142328	0.001001193867808449	0.00100206611748047	0.001073546106525762	0.001025577942522216	0.001026081175619482	0.001308185786660444	0.001028607354187993	0.2093127380195123	0.2482072095806304	0.163822132354159	0.05578499700843403	0.001476613500844146	0.002022976784327551	0.001052142617551962	0.001006570415941356	0.001002836988623789	0.002364499265581043	0.05581532238210016	0.09555569202455462	0.001058439592038052	0.002054281028442346	0.07182072745989271	0.00109438712793649	0.001294918602901842	0.001039088662379278	0.001029460087309873	0.1396305572886976	0.00104598459468299	0.02570232908966733	0.009748428475529662	0.001025244496632352	0.001010423291443417	0.004963079734099442	0.001048768423281971	0.007883759615064536	0.00393709653625742	0.001001810559328715	0.02250983184756417	0.298304827060502	0.001637925811633235	0.001028183396304494	0.01565851318041946	0.01470829122539594	0.01635363354226968	0.01930504947769123	0.01624557088202951	0.002278062288620123	0.0295827782111532	0.008183540317359761	0.005727440827732876	-0.00754904095698477	0.008641626529299049	-3.243950851533219	-1.073686477825339	0.08389289933159751	0.08298309997715529	0.01755061449367682	-0.01493041700362078	1.210439706522708	-2.197596485194675	-2.300631668619047	0.0005082167367666039	-0.01118371702558462	0.3198457865733624	0.0001459340351682375	0.002379348203784732	1.957583630028667	3.077623765467448	-0.007247806514007523	0.06473206973021663	-0.0478416142984152	0.01557703012379852	0.932472090226125	0.0365123568766989	0.02048127779189048	0.02483706772773421	-0.2731186854679178	0.5166862409560803	-0.1717727506471605	-0.04829783545472632	1.907068036732688	-0.02743732362616869	-0.02416465702533318	0.005785547577330149	-1.060093982201816	0.5314146954657756	-0.006129193071188101	-0.008955404654808584	3.279428593312986	0.6969573300663047	-0.1517157062338392	1.208622576424402	0.0107283481766726	-0.003063247713478181	-0.00114217175619275	-0.001511219534318835	-0.1411502261229094	-0.1268865370370174	-0.01592607522900564	0.1352860749573087	0.1613799440066677	0.8112251529260429	0.105817265943771	0.7908975945226373	-0.658039890659345	0.01374311298990227	-0.07484082415310156	-0.006931750894125597	0.8568925374866329	0.6574533456577444	0.03472260028317493	0.3618868738537933	-0.07908173050538345	0.01720392911660265	-0.1236368892314279	-0.006843158439093576	0.03320876404708677	-0.04667167701697944	0.1753928721603962	0.2131706188049108	0.6441570391567041	-0.02531686056159999	1.12699580784077	-0.2157850055146132	0.05273879343006565	0.005960292261533021	-0.1923285852550911	0.02900520379567666	0.3345520952515076	0.1758185467840578	0.0233861712405946	-0.05345777055086294	-0.6122160569223951	-0.1298319594725271	0.06823013213403048	-0.06696315978959917	-0.06208027003880844	-0.08507874974835496	4.694969131703991e-13	1.261594317866519e-13
0.42	-0.05487756900763341	-0.02727323808152554	-0.05237448507656244	0.7655526616905699	0.9109094345239525	0.007347987026286952	0.4995050376414957	-0.002933060539552944	0.01573446704720866	-0.1535624383982993	0.06183634751215272	0.05566816003275751	-0.02274624099696555	0.06898773003954556	0.01792348847264929	0.1429727970099948	0.1103717551788774	-0.1429727970099947	-0.1103717551788191	0.08806348816254828	-0.164740839289196	-0.006308524925955313	-0.3608178778429825	-0.01431850134215457	0.004431155052112288	0.08236803101215687	0.2669267149824887	0.8731472476183184	0.5742742254841163	0.1060260922529665	-0.07149841135580412	0.009166116218644152	0.2174401608263427	-0.2297995853834718	0.08709945351990546	-0.9433752810845479	1.415115511303486	-0.2562617030900973	0.02995757371985968	-0.1879951317134474	-0.4483734408580352	0.8284920212665849	-1.042347648328336	-0.4286355434580758	-0.04657721576592022	0.009454786404608595	-0.1429478374423705	0.9837369192269101	-4.659537042943343	0.77367818562448	4.659537042943343	-0.7736781856244803	1.362796676354585	-0.1989912721899731	-0.0994285841823536	-0.6209983901614023	0.1337188293271761	0.2463163725221825	-0.08869720249911756	0.4979443480923048	1.277871486580684	-0.1626781520415936	1.187656851729906	1.437394441067561	0.2134706352697067	3.188789941409607	0.001006033623947843	0.02092214809244029	0.001004952247800146	0.02464525643248303	0.001001219815483082	0.004206131459874943	0.001002618149827427	0.005043972814833276	0.07541495555905366	0.1000518220605694	0.02483881165714959	0.03425827585587672	0.04042062204234663	0.05957089258408949	0.001014516356625284	0.007233784847978366	0.001003650816447512	0.020315192534628	0.001035933603089572	0.1431670337575549	0.001040874231071548	0.02418198893052405	0.001019043179867447	0.01433775114418221	0.213333019438225	0.2817957423581736	0.4418854488378371	0.3547673117402187	0.001000680937475801	0.00454180266686504	0.003770785768340641	0.01504331430383768	0.5619401378246783	0.5255181458447601	0.001008890108947455	0.02007534746024465	0.3172354884243306	0.32780100614409	0.001013641229532393	0.01328984168655688	0.001014544056908303	0.008828096326039531	0.001019423999529311	0.01201550152326616	0.02474511127140219	0.0558258264231305	0.02970601206563104	0.08907055432897662	0.002793427312079206	0.007587709319997306	0.001003788263075385	0.009730417548902279	0.1367721114769094	0.1335521470139759	0.001324000250766213	0.01831996332107927	0.001003275154754441	0.005144218711268614	0.001006506855797908	0.0178911475034278	0.2219451980544423	0.2462133939792384	0.07418361590828058	0.1079908903741066	0.001003990706557561	0.001218800369934235	0.001006105529662334	0.007700172050365359	0.2279064669888442	0.162710991768638	0.6759584575758265	0.6820295892145128	0.001871720008981206	0.01526621007753958	0.0730338166945451	0.06735201751731167	0.001003076130190659	0.03855174148038005	0.001072387602844809	0.005004855904293002	0.001050744565545921	0.004548654495641336	0.001067789654328701	0.006913868271955091	0.002420443864787329	0.01113066328279939	0.002275387618109615	0.00875038185256757	0.001313038924127373	0.005618482954565073	0.001341999896951601	0.02226238419009455	0.00156493767451794	0.04076347267297852	0.1961502121049061	0.1986147076479579	0.2357062958168706	0.2501842414716193	0.1537767894896319	0.1440286693455861	0.05995267091893453	0.09001539472620319	0.001462441127180898	0.1200900552918108	0.00223636302976794	0.01855732512483209	0.001056458390964163	0.01012945537754802	0.001006717599835014	0.1161562612365084	0.001002892583625712	0.07857254960205305	0.0021911835997082	0.01216741046204037	0.05163212785378501	0.06902200437106341	0.09293883457862159	0.1051778631001528	0.001262591275590896	0.02094279431206608	0.003216863835731029	0.009626876291754089	0.06894345637071332	0.08381449972934546	0.001101646689415264	0.01070313900643384	0.001730475495811373	0.009256391704386429	0.001040991802965015	0.04532861394140636	0.001030901295094435	0.09113476364333709	0.1308531605128604	0.1330457257381847	0.001044193549098452	0.02338122906683587	0.02250883940725512	0.04614926860202946	0.01091596189603776	0.02337871733348839	0.001025844196500478	0.01690725514737411	0.001011748878432606	0.01862194014945743	0.005417056884314876	0.02099072974519178	0.00113602731407198	0.03301041976524943	0.007364663857354888	0.01513183909153428	0.003771784946688183	0.0193836713572702	0.001001952879445326	0.006899736943372248	0.02267879655734576	0.02458461817734996	0.2843016584977675	0.2910332640302136	0.002243529353244391	0.01446045869034178	0.001028138758874922	0.04438172904122729	0.01536668389796646	0.01062892768904068	0.01452056512574748	0.009694050825694902	0.01603802833302397	0.01383974733933802	0.01963367371482054	0.01604212410918835	0.002237637365217848	0.0288964804134429	0.009178520358285159	0.005761312034486823	-0.007542253946636811	0.008103621060888532	0.001006035117229818	0.001005129890656542	0.001001179679785413	0.001002752745805955	0.1021603244949486	0.001011961550197591	0.001031671741665671	0.001016202175320275	0.00100326272433936	0.001037993871891077	0.001050726875494931	0.001023817309795385	0.3181197681308643	0.5617864886570529	0.001000685591308947	0.00715497227010406	0.5676005249033654	0.00100944713607798	0.3369135713975183	0.001002438307911888	0.001015461940285437	0.001019416658536372	0.02104986488788034	0.04183102181537714	0.001082690700909806	0.001004519185790957	0.1790788199471069	0.001030815441225064	0.001003520565693297	0.001005813371073148	0.2027550135397117	0.08463823956616114	0.001004298801701398	0.001006325057433793	0.3232731138499168	0.6874613298659292	0.001002899548324588	0.1122182066208245	0.001003388612971859	0.001002837140999759	0.001001005748852965	0.00100176343794299	0.001026484035376688	0.00102654756511439	0.001025951906979981	0.00160314206617175	0.001020416989277752	0.2181819623228166	0.2509068662631025	0.1679581720545905	0.04434296927334858	0.001517777103467113	0.001079947786190762	0.00104022858532303	0.001007036110678198	0.001003037888581161	0.002900212231709845	0.05879007280348884	0.09369509812599371	0.001046702055013791	0.001991034173758335	0.06179250942443298	0.001088939393400911	0.001025041037445937	0.001043627525963088	0.00103296749039291	0.1482054696095089	0.001033549010874437	0.03811340899453471	0.00703860954686961	0.001020465195460115	0.001009665880954729	0.001063471948816944	0.001056292392196259	0.01474550348882624	0.006639479262265086	0.001001644723205338	0.02310536994683176	0.2943850223123108	0.001027525918969349	0.001029763243911502	0.009595362461556192	0.008387829996922551	0.0100662196465741	0.01709022308933111	0.01606430560140272	0.002751000957223339	0.02563481174112461	0.01140338696204289	0.007724172690433631	-0.007485000677417823	0.007060979587907655	-3.101132500605012	-1.020764881909427	0.009540715236396552	0.08173025032233916	-0.0088958575114158	-0.01316628080805942	1.20177595168172	-1.391219635778798	-2.339370517524187	-0.0006230854624271676	-0.01394177240274674	0.3651153098458504	-0.004504493391079394	-0.001099860459747265	1.765270823706143	2.716176792466551	-0.0163998947963249	0.1590340326767508	-0.7255236658653448	0.004632410173304141	0.9816805801980863	0.03449709725511328	0.004922021861650428	0.001391280481536314	-0.05978197595346444	0.7057518739516785	-0.07320956848726425	-0.068421870917575	1.808176096582389	-0.01385932456877922	0.03723658269978616	-0.008922876998327658	-1.037968529654629	0.5008329779975336	-0.005514948546378672	-0.01007695315423374	2.918559204620069	0.4751736565955857	-0.03585070005305726	1.241688649587023	-0.01094740291604697	0.01041587460966526	0.009800920031844271	0.01295072821755084	-0.06196853413210819	-0.04432111371566436	-0.01438736600963929	0.1514489495297774	0.180613023734067	0.5619260606451163	0.04805557795321028	0.6206493389861174	-0.931276879610299	0.02627574839314463	-0.06528584917434697	0.00193735743698699	0.8547761398970158	0.6574633729818899	0.03593838108900671	0.2135988980582303	-0.3486444131067519	0.03480465664248401	-0.06647160698690194	-0.5133174115673852	0.08070951567415684	-0.03028675692735889	0.0953849564415834	0.1827504618124842	0.5863155869073077	-0.02157109623386144	1.360915292104276	-0.238350526541621	0.08172642076245654	-0.008561035092583786	-0.2381453115846841	0.02800635075050221	0.5356833348089678	0.2409512369281033	-0.0005238296279513717	-0.02943093955926595	-0.4147090445208938	-0.07384414244836972	0.1116407415480321	-0.1947573701728468	-0.1901847662972029	-0.2182973108414717	1.082483378553889e-12	-1.922244977075706e-14
0.43	-0.05685725413395928	-0.02655650313249695	-0.06185253438057702	0.7798195858826968	0.9084438320452745	0.007674663248860464	0.4974660248916455	-0.007964851701386782	0.02558226232200344	-0.1643588563496561	0.05743862136438348	0.05405329283950848	-0.02275924003358948	0.06752391040791228	0.02786620849594387	0.09992255721656396	0.1181373092679892	-0.09992255721657532	-0.1181373092679321	0.1012877034456611	-0.1665411912338501	-0.007305164323901216	-0.3665996638937806	-0.01315488992275756	0.006911707224127743	0.08103809348012969	0.27066306524168	0.8854154630190402	0.5724918427449975	0.1146075156037481	-0.05563354756639784	0.01148577325399055	0.2511659214527817	-0.1717477088703131	0.05400590352150601	-0.945077192640039	1.438466580516123	-0.236788733904303	0.03456349819037563	-0.2046265938806115	-0.5547443836710763	1.132871277399337	-1.10988210265329	-0.4475922471094538	-0.2801381510532276	-0.004220760261463796	-0.1462603194139255	0.9980574311094359	-3.932440365668948	0.782109240890116	3.932440365668955	-0.7821092408900858	1.279802686607292	-0.1614471018173182	-0.1007480542223994	-0.5330976041805692	0.1003764107384428	0.2498966457322907	-0.1667598112395666	0.2458137770700209	1.168635395928454	-0.2019691240320899	0.5393979300401444	1.729462622703714	0.2445502086377117	3.550426107141467	0.00100602520454499	0.02157747153703682	0.001005065022630446	0.02557389464154488	0.001001191231237075	0.004286889391111675	0.001002664739300518	0.004893637090061511	0.08799068566713539	0.1104618118370578	0.01356586717540353	0.02291904895105974	0.02219058722407916	0.03953797098212172	0.001160080777080439	0.007350158673072415	0.00100341592214556	0.02017589443771923	0.001038404711484407	0.147038997198626	0.001046751223410635	0.02410928878202119	0.003280351016346505	0.01602843440875184	0.2553128293370414	0.2977113282208462	0.4803815108802775	0.379523658138959	0.001000679837349095	0.004420280522810297	0.00500504608303221	0.0154964666912411	0.5619590093299324	0.5180718127685786	0.001009157401456936	0.02020053507008645	0.325581961284076	0.3380109303795331	0.001008162673116643	0.01362879585526959	0.001015080066354235	0.008902387011958963	0.001019321450978681	0.01218743406224423	0.02582042973381131	0.05803110338849705	0.04243485326728442	0.09834384404887631	0.001950663292256624	0.007030561703347212	0.001004276511981293	0.008967585115059283	0.1548887803449956	0.1501372499267234	0.00118085591051628	0.01826951624367017	0.001003436552881297	0.005014178760539856	0.001006046817030027	0.01789452334809664	0.2163012468585702	0.2369574752270309	0.079545961942268	0.1125657059997912	0.001004116374000404	0.001157718312667508	0.001006153746313867	0.00760281570599508	0.2656596712063623	0.1893811128210963	0.6787238470759319	0.6860905892425372	0.001446409661736988	0.01474071864555259	0.09109720034610232	0.07889865582586533	0.001003257994437062	0.03824139674566784	0.001038325362916516	0.005050075258434571	0.001026370225362013	0.004594607075435496	0.001035441049438504	0.006978322350462291	0.001741448751653863	0.01070731977741645	0.001665379918827387	0.008388269815421902	0.00117490546560665	0.005612459200441824	0.002652866110918221	0.02484315756887508	0.001706319722874808	0.04287240316505549	0.2058497776131499	0.2043175902127966	0.2426789096527499	0.2532402324067048	0.1610308104865825	0.1506309636209638	0.04859286664476562	0.07907585757963173	0.001474675424816402	0.1203456295237449	0.001670532088339645	0.0181236195945631	0.001046558203662491	0.01018871187247635	0.001006884579175376	0.1241513119978729	0.001002974291878167	0.08465352275709305	0.002672282306237355	0.01257499551158029	0.04952806590780865	0.06655380987355727	0.08414891644830585	0.09467982007599574	0.001253375891920838	0.02135232953049434	0.002508362775682763	0.009021556635656389	0.06552828417053952	0.07976087825552902	0.003954816561414951	0.01445838265475808	0.001601044168999924	0.0092699717578088	0.001044017967084537	0.04603015973956665	0.001032791139259816	0.09239031970538845	0.1412806058007945	0.1394680365016753	0.001237292605466714	0.02337673646092552	0.03116363182423807	0.05781879397512082	0.008480262165066156	0.0210994483108897	0.001037360710748681	0.01790733811609161	0.001010438357388716	0.01862974357255224	0.003294840575780109	0.01901247541574326	0.001143797231303375	0.03332274898028414	0.0113176510430919	0.01945910170672808	0.005355829285059527	0.02140933284124754	0.001001764100422058	0.006840702938561702	0.02072698776342548	0.02320796716963527	0.2901813621164974	0.2927834742936214	0.001647220612449056	0.01394744177007421	0.001030099093018645	0.04564862295988673	0.01182438047352002	0.008861824722809747	0.0107997617214915	0.007972018544152273	0.01232968884216982	0.01182206096245558	0.01629670308254177	0.0155736453738587	0.00264531044269072	0.0256732642648326	0.01066592523750539	0.007639427411175838	-0.007509014851212027	0.007020971851226109	0.001006000643934308	0.001005226800740001	0.001001146089452242	0.001002679784831355	0.1069047565350904	0.001009187237277093	0.001023583166204251	0.001561565629177949	0.001003094267246998	0.001043500288095797	0.001054679694840504	0.009554870028403679	0.3405341610009087	0.5708977864989335	0.001000672855923769	0.005582362468046903	0.5569341032340234	0.001009425787947676	0.3470490591241289	0.00100248037110774	0.001015786777581429	0.001019043881797336	0.03213117819512971	0.07065663426015102	0.001057275262749219	0.001005009202555677	0.1858919563859004	0.00103252943298706	0.001003675544935907	0.001005360476077353	0.2095872849021227	0.088292059285143	0.001004203454598115	0.00100610143670559	0.3437162584038648	0.6838353562784516	0.001002452211528094	0.1175629136705079	0.001003496872765652	0.0010028983587172	0.001000996743770705	0.001001775884441084	0.001036377890644728	0.001029503002834862	0.001035303560561987	0.006069818992866071	0.002558815319687434	0.2260356180410884	0.2591294200139498	0.1764134925621353	0.0261176469994721	0.001461746308784924	0.001079118177473189	0.001032890279223509	0.001007077169385262	0.001003077459068214	0.003408641683084678	0.03674853203398012	0.0535672018550192	0.001410505537540221	0.001575373685288895	0.06058434012087028	0.01189612342435193	0.001838981135257428	0.001050162982045492	0.001036273069195913	0.164740855663672	0.001780860786540779	0.04345135651170667	0.004868796708758985	0.001073783258095066	0.001008574105149705	0.001052084735233733	0.001232767574853234	0.01623641809148436	0.007351853171927151	0.001001502427909191	0.01465820471085754	0.3078223478255535	0.001021685076020712	0.001034149762940177	0.006585848889862992	0.005381385169432194	0.006770904641619172	0.01232491644483159	0.01471263845649384	0.002968431108537483	0.02248081013518902	0.01156336073709568	0.0094497465644592	-0.007494987094822464	0.005906316452218201	-2.977374443172626	-0.9277370704926517	0.09451658260800844	0.09984061422884184	0.01648448882775718	-0.01592281515843168	0.8873276262931072	-0.8726576722905981	-1.619700418426703	0.02149689966685743	-0.01324890481543886	0.4086187081983084	-0.009887307385040289	0.3159120372546557	1.402608184982171	2.218863157172051	-0.01003169896522621	-0.04095610611517107	-0.7851505994367467	0.01636086569777864	1.050108517782101	0.03357636823557753	0.006871066386128451	0.02499914559216253	0.4893475744938753	1.142161126245022	-0.03774426965559949	-0.08371646021531429	1.4886840572722	0.001322416275902926	-0.04005636994992683	0.005269650731050892	-0.7915837378012263	0.4179560830901471	-0.006277345757774973	-0.009531747066463691	2.40239654440091	0.332808242570505	-0.05460468377256826	1.048343355291344	-0.04940290160584033	0.001975399137291043	0.002279880944714769	0.003592504779229153	-0.02490132389447465	-0.02632548854000475	0.008137073339660421	0.349042760189275	0.2323601225980557	0.5623338600002334	0.5090624358980739	0.68217204588872	-1.25880574186918	0.0250881923468164	-0.02426688839894938	0.009093326034535091	0.7402541415176155	0.5574918074910734	0.04435246420387479	-0.6709950887029822	-1.668572612014728	0.04758420058751946	-0.05542400875036866	-0.3059863928944049	0.6408327051749043	0.02781172720824748	0.03944117707393647	0.06956671591055581	0.6878418470223593	0.0193204462246841	0.9870374551906897	-0.2200985899197516	0.1167949049491901	0.005806418894584667	-0.1590786309849902	0.03263370799702354	0.3432715421495035	0.1688930192503091	-0.008095143599152454	-0.2516066232825577	0.6510487375752476	-0.03067422189843877	0.1439031200006063	-0.1622291790007458	-0.158456258650524	-0.189641966495881	1.567268169577045e-12	-1.461590683875956e-13
0.44	-0.05842472856508066	-0.02623795266667858	-0.07113288118809614	0.7943259383686504	0.9061750610242286	0.008022973538196561	0.4957161222513202	-0.01396314005573401	0.03822797746939361	-0.1756190036655041	0.05295085134984403	0.04999055844817811	-0.02267397953054477	0.06613363904053901	0.03774964400835729	0.06468540069810036	0.1260674721705201	-0.0646854006980964	-0.1260674721705042	0.1136146680214807	-0.1679771410270851	-0.008340461186720931	-0.3714346056101618	-0.01228351400355897	0.009431139643806095	0.07924344464051658	0.2717727519905151	0.8963772315841848	0.5700714284385273	0.1170294530858182	-0.03703147278393088	0.01393890912819069	0.288329961434446	-0.1473574463301786	0.007462556879132885	-0.9038347817911667	1.463001170068819	-0.216895411546872	0.03428438707238608	-0.130173109805776	-0.6416728793397348	1.388075995783372	-1.135093521217722	-0.446644316799408	-0.5361506553865288	0.02910669456166369	-0.1282381845878877	0.971880017059922	-3.096920387950181	0.8065999483079307	3.096920387950181	-0.8065999483079301	1.18334653489559	-0.1261108419060431	-0.1071600771570796	-0.4316295232776724	0.07527172928900029	0.2540924220548134	-0.1816394640217066	-0.02738835396435536	1.016582119465387	-0.2902844655116736	-0.04424032203498223	1.984836639675453	0.2401664030437126	3.876445812455174	0.00100600375211464	0.02227233192395968	0.001005169861197704	0.02655893317203949	0.001001160142419642	0.004364562136845716	0.001002651523209818	0.00474507749139848	0.09698461581666371	0.117940487039936	0.007605676907715961	0.0168844838676852	0.01223423314109278	0.02812715190421278	0.001505457940983562	0.007615703827791096	0.001003214263293423	0.02006359328209973	0.001042394126865116	0.1513262345183609	0.001051665873945075	0.02398720736142042	0.008634288223637978	0.02018950236703742	0.2888871006438607	0.3095431427809239	0.5092379963884315	0.3988199882814938	0.001000672916856851	0.00429862538958654	0.004843011907693848	0.01477314116379533	0.5587895862335023	0.5093869808547444	0.001009280302250922	0.0203216798524719	0.3344764065680994	0.3485992615175716	0.001005445748652417	0.01396702168717303	0.001015510439062602	0.00890421667598675	0.001019083725681538	0.01235556280259397	0.03164126255379777	0.06538298202247993	0.06220983017958819	0.1117788779783002	0.001514904849254295	0.00684233763104964	0.001004765644928152	0.008064651457473575	0.1681977207988254	0.1629226195855297	0.001110119876165748	0.01829746179059417	0.001003594739970592	0.004806855370401108	0.001005590331762334	0.01790997256103983	0.2152231263171834	0.2308143488829009	0.08412175557322739	0.1164265307549178	0.001004131478358167	0.001101735797744166	0.001006065976257202	0.007506788482346813	0.2961780509399206	0.2104975534272525	0.6796350942756718	0.688601391937138	0.00123316886583793	0.01446697445332646	0.1032862448466473	0.08793297148657345	0.001003403037729973	0.03759805629655143	0.001021330475381742	0.005111311945423165	0.001014183222745267	0.004652057814895401	0.001019278479210574	0.007058766713407091	0.001405849897980365	0.0105886136665404	0.001361026057249027	0.008259388185057545	0.001110497033968505	0.005680313584098329	0.005528520724897516	0.02892998007311933	0.002544864057693912	0.0452344160838024	0.214768638005139	0.2095350530015135	0.25005340156483	0.2592838867262541	0.1686899941957056	0.1573193608590584	0.03380499173105129	0.06479577604516698	0.001452790069525716	0.1205968010255273	0.001386471835735482	0.01801575472643923	0.001037939332495402	0.01029490958765496	0.001006988566922353	0.1308817466497734	0.001003034920591997	0.08969759674116454	0.003166552327711308	0.01302993645259605	0.0381672020542461	0.05632695677334311	0.06132516068129953	0.07345424245337831	0.001430634236836152	0.02190411459501484	0.001945066038648627	0.008501762425990217	0.06308258606184199	0.07752318167760328	0.01071670147570809	0.02292966293358666	0.00194277302848331	0.009708805441902835	0.001048799502738175	0.04600777696191086	0.00103538915992962	0.09255021726817092	0.1539972971078877	0.1465964683033017	0.001707278312689606	0.02374059541456707	0.03813083517921233	0.06617097115942029	0.006164752983316014	0.01892483929618982	0.001069786199715277	0.01921324788640537	0.001009237240845589	0.01865176245984489	0.00221681560711303	0.01777769559163366	0.001235929962222528	0.03362657824022472	0.01403801483517222	0.02226731701302481	0.00650332520299894	0.02285577093021885	0.001001598574991341	0.006801590626059361	0.01561856813275525	0.01943833848547813	0.2986272486318411	0.3017801915891063	0.001345363085672858	0.01380867464621616	0.001033273054999341	0.0473030929974575	0.008520551121088979	0.007313024990692788	0.007404978178243784	0.006440234279700368	0.008798505256976584	0.009958867970399231	0.01200750844211586	0.01451637436547615	0.002926154902724411	0.02249619114467239	0.01126837604728073	0.009415848452756118	-0.007504592764340125	0.005890313357545467	0.001005966170649194	0.001005323710830271	0.001001112499123316	0.001002606823856017	0.1116491885752313	0.001006412924366734	0.001015494590759589	0.002106929083050016	0.001002925810150707	0.001049006704301068	0.001058632514170863	0.01808592274700966	0.3629485538709528	0.580009084340814	0.00100066012053548	0.004009752665984026	0.5462676815646847	0.001009404439821228	0.3571845468507388	0.001002522434314036	0.001016111614882163	0.001018671105063551	0.04321249150237653	0.09948224670493055	0.001031859824592145	0.001005499219321327	0.1927050928246935	0.001034243424755233	0.001003830524179293	0.001004907581075619	0.2164195562645339	0.09194587900412379	0.001004108107494152	0.001005877815977839	0.3641594029578124	0.6802093826909738	0.001002004874731201	0.1229076207201908	0.00100360513255991	0.001002959576441296	0.001000987738703153	0.001001788330948614	0.001046271745909881	0.001032458440550929	0.00104465521413086	0.01053649591955483	0.004097213650099978	0.2338892737593602	0.2673519737647975	0.1848688130696763	0.00789232472560557	0.001405715514102712	0.00107828856875304	0.001025551973126117	0.001007118228104529	0.001003117029571594	0.003917071134465111	0.01470699126447345	0.0134393055840368	0.001774309020063283	0.001159713196815706	0.0593761708173025	0.02270330745529784	0.002652921233057107	0.001056698438162084	0.001039578648008511	0.1812762417178342	0.002528172562205008	0.04878930402887769	0.002698983870652675	0.001127101320712009	0.001007482329337147	0.001040697521660932	0.00140924275750892	0.01772733269414004	0.00806422708158921	0.001001360132642907	0.006211039474874631	0.3212596733387931	0.001015844233076936	0.001038536281960028	0.003576335318170982	0.002374940341942542	0.0034755896366656	0.00755960980033214	0.01336097131158494	0.003185861259851605	0.01932680852925309	0.01172333451214848	0.01117532043848491	-0.007504973512227044	0.004751653316528334	-2.887516283190735	-0.845223049761283	0.01744810378728999	0.09301031463072358	-0.009512894708519889	-0.01281105558861858	0.6155130369535184	-0.3302872715194617	-0.6149500127335203	0.02921118074325254	-0.008542384095061598	0.4481700856046705	-0.01438074780164733	0.4929770782958316	0.9485165631907586	1.624173541230938	-0.01642649252613166	-0.07626155023100577	-0.9732234333924255	0.003823844703963024	1.057361960719787	0.03435142998839828	-0.009570182421283416	0.0006305209468624192	0.9695383577784595	1.538100715862266	0.0005751404295798262	-0.09644211564730117	1.048229445788106	0.001819200322508646	0.0217798948400574	-0.006508208644347721	-0.4154100480399822	0.3580348038843238	-0.004495040079571062	-0.00981112898558701	1.807823115370346	0.1651341899120645	0.01449874787879541	0.7392241200201536	-0.07754654580846609	0.0136193411795143	0.01210055196529864	0.01614878510060763	-0.00104105516535027	0.002324967622551611	0.0003882615137343752	0.4526587746177687	0.2312295091213641	0.4648421054196918	0.6455882548451427	0.6378699314934148	-1.599385757226965	0.02539520233496727	-0.000117716745108158	0.01132560145254058	0.6018529180129922	0.4500835387884142	0.04540955926455071	-1.338132822571286	-2.494151332876889	0.06325462589292125	-0.0493665177445074	-0.1501324323764956	1.023916841771301	0.05476396935010947	-0.04940075859139596	-0.0363812380072468	0.7275397945383172	0.05209921565216891	0.6974456543522419	-0.2174185249666064	0.1428917811497723	-0.005717947373817579	-0.08945041054772138	0.0263063597534609	0.2318738730384145	0.1251065579563341	0.003460508830209387	-0.5080264748898528	1.034592361889784	0.001005816804794796	0.1891559653181472	-0.151096723326107	-0.1521351629007639	-0.1873986338537172	1.282842914438192e-12	-1.62424109361008e-13
[truncated: 473,657 more chars]
