# Supplementary material for: Transtibial limb loss does not increase metabolic cost in three-dimensional computer simulations of human walking
Source: PeerJ. 2021 Aug 4;9:e11960. doi: 10.7717/peerj.11960 (PMC8349165; doi:10.7717/peerj.11960)
Supplement: Supplemental Information 1 — Each subject’s simulation output and Matlab code for generating plots presenting the data. [file peerj-09-11960-s001.zip › TTA3D_solns_rev/Pre/soln_walk_N50_wm100_S21.sto]

num_controls=92
num_derivatives=84
num_iterations=107
num_multipliers=2
num_parameters=0
num_slacks=2
num_states=242
objective=0.735119
objective_auxiliary_derivatives=0.000892
objective_contactAP=0.012114
objective_contactML=0.008308
objective_contactVE=0.009669
objective_control_effort=0.485213
objective_state_tracking=0.177243
objective_torsoGoal=0.041680
solver_duration=6159.272260
status=Solve_Succeeded
success=true
DataType=double
version=3
OpenSimVersion=4.2
endheader
time	/jointset/groundPelvis/pelvis_tilt/value	/jointset/groundPelvis/pelvis_list/value	/jointset/groundPelvis/pelvis_rotation/value	/jointset/groundPelvis/pelvis_tx/value	/jointset/groundPelvis/pelvis_ty/value	/jointset/groundPelvis/pelvis_tz/value	/jointset/hip_l/hip_flexion_l/value	/jointset/hip_l/hip_adduction_l/value	/jointset/hip_l/hip_rotation_l/value	/jointset/hip_r/hip_flexion_r/value	/jointset/hip_r/hip_adduction_r/value	/jointset/hip_r/hip_rotation_r/value	/jointset/lumbar/lumbar_ext/value	/jointset/lumbar/lumbar_bend/value	/jointset/lumbar/lumbar_rota/value	/jointset/patellofemoral_l/knee_angle_l_beta/value	/jointset/patellofemoral_r/knee_angle_r_beta/value	/jointset/knee_l/knee_angle_l/value	/jointset/knee_r/knee_angle_r/value	/jointset/shoulder_r/shoulder_flexion_r/value	/jointset/shoulder_r/shoulder_adduction_r/value	/jointset/shoulder_r/shoulder_rotation_r/value	/jointset/shoulder_l/shoulder_flexion_l/value	/jointset/shoulder_l/shoulder_adduction_l/value	/jointset/shoulder_l/shoulder_rotation_l/value	/jointset/ankle_l/ankle_angle_l/value	/jointset/ankle_r/ankle_angle_r/value	/jointset/elbow_r/elbow_flexion_r/value	/jointset/elbow_l/elbow_flexion_l/value	/jointset/subtalar_l/subtalar_angle_l/value	/jointset/subtalar_r/subtalar_angle_r/value	/jointset/mtp_l/mtp_angle_l/value	/jointset/mtp_r/mtp_angle_r/value	/jointset/groundPelvis/pelvis_tilt/speed	/jointset/groundPelvis/pelvis_list/speed	/jointset/groundPelvis/pelvis_rotation/speed	/jointset/groundPelvis/pelvis_tx/speed	/jointset/groundPelvis/pelvis_ty/speed	/jointset/groundPelvis/pelvis_tz/speed	/jointset/hip_l/hip_flexion_l/speed	/jointset/hip_l/hip_adduction_l/speed	/jointset/hip_l/hip_rotation_l/speed	/jointset/hip_r/hip_flexion_r/speed	/jointset/hip_r/hip_adduction_r/speed	/jointset/hip_r/hip_rotation_r/speed	/jointset/lumbar/lumbar_ext/speed	/jointset/lumbar/lumbar_bend/speed	/jointset/lumbar/lumbar_rota/speed	/jointset/patellofemoral_l/knee_angle_l_beta/speed	/jointset/patellofemoral_r/knee_angle_r_beta/speed	/jointset/knee_l/knee_angle_l/speed	/jointset/knee_r/knee_angle_r/speed	/jointset/shoulder_r/shoulder_flexion_r/speed	/jointset/shoulder_r/shoulder_adduction_r/speed	/jointset/shoulder_r/shoulder_rotation_r/speed	/jointset/shoulder_l/shoulder_flexion_l/speed	/jointset/shoulder_l/shoulder_adduction_l/speed	/jointset/shoulder_l/shoulder_rotation_l/speed	/jointset/ankle_l/ankle_angle_l/speed	/jointset/ankle_r/ankle_angle_r/speed	/jointset/elbow_r/elbow_flexion_r/speed	/jointset/elbow_l/elbow_flexion_l/speed	/jointset/subtalar_l/subtalar_angle_l/speed	/jointset/subtalar_r/subtalar_angle_r/speed	/jointset/mtp_l/mtp_angle_l/speed	/jointset/mtp_r/mtp_angle_r/speed	/forceset/addbrev_r/activation	/forceset/addbrev_r/normalized_tendon_force	/forceset/addlong_r/activation	/forceset/addlong_r/normalized_tendon_force	/forceset/addmagMid_r/activation	/forceset/addmagMid_r/normalized_tendon_force	/forceset/bflh_r/activation	/forceset/bflh_r/normalized_tendon_force	/forceset/bfsh_r/activation	/forceset/bfsh_r/normalized_tendon_force	/forceset/edl_r/activation	/forceset/edl_r/normalized_tendon_force	/forceset/ehl_r/activation	/forceset/ehl_r/normalized_tendon_force	/forceset/ercspn_r/activation	/forceset/ercspn_r/normalized_tendon_force	/forceset/extobl_r/activation	/forceset/extobl_r/normalized_tendon_force	/forceset/fdb_r/activation	/forceset/fdb_r/normalized_tendon_force	/forceset/fdl_r/activation	/forceset/fdl_r/normalized_tendon_force	/forceset/fhl_r/activation	/forceset/fhl_r/normalized_tendon_force	/forceset/gaslat_r/activation	/forceset/gaslat_r/normalized_tendon_force	/forceset/gasmed_r/activation	/forceset/gasmed_r/normalized_tendon_force	/forceset/glmax2_r/activation	/forceset/glmax2_r/normalized_tendon_force	/forceset/glmed2_r/activation	/forceset/glmed2_r/normalized_tendon_force	/forceset/glmin2_r/activation	/forceset/glmin2_r/normalized_tendon_force	/forceset/grac_r/activation	/forceset/grac_r/normalized_tendon_force	/forceset/iliacus_r/activation	/forceset/iliacus_r/normalized_tendon_force	/forceset/intobl_r/activation	/forceset/intobl_r/normalized_tendon_force	/forceset/obtext_r/activation	/forceset/obtext_r/normalized_tendon_force	/forceset/pect_r/activation	/forceset/pect_r/normalized_tendon_force	/forceset/perbrev_r/activation	/forceset/perbrev_r/normalized_tendon_force	/forceset/perlong_r/activation	/forceset/perlong_r/normalized_tendon_force	/forceset/pertert_r/activation	/forceset/pertert_r/normalized_tendon_force	/forceset/piri_r/activation	/forceset/piri_r/normalized_tendon_force	/forceset/popli_r/activation	/forceset/popli_r/normalized_tendon_force	/forceset/psoas_r/activation	/forceset/psoas_r/normalized_tendon_force	/forceset/quadfem_r/activation	/forceset/quadfem_r/normalized_tendon_force	/forceset/recabd_r/activation	/forceset/recabd_r/normalized_tendon_force	/forceset/recfem_r/activation	/forceset/recfem_r/normalized_tendon_force	/forceset/sart_r/activation	/forceset/sart_r/normalized_tendon_force	/forceset/semimem_r/activation	/forceset/semimem_r/normalized_tendon_force	/forceset/semiten_r/activation	/forceset/semiten_r/normalized_tendon_force	/forceset/soleus_r/activation	/forceset/soleus_r/normalized_tendon_force	/forceset/tfl_r/activation	/forceset/tfl_r/normalized_tendon_force	/forceset/tibant_r/activation	/forceset/tibant_r/normalized_tendon_force	/forceset/tibpost_r/activation	/forceset/tibpost_r/normalized_tendon_force	/forceset/tricox_r/activation	/forceset/tricox_r/normalized_tendon_force	/forceset/vasint_r/activation	/forceset/vasint_r/normalized_tendon_force	/forceset/vaslat_r/activation	/forceset/vaslat_r/normalized_tendon_force	/forceset/vasmed_r/activation	/forceset/vasmed_r/normalized_tendon_force	/forceset/addbrev_l/activation	/forceset/addbrev_l/normalized_tendon_force	/forceset/addlong_l/activation	/forceset/addlong_l/normalized_tendon_force	/forceset/addmagMid_l/activation	/forceset/addmagMid_l/normalized_tendon_force	/forceset/bflh_l/activation	/forceset/bflh_l/normalized_tendon_force	/forceset/bfsh_l/activation	/forceset/bfsh_l/normalized_tendon_force	/forceset/edl_l/activation	/forceset/edl_l/normalized_tendon_force	/forceset/ehl_l/activation	/forceset/ehl_l/normalized_tendon_force	/forceset/ercspn_l/activation	/forceset/ercspn_l/normalized_tendon_force	/forceset/extobl_l/activation	/forceset/extobl_l/normalized_tendon_force	/forceset/fdb_l/activation	/forceset/fdb_l/normalized_tendon_force	/forceset/fdl_l/activation	/forceset/fdl_l/normalized_tendon_force	/forceset/fhl_l/activation	/forceset/fhl_l/normalized_tendon_force	/forceset/gaslat_l/activation	/forceset/gaslat_l/normalized_tendon_force	/forceset/gasmed_l/activation	/forceset/gasmed_l/normalized_tendon_force	/forceset/glmax2_l/activation	/forceset/glmax2_l/normalized_tendon_force	/forceset/glmed2_l/activation	/forceset/glmed2_l/normalized_tendon_force	/forceset/glmin2_l/activation	/forceset/glmin2_l/normalized_tendon_force	/forceset/grac_l/activation	/forceset/grac_l/normalized_tendon_force	/forceset/iliacus_l/activation	/forceset/iliacus_l/normalized_tendon_force	/forceset/intobl_l/activation	/forceset/intobl_l/normalized_tendon_force	/forceset/obtext_l/activation	/forceset/obtext_l/normalized_tendon_force	/forceset/pect_l/activation	/forceset/pect_l/normalized_tendon_force	/forceset/perbrev_l/activation	/forceset/perbrev_l/normalized_tendon_force	/forceset/perlong_l/activation	/forceset/perlong_l/normalized_tendon_force	/forceset/pertert_l/activation	/forceset/pertert_l/normalized_tendon_force	/forceset/piri_l/activation	/forceset/piri_l/normalized_tendon_force	/forceset/popli_l/activation	/forceset/popli_l/normalized_tendon_force	/forceset/psoas_l/activation	/forceset/psoas_l/normalized_tendon_force	/forceset/quadfem_l/activation	/forceset/quadfem_l/normalized_tendon_force	/forceset/recabd_l/activation	/forceset/recabd_l/normalized_tendon_force	/forceset/recfem_l/activation	/forceset/recfem_l/normalized_tendon_force	/forceset/sart_l/activation	/forceset/sart_l/normalized_tendon_force	/forceset/semimem_l/activation	/forceset/semimem_l/normalized_tendon_force	/forceset/semiten_l/activation	/forceset/semiten_l/normalized_tendon_force	/forceset/soleus_l/activation	/forceset/soleus_l/normalized_tendon_force	/forceset/tfl_l/activation	/forceset/tfl_l/normalized_tendon_force	/forceset/tibant_l/activation	/forceset/tibant_l/normalized_tendon_force	/forceset/tibpost_l/activation	/forceset/tibpost_l/normalized_tendon_force	/forceset/tricox_l/activation	/forceset/tricox_l/normalized_tendon_force	/forceset/vasint_l/activation	/forceset/vasint_l/normalized_tendon_force	/forceset/vaslat_l/activation	/forceset/vaslat_l/normalized_tendon_force	/forceset/vasmed_l/activation	/forceset/vasmed_l/normalized_tendon_force	/forceset/shoulder_flexionAct_r/activation	/forceset/shoulder_adductionAct_r/activation	/forceset/shoulder_rotationAct_r/activation	/forceset/elbow_flexionAct_r/activation	/forceset/shoulder_flexionAct_l/activation	/forceset/shoulder_adductionAct_l/activation	/forceset/shoulder_rotationAct_l/activation	/forceset/elbow_flexionAct_l/activation	/forceset/addbrev_r	/forceset/addlong_r	/forceset/addmagMid_r	/forceset/bflh_r	/forceset/bfsh_r	/forceset/edl_r	/forceset/ehl_r	/forceset/ercspn_r	/forceset/extobl_r	/forceset/fdb_r	/forceset/fdl_r	/forceset/fhl_r	/forceset/gaslat_r	/forceset/gasmed_r	/forceset/glmax2_r	/forceset/glmed2_r	/forceset/glmin2_r	/forceset/grac_r	/forceset/iliacus_r	/forceset/intobl_r	/forceset/obtext_r	/forceset/pect_r	/forceset/perbrev_r	/forceset/perlong_r	/forceset/pertert_r	/forceset/piri_r	/forceset/popli_r	/forceset/psoas_r	/forceset/quadfem_r	/forceset/recabd_r	/forceset/recfem_r	/forceset/sart_r	/forceset/semimem_r	/forceset/semiten_r	/forceset/soleus_r	/forceset/tfl_r	/forceset/tibant_r	/forceset/tibpost_r	/forceset/tricox_r	/forceset/vasint_r	/forceset/vaslat_r	/forceset/vasmed_r	/forceset/addbrev_l	/forceset/addlong_l	/forceset/addmagMid_l	/forceset/bflh_l	/forceset/bfsh_l	/forceset/edl_l	/forceset/ehl_l	/forceset/ercspn_l	/forceset/extobl_l	/forceset/fdb_l	/forceset/fdl_l	/forceset/fhl_l	/forceset/gaslat_l	/forceset/gasmed_l	/forceset/glmax2_l	/forceset/glmed2_l	/forceset/glmin2_l	/forceset/grac_l	/forceset/iliacus_l	/forceset/intobl_l	/forceset/obtext_l	/forceset/pect_l	/forceset/perbrev_l	/forceset/perlong_l	/forceset/pertert_l	/forceset/piri_l	/forceset/popli_l	/forceset/psoas_l	/forceset/quadfem_l	/forceset/recabd_l	/forceset/recfem_l	/forceset/sart_l	/forceset/semimem_l	/forceset/semiten_l	/forceset/soleus_l	/forceset/tfl_l	/forceset/tibant_l	/forceset/tibpost_l	/forceset/tricox_l	/forceset/vasint_l	/forceset/vaslat_l	/forceset/vasmed_l	/forceset/shoulder_flexionAct_r	/forceset/shoulder_adductionAct_r	/forceset/shoulder_rotationAct_r	/forceset/elbow_flexionAct_r	/forceset/shoulder_flexionAct_l	/forceset/shoulder_adductionAct_l	/forceset/shoulder_rotationAct_l	/forceset/elbow_flexionAct_l	lambda_cid33_p0	lambda_cid34_p0	/forceset/addbrev_r/implicitderiv_normalized_tendon_force	/forceset/addlong_r/implicitderiv_normalized_tendon_force	/forceset/addmagMid_r/implicitderiv_normalized_tendon_force	/forceset/bflh_r/implicitderiv_normalized_tendon_force	/forceset/bfsh_r/implicitderiv_normalized_tendon_force	/forceset/edl_r/implicitderiv_normalized_tendon_force	/forceset/ehl_r/implicitderiv_normalized_tendon_force	/forceset/ercspn_r/implicitderiv_normalized_tendon_force	/forceset/extobl_r/implicitderiv_normalized_tendon_force	/forceset/fdb_r/implicitderiv_normalized_tendon_force	/forceset/fdl_r/implicitderiv_normalized_tendon_force	/forceset/fhl_r/implicitderiv_normalized_tendon_force	/forceset/gaslat_r/implicitderiv_normalized_tendon_force	/forceset/gasmed_r/implicitderiv_normalized_tendon_force	/forceset/glmax2_r/implicitderiv_normalized_tendon_force	/forceset/glmed2_r/implicitderiv_normalized_tendon_force	/forceset/glmin2_r/implicitderiv_normalized_tendon_force	/forceset/grac_r/implicitderiv_normalized_tendon_force	/forceset/iliacus_r/implicitderiv_normalized_tendon_force	/forceset/intobl_r/implicitderiv_normalized_tendon_force	/forceset/obtext_r/implicitderiv_normalized_tendon_force	/forceset/pect_r/implicitderiv_normalized_tendon_force	/forceset/perbrev_r/implicitderiv_normalized_tendon_force	/forceset/perlong_r/implicitderiv_normalized_tendon_force	/forceset/pertert_r/implicitderiv_normalized_tendon_force	/forceset/piri_r/implicitderiv_normalized_tendon_force	/forceset/popli_r/implicitderiv_normalized_tendon_force	/forceset/psoas_r/implicitderiv_normalized_tendon_force	/forceset/quadfem_r/implicitderiv_normalized_tendon_force	/forceset/recabd_r/implicitderiv_normalized_tendon_force	/forceset/recfem_r/implicitderiv_normalized_tendon_force	/forceset/sart_r/implicitderiv_normalized_tendon_force	/forceset/semimem_r/implicitderiv_normalized_tendon_force	/forceset/semiten_r/implicitderiv_normalized_tendon_force	/forceset/soleus_r/implicitderiv_normalized_tendon_force	/forceset/tfl_r/implicitderiv_normalized_tendon_force	/forceset/tibant_r/implicitderiv_normalized_tendon_force	/forceset/tibpost_r/implicitderiv_normalized_tendon_force	/forceset/tricox_r/implicitderiv_normalized_tendon_force	/forceset/vasint_r/implicitderiv_normalized_tendon_force	/forceset/vaslat_r/implicitderiv_normalized_tendon_force	/forceset/vasmed_r/implicitderiv_normalized_tendon_force	/forceset/addbrev_l/implicitderiv_normalized_tendon_force	/forceset/addlong_l/implicitderiv_normalized_tendon_force	/forceset/addmagMid_l/implicitderiv_normalized_tendon_force	/forceset/bflh_l/implicitderiv_normalized_tendon_force	/forceset/bfsh_l/implicitderiv_normalized_tendon_force	/forceset/edl_l/implicitderiv_normalized_tendon_force	/forceset/ehl_l/implicitderiv_normalized_tendon_force	/forceset/ercspn_l/implicitderiv_normalized_tendon_force	/forceset/extobl_l/implicitderiv_normalized_tendon_force	/forceset/fdb_l/implicitderiv_normalized_tendon_force	/forceset/fdl_l/implicitderiv_normalized_tendon_force	/forceset/fhl_l/implicitderiv_normalized_tendon_force	/forceset/gaslat_l/implicitderiv_normalized_tendon_force	/forceset/gasmed_l/implicitderiv_normalized_tendon_force	/forceset/glmax2_l/implicitderiv_normalized_tendon_force	/forceset/glmed2_l/implicitderiv_normalized_tendon_force	/forceset/glmin2_l/implicitderiv_normalized_tendon_force	/forceset/grac_l/implicitderiv_normalized_tendon_force	/forceset/iliacus_l/implicitderiv_normalized_tendon_force	/forceset/intobl_l/implicitderiv_normalized_tendon_force	/forceset/obtext_l/implicitderiv_normalized_tendon_force	/forceset/pect_l/implicitderiv_normalized_tendon_force	/forceset/perbrev_l/implicitderiv_normalized_tendon_force	/forceset/perlong_l/implicitderiv_normalized_tendon_force	/forceset/pertert_l/implicitderiv_normalized_tendon_force	/forceset/piri_l/implicitderiv_normalized_tendon_force	/forceset/popli_l/implicitderiv_normalized_tendon_force	/forceset/psoas_l/implicitderiv_normalized_tendon_force	/forceset/quadfem_l/implicitderiv_normalized_tendon_force	/forceset/recabd_l/implicitderiv_normalized_tendon_force	/forceset/recfem_l/implicitderiv_normalized_tendon_force	/forceset/sart_l/implicitderiv_normalized_tendon_force	/forceset/semimem_l/implicitderiv_normalized_tendon_force	/forceset/semiten_l/implicitderiv_normalized_tendon_force	/forceset/soleus_l/implicitderiv_normalized_tendon_force	/forceset/tfl_l/implicitderiv_normalized_tendon_force	/forceset/tibant_l/implicitderiv_normalized_tendon_force	/forceset/tibpost_l/implicitderiv_normalized_tendon_force	/forceset/tricox_l/implicitderiv_normalized_tendon_force	/forceset/vasint_l/implicitderiv_normalized_tendon_force	/forceset/vaslat_l/implicitderiv_normalized_tendon_force	/forceset/vasmed_l/implicitderiv_normalized_tendon_force	gamma_cid33_p0	gamma_cid34_p0
0	-0.06504965269432601	0.02331564358792248	0.1135911297743864	0.16357624428005	0.8977502923185977	-0.008428568193392133	-0.2360930875277756	0.01622819642004177	-0.03158738395934128	0.5065716970136056	-0.03818241060789271	0.09072114733531401	-0.003634570454727469	-0.05209467219697162	-0.08863188148764613	0.1919176247324779	0.04089411546149784	-0.1919176247324838	-0.0408941154614925	-0.3943026710462056	-0.01731077631752369	0.02217792975896452	0.1411432878516422	-0.1690704992868848	-0.02036604310359965	0.2134623404099507	0.07787610518299974	0.5497029712158373	0.9313919436891385	0.09692884120744816	0.1099198120918057	0.5633429441303438	0.01091262459106952	0.02799884571554205	-0.4864590051994431	0.3670197004536595	1.716919463563519	-0.05394844773829244	0.02866329477085814	-0.933265636971903	-1.149072312533998	-1.138704217614387	-0.03146243739436527	0.3673166059034554	-2.244857659949699	0.5608098264302627	0.7541127596182583	-0.6029238887293062	1.680337093785963	1.542688894737752	-1.680337093785962	-1.542688894737753	-0.4049426662268565	-0.1504932099172735	0.08081718920618859	-0.3068965906142133	0.10786461503846	-0.3261867549156918	-2.158147568150826	-0.5505267992935968	-0.1986999538367593	0.3369773875458951	1.562582324235051	-0.5508720772164009	5.564106781902773	0.2569649413303993	0.04753239845708586	0.0541994560888505	0.03855678938077503	0.0439152019822328	0.03911868214283468	0.03326362777714964	0.04272877922655955	0.06090338059217694	0.02077842083430092	0.05709073099890852	0.1865336419237142	0.1890175137502388	0.1634480231528083	0.1771525594067245	0.176608570308139	0.1528100711900688	0.001429906161089402	0.05334423184763089	0.006810792371806878	0.08316116311059034	0.006879312590890158	0.04189543351505888	0.003748859335258401	0.02777891878793609	0.00160489766026533	0.01221155060495175	0.001012002917960942	0.07039824968780981	0.01218242784227233	0.02205919042719324	0.00144214712406782	0.02909501443203524	0.002913207148178002	0.02407404827916072	0.02939766776269979	0.04770488194234264	0.004929057825258608	0.01117772875473069	0.03959725924830001	0.05680950511563073	0.07821585465509594	0.06599537641860875	0.02790439471390628	0.03266199899702678	0.04169096090271856	0.09510507311026983	0.04140374876695471	0.06647108749530933	0.1837346193598905	0.1702409661534846	0.01591301793121548	0.03651566509764187	0.05587921038857212	0.06771873391094901	0.002560158740490123	0.01662148439501884	0.1020291523880221	0.08487954170307389	0.003821729804434063	0.02233023510038267	0.001017965638968828	0.01793452178165189	0.006942112966520694	0.03599988427083143	0.0422398947977337	0.04156120641224927	0.02497834220422977	0.03728816831397704	0.001003238167320261	0.006877225734460177	0.003189915209308431	0.0133322435126834	0.1493103245873347	0.1782806638339573	0.02856795030777007	0.03902146195162708	0.06139485337066773	0.08974363387046369	0.001054334485115003	0.003487002151094187	0.003005693897455491	0.00604532599804624	0.00457046078975933	0.007759921379179544	0.001006472869787599	0.03148665481726658	0.001006916314144603	0.04268317283747712	0.001000545933527395	0.005050950952101917	0.001001383525123401	0.003876178852677865	0.1369456186536438	0.1437571333219576	0.001143577509906731	0.021137303888769	0.00118663053294203	0.02320382842073068	0.03479123663876815	0.0354324868052232	0.001001395325396652	0.03372187140241564	0.09513074468635381	0.1578767819072553	0.07233545748797965	0.0869437036459892	0.1957473475841109	0.1566804211984813	0.4394116314197857	0.2756765483405665	0.4971812858834289	0.3572728597180116	0.001000289370078224	0.00406611463562244	0.001004861628777675	0.009873488000884579	0.3624590403890205	0.2853372422084717	0.001007522330370586	0.02029807696375276	0.3760452322874542	0.3938895367652372	0.001001549668052251	0.01980826082091553	0.001009877910309643	0.01088699299789318	0.001015994898837172	0.01425328127373271	0.3092375909940254	0.2755072755668423	0.2856636521094498	0.2672510584778399	0.00105405605642413	0.009477844644781066	0.001002949716546381	0.002150530289382253	0.2352234088855109	0.1912339257875164	0.001096342457308417	0.02072708438683842	0.001001918998132479	0.004063890954579023	0.00100167882563017	0.01881853984151109	0.1716485174100143	0.2048464067264861	0.0967317353710401	0.1243737111059173	0.001002336796052619	0.000892137870703813	0.001003176916071042	0.006400697628581146	0.3550947692137439	0.2121073683769917	0.55135393501587	0.5967042017948627	0.001002732214336034	0.01810196249204256	0.07087397471616519	0.0763542557811626	0.001001448449477398	0.02944935257080711	0.001002549391169369	0.004583259353117483	0.001000973778915198	0.00590258583248952	0.001001876341012742	0.006579908488314241	-0.02035415930372595	0.01850475887244106	-0.007372547699778125	0.001507685464556508	-0.04601022058881066	-0.006089242014822347	0.001634329007844889	0.004942945893987386	0.04193351439855044	0.01691330112844401	0.04177544741864919	0.03705628810065312	0.00100249935072086	0.224787113229983	0.1732065717088304	0.1567588511831066	0.001026004987388376	0.01279793986376057	0.006042737639659082	0.003634992338854598	0.001505364444064216	0.001001543982174198	0.02041106844772343	0.001008100859496738	0.001009954309037433	0.02661939004211846	0.001006639264920242	0.001001220521610766	0.04942884141435964	0.02796782122088288	0.08552262531695173	0.09001116377886687	0.252293983395017	0.001057537395688557	0.02485777500180257	0.001001641740512026	0.02660768245638397	0.0040909976488101	0.001001643174338448	0.001003053459532623	0.05089785533916913	0.03470441227218894	0.001000554753382658	0.001007680458292911	0.119129225818056	0.02560585860193595	0.001080144102840992	0.001002467081239089	0.003413316396035638	0.004879886206539931	0.001012983422559551	0.001013838277399977	0.001000772066547364	0.001002017843205451	0.1570403880839069	0.001001443668614207	0.001001714127654676	0.03616365508031701	0.001002099780849476	0.2228955683106865	0.08166695110163592	0.2473836898116665	0.4389422057193859	0.474958271748495	0.001000361936088347	0.001000947350094599	0.182924852310395	0.001013835949764015	0.3843205405861615	0.00100246615669661	0.001012366084476776	0.001031628296943359	0.511078666101154	0.3689875999948213	0.001076138366477171	0.001003402466412305	0.2595344730203665	0.001002745698956627	0.001002505165877491	0.001002421726068523	0.08510590451998253	0.09864879960065968	0.001003625354724328	0.001005059091884334	0.3805338708034303	0.4203067675863817	0.001000720049597203	0.02622691839637752	0.001001707703292808	0.001002991350867443	0.001000725935343568	0.001001550356165547	-0.02566823577756985	0.01857083264742741	-0.007962193093178438	0.004615103330811185	-0.05552596625963996	-0.01013470574966065	0.00123216256938195	0.003241609093614535	-0.8027324087011318	-2.48593435784219	-0.4406242976889508	-1.283231742046732	-0.01430843435571239	-0.7009983011216859	-1.158212505923259	1.314313586952208	0.9027838764205007	-0.9215761352038137	-0.01671880563612073	0.228299570892923	0.03409926775451361	0.02501055321129695	-0.1335177848549453	-0.3915543855150058	0.4329378401991395	0.05771553992048195	0.03290940610200612	-0.2831081954778466	-0.1987470022836629	-2.255869283316934	-2.061566747891478	-0.05426909318409415	0.9594671844737896	1.310820581991901	2.542245430200484	-0.9116946786817695	-2.132282609295058	-0.1032750646070097	-3.505710745897528	-0.02800898481228221	0.09536430324092911	-0.3862923276175299	0.07572813180739374	0.4300729981553721	-0.05053349186779067	0.003689642992163953	-0.06891602735048237	0.005952154479972467	-2.659335085802417	0.03305127479933696	0.05936069550306793	0.0572123165630784	0.09302332180179719	0.2186997788973178	0.0001432086799891035	-0.01988632142221622	0.6213670472193343	0.07230592659643559	0.07079315697438805	0.1001048365733341	0.1020235600724536	2.92032082987313	0.6031136657592637	2.049264048942702	-1.702217149626436	-2.407434300204033	-0.01545133577138384	-0.05345272938284404	-5.627363440816044	0.00880170440818252	0.476702334124647	0.1135086961598133	0.02100502146816321	0.01429029178050472	4.823975865064274	2.499119880876667	0.07305468038416875	-0.05530192083494769	0.114447184371313	0.01730274602928532	0.03116181863318639	-0.01488373052967648	-3.192929506031672	0.04919785334364398	-0.01284088193174132	-0.01292906883169395	-0.7323268923788318	-3.832194079206566	0.1394944774815889	-1.215765578209975	-0.07267204920040071	0.02444925180857017	0.02846257020564954	0.02837832630187379	-8.423922291531734e-13	-1.711871024510177e-13
0.01	-0.06409613828905097	0.0183549031838803	0.1159153236887434	0.1809848124423299	0.8973912251446956	-0.008012639976525453	-0.2453327000408915	0.00488500539530744	-0.0430735826623504	0.5057425019636659	-0.03309634147176456	0.06597412343707817	0.001858773624549051	-0.04429925485513121	-0.09347824853713005	0.2104103657660001	0.06141061322519507	-0.2104103657659936	-0.06141061322514693	-0.3987846356813086	-0.01903278919859722	0.02277877572642259	0.1364882602159707	-0.167885910290811	-0.02373168546945604	0.1892021866674349	0.06358858893906986	0.5487237194290464	0.9346178203114986	0.1094925167266704	0.09313504223454482	0.6207439708406659	0.01525267023161817	0.1672504722392428	-0.5041354284642402	0.1032206846498634	1.763409785957567	-0.01719385541848416	0.05325844326521655	-0.9007948673981118	-1.115030699144705	-1.15031683038487	-0.1585451406409345	0.6275708592626568	-2.656890657738885	0.5290179228737346	0.8052769102962116	-0.3716035260528935	2.050342961450575	2.489584163090393	-2.05034296145057	-2.489584163090445	-0.4790254021510899	-0.1940730568331077	0.04317612506780499	-0.614671998024635	0.1322211090431653	-0.3446614241428733	-2.692149275784497	-2.163297633047243	-0.0190217607491526	0.2897682395193087	0.9265581163807539	-2.61177777523994	5.897918031688906	0.5120618038811596	0.04895409230639476	0.05377581048567587	0.03130399954939195	0.03588672564726781	0.04782402579579842	0.03792218468973484	0.04132885225305667	0.05472994559722981	0.01136798879299301	0.04790787386089657	0.2059633643749994	0.2083480230080728	0.178411297087168	0.1980416417475795	0.1659387702227555	0.1428328230667866	0.001230302567740448	0.05303692007308888	0.008168115433722088	0.08442934355850122	0.006292542296728579	0.04256755689294381	0.003518391379219254	0.02792262035779617	0.001489370749446085	0.009978832804465909	0.001007400645128228	0.06367303819148724	0.01938566657376841	0.02803196214944752	0.001231153260693946	0.02991640257305866	0.001982232252570759	0.02470172228088019	0.0293993813723612	0.04627570813397081	0.003017709210668602	0.009708733449003986	0.02171552571046499	0.03943551607447965	0.07271979132121878	0.05315687807010316	0.02903745564046178	0.03297161865814574	0.06197872982234125	0.09490930382002954	0.05512435990166006	0.07102249884215329	0.2127875361155241	0.1996627176441754	0.008787790230418821	0.02929378007542817	0.03897583894914584	0.04734081264758262	0.001798286152929386	0.01585907782316702	0.08537473122915878	0.06399097821293401	0.00375328064674221	0.02232579043590912	0.001012460123721864	0.01912945250772359	0.004057851282496834	0.03311240621524546	0.04441180489094845	0.04026147689771407	0.02882224626625805	0.03942458753254763	0.001588189684216935	0.006064200441401791	0.002123232185572316	0.01318551275034715	0.1538762104925015	0.1961437549149739	0.02681134496894539	0.03982076425567532	0.03845086865632292	0.07055231008649791	0.01299597379319656	0.01047339521200634	0.01288389017143101	0.0135050497641967	0.01348625312558697	0.01462264155983046	0.001021311404483132	0.03291945410133539	0.00593257149786873	0.04952647857710909	0.001000624783981521	0.00518539174366803	0.001001576616401878	0.003644621509565953	0.1480043313002078	0.1496299308239139	0.001073825220115824	0.02170333434730646	0.001095930081428145	0.02369272484850371	0.03651334500803437	0.0371403592898448	0.001001585315496364	0.03483738690613784	0.1608547314201337	0.1878879016113809	0.0796517735452455	0.092882994908568	0.2177612600718181	0.1769109369093243	0.435114221235143	0.2555638747914725	0.4854519477994961	0.3295890432445938	0.001000297381389058	0.003982882979048511	0.001002858493019873	0.009197374179252617	0.28735564267677	0.2295284778974956	0.001009080987456555	0.02040286160098823	0.3778731962361335	0.396790142577393	0.001014534879698149	0.02094133105949975	0.00100959985672789	0.01107395795846835	0.001021347448875689	0.0145400565243982	0.375024439974669	0.3158712546630125	0.312172727267902	0.2879227614785885	0.001054944682472269	0.01020368044192509	0.001002892614840727	0.001640343686811809	0.2437470286950801	0.1903022477516499	0.004261269015981507	0.02419097442449019	0.001001996982252471	0.004061632358956874	0.001002212938620845	0.01897474170551448	0.1291482771157646	0.1686869522133254	0.09723939351882291	0.1243716816726297	0.001002777466350498	0.0007445047710367307	0.001003537923868199	0.006253736747126607	0.3602868403610441	0.2024568373226832	0.503949116564396	0.5571611433387559	0.001001690937785684	0.0196496802027829	0.05116402864222359	0.06221216162106478	0.001001430158261346	0.02865975634709735	0.001002475611206645	0.004843413419857924	0.0010007900301636	0.006193232368641867	0.001001580279830161	0.006861032550287902	-0.0215383065769442	0.01874797528804945	-0.008131311452707077	0.002112188322587611	-0.05337377691222764	-0.01059485713378476	0.0008689116700416272	0.001331664456910825	0.05816439128690016	0.0277810630736479	0.07239037102435408	0.04187673952301936	0.001004080603205378	0.251043500219041	0.2283998912410105	0.1415178028103412	0.001019191337929181	0.006899949862693061	0.005353075706586712	0.002972470794778471	0.001253433887521393	0.001003513847116158	0.03313800624616176	0.001013985987855481	0.001006145146066687	0.03177135717178008	0.00100442234710729	0.001001127013597846	0.07914843700522561	0.03235152217680656	0.08776330795578974	0.05549154100004556	0.2701962966849512	0.001035866299984163	0.01292946320701555	0.001001855018199614	0.0922026362484995	0.003334332556548067	0.001011034569514649	0.001003703882379529	0.04366207324159954	0.03188756350031141	0.003210540249652745	0.001004487719647269	0.197243165134019	0.02412578737453978	0.01776977386000183	0.04669134941428639	0.04043124530146273	0.03846598584201048	0.00105686624403311	0.01965678281967463	0.001000651654815225	0.001001574260891351	0.1718184576243474	0.001001003921218226	0.001001298359234986	0.04055041280173225	0.001001515036831237	0.2875711302672059	0.09581989197430243	0.2626327241750709	0.4135423096867414	0.4436401369051478	0.001000258153911415	0.001000627105337292	0.091963814472429	0.001008052385026042	0.37940863153107	0.001049693385079829	0.001006725201672901	0.001022932655382158	0.5043448982847507	0.3587209073036552	0.001038720067296823	0.00100235153783741	0.2587570237676301	0.01314137192557466	0.001001716837348905	0.001003062311466296	0.04305419535767095	0.09732869342231934	0.001002906681239338	0.001002944447887782	0.3625166625073002	0.3672817072165221	0.001000511921541512	0.02611452044622742	0.001001160192485324	0.001001897510432759	0.00100049124930438	0.001001036815683699	-0.01941851048966079	0.01913290581615524	-0.009025369893258965	0.0007143591740418517	-0.05901558175771221	-0.01546859336004642	-0.0001871063872337381	-0.003807572689528514	-1.418308369804186	-2.094067081136764	0.3284522845415915	-0.3523812856833952	0.8694468982200874	-0.5143155770303477	-0.7025833661008223	2.430253630607897	3.083885810201679	-1.060481393899155	-0.04387906668929695	0.02315582863000223	0.07936402866139297	0.000645257332990329	-0.2662118281572253	-0.8702121320898717	0.7265152285765403	0.09694959951436297	0.09367179093212713	-0.01349245533771522	-0.09995727395069884	-1.285370404365233	-0.5932087711706743	0.1145496170163189	-0.6584753754886624	-0.2750788261312102	3.110796302238224	-0.550765240466894	-1.868864560881936	-0.05324370074541625	-0.8175327882525104	0.003721286656236784	0.1360931291328824	-0.2049569448110519	-0.3126462098556993	0.03032730657331113	-0.08530098551897299	-0.01099368133559435	3.400344911967449	0.1129104620125974	-1.25430416898745	1.286534931101593	1.340484225845158	1.228556414484486	0.1673334666625049	1.064280143285007	0.01954291588584179	-0.0264032344409907	0.5412352169905702	0.04996976892972318	0.041680004789123	0.2364590326514763	0.1177294795012315	3.048246884323631	0.6136218670648762	1.998454063337972	-2.315099343108323	-3.119460383098408	-0.003950471548893815	-0.07174507384508061	-5.679574436405235	0.008842488057071159	0.1051244731181272	0.1133212431108047	0.01664097102528349	0.03500082277523638	3.131156481714506	1.584079377627329	0.07257586513981558	-0.04493921566664795	-0.3402545638747313	0.6219857521930576	-0.01598590447080094	0.0302925154778673	-3.895968696665553	-0.04833849256427089	-0.01690419687513574	-0.01672575695116548	-1.1903557289911	-4.071399361923828	0.17416825374879	-1.47742308873279	-0.08067344716803695	0.02924078174239321	0.03211423682837631	0.03049499218831096	4.985759262491273e-13	-9.32985747761997e-14
0.02	-0.06161371451033446	0.01326400796119304	0.1157635755119085	0.1988167523406619	0.8974198378454025	-0.007388677434715689	-0.2538317449106117	-0.005981713697278662	-0.05442934671480373	0.5029174228412497	-0.02607752066374846	0.03853646341971965	0.006768966688594072	-0.0359830099629385	-0.09616903210765862	0.2335671209321644	0.0892652688249839	-0.2335671209321658	-0.08926526882495681	-0.4036346819163685	-0.0211955112649107	0.02311793467596497	0.1290385866610578	-0.1663627186086775	-0.02721366570420063	0.1596540329855763	0.03748372885071662	0.5488851088562984	0.9368187145313889	0.1149881102705249	0.06157033896693028	0.6809376941946744	0.01917421301070028	0.3337807204633617	-0.5124899689439999	-0.1281687177883342	1.801593810773944	0.02358752738515547	0.07027015975947536	-0.7851521082781672	-1.053777926089045	-1.112617287497719	-0.4306392518157537	0.7538669402989222	-2.782984883768914	0.4441796250717674	0.8582782694054436	-0.1718071930555045	2.613139920313849	3.010320461955909	-2.613139920313849	-3.01032046195591	-0.4785589862180765	-0.2386350469656998	0.02847978562297793	-0.8658257744623435	0.1755851522504397	-0.3494543286933103	-3.215747556024004	-2.91399556819802	0.02942828897175528	0.1319809070520041	0.1489659291624268	-3.506858759287362	6.122646110639177	0.1732643690327962	0.05710950342876705	0.06021964393128666	0.03252353205684409	0.03626922105410932	0.06628863592198177	0.04912110736877865	0.04281212018937031	0.0510045314683286	0.00643875334085412	0.04255457478858994	0.2275157591834887	0.2351918936823381	0.2082679835189159	0.2350073399798076	0.1533377053014537	0.1318682852229233	0.001127036883773606	0.05248394016537156	0.00593341444665784	0.08358066588247273	0.005654121328850316	0.04306348650505326	0.003072616619843027	0.02773013386608476	0.00130563006193433	0.007823592983545	0.001006086046061887	0.05465952267949619	0.02913378387581271	0.03588746948546011	0.001128535186195304	0.0308417566470035	0.001512824365233364	0.02596841203143393	0.03183837869704733	0.04721971505315974	0.002051939974369192	0.009080478974134474	0.01196893256967842	0.02977325943933283	0.08258719646044267	0.05238968400824637	0.03170697992356818	0.03492012317109855	0.07360478153038741	0.08873847894120862	0.0464630474580353	0.06347870070247218	0.2369236681467891	0.2278307208842273	0.00508534686665489	0.0251387019941784	0.0239344430640255	0.03183018434321572	0.001416143292298232	0.01547586136070536	0.1034046294453261	0.06561826921486832	0.003342201434873715	0.02193668489651779	0.001014406629011529	0.02050581010740936	0.002595238584421083	0.0316256721491429	0.04221790676290966	0.03576883871230583	0.02947966303591728	0.03855704366574637	0.002983082932793115	0.005706617648744292	0.00158561109860248	0.01355321216817252	0.1867947440837105	0.2414637754416787	0.02518127541234918	0.04045971430555242	0.03327004004641108	0.06315006053062948	0.04069042599741704	0.0276638526475391	0.03552804224329487	0.03101301387725047	0.03403558216355754	0.03059554356719344	0.0010506779492148	0.03430926278421388	0.01751759916390525	0.06225515118832393	0.001000603952406564	0.005297768595043301	0.001001451208248779	0.003348552419034395	0.1603782277754236	0.1543426929381207	0.001038734249906964	0.02231809134352996	0.00105037361423995	0.02433130604012115	0.03947480016536804	0.04006145490424797	0.00100138774093279	0.03600945976944298	0.2212174350477725	0.2181685950611589	0.08984474124569301	0.0997936865934628	0.2368321648592841	0.1966818018674735	0.4241662836988399	0.2294789258200917	0.4676359274430267	0.2950810242837054	0.001000249467392004	0.003931995684640734	0.001001697224628608	0.008639085745703058	0.2015432453154108	0.1688420531795209	0.001006966703481877	0.02040867202521363	0.3775156268367716	0.3960261391238831	0.001044648409035266	0.02207900351338288	0.001006639053305133	0.01122487242595858	0.001019672534915243	0.01479201901846753	0.4147483536068862	0.33577713575205	0.3257555816608695	0.2979098191974964	0.001036671668231089	0.01093862966924242	0.001002338345992381	0.001287669656364215	0.2488770031730859	0.1836393990634144	0.01182771624397066	0.03209700924456721	0.001001641588764027	0.004056725530568442	0.001002800266349673	0.01910775826227191	0.08432812184910843	0.1297868867919602	0.09696879025939802	0.1234322462032399	0.001002638169068703	0.0005496847556178417	0.001002660476521149	0.006060929499583007	0.3578528716951999	0.1884487255870345	0.4539398018869609	0.5153765795581979	0.001001066445460546	0.02166771134853308	0.03988915501631426	0.04951039730802569	0.001001147121970954	0.02792735859482053	0.001001891540856667	0.005201259391930426	0.001000580799560291	0.006593820565042253	0.00100117542295077	0.007242778453891064	-0.01776653880940995	0.01920376287240404	-0.009093017237070419	-0.0002868068292465856	-0.05815470601874599	-0.01565265391369609	-0.0003324067469698164	-0.004571550544209872	0.07439526817524483	0.03864882501885666	0.10300529463006	0.04669719094538523	0.001005661855701265	0.2772998872081024	0.2835932107731959	0.1262767544375857	0.001012377688468993	0.001001959861625522	0.004663413773508463	0.002309949250701518	0.001001503331000562	0.001005483712100796	0.0458649440445992	0.001019871116210191	0.001002335983099978	0.03692332430144185	0.001002205429300755	0.00100103350558033	0.1088680325960893	0.03673522313271553	0.09000399059462953	0.02097191822122417	0.2880986099748999	0.001014195204282178	0.001001151412249331	0.001002068295888915	0.1577975900406163	0.002577667463904007	0.001020425964723785	0.001004354305231165	0.03642629114402625	0.02907071472843167	0.005420525746002994	0.001001294981009837	0.2753571044499864	0.02264571614714272	0.03445940361716392	0.09238023174733728	0.07744917420689507	0.07205208547748382	0.001100749065518395	0.03829972736193955	0.001000531243077941	0.00100113067857825	0.1865965271647879	0.001000564173833923	0.001000882590805117	0.04493717052315385	0.001000930292816118	0.352246692223725	0.1099728328469691	0.2778817585384751	0.3881424136540971	0.4123220020618003	0.001000154371729947	0.001000306860587453	0.001002776634460644	0.001002268820301195	0.3744967224759827	0.001096920613429654	0.001001084318888217	0.00101423701384347	0.4976111304683485	0.3484542146124893	0.001001301768135757	0.001001300609262527	0.2579795745148934	0.02527999815219262	0.001000928508822241	0.001003702896808822	0.00100248619535434	0.09600858724397843	0.001002188007752961	0.001000829803906594	0.3444994542111695	0.3142566468466624	0.001000303793514092	0.02600212249607771	0.001000612681680476	0.00100080367000032	0.001000256563257507	0.001000523275199406	-0.01316878520175177	0.01969497898488298	-0.01008854669333946	-0.003186384982727884	-0.06250519725578459	-0.02080248097043218	-0.001606375343849387	-0.01085675447267226	-2.774117268926521	-1.693824366488656	0.9328715122509181	0.3989626063425349	1.293764718968378	-0.2113941279121889	-0.3923008927664487	2.816985870241474	4.118107054695341	-1.119034079344223	-0.06585243228097346	-0.1950720538454365	-0.001139485399867549	-0.04222705909626279	-0.1180221889315985	-0.8492151886177736	0.8094849629767167	0.07850872651708873	0.1607125558534256	0.1915279500724942	-0.03059883609236281	-0.713522802113845	0.3526941094667262	0.2735078773413343	-0.2355439332375991	-1.108221315317063	2.291495780064173	-0.298333290487494	-1.158824017500465	-0.02743704270486538	0.9974601524433175	-0.1049412229845192	0.1316496779552988	-0.1061435296430402	-0.5628536023692614	-0.1707196189181911	0.04055500822998046	0.1065756789959015	5.422469861788309	-0.02611829634853706	-0.3015202401980865	2.073864149726942	2.069008764877761	1.879248681904129	0.08442520163427944	1.395773153215558	-0.004269579340712798	-0.03278867090702259	0.3893599696662288	0.08205123411131683	0.1007301096809711	0.3427494625289999	0.1133350320315676	2.974235579002923	0.7973937502223433	1.957333898403017	-2.896672234083682	-3.772274797697831	-0.00898246332769837	-0.02988765179580693	-6.602895522249971	-0.01099313820047603	-0.2562195190020459	0.1144291391302234	0.01379492284207412	0.007327740544183885	0.7323562636391224	0.3621908245105743	0.07487736639247292	-0.02379940640538226	-1.031786946104025	0.9057317025148428	0.03063217204570975	-0.01952080515016394	-3.741051687658097	-0.1382833538914022	-0.02227826509415437	-0.02209834206579593	-1.603843028645675	-4.280495144097278	0.233557164469936	-0.9276996088000706	-0.06123235492475289	0.04398763286433369	0.05045090224615675	0.04850269461722543	1.839544081651428e-12	-1.541004710138168e-14
0.03	-0.05718154818517555	0.007795895688763595	0.1137936154915201	0.2169848742891274	0.8978933872539182	-0.006661131164167251	-0.2608066413090385	-0.01658426491990181	-0.06503814446476121	0.4959488935729377	-0.01838726064482388	0.01088823904040433	0.01042596942894038	-0.0267316664707107	-0.09736193978333117	0.2633768767075964	0.1176824094883763	-0.2633768767076004	-0.1176824094884847	-0.4079488937775639	-0.02383911259637811	0.02341158627524602	0.1194449195494429	-0.1642337118979676	-0.03068861111312048	0.1250347791573801	0.01204778574562767	0.5485722561938415	0.9367284017052947	0.1121940793637348	0.03220924176985557	0.7424104389931744	0.02094788690149076	0.5394721125703499	-0.5901760600421171	-0.2649423874115147	1.828376814403381	0.07101293935347339	0.07571443426312005	-0.5733707780411433	-1.076150321545481	-1.012662943100652	-0.9437058714626767	0.7980505314893321	-2.730106120406365	0.2952318772206586	0.9992234237949519	-0.06824452133785229	3.378074576915484	2.650919081376018	-3.378074576915486	-2.650919081376021	-0.370451626550883	-0.2891269484348813	0.03144786521164591	-1.04455966731955	0.2511595154686853	-0.344415430055257	-3.703137088697729	-2.281821206918683	-0.1079949800022548	-0.1577291302468654	-0.7066828192142277	-2.40114770286409	6.102998167560296	0.2298509242123685	0.05606432983078398	0.06078356165801184	0.03066284887655439	0.03633466844892835	0.0766449661105459	0.05501070072483236	0.04321891395379222	0.04861786915414738	0.003797846384770436	0.03936161992775569	0.2514189910078162	0.2604961221565132	0.2414512152252531	0.2689132530726152	0.1367640380781901	0.1181213517148175	0.001069452544732874	0.05152524521432744	0.003690246020322815	0.08244682572926951	0.005060741286111943	0.04284705246583475	0.002603698351564089	0.02726081657670895	0.001156602437218626	0.006948341023874666	0.001005172414552927	0.0475543399844827	0.038586966880561	0.04281414052767885	0.008183499008464519	0.03832501167275685	0.0066812620793459	0.03400703909402906	0.03028861503070431	0.04558786365307618	0.001538340408901143	0.00893880599934525	0.006681785946487986	0.02394216991515467	0.08154336821600712	0.04933034222117596	0.02957062523764478	0.03349451456960807	0.09298986695100968	0.09503288638069582	0.04456277648694006	0.05868234061554958	0.2565431744889151	0.2486054096919277	0.003100938950456336	0.02236751723999495	0.01307191092335672	0.02292224536623308	0.00121323674658536	0.01529056032035208	0.1087979119469908	0.06292024419551558	0.002760438093520003	0.02131677093613334	0.001014771808030635	0.02175242756329502	0.00181723431436776	0.03094038866663222	0.04238615377268766	0.03225375204262888	0.03089467722822856	0.03834849262350941	0.003589113109657395	0.005958545010994422	0.001309455431703917	0.01442401188865778	0.2271102776455617	0.285355347138494	0.02428382591705422	0.03934810621139846	0.02963601890064557	0.05785052398942327	0.06649082136363267	0.04523139927307724	0.05794127657898982	0.04899416454604284	0.05443910891477507	0.04664582572284069	0.01172440122045806	0.04658281886020519	0.05147224851828406	0.09230127323924379	0.001000741036131595	0.005426221914470213	0.001001764560773053	0.002998013771005895	0.1723294428260729	0.1562380579200958	0.001020034540449086	0.0230273847477156	0.001026131173411725	0.02520065931537348	0.04325141694050828	0.0440911711201897	0.001001454171952866	0.03720978520441783	0.2735234856036146	0.2466824691933526	0.1057389973165133	0.1093564556802611	0.2519215036382833	0.2158232221635663	0.4040249070642097	0.197976487425729	0.4419680833899235	0.2546765806006798	0.001000206506314571	0.003920998830846887	0.001001015854158969	0.008175338731471193	0.124911410468102	0.1091746590124837	0.001577204634577184	0.02084846719432406	0.372281721766938	0.3896800603390915	0.005202603794509493	0.02800929401708245	0.001004439293157573	0.01143664560232167	0.001021627278561484	0.01504570476733728	0.4196989809521833	0.3301922440215216	0.3236483025970844	0.2947679072218705	0.001019650157186714	0.01168434496843718	0.001001918962089773	0.001073668430824581	0.2491162642827568	0.1696477571284747	0.02265770863665689	0.04318067339838259	0.001001345619671335	0.004157734121643613	0.001003037429151186	0.01920477563492411	0.04795794157380884	0.09975198979709043	0.09683373704207002	0.1221488005990687	0.001302056442079905	0.0004110871387852201	0.001021203309702581	0.005837130588646549	0.3455105753444556	0.1705637616066098	0.4054965476478382	0.4712414337830203	0.001000708451524755	0.0242627482912054	0.03279396943591913	0.04225527463651492	0.001000911174248094	0.02734697729880708	0.001001339331641841	0.005680589527092391	0.001000414455277649	0.007139521415934522	0.001000842873632319	0.007758519833183132	-0.0134681763974354	0.01961020423385792	-0.009866045547417825	-0.002601673943740853	-0.06114853548722834	-0.02125127831824219	-0.001751784610017053	-0.009151627964305412	0.03770688496845978	0.01982572614295024	0.07859506171203672	0.04113662954685382	0.00100482137653381	0.3097315014371934	0.3142323201069455	0.09802789825214861	0.00100707198399667	0.001590341412501541	0.004238434949594184	0.001945169705211006	0.001001264237993359	0.001003153764941691	0.05273592222580397	0.02801052723308256	0.02154373750027838	0.02128833447109798	0.00100216668237736	0.001000967815644968	0.05493659968257301	0.01886800100763305	0.1440105232901005	0.06024605589264513	0.2959022354147367	0.001007909301327703	0.001005509137650503	0.001001605783793823	0.07940009208677931	0.001788832991673043	0.001010689502226867	0.001003247722029183	0.04784539350274645	0.0354672814234152	0.003210469084881924	0.001038709036175433	0.3142931947150409	0.02380008473598852	0.0177306401190461	0.1030779255398937	0.0913729871653752	0.08467466205064594	0.04170115901756422	0.1367015837417415	0.001001181897012937	0.001002902874937731	0.195739173368712	0.001000578931761053	0.001000913130919651	0.05015562895068149	0.001002025040804182	0.3822415216082298	0.1432490222803426	0.2805526857487375	0.3347345409125811	0.3588712374272795	0.001000168081755615	0.001000306700474962	0.001001891836698136	0.003160490704648271	0.3493266817736933	0.01673644324114624	0.001003051720443483	0.001031635698643328	0.3692202801741768	0.2932855387100851	0.001002469888428466	0.001001636437326267	0.2420540902093669	0.04252934775610603	0.001001129926818352	0.001002929926349535	0.001001737402497596	0.09720008534755765	0.002131361514835325	0.001074066242817164	0.2980098430882076	0.2834422590713406	0.001000363062697737	0.02314562939534081	0.001000710431460777	0.001000731664701972	0.00100022847196827	0.001000474401207821	-0.00940932694200541	0.01994882579449156	-0.01046107294102804	-0.004448772227043116	-0.06305703554086167	-0.02720894060103624	-0.00328748988599833	-0.01236760417770675	-4.023679137049894	-1.397848511261711	-0.779424097811887	-0.3933740407710599	-0.03458486002671105	-0.2761240119401072	-0.2535783311649974	2.413779257751861	2.901104687763823	-1.620497500288666	-0.1214200910606747	-0.04708677416272569	-0.03690067618579763	-0.05276451992801681	-0.07136154008454144	-0.6058952879603051	0.6007747721391128	1.2969602771134	1.346405218725309	-0.4919424338956153	-0.0003238257067420452	-0.4602943801586533	-0.9081503744470083	-0.5222847022953739	1.359275534596261	0.1048928471674433	2.059109653038894	-0.2428796638510649	-0.6532175137846136	-0.01181324357971401	-1.295861200644467	-0.04360619903475687	0.1201251755975591	-0.03781985927550999	-0.1461859532044162	0.1088344469119004	-0.008548936958899007	0.08399077099606396	3.727872669623404	-0.1655703394865389	-0.7268124802502072	1.477314556164014	1.559758151636495	1.372046495791897	2.136919547442835	4.313907102937117	0.02144757532592456	-0.03686207672016982	-0.01254569458136195	0.06740343449165431	0.08532952093752462	0.4513453815877146	0.126697834267773	2.690369590049956	1.125249555613902	1.847229885553419	-3.377138706140385	-4.274718784053137	0.004669118123332248	-0.05186809180276936	-5.187885767924443	0.08528713119879194	-1.049886059958111	1.001073872186571	0.02423360461730291	0.03417986116519131	-1.827342176359061	-0.9870714311279304	0.07503437455563425	-0.01868532423855089	-1.742021335039267	1.276993655235802	-0.0001266139432220172	0.02408300974374097	-2.243797147244817	-0.1244852536705532	-0.007350790921116684	-0.02293600627140648	-1.969003048786401	-4.515657001618189	0.2900322486095935	-0.5523470635844918	-0.05437648517462926	0.05312448902997554	0.06072190056757768	0.05696289159016848	2.953952549366751e-13	-6.178929165039904e-14
0.04	-0.05108788089977957	0.001279615270634697	0.1104823457410712	0.2353112133385724	0.8988379083264717	-0.005864881951077797	-0.2645700326040816	-0.02769308019019324	-0.07475301918879705	0.4844305200186159	-0.009839200673709974	-0.01573458155464662	0.01283382333430798	-0.01585388159515269	-0.09756332612068677	0.3017138793133638	0.1418398786654531	-0.3017138793133648	-0.1418398786654766	-0.4107670792579792	-0.02695888481575626	0.023770838599764	0.1083143529254872	-0.1613206617877544	-0.03407958784459575	0.08569061362996301	-0.01032525836944631	0.54640528608547	0.9335104187669305	0.1008762397123855	0.01283164445496893	0.801619563915886	0.02473884179662222	0.6660809123965267	-0.7221235980462044	-0.3964306638050473	1.833237230969853	0.1177818596076753	0.08401074826767964	-0.142851087593257	-1.155030735606861	-0.9338326823107183	-1.340608109145188	0.9254269307674121	-2.577904126909304	0.1943498597619339	1.183566545745667	0.0264970745048081	4.318589286380723	2.158386164693166	-4.318589286380723	-2.158386164693167	-0.1793537100619245	-0.3338692245481734	0.0415999306703557	-1.173205676930296	0.3323938321511496	-0.3326605932043982	-4.160729895869875	-2.301415770178252	-0.3413952002111852	-0.4935531154019459	-1.555795819749233	-1.510158782846277	5.669922135481006	0.5767205698926248	0.03855878552304248	0.04544443935921522	0.02067384701725356	0.02825172197118432	0.07151895446259872	0.05005463392317108	0.04085460520391325	0.04527833768916859	0.002459577645613628	0.03733724312985766	0.2778116741652252	0.2868658675004838	0.2727207469178693	0.2977900162129692	0.1150294522442713	0.09965543765654576	0.001038012085348255	0.05014486768126916	0.002848313232249496	0.08233111445286979	0.004550325167708066	0.04243040590655473	0.002186316774333818	0.02665228104462623	0.001081949350954587	0.006109695440139	0.001003550258033693	0.0418601381685857	0.04669248432307126	0.04840147546187359	0.02479624693899086	0.05435732215892227	0.01929486552080757	0.05088436364706411	0.02199887031831272	0.03789998229962966	0.001280966637621167	0.009022241123539634	0.003967404251566647	0.02041538628763848	0.05690249509451992	0.03535491836844205	0.01988098574635211	0.02520132703391336	0.1262649964800741	0.1132209919023776	0.06136866631796779	0.06469542863060167	0.2716628694391967	0.2729262673760859	0.002095883769261712	0.02054158864689841	0.007343453299426092	0.01815675934999713	0.001111496812999156	0.01519579492500379	0.07811699015775932	0.04452512431436546	0.002074691463673645	0.02057326768530883	0.001010083693470453	0.02295734086646651	0.001426304454202817	0.03073114111593866	0.04774422662532622	0.03272467521541204	0.03465373794496954	0.04033023333281633	0.002791511489579631	0.005168050885968469	0.001189949994269598	0.01556115770621278	0.2653776800267359	0.3234617926749112	0.02436747578801826	0.03776096717574432	0.01969497296609708	0.04924530268125208	0.08463755413829396	0.0579635313865277	0.07578232426823861	0.06285891256516894	0.07069030938718913	0.05886124841442095	0.03646285297819221	0.07238032441121495	0.1116053918076384	0.1425424101665682	0.001001135036300813	0.005556466743777855	0.001002807707683897	0.0026204505243257	0.1830409478818217	0.1540466046202784	0.001010695936168763	0.02381807978862139	0.001014029888357205	0.02628167596995491	0.04766842150342399	0.04885139455446329	0.001002035023999686	0.03854277204146605	0.3158653122778017	0.2712125937144468	0.1284575491122141	0.1225004674752801	0.2624082997344732	0.2331519940733058	0.372937706530578	0.1624696864702606	0.4072041169379211	0.2102645516997496	0.001000191895344653	0.003983098558328054	0.001000675262377708	0.007821597094549337	0.07339274328301959	0.06793828868518509	0.002938984942509335	0.02184111383291405	0.3605250735632892	0.3742906214846826	0.01495947155307689	0.04068937916826466	0.001004324158518882	0.01162302236256677	0.001031307520275801	0.0152910252809616	0.381971726701359	0.2996701408925699	0.3035683134614458	0.2782384263450827	0.001011727316476506	0.01245469078262664	0.001001877377047988	0.0009202734611038769	0.2435701841334624	0.1492893744795264	0.03631442281951633	0.05695673288904825	0.001001298471119707	0.004260270049279238	0.00100276921259535	0.01929259292664608	0.02652869619441411	0.08535355512824677	0.09726324226214211	0.1208209513951641	0.002015779762815364	0.0003644782841998184	0.00106710361571904	0.005596718051399476	0.3216650630538022	0.1491515989843519	0.3614472638025463	0.4256809797122386	0.001000559195560364	0.02755999681158723	0.02762189864063005	0.03788301327469173	0.001000842160582286	0.02684917727341927	0.001001027346813763	0.006288671069893403	0.001000317272829285	0.007848911229078178	0.001000652234394497	0.008428382492706539	-0.009529083420277643	0.01991491589408154	-0.01037207248265943	-0.004214887811447141	-0.06251437083343712	-0.02738845954016023	-0.003345653592465367	-0.01168555357435966	0.001018501761626824	0.0010026272670281	0.05418482879401446	0.03557606814832126	0.001003980897367217	0.3421631156662798	0.3448714294406872	0.0697790420667127	0.001001766279535476	0.002178722963386094	0.0038134561256834	0.001580390159721979	0.001001025144985083	0.001000823817777167	0.05960690040701111	0.05500118334995743	0.04208513901745425	0.005653344640737913	0.001002127935452333	0.001000902125707584	0.001005166769051266	0.001000778882546707	0.1980170559855737	0.09952019356406747	0.3037058608545565	0.001001623398391971	0.001009866863081185	0.001001143271701149	0.001002594132949904	0.001	0.001000953039759254	0.001002141138827826	0.05926449586146775	0.04186384811840006	0.001000412423744599	0.001076123091362758	0.3532292849800792	0.0249544533248385	0.00100187662093279	0.1137756193324495	0.105296800123853	0.09729723862380651	0.08230156896962132	0.2351034401215481	0.001001832550959084	0.001004675071304304	0.2048818195726356	0.001000593689697775	0.001000943671036706	0.05537408737821107	0.001003119788808078	0.4122363509927346	0.1765252117137165	0.2832236129590002	0.281326668171065	0.3054204727927587	0.001000181791776694	0.001000306540368432	0.001001007038951075	0.005318712588998221	0.3241566410714015	0.03237596586884611	0.001005019122007601	0.001049034383454173	0.2408294298800042	0.2381168628076808	0.00100363800873105	0.001001972265389148	0.2261286059038403	0.05977869736001914	0.001001331344813407	0.001002156955821902	0.001000988609652311	0.09839158345113617	0.003260535021916585	0.001147302681746122	0.2515202319652456	0.2526278712960193	0.001000422331895645	0.02028913629460366	0.001000808181239515	0.001000659659398315	0.001000200380684838	0.001000425527216021	-0.005649868682259705	0.02020267260410017	-0.01083359918871663	-0.005711159471357901	-0.06360887382593935	-0.03361540023164034	-0.004968604428147298	-0.01387845388274052	-4.890351185626363	-1.267006199590835	-2.247736492621091	-1.230716168133936	-0.8753673125401021	-0.4019679580745064	-0.158585280190939	3.030089244194396	3.112277064199948	-2.062830189416234	-0.1501889487117921	0.008553721624938891	-0.04118198940603155	-0.07007070762739674	-0.1107009137505278	-0.5670190128126348	0.5416177413949689	1.788319818603475	1.928452053931983	-1.019678040547449	0.01442278373939655	-0.2526616227628979	-1.830522303617883	-1.100007909318292	2.14319568320063	1.053668305082247	3.000729555341897	-0.1092820582962679	-0.3303334253194602	-0.009329913687504996	-2.141958820021447	-0.1296591442869813	0.1233088473635556	-0.01093634321650597	0.2343483661183623	0.2673387313911915	-0.1679292892302377	0.1598448984347249	4.26544462969176	-0.1212244846432436	-0.9626571936152971	1.106781247313525	1.245728234951979	1.112276789097566	2.789215096693191	5.43477612850632	-0.003911277340586851	-0.03819359062102182	-0.4280036866946405	0.09833156144828019	0.1430627855168887	0.4888509061851756	0.1398673125078691	2.177485656782911	1.513642291866006	1.594804221132434	-3.69754474630414	-4.57379184127851	0.005636852940437286	-0.007886576341107071	-2.916690754361972	0.09957715571253425	-2.064891532923077	1.46438806857858	0.008715639670302092	0.00565469354641797	-4.255086016046389	-2.315322955722002	0.07980346940048008	-0.01167815521916406	-2.305135088906455	1.444210769884579	0.03093763933985493	-0.02136083450969225	-0.6137592224768269	-0.1471640738510135	-0.003880512648801911	-0.0254210673035642	-2.309282757010026	-4.565556803218515	0.3739994800075081	-0.3511273468627932	-0.04471610079802766	0.0697379144027462	0.08318869469355492	0.07932695066550652	-1.371524507187314e-12	-1.134565265068136e-13
0.05	-0.04425327395129957	-0.006382400994727921	0.1060238655191326	0.2535691296596119	0.9002178403672572	-0.004977983991534389	-0.2629451821909863	-0.03941120173788602	-0.08328731605644303	0.4700274096117378	-2.032876230012015e-05	-0.04007261458417322	0.01453609948106613	-0.003468585370085004	-0.09700593855103423	0.3500713851230412	0.161819437649138	-0.350071385123045	-0.1618194376491132	-0.4114382608636324	-0.03041280883639976	0.02422018827298079	0.09604234724341035	-0.1577414897010186	-0.03730021272796923	0.04191482366050746	-0.03293933260643887	0.5418732986544501	0.9271348980533298	0.08084938083340078	-0.0008328571331746224	0.853422090847227	0.02970393478267233	0.6966623633014853	-0.7988075215177819	-0.4908972718300705	1.816176016359157	0.1569300929532315	0.09341770203559618	0.4725903217468702	-1.178846601171373	-0.7625911517487632	-1.525108403766308	1.028308932072745	-2.271196808796375	0.1433787899080385	1.277610737740504	0.08235144058751277	5.347380561661775	1.87017891819765	-5.347380561661776	-1.87017891819768	0.03947398877834932	-0.354291786165617	0.04530073146561078	-1.279286192393959	0.3776594853915445	-0.309459677756117	-4.570729521840097	-2.096817883734536	-0.5385717439113464	-0.7613929799948917	-2.411519675000562	-1.199758747383816	4.489268468984245	0.4405357814800233	0.02114174889470897	0.02914240096386751	0.01131179851601344	0.01936349188649618	0.06497873471154267	0.04424620159201328	0.03692230549225426	0.04117551202905566	0.00174769145555018	0.03590691179716801	0.2929870412568254	0.3144732780151055	0.2982673567303129	0.3265831026896582	0.09639482074232644	0.08357529578395685	0.001027257124650012	0.0485349474387077	0.002404405274877316	0.08243890074468242	0.00400505237891717	0.04206124553553556	0.001815238507752704	0.02614066236723826	0.001042251089035474	0.005432048074082314	0.001002183045276851	0.03702328139961904	0.05231162105461906	0.05230376888240243	0.04146610965060781	0.07023070899473509	0.03888799439560079	0.07506631401127647	0.01364388859514236	0.02982741520250641	0.00114439084086813	0.009174118100503536	0.002520213996421864	0.01812687591039962	0.03161365447250868	0.02166304039497644	0.01090595051019352	0.01723345064212031	0.1345718182391315	0.1287622442512281	0.06678039202144101	0.07302421956830113	0.2758115139242756	0.2871677172885803	0.001560894878465551	0.01941772327773263	0.004269728178826897	0.0153202008838719	0.001057445324204056	0.01514294128718773	0.04419181172965404	0.02724738133163692	0.001584445707618947	0.02002120783817214	0.001005651289704035	0.02419267405222712	0.00121856071487956	0.03075044787388632	0.04909795835692791	0.03352109091910509	0.03586697233501292	0.04090385405643181	0.001916171045133219	0.004353061405299573	0.001124522175841601	0.01688058866571772	0.3003235196353533	0.3633246877449726	0.02403987498105406	0.03689038748606011	0.01078559714851813	0.04132592127162342	0.09906830292436096	0.06841251394869848	0.09102876182940217	0.07471607287454822	0.08441745329585962	0.06926388767936892	0.06454850329234715	0.0993514369856717	0.162403691261961	0.1856226766749505	0.001001566061951566	0.005635823971991221	0.001005451141583692	0.002217570105585711	0.1882840085011937	0.1463666373950925	0.001005747267991315	0.02477050987470323	0.001007660929520071	0.0277053117198004	0.05138353157665569	0.05282071170000748	0.001002531120151818	0.03998157744421131	0.3420796341414628	0.288641882360282	0.1364900733714562	0.1368830847186072	0.2616166583058352	0.2464220474032795	0.3357846497233154	0.1255445244927999	0.3675301472385527	0.1646287877292163	0.001000189901900702	0.00413217886645615	0.001000514525751671	0.007693720229327803	0.04134688415300493	0.04383150689414986	0.01479533149143901	0.03143161056939206	0.3432905079365142	0.3500689875953557	0.03450599392634559	0.06402778049567395	0.001006432808001026	0.01174573121059893	0.001035964558138616	0.01546736587187507	0.3405591194216573	0.2532466472211178	0.2830571421477964	0.2508226820237558	0.001007362444806938	0.01321169562527024	0.001002101051021473	0.0009855299542122107	0.2302798948840581	0.124689090608537	0.04733858621828536	0.06795641311106483	0.001001385338926104	0.004371189221010634	0.001003242782729904	0.01937546301884566	0.01448101948659177	0.08119016283637939	0.09810418018106025	0.1193950745729549	0.005626013073227106	0.00094756974038695	0.001425280155238748	0.005528955954462799	0.2953845341254721	0.1256307632364787	0.3250748883707025	0.382407703161097	0.001000512142690093	0.03175332948872437	0.02384329631122478	0.03518841535312567	0.001000881669054106	0.02647257762049111	0.001000830534662891	0.007019442272263869	0.001000255935068903	0.008730619329828862	0.001000532550443647	0.009265505101856763	-0.00714833439230249	0.01965923496286309	-0.01096026043594406	-0.004099837316032659	-0.062609483168207	-0.03325691228419535	-0.004883526334955222	-0.01200339039879651	0.00102112779784709	0.001004127673498059	0.05856306594812929	0.02945157527982278	0.001003357491703764	0.3038221913185402	0.3490345180774163	0.07004305331076514	0.00102815969273129	0.001737341609734046	0.003106737409924045	0.00129835971791321	0.001000846625899207	0.001000706429835987	0.05876174044615931	0.06567403386810339	0.07784710323677986	0.003331864818510862	0.001002154581500256	0.001000910184359829	0.001011927194250542	0.001082265697641094	0.1007898006610828	0.05083968432766561	0.2656591741674413	0.00100294120640224	0.001011634755209196	0.001001205853057143	0.001014294549545004	0.001133998009642744	0.001001110826472506	0.00100205596591053	0.04337987110067521	0.03334961562197312	0.001000367841490232	0.001039700262230013	0.3789390129742912	0.02257579006659731	0.001002619421461745	0.1230631582889443	0.1166632037090094	0.1069553247178218	0.1130207643786526	0.2407964912809142	0.001002168657239261	0.001011186255944804	0.189964855472486	0.001000600167408235	0.001001108022755239	0.05637404367929552	0.001002986138103205	0.3786659242121471	0.1234967102301743	0.2394835418704339	0.2380866872491731	0.2619361143255071	0.001000192934112077	0.001000381698596111	0.00100126167414433	0.04635797601208613	0.2928293071048381	0.07736412442479512	0.001011680012365638	0.00103385420142805	0.2650313631082681	0.2475438122088331	0.001002127743976336	0.001002639726886236	0.1887219174026324	0.06099820881137382	0.001001597908738021	0.001005071212166587	0.001000909049787937	0.1000332512843218	0.01464484349979745	0.002349289539817963	0.2359950594528145	0.2479697486822585	0.001000497734056359	0.01893149167637494	0.001001019747598978	0.001000597002805722	0.00100018509946578	0.001000393169695022	-0.005966357932359449	0.01896880391865482	-0.01164977738701067	-0.002695729096357291	-0.06190508297678791	-0.03883857467027446	-0.006353336602891334	-0.0108211764360784	-5.579730746312852	-1.266848408573711	-1.131410586524007	-0.6088208828702911	-0.3409303449350196	-0.4281675916995077	-0.1275608422741526	2.208452361668443	2.409333352331471	-1.207161699946031	-0.1682322205168742	0.01163795408062521	-0.03372747382482297	-0.0350577932659783	-0.03105620263010805	-0.3984177509796185	0.2575473681068929	1.396884824526182	2.81221479418327	-0.6341175926626841	0.01662933480065753	-0.2000020075323555	-0.9812693728788595	-0.5483771259417083	0.7718019724751516	0.4810789833689472	-0.07327965112578259	-0.1053395500743108	-0.2335391727820192	-0.002508856679793069	-1.333898766142112	-0.01060573103255124	0.1260839306111164	0.01153911631995409	-0.1019943005337556	-0.1406583795396348	-0.01667793085541647	0.1185904949226234	3.414139982097993	-0.06931118637397689	-0.6332104830336867	0.9914098121853786	1.133255529702727	0.9783014959790652	2.580157610337813	3.212827806212299	0.01284938690498238	-0.04192232493901757	-1.078620432983274	0.09899077401997021	0.1512714898516478	0.3191441839244062	0.1453246489901313	1.240820405499697	1.175077221503707	0.9549462604888105	-3.613631174832402	-4.476601001631955	0.02091247569787495	-0.01060481696351498	-1.907319170178212	1.633054480262492	-2.732264592353105	3.061388600509431	0.01285472525101457	0.02173714597440884	-4.686478837150316	-3.011442379331143	0.07321334893673037	0.02013214995826796	-2.563922503732801	0.7988567837340871	0.001343306116255609	0.02258252760973626	-0.1923342989893109	-0.1395984383503505	0.1022048819563943	0.008159959258857159	-2.336782428367983	-4.029967353497158	0.4662549372601033	-0.2004389397344184	-0.03070927867714089	0.07730484542602599	0.09459756195618398	0.08990742376142909	-3.319886645723935e-13	-1.873592094894369e-15
0.06	-0.03723819591261271	-0.01446709248994849	0.1007517624794083	0.2715913333283362	0.9019510210774069	-0.003995550742356668	-0.2550228431384532	-0.05107507275828554	-0.08979613143423423	0.4542264633140552	0.0105262075790211	-0.06078840432655382	0.01564686755554524	0.009380693925543084	-0.0959688772865446	0.4085508642687742	0.1798965227524197	-0.4085508642687721	-0.1798965227524034	-0.410090467485467	-0.03399224467077273	0.02461746777892631	0.08276681441942645	-0.1538830940760071	-0.04022868728543241	-0.005250005283217464	-0.04976999217451039	0.5361624620488711	0.9186857201134973	0.05340697183333616	-0.01070387474474697	0.8873786376595335	0.03403431250942864	0.7021751304883481	-0.8066586440344737	-0.5591552273643875	1.786094700506812	0.1884315937928027	0.103117806194543	1.116646640297531	-1.14418063013846	-0.5287363843361708	-1.620175287222173	1.070959816777813	-1.85345546947545	0.07604824697640467	1.276363159496532	0.1224318133942197	6.342983953591757	1.777891388612349	-6.342983953591757	-1.77789138861235	0.2244412867019829	-0.3589715872943413	0.03118589721608551	-1.373911105311574	0.3882385398063451	-0.2742305280223382	-4.838537690724925	-1.14473283640183	-0.5771650351230437	-0.9082845606482775	-3.038905843964555	-0.7514619875324071	2.100726111674274	0.4497775180269438	0.01166945004550825	0.02044143963018897	0.006409016886412574	0.01483748363307741	0.06326097127580814	0.0421438031998202	0.03193037322140358	0.03652357750013924	0.00139030094839856	0.03478442916572182	0.289548858034697	0.3253761047926963	0.316033072307249	0.3412365456835442	0.08540075683693991	0.07443293336033234	0.00103508451979624	0.04685148085674198	0.001961376330913859	0.08253656188212553	0.003378845134585359	0.04173430864954159	0.001488388214102567	0.0258950298710751	0.001022318695763091	0.005364018524125183	0.001001441062861687	0.03393047494897836	0.05493894852447274	0.0539265513319513	0.05492123257093947	0.08250556416880749	0.06518732249843646	0.1052141950361556	0.008126317307067003	0.02443198617145523	0.001076102483529808	0.009368362282921048	0.001791560123374817	0.01651611504033378	0.01737664588197561	0.01426120927573763	0.006253657727728819	0.01313758937972588	0.09886040635501477	0.1247919750699525	0.04758797963134449	0.07169679031618412	0.2651596635676391	0.2730438727880431	0.001293451514449183	0.01863782695461697	0.002710049746740839	0.01355475779646731	0.001030457066958597	0.01512025693560566	0.0244007407781636	0.01744096919804488	0.001405746284564853	0.01976409431738839	0.00100351510240903	0.0255255422951996	0.001114586892177195	0.03089675187341356	0.04248951650225324	0.03014620770163436	0.03249845050495604	0.0377561898845995	0.001476713519811621	0.004402305789784139	0.001073593425650949	0.01822395163380511	0.3312045820706545	0.3858847042726333	0.02272799201548515	0.03604634878661236	0.006129764166641576	0.03634126512589992	0.1110439485953794	0.07795961857151618	0.1042916696102362	0.08567505721472354	0.09611995116942086	0.07862828697572004	0.09256097931602351	0.1234864804611615	0.1928775781139909	0.2074299789516965	0.001001949603781543	0.005674787760406989	0.001010029398825043	0.001791207389187725	0.1858393446056739	0.1330615824678022	0.001003277374667963	0.02593462163402196	0.001004560185559178	0.02949924827479075	0.05383876335422975	0.05551691145290676	0.001002712182543402	0.0413978826405532	0.3480261075746928	0.2946779684867574	0.1194862069110829	0.142245933199446	0.2455414128560157	0.2501657155956128	0.2955874439881142	0.0916741924607256	0.325587621530098	0.1222677306910503	0.001000194479758167	0.004336013412671341	0.00100047179687939	0.007751180350089973	0.02278791283004153	0.0297388339543497	0.04022990837336777	0.05079284921189842	0.3211429773368225	0.3205887426894283	0.06501096993047936	0.09907907925041638	0.001010818694608113	0.01182068877409503	0.001030698503356255	0.01556824262753671	0.3199409588842698	0.2128032417714462	0.2726285084329803	0.2211372493427014	0.001004425554566941	0.01395127475735655	0.001002546732041662	0.001230970382927076	0.207934306540867	0.09903090803604818	0.05368219173525682	0.07379649874807843	0.001001562100690534	0.004489078393628789	0.001004937265453321	0.01943719684025141	0.008089262754155981	0.08203856788644413	0.09928402281182153	0.1179972396728685	0.01303181073399237	0.002042697484771765	0.002204570944493949	0.005685743463472301	0.2722839878541087	0.1035779897008672	0.2985109420915625	0.3462642557125449	0.001000526348619339	0.03691685319353642	0.02120296728538311	0.03362130043432239	0.001001007250475549	0.02623288272210732	0.001000700834628918	0.007852538365684376	0.001000217637366933	0.009769755198183095	0.001000456552054821	0.01026272801993176	-0.006565744216375525	0.01875142886215997	-0.01170044188590164	-0.00205120023422688	-0.06150532671369349	-0.03869517949129644	-0.006319305365614461	-0.01007115104250091	0.001023753834056097	0.001005628079968501	0.06294130310224816	0.02332708241132568	0.00100273408604122	0.2654812669708033	0.35319760671415	0.07030706455482011	0.001054553105951136	0.001295960256084044	0.002400018694162117	0.001016329276097648	0.001000668106824744	0.001000589041897409	0.05791658048531577	0.07634688438624795	0.1136090674561034	0.001010384996278251	0.001002181227552117	0.001000918243015078	0.001018687619450989	0.001163752512762524	0.003562545336588883	0.002159175091260755	0.2276124874803308	0.001004259014421535	0.001013402647347339	0.001001268434417571	0.001025994966159928	0.00126799750022191	0.001001268613172405	0.00100197079299358	0.02749524633988115	0.02483538312554444	0.001000323259240143	0.001003277433095492	0.4046487409685135	0.02019712680835522	0.001003362221998583	0.1323506972454386	0.1280296072941647	0.1166134108118366	0.1437399597876929	0.2464895424402832	0.001002504763512515	0.001017697440591333	0.1750478913723361	0.001000606645145869	0.001001272374486706	0.05737399998037558	0.001002852487403567	0.3450954974315597	0.07046820874663126	0.1957434707818675	0.1948467063272812	0.2184517558582556	0.001000204076450779	0.001000456856829823	0.001001516309346653	0.08739723943517975	0.2615019731382779	0.1223522829807297	0.00101834090274012	0.001018674019409664	0.2892332963365323	0.2569707616099854	0.001000617479237651	0.001003307188382678	0.1513152289014248	0.06221772026272548	0.001001864472662274	0.00100798546847729	0.001000829489919166	0.1016749191175073	0.02602915197767789	0.003551276397886497	0.2204698869403833	0.2433116260684974	0.001000573136217033	0.01757384705814615	0.001001231313958081	0.001000534346213468	0.001000169818252951	0.001000360812177258	-0.006282847182458234	0.01773493523320939	-0.01246595558530473	0.0003197012786436048	-0.0602012921276351	-0.0440617491089085	-0.007738068777635339	-0.00776389898941685	-6.186138374883453	-1.328749104281078	-0.7275210799928516	-0.3582718018156413	-0.1341605247196669	-0.5117897318349858	-0.09701553995399376	-0.310827503205839	0.2843483676455251	-0.6752742996675891	-0.164898216577659	0.006528690840717586	-0.03273729239800338	-0.01687347137268182	0.01122264946756368	-0.2182089491502862	0.08571554720557882	1.068613486256325	3.121638186059555	-0.484250427254198	0.02289622487296514	-0.1171117213003375	-0.5725129326746751	-0.3256048831662198	-1.759108622827021	-0.8775757328814593	-2.672329327253383	-0.04048824909067057	-0.1161103496018933	-0.003296056413243035	-0.6476926503060594	-0.07066994199300121	0.1428158588048135	0.0144631051783905	-0.5999114181145176	-0.4769182476967525	0.004917483797748279	0.1646313001558596	0.8048689212278242	-0.1159162865990153	-0.3757121408551735	0.9264056594422856	1.066093041105061	0.9046287953776948	2.222001276937972	1.180183282179677	-0.01198996528734839	-0.04289005015779389	-1.553021227116235	0.1406678960921899	0.2171229465283753	0.2342274276485073	0.1353672712611638	-0.1011548470892447	-0.2903114606316939	-0.3104728063956496	-3.086578757225748	-3.918850454804749	0.01658770057115642	0.02918082085752123	-0.9138689841814226	2.05372553692949	-3.116613736240631	3.806967554022266	-0.0008346172115117168	-0.009438073471644758	-3.059068371689766	-2.769260627667323	0.07631832726736672	0.0243586319343281	-2.516714829207089	0.4122918528867986	0.03233163950109999	-0.02558810184344895	0.3886002458909327	-0.1415556894382687	0.09852674499363746	0.01948885389052122	-2.015670314557952	-3.139590982701634	0.5680376855371999	-0.1256307463104217	-0.017335149886269	0.09020289262986808	0.1146742482129143	0.1113470124559163	9.481210095748718e-13	1.2422046847421e-13
0.07000000000000001	-0.03015462639449618	-0.02242322280161479	0.09471455054075349	0.2892675061014779	0.9039729196254741	-0.002901506554125576	-0.2409042405726765	-0.06223076239863962	-0.09414089875257216	0.4376391062649204	0.02138658317831458	-0.0769017322960811	0.01590272300362518	0.02192843932362391	-0.09435374421626877	0.4762093163923973	0.1975179324308776	-0.4762093163924028	-0.19751793243087	-0.4071152669455528	-0.03758878175108366	0.02480074883579663	0.06864148060471764	-0.1500086070282434	-0.04275207585108474	-0.05560741350957447	-0.05574671883360281	0.5308971501532685	0.9092546441790836	0.02087487636066937	-0.01488772548821163	0.8944018794245323	0.03811107142493016	0.7116813215870387	-0.7793970005487323	-0.6425369503100611	1.748265784139121	0.2149459356967543	0.1152373878735861	1.691876529516527	-1.080942740606294	-0.3357092067197702	-1.697755378852023	1.094719099606161	-1.376985768956835	-0.02427928779440959	1.225170800095649	0.198032372165308	7.125565625616535	1.730659489686728	-7.125565625616532	-1.73065948968673	0.3705560622929204	-0.3580551224784839	0.00635576147407768	-1.441739943403119	0.386437685993603	-0.2289101056326121	-5.281346374228224	-0.1014745544383403	-0.4754352955470768	-0.989007530953063	-3.454868804786973	-0.1364830382185009	-0.6661064310896139	0.3669084142622425	0.006538433255189419	0.01570910197430878	0.003782175519724466	0.01243532261250223	0.05635202655154798	0.03739907114861109	0.02527269257119131	0.03084725567625879	0.001200550356506663	0.03381127695298397	0.2745454448692629	0.3128260653230457	0.3228436811448054	0.3357561903399091	0.07660794045547126	0.0675932641531531	0.001098046585242521	0.04516370007203491	0.001616533647417316	0.08264577050576818	0.002778523382262823	0.0413442585633876	0.001255147407958578	0.02577721374392447	0.001011679905743508	0.005605192571485969	0.001000988784341854	0.0325101292269644	0.05732237296834466	0.0552952968342235	0.07154525323949867	0.09632596938978184	0.09638364116893795	0.1383865359172241	0.004682608986594502	0.02090100163665435	0.001040123466050885	0.009586868749277375	0.001404583087723728	0.01528416557365231	0.009576105596592466	0.01012369311596329	0.003788898926634701	0.01095070366793909	0.05794667462523886	0.09978789226515761	0.02663235920267417	0.05778790518319529	0.2455992763394227	0.2445755252212934	0.00115211164732825	0.01819912567660534	0.001882027038079781	0.01240884984720854	0.00101619809139822	0.01511083317931974	0.0133347046715306	0.01184857285840542	0.001302795370901218	0.0195566443231534	0.009410975965939134	0.03523978078548921	0.00105972855485061	0.03111147815057964	0.03406561469405309	0.0241449229886761	0.02728392241292111	0.03291778428259394	0.001243411823932199	0.004733513425896934	0.001043633937064081	0.01969767992595974	0.3493636321222557	0.3821224717666971	0.02163501991441832	0.03488334987197752	0.003636938483003107	0.03318434704207641	0.1202692493338333	0.08638442545990456	0.1150408632199259	0.09538078556419972	0.1056050491859539	0.08678026875638342	0.1185466654410112	0.1435875118207966	0.2141183642514049	0.2163189305711652	0.001005070214367048	0.005693973260296995	0.00101164944747358	0.001387427585393222	0.1700854869410731	0.1143973011778582	0.001001936079648965	0.02749183277489838	0.001002866728912506	0.031857671814129	0.05560453237026866	0.05760807944612353	0.001002751359992056	0.04270614830741169	0.3307040884811283	0.2871633725609558	0.09171460986368006	0.129640921616801	0.2166055343199089	0.2389335361035055	0.2475256703140149	0.06291732653221409	0.2816714086670943	0.08580756949894232	0.001000203606185964	0.004562650039271963	0.001000477561801416	0.0079231761870733	0.01245049645559879	0.0216535166712121	0.05809296593317642	0.06325078245933732	0.295443408535228	0.2890245187514072	0.09589071550411142	0.1339429466849147	0.001015714742403478	0.01182912639694464	0.00407314780336028	0.01861939701573422	0.2843863315086014	0.1847723806063085	0.24417689345297	0.1933448948046786	0.005063880050883747	0.01926665123560779	0.001003074621274358	0.001483698011021613	0.1746031174675949	0.07472438554597427	0.0576540377392411	0.07697246051377031	0.001001915309571307	0.004590743666663155	0.001005978927142185	0.01946497822332319	0.01145683484808895	0.08935402761482332	0.09580970575020338	0.1132041128718503	0.01610448513779104	0.001956700695658629	0.002579392528940785	0.005531208575281552	0.2416369934471023	0.08263936105350603	0.2765207460225682	0.3178896728182792	0.001000501855892834	0.04341659804516874	0.01901271156988078	0.03227796367801331	0.001001258483100379	0.02605987286264104	0.001000726058373944	0.008768555497079117	0.001000231709878731	0.0109482325343793	0.001000480470584727	0.01141160733607263	-0.005060549513449694	0.01710975104393598	-0.01246457907654504	-0.0009103361815866581	-0.05931463269703018	-0.04320752890406598	-0.007943960168989869	-0.01073627456047375	0.001035259904251949	0.001003826195115571	0.03450758916473506	0.01282064061229174	0.001002955855890473	0.2282522054052268	0.3213153139077837	0.06022655980398299	0.001255838034053954	0.001223273815122335	0.001936474813896661	0.001008463748843266	0.001000556697256496	0.001000458102347128	0.06232445948026903	0.1066832382453757	0.1587223864539946	0.00103381815509054	0.001003088756062255	0.001000926009336367	0.001104256077222094	0.001200363527846679	0.003148699164518469	0.001579947500468969	0.1931536600392974	0.001005433893773744	0.001018097380344082	0.001001433636858918	0.001023005860508485	0.001134190669880155	0.0329725329578436	0.001003169017372383	0.02123090749525131	0.01826926873744406	0.001000241676861392	0.001020208661299813	0.3696223517393441	0.02059085322758066	0.001003180345271102	0.1346539374870908	0.1323518346183467	0.1207645573731472	0.1650042163878925	0.2536620432144328	0.001013236040943554	0.001009644792101485	0.1170335026342817	0.001000484032859707	0.001000962249918533	0.05814943848711691	0.001002741062532526	0.2504576610762722	0.03665112128885108	0.1372790062537214	0.1218214829567524	0.1740132995755313	0.001000220741616217	0.001000506155218772	0.001001687188270526	0.07290252683809471	0.2294549135104254	0.1491560631445596	0.001022899299247906	0.01254073045065942	0.1469100849204983	0.1321193381434033	0.01636789011460199	0.001003892009354497	0.08956386669111606	0.06289488351729829	0.001002636890731119	0.001006282356410487	0.02697369440946892	0.08170388798627543	0.01381202627970917	0.002479949150942595	0.1528031789571237	0.2257796728233673	0.00100039449264908	0.01572523249287398	0.001001764127031716	0.001000936721148127	0.001000311110670593	0.001000627662488599	-0.002577516675317017	0.01496792587429319	-0.01322761506018075	-0.000753502097130575	-0.05641461113588286	-0.04703650215296152	-0.009733328085448868	-0.01377929853529157	-6.766228731340318	-1.421375246919506	-0.2875794998128386	-0.1495653441527723	-0.7901795333070432	-0.6238348612595543	-0.09371578706672307	-2.056887738467886	-1.255974430489781	-0.6980572955988573	-0.1686715343446329	0.01359418909237913	-0.04036751789179042	-0.005242343501728662	0.03272722440570738	-0.07709195478414325	0.178603784716744	1.648862633937836	3.471832031652704	-0.2477896636056358	0.02189662387869144	-0.1195718935359612	-0.2873838611594507	-0.1378084588080881	-2.815831518549801	-1.62288756829194	-3.012704588891873	-0.04242989708143646	-0.1036595328851947	0.0007382103206953099	-0.4567622392673172	0.003529481307715179	1.664742144699461	0.02640779187294213	-0.5818929665297752	-0.4963121451448381	0.04876123135540514	0.1399965091240066	-1.376721321940234	-0.1013513482472529	-0.2564901017286076	0.746191897312212	0.8625624679757615	0.7187885726129175	1.797724403378786	0.6087531131924603	0.008477652930549187	-0.03667953593528394	-2.161727007987901	0.1752073193751283	0.2626515436099881	0.1834262573942777	0.1245077658764973	-1.394532335781436	-2.092435113296637	-1.953926447632808	-2.678905712375054	-3.369282707994966	0.02620383569376225	0.01380718369332798	-0.6644030080264429	0.5239943604608297	-3.187781016837045	3.186284031066379	0.001322808765647215	0.5608451498806297	-2.82090627850509	-2.945365527666967	0.9280125202818446	0.02771533485870275	-2.354499876642197	0.2292032011584982	4.231532927653572e-05	0.01624032835643211	1.039859638074652	-0.7829199845618293	-0.09075343707552309	-0.04376823294791993	-2.219828232896941	-2.58697413221325	0.7429273004839702	-0.144608331754508	-0.01460929417181527	0.0930417561105909	0.1212906437738616	0.119105610635829	4.918903445051037e-13	1.951131558422197e-13
0.08	-0.02306171851166325	-0.02995162414597686	0.08801602767421737	0.3065391676116294	0.9062298961869457	-0.001699875856329422	-0.2214892594150159	-0.07257363642380399	-0.09642015811626455	0.4202621706123658	0.03229266550168454	-0.08848363259614268	0.01517323920762402	0.03372380752295	-0.09205947841379059	0.5497993598708094	0.2141950913981897	-0.549799359870811	-0.2141950913982028	-0.4026802014193644	-0.04110773299455379	0.02476229195472793	0.05412032983590003	-0.146158764031186	-0.04477614780857219	-0.1118449811614233	-0.05281672444364987	0.5266629971069359	0.8986840314000616	-0.01543751534675995	-0.0144570330502642	0.8746559355894573	0.04139916377841441	0.7040428034174798	-0.7211128505635619	-0.6914174129446833	1.705192447908792	0.2354471963355972	0.1246351081075561	2.175922358672626	-0.9816175070944132	-0.115634793400452	-1.778091007908689	1.080101161614423	-0.9471699355726703	-0.1210196001751401	1.125887719338954	0.2582583597764895	7.529302224549433	1.589041246383494	-7.529302224549433	-1.589041246383495	0.5164142839569341	-0.3434544199263739	-0.01316169037177115	-1.453074496133287	0.3833097296651437	-0.1743672063893567	-6.014569575825723	0.6366113734118379	-0.3709332652691408	-1.136191929569914	-3.794965090917435	0.1714466487521975	-3.253111008340265	0.2920442056176666	0.003911850990372519	0.0133171886645725	0.002450650399590402	0.01129807791348741	0.03942573033750096	0.02683233957811777	0.01667450883285125	0.02403967570853913	0.001105740468463086	0.03298809573489515	0.25149860180576	0.2870842030684509	0.316584603092423	0.3186059571913804	0.06712386785744588	0.06036383237128354	0.001230173142506116	0.04355777829003784	0.00140748430912775	0.08277406876873503	0.002245739827529615	0.0410250624306094	0.001134509677337008	0.02581913121229079	0.001006307202245334	0.005932864300262962	0.001000697257371514	0.03216400066265116	0.06060931569487776	0.05731003165556863	0.09368996188773439	0.1145507183675821	0.1319830960874284	0.1738308764991647	0.002942530875531397	0.01895932922219306	0.001022593674481979	0.009828125870470271	0.001210808218302822	0.01431880273995417	0.005563078721718375	0.007865660815794802	0.002559204690926159	0.009860696213503533	0.03316077746227228	0.07699287309052423	0.01475967849968549	0.04486531345883343	0.2202634950170692	0.2129624929543233	0.001082012895976885	0.01788567120130584	0.001468779940406888	0.01166980128541949	0.001009154347958666	0.01512155924559262	0.007489405975693866	0.008586211978117628	0.001184394409472801	0.01932167407781043	0.02903247212921559	0.05611459129826279	0.001032904824271569	0.03138342054405903	0.02654176801986527	0.01887739952998523	0.02137177863897819	0.02771896153293174	0.00112663844386065	0.005126274175526507	0.001037128343858967	0.02122152483342539	0.3497490744728935	0.3619621598432675	0.02125562658482258	0.0343259647832783	0.002374970926036458	0.03119509057454545	0.1265437357155197	0.09263618009932517	0.1229842975540869	0.1026765033579959	0.1127359968761293	0.09286447866517564	0.1417215847962275	0.1594313566967993	0.2297578319229804	0.2198279626450941	0.001011998016719327	0.005697352572302209	0.001008430747095572	0.001081344163352769	0.137242696357486	0.09018920276574859	0.001001204432713129	0.02952742776731394	0.001001865283539864	0.03491407479220346	0.05691654157163326	0.05917383832875325	0.001002715198255111	0.04385247603369222	0.2868292073041402	0.2669319618169254	0.06007243154525128	0.1031623457855212	0.1756016600518242	0.2107279195308191	0.1879357157280034	0.03781385253525985	0.2359255132746792	0.05496005804360204	0.001000216503940207	0.004809374345575753	0.001000505104606428	0.00819910076710538	0.007010725567360286	0.0172266030814906	0.06087270381053249	0.06299540137923607	0.2670034161483867	0.2570021230431988	0.1237249954672114	0.1632143218355079	0.001020441835907575	0.01182315828906013	0.01127839405507587	0.02560866960076699	0.2091159597981697	0.1509090678579999	0.1788582667109482	0.1591068338347608	0.01464113862429102	0.0313366362012191	0.001003630990686501	0.001815845903963368	0.1285517672314769	0.05174270634650028	0.06011457110872186	0.07850661678947138	0.001002478229854979	0.004730742704486359	0.001005647460629578	0.01946392227341339	0.02570995478388971	0.1021431194135892	0.08521340678511845	0.1030218337056186	0.01169251307938517	0.0007270820581537301	0.002232451344862844	0.004942930776232735	0.1963789315324586	0.05822596868325956	0.2556903336585168	0.2934918023470541	0.001000400248264172	0.05199571951702969	0.01697921437481575	0.0306976992631698	0.001001650577798619	0.02599384739535696	0.001000939954360709	0.009714197937371006	0.001000309424903562	0.01220095656861298	0.001000625917212329	0.01265837543001141	-0.002088597607713584	0.01471785219858383	-0.01322706445667689	-0.001245517081222672	-0.05605994736364084	-0.04669481407102451	-0.009815684641990653	-0.01496824876371407	0.001046765974430467	0.001002024310262057	0.006073875227225951	0.00231419881326031	0.001003177625742678	0.191023143839649	0.2894330211014159	0.05014605505314402	0.001457122962153838	0.001150587374165857	0.001472930933630038	0.001000598221604741	0.001000445287711485	0.001000327162802816	0.06673233847523004	0.1370195921045069	0.2038357054518854	0.001057251313901677	0.001003996284587645	0.001000933775659405	0.001189824534986928	0.00123697454293314	0.002734852992460591	0.00100071990968427	0.1586948325982641	0.001006608773133105	0.001022792113354354	0.001001598839312563	0.001020016754860644	0.001000383839178641	0.06494379730252837	0.00100436724176639	0.01496656865062491	0.01170315434934447	0.001000160094498087	0.001037139889501956	0.334595962510171	0.02098457964680667	0.001002998468546505	0.1369571777287439	0.1366740619425319	0.1249157039344596	0.1862684729880912	0.2608345439885779	0.001023967318397039	0.001001592143626824	0.05901911389622664	0.001000361420584502	0.00100065212534972	0.05892487699385519	0.001002629637664594	0.1558198247209847	0.002834033831074138	0.07881454172557563	0.04879625958622343	0.1295748432928069	0.001000237406780203	0.001000555453603988	0.001001858067204083	0.05840781424100672	0.19740785388257	0.1759598433083897	0.001027457695756977	0.02406278688191259	0.004586873504463573	0.007267914676821317	0.03173516274997568	0.001004476830325386	0.02781250448080753	0.06357204677186956	0.001003409308804744	0.001004579244245361	0.05294655932901618	0.06173285685504196	0.001594900581740261	0.001408621903999267	0.08513647097386425	0.2082477195782374	0.001000215849083007	0.01387661792760224	0.001002296940110625	0.001001339096077354	0.001000452403084311	0.001000894512791894	0.00112781383182389	0.01220091651537696	-0.0139892745350568	-0.001826705472904735	-0.05262793014413104	-0.05001125519701451	-0.0117285873932624	-0.01979469808116589	-7.280558476203432	-1.587426673398368	-0.2594362104449545	-0.1052885374521356	-1.298560428558648	-0.738041360606547	-0.06702134102687003	-2.949192060195845	-2.049627193334806	-0.7532268146548968	-0.1485264160542231	0.01034661878264088	-0.01856650171447571	0.01507324774006279	0.02852218575111251	-0.00336551761146347	0.2149134110159619	1.949482237623351	3.576038126230021	-0.1663880031026322	0.02744635588191218	-0.06379439467043861	-0.1966161606671703	-0.1062292314600235	-1.31729589680397	-0.6803170511560039	-3.301266267295303	-0.01543888857442599	-0.034738472165246	0.0007339081279632458	-0.1816855586011087	-0.07617405516109935	2.374930263313809	0.02590632852764	-0.4531591672612466	-0.5490016772240631	0.01722810650296305	0.174654623236987	-2.474746962277073	0.005206478588013334	-0.1421798176357632	0.4917952096519876	0.5840909299737698	0.4910744210083348	1.370563980239417	0.1041993730700064	-0.01515120286312758	-0.02335077385681709	-2.661784651548548	0.2363446663944395	0.3567188342546093	0.1291456055273063	0.1029796831759901	-2.644517810734963	-3.06502431036066	-3.705160222511267	-2.355900370911697	-2.796320507450913	0.02060523652522352	0.04996656947438528	-0.1821882455721522	-0.4889373285721828	-3.208248090278343	2.688469097233599	-0.003715763360173856	0.7781855659149198	-4.225558688323558	-4.058401914046801	1.427240024762154	0.04024268494375118	-2.251746171089637	0.08393075489629641	0.03999839244238466	-0.03135558163333956	1.483326659949572	-1.219386162490836	-0.1301976246753195	-0.06725972827032296	-2.71062305913279	-2.344248498093888	0.9839130095740374	-0.1730162780175344	0.004061728550875433	0.09612795443606806	0.1295235878212445	0.1309247680259687	-2.066203678972729e-13	2.58303326019379e-13
0.09	-0.01625600971166411	-0.03683997943025843	0.08119403003705528	0.3233598376168896	0.908642459156716	-0.0004306886193527113	-0.1976688004384749	-0.08193556552539942	-0.0963074357211455	0.4021643542356489	0.04289210052726591	-0.09625188894256899	0.01368477543089034	0.04437346993054357	-0.08944879714269961	0.6255131515748453	0.2289924944565376	-0.625513151574891	-0.2289924944565723	-0.3967638544015752	-0.04440415939438239	0.02456932788968267	0.03977087369103642	-0.1423337915743169	-0.04623505837083008	-0.1757796434939325	-0.04404257227430587	0.5232973681056995	0.8861562419039613	-0.05516585566677346	-0.01283504924426435	0.8267795410510458	0.04350314615866158	0.649240346744676	-0.6598813560613316	-0.6597294478708697	1.658755358302182	0.2449174866892873	0.1281835363666355	2.569425366820186	-0.8980819133842346	0.15976628112956	-1.835194223796373	1.037463873550437	-0.6260762194980919	-0.1668441139936561	1.005810704816335	0.2516896067798756	7.554244080320077	1.361507446556915	-7.554244080320061	-1.361507446556934	0.663457940468352	-0.3155351531430668	-0.02479195478196836	-1.416292347945186	0.3812998336239264	-0.1191140732955668	-6.526387432283043	1.086212539933114	-0.2995091682511793	-1.36328390132683	-3.620254552759279	0.1551364004737676	-6.242536923063161	0.1367016876308981	0.00250798732696957	0.01203124862231793	0.001742239378612246	0.01074757980420619	0.0236021624629553	0.01695885886741661	0.00975682938798854	0.01816640600577547	0.001055456708167427	0.03232068046559333	0.2267486892263301	0.2563239093208213	0.3034424175916672	0.2972240651218964	0.05827696727874776	0.05348731687526005	0.001347235587334253	0.04209624180070588	0.001279085628253603	0.08284322975786587	0.005162482754751053	0.04282361312602989	0.001069157125699041	0.02599622848161938	0.001003449656634176	0.006265054774405014	0.001000524597149165	0.03248567199665042	0.06173008322524184	0.05773000458880335	0.1166819697234865	0.1335514046485912	0.1784982600213778	0.2173449806899461	0.002014514713077429	0.0177868421013085	0.001014192080987181	0.01008302332822343	0.001108008582839307	0.01356057298123619	0.003425977668323287	0.006519058432130254	0.001905624036069708	0.009275016168061534	0.01886573120032957	0.0650388734455687	0.008154422269780293	0.0387877724351084	0.1921958800170999	0.1801128874123622	0.00106331700006462	0.01765511561572588	0.001249016090230788	0.01121008837953173	0.00100548418989751	0.01515552782035399	0.004347787560755464	0.006601381310610267	0.001094244807448955	0.01911849518109427	0.04911253686739699	0.078931712555983	0.001019027345907908	0.03169495024677472	0.02001388859023363	0.01470125997403938	0.01576047112758014	0.02282512350490549	0.001064675080584261	0.005469362832316372	0.01992793065320156	0.03913388821857009	0.3392948934484765	0.336294104594792	0.02741618319366967	0.03756783861695916	0.001703865906195938	0.02989102094449861	0.1303320000795725	0.09647254776564138	0.1287160133310929	0.1074594549909941	0.1178543911807419	0.09685036122895176	0.1570194006169354	0.1683898533097359	0.2363773748355505	0.2179161032663125	0.001309823353932066	0.0059296178784253	0.001005006645259139	0.0009158354956062	0.1036105020195489	0.06744293319868745	0.01325233061817011	0.04438851933677693	0.02415988672497829	0.06186919436013515	0.05662240238360985	0.05908566044667066	0.001002949720475466	0.0448230307664965	0.2305265091525928	0.2362445725481579	0.0459882056835474	0.08193695801204272	0.1347545582404225	0.1685711236471832	0.1332607978836964	0.01838627563628258	0.1852123253805293	0.03103861996368611	0.001000231530447114	0.005074096207855064	0.001000538884985861	0.008561293540770164	0.004092595344099333	0.01483514824647747	0.05882058699916232	0.05876997976093962	0.2386876047452167	0.2261812357668353	0.1430220181977951	0.1836993286822156	0.001020407809432999	0.01188173648842457	0.02018725517531121	0.03402010246744657	0.1314987012411912	0.1088542335954543	0.1111412819484532	0.1150549847897264	0.04292336617727992	0.06372976771544898	0.001003921398017147	0.00224874331436075	0.08522390965434465	0.03241122657564895	0.06088718719139156	0.07842351775764923	0.00100311504562662	0.004996251274868694	0.001004769607896232	0.01944989782629993	0.04844477930819269	0.1176439644398868	0.0741226114475679	0.09253765877890827	0.008082997063883823	1.59491919613943e-06	0.001966735716370628	0.004492171629612406	0.1486383653832193	0.03296478693066095	0.238250286426517	0.2710483186378151	0.05704654189998171	0.1106856197178372	0.01878950122995689	0.03093996622087582	0.00100214144513735	0.02611601878450606	0.001001941175301792	0.01065960027502367	0.001000557669357325	0.01348952533520591	0.001001259510820843	0.01395779992369006	0.0009893991379380646	0.01211405733189158	-0.01377436462461372	-0.001288050741517691	-0.05195475025346574	-0.04975679983353967	-0.01147075918854471	-0.01728266951932746	0.001023908264376736	0.001001690851847249	0.004533700294182009	0.00213805902551003	0.001003055783715972	0.1737428942419701	0.2667003553041423	0.04439100539339001	0.001479386411046713	0.001140809342881457	0.013948403434322	0.001001561274905043	0.001000501715306172	0.001000359936087398	0.06004334751318504	0.1595007062438254	0.2929938481711067	0.001031255928198568	0.001006676648868652	0.001000985054901951	0.001156228648366128	0.001209732177946604	0.002429101931581303	0.001001033489044037	0.1305983513980456	0.001075367995463306	0.001017627157720584	0.001001720381502436	0.001011659946196947	0.00100037295820803	0.07948119233012328	0.001004767544371704	0.01070786085419759	0.007708922868278343	0.001000174188181913	0.07374832036252953	0.3028277265487641	0.04577668415169413	0.001002294617637062	0.1350867894577454	0.1376249031432215	0.1255244600107076	0.1756780017172902	0.2369261497021825	0.002124231898535593	0.001001317231734616	0.04988085876683002	0.04778869307710684	0.09058607942363804	0.05395888664535449	0.001003671090587871	0.09800875897504019	0.04983437198537418	0.06258394931933337	0.04280181726455942	0.06797742303300791	0.001000255426882074	0.001000589763940433	0.001001512914538716	0.05437756264860766	0.1764706410960295	0.1681937850341076	0.001014377601348777	0.03496195507832597	0.004113507929974548	0.00413453926374148	0.1128615125529359	0.001004009375449065	0.01936099640761683	0.06038341139664881	0.001004089500997092	0.00100324406860383	0.09424609614498833	0.05735358899680856	0.006390322488891749	0.00192626477961468	0.05789202646204718	0.2045444432710778	0.2265731239504503	0.02665891782181559	0.001002952918332479	0.001004374088530042	0.00100112364878181	0.001002785561109045	0.003956664128481485	0.009440775118410983	-0.01414973686419612	-0.0008996606167029174	-0.04731100923075753	-0.05261522130527495	-0.0129195711713246	-0.01758746742547023	-7.65943132535053	-1.892056205070859	-0.04704192105611233	-0.02105839661483963	-0.7282020132709517	-0.4493669135692125	-0.06269449158738676	-3.116055623622732	-2.184652994325551	-0.6333627859122662	-0.1401422184277937	0.003684424921039213	0.3558796396656201	0.01996182739202047	0.03578605963075958	0.06244314379483903	-0.1129532640764045	1.853409787088474	5.043272524912922	-0.08124622852120678	0.02462334854163187	-0.07869094814741505	-0.09006749431791239	-0.02772312106665444	-0.9974325621614499	-0.4978950823618353	-3.210428165319829	-0.0266772611828804	-0.04731884377792474	0.005282554051047376	-0.1882851864070065	0.009185445623208605	2.156360846545559	0.03445964931278329	-0.3801951091905024	-0.4419677242600139	0.04297379100742637	3.093560314396374	-2.621455706782599	0.6302944054288921	-0.1145439770613744	0.2739348374305591	0.3725714180835838	0.3057143871978276	0.4596102508381818	-0.4777253674760242	0.05097266811076431	-0.00929261841983769	-1.897269980438052	2.561648661370659	4.555561291932345	-0.1317666178268719	0.09092227258043209	-3.374299170276033	-1.340204784127159	-4.595514921040106	-1.494252718095596	-1.933507794972266	0.02980140374914994	0.03070712660485869	-0.2390289618567282	-0.3752000882357422	-2.940985358566097	1.442281434491122	0.01606561683781212	0.889529340783876	-3.623812231766023	-4.307318722571943	4.964899475318414	0.04893584453086976	-1.606534979975641	-0.09366807963467709	0.02573085624874	0.01368870571694834	1.599757379620849	-0.8953600073053513	-0.02562406788884696	-0.02502653476825119	-2.209529651163066	-2.137086078746167	9.477848871584605	0.1089976989138578	0.02575379407429568	0.09266648029914153	0.1278522604783522	0.1290387991917919	-3.260182570663394e-13	1.170193270390485e-13
0.1	-0.01023408377340673	-0.04321571426273297	0.07508649204909522	0.3397105508810102	0.9110852877023768	0.0008434188126975761	-0.1704756334751318	-0.09068154669462848	-0.09279309231947085	0.3836838470097236	0.05299550357369505	-0.1013970547017086	0.01203293776781605	0.05387534046773437	-0.08726945203188244	0.6997000007584812	0.2412466019546425	-0.6997000007584897	-0.2412466019546474	-0.3894789861926471	-0.0474125219194857	0.02427923621619353	0.02580497057487537	-0.138540465920398	-0.04719241261914839	-0.2374532206392106	-0.03173260405549716	0.5207264810764498	0.8715399947399884	-0.07723363799542567	-0.01131057928022278	0.7513978166537846	0.04429218587498905	0.5472862310328892	-0.618588760195691	-0.548525483102301	1.611201099680885	0.241500311488711	0.1256191471222721	2.850463956015359	-0.8584279206176484	0.5646894079195853	-1.854629177751377	0.9808947658050046	-0.4225518181032292	-0.153694375793666	0.8963293448275476	0.1719911276810769	7.22391372046951	1.080382134334616	-7.223913720469509	-1.080382134334617	0.7901185221847584	-0.2858416449814679	-0.03258721206059191	-1.376363890392741	0.3769803690751597	-0.07405594360144539	-5.562352538380495	1.343774583297464	-0.2119848708718846	-1.553883463144412	-0.2628534926463199	0.151943880367743	-8.754176980110357	0.02905567282913602	0.001789852763369622	0.01139054778582511	0.001386744472146162	0.01055196373773222	0.01425831260420698	0.01122697331890482	0.006081995315817363	0.01479725076456079	0.001030260031553922	0.03180955032798288	0.2041531420163625	0.2264993119101542	0.2868712131864999	0.2757548618296088	0.05071037221526919	0.04747084662538312	0.001416884271147926	0.04082770718903655	0.00120996919523559	0.08285173418517734	0.0127637448780765	0.04769471520132471	0.001036968175758488	0.02621068018608707	0.001002049821024087	0.006605988503979275	0.001000454706243357	0.03330773072622716	0.05933268952628171	0.05541027757963435	0.138760897995927	0.151674009479532	0.2384996225056281	0.273026123257154	0.001535489638196415	0.01707166850368009	0.001011334037603151	0.01034239709884362	0.001056633174263335	0.01292819595589074	0.002329054437511387	0.005717047365317386	0.001564145561947122	0.00896990692558978	0.01103324487014041	0.05856565124745817	0.004741270236399656	0.03565333323610536	0.1632384103816734	0.1499184631634976	0.001088363783135167	0.01743202532441374	0.001136478047108278	0.01092112971360901	0.001003710810952643	0.0152116652713437	0.002748040748312014	0.005360416018096129	0.001049166365347741	0.01897832576043166	0.06603258537854312	0.09859914539547905	0.001012291843318125	0.03203381427681123	0.01451027632444551	0.01131097004081621	0.01088185749012963	0.0186355711301766	0.001033706324053125	0.005817433318753513	0.06307082015805282	0.07680757633362591	0.3216364958335761	0.3102812133203796	0.04224001948649646	0.04667437523747496	0.001366962498678088	0.02898601365913311	0.1318039158776627	0.09808400712431754	0.1324630200967959	0.110129372148776	0.121078450997577	0.09897101231813706	0.1618953575202057	0.1693930598836596	0.2319047309210814	0.2104503729226477	0.002008311957337902	0.006504174014829969	0.001003157914803722	0.0009046586203715559	0.07894385711461666	0.05204778878551149	0.0416000089405243	0.07727590127221576	0.07665460727616796	0.1164504248829089	0.05420681380072982	0.05683879725460594	0.001003587912634054	0.045666741669488	0.1704091933514124	0.2018191958662582	0.05939438450907458	0.07315521930709379	0.1019629458937945	0.1214313017735294	0.095099007426814	0.008636043989115327	0.1270964537420458	0.01737908841539084	0.001000248054562188	0.00535464777705753	0.001000572930518424	0.008977946126233025	0.00261205877187803	0.01358749903499667	0.05586597900072893	0.0551103377516643	0.2123052292327338	0.1984812960004713	0.1510954441560331	0.1927349337729855	0.001013847613451829	0.01215715489775506	0.02990205482895016	0.04310782308386585	0.07887715159553474	0.08966474187106288	0.06523014653987599	0.08185344283111591	0.09331366545229286	0.1289048896523987	0.001003832681515516	0.002846543742903723	0.05466176490007638	0.0197723028090404	0.05987534899309143	0.07677090482941393	0.001003773559324818	0.005497910521384903	0.001003662925776047	0.01944045652609026	0.07862358562224288	0.1337965676922149	0.06582325355186126	0.08475640987036989	0.008595852864210288	1.15404927373235e-07	0.002091982277021785	0.004399711406635988	0.1064269214742583	0.01667704846448749	0.2255113332277493	0.2508973240722924	0.1790747170477356	0.2160283337686603	0.02585850939567973	0.03062821382853597	0.001002714909060055	0.02661654817257468	0.001003959794863223	0.01156180688756416	0.001001017522420898	0.0147512436777569	0.001002522150880997	0.0152407247835064	0.003901298250927362	0.009406031445016848	-0.01406377290001889	-0.000684198724148052	-0.04704173727449099	-0.05251343915988502	-0.01281643988943751	-0.01658265600073493	0.001001050554332704	0.001001357393426715	0.002993525361141447	0.001961919237764708	0.00100293394169626	0.1564626446442917	0.243967689506869	0.038635955733636	0.001501649859939773	0.001131031311602854	0.02642387593501961	0.001002524328204653	0.001000558142930142	0.001000392709372967	0.05335435655114367	0.1819818203831432	0.382151990890326	0.001005260542495672	0.001009357013166278	0.001001036334149409	0.001122632761740614	0.00118248981296639	0.002123350870709066	0.001001347068406349	0.1025018701978269	0.0011441272177907	0.001012462202098396	0.001001841923702869	0.001003303137539958	0.001000362077241942	0.09401858735771508	0.001005167846987311	0.006449153057772458	0.003714691387212489	0.001000188281874934	0.1464595008355708	0.2710594905873584	0.07056878865658169	0.001001590766729478	0.1332164011867466	0.13857574434391	0.1261332160869551	0.1650875304464904	0.2130177554157882	0.003224496478659422	0.001001042319836744	0.040742603637434	0.09457702473363287	0.1801715067219306	0.04899289629685216	0.001004712543519094	0.04019769322909562	0.09683471013967046	0.04635335691309054	0.03680737494289597	0.006380002773209529	0.001000273446983197	0.001000624074274222	0.001001167761879318	0.05034731105620945	0.1555334283094909	0.1604277267598191	0.001001297506960428	0.04586112327474374	0.003640142355487336	0.001001163850659349	0.1939878623558993	0.001003541920569743	0.01090948833442677	0.05719477602142678	0.001004769693199161	0.001001908892939365	0.1355456329609565	0.05297432113857538	0.01118574439604017	0.002443907655231403	0.03064758195023104	0.2008411669639184	0.4521460320518165	0.0394412177160292	0.001003608896562561	0.001007409081015491	0.001001794894504832	0.001004676609458892	0.006785514425139222	0.00668063372144497	-0.01431019919333545	2.738423949891073e-05	-0.04199408831738377	-0.05521918741353535	-0.01411055494938681	-0.01538023676977478	-7.891754826072664	-2.411995489719419	-0.1303883689663794	-0.03431212881826901	-0.4702413961181494	-0.2372184683112182	-0.03576431469568789	-2.762052792801743	-2.067089437894006	-0.5812177654696444	-0.1099260405361972	-0.001784693525673259	0.595943774264606	0.02254413483469703	0.03027083684128752	0.09671196150516059	-0.3330265774891216	1.773865947606966	6.009445801513477	-0.07492529836978183	0.02834161846991589	-0.03862384795884036	-0.0876978972032465	-0.05011507064096529	-0.221140407470755	-0.0916966862134616	-2.770230008673046	-0.01394582976231393	-0.0005876242616773397	0.005167683394965964	-0.03291248378197426	-0.0635722225821545	1.744992579669588	0.03137319405150885	-0.2959892427280584	-0.4081445465624378	0.01822447243576536	4.126919569233483	-2.543714167459463	1.178139035955294	-0.06236734874451139	0.04681354812400286	0.16148403492552	0.1180281260895422	-0.2204940275326105	-1.006574819899628	0.05330696317705634	0.007515584636478541	-1.191559620770422	3.84160273959351	5.881941025227411	-0.3025914564646923	0.07761091724411703	-3.392115293361162	-0.5762944966594568	-4.70176542051529	-0.4204313205474176	-0.7439392011240419	0.02377117792294073	0.06085853184547069	0.04657287904986603	-0.3757814067569375	-2.584058588275174	0.3985887460426333	0.03965227860972968	0.9134431158759351	0.3475098193061877	-1.888340496757004	7.983638109317458	0.07322328861780271	-0.9132349702468906	-0.2299720243748929	0.08722852763660917	-0.0304389654362457	1.613678305149804	-0.6788009588640112	0.01460390026085962	0.004400056464979467	-0.9159344018462628	-1.885750669351507	10.31447577957711	-0.2838201480296461	0.07973332832022663	0.08748880943174188	0.1241535030113852	0.1276248412605756	-3.324185221898827e-13	-6.416207080128002e-14
0.11	-0.005376627251859848	-0.04914525173596091	0.0704215956926631	0.355585477372906	0.9134481518088824	0.002056079217456668	-0.141008709077481	-0.09891345765739937	-0.08448600204314174	0.3651587413991327	0.06232445170691515	-0.1052023993489061	0.01070645633379327	0.06222879823079399	-0.0862039324967558	0.7696983414492693	0.250590359349211	-0.7696983414492846	-0.2505903593491996	-0.3810231700376189	-0.0501266814905135	0.02392550810972745	0.01219092348442835	-0.1348151156011862	-0.04776244670870363	-0.2721777986886734	-0.01776954904919611	0.519151723134229	0.8553745517280282	-0.04908987141859159	-0.00965912030584108	0.6674250508175703	0.04406723063334118	0.426806412679177	-0.5591222217576368	-0.381476044177856	1.564168523433694	0.2317909594815047	0.1158667719241247	3.038412220034534	-0.767873910952808	1.078805166025881	-1.852409736870882	0.8742737830344056	-0.3517592743835805	-0.1134199723703651	0.767088712495455	0.03819889277553015	6.765690805869891	0.7897314593296898	-6.765690805869895	-0.7897314593297109	0.8977122510960849	-0.2576353177007143	-0.03887162064870238	-1.346394508718421	0.3681917698190329	-0.0417286353688207	-1.519572891520587	1.441126548967469	-0.09567097227288707	-1.675456113277228	5.357960213645974	0.1772973051379336	-7.925662755920759	-0.06843966488472379	0.001404042870642986	0.01109084893791842	0.00119801125271014	0.01054941564943527	0.008716265019801521	0.007880821258714	0.003984981017038705	0.01271460825171188	0.001017007998030095	0.03145101719530247	0.1835303380562947	0.201195363538736	0.2690213336839727	0.256380448835173	0.04589333868368368	0.04362057865225967	0.001474141943907356	0.03984258745273316	0.001172990375718514	0.0828020745541513	0.01816973541676508	0.0523004657813412	0.001022514380813815	0.02641754555866153	0.001001353361838363	0.006916043258073799	0.001000435286848653	0.0344367366924833	0.05425631548527166	0.05100486911013756	0.1528670364690012	0.1640733269094328	0.2920660486818098	0.3231344798872432	0.001275746752871113	0.01660833887814495	0.001011327621395034	0.01060938910586738	0.001029343944408448	0.01242768711355825	0.001723892350409599	0.005161539755471881	0.001371954905938529	0.008813307566047708	0.006675236668088724	0.05582093373343403	0.002918969644338294	0.03455018070799034	0.1368350949026367	0.1249279776480715	0.001096717649995881	0.01706881645329332	0.001075703657225147	0.01077383124759954	0.00100293850721873	0.01529456849484724	0.00189520326451779	0.004502079690320977	0.001028358064441631	0.01888486536174765	0.08159673503145395	0.1149600446528014	0.001008825350947876	0.03238625960754977	0.01016149147349824	0.008679450464676395	0.007367965630492588	0.01552475778313778	0.001017290869695231	0.0061046160402482	0.1063604895101768	0.1188025640345016	0.3010573951300127	0.2862552625671717	0.05350572323388373	0.05763764897100787	0.001187947850742702	0.02821833589738106	0.1320497017475829	0.09802364259055717	0.1348080730201094	0.1111032630153453	0.1231133355254812	0.09970804654738294	0.1584846295367092	0.1634467913278428	0.2205271936298694	0.198294294743863	0.002555132366841788	0.00694219267239111	0.001270395367257925	0.001094466630509628	0.06714427725189179	0.04405152668249416	0.06468011222109855	0.1049923413001093	0.1041391273441411	0.1431199919703661	0.04971980027097571	0.05255283082616764	0.001004088455472564	0.04637825060280599	0.1208632996104672	0.1738155627985435	0.06596935263139703	0.06523724639349888	0.07568549486791758	0.08088258462189421	0.06607829347379147	0.007916616431042908	0.07652780818262549	0.01745307538447232	0.001000271045167125	0.005652129299335814	0.001000658563950323	0.009491977571576909	0.00183389674979176	0.01305640157386139	0.05555587163157905	0.05354464123846978	0.1881977311126903	0.1741856933288508	0.1489629223854234	0.1911384196299684	0.003869559144022237	0.01552908552059303	0.03666474053517346	0.04936442951733565	0.04761281563299254	0.09487628145001145	0.04070707883111691	0.07320040191601704	0.1181255802916053	0.1748059827511356	0.001003908701712853	0.003675601372372286	0.03736612573241534	0.0127373041551461	0.05724058404225359	0.07366444177661201	0.001004832436123805	0.006202148532239954	0.00100394677192012	0.01943850728104631	0.09144609069018703	0.1430728551408471	0.06231296202766892	0.08088884752784657	0.008967546249078055	5.04835526538481e-05	0.002586591064479878	0.004609519501607206	0.07102190530517562	0.01378126059148387	0.2143503165281487	0.2334283837917003	0.2379836838718636	0.2522422807724083	0.03017097087077064	0.02464163578978498	0.001002822494823797	0.02763795816866417	0.001004883932873766	0.01245843076151045	0.001001250622628151	0.01600278149021008	0.001003128054685039	0.0165110412072421	0.005351356113727113	0.006620784467834721	-0.01436813389308717	0.0009792131605033327	-0.04267843161011697	-0.05462931003657488	-0.01408384750234561	-0.01543214297921684	0.001002067490761241	0.001001394282840936	0.002482664557449151	0.001605549946583058	0.001003454277878195	0.1418394350474819	0.2269529718473589	0.04121070852539283	0.001561051935866156	0.001137398143053848	0.02206044905114607	0.001011656368401458	0.001000688169427345	0.001000434003292127	0.04326978856914385	0.167885882248878	0.3992458202651978	0.001004799071431741	0.001012982584438199	0.001000858887850655	0.001065358094332058	0.001162369857709688	0.001900204923643703	0.001001643261708112	0.08955585577884156	0.001072657293509691	0.001012405908207894	0.001002382573670623	0.001002883971817346	0.001012062472776572	0.1086710823341104	0.001005259966025425	0.004591946325060836	0.003499044187447535	0.001000221312568043	0.1792426504730611	0.2505119773342847	0.0641167088575626	0.001001331526553895	0.1317202491583887	0.1381193103911647	0.1260654205224624	0.1425094585417755	0.189096924444699	0.003043873418963239	0.002011984918597143	0.0609674722536477	0.09138215164959543	0.1054636687354858	0.04009708994644041	0.001004522052123713	0.04662814186656147	0.05440485393681713	0.0342460939866706	0.01917908998817229	0.003690773787918194	0.001000313181563048	0.001000852260051457	0.001036288337081336	0.05930222681481587	0.1394920375256535	0.1326391375135166	0.0118159321938448	0.04331916402455335	0.01086865354039447	0.01789160253969099	0.1152934484966838	0.001004365076444648	0.02090572788789843	0.05114309438299525	0.00100691981456848	0.001006216215269299	0.0845360781033373	0.0620031677982599	0.007818086425825597	0.003662530212235259	0.01582464678980605	0.1893066052374924	0.226899652883847	0.03133424985904912	0.001002363825466067	0.001004522880958502	0.001001237946028476	0.001002981891976324	0.005654087327397211	0.003787658087764304	-0.01471884264595689	0.003404088181958401	-0.0388626005799293	-0.05627327901169631	-0.01532988915762076	-0.01432315492525221	-8.013431897698863	-2.921530163079312	0.02720753803616289	0.02150351323673434	-0.2288457854587398	-0.1772140828148546	-0.03253328393841681	-2.316329187041992	-1.819098767440769	-0.2132854680962485	-0.08482755797902491	-0.007690905142786092	0.3165889647253108	0.01981460804766237	0.03195943014425973	0.1283989384284619	-0.540709616516035	0.6982865005350701	4.057238978797908	-0.02730949191147919	0.02622316164745566	-0.05240419010975028	-0.03471060188174201	0.00463224069645795	-0.2639990411640223	-0.1019445450488053	-2.239580329411998	-0.05537664219005711	-0.01974210075666918	0.01069749211656503	-0.1067740399178238	0.01870326745674103	1.534483134179843	0.03745269220997439	-0.2297922053063823	-0.2291160259512021	0.03447054547777691	4.193483504269795	-2.271033956377249	0.9631453995437108	-0.08419813766347253	-0.05534683585691613	0.0363923700631584	0.03068145503144038	-0.9687793363010562	-1.433579596699485	0.03010940572864021	0.03052927017074188	-0.413064550817152	1.740988011057844	-0.1812112629204846	-0.5404657769475043	0.06259940752590297	-2.229203369564486	-0.9387655302230047	-3.328622805875393	0.1406177127317629	0.5169686828759046	0.03322521242331442	0.04948933613986423	-0.09072974972665596	0.03265259037065892	-2.27545145270841	-0.7326934610912196	0.592769582081654	0.3641991574234515	0.3244514525122177	-0.1102491914909003	1.209724850885203	0.08991576988490729	-0.4926221778066123	-0.3896289988248363	0.06134931979511812	0.01491610970537137	0.305443679140781	-0.1215747580401087	-0.002237229686095881	0.03659600739974737	0.1105671525847208	-1.610462495409841	-2.106066289157187	-0.7505133811729862	0.1224162748127861	0.09135436474835983	0.1259738814023249	0.1268651566851428	-1.451969334635597e-13	-1.057801211549827e-13
0.12	-0.001645928731165779	-0.05423422844428778	0.06751652604558929	0.3710016078445509	0.9157354758859957	0.003139831013188917	-0.1097975631440257	-0.1056374176939697	-0.07157545862535299	0.3465952964230063	0.0702685576783563	-0.1086970834502578	0.009728177109606433	0.06907164480738887	-0.08656375190806162	0.8348125446395201	0.2570684734361368	-0.834812544639526	-0.257068473436133	-0.3715913903252203	-0.05257812924302675	0.02348753957489717	-0.001121899219934492	-0.1311745890229775	-0.04806254054770701	-0.2705848748697757	-0.003064270455976291	0.5189589765369788	0.8381058529938494	0.0192526343901624	-0.007785645364827287	0.5951788301596173	0.04303553370276657	0.3219346308665017	-0.4504766072166838	-0.1965601412305812	1.519441895630683	0.2263923056293159	0.09983742531690391	3.199308263176948	-0.5568377353756321	1.485380036213745	-1.862297050833889	0.7039263334734612	-0.3604197089241867	-0.08405393219014752	0.594207107084728	-0.1130766616332959	6.24708622036145	0.5072534728058617	-6.24708622036145	-0.5072534728058627	0.9853112336588922	-0.2332992812787004	-0.04943529773348052	-1.316119013175901	0.360015620874587	-0.02006789349107285	1.701147835290929	1.49221930068245	0.0644173981222204	-1.774534607588095	7.776894353737029	0.1963470737022329	-6.408867944457931	-0.1322926649587274	0.001211357843815069	0.01106987732363443	0.001103618611187001	0.0107360540448997	0.005606442988650645	0.006052922218876204	0.002746730682338258	0.01129488813692377	0.001010645168999134	0.03122706520710285	0.1647465336860072	0.1798208820581031	0.2511904596391281	0.2391467743518332	0.04445236481635288	0.04271614448421617	0.001532464909652674	0.03917656300426336	0.001157686007229764	0.08270704263332387	0.01879722338909882	0.05385414695554723	0.00101985868193484	0.02662668571487423	0.001001070355286155	0.007249563430239265	0.001000446239657439	0.03586190362847523	0.04684092958511405	0.04474299524690654	0.1556120222542229	0.1654855187334716	0.3309631963508344	0.355071171919008	0.001145534538312739	0.01633410136300384	0.001013138082915234	0.01089018790586514	0.00101561559123164	0.01206158676203075	0.001391846566892218	0.004796695786303621	0.001265722525819342	0.008779292580827245	0.004333654882473502	0.05456175150706451	0.001999822370395396	0.03415422782226542	0.1150558122530128	0.1048925918752884	0.00106514510531054	0.01639087852560334	0.001045293528281431	0.01070888706103788	0.001002823011933442	0.0154113057300439	0.001466903028674141	0.003864550055404737	0.001023810627569397	0.0188288529769428	0.09640820808937774	0.1294347253267941	0.001007139025368839	0.03274960452372096	0.00700674676240746	0.006725575278405499	0.005464721288709485	0.01375129254905233	0.001009103164451569	0.006412013700669927	0.1428010359235996	0.159105357085579	0.280156333312315	0.2646693747289221	0.05652720535539986	0.06490987700419934	0.001098273201191237	0.02744145222442176	0.1315885061151092	0.09704786278757283	0.136014800527552	0.110919184183536	0.1242804960946266	0.09961069612421157	0.1474739884818635	0.1500170801044854	0.2043719606836848	0.1816000053718363	0.002738667125241938	0.007022614877325345	0.001909046956119155	0.001516909079388677	0.0693734500767656	0.04367906274946835	0.07529949436613238	0.1128817163948281	0.08689006735115226	0.1201625265208112	0.04316402911172648	0.04631220276121817	0.001004243306211518	0.04687690058223521	0.09173667273407761	0.1568232874873141	0.0502806379677059	0.05575059981939082	0.0546971659513505	0.05644594973475045	0.04091415197049696	0.008729836319682389	0.04380306348936041	0.02288310383161892	0.001000302412085762	0.005969153743459161	0.001000815510057246	0.01011856442750183	0.001460970058305195	0.01301415647072536	0.05943340399218048	0.05516359928421651	0.1665503811642227	0.1529644768131006	0.136539151780191	0.1777850268223451	0.01063698764784405	0.02317326126220194	0.0390026956371071	0.05091822596455268	0.03275543734729603	0.08874683804186252	0.03461048319595395	0.07428882889659531	0.09866503582481527	0.1533622734792691	0.001004358478868673	0.004591409793254275	0.03241874076813851	0.009942710907327467	0.05304128809503248	0.06901215660026451	0.001006437205478048	0.006879501821943131	0.001006243321290909	0.01943611845436932	0.07627723495964746	0.1411827311664763	0.06440066785593088	0.08178764974151238	0.00749370464767838	1.231631993950032e-06	0.003441417562550651	0.005112320452065441	0.04301544110055844	0.01436419802293882	0.2029228849147403	0.2186395719912448	0.1878807037017324	0.1932194097789663	0.0285579706869439	0.01887758777601846	0.001002253408281983	0.02902222574678081	0.001003901939667964	0.01337926217010174	0.001001088496674913	0.01726711774401914	0.00100258306357036	0.01778656218086143	0.00508042400283239	0.003763718386320215	-0.0147420165258576	0.003784819750360211	-0.03913633789702249	-0.05603732806091212	-0.01531920617880428	-0.01434391740902895	0.001003084427187411	0.001001431172253573	0.001971803753758744	0.001249180655401762	0.001003974614069898	0.1272162254506718	0.2099382541878486	0.04378546131714959	0.001620454011790045	0.001143764974510113	0.01769702216726887	0.001020788408624968	0.001000818195938968	0.001000475297210174	0.0331852205871454	0.1537899441146128	0.41633964964007	0.0010043376003602	0.001016608155714979	0.001000681441561091	0.001008083426924523	0.001142249902457679	0.00167705897658223	0.001001939455011105	0.0766098413598568	0.001001187369245528	0.001012349614326435	0.001002923223644451	0.001002464806088666	0.001023762868689056	0.1233235773105068	0.001005352085068002	0.002734739592350861	0.003283396987683222	0.001000254343274146	0.2120258001105497	0.2299644640812105	0.05766462905854351	0.001001072286378526	0.1302240971300311	0.13766287643842	0.12599762495797	0.1199313866370616	0.1651760934736097	0.002863250359266629	0.003022927517360086	0.08119234086986205	0.08818727856555762	0.03075583074904042	0.03120128359602905	0.001004331560732619	0.05305859050402748	0.01197499773396496	0.02213883106025145	0.001550805033447647	0.001001544802623831	0.001000352916142405	0.001001080445829769	0.001071408912323773	0.06825714257342294	0.1234506467418162	0.1048505482672126	0.02263056688074597	0.04077720477436168	0.0180971647252986	0.03478204122870902	0.03659903463746949	0.001005188232315677	0.0309019674413703	0.04509141274456289	0.001009069935943814	0.001010523537620405	0.03352652324571575	0.07103201445794462	0.00445042845561724	0.004881152769239983	0.001001711629377302	0.1777720435110663	0.001653273715878706	0.02322728200206845	0.00100111875437042	0.001001636680909325	0.001000680997542926	0.001001287174495391	0.004522660229655215	0.0008946824540836159	-0.01512748609857838	0.006780792124418003	-0.03573111284247479	-0.05732737060985725	-0.01654922336585471	-0.01326607308072947	-8.074768156013942	-3.124196488520198	-0.07464292183994996	0.003525168020578956	-0.1665907920540659	-0.1046339887216551	-0.008848085812135682	-1.976159414644717	-1.638941735674712	0.007948995501435083	-0.04610698298147879	-0.01085915145274142	-0.01447010689854368	0.02299909162335718	0.03496392046059162	0.1559441554556666	-0.7043196562662528	-0.4235591735661521	2.375112881849484	-0.03710687619134917	0.03110297705041416	-0.01174214976008552	-0.04956516897485969	-0.02559819556782199	0.07596665000895529	0.04974324225863462	-1.779210060141871	-0.07689164112842066	0.01588323151959525	0.01193448575098444	0.01124885463997896	-0.05608268228390371	1.36774886300708	0.0335531111836832	-0.1604603647715637	-0.14067492397068	0.02226746022830483	3.788480639272513	-2.055701584467669	0.4399298958873123	-0.06420853101808892	-0.1362695057194001	-0.0701099047516156	-0.04884880439266981	-1.717182561012919	-1.9142170585434	-0.01821232734339531	0.05404247238412841	0.3332000132258564	-0.1238102470404527	-4.043465482174012	-0.6935237837609088	0.0350391264785499	-1.189843742064203	-0.8900292287605501	-1.479348967616952	-0.113901831206538	0.3272690944884831	0.02767976230460453	0.08336961397764056	0.1443433505809703	0.2611495050401543	-1.969181357101622	-1.952786986871086	0.8941013023937718	-0.02711888136564734	-1.920686778114713	0.05995308236614558	-5.485322364797363	0.09057344695419871	-0.06515388904153435	-0.5391364490699244	0.0818515833547363	-0.03052689489826383	-0.6196039794365532	0.2744719523655734	-0.005320113396033594	0.06299862756519857	-0.2201893409548528	-1.349724973325213	-8.732887819855113	-0.2393141430344305	0.1523048446889622	0.09233031633627349	0.1267131912575523	0.1286657512051909	9.167128445503658e-14	-1.11612697794166e-13
0.13	0.001146334148868926	-0.05813351277045439	0.06645349350355938	0.3859914419912947	0.9180023495979901	0.004042418508305039	-0.07701226014060729	-0.1098680568765239	-0.05564025656499291	0.3278210196815839	0.07641333474110584	-0.1124731776939201	0.008980092012023618	0.07414309956069425	-0.08843620696950777	0.8938617955123653	0.2607460567783898	-0.8938617955123678	-0.260746056778382	-0.361420010832481	-0.05484090111774277	0.02291728900279427	-0.01415144641081984	-0.1275790379634634	-0.04820065193439094	-0.2552021642216556	0.01197023651925039	0.5206303366440695	0.8199167471124571	0.08959850841730835	-0.005908806006466497	0.5345221395552215	0.04152861783138959	0.2387789616296256	-0.3333549681914323	-0.01929787313150836	1.479470094289499	0.2270041807000177	0.08069777625920596	3.350607119486233	-0.2934794221904352	1.672175688517259	-1.896805211600334	0.5311473650641159	-0.3976159019070987	-0.0658386187534902	0.4261294014202765	-0.2587200067379503	5.560804462647268	0.2233479551774991	-5.560804462647284	-0.2233479551775129	1.046901137204427	-0.2210003967002567	-0.06395601007114851	-1.293298285044768	0.3599659659025727	-0.009033991641640163	1.382522541889018	1.501895510331551	0.2684682639346323	-1.854669583024231	6.075327019207389	0.1788371869690662	-5.741172897754859	-0.1661406078200055	0.001109147944605142	0.01119379340222505	0.001053512631153769	0.01103176978691708	0.003710045102753375	0.004944241784664063	0.00198206576271649	0.01029254579386764	0.001007367999925305	0.03113616656705108	0.1478007332411843	0.1614396142701063	0.2341116915238144	0.2235837844204433	0.04249219041207971	0.04151641327931986	0.001531930931653861	0.03875628460707611	0.001144674456366314	0.08258233583912984	0.01868053009634241	0.05381417270577894	0.001023192566372638	0.0268483636725603	0.001000965906286497	0.007613095876856912	0.001000469093417869	0.03756424632716791	0.03938486478379775	0.03839563191315928	0.1537320711334007	0.160596109537183	0.3616242356992406	0.3759164792215123	0.001076019788962381	0.01617118934369914	0.001012918227499364	0.01118653321945813	0.001017294409270969	0.01180758028986417	0.00120316003013969	0.004531555842506034	0.001194055797063963	0.008801563661341813	0.002996482077446311	0.05432195942048006	0.00151159346811913	0.03429285125739356	0.09609035991701238	0.0882001597114406	0.001034038576582601	0.01547773664612741	0.001028160638494811	0.01073845194596273	0.001002802849269382	0.01555827416982896	0.001239453916312204	0.003360951640751697	0.001051398594619506	0.01882007162963016	0.1094203199393629	0.1419403737688742	0.001006225041773843	0.03312750689679748	0.004915030780457536	0.005386890492764939	0.004351737519014373	0.01263761944649767	0.001004782359990874	0.006709485508908686	0.176113791723608	0.1954628178833693	0.2597953380394631	0.2451921936362585	0.05969759904374496	0.06868933550674027	0.001050635443650512	0.02661373708675826	0.1301933894418521	0.09514907414903324	0.1359403196152718	0.109585945947536	0.124478704550687	0.09864533418078512	0.135573280352577	0.1350030325935946	0.1877641368014971	0.1628834213838621	0.003129500734473062	0.007203032874332811	0.003108187604953374	0.002339095997858799	0.07724223418160063	0.04778599794300497	0.08182119043858704	0.1143393746258114	0.06412157482470172	0.09269722759438731	0.03675618238842955	0.04023403244658937	0.001004076405555868	0.04713257128837993	0.07550558112652574	0.1466814837596752	0.03213273915606781	0.04835728363505162	0.03829547534585472	0.04531846189905556	0.02265892231605105	0.00485256903207747	0.02610319684756406	0.01958474392192361	0.001000340240019638	0.006300236000754194	0.001000971262928797	0.01084141265691741	0.001261589330569002	0.01327596711144979	0.06505521917357188	0.05845602676631727	0.1472738443973657	0.1346283897962577	0.1222438790997174	0.1602380279434082	0.02132961969990829	0.03469748576807982	0.04094809556689008	0.05154377648852355	0.03188447131213509	0.08931395019152599	0.03522058877915657	0.07571275163670331	0.09128311602718686	0.1349544184507838	0.001005211787102077	0.005449330953996591	0.03329227499224503	0.009296618880194918	0.04894203138961237	0.06434308585321517	0.001006724632111635	0.00746124326463188	0.001010080884307631	0.01943053612544577	0.0539866445114775	0.1361991464965408	0.06777615897629652	0.08429804207021326	0.005699528478509394	1.846445631204205e-07	0.004398485895506688	0.00580329556990873	0.02364239499208529	0.01016992328450156	0.1898880395287317	0.205546341961936	0.1271356492158565	0.1346794254800605	0.0235558822067584	0.01729066833992302	0.009063875274304712	0.03925855757861259	0.001002743628939298	0.01426698184758611	0.001000863885824562	0.01848354296152281	0.001001903678474884	0.01901484080048145	0.005274678655030646	0.001130387536136321	-0.01500346316722854	0.005964635276624207	-0.03638318103669392	-0.05688132944908577	-0.0164965563011922	-0.01317445965017652	0.001002401966095946	0.001001286880194233	0.001486431714153739	0.001125362631687267	0.001003942923392049	0.1156632784269152	0.1968840625526248	0.03702267432354555	0.001455987693308222	0.001120432397959126	0.01927749945466197	0.001031632091033131	0.001000890218006549	0.001000507750114171	0.02810709669789168	0.1481447542927528	0.4313135930609772	0.001003062381338375	0.001009373837711123	0.001034575697932534	0.00100529198657808	0.001100086125580512	0.001517571412250833	0.001002053195182428	0.0627952344174519	0.001002061377842343	0.001008618550887049	0.001002662265372629	0.001002394854104143	0.001127788809062607	0.1314123593283697	0.001005207685678076	0.002665041510708418	0.003085983149402694	0.001000312284414066	0.2431231695520513	0.2136328284998838	0.06882162512685082	0.001001023768749181	0.1262588955394268	0.1342227777286462	0.1237002297156357	0.1150756176646184	0.1547129534542858	0.004111346699314361	0.005497833195478721	0.09294628287528511	0.09237662644788706	0.03683881855485242	0.02739570479851518	0.00100353987412919	0.05417737443602312	0.009107755615283535	0.0151939711736018	0.001337241917846562	0.008897412355146458	0.001000402188269338	0.001001178110672756	0.001038922005052396	0.07553323489912159	0.1109800039753478	0.09742453405991564	0.04195732888993199	0.04537629346749922	0.04168837132594358	0.03691638374076724	0.1184818273057198	0.001006871076471857	0.03721039308530636	0.04290504463586502	0.001005292514005524	0.001017079024615191	0.01853704702998164	0.07300248062766164	0.003237209289350869	0.005848773251067452	0.001001084340547854	0.1590222176357302	0.05355265098951027	0.01332546491140909	0.03164330472324704	0.001001454881220366	0.001000587111589777	0.001001120080030632	0.006070548047529125	-0.00131437924840549	-0.01516569146351963	0.007491525324652848	-0.03415167873174082	-0.0573684979086422	-0.01763177277185007	-0.01193171114688177	-8.070324913828742	-3.091752422250633	0.05857971858856145	0.04488892865046409	-0.07289991773957992	-0.09106552068874731	-0.005654310911706794	-1.69929234341168	-1.465116643751304	-0.2334292774169588	-0.0363415901301927	-0.01375619814713296	0.01260759966955807	0.02132921153986178	0.03742094985232983	0.1833039332533067	-0.5783131285251762	-0.5487425765884846	1.810723228758013	-0.00369886176744977	0.02930946886680368	-0.03089304797193432	-0.01350817201347754	0.01692910935696949	-0.06666104925990438	-0.001567141152806932	-1.560007673532258	-0.102578481207307	-0.001501239034350485	0.01671034363001336	-0.08005256323917562	0.0280184043433374	1.126797736217822	0.04058839454118534	-0.1057699408831784	-0.0868435779515488	0.03299084228176488	3.497190202469733	-1.82940742165274	0.3601261552993836	-0.0937786092695303	-0.2458985225703673	-0.1993444157306048	-0.1465864928191891	-1.307278142218884	-1.78626592004989	0.04395184210018015	0.1076224389280105	0.491205081196734	0.273887388682935	-1.673242546888477	-0.535710763778915	0.01597538887346417	-0.8514160516668227	-0.5699595052447984	-0.7881361816331254	-0.4979674167405882	-0.724589028235011	0.03595799896135021	0.06794944495681868	-0.03020270527320891	0.385631005752992	-1.698979815764468	-1.561481371991714	1.371858755565796	0.1332049144505728	1.30308819149556	0.1392658831995782	0.8800683667539501	0.08088203112993972	-0.05194900331560761	-0.407329620517806	0.04490970812850747	0.01444892299688597	-0.3983589685746887	0.2313685130085136	0.003291732833697999	0.0744581360848119	-0.4971269332180572	-1.299497812332459	-3.353735275035939	-0.08692961089250029	1.74765231153537	0.08558884764483798	0.1170636194112742	0.1178877977791658	7.115046727395564e-14	-9.669309897039491e-14
0.14	0.003174870831710228	-0.0609808220118223	0.06706553846376533	0.4006099129419279	0.9202759943786064	0.004754140589548032	-0.04292832511465876	-0.1115907925588143	-0.0387216386018222	0.3085742539085921	0.08101387069941947	-0.1167057367303609	0.008405894122311929	0.07771514398803296	-0.09168426516472188	0.9459894440612571	0.2614371277302249	-0.9459894440612602	-0.2614371277302254	-0.3506946381348209	-0.05703304323773953	0.02222159550579308	-0.02705802212170811	-0.1239578422074367	-0.04827281253645623	-0.2427918590808293	0.02671790807008225	0.5243006146284441	0.8011848010466841	0.1364201061246316	-0.004212573845386292	0.4799813177778579	0.03977171957630415	0.169189391426883	-0.2400815902565587	0.1384553592165091	1.445169256408567	0.2277465193475997	0.061664342542279	3.459034667686507	-0.05525703531910299	1.682063216778126	-1.95679485713362	0.3950781126050822	-0.451712667475417	-0.04927648898673184	0.2943250414265979	-0.3881972884105188	4.862765755569812	-0.09004900527794683	-4.862765755569812	0.09004900527794597	1.096109874643151	-0.2191733303349767	-0.07452388271318887	-1.291524717176479	0.3651445601771606	-0.006877736567336318	1.106666733834301	1.434852215803315	0.4642009735788923	-1.88310264446424	3.072039089772007	0.1602256342563629	-5.185694179051474	-0.1822891417009701	0.001057700409132366	0.01142454331983484	0.001028393702397619	0.01141925158413692	0.002510045933320642	0.004239831404954287	0.001536442764019703	0.009568956906908137	0.001005714360018878	0.03118752561432454	0.1326659734904312	0.1458510711807259	0.2182218032252519	0.2100152336138432	0.03828763868012386	0.03833687811674984	0.001449465609804975	0.03848187332816065	0.001126500744956408	0.08243843885524416	0.01938424104521377	0.05422894580346112	0.001030283047607242	0.02705312417828973	0.001000949737819122	0.007991550047098275	0.001000496749220186	0.03950357327298431	0.03294953685200478	0.03291353031530091	0.1503576323478593	0.1546222689837536	0.3865848203284653	0.3916211294963002	0.001040629558962767	0.01609565744684867	0.001009189415488164	0.01149924494685999	0.001035088328300714	0.01160704773707931	0.001107375440690869	0.004325625302457912	0.001137133660458057	0.008855408723578984	0.002243340061540672	0.05437381088256894	0.001267040867559292	0.03453191328071101	0.07882793189308758	0.07367781238656802	0.001018927916137786	0.01440247397261004	0.001017731249796054	0.01084824258912461	0.001002662227510331	0.01573053543117647	0.001125617676056975	0.002901818275967693	0.001117216442152619	0.01886306026838775	0.1201592023227833	0.1518390182673139	0.001005696041204255	0.03353259303714529	0.003820359613889404	0.004640309490050428	0.003691841971968013	0.01191874336181187	0.001002651999284245	0.006987109363639792	0.2073544794475884	0.2293327347786698	0.2405033125154222	0.2282877705441153	0.06642682596913496	0.07299568712375447	0.001026798545451318	0.02571699778372857	0.1277484551968396	0.09208168632453448	0.1345058209847148	0.1068761624032703	0.1236536595305546	0.09663170809730126	0.1263571842649921	0.1234384932392625	0.1732064689194974	0.1467313633508823	0.00394668931773313	0.007694770026420591	0.004938699266063987	0.003613908410280168	0.08670469693869247	0.05356352548767835	0.08726899372011918	0.1155303740773953	0.05360515425303394	0.08222471070749166	0.03150320559580491	0.03532597779335432	0.001003596953906674	0.04719401584224518	0.06657138537671822	0.1395369854899053	0.02072409667739174	0.04472489977171166	0.02590953530320801	0.03984347445985422	0.01258217015518865	0.002042172176297763	0.02016845816252929	0.01363836423065961	0.001000383793008409	0.006636739918937725	0.001001097956958484	0.01161254158777396	0.001145592057893365	0.01364567270727836	0.07136145266748709	0.06264211968680147	0.130276401354268	0.1189660051078337	0.1105259021084377	0.1464580277211215	0.03590695313108241	0.04983273950930132	0.04411669660708583	0.05320184281949102	0.04244067188083298	0.1001881815407697	0.03654483251350638	0.07536283491149944	0.1211873630343477	0.1524899809674527	0.001006480069325845	0.006206475334806245	0.03671598912113238	0.009146041102289384	0.04569539209188659	0.06061252578648627	0.001004978614585752	0.007985956042743915	0.001015277989497605	0.01942586666019147	0.03425759984181184	0.1327906315147813	0.07051042049109665	0.08649025999430429	0.004187745803139805	3.068662721116503e-05	0.005359030106721906	0.006586717975397721	0.01301162022488411	0.00685243282875132	0.1744769698613248	0.1920380801486914	0.1085899067781059	0.1185721795760094	0.01613701505278081	0.01696179822401554	0.02789244305235087	0.06102908777453707	0.001002073818986535	0.01509854369265231	0.001000704670659903	0.01961822547547043	0.001001480568175378	0.02016227463752507	0.006371355417679254	-0.001220097215584408	-0.01511608229097969	0.007165062585535144	-0.03441250600942855	-0.05719008144433359	-0.01761070594598505	-0.0118950657746606	0.001001719505001337	0.001001142588138184	0.001001059674550149	0.001001544607979468	0.001003911232719066	0.1041103314031588	0.1838298709174011	0.03025988732993994	0.001291521374822159	0.001097099821412717	0.02085797674205744	0.001042475773447841	0.001000962240074025	0.001000540203017728	0.02302897280863592	0.1424995644708935	0.4462875364818852	0.001001787162316906	0.001002139519717991	0.001068469954338656	0.001002500546232929	0.001057922348705877	0.001358083847921411	0.001002166935353871	0.0489806274750471	0.001002935386444882	0.001004887487456344	0.001002401307102189	0.001002324902116501	0.001231814749649252	0.1395011413462318	0.00100506328628951	0.002595343429065959	0.002888569311121998	0.001000370225586332	0.2742205389935533	0.1973011929185572	0.07997862119515813	0.001000975251125222	0.1222936939488222	0.1307826790188722	0.1214028344733012	0.110219848692176	0.1442498134349612	0.005359443039364964	0.007972738873596541	0.1047002248807079	0.09656597433021658	0.04292180636066431	0.02359012600100438	0.001002748187526015	0.05529615836801867	0.006240513496602989	0.008249111286952385	0.001123678802248481	0.01679327990765453	0.001000451460393652	0.001001275775513863	0.001006435097795853	0.08280932722482032	0.09850936120888043	0.08999851985261467	0.06128409089912067	0.04997538216063933	0.06527957792658731	0.0390507262528267	0.2003646199739724	0.001008553920628131	0.04351881872924212	0.04071867652716769	0.001001515092076064	0.001023634511605644	0.003547570814246147	0.07497294679737733	0.002023990123080804	0.006816393732894968	0.001000457051718385	0.1402723917603941	0.1054520282631412	0.003423647820750116	0.06228549069211395	0.001001273081523973	0.001000493225632927	0.001000952985560027	0.00761843586540301	-0.003523440950894631	-0.01520389682846087	0.008202258524887859	-0.03257224462100675	-0.05740962520742712	-0.01871432217784541	-0.01059734921303419	-7.979102135408768	-3.170573554867153	-0.05327615365499298	0.02187837914856559	-0.0857367811645855	-0.04888329753182933	0.01960345162704906	-1.41761447492112	-1.240053910716358	-0.388011796076364	-0.01693355933086333	-0.01469718937793742	0.07647936259377661	0.01961560125164172	0.03794826518868374	0.2033410048843195	-0.5312673091182202	-0.6404454449961537	1.34698147630514	-0.01963085159018519	0.03437625977711613	-0.001047365832088276	-0.03772328812909394	-0.01928339902954213	0.1342953596828705	0.06983095988761724	-1.345193092345227	-0.1093157999421163	0.03192838304332068	0.01699305006956501	0.02014186448259365	-0.04572874764062303	0.8463480742805437	0.03898986467959201	-0.04203960820477085	-0.06171552039615161	0.01829786953635176	3.290971858775113	-1.541149984362557	0.5453085187819731	-0.07801336411337674	-0.3699893429099157	-0.3454189664071232	-0.2585016324032313	-1.027280929675112	-1.401311867539424	0.04405150367330286	0.1445675711703986	0.6673184834500083	-0.1771420029200602	-0.6449090742671235	-0.4595006514810915	-0.003806103968960643	-0.5903826504909491	-0.1378427645647172	-0.3488488883197063	0.09947225515190446	-0.2023348618381559	0.02876409449396767	0.09302575427879051	0.1659223414848586	0.4398825927242491	-1.434440891420425	-1.199387255526873	1.616307149471901	0.1793842800424313	0.1407370618051183	-0.2948148106937158	1.70336114423652	0.07041809100116296	0.03394896079180316	-0.3514343129913037	0.07044585036822894	-0.03034433533841583	-0.3045900417706505	0.2108370714366553	0.0009896806253051945	0.08148808509547407	-0.04483248442965578	-1.43273133011308	-0.2463401408858188	0.01229572100187083	2.459144517490365	0.08109874984620344	0.1103646505308175	0.1124967946742851	-3.284787480431793e-14	-7.504306486134127e-14
0.15	0.004577397768900327	-0.06296759881146841	0.06907745155350969	0.4149123133944415	0.9225497738836569	0.00528747466164472	-0.008054745066257456	-0.111082845684976	-0.0223650238889876	0.288611132452599	0.08440728261867486	-0.1215074234096952	0.007963429232932397	0.08008452515353506	-0.0960656568054522	0.9912978724882384	0.2589028148961903	-0.991297872488224	-0.2589028148961833	-0.339477956560894	-0.05922828695509286	0.02145277758825132	-0.04005705304348615	-0.1202887864094285	-0.04835084186727812	-0.2281397287418789	0.04042268998656872	0.5297356140689702	0.7824643470371504	0.1532794102754713	-0.002600268654781407	0.429636940928707	0.0379036846661878	0.1103350683719692	-0.1582142051465565	0.2549361597766757	1.415894994671097	0.2264778866527139	0.04589807355678883	3.512654860704528	0.1497258526897522	1.577211355505379	-2.03230297376354	0.2878165151939041	-0.5027289566789193	-0.03788502373974734	0.1809718821733769	-0.4796900110438135	4.198667447252897	-0.4120127147756569	-4.198667447252911	0.4120127147756422	1.14735141086856	-0.2198070866953502	-0.0785377885059282	-1.31033535694283	0.3678674231400403	-0.008626277708710718	1.825979811409787	1.305642827023343	0.6176546694833459	-1.855153565420245	0.4586908328742864	0.1625454573127801	-4.858252756185325	-0.1911869620278997	0.001030331193041844	0.01171519097997603	0.001015053701732679	0.0118687295736439	0.001772286924975486	0.003799822653069752	0.001274611759372217	0.00904788734810716	0.001004884345893532	0.03138881527424495	0.119720993589482	0.133134546884725	0.2038378495533083	0.1987934172574012	0.03298686417753383	0.03413540400690813	0.001473844689795154	0.03846868680274493	0.001106207965554984	0.0822864177989707	0.01924434699631668	0.0544686702445158	0.001036158992660822	0.02722209823256802	0.001000972777665883	0.008374421831453434	0.001000531064383489	0.04162255891298359	0.02586050505189884	0.02707607227379358	0.1443206170346521	0.1469849319923161	0.4063185277040008	0.4027900879826865	0.001021946259907662	0.01607933349994457	0.001930809870088562	0.01272887262170851	0.001134133168882645	0.01153338562934803	0.001056634956361453	0.004150919737545326	0.001091883892350155	0.008928706958937197	0.001785630321049573	0.05474600150823115	0.001137315575201577	0.03492239170962233	0.06428314346542234	0.06172826273108722	0.001011095781470424	0.01322029219072771	0.001013201005099943	0.01105714480106235	0.001002591783246103	0.01592594156092047	0.001065218593699579	0.002494607459010386	0.001179104967973038	0.01891165496709971	0.1287720913425954	0.159021425703207	0.001005384542185809	0.03397097475045727	0.003171355963881171	0.004206640255607008	0.003241022547168339	0.01139237687079338	0.001001571317744138	0.007210004395173492	0.2365089803906185	0.2612837256964216	0.2226052282439281	0.2142605222484901	0.07188121615309077	0.07820232352991685	0.001014141768484846	0.02477008321635608	0.1238436022003852	0.08772295949479507	0.1313717054777666	0.1026819733432693	0.1213960596220284	0.0934181321963785	0.119574029978118	0.1147802624509695	0.1609858328591822	0.1341034643275536	0.00485830818697406	0.008246280215721205	0.006957021705472064	0.005110283052003874	0.0962246652717702	0.06031005228875456	0.08725261266001309	0.1089453721676163	0.05009899250300583	0.07665021458378815	0.02616906244524449	0.0304538739468128	0.001009570931916909	0.04709980286408557	0.06082253778438551	0.1340259975570195	0.01396459465181909	0.04402083430671114	0.0177080398176271	0.0373805043004403	0.007097864501748251	0.001710621612571419	0.01783856300642482	0.01363304303551973	0.001000434882864417	0.00697356389636802	0.001001201810094025	0.01243503303587046	0.001077425279630486	0.01412746364870874	0.07764255940298044	0.06715950782416145	0.1153593610888622	0.1057258211512545	0.1003394004721624	0.1349845009412103	0.04932563937054486	0.06353232306800284	0.04747649725786663	0.05497942935459755	0.04501124364311277	0.09941354465524764	0.03372672078056185	0.07024922280438767	0.1404231426391029	0.1454550041717515	0.001007913999439882	0.006889001206454707	0.03909498045365932	0.008780658790923287	0.04283058376428552	0.05733959041878226	0.002019922792755919	0.009542600356651967	0.001019385973327976	0.01941799393203185	0.01960737307082916	0.1307024143306927	0.07222921119161084	0.08802044596568724	0.003697711343090439	0.0001037829623178314	0.006228298138838804	0.007372103742068382	0.007230487658067998	0.005775292072308277	0.1570545763599597	0.1768901087296053	0.1062203907632665	0.1165911914728112	0.01114108976648126	0.01746965473230242	0.0475318073698114	0.08346898220609375	0.001001679708448365	0.01585601365916188	0.001000597147569395	0.02064657939625756	0.00100121601959451	0.02120442632590042	0.008251737617382921	-0.003407924985175775	-0.01515602896798229	0.008469112290269426	-0.03254733775793123	-0.05674998812085359	-0.01842990586933211	-0.01071052591534758	0.001001949517131456	0.00100119329091022	0.001001103022539443	0.001001829364957435	0.00100411306298445	0.09738122423286477	0.1744848359432418	0.02381356392639779	0.00167502905656458	0.001074911690420093	0.01758251447201583	0.001042104378068382	0.001001025956385497	0.001000589257078873	0.01320734992557634	0.1283952202471418	0.4506104122136784	0.001003104651074198	0.004490580399298981	0.001380036062550148	0.001004925503507067	0.001033648872707493	0.001264629377315458	0.001002242226099622	0.04222749815594923	0.001002952542788104	0.00101153109880601	0.001002617605178003	0.001002352484915401	0.001253467973159631	0.1431512908104428	0.001005057898162022	0.002400192983763883	0.002665160201149427	0.00100051136938556	0.2994695739779412	0.1845385818162289	0.07796682711235284	0.001000964175455382	0.1143802262452606	0.1230672952881209	0.1151837356649669	0.1090362215594094	0.1387297902853046	0.006207780110977781	0.01004646305631372	0.1131260860979516	0.0791077848864568	0.04822840722831507	0.01705000534011326	0.001026820731931525	0.05197493638232518	0.006707726568495066	0.008716741413164208	0.001253337571697142	0.01394758838859156	0.00100051900839166	0.00100133874740615	0.001006472794008887	0.08848133475600049	0.08892571797330269	0.08238961701097101	0.06878058517081501	0.05286194913646523	0.03314013649172256	0.02305800812727493	0.1406148667563395	0.001010127440325848	0.04049983836804411	0.03824811292093722	0.004835610259980524	0.001023683818079264	0.002275498885147891	0.07401220444703596	0.00416124965559615	0.007430194413816111	0.001000445677936355	0.1192523609786851	0.1006011330912126	0.007599192795763092	0.07769429928221722	0.001001266598249345	0.001000478505512172	0.001000930328270064	0.01063876121867052	-0.005503339982192101	-0.01515768135660204	0.009986645007308826	-0.03066224401597354	-0.05578218512811475	-0.01902157274586853	-0.009616527417885224	-7.794599271382801	-3.40439141068623	0.07160456776595196	0.05789626256314854	-0.01760747429018739	-0.0501793868547064	0.02361426936658195	-1.13406733669437	-1.015601889173894	-0.4513440662583074	0.01430494455427892	-0.01562591988477301	-0.03045004494004614	0.0147729898166073	0.03895100022117803	0.2204669563487831	-0.6316551019701021	-0.8785469066934373	0.8975849784781322	0.008682242652854453	0.1995286420782917	-0.00638419301707643	-0.005842098201461524	0.02113277285253811	-0.01100405276586237	0.02291440333396016	-1.053852870481096	-0.1231446974998787	0.01683932959363597	0.02127787312304851	-0.06949972109216354	0.0300182343349502	0.592942888340722	0.04696164328122241	-0.04068898323606138	-0.04520138781829935	0.02396758328441452	3.092604194961322	-1.282463082653764	0.4719941629242759	-0.1028887427036764	-0.4980503305894312	-0.4894775089766089	-0.381191161733014	-0.7237309909782815	-1.128697074293019	0.06030683492814102	0.1561771955445709	0.6925074171974396	-1.068633133264159	-0.4653545774252975	-0.5137526167600418	-0.0148499932395316	-0.5119968453462602	-0.02230118903681721	-0.1670285132396845	-0.09511414634778718	0.1265543306075474	0.03634387629304477	0.07807124567248258	-0.009466446817575054	0.4632170627643881	-1.235375066534657	-1.093500720258299	1.152065242957821	0.171257605709068	-0.4468482468930497	-0.7325584454407842	-2.598733379115767	0.06634573248232899	-0.08503511323035762	-0.3092901343689313	0.2356540284573938	0.01403151299349623	-0.135894794335219	0.1011428845940543	0.01212190356418052	0.07667302509735359	-0.123729149016357	-1.603023729472971	-0.2186422793416598	0.1040634563342651	2.042275889407879	0.07045374476361689	0.09554787837782037	0.09659041899351839	-6.445201010555562e-14	-5.52440569385544e-14
0.16	0.005361953646845733	-0.06416391482441623	0.07198443968011978	0.4289394960470473	0.924794922210974	0.005690014094395685	0.0272642424737305	-0.1087386866528722	-0.007418378897396724	0.2679987236398704	0.08685444588232251	-0.1266424016296772	0.007674822966763861	0.08136299543670668	-0.101110244812016	1.029957743354851	0.2532928903696721	-1.029957743354852	-0.2532928903696712	-0.327745110502922	-0.0614278184428305	0.02066487798145978	-0.05330580705584492	-0.1166164772703234	-0.04844330105286175	-0.2062278533035286	0.05282153780120022	0.5365508231172497	0.7641984215787214	0.1487713046316941	-0.0009554636300851538	0.3833148313460299	0.03595059790164531	0.04559517957537695	-0.0819894329141599	0.3174703665893405	1.390125696427031	0.2220202837464662	0.03550541467313489	3.548116166009898	0.3119853963390928	1.400069272529642	-2.086652328470969	0.2058283815059114	-0.5183709756014996	-0.01850476272132959	0.07614286448138161	-0.5208365616009096	3.533054243496612	-0.7051713437748488	-3.533054243496612	0.705171343774848	1.199342771452252	-0.2200308844119216	-0.07834022056318463	-1.341469335292617	0.3657952283965741	-0.00976370751967157	2.558615753714675	1.173665395432265	0.7402428951294658	-1.79219693424332	-1.201442869152639	0.166725601085527	-4.381240725756744	-0.1992995125850982	0.001016766656538927	0.01206061232068728	0.001008412002857682	0.01237475771252753	0.001402204161860112	0.003580831817540974	0.001143727146370356	0.00866839371723124	0.00100457051230631	0.03171900678155392	0.1091363060799159	0.123002185398527	0.1911310817670988	0.189477345258323	0.02709220940972649	0.02932877598390901	0.00167766930149296	0.03876814602545847	0.001084966383151117	0.08212754249730335	0.01758617945211028	0.05358163349351286	0.001038909833110927	0.02736045957885916	0.001001016166143944	0.008777068222329988	0.001000572752784438	0.04391312906467288	0.01736108310705485	0.02037181222001659	0.1349910300026127	0.1372208317818268	0.4209424628140557	0.4097883242159893	0.001013267498757925	0.01611562591015619	0.004129070002958778	0.0152494051261593	0.001339418897326647	0.01162538113074474	0.001032483806643802	0.004036297872768851	0.001057122268278229	0.009021858717415647	0.001509526771008954	0.05513079346228111	0.001072479789974655	0.03528319489610964	0.05292800969237721	0.05241803434235628	0.001007190118966429	0.01201909720110231	0.001014260365428119	0.01132477458482265	0.001002664783260779	0.01613988683860225	0.001035038694642686	0.002153509988550896	0.001220866024815054	0.01895483526821548	0.1352771619017444	0.1637540655429682	0.001005226175652015	0.03443732920914903	0.002747758062761509	0.003906634934151159	0.002903131736681328	0.0109818434052545	0.001001101858041126	0.00742018995971257	0.2634769549568955	0.2910523760816176	0.2062856057031285	0.2022752407332107	0.07399695962275271	0.08195507839171447	0.001007810651280189	0.02382883906262967	0.1182664510592701	0.08219479356173295	0.1263567398793319	0.09716543895607579	0.1174962355801299	0.08906833258362473	0.1150477830417633	0.1085765581600044	0.151228500775147	0.1240688391216957	0.005736945088432374	0.008782032739677899	0.008994912360374387	0.006766849088571508	0.1051520977453453	0.06762408464025602	0.07965201779767345	0.09558221632754438	0.05060670049601215	0.07301033061996096	0.020203476478547	0.02507427547942237	0.001024598425276458	0.04690074594601713	0.05611795334739278	0.1292934103977754	0.01066310685696404	0.0438922587789394	0.01360791500830323	0.0360372368015336	0.004342693514687657	0.001553253679896854	0.01524787199923355	0.0146751249988103	0.001000494206031799	0.007318480950915559	0.001001285212220179	0.01330594070797366	0.001043365692520804	0.01465829789715406	0.08359829726863062	0.0718989015024772	0.1023738811284489	0.09382292044429849	0.09110478863273645	0.1246243609200919	0.05976205053791896	0.07344315798230491	0.05060051287546656	0.05652948650834327	0.03131116687495634	0.08822754044331636	0.02462619289207325	0.06061864930844477	0.127182551023582	0.1107477758703596	0.001009417755256658	0.007538562967562738	0.03894632333733428	0.007885145034265011	0.04013502737376597	0.05430397562283627	0.004436204170482556	0.01259445693249253	0.001021463577013443	0.01941173125400772	0.0110988219531978	0.1296159076426991	0.07276036934540395	0.08863197292124661	0.004513502469736249	0.0002429710419798344	0.006969728510355381	0.008141857614530873	0.004255220642418976	0.005315180205217118	0.1378211999939759	0.15985439004387	0.1027972534164743	0.1128236379974276	0.01060369658865848	0.01933882486428231	0.06462387406592539	0.1021434359744264	0.001001479510113352	0.01650878861416334	0.001000536049621165	0.02153401793793576	0.001001072478267665	0.02210722053719224	0.01089208191946248	-0.005457133595904552	-0.01513853421241061	0.01009338651346137	-0.03065228127074336	-0.05551833029348534	-0.0189078062224632	-0.009661798098810568	0.001002179529266391	0.001001243993692632	0.001001146370528066	0.001002114121935636	0.001004314893253215	0.09065211706257069	0.1651398009690825	0.01736724052285392	0.00205853673830089	0.001052723559431533	0.01430705220197275	0.001041732982696025	0.001001089672697302	0.001000638311139242	0.003385727042510316	0.1142908760233889	0.4549332879454684	0.001004422139841999	0.007979021278885019	0.001691602170761113	0.001007350460790678	0.00100937539671374	0.001171174906707119	0.001002317516846834	0.03547436883685138	0.001002969699136694	0.00101817471016662	0.001002833903255516	0.001002380067712807	0.001275121196843019	0.1468014402746549	0.001005052510036667	0.002205042538460045	0.002441751091176263	0.001000652513222096	0.3247186089623295	0.1717759707139006	0.07595503302954755	0.001000953099799056	0.1064667585416988	0.1153519115573692	0.1089646368566323	0.1078525944266444	0.1332097671356494	0.007056117182595283	0.01212018723903021	0.1215519473151953	0.06164959544269721	0.05353500809596644	0.01050988467922383	0.001050893276359264	0.04865371439663166	0.007174939640383882	0.00918437153937309	0.00138299634114682	0.01110189686953523	0.001000586556387015	0.00100140171929442	0.0010065104902319	0.09415334228718099	0.07934207473772655	0.0747807141693205	0.07627707944251039	0.05574851611229212	0.001000695056855298	0.007065290001722345	0.08086511353870753	0.001011700960030586	0.03748085800684559	0.03577754931470761	0.008669705427879855	0.001023733124548797	0.001003426956049218	0.0730514620966935	0.006298509188111987	0.008043995094736946	0.001000434304155972	0.09823233019697646	0.09575023791928458	0.01177473777077539	0.09310310787231635	0.001001260114971822	0.001000463785392068	0.001000907670979004	0.01365908657193794	-0.007483239013489575	-0.01511146588474324	0.01177103148972954	-0.02875224341094054	-0.05415474504880238	-0.01932882331389166	-0.00863570562273613	-7.526393087623827	-3.738287660756904	-0.04232141715222508	0.03318840911705018	-0.04153319789920223	-0.0205681119540704	0.04538382107679507	-0.900781912960596	-0.8589050392434743	-0.5090425787454691	0.04559559030096087	-0.01606803846242799	-0.1488728758176607	0.01349305965763786	0.04190318649690102	0.2376579072276517	-0.7046277115913323	-1.065798088808814	0.5128370256898246	-0.009107580028411374	0.2925572256964497	0.03208415600419303	-0.02570654797031184	-0.01531269422685848	0.1368156252962409	0.063895911397457	-0.8173288389938672	-0.1131184415110012	0.04367389729206139	0.02070087966734767	0.03336453365974423	-0.04681168974620688	0.3563945550557281	0.04458441379749836	-0.01530682562295394	-0.03854891529877186	0.015755976149172	2.854503752263557	-1.132756628292779	0.2545322099091175	-0.07687928140207444	-0.6038771635718101	-0.6098880318461872	-0.4857463747670637	-0.5363756301862613	-0.8826571040413967	0.04089997059332806	0.1766058501376969	0.7808195935330005	-1.532772788978346	-0.257986642290674	-0.560999575656698	-0.02477489193802005	-0.4347024957627412	-0.02274477711920993	-0.1249083562169757	0.1343087813214837	0.007145769850527916	0.03038270992772574	0.1027089990928828	0.1757310027527257	0.484283700922031	-1.166984241501954	-0.9767099037433997	0.8585574205976373	0.1338784037749579	-1.941536403467556	-1.19820708845901	-3.831089156901668	0.06382526890375971	-0.0720773282780946	-0.3039701986268223	0.369488302722668	-0.03002233849193913	-0.1042479425076429	0.02710526826855322	0.01420802954899957	0.0783617062550417	0.07857329343471314	-1.810280783443577	-0.6036532153222559	0.2845584457402641	1.706056384840863	0.06015974755074077	0.08218157469644398	0.0846252992501484	-6.709846269597926e-14	-3.618545949027426e-14
0.17	0.005423596158829329	-0.06459800668454177	0.07520569051509239	0.4427227246640367	0.9269744977645417	0.006020063950293587	0.0629189472004229	-0.1049723514150298	0.005507648261685724	0.2470453810931328	0.08858137477547073	-0.1316587121971236	0.00765467503688185	0.08159748085336205	-0.1062735176733294	1.061890533057856	0.2449977786577932	-1.061890533057841	-0.2449977786577767	-0.3154939450863661	-0.06362205030869574	0.01989354469105398	-0.06690455070810679	-0.1129916627680878	-0.04853550992408358	-0.1781207114416566	0.06390313066942498	0.5444702700539947	0.7466793322130897	0.1338120019342427	0.0006419117958343753	0.3409979516220272	0.03400270758399087	-0.03197641673765207	-0.00319190891248191	0.3167085347877881	1.366896358420232	0.2134584783123839	0.03127167418243736	3.5774581315217	0.4385417658454758	1.176691448772003	-2.101779582655376	0.140096992311748	-0.4742388936741321	0.01216606682218959	-0.03005310690815607	-0.5018190751103516	2.85108751483671	-0.9461178049197708	-2.851087514836727	0.9461178049197572	1.251801746191931	-0.2188141334468848	-0.07589732641453428	-1.376972512848237	0.3589662019356684	-0.008164144007651508	3.018342354310381	1.044045373127694	0.8400135090836142	-1.711483944907192	-1.693590056183534	0.1493744581830689	-4.063921142191123	-0.190059164970645	0.001009694540937213	0.01242183840592338	0.001004948957384232	0.01290233885757927	0.001205762164214546	0.003465748743241606	0.001074317748780655	0.008398741461577488	0.001004582243957737	0.0321588937495521	0.1009937185075672	0.1150572036268474	0.1803757311405397	0.1815903149730362	0.02152083779875808	0.02469400865822454	0.004583381800590204	0.04157966274213765	0.001065879086522849	0.08197252559807208	0.0148241327513598	0.05173758283703059	0.001044803917247611	0.02748732028143974	0.001001071476571277	0.00919525218810994	0.001000619826504285	0.04635229304271145	0.01044636779823058	0.01495945449905385	0.122587715644651	0.1257264944714395	0.4304630055659054	0.4127955640743702	0.001009058698273576	0.01618445959070899	0.01012607057968583	0.02142746310797369	0.00162978457555784	0.01190927945672864	0.001020423832018211	0.003988620211746896	0.00103299817345367	0.009124036579213677	0.00132128045019908	0.05561633807618575	0.001038112402017	0.03567776805399887	0.04422215900346706	0.04522222628304384	0.001005090974051022	0.0109105677933589	0.001022213856738732	0.01165501668927134	0.001003031279653856	0.01636717966289754	0.001019112551198063	0.001930598100936334	0.001310572347716331	0.0190620693421392	0.1404135774024557	0.1664580155045781	0.001005082439100083	0.03492085670074122	0.00240376483086218	0.003683920698775623	0.002610091586197603	0.01062824268528509	0.001000919754556621	0.00760539349415186	0.2884098126090591	0.318200820906997	0.1917870106904654	0.1916221063458174	0.07423555888444153	0.08364428320893826	0.001004463568204262	0.02298253518153142	0.1114206923129138	0.07590796546486893	0.1198660501728122	0.09075566458087139	0.1122236069899206	0.0839116373901171	0.1118027732723322	0.1037986052271557	0.1429262393334684	0.115818193907597	0.007578920343878045	0.01001780545098176	0.01097050489429695	0.008575004612042162	0.1130715386877453	0.07554663815670667	0.07152987614546683	0.08203953873256283	0.05402593151619341	0.07151424322171494	0.01437164101484313	0.01984143828298598	0.001065635229917935	0.04666147294692938	0.05144027812899894	0.124864145986884	0.009143934127926327	0.04373659365949017	0.01151529953697059	0.03496126013817458	0.003284423738565757	0.001872270505427587	0.01343091695872074	0.01491906110632942	0.001000567528426643	0.007673094311980317	0.001001360406040848	0.01423760482884583	0.001025095445584602	0.01526218110690861	0.08874346086179372	0.07661456711534728	0.09067007542776302	0.08307187013159489	0.08128751202893766	0.114053577228797	0.06896170255990193	0.08132332724712016	0.05322643606976249	0.05763871980032784	0.01890660404396796	0.07684449992754365	0.0155485894633077	0.05089351640205908	0.1111553174129305	0.08554535607438193	0.001010567996265996	0.008186581694555042	0.03741058883342175	0.0070448345874373	0.03733429002195533	0.05123073557673343	0.01020738211051071	0.0191818509724812	0.001051950507248982	0.01944070990048092	0.006226348086290774	0.1284177743083429	0.07225468491408225	0.08843757022044536	0.005728032824829732	0.0004120764193569598	0.01052768119778132	0.01105522675866761	0.002668071215814041	0.005319830241822043	0.1177235554953128	0.1409704863303675	0.1009230087618368	0.1066706835037129	0.01175714378715829	0.02208049876402401	0.07670942245013508	0.1150203921142325	0.001001387166119432	0.01703483425579626	0.00100050483242419	0.02225654219163392	0.001001000970445916	0.02284687050286306	0.01392658709337394	-0.007401066353308854	-0.01522809478165047	0.01165346994771383	-0.02843272819589813	-0.05330477678057233	-0.01930620846741509	-0.008825991780265057	0.001002465547412262	0.001001430450187884	0.001001037642111002	0.001002004790180452	0.001004830979011	0.08845953810353191	0.1601316274509901	0.01340962252365336	0.012351426647757	0.00104032983631031	0.009653679168199307	0.001058727437837395	0.001001162341061815	0.00100069462287591	0.002480250614300792	0.09521921589739986	0.4481152368716941	0.001004895515129386	0.02375118204938394	0.00213635660038732	0.001008313555452051	0.001006630892364649	0.001086062103211054	0.001002358495517499	0.03201053198107071	0.001002852877408064	0.001040912248343519	0.001003902374294201	0.00100266981409325	0.00151308631462365	0.1494196023408602	0.001004831609028397	0.001907139864372057	0.002185849977724178	0.001000796012461502	0.3451793109603787	0.1629745427442744	0.0733308626966957	0.001001003302714474	0.09723666835526955	0.1059278948950781	0.1008167853250072	0.1065012255251073	0.1273328926425683	0.01163820115464479	0.01391921188438569	0.1267663554696282	0.0601634638217617	0.0622676225502593	0.005755849815504588	0.001156960427082842	0.04308884951634715	0.007794715214690117	0.009294695894368361	0.002837112182361949	0.01173918929252484	0.001000692292789475	0.001001469910809403	0.001005715255572584	0.09698969053989558	0.07021937846584805	0.06221036965627678	0.08443210860831533	0.05705479942690961	0.007985557842060294	0.004033172382175839	0.09351902376604468	0.001011819278205524	0.03399068839768766	0.03252665533217977	0.02287844337706318	0.001134403333295188	0.001004678859900638	0.07034100719360545	0.007614549425025682	0.01967530842292501	0.001000409884038162	0.07870348747018917	0.1004982027926063	0.01404408085108299	0.09158442523686924	0.001001317254558324	0.001000479588477299	0.001000942531779428	0.01717509268443326	-0.009279260982568651	-0.01541095846841616	0.01311950414835334	-0.02595756294902004	-0.0504112486530752	-0.01968651883518579	-0.00814241438774296	-7.200887839604991	-4.098292580185363	0.07637427604281315	0.06369770621483775	0.005236950031685216	-0.02877090380376079	0.0454445898642752	-0.6896993125318356	-0.7186356474518799	-0.4257962288355279	0.4846838301435686	-0.01497955535219694	-0.2197958063560426	0.01215517565931437	0.04211869806084004	0.2501824197000599	-0.4044919021617577	-1.240051283640516	0.07805164997106845	0.01575205644495245	0.8957757553305167	0.03110938527611843	0.007948914698241678	0.0235751062024356	0.001314863627947843	0.02513494058273611	-0.6249434328937251	-0.106686181522421	0.02866665098324574	0.02400523243044852	-0.0476700466774713	0.04164657523269493	0.1946550846962905	0.05056122228935495	-0.02577851610474814	-0.03307290575616801	0.01962789653825882	2.572781088841564	-0.999279756822581	0.0903924069944357	-0.08481892656848092	-0.6518708028400085	-0.670430523787971	-0.545198573828732	-0.4249493389872372	-0.7699153450939654	0.1893044324497799	0.1854925185267052	0.806104770079129	-1.149208240273642	-0.04582891743741629	-0.4925281181225053	-0.02409448151633443	-0.4459210206799312	-0.001731002718399165	-0.08548668095860421	-0.01742452085281395	0.04436719833501501	0.03806375137927886	0.08981448684351687	0.00376448789965365	0.4578861392068044	-0.9992252863585319	-1.135159568973702	0.713850611656705	0.08656445794476597	-0.5302653956628111	-0.763932895237788	-1.420716782859094	0.06539925232239369	-0.08714625037137549	-0.3128076288280664	0.9072998897939408	0.02040769772078102	-0.1416424501030323	-0.06188545656207142	0.01890079804307622	0.4799497558299927	-0.03687695133712689	-1.949543441948226	-0.5904488152704582	0.2684077841922167	0.8913866110389195	0.04527909895481284	0.06274895977946228	0.06410304052922924	3.785162286858541e-14	-2.284627633295606e-14
0.18	0.004748230521468472	-0.06419501239896352	0.07811718506345977	0.4562849498445982	0.9290553648050276	0.006330789931681537	0.09870607214811605	-0.1000226490435298	0.01594655586772725	0.2260078639518257	0.08966717763239426	-0.1359141346188775	0.007871962120981903	0.08074578677855744	-0.1109466476034663	1.086931170006231	0.2345251981448015	-1.086931170006232	-0.2345251981447988	-0.3026908468924226	-0.06580407400547328	0.01914751367523903	-0.08081911966658539	-0.1094411826339061	-0.048596305478672	-0.1467504115042882	0.07373028916216044	0.5532784336362014	0.7299714825600913	0.1168360557911112	0.001964525015345515	0.3024006900392717	0.03215380232174964	-0.1018064502882698	0.0854277962215215	0.2555191092672603	1.345925009141451	0.2022785811967797	0.03164063977114473	3.574600210215546	0.548658823078231	0.9026453619213836	-2.103487247363312	0.07760317428279452	-0.3661933464592709	0.02898224169571402	-0.1410930342930943	-0.4228079753914403	2.154623692571129	-1.140665103997559	-2.154623692571129	1.140665103997559	1.309729326929877	-0.2175892505944758	-0.07327976564505326	-1.404634396535952	0.3509283547858784	-0.0034810441929778	3.211247368814118	0.9227785203390201	0.9179862242216739	-1.629948991716645	-1.604771558290284	0.1117731598147781	-3.637317097507357	-0.1795025014998562	0.001006303228706225	0.01282425068211093	0.001003311560944499	0.0134761095641287	0.001107436620848795	0.003419978157968972	0.001039563474998277	0.008184804348491599	0.001004846279861782	0.03268491892531804	0.09528857507894319	0.109178501724755	0.1717026964151301	0.1751019397165216	0.01667395997556534	0.02065514455800989	0.01111417993693043	0.04782134417067466	0.001050139215360545	0.08182706711066588	0.0111219477096369	0.04918854634887711	0.001056250396184916	0.02760908498792697	0.001001135470412341	0.009627144011611266	0.001000671521617345	0.04891692808513926	0.006409945398958145	0.01174901278560518	0.1071965531963879	0.1122801679015777	0.4348018352342349	0.4111381712951289	0.00100719211540882	0.01628822184632402	0.02080141266593327	0.03221934792600503	0.001997089386152922	0.01237584635799688	0.001014878235907036	0.004030834146393308	0.001019567731048089	0.009249897635527986	0.001184535721011575	0.05597752205694144	0.001020954857023446	0.03598821811577778	0.03782957914696854	0.03985695248399165	0.001003983480738228	0.009923398740766937	0.001037562569747687	0.0120239501509032	0.001003748941142215	0.01660494243200299	0.00101129780068885	0.001805646343940241	0.001474370042438542	0.01925552756124973	0.1445093279716962	0.1678523601854601	0.001004900101992625	0.03541735641068673	0.002082546179558056	0.003460214718910304	0.002335412771085222	0.01030235174894129	0.001000900535466697	0.007779611206554654	0.3113155390024528	0.3424599153790326	0.1792299188829472	0.1822614554440219	0.07321205890514867	0.08390459960078271	0.001002815965215254	0.02228371189606693	0.1035076826616055	0.06918973056417738	0.1121001770925411	0.08378955486847535	0.1057072928080196	0.07817224290919381	0.1093343488219159	0.0999628837283722	0.1355130121892814	0.1086216640934889	0.01076268921359984	0.01222911860411418	0.01285230485196112	0.01048604473852906	0.1197862000897463	0.08379445324826583	0.0662565961933485	0.07312914131695777	0.05982839590268045	0.07200179066963361	0.00900515249114564	0.01508450802695644	0.001139193398296308	0.04639856084279261	0.04631830257609935	0.1204795772988877	0.008674564110414264	0.04399078360563932	0.01049605898110659	0.03442350909231062	0.00347515769457719	0.002266381169685304	0.0128078710833088	0.01561698389909464	0.001000657066124714	0.008030231760462123	0.001001432096941688	0.01522604368020452	0.001015566219701054	0.01590796462766823	0.09285881945668262	0.08103735863775945	0.07988305626763191	0.07351842541065538	0.07010820876605499	0.1019669148517518	0.07756953993983007	0.08764765380130578	0.05524127788046278	0.05823269973375084	0.01564650906387243	0.07371835861064542	0.00928361253160763	0.04499772335530521	0.1067996717591187	0.07810700060186154	0.001011202019888986	0.008838963530424028	0.03495378650677786	0.006318990241072426	0.03430848133543016	0.04800522668169229	0.0200157669176123	0.02992664241855051	0.001122540162959051	0.01951167767550111	0.003730671000939066	0.126657784126158	0.07077316129111982	0.08747627082735258	0.006989976608014726	0.0006067420452211796	0.01799278743183657	0.01725360539629772	0.001868357777691864	0.005392967873948664	0.09730366491581566	0.1212026515510853	0.1018448347678368	0.1017444390550181	0.01345381475801278	0.02479960954781283	0.08263974938789696	0.1204122035536199	0.001001369602115047	0.01741896495696386	0.001000497137340936	0.02279751080813062	0.001000982674090121	0.02340524828064292	0.01728209289300721	-0.009246391918496365	-0.01545761002717907	0.01307247953154685	-0.02582975686300363	-0.05007126134578314	-0.0196774728965952	-0.00821852885075466	0.001002751565568662	0.001001616906694983	0.00100092891369724	0.001001895458431242	0.001005347064774273	0.08626695914449323	0.1551234539328978	0.00945200452444794	0.02264431655721122	0.001027936113192287	0.005000306134424671	0.001075721892982638	0.001001235009426686	0.001000750934611943	0.001574774186087311	0.07614755577141423	0.4412971857979247	0.001005368890422779	0.03952334281988227	0.002581111030018588	0.001009276650118104	0.001003886388017576	0.001000949299729935	0.001002399474194213	0.02854669512529005	0.0010027360556801	0.001063649786523669	0.001004970845341799	0.001002959560476787	0.001751051432621912	0.1520377644070656	0.001004610708024176	0.001609237190284349	0.001929948864272261	0.00100093951170338	0.3656400129584275	0.1541731147746481	0.07070669236384368	0.001001053505646568	0.08800657816883982	0.09650387823278592	0.09266893379338145	0.105149856623569	0.1214560181494865	0.01622028512669641	0.01571823652974122	0.1319807636240609	0.0586773322008262	0.07100023700455213	0.00100181495179809	0.001263027577804898	0.03752398463606259	0.008414490788998882	0.009405020249365511	0.004291228023577645	0.01237648171551261	0.001000798029196703	0.001001538102324953	0.00100492002091869	0.09982603879260971	0.06109668219396831	0.04964002514323414	0.09258713777412057	0.05836108274152661	0.0149704206272645	0.001001054762631672	0.1061729339933815	0.001011937596388516	0.03050051878852945	0.02927576134965283	0.03708718132624027	0.001245073542043618	0.001005930763752054	0.067630552290515	0.008930589661939423	0.03130662175111436	0.001000385463920546	0.05917464474340134	0.1052461676659275	0.01631342393139104	0.09006574260141843	0.001001374394143817	0.001000495391564401	0.001000977392580055	0.02069109879692922	-0.01107528295164776	-0.01571045105208909	0.01446797680697774	-0.02316288248709857	-0.04666775225734798	-0.0200442143564799	-0.007649123152749769	-6.841244724523424	-4.383460170029783	-0.0340841785894986	0.04242632150600566	-0.02767070009960904	-0.009425083452817886	0.06261146259774995	-0.4875259390435099	-0.5791740334888772	-0.3898619336849057	0.7316285326878034	-0.01415635611949549	-0.2898700421482734	0.01247386042699489	0.04464475804496722	0.2627521201125972	-0.2642445100895681	-1.456195940705594	-0.4200895018340372	-0.002121864898455914	1.2153225929329	0.06861787106872036	-0.007728228731558795	-0.0105760551493898	0.1119434985876726	0.04707129217428887	-0.4512219869405676	-0.08884637050175477	0.05141216859853249	0.02279486863524851	0.05295655966716466	-0.02956692326964979	0.09447349890915734	0.04717885750874083	-0.01550517453210732	-0.03300695857133836	0.01355881175162138	2.276633681594385	-0.8742599311723803	-0.03124547516599048	-0.04738316229263345	-0.6901585243332048	-0.7211550992825506	-0.60228623224611	-0.3479293433512486	-0.6718340240417983	0.2360080589395954	0.1971827707418288	0.8458719085529685	-0.6063167531029061	0.1387403269425504	-0.4658181875957178	-0.02950271296339667	-0.4257633511835403	0.05922623600220309	-0.01726323271524533	0.1493275490279656	0.09794310689423839	0.03088752741982198	0.1140639452037065	0.1841110648047822	0.4257088828368584	-0.9274631231570672	-1.279885640858099	0.547388878476024	0.03082773206658371	-0.2901565636823414	-0.4323391165322761	-0.278276292211379	0.06469789066899863	-0.04918410819444027	-0.3344239684029718	1.200967783916495	-0.02162452594744087	-0.2166193120383552	-0.1262740701893017	0.01932007925166244	0.7353636049545564	0.09227081253334501	-1.987066996600629	-0.3583112063183096	0.2800458225495845	0.2090274447597022	0.03177675946959932	0.04587044724365081	0.04837086166750659	1.949697269325385e-13	-1.228014252883148e-14
0.19	0.003468380054385187	-0.06288671679939337	0.08014890671090077	0.4696478156470863	0.931014954056979	0.006662432165276238	0.1342455099387397	-0.09406860352027081	0.02338644371064657	0.2049564069947197	0.09015579211122149	-0.1387876347162681	0.008128316822454027	0.07880688992591726	-0.1145559943735029	1.104981781083653	0.2223364947926389	-1.104981781083636	-0.2223364947926066	-0.2892784554959668	-0.06798835565877928	0.01842356162239031	-0.094933095003089	-0.1059590876261362	-0.04859047165928115	-0.1144996213591817	0.08237459399148958	0.5627882294930803	0.714025879539974	0.1019502234890894	0.002785884607916645	0.2675539068442523	0.03047627544731775	-0.1530920498219968	0.1755681202671386	0.1451102573413968	1.326925010084331	0.1891238493600347	0.03494916356275867	3.529193250710197	0.6390738969004582	0.5831190261186388	-2.103977173109286	0.02081218665716576	-0.1992731088233182	0.02101602188469602	-0.2446169273553348	-0.293210986386845	1.457461212199482	-1.288998318269478	-1.457461212199492	1.288998318269466	1.372163482390898	-0.2203369209644903	-0.07157813410267583	-1.414575635236792	0.346296801583005	0.005952032668382617	3.21970166355865	0.8090740362298334	0.9846517348233739	-1.56387364868454	-1.356402067816971	0.04655182097958283	-3.323060638011594	-0.1563650894249456	0.001004590449108025	0.0132465940330313	0.001002515347501006	0.014082210734361	0.001055235115872867	0.003404561807844149	0.001021080232886123	0.008016771121070311	0.001005250323858896	0.03328143150765941	0.09148178498938109	0.1051412130216635	0.1647498172976504	0.1699375105776988	0.01267261046436097	0.01731297978956381	0.01773934254111786	0.05436157651871634	0.001038494135320339	0.08169810494767298	0.007681656230990709	0.04662291853898063	0.001073906207289245	0.02773609424378614	0.001001210127434851	0.01007224531370105	0.001000732550020546	0.05158329133469593	0.003984442969066004	0.00974780090498268	0.08860866373387068	0.09655927550932471	0.4354039019508877	0.4059217438971945	0.00100624941968253	0.01641374021723707	0.03358971089769044	0.04512528994152856	0.002358077990269582	0.01294528647299565	0.001011821390456207	0.004150769873797342	0.001012309267395317	0.009388599997014691	0.001095097180856136	0.0563163932210553	0.001012170352969002	0.03626070379181266	0.03319369797701291	0.03592513804054273	0.001003267950352202	0.009098536822173323	0.001060621153933305	0.01244132378648642	0.001005898360487346	0.01684864036476648	0.001007234380249934	0.001791511487909072	0.002206556871029488	0.02002058855861209	0.1483835176029922	0.1686932134174811	0.001005729000981356	0.03592440253261479	0.001780169039135099	0.003245760522989976	0.00207461526312898	0.009992405536422631	0.001000942209621433	0.0079332031003002	0.3323598855848107	0.3638782628558623	0.1682954752121723	0.1741019681083948	0.07134795213932003	0.08316406222103978	0.001001943002724955	0.02178926261910956	0.0950853256071712	0.06233444513952092	0.1035979199802545	0.0765508036025683	0.09845782118021455	0.07211230604233974	0.107491581281238	0.09700040243251867	0.1290084089442916	0.10249959406589	0.01512665936505908	0.01527725229208357	0.01575369231032215	0.01318815147920009	0.1250674778481867	0.09210964018942104	0.06377171196815307	0.06891724055051753	0.06600423908059026	0.07389063463730226	0.005130012356126966	0.01166527589912774	0.001227570793931956	0.04609652791855826	0.04063502297448621	0.116043273133992	0.008626376373501931	0.0444976854560057	0.009914425399185571	0.0342298929103087	0.003864256656359857	0.002896530442662243	0.01245796782681916	0.01644821844127452	0.001000755234942195	0.008381983886318924	0.001001474333276044	0.0162740810401717	0.001009973997833405	0.01663830229595281	0.09592666471815327	0.08508853938491515	0.07011121603999594	0.0649920956757896	0.05823854037830803	0.08913332351493633	0.08482037054366909	0.09168723216426443	0.05682800500785287	0.05850987989355759	0.01374812576530404	0.07192474654851599	0.005275071981583988	0.041595010576239	0.1027499553754965	0.07540333316413832	0.001011404348136359	0.009480327810708629	0.03285707360646593	0.005896890346436669	0.03122810064383582	0.04477152588308735	0.02906942452908124	0.0396057400029463	0.001501386574321065	0.01988450761419347	0.002400891749587755	0.1240861542404139	0.06849241380326566	0.08587300550753171	0.008488560096003503	0.0008536487945762153	0.0256690375288171	0.02412773942777971	0.001443574591184468	0.005658972791711118	0.07737926936059794	0.1015796802779763	0.102590165803114	0.09870118617236349	0.01533311763913109	0.02748772489463307	0.08307495800476668	0.119405684757087	0.001001392613334495	0.01765308746118284	0.001000504626340861	0.02314982781353162	0.001000993018430927	0.02377480401185169	0.0203449325167741	-0.01079393023757346	-0.01537062070426657	0.01463005493167496	-0.02249432653210414	-0.04629957441381519	-0.01946236388354232	-0.00788721482667086	0.001002855717327913	0.001001745837833207	0.001000863506495296	0.001001798787067686	0.001005944710208595	0.08623649781636308	0.1521540279289272	0.007318428173315787	0.02693206825024548	0.001025051476908126	0.00313212708166934	0.001106297916953174	0.001001332502950053	0.001000834240144328	0.001287782982856239	0.05118256959004696	0.4326240197830089	0.00100518331316891	0.05551182395722235	0.00286590130718559	0.001008101497671891	0.001005490269058655	0.00100283457851016	0.001003559847187291	0.02709855188312432	0.001002343320466086	0.00110236607983582	0.001010812545152844	0.001003044497368418	0.004003409894356345	0.1563965851463821	0.001008267623177029	0.0013418495730237	0.001693723309789408	0.001001024554600233	0.3821393467899255	0.1472388553523212	0.06738522366205447	0.001001018481420714	0.07930424866336822	0.08716477182401236	0.08448614741385101	0.1046246447096742	0.1173127345248402	0.02296402027465649	0.02164100580255895	0.1335366838174991	0.06224935641741777	0.07626222092276287	0.00100147454484962	0.001367474983616106	0.03065206009088081	0.008710794264987219	0.009190095282921947	0.00425767086326328	0.01182534015740028	0.001000907624786573	0.001001501522126434	0.001003506047479983	0.1004211961184661	0.05401122916140923	0.03751327976439325	0.09607698835023151	0.05917796756187776	0.008874176268861595	0.001001214291986814	0.0890900750884817	0.001011341891476063	0.0303430743703836	0.02627202272896261	0.0411314889071373	0.002447009641954492	0.001005713737390041	0.0637508596001109	0.01106675263124294	0.03675592640682245	0.00100037024480161	0.04275866417482038	0.1022333576873481	0.01829341112867664	0.07809085956372401	0.001001452236507169	0.001000526827139472	0.001001026112243252	0.02313083911641135	-0.01211638638539107	-0.0150117671030959	0.01631729283155711	-0.01862405143721604	-0.04223334520702104	-0.01878177449213938	-0.0077463741417258	-6.468512472223538	-4.566464847141236	0.08116576184964992	0.07063720765907962	0.01215548986870485	-0.01992432652504005	0.05932694900229151	-0.326053623827656	-0.4574631423863034	-0.2879535292149291	0.5872892052210278	-0.0117942927140069	-0.223518882548793	0.01322114009290458	0.04475504545393667	0.270625213638147	-0.1482241941453188	-1.691106619332078	-0.6171235660883964	0.02047850143074694	1.356994147669605	0.05239721219746268	0.02408213496147824	0.02650546862389655	-0.01031315526518547	0.01414663702789339	-0.3361063501078435	-0.07447552614273917	0.0374690061387546	0.02520274631852614	-0.02615420362385843	0.1486201141379286	0.08093688930033242	0.05258909726885061	-0.02447952023912766	-0.02957207400332739	0.01615667102704195	2.007750943050626	-0.7616492047510121	-0.1118578201569402	-0.04455139991789962	-0.67876399571813	-0.7242855815531835	-0.6084714287814567	-0.2529070715368281	-0.5585282526627711	0.3594367099454204	0.3396835951246177	0.8128954483528269	-0.2529450195538707	0.2291039840639837	-0.2383366480110757	-0.03115952254205351	-0.4565112261536974	0.04476365451206565	-0.0195344158655303	0.01504012200654922	0.06927718180276275	0.03724595963402165	0.1016913586569124	0.01891443223566011	0.3821765857926246	-0.7879315549150008	-1.284385742258335	0.2697117522640166	0.02077281716113415	-0.1400580918691635	-0.2482045496971746	-0.3050216619687952	0.06398550963527912	-0.03123809060258444	-0.3159802230005174	0.7724908594598526	0.07687894822036906	-0.2979796758727596	-0.1935136236202505	0.02961381293393712	0.6484188986809175	-0.006735357013602314	-1.9284564587644	-0.2640535972428566	0.256795223093416	-0.3953768015444258	0.01537160090206587	0.02511149958550543	0.02641628766850215	1.580779471897217e-13	-1.145492906098032e-14
0.2	0.001707821391669664	-0.06069691406222622	0.08090509095264833	0.482828987221007	0.9328275333936288	0.007035000335353237	0.1692080552184618	-0.08730269879885762	0.02756467277919426	0.1839848599090195	0.09009727066904472	-0.1397149255114356	0.008266829040625744	0.07589483640421994	-0.1166938594869525	1.116119648035944	0.2089067767426228	-1.116119648035945	-0.2089067767426271	-0.2752592866440124	-0.07023220924270698	0.01771460120962749	-0.1090389316607682	-0.1024991235059478	-0.04845118033335787	-0.08274055816606796	0.08997160170087234	0.5729850440860523	0.6985999688588421	0.09002787112071468	0.002776622680589678	0.2361190553487493	0.02901925621249136	-0.1979480894098778	0.2617292237515328	0.0004116281281767792	1.309586163428007	0.1728765979108711	0.03982582706760391	3.459221708042392	0.7110306627186058	0.2503136070461622	-2.087505273081391	-0.03182400990324626	0.02304851398762186	0.005413746657425544	-0.3357243685851765	-0.1285116441059133	0.7720748675456957	-1.388868043568423	-0.7720748675456958	1.388868043568422	1.431084818029697	-0.2295036367188634	-0.07028143762789846	-1.403006660771053	0.3465021772696268	0.02321045711352003	3.112901978415678	0.7133190963504695	1.055389971440195	-1.526010523919622	-1.012075571563141	-0.05435114415844806	-2.954930757604158	-0.1354009735754959	0.00100378658890786	0.0136998241841574	0.001002181940245982	0.01472571962049844	0.001029107883422373	0.003414449151190337	0.001011794063894809	0.007871462527979264	0.001005751216812939	0.03392417580752696	0.08927780225757305	0.1025349928031375	0.1592981571130846	0.1658776499065787	0.009558638632167398	0.01470842378927697	0.02315881756714666	0.05978455364135242	0.001031230973192646	0.08158801693138547	0.004997937318834222	0.04471290144358873	0.001098023695514222	0.02787937077654678	0.00100129620855513	0.01052983578233006	0.001000804722714367	0.05433152603477731	0.002613284393367045	0.008540002340645138	0.06667934064809751	0.07839555388311423	0.4330936291702597	0.3989171482066064	0.001005685471208095	0.01656285112298567	0.04758031670116136	0.05918179762930278	0.002680812126461955	0.0135663318072891	0.001009705834072717	0.004359812061480405	0.001009484060480683	0.009543785833410423	0.001051322854419251	0.05644838116124485	0.001008360593967586	0.03640556673619905	0.03002832839324206	0.03311551651467314	0.001002713898080807	0.008466897959236294	0.001091510327233357	0.01288145922483564	0.001009894825212739	0.01709415792618665	0.001005246143873395	0.001875148815272341	0.003694999340909085	0.02154874904600465	0.1524311592134242	0.1696158928074906	0.001007972613837157	0.03643631296418876	0.001495098026700599	0.00302874720233444	0.001825956375671857	0.00969911446749107	0.001001005579231486	0.008082686707777334	0.3515867936184318	0.3826292368256159	0.1587838727110001	0.1669482379730328	0.0688319769128172	0.08176752681016186	0.001001489220920877	0.0215317897611258	0.08643814583397401	0.05565714194745442	0.09463614218757033	0.06935003468438489	0.09073251396486587	0.06602740858047629	0.1061972510103643	0.09473793918348136	0.1234144757986831	0.0973321336164983	0.02060674198043892	0.01913421342857	0.0201015625416428	0.01720861699569619	0.1287915307092726	0.09996696158880951	0.0639889211248033	0.06773260853850666	0.07171457232487592	0.0763853807003704	0.003154439426224918	0.009911606866008756	0.00132396753998304	0.04577025737868664	0.03433854948280561	0.1114490778886541	0.008747985299375411	0.04493824710468985	0.009512583947079576	0.03407133253139553	0.004042852485211862	0.003333939938258725	0.01200929026107764	0.01702199514033456	0.001000859120009206	0.008730812190840036	0.001001477141286712	0.01738282749082302	0.001006471877513571	0.01742541253857955	0.09792880054305761	0.08863387673763262	0.06139019020293473	0.05755721969030675	0.04601778063082303	0.07632813769182677	0.09037179197487342	0.09322558800958855	0.05806252286297617	0.05857144642236518	0.009783484500957033	0.0694873519108741	0.00323037173217791	0.04003361015304188	0.09312550202577087	0.07115527802977975	0.00101120746366425	0.010126884607804	0.0316685544710741	0.00577418403155856	0.02816723426334817	0.04161234158810305	0.03561839384087261	0.04612924213757979	0.002290903895352693	0.02066302519920122	0.001731639756226036	0.1206927303937999	0.06549063596508153	0.08362330575809857	0.01029656356568315	0.001190069150224264	0.03218454161044999	0.03040109731669826	0.001230815340186575	0.005904950172980265	0.05840091377103396	0.08281493836093334	0.1017467212609978	0.09618908256956578	0.01725476346205929	0.02991987353525973	0.07809282708857072	0.1128037555732701	0.001001443054184652	0.01773287416570581	0.001000524094688924	0.02331011171468063	0.001001022560220964	0.02395109409585691	0.02299237260434653	-0.01200384529976131	-0.01487583496396683	0.01638212408143409	-0.01835662905522174	-0.04208607406960793	-0.01854903430296434	-0.007841610811295183	0.00100295986909174	0.001001874768971676	0.001000798099301127	0.00100170211571621	0.001006542355649204	0.08620603648823297	0.1491846019249567	0.005184851822174544	0.03121981994327788	0.001022166840625968	0.001263948028914612	0.001136873940926463	0.00100142999647387	0.001000917545675128	0.001000791779635954	0.02621758340868392	0.4239508537680888	0.001004997735918221	0.07150030509456079	0.003150691584359352	0.001006926345225789	0.001007094150104217	0.001004719857302999	0.001004720220190901	0.02565040864095857	0.001001950585252262	0.001141082373144022	0.001016654244976947	0.001003129434261346	0.006255768356145342	0.1607554058856985	0.001011924538344368	0.001074461955764498	0.001457497755308569	0.001001109597500192	0.398638680621424	0.140304595929994	0.06406375496026508	0.001000983457200026	0.07060191915789733	0.07782566541524159	0.07630336103432206	0.1040994327957794	0.1131694509001937	0.02970775542261769	0.02756377507537919	0.1350926040109372	0.06582138063400932	0.08152420484097363	0.001001134137889289	0.001471922389429124	0.02378013554569893	0.00900709774097512	0.008975170316478246	0.004224113702948901	0.01127419859928623	0.001001017220386631	0.001001464941930192	0.001002092074043741	0.1010163534443215	0.04692577612885011	0.02538653438555042	0.09956683892634231	0.05999485238222858	0.002777931910457593	0.001001373821342912	0.07200721618358139	0.001010746186570154	0.03018562995223758	0.02326828410827293	0.04517579648802964	0.003648945741842511	0.001005496711027424	0.05987116690970473	0.01320291560054693	0.04220523106253139	0.001000355025682702	0.02634268360624029	0.09922054770876906	0.02027339832596225	0.0661159765260262	0.001001530078870649	0.001000558262716817	0.001001074831907233	0.02557057943589464	-0.01315748981913441	-0.01431308315410271	0.01816660885613732	-0.01408522038733222	-0.03779893815669411	-0.01751933462779881	-0.007843625130701144	-6.104167106554438	-4.639920387607956	-0.02790681819329001	0.04990786477032284	-0.02260996140924457	-0.004880156600715309	0.07185780605896482	-0.2013122421313736	-0.3582603399483785	-0.2423401800785872	0.5081774876320231	-0.01038152680975155	-0.1587478992424061	0.0157273157863629	0.04714259135591203	0.2791264102270226	-0.1055618468214035	-1.944761787506009	-0.7777231603677188	0.002596642175194841	1.445435727375328	0.07893891493127396	0.01009306341319085	-0.007279359979290891	0.07056685376871975	0.02154674584490555	-0.2267834034236057	-0.05020175938878722	0.05596452902301082	0.02315879435015289	0.07251099622799304	0.1230529121404906	0.1108387304996904	0.04815171947259055	-0.01601699948415971	-0.02967592985102627	0.01273715450788304	1.743158980177171	-0.6731084911187094	-0.1624450813913348	1.21214818012033e-05	-0.6545620778092238	-0.7135586297322134	-0.6072783512419749	-0.2079257339666598	-0.4809121084029961	0.3977735486148067	0.4608545259092561	0.754298800198425	-0.0008630022166908201	0.2599207460229928	-0.1327055686436846	-0.03435023610165859	-0.4573415672714144	0.04595819566464449	-0.01025207209664076	0.1107795935197575	0.04645153826612924	0.03030276315836021	0.1262057633552933	0.1954655795243449	0.324540203956128	-0.7091723732887683	-1.274204538077696	0.04714437495331677	-0.01229499412856222	-0.4189130787722623	-0.06407664535780588	-0.5871538315378609	0.06573639400462007	0.01069460775055988	-0.3195206676707262	0.5698486939515255	0.05951299016960192	-0.3809781041764005	-0.2555609561067333	0.03722280051367948	0.6152083764417825	0.08826530523061253	-1.815421125389207	-0.2520813503457105	0.2288524813104323	-0.9100546326868638	0.0009095995447727059	0.007463826379066523	0.009717732222504261	8.535267172005587e-15	-1.628573385290086e-14
0.21	-0.0005123214835110224	-0.05768882238233178	0.08009591555119804	0.4958440879775198	0.9344583378610204	0.007459819547008901	0.2034128079681146	-0.07991149116745726	0.02845394969676107	0.1633192382708462	0.08953421463229751	-0.1381715166738741	0.00827257831081568	0.07215380776074187	-0.1170675762294542	1.120501283547715	0.1947363645855522	-1.120501283547694	-0.1947363645855386	-0.2606867166134471	-0.07260559703187788	0.01701769575271496	-0.1229495334338292	-0.09901333369042667	-0.04810484897012038	-0.05239627573549398	0.09666783799855429	0.5839350675340742	0.6834743169708172	0.08184340062460015	0.00153716771888208	0.2079699387046854	0.02783109135346801	-0.2464274450042738	0.3358032128093304	-0.1598065241304029	1.293675064140934	0.1526395885410855	0.04474449353919787	3.381251366009274	0.7632956389548881	-0.06364641801238245	-2.041930306327164	-0.07887231150465551	0.2853759310804141	-0.002617947969652187	-0.406956634688137	0.05071174443072483	0.1086207840903466	-1.438871124931193	-0.1086207840903608	1.438871124931178	1.482110152462694	-0.2465444174893167	-0.06940639829506685	-1.383237567830893	0.3505352772457903	0.0465820621880246	2.949831312248414	0.6296064778360451	1.135407748873188	-1.483720341182197	-0.6393406209840183	-0.1965681261341382	-2.670650344026582	-0.1026909378051733	0.001003531953563638	0.01415414400689085	0.001002126317657849	0.01537949014901292	0.001015232489299629	0.003433964298301247	0.001006823900202684	0.007759937395707123	0.001006621862215191	0.03459460716409789	0.08834763307668014	0.1010152660799737	0.1550694684421768	0.1627262089962097	0.007565697463365289	0.01303492478038797	0.02637450450424416	0.06328103713761335	0.001027453778552051	0.0815011540886828	0.003243089802244897	0.04354244811054965	0.001125766168110923	0.02804955993437416	0.001001404542184356	0.01099638809349884	0.001000895078749396	0.05713483006134944	0.001824984221219718	0.007777387267479311	0.04566012206913666	0.0604941093666397	0.4286679393907055	0.391279237796828	0.001005384898678991	0.01672369407450322	0.06241475957500156	0.07394739945918279	0.005023507655555775	0.01624250525637331	0.001008221721466855	0.004640139799404879	0.00100922591193749	0.009702670138506892	0.001030696648246195	0.05641111780334444	0.001007056194756468	0.03643865065720496	0.02787228679835995	0.03111109262158672	0.001002268598358434	0.008061421944746586	0.001124936942623058	0.01334229831253707	0.001014145365501439	0.01733457436877998	0.001004155663355724	0.002069776821879908	0.004967079801192947	0.02286257807798946	0.1567299865975986	0.1709253726298031	0.001015771095985628	0.03694733118312889	0.00127939279459169	0.002860957002937865	0.001589918907506165	0.009422968717023004	0.001001082230974819	0.008222729359356546	0.3690828929640266	0.3987644654561956	0.1503676859777268	0.1606252392162571	0.06625026683581281	0.08011301964893341	0.001001226129493567	0.02155048078116037	0.07768319288506685	0.04926086659659491	0.08539204701146733	0.06230844603683325	0.08268136251206266	0.06000792989553276	0.1050256930171749	0.09274864029065776	0.1183576672782796	0.09273157168034084	0.02554254215022952	0.02263613101312784	0.024381837086004	0.02165194159615371	0.1308808548318107	0.1069745517859936	0.06609478805479529	0.06866833420735657	0.0770093943536288	0.07922330518082166	0.002115302024617629	0.008969138447049208	0.001376550366033349	0.04541250104897023	0.0277450243416049	0.1067871136620356	0.008919135464384394	0.04526780380686566	0.009182615254711783	0.03390124874965525	0.004082630246504155	0.003845245642330384	0.0114128745970143	0.01737428914659608	0.001000931765640166	0.009078427364734099	0.001001450832067668	0.0185668999921459	0.001004635000852493	0.01831670155586759	0.0986599042060028	0.09141594030338281	0.05391705608891843	0.05113137921253936	0.0335747451384292	0.06383817611803572	0.09317213277589763	0.09212728776660457	0.05881898073405993	0.0583043066086416	0.007943417641708398	0.06829923620682954	0.002250956626406939	0.03966509238492608	0.08713065653913032	0.06801970529511332	0.001010431706089539	0.01079571597417944	0.0324867986368202	0.006082966055444549	0.02518680197910964	0.03856301271174944	0.03848676146347477	0.04865830829416967	0.002881688489514327	0.02124183188343674	0.001376290831022378	0.1165193305518247	0.06205677431384952	0.08091789258356796	0.01251684422170133	0.001668328491587479	0.0372220915104088	0.03579910290059659	0.001117928418926953	0.006268166554078265	0.04165354055929434	0.06577065559264661	0.1004697824316727	0.09391416113930309	0.01910200778154279	0.03200760157787464	0.06921481328927385	0.1025483438524882	0.001001515812983533	0.01765962973414382	0.001000549625832811	0.0232813971464522	0.001001068716937681	0.02393747023009871	0.0245406372037544	-0.01291096159430379	-0.01424358264034409	0.01785978216578935	-0.01442915752751498	-0.03763792692878284	-0.01643401690496404	-0.005795909566341018	0.001003526783132112	0.001002232287056854	0.001000786104005197	0.001001608564884879	0.001008361803018779	0.08784460828524529	0.1477055690257244	0.005642297352614865	0.02896018921235945	0.001024669668966613	0.001505078670531559	0.001169687975056844	0.001001591131448891	0.001001049657806386	0.001000616679299229	0.01360984259942878	0.4143515780784097	0.001005135013933154	0.08876888767771536	0.011160918336063	0.001006466431705359	0.001010533600484824	0.001013042640569455	0.001006526587773146	0.0251885309628958	0.001001682171723232	0.001175520146640274	0.001020188944194495	0.001002928924070442	0.006349191878279792	0.1658505106981097	0.00103400834374669	0.00103775836979393	0.001247289855662331	0.001001206336456864	0.4114455536901352	0.1343801089328849	0.06196091717840284	0.001000926009475358	0.06200617064644964	0.06844105692222503	0.06790883089515372	0.1027354224760213	0.1090217734906292	0.03225515474885406	0.03054789850361666	0.1330358797630327	0.07132942715230205	0.08600466962265066	0.001048794988178669	0.001396996200290281	0.01703086709779455	0.009183107571203298	0.008704574957867334	0.004040100808101171	0.01033833619752128	0.001000999027282808	0.001001388349770143	0.001003257527088069	0.09850963482702561	0.0425454815681896	0.01319450594978467	0.09475969064642291	0.05956855792163634	0.008666016373585919	0.001413553679642178	0.08490099682862266	0.001008675222371536	0.03620509125693384	0.02054268346449493	0.03899290621532625	0.003373588284302174	0.001005846969307905	0.0558159338672053	0.01636880288886757	0.04384783156699759	0.001000383389120827	0.01667020180569388	0.09821756877413362	0.02188411042105146	0.05029777602926148	0.001001643523977444	0.001000591367451294	0.001001152217339689	0.02526494801744527	-0.01362085530898181	-0.01355572990571445	0.01909197889786343	-0.01077683571195986	-0.03306097080562866	-0.01345074532869599	-0.002112035869901218	-5.754041998645635	-4.605281525783677	0.08234886945123919	0.07343241290513576	0.01442986205055382	-0.01393605283977743	0.06484010220020216	-0.1058964045475325	-0.2754658330221972	-0.1043200222898153	0.2068723789741451	-0.007208400920394414	-0.07655375868104826	0.01840096289263283	0.04668339022498137	0.2819450876089637	-0.05399518797480934	-1.645057998838831	-0.7387397755802979	0.0231414559861369	1.505976910988194	0.4358860659266554	0.03812059616413824	0.02760351588956276	-0.04869141082831269	-0.009921952405788378	-0.1725481009438827	-0.0308004548012203	0.04111298739454578	0.0242508917572505	-0.00590252383383895	0.1208422305108485	0.1522709542869215	0.05243171624073465	-0.01576595068771358	-0.02614426269796019	0.01473949329003804	1.491453336148753	-0.5971547032340287	-0.1640716252412885	0.008884946554600495	-0.6251600328756631	-0.6955412742195588	-0.5974900830594747	-0.1917420795379138	-0.440481279215698	0.3061765035368411	0.431627189633662	0.6430729880168522	0.1780925857577754	0.3049481566265798	-0.06328734890987479	-0.03674694078781304	-0.4707247666389111	0.0239080671111453	-0.02068059711099663	0.01752749702277326	0.02426024743738514	0.03704224882847885	0.1162932962879108	0.03750439829387929	0.230584855475585	-0.5817210277284949	-1.224669056863123	-0.2486061401150478	-0.04239350078914009	0.1082966639799082	-0.006218458885352301	-0.04963661069182984	0.06861997242075389	0.05376286890493132	-0.2940490679275644	-0.01331484229280821	0.04636058016782457	-0.4527272461268932	-0.2865961909543339	0.05871597130023937	0.4720787694007469	0.00918593706976392	-1.581416169802895	-0.1978625643391387	0.1914490269667342	-1.138226297170442	-0.01519953618795219	-0.01267681915599414	-0.01156453903226436	-8.672912220620701e-14	-3.384274194122389e-14
0.22	-0.003227666695477984	-0.05406256779453218	0.07775776415574898	0.508707310029312	0.935867431023015	0.00792201977176784	0.2368235330212295	-0.07211509051177463	0.02646798052931025	0.1432200287474497	0.08855812215786617	-0.1340125533387404	0.008247388990584926	0.06786619821421046	-0.1157407556222304	1.11837943470339	0.1802562195021951	-1.118379434703391	-0.1802562195021982	-0.245643464307173	-0.07519050751996116	0.01632033835291904	-0.1367861604971878	-0.09549082813280856	-0.04750901415651493	-0.02386639583009865	0.1026372975506338	0.5957090596776945	0.6692335522852582	0.07695061683455234	-0.001215305400996864	0.1827908930118697	0.02695625866487137	-0.2969885567642112	0.3853618053383153	-0.305383570672031	1.279210422483906	0.1285343367145577	0.04730202968825881	3.300416168743995	0.7920692675839521	-0.3247356099595406	-1.974222850119835	-0.1144312974201916	0.546159413502266	-0.0007739697920244532	-0.4450405496625985	0.211595825800787	-0.5286220036723397	-1.450814628826127	0.5286220036723396	1.450814628826127	1.525221273171518	-0.2718081765013941	-0.07037182620460751	-1.388211718830603	0.3538453256891111	0.0731111471871224	2.750021473379978	0.5679637472287401	1.220183710559769	-1.349033083426464	-0.3537382303518477	-0.3569547757804308	-2.36091656735472	-0.07273453948650897	0.00100368830208279	0.01461836331081883	0.001002277371004816	0.01604609131885609	0.001008291832708989	0.003461383816558526	0.001004293219432007	0.007662517811281777	0.001007967143290277	0.03527321058981753	0.08852344171500073	0.1003517986712629	0.1519054375487484	0.1602995734281955	0.006777018768687118	0.01238281533154976	0.02696214314015079	0.0642370645682092	0.001026818016963764	0.08143950172883113	0.002477581561154139	0.04315760644365031	0.001156043499410022	0.02824919897642076	0.001001539289980431	0.0114738139737744	0.00100100632354516	0.05997864163750104	0.001429334793248969	0.007319418178200089	0.02784384648957374	0.04530377624515901	0.4226008083887696	0.3843647356152238	0.001005303361526087	0.01689707040087009	0.07797766420863027	0.08926718129678342	0.01015156449337237	0.0218758589465681	0.001007249959017909	0.004965186225467101	0.001010817476315215	0.00986680205072118	0.001024550800771423	0.05606111523436615	0.001007307949668537	0.03630728787264149	0.02651538485076825	0.0296956199808049	0.001001911786528654	0.007852748637259852	0.001158867072751335	0.01380191294914389	0.00101803777649767	0.01756570371272707	0.001003510389675954	0.002310755758899853	0.005651491040918035	0.02358817975485611	0.1613187085415525	0.1726855862996365	0.001030715424062974	0.0374525431274646	0.001153110908587232	0.00274892998255603	0.001366683520541401	0.009164408364460983	0.001001168931468177	0.008366838923304087	0.3848676017424497	0.4126096353527775	0.1428574780971981	0.1548918750483929	0.06387205310930463	0.07857378881759279	0.001001065912154932	0.02181266597262746	0.06887974542118248	0.04314460047970527	0.07595695647868032	0.05542356571116953	0.07438067162828303	0.05406015297304809	0.1037711156549938	0.09086693689413927	0.1136432122431001	0.08849688802441635	0.02929876845053835	0.02532907420385862	0.02801130682852492	0.02591749669741474	0.1312806991602699	0.1127454963247114	0.06970575368563062	0.07109614924908571	0.08190600484538671	0.0824300239640875	0.001616963806912891	0.00849587521247242	0.001365386975711371	0.04504440034395426	0.02099817846993055	0.102121112784155	0.009092623836910056	0.04549550689371661	0.008881689775344799	0.03371940233198242	0.004011110198177894	0.004205408873002959	0.01064917131557418	0.01751225977807197	0.001000958968618244	0.009428096711574675	0.001001399368571171	0.01982238460431388	0.001004300040473764	0.01926974399045635	0.0980146260327418	0.09321982077285641	0.04776836589477817	0.04580829302638032	0.02097459569803988	0.05181713095131178	0.09270403873742597	0.08861743087603713	0.05904085778378249	0.05769836576320672	0.009903821776392409	0.07019341971093648	0.001964469412572231	0.03997740996290449	0.08922846795167672	0.06996902791002606	0.00100900802311004	0.01151108591884938	0.03574955343447092	0.006903462847175895	0.02231254753711025	0.03565728102305783	0.03710921302242002	0.04687735769849351	0.003040197974527088	0.02139248134116455	0.00119855249295556	0.1116576778335597	0.05832373129021364	0.07786989169601062	0.01518912859064216	0.002370126647064423	0.04063333707150818	0.03999639328597446	0.001061494890739511	0.006584828235979803	0.02776085781373399	0.05142700013415876	0.09930666897937639	0.09233263871013418	0.0208288961342668	0.03380397206966929	0.05708928830677149	0.09009525791601547	0.001001608925380657	0.01743606243548769	0.00100057894563856	0.02306717374876528	0.001001130495972271	0.02373736264199754	0.02485297112458683	-0.01352224401904956	-0.013527929700211	0.01896924822172288	-0.01091441056803563	-0.0329965663144641	-0.01301661823956211	-0.001292949644158389	0.001004093697183685	0.001002589805150136	0.001000774108721611	0.001001515014058345	0.001010181250395722	0.08948318008225763	0.146226536126492	0.006099742883056274	0.0267005584814344	0.001027172497309373	0.001746209312150292	0.001202502009189247	0.001001752266425643	0.001001181769935979	0.001000441578949636	0.001002101790178822	0.4047523023887311	0.001005272291950937	0.1060374702608709	0.01917114508776605	0.001006006518181466	0.001013973050876364	0.00102136542384634	0.001008332955359698	0.02472665328483283	0.001001413758193474	0.001209957920128839	0.001023723643410071	0.001002728413880362	0.006442615400532085	0.1709456155105205	0.001056092149163891	0.001001054783828738	0.00103708195600991	0.001001303075409971	0.4242524267588461	0.1284556219357757	0.05985807939654076	0.001000868561751928	0.05341042213500174	0.05905644842920778	0.05951430075598493	0.1013714121562619	0.1048740960810645	0.03480255407509122	0.03353202193185235	0.1309791555151281	0.0768374736705949	0.09048513440432783	0.001096455838497916	0.001322070011144022	0.01028159864988969	0.00935911740143186	0.008433979599257162	0.003856087913254086	0.009402473795758585	0.001000980834162232	0.001001311757599507	0.001004422980133158	0.09600291620972848	0.03816518700753001	0.001002477514014229	0.08995254236650252	0.05914226346104257	0.01455410083671481	0.00182573353794162	0.09779477747366465	0.001006604258174448	0.04222455256163005	0.01781708282071893	0.03281001594262001	0.003098230826749561	0.001006197227589765	0.0517607008247038	0.01953469017718791	0.04549043207146269	0.001000411752565541	0.006997720005147212	0.09721458983949835	0.02349482251614087	0.03447957553249272	0.001001756969082186	0.001000624472183192	0.00100122960277059	0.02495931659899398	-0.01408422079882919	-0.01279837665732622	0.02001734893958794	-0.00746845103658999	-0.02832300345456313	-0.009382156029593204	0.00361955339089807	-5.414743703656866	-4.469477951473674	-0.02592692161037163	0.05247399311941706	-0.0210290871826176	-0.002059047050033585	0.07349221983076623	-0.03006037924134968	-0.2132992714773558	-0.0380622680839332	8.627453051770899e-05	-0.005339430276536378	-0.001625566014487416	0.02161729260279453	0.0493173051787402	0.2872279201553145	-0.04463265001560009	-1.402539508527839	-0.6330415147262421	0.005103317246322198	1.556271728913597	0.6703749631475054	0.01903680112645347	-0.006229838380184768	0.008019011488550229	-0.01134259528572957	-0.1089931529612745	-0.01084121800127541	0.055719638686598	0.02130137458267553	0.08178118219535351	0.005407378453700646	0.2009854999979301	0.04699046455330826	-0.004864363700452941	-0.0261588502655744	0.01355053699093409	1.285147233375826	-0.5551815733346528	-0.1393898154126234	0.04871095574991197	-0.5985602310109001	-0.6822169653550191	-0.5929379987473876	-0.1864066346818692	-0.4077364523571401	0.2359786698228383	0.4253006260713224	0.5069696685044296	0.2975548723596173	0.3336796065862513	-0.03886453177216617	-0.03641911116832103	-0.4581488975222061	0.02558747259852607	-0.01260459928303459	0.08055109881413741	0.003586863304959898	0.03071359774854219	0.1404881855409685	0.2078162628651825	0.1289035847104922	-0.488621514976475	-1.180421256614189	-0.4351669545574776	-0.08005520046377665	0.1975467628712678	0.07209042385824066	0.429825238378795	0.07504410962337862	0.1130375613150254	-0.2908012301318597	-0.2921546565067573	-0.02611846825869946	-0.5186286793865097	-0.3240784987027852	0.0819305633374255	0.3750653367378846	0.07895436539036893	-1.275295663432881	-0.1134015501270124	0.1705809711449833	-1.349589475805935	-0.02915497385805254	-0.02963793952992142	-0.02757901225124534	-1.445602076951068e-13	-6.017644195810024e-14
0.23	-0.006444105379202348	-0.05009637341825245	0.07413045419604102	0.5214332688280555	0.9370178241043358	0.008390269348342248	0.2694084641383158	-0.06414695673753269	0.02224259797913216	0.1238749224228279	0.08729995572426233	-0.1274151530144418	0.008284012887004996	0.06340024858204449	-0.1129953061179308	1.110021603447035	0.1658204926175175	-1.110021603447017	-0.1658204926175356	-0.2302074714255294	-0.07806860775394724	0.01559864443750371	-0.1508634117356263	-0.09194763389716579	-0.04663087359060442	0.002691983998037563	0.1080907009076172	0.6083401423870642	0.6569774197049663	0.07422275014379585	-0.005561419218590551	0.160366505709886	0.02643679031638545	-0.3438102154332482	0.4036444084812309	-0.4134656414835936	1.266287973799841	0.1012872021927699	0.04566111547201396	3.212403915637794	0.7994511377887386	-0.5063560144424137	-1.895655361886433	-0.1353353239139199	0.762904117999874	0.006747464139180517	-0.4426015384748579	0.3304099395327111	-1.13994680508563	-1.43200243545934	1.1399468050856	1.432002435459325	1.561039829386547	-0.3044585803358221	-0.07470433741822469	-1.432737122853281	0.3542662994339183	0.1030573231724867	2.56532430438011	0.5274731550395276	1.305286886205047	-1.084292427455138	-0.2030983009616221	-0.5075328998448914	-2.123022967634848	-0.03157613917081196	0.001004145610634912	0.01506745456949495	0.00100269401017508	0.01670603798044285	0.001004629060069629	0.003485004072515258	0.001002925196919913	0.007583381619308681	0.001012965532180421	0.03595159476798966	0.09006716123805288	0.1005150315785522	0.1493916893276012	0.1583423326296053	0.00690182738097793	0.01249771671520618	0.02500420362179359	0.06281171184963627	0.001027605464342439	0.08140630262365731	0.002148574572169504	0.04319875702471803	0.00118658776473334	0.02847717697586798	0.001001718052623298	0.0119654030452574	0.001001132815211988	0.06286009631085542	0.001219278060790489	0.007012037643871913	0.0151997278519642	0.03414119127668838	0.4154505234121687	0.3788191386448145	0.001005334539353148	0.0170709954512981	0.09404676298445601	0.1049659226207223	0.0162273070815186	0.0286161298260188	0.001006607102745153	0.005290273830720824	0.001012954544012671	0.01002388152204774	0.001021715651699603	0.05549957724278617	0.001007402242118567	0.03605483128429611	0.02607723159829821	0.02899379303390105	0.001001632121316565	0.007793634555392815	0.001186936996809374	0.0142606487094949	0.002096776380677946	0.01886614025559548	0.00100306969080402	0.002568016916243639	0.005480838760865385	0.02345035337176213	0.1659925733604746	0.1749245612092227	0.001042138611843792	0.03793589007066032	0.001078669033490737	0.002676210276727202	0.001200459573068464	0.008958135863785395	0.001001247971061933	0.008514856627820503	0.3994274865257493	0.4247987843211291	0.1354188132567688	0.1492317184205129	0.06006967516005372	0.07671135055043879	0.001000962842652587	0.02228018549925919	0.0600080491321511	0.03726755575015437	0.06642450623411283	0.04867486649123993	0.06589872597050989	0.04816324990812475	0.1016674111288333	0.08858587848936451	0.1086113486620972	0.08432159203593843	0.03139842601681719	0.02690143059293249	0.03087446459221564	0.02989190443501205	0.1299102142654904	0.1170125629950981	0.07422577004534582	0.07439768972179937	0.08727510446216785	0.08606822040816693	0.001467783584817968	0.008327859747842602	0.001301746653881983	0.04470342375617024	0.01471625760263561	0.0976968599375343	0.009217048441075563	0.04570917367956091	0.008571710665543865	0.03357983097078274	0.003859443040392207	0.00461584413926437	0.009970938218780579	0.01771481410804434	0.001000975303174797	0.009779454503940573	0.001001385707506532	0.02115301735473574	0.001006388505362367	0.02030998793548368	0.09577085258571627	0.09377909514147222	0.04267369718046019	0.04134127255049296	0.01147315750678195	0.04265854915407358	0.08853132718796122	0.08323496366838173	0.0584177775804119	0.05654106166637416	0.01203074418846849	0.07236684985534142	0.001837453746862513	0.04054179489932035	0.09236685135144074	0.07326815882322713	0.001007353624768837	0.01230179140559037	0.04024503701869759	0.008169901553707171	0.01950393736972148	0.03284595832561307	0.03228221928106237	0.04207007728275911	0.002791127639399901	0.02113986597289788	0.001104463681047048	0.1062073368618621	0.05441814007791944	0.07458866039486022	0.01887587303832741	0.003477345962258052	0.04229857047628331	0.04283605625910142	0.001031565656380238	0.006992214997683955	0.01722549774234164	0.04041654510237773	0.09966639488009657	0.09182190427835213	0.02237565501334888	0.03545999902912428	0.04358697772693564	0.07701747034503441	0.001001547741758028	0.01706761197626103	0.001000634108132225	0.02267407968036615	0.001001100252852129	0.02335866079989518	0.02435502335579536	-0.01374886252502016	-0.01284557016855834	0.01980585421898638	-0.008684130744032433	-0.02901330498477993	-0.009261618751927185	0.003971907731995382	0.001005068101729574	0.001003582606528224	0.001000853743919859	0.001001490113342774	0.001024924312340361	0.09448726274103066	0.1448197558742232	0.007826502000893746	0.01944292872893056	0.001029484789289671	0.001853797989177979	0.001231840652566236	0.001002032535935601	0.001001334405620125	0.001000365799644157	0.001001568473043562	0.3953461605790201	0.001005447105190893	0.1240065155735472	0.02593663365805315	0.001005880204721111	0.001016198604088167	0.001016564733758522	0.001006795933928511	0.02630586063282559	0.001001279594067885	0.001221420094438155	0.005081909000153273	0.001002511783593884	0.004331884229852592	0.1756448355801322	0.001052281196985933	0.001001257827203392	0.001018997052765146	0.001001353195675614	0.4361587268489758	0.1202802869316679	0.05130674242443892	0.001000844599440402	0.04465199554881705	0.0497370690722531	0.05096376830037715	0.09640601348829492	0.09838723498096452	0.0329633361284905	0.0346903533275065	0.1251399470696565	0.08291092692868829	0.09794211262273717	0.001494721688755027	0.001162133126841236	0.005641903304391342	0.009342956019575473	0.008075544141249351	0.003567660496966647	0.009104125128429619	0.001001002004777678	0.001001422030233554	0.001012063825461461	0.08976815888538212	0.03513033452277733	0.001002734965700914	0.07668046974644224	0.05634231270925282	0.01412506291806095	0.00160252324767749	0.09564078786899309	0.001004809213464995	0.04838215688170353	0.01513802238095393	0.02139234707712911	0.002049136188162579	0.001006738700315911	0.04766054587805356	0.02583034734282052	0.04324161826615398	0.001000415276839889	0.003999827736486647	0.1027278270887776	0.02462445030976518	0.02068834842863835	0.00100125317524178	0.001000748236437959	0.001000932710628575	0.02337364099244871	-0.0137071944119437	-0.01220096544589147	0.02047326443977134	-0.007426394685978724	-0.02558228487926911	-0.00541018944215942	0.009518648581028261	-5.080762730662541	-4.245037015717885	0.08045187319968018	0.07297690134102254	0.0140800664771974	-0.01093745384727562	0.06465934643258942	0.06401387293422742	-0.1826215839198506	0.05306840328993501	-0.275216111362713	-0.001547641710285351	0.01166776598931658	0.02396348001117679	0.04948187246446885	0.2897709254868924	-0.02159029445491669	-0.849946644033274	-0.4886298556662562	0.02360969386414222	1.585467459797153	0.6805338926225849	0.0389777794268619	0.02666204817555041	-0.0944218351375502	-0.03509596738199001	-0.03202686167398681	-0.001438462881540645	0.04037699404209753	0.2214587488663718	-0.00311937983354147	-0.04782597931447688	0.2476530994571792	0.04833768613146389	-0.008111155138024028	-0.01622404356571922	0.01582105074323777	1.16518553623768	-0.5869024987247946	-0.2511829767165106	0.04919346616955849	-0.5772213770030731	-0.6681023509656273	-0.5870646210508914	-0.2671535476681245	-0.4276628840212183	0.08457483963260666	0.3706337615261824	0.3444172084106704	0.3590148570230127	0.3945086215511244	0.0004125087324535482	-0.03219239475432245	-0.423835251784103	0.01810923624452043	-0.01460259916406668	0.01858390611698054	0.03627614929457971	0.03729478024467786	0.1308355918073066	0.05306065657326516	-0.01913362720223037	-0.4062760371377607	-0.681620442972935	-0.6406822419728347	-0.1502740311706796	0.2097664599649037	0.04732470341188492	0.2324800101494713	0.08346245604301435	0.1455315229740187	-0.2743287142469548	-0.6468856744155833	-0.03480805278304207	-0.5696160473050864	-0.3332817065660545	0.1419909618284054	0.1974760083022292	0.02095162042603285	-0.9273040854503818	0.01477184137810734	0.1596679817342343	-1.279066694857296	-0.04424273796541152	-0.04855752399964469	-0.04739876174114392	-1.2130743124881e-13	-2.479057009294502e-14
0.24	-0.01005409171284633	-0.04607433285393039	0.06962070692176071	0.5340392022361687	0.9378880335221135	0.008821506678233212	0.3009882885534346	-0.05616819474537936	0.01662055795307085	0.1052897825686274	0.08588874898748909	-0.118962801645881	0.008355312591148661	0.05912512420621102	-0.1092742395425384	1.095640447451937	0.1517027370459167	-1.095640447451936	-0.1517027370459154	-0.2144414171948568	-0.08129261332746514	0.01481150399376178	-0.1655508748341893	-0.08841604658432164	-0.04543706054953956	0.02751348650017606	0.1132818852689092	0.621799878499611	0.6479057238396732	0.07266338695208216	-0.01127126163990414	0.1403491921673277	0.02631639570225473	-0.375698086761325	0.3965310429360124	-0.4818710335856882	1.255205344357872	0.07249760424057378	0.03989958035156963	3.09939482835814	0.7941949111767785	-0.6040671051402132	-1.822229556018785	-0.1450393580255036	0.9171496223579589	0.006161193403338492	-0.4068754988363612	0.4067192399754837	-1.733286951420095	-1.387220366211589	1.733286951420095	1.387220366211588	1.591233542977378	-0.3409892444078382	-0.08346113186995932	-1.510254090855517	0.3515239411294188	0.1362456422179985	2.402646008180708	0.5155199480916487	1.385914391195123	-0.7121457404267083	-0.1200375305450893	-0.6297004965103224	-1.879501815469848	0.00708020738901982	0.001004861598412038	0.0155215347750732	0.001003398876624548	0.01737486058921816	0.001002838411295491	0.003509523708134313	0.00100222907231674	0.007500383484113946	0.001022838519197525	0.03661589213027083	0.09309112262469463	0.1016582143746556	0.1473101714049016	0.1565576878362153	0.007818062251628696	0.01328470056684796	0.02049130887554441	0.05893155647891004	0.001029155682068659	0.08140360387513888	0.002037318195505611	0.04342720343861613	0.00121652733524106	0.02872817203084757	0.001001947594491207	0.01247307868994706	0.001001272385604175	0.06578821836680872	0.00111415086134042	0.00679267553736728	0.008472383323218716	0.0279054601868816	0.4075560973758481	0.3743410989756826	0.001005437571210968	0.01724782429959165	0.1105462074347756	0.1210163489711906	0.02256783159360012	0.03554363039645245	0.001006222647194811	0.005604683004909924	0.00101513586807144	0.01018036932627643	0.001017897248669423	0.05469077402406791	0.001006680469218881	0.03568642362473792	0.02660114931633534	0.02904199024225622	0.001001425243739939	0.007814842089370645	0.001206700506894012	0.01469644244219105	0.004655908928920399	0.02164833498729558	0.001002741082553918	0.002792559578994866	0.004346659128541812	0.022334593055813	0.1706507226194557	0.1776555206395703	0.001045941243067865	0.03839247209076783	0.001041554257399783	0.002618075326298429	0.001108270092103377	0.008817359619135741	0.001001312543634284	0.008678620874878425	0.4130216780467744	0.4361634055964138	0.1276087508491446	0.1429527701442288	0.05409090088929033	0.07318842650927902	0.001000899346878718	0.02288454562772661	0.05105890469577309	0.03159271969756289	0.05684196283530413	0.04204992924510909	0.05727016098827808	0.04230642041573787	0.09834368009233899	0.08557689591318149	0.1029314648614733	0.07993682757040245	0.03162883983961092	0.02714221562909285	0.03291834646985313	0.03335122872948161	0.1267145604001221	0.11959331134969	0.07939497190256956	0.07820167908634296	0.09349777197483553	0.0903311751815379	0.00159213898846428	0.008407146784446966	0.001189946996101326	0.04439222868151908	0.009166399928174208	0.0937017361488437	0.009272222104595114	0.04587695865207716	0.008237648565483799	0.03344149182454882	0.003639675499079916	0.004918046028701852	0.009478751663918962	0.01822482569603307	0.001000994057033648	0.01012872870687056	0.001001434045047912	0.02254304098595362	0.001011254522119211	0.02138751972925396	0.09181156730799619	0.09279544990463193	0.03849426723869701	0.03765290314483552	0.006493412559572319	0.03757821528906793	0.08037973486304358	0.07581667093665993	0.05680930157682612	0.05471551689457504	0.01289879775489447	0.0738412927894546	0.001662352324227454	0.04105466683085702	0.09322505130766554	0.07466820943078004	0.001005628861683134	0.01318764440568514	0.04547531075442984	0.009919720166276355	0.01674358157542245	0.03011339864035689	0.02427268053519722	0.03438795925464334	0.002142789917557642	0.02048825120649016	0.001057690601570439	0.1003018262409643	0.05039843845069594	0.07118197866407491	0.02379214614866557	0.005259499126174016	0.04214323950688165	0.04403808846031067	0.001016608123953394	0.007372433314015294	0.01017500841788264	0.03287074357458514	0.1022062896628989	0.09269841908984053	0.02371795942105761	0.03697820292410915	0.02963164457653329	0.06425195088977978	0.001001265139977018	0.01655705527676721	0.001000723588982755	0.02210449027158067	0.001000936617018192	0.02280463929566016	0.02313192369517118	-0.01357305110242015	-0.01221984285038436	0.02038866655153208	-0.007912666568953428	-0.0258584054913558	-0.005361974531093	0.009659590317467839	0.001006042506291921	0.00100457540792254	0.001000933379138915	0.001001465212626061	0.001039667374290697	0.09949134539980359	0.1434129756219544	0.009553261118731629	0.0121852989764229	0.00103179708127222	0.001961386666206513	0.001261179295944692	0.001002312805450777	0.001001487041303424	0.001000290020335282	0.001001035155908173	0.3859400187693134	0.00100562191843412	0.1419755608862223	0.03270212222834191	0.001005753891258193	0.001018424157310839	0.001011764043665157	0.001005258912495559	0.02788506798081802	0.001001145429941625	0.001232882268737064	0.009140094356880006	0.001002295153309646	0.002221153059234544	0.1803440556497443	0.001048470244813919	0.001001460870574784	0.001000912149537662	0.001001403315939336	0.4480650269391052	0.1121049519275605	0.04275540545233741	0.001000820637129579	0.0358935689626324	0.04041768971529591	0.04241323584476868	0.09144061482032528	0.09190037388086468	0.03112411818188898	0.03584868472315737	0.1193007386241844	0.08898438018678112	0.105399090841146	0.001892987539024808	0.001002196242540583	0.001002207958893891	0.009326794637718986	0.007717108683241894	0.003279233080680148	0.008805776461105088	0.001001023175381123	0.001001532302863237	0.001019704670802738	0.08353340156103407	0.03209548203802551	0.001002992417391674	0.06340839712638251	0.05354236195746032	0.01369602499940743	0.001379312957412679	0.09348679826432051	0.001003014168752476	0.054539761201777	0.01245896194119068	0.009974678211638433	0.001000041549611508	0.001007280173043774	0.04356039093140061	0.03212600450845201	0.0409928044608436	0.001000418801128425	0.001001935467829465	0.108241064338056	0.02575407810339001	0.006897121324780505	0.001000749381404834	0.001000872000691604	0.001000635818485766	0.02178796538590194	-0.01333016802505826	-0.0116035542344567	0.02092917993995434	-0.007384338335368822	-0.02284156630397506	-0.001438222854725651	0.01541774377115751	-4.745730638740204	-3.945981956383913	-0.02492913190800068	0.0542491826302733	-0.02084921125296553	-0.00283143571217323	0.07067485657603086	0.1659295985218545	-0.1787800704369416	0.09635422550974643	-0.4908742558664294	0.0007606410079208664	0.03583360054727099	0.02622070367671096	0.0525346198167173	0.2965613966907349	-0.02702896441578016	-0.4171687328251448	-0.4195300544726913	0.005684076914111253	1.626608734218268	0.7078209013275923	0.0169011149987346	-0.006348171649817073	-0.04143403402468522	-0.03453280955806273	0.04101167809279135	0.00522310515928819	0.05113123305366678	0.317653012317179	0.07523748316717475	-0.1901794709268222	0.2993824041540019	0.04163747991519834	-0.001947412625612886	-0.01305959907328802	0.01669984550951052	1.120241694763891	-0.6789399030130809	-0.4714869702144919	0.07607907610135528	-0.5581184956175099	-0.657464570600758	-0.5849232842408214	-0.3319914689302117	-0.4496301477607944	-0.03033560078412595	0.3222839374442701	0.1697060053463227	0.3980446507263126	0.4586312724450531	0.0105959684392128	-0.03046280854909385	-0.3723230859349232	0.01641110993120954	-0.01235815629081465	0.05890442342879944	0.0650783149037419	0.03029687986173982	0.1523663617229732	0.2152738324864519	-0.1796803363668907	-0.3328913009375121	-0.3647716701593113	-0.84233205936344	-0.213703335443995	0.05774932082478763	0.06178782288037479	0.0500091772499054	0.09407361224937734	0.2097135425193121	-0.2750486276897761	-0.8671221789861524	-0.1059183610245857	-0.6096626091685563	-0.3491685846139683	0.2169173330820482	0.04753918235398547	0.0735206763162498	-0.5823649626398696	0.1640482985270075	0.1430163582488602	-1.287135852632746	-0.05757622189825189	-0.06493700762644233	-0.06264294468670305	-3.198632285531542e-14	6.08853233057178e-14
0.25	-0.01387108739292696	-0.04223054640427214	0.06461647872387739	0.5465444177489748	0.9384685214198912	0.009176101203165725	0.3312497208201688	-0.04828165785593521	0.01043660432517894	0.08736450529083245	0.08443066622300836	-0.1093002497440454	0.008333899054931702	0.05534914613996213	-0.104983650865457	1.075389826315836	0.1381557240731619	-1.075389826315817	-0.1381557240731685	-0.198395528533132	-0.08489042472919271	0.01391270688200444	-0.1810784829923263	-0.08491425514891461	-0.04388700108855783	0.05087745015233158	0.1184581634494524	0.6360253401440573	0.6428039874828839	0.07187067686101614	-0.0180531805610931	0.1224590889312861	0.0266307589996999	-0.3835139337843093	0.3701271410384055	-0.5165844159044567	1.24623209369287	0.04380100321403774	0.03076328747724507	2.944699944170683	0.7815799394673797	-0.6244763984783791	-1.76636459707232	-0.1450914092407725	1.009682625108764	-0.01400070080563979	-0.3454851642090105	0.4497805580757087	-2.314840191948787	-1.319282448579738	2.314840191948782	1.319282448579726	1.617456044990191	-0.3784785821153095	-0.09681088672053154	-1.582215673858346	0.3516277896116655	0.1744297448711768	2.265131367391557	0.5214019455962313	1.456443821588912	-0.3441493771748083	-0.03845741264695225	-0.7234085274175089	-1.701579962670033	0.05587303333399797	0.001005479857452189	0.01596567515146828	0.001004086030513971	0.01804625824544256	0.001001918406902849	0.003528378275920551	0.001001841778274542	0.00741399056642953	0.001027738590798038	0.03724828053192611	0.09715756968165053	0.103725007514045	0.1451913462262399	0.1546691775202186	0.008477206191656147	0.01385306579941845	0.01510887811101403	0.05409657160774261	0.001030115089066055	0.08143402648577276	0.001991017024134724	0.043764205118516	0.001230870044929045	0.02898853510896733	0.001002147662631735	0.01299702018919472	0.001001427401903736	0.06877224676406953	0.001058356172230121	0.006614172958968079	0.004852001650658074	0.02431868259848832	0.3993357155560193	0.3704435098687003	0.001005481255834979	0.01741845092521949	0.1270338212416313	0.1371934291776524	0.02663042699799397	0.0401621432519326	0.001005927034789119	0.005893764772392092	0.001016728841975471	0.01032930684475867	0.001013468755401751	0.05377791241851115	0.001005437418507216	0.03525778109587579	0.02804509083427368	0.02980893370098622	0.0010012661768434	0.007873005197231371	0.001202342609094701	0.01509749665740966	0.007794828373276109	0.02498657183676017	0.00100246643527113	0.002989402436479428	0.003212061308256776	0.021202075293148	0.1753827545918749	0.1809844642231182	0.001042410953684531	0.03882212121459262	0.001021896340652807	0.002564730330754268	0.001055844473320917	0.008707235385783796	0.001001377474301183	0.008856889621473752	0.4258802222932009	0.4474102417442784	0.1184150048194521	0.1353743296207363	0.04688224720624477	0.06761693189922768	0.001000855399737083	0.02358372966393507	0.04257030980227403	0.02633033360413559	0.04772015176609065	0.0357591308651871	0.0489484671599389	0.03668653651758624	0.09387657550421276	0.08193708361073473	0.09671246987770116	0.0754351349577298	0.03045692772577476	0.02635696091488659	0.03403017420888645	0.03610073537446001	0.1219755432923299	0.1205743855884186	0.08376159394443632	0.08207752252755231	0.09857762235662859	0.09472001962950692	0.001826339538966446	0.008601013478526879	0.001097834431099074	0.04415187881609755	0.005214629540724555	0.09050241676944419	0.009317449323114482	0.04600943439638994	0.007926748889796765	0.0333145955895921	0.003354584852315248	0.005226626960295911	0.008986124381612856	0.0188979673149623	0.001001028049367198	0.01046802423028721	0.001001543129729437	0.02397891592452154	0.00102046063689446	0.02251642470958181	0.0864528947500542	0.09035780369639264	0.03493026424112885	0.03455730655543202	0.003825020465202464	0.03455804525187738	0.06980695724486989	0.06716196285723135	0.05431770310854308	0.05232025398469013	0.01268496569964219	0.0745401933464347	0.001473620396320533	0.04159837607078321	0.09281371396674717	0.07483559961446473	0.001004022155831789	0.01417774926575899	0.04919442771483234	0.01196881097471912	0.01424024270635348	0.02762932988562834	0.01636603149661101	0.02682892049142306	0.001587118362863406	0.01992246939522455	0.001035982852851277	0.09407961292538979	0.04618045180634579	0.06759266050812261	0.02838861965187214	0.007746498689804227	0.0407384141262865	0.04399653546270314	0.001008719245264435	0.007822364665938351	0.005991165729847553	0.02816946377771813	0.1052567022881004	0.09449332387765649	0.02499597155244684	0.03836343746566332	0.01821152274035143	0.05379811818986682	0.001011575937358104	0.01591833235306486	0.001000835093971616	0.02136306295913821	0.00102176794021278	0.02209815018197961	0.02201389723001718	-0.01296389415148158	-0.0114549487982682	0.02085775760894839	-0.007447520189549288	-0.02355686163574056	-0.003174697885698504	0.01050298037539051	0.001006191597078976	0.001004992115249578	0.001000984336501073	0.001001416328599458	0.001027060370595088	0.1055982185230215	0.140614515400506	0.008864536711701501	0.00659659032205433	0.001030535382803239	0.00192679932421904	0.00123280141688147	0.00100239230122942	0.001001674752488698	0.001000258431505848	0.001000895914415906	0.3776193267532764	0.001005446171654795	0.1588581337919365	0.02993006896638775	0.001005505609054258	0.001018354973405556	0.001006402794901387	0.001003200320697406	0.03123065933752698	0.001001062746670987	0.001168122685774302	0.01280492774363449	0.00100208371295748	0.001847740835720498	0.1854522790385569	0.001030500860082261	0.001001415888281004	0.001001571703630071	0.001001480352125142	0.4592577526256754	0.09859959162673787	0.03402830140087439	0.001000800382506993	0.0291916908108473	0.03311452614003144	0.035471291775392	0.08446053095073108	0.08468405590717906	0.02738232207173458	0.03487029178119289	0.1112240596661649	0.09008382593026508	0.1057471665375857	0.002221095177460464	0.001001689883529834	0.001003017432004123	0.009399145733829635	0.007491150284044588	0.002865493710771653	0.008163147657028405	0.00100109747776038	0.001001761858775132	0.00103878767432751	0.07539574093180321	0.02958937906173664	0.001002768226427762	0.04950471822628262	0.04923143380968239	0.01139666398763497	0.001190057443334296	0.09117696930351449	0.001001788230209947	0.05297010795592309	0.010679672069864	0.005488194651255284	0.001012669774913203	0.001018555851430303	0.03889883132453238	0.03485817559323309	0.03741501057406301	0.001000585611099085	0.001950675163407239	0.1106820877708183	0.02702089515264898	0.003949201711617964	0.001040545183145017	0.001001018085828573	0.001079669403292176	0.02107661624016042	-0.01206171810168174	-0.01057117039720123	0.02126971080156262	-0.00703291929348415	-0.02182755404553776	-0.002376601265082189	0.007414559716701863	-4.425558629480952	-3.589496560866404	0.07931575163823479	0.07402195297162775	0.01324692821859113	-0.01199263267734018	0.05834779567486214	0.2450629521869897	-0.2010933126819842	0.02274931238596746	-0.4836535074695551	0.005103495997948846	0.03333670266366529	0.02593348343000157	0.05256886839601627	0.300455708162351	-0.01265191744359018	-0.2921474962641701	-0.3663034936373245	0.02270071114745869	1.61086052737755	0.2455965278019848	0.0347960668795373	0.02550246192828216	-0.1197496528402266	-0.04855802750515726	0.111859285307699	0.006869648941850048	0.03312678381064424	0.3469528199848934	-0.008864868263221724	-0.06570353692885851	0.3678231918421385	0.04303183122515549	-0.007280582679247336	-0.009567994098261862	0.01876638456289607	1.134549966818775	-0.8443983637890498	-0.6358347976554994	0.06862970990101515	-0.4954809028966224	-0.6010761902107778	-0.5400870801662087	-0.3936629424374465	-0.4496685816707839	-0.1253308191908228	0.2276349181948632	0.02349627238435882	0.3741658408272426	0.4141718518959256	0.02546379472990766	-0.01881006006089329	-0.2684797416150199	0.01053891866929257	-0.01288457297765715	0.01330568526913552	0.0684899600609007	0.03527845697934954	0.1394069187040644	0.06147912119498311	-0.3109622750893921	-0.2858055080963036	-0.2416497515744322	-0.9002814798313589	-0.265222625590386	0.06244731863528619	0.05081737885538949	-0.008651271702004533	0.1034512639426522	0.2054494477821598	-0.2265651598699497	-0.6620479934880112	-0.02504854259200808	-0.6327447917947769	-0.3694831890259967	0.282003327452468	-0.05689813671930528	0.0293820056206405	-0.3600139381227154	0.1960335867153906	0.1335540938931065	-0.8320944674088	-0.06997457170396665	-0.08290434179382616	-0.07816854376696336	1.215847322297356e-13	8.313098133041819e-14
0.26	-0.01764062807875334	-0.03871377215254421	0.0593368224053685	0.5589717308199756	0.9387680741455515	0.009431651684741646	0.3597184538206482	-0.04056724650076755	0.004295974422608781	0.06989171667703256	0.08301663651539218	-0.09888271180167399	0.008004162588370578	0.05227211992184563	-0.1003109871287895	1.049383585289982	0.1253750836694275	-1.049383585289984	-0.1253750836694267	-0.1821020591826026	-0.08886029589331061	0.01286503433457365	-0.196934150973085	-0.08132762191890495	-0.04193519575426177	0.0727158067508501	0.123743249332453	0.6508740726092833	0.6403037793713029	0.07189518019957532	-0.02567393698194576	0.1062563702953053	0.02743546799361412	-0.366207087917796	0.3311286033476349	-0.5369566577102126	1.23962485599685	0.01631056992260849	0.02009077168025132	2.740854975114952	0.7597698043339415	-0.595402360082791	-1.731731823203945	-0.1362287466284011	1.068146830469306	-0.05550339101629399	-0.2670851296338754	0.4831342518468223	-2.884410929369301	-1.233945852408467	2.884410929369301	1.233945852408466	1.640749680738381	-0.415401196885948	-0.1132362190046775	-1.575866055379815	0.3684923000498953	0.2165948168808444	2.097524597454136	0.5372814885845593	1.510568555350992	-0.1918400913850374	0.04340515537861617	-0.7974679964270179	-1.542024895458236	0.1051493466879877	0.001005863415195201	0.01641902069976912	0.001004637892402196	0.01873513173623695	0.001001484128720609	0.003546998340603298	0.001001623775079342	0.007309621133378378	0.001023881031630765	0.03783374748136862	0.1020646612576604	0.1065121518750236	0.1427952438227232	0.152492395184184	0.008470925638252223	0.0138482966423459	0.00957086946209864	0.04910787054782957	0.001029963434388836	0.08150126609214811	0.001950560642925242	0.04412933683644386	0.001223850584504029	0.02924847312879852	0.001002287413700916	0.01353075982497793	0.001001598774058512	0.07180156103824374	0.001030449205935658	0.006460029865296989	0.003008769912965583	0.02222329603317893	0.3910448753818868	0.3668887145685937	0.001005415169912564	0.01758702778214248	0.1433272641297191	0.153274623924838	0.02740853628915812	0.04104985811298132	0.001005655099823812	0.00617822091097827	0.001017490334385533	0.01047775429772054	0.00100857360916877	0.0527235536513655	0.001003786386826266	0.03476801644857285	0.03038737105718862	0.03126882138152512	0.001001145321263814	0.007961437718738961	0.001167779009973691	0.01543992159406425	0.01117363771752923	0.02852656063515962	0.001002223407326117	0.003155343080819266	0.002454525678882509	0.02043293258158274	0.1802335995973525	0.1850403220621933	0.001031657895127517	0.03922789844244619	0.001012048883524496	0.002501283748732896	0.00102996781009813	0.008613944807406222	0.001001448460904566	0.009050198181330366	0.4381294234068365	0.4589628935730021	0.1073058780093555	0.1259117996263716	0.03887940380826184	0.06061127363895727	0.00100082330485312	0.02435457940081472	0.03479363601801574	0.02166065804301365	0.03930124245569414	0.03002078374432138	0.04114832649020078	0.03148400711684306	0.0882997457171088	0.07774979804724114	0.09000953682518729	0.07096425179911379	0.02806211770004973	0.02466328970232493	0.03415638288186692	0.03790427762621963	0.1158266042818007	0.1200029853971041	0.08668568319780506	0.08562583196912452	0.1016168455832549	0.0985152969144017	0.002107318748637732	0.008862151165576263	0.001051526250893665	0.04399196956999602	0.003199781973096379	0.08831336228321128	0.009376025426104108	0.04609683462021426	0.007657609174132433	0.03318653071944645	0.003005244204048785	0.005394038181488713	0.008419086822193897	0.01957342392075996	0.001001082207089415	0.01078862248960847	0.001001712480999285	0.02542314521452816	0.001034607270103791	0.02363654130402608	0.07984159209713265	0.0865139370068293	0.0318429055857548	0.03194524315980632	0.002472951597636622	0.03269747197151081	0.05755840107171586	0.0575776028739229	0.05098561399270767	0.04941359680183144	0.0114493125627808	0.07469856972354252	0.001284557429264907	0.04214828148291441	0.09158816336015162	0.07465278137297113	0.001002605924675924	0.01524674776783008	0.05046926677048312	0.01413560569414987	0.01207934211469502	0.0254860947106669	0.01001828562013789	0.02079975098823762	0.001314929842962418	0.01963106939684296	0.001030773401781893	0.08768763564868998	0.0417267259461151	0.0637765520347897	0.03206528229847515	0.01092998063138404	0.03831662604813392	0.04287915862904871	0.001004860106206997	0.008218401657492552	0.004323150485333953	0.02562800598433915	0.1080383357358967	0.09664110937774673	0.02626569535545338	0.03963975567858805	0.01069374137294708	0.04704078594071447	0.001036635813226949	0.01516143966582016	0.001000963897868925	0.02045528569677547	0.001071711444451829	0.02125099510598131	0.02116698897780902	-0.0119152085522511	-0.01051172822272583	0.02124114186916155	-0.007058192035153693	-0.02211367217824399	-0.003071191277471284	0.005448654358396175	0.001006340687878246	0.001005408822584824	0.001001035293869739	0.001001367444574404	0.001014453366890241	0.1117050916462394	0.1378160551790577	0.008175812304660517	0.001007881667682586	0.001029273684335757	0.001892211982231978	0.001204423537818309	0.00100247179701018	0.001001862463672461	0.001000226842699055	0.001000756672927488	0.3692986347372352	0.001005270424877198	0.1757407066976517	0.02715801570443368	0.001005257326848708	0.001018285789508555	0.001001041546145473	0.001001141728903174	0.03457625069423605	0.001000980063400373	0.001103363102794127	0.01646976113038038	0.001001872272607728	0.001474328612027888	0.1905605024273701	0.001012531475353234	0.001001370905998814	0.001002231257730509	0.001001557388311064	0.4704504783122463	0.08509423132591513	0.02530119734941169	0.001000780127884562	0.02248981265906454	0.02581136256476702	0.02852934770601701	0.07748044708113541	0.07746773793349422	0.02364052596158158	0.03389189883923027	0.1031473807081448	0.09118327167374971	0.106095242234026	0.002549202815897338	0.001001183524518356	0.001003826905116155	0.00947149682993997	0.007265191884846629	0.002451754340860824	0.007520518852948499	0.001001171780152263	0.001001991414694224	0.001057870677846618	0.06725808030256983	0.02708327608544703	0.001002544035469299	0.03560103932618029	0.04492050566190184	0.009097302975862928	0.001000801929260649	0.08886714034270983	0.001000562291671674	0.05140045471006918	0.008900382198539262	0.001001711090870836	0.001025298000257503	0.00102983152982103	0.03423727171766103	0.03759034667801452	0.03383721668728265	0.001000752421092992	0.002899414858985308	0.1131231112035817	0.02828771220190728	0.001001282098455472	0.001080340984916534	0.001001164170969657	0.001158702988108401	0.02036526709442022	-0.01079326817830525	-0.009538786559945762	0.02161024166317149	-0.006681500251598162	-0.02081354178710051	-0.003314979675438693	-0.0005886243377530123	-4.137711591380691	-3.192735986544025	-0.02308809723286722	0.05774434959373011	-0.02089611188040627	-0.00642673879999925	0.0612905660523114	0.3099998428403082	-0.2364344744442249	-0.01827265240794052	-0.5216174935739543	0.008124040099601182	0.04145960814629565	0.02613569198359336	0.05449424710911224	0.3056185720921242	-0.02215706743138724	-0.1188905282310567	-0.3509712931031566	0.005274123261145392	1.607431642363704	-0.03833869757638312	0.01597598930297126	-0.006446184626168275	-0.06973346643257117	-0.04675723327708554	0.1796005224572826	0.01127698788307882	0.03940537726044896	0.3580034020975599	0.06905704043299375	-0.1175045236377118	0.4447652552629638	0.03686310068794237	-0.003967729926779436	-0.009692868053127999	0.01970780817585599	1.181404830936631	-1.055757797186188	-0.7583197002603843	0.09041221622103573	-0.4395763891593374	-0.5469743187923567	-0.5014523847619458	-0.4414861210998972	-0.4434682569420459	-0.2120189004838675	0.1330910587984073	-0.1407888806595938	0.3325378508002528	0.3399178398310012	0.02405016698223584	-0.01437468466697273	-0.1702701072937049	0.007396005832284153	-0.01259188332957408	0.03067048133116378	0.06554131226812361	0.02655742704277026	0.1540372320358294	0.2135161551679973	-0.4609244326139833	-0.2361846621878367	-0.1328523188066947	-1.028262440130447	-0.3159821900185363	-0.0503555151392801	0.06302705731413506	-0.020032507784708	0.1098523406144154	0.2332543247145431	-0.20688191173658	-0.5611483269827993	-0.05104201149780235	-0.6436154013254817	-0.3945266480679098	0.3562138086714543	-0.1676255848551465	0.06274180424557817	-0.1504005619441245	0.2346244409841375	0.1212330925208557	-0.5478357624488986	-0.08121017456510013	-0.09820699764229605	-0.09077613714955374	3.368357361386807e-13	4.448361339611467e-14
0.27	-0.02111646152912848	-0.03562207053415218	0.05386329351673697	0.5713459151671917	0.9388006154509119	0.009579439201325484	0.3858927319421217	-0.03312065815994058	-0.001400012140151835	0.05265391646056914	0.08172382004285064	-0.08794763635141982	0.007153953467013909	0.05002590400217478	-0.09528831934540441	1.017766783034625	0.1135206857466102	-1.017766783034627	-0.1135206857466269	-0.1655890172711675	-0.09319152642183809	0.01164930337844067	-0.2122694682759902	-0.07747516087779123	-0.039581249380036	0.09253003709634465	0.1292054698830823	0.6661747874582165	0.6380337586239876	0.07269763239813257	-0.03400233829218215	0.09137865833934028	0.02878838704702102	-0.3277339964459876	0.2871938375436456	-0.5586403971747058	1.235572940763937	-0.009755343062415879	0.009665362945660033	2.489888795956725	0.7282055172160702	-0.5417126710823037	-1.715246752647214	-0.1225042402133047	1.118316905163322	-0.115427993286296	-0.1825959705713975	0.5222631764961113	-3.433276206062818	-1.13158507576671	3.433276206062789	1.131585075766707	1.661289331371127	-0.450243160831765	-0.1293558224270916	-1.491202177142614	0.4019805907284056	0.2511385849852694	1.847446491339849	0.5604940584456936	1.547647757053465	-0.2631489408880121	0.1074371401969018	-0.8641688092783164	-1.430372508685175	0.1657329214701687	0.001006078940934894	0.01686652322374627	0.001005033215228939	0.01943535648051289	0.001001257001712782	0.003560903820850374	0.001001481299450168	0.007193619121809057	0.001017476700759452	0.03837285513776538	0.1071340752281368	0.1097374074510825	0.1405303118231549	0.1500716568271495	0.007771238775941626	0.01325553192551333	0.005428839105255759	0.04522834981391494	0.001028311490041115	0.08160982003848845	0.001877196478737365	0.04451849178222177	0.001188098748836146	0.02950525588072965	0.001002134266373366	0.01407370991086123	0.001001825040880284	0.07486522665004065	0.001015634411304536	0.006317497210689052	0.002027728839853138	0.02091256212617077	0.3830110900228247	0.3634899078306501	0.001005217617316471	0.01774735729396429	0.1590545728481479	0.1690259002224488	0.02674901603122304	0.04017506862537883	0.001005292777960161	0.006467047585545663	0.001017578976193636	0.01062051553780974	0.00432188009375479	0.05364184771459848	0.001565335681916677	0.03461527334844797	0.03273572532632638	0.03280835629434011	0.001001037430850087	0.00809179620527372	0.001122608197602051	0.01574812245841821	0.01423427021443873	0.03171442249688623	0.001001994454814301	0.003327920347926021	0.001946255517033749	0.01989259166809836	0.1851342295279818	0.189864034023028	0.002315507598040191	0.04080947948343819	0.001006850601953659	0.002431224181838278	0.00101651946989462	0.008522903951086507	0.001001565505033184	0.009258537312232766	0.4502154935578736	0.4711120225481739	0.09513623996037168	0.1146908133433358	0.03318298922157754	0.05419384881138381	0.001000789406492649	0.02520505376955048	0.02677893600563862	0.01711833099233737	0.03095656926572433	0.02447662575786506	0.0333193354941585	0.02636932957306851	0.0825198690544421	0.07361757989800492	0.08362837923919256	0.06691548648060336	0.02513332334265323	0.0225387394687891	0.03328129397764155	0.03864723918990694	0.1092616574792995	0.1185375126983181	0.0875905670906955	0.08874138689046659	0.101545030669226	0.1014472017448305	0.003965430732033958	0.01050635911228665	0.001212321347868926	0.04402999292934297	0.002477282531919448	0.0868355561973002	0.009415709456523412	0.04611284020137948	0.007410309177752986	0.03301948218118284	0.002730663514503583	0.005567109613292739	0.008023698496360563	0.02043355406919488	0.001001181523234813	0.01108095742609151	0.001001947074369846	0.02684422436813328	0.001039764994126406	0.02473812874091355	0.07272794873894003	0.08175513895402857	0.02963654549576135	0.03008494576975876	0.001754090044968125	0.03143297351690012	0.04479471890222136	0.0473541294359086	0.0472046426271051	0.04626924616065989	0.01030255083608281	0.0748023536871421	0.001461281847949779	0.04296020104387522	0.08991468335752428	0.07467630373808537	0.001012209318756378	0.01637329892911935	0.05114376763445238	0.01680615266882367	0.01052843306268623	0.02390827605436115	0.005659143145574073	0.01666394570616739	0.001173727286622812	0.01945703681544621	0.001037000605888116	0.08126351063156909	0.03737418043759656	0.06002549200519525	0.03427060079345975	0.01460028455874776	0.03543442069617069	0.0411276112458401	0.00100281234978142	0.008589520262604145	0.005096930978256155	0.02508338857077014	0.1083100665822382	0.09885749596886818	0.02737895879940641	0.04070095516166303	0.006012601236539718	0.04287128010155324	0.001081533577767963	0.0143043806441875	0.001029640854338736	0.01941751301199141	0.001188959636229203	0.02030418507850121	0.02070079160184806	-0.01048862396081441	-0.009660401795767864	0.02173769324920738	-0.006579313721097096	-0.02068772500164247	-0.003633883977510411	0.002430898130842142	0.001006271544089872	0.001005474901979475	0.001001008237199505	0.00100130391191181	0.0010077300705588	0.1165130968892969	0.1364096718243938	0.006047754671268482	0.001009757777808092	0.001024323472756311	0.00172305605430327	0.001105547667580059	0.001001554467859511	0.001002228071585306	0.0010002064243178	0.001000658247380454	0.3627926689832036	0.001004793404466575	0.1903136187035457	0.02500900360781533	0.001004626690901766	0.001017151248256691	0.01354174767707498	0.00312278830528538	0.03619093435260351	0.001000878694432597	0.001052063973394314	0.01847361944992669	0.00100165797733315	0.00136461112171817	0.1955710803211191	0.005891320397282856	0.001001499818245056	0.001002769814722175	0.001001797232339997	0.4830682185730514	0.07201426553013554	0.02750906547738918	0.001000732132984481	0.01331917744743912	0.01726739738609196	0.02033125474703011	0.07236288234525579	0.07286976075940345	0.02023763761334664	0.03087239837399208	0.09693575761003437	0.08675629374921828	0.09739692062294532	0.008763073804500043	0.001700033455322367	0.002325340122925541	0.009447048047042453	0.007046445122151639	0.00243546628458341	0.007669801996967969	0.001001380568291478	0.001002360248363961	0.001034355880969041	0.06001612385369878	0.02710086945121792	0.001002872222220148	0.02357369287136796	0.0406018000760491	0.00903889718435958	0.002190851459703334	0.08656231827560334	0.001040513760085696	0.0524586792683634	0.008812697491255237	0.001001424770627878	0.001027779836976873	0.001055030749895364	0.0304893984933307	0.0361751805307054	0.03051979074241638	0.001000621108104067	0.008464122995368696	0.1048377317434669	0.02894994282131331	0.001001240971981686	0.001168817954951348	0.001108830694431426	0.001439929056508369	0.02050301383183071	-0.008818323995385121	-0.008906367557467626	0.02233620589808296	-0.006018686182638027	-0.01916112439667448	-0.004451700119206941	0.001828759878164572	-3.855323305105349	-2.799690721458911	0.07885572734880125	0.07655491391449085	0.01260623858151759	-0.01462764181013581	0.04863701237387168	0.3279076608838264	-0.2484151637328622	-0.09493513814976258	-0.2783720691928406	0.01337534410796461	0.03744055162834824	0.02530964928445979	0.05451258770401533	0.3078288909261082	-0.009953137773205462	-0.1260088001205694	-0.3269562049039935	0.0212910934243708	1.54113051354168	-0.1320646715900174	0.03578316891805051	0.02463414619627673	0.2433203623431453	0.01458803821289886	0.1322786635958396	0.01517601260799233	0.02521009633629895	0.2846792873172381	-0.008587779305344052	-0.01777152410796523	0.5190586800306934	0.2591436464771668	-0.008789762909086158	-0.008841352919006935	0.02225143911236748	1.247188441149995	-1.185087520255023	-0.5021736247251183	0.08436022460321915	-0.4671803319953222	-0.5611781733587423	-0.520497545245141	-0.3907563573992652	-0.3682998777866419	-0.2174487268884798	0.01570584350006043	-0.15626195543443	0.2861244867864137	0.2383913031435938	0.2827250256850192	0.01919650715642868	-0.1224254048163147	-0.002953469540110041	-0.01999433964296096	0.01052199509220279	0.1045316258878795	0.02982458863625658	0.1346801936937425	0.05652154385268352	-0.4955143171412552	-0.1388968107207991	-0.1146787433322517	-1.023073256629597	-0.3166703884563832	0.04836356872116321	0.09742512521294452	0.02452964130970802	0.1150158831108022	0.3036197304716163	-0.1162992005924747	-0.2864473797999246	0.0009160150736648113	-0.6394555356217951	-0.360128618050604	0.3729755297773268	-0.1873697413846987	0.02084710053703968	0.03991349253558991	0.2023833838448044	0.09125756325237054	-0.2987109435161489	-0.08974209275123544	-0.1089032673281992	-0.09822281618305038	3.010728849348234e-13	4.160725052666181e-15
0.28	-0.02417079589315173	-0.03297025305770485	0.04814618891866711	0.5836904081817644	0.938573906601335	0.009628931569955011	0.4094339926754448	-0.02602998308859578	-0.006496633371411852	0.03559841097327814	0.08056315786455087	-0.07652740078674375	0.005677811538598098	0.04861144218084167	-0.08984844616600542	0.9808315274814929	0.1028503552817692	-0.9808315274814958	-0.1028503552817805	-0.1488876599587329	-0.09785312415017644	0.0102890008819317	-0.2267582899547645	-0.07328839645323568	-0.03697354151413938	0.1093072369715582	0.135059759239418	0.681788494602708	0.6350211028973417	0.07385096012079655	-0.0428764440407469	0.07771181986261085	0.0307560955725449	-0.2819072706593441	0.2431517749524975	-0.5856717995979389	1.233686589468178	-0.03553946093750104	0.0004317420893874266	2.214251497487617	0.6885871504488248	-0.4755292937925679	-1.695272877362797	-0.1097978877588088	1.165178853357111	-0.1806899507724439	-0.1007343103791599	0.5665753310039534	-3.948101588923933	-0.9971323608140074	3.948101588923933	0.9971323608140069	1.678412760938345	-0.4814746368481581	-0.1421505270799014	-1.406566930553574	0.4353529767382588	0.2673471152150054	1.490118503398721	0.6156952497228325	1.573167014462623	-0.3403670872511327	0.1135802601977316	-0.9066088840956926	-1.299850199610582	0.2281072411165069	0.001006152061506921	0.01732147775583957	0.001005263833477786	0.02015131630784864	0.001001129960721217	0.003577703725189639	0.001001378315376247	0.00705998873114553	0.001010912726471658	0.03884860867098711	0.1120584503557209	0.1129274328629484	0.1386039349341203	0.1475100525741249	0.00636409937749651	0.01205649693578305	0.003315445419456143	0.04305872084448777	0.001025009640606714	0.08176454487252161	0.001755975785675752	0.0448995312813262	0.001120775131930034	0.0297564419318328	0.00100159883307439	0.0146293479315232	0.001002121013991327	0.07797242567012827	0.001008220018919272	0.006188893624581021	0.001534911859358188	0.02004806909159313	0.3754331978551019	0.360386267462156	0.001004880260686036	0.01790283593790817	0.1740410308369811	0.1840633721233307	0.02537747938444714	0.03849965524809585	0.001004796231752135	0.006773760756330656	0.001017055733223843	0.01076315149378443	0.01215790046930786	0.05738852256350404	0.002904574411001086	0.03502736571220117	0.03472914599772117	0.03399383872326875	0.001000932802821145	0.008272584034552919	0.00107436821936856	0.01600362953471834	0.01676364255418356	0.03432235272300099	0.001001772834462054	0.003502663647842455	0.001636581704870553	0.01953334416887581	0.1900500548291454	0.1954031265253502	0.005383245702274177	0.04400458215101572	0.001004317203065594	0.002350576901362921	0.001010067649070657	0.008430596754948717	0.001001743980523323	0.009501055385884504	0.4623972941990897	0.4838820119370507	0.08235410278845613	0.1022770880046054	0.03116563701088627	0.0510276339550462	0.001000748456202013	0.0261353352342811	0.01809029840720627	0.01235122518260878	0.02239164546842702	0.01881080237998737	0.02520558770206435	0.02109376778684604	0.0769788405682174	0.06981869392664308	0.07796421741423133	0.06355795282288015	0.02196141511885811	0.02022316355096904	0.03139214934671101	0.03822248628742671	0.1027849188783489	0.1167986203617144	0.08619037331136339	0.09125934877120073	0.09781321658182233	0.1031216865150393	0.007972867804273353	0.01407532374515467	0.001641977350679601	0.04432024272579478	0.002773109493964769	0.08592216828830734	0.009423822695733537	0.04606259363059479	0.007177005293265843	0.03280311362020343	0.002584742574119267	0.00573604188449627	0.007896880658529145	0.02162499460792162	0.001001335603352891	0.01134341482996099	0.001002248822449638	0.02820678098875743	0.001030580026204196	0.02576137641264687	0.06547767433106071	0.07651006788029964	0.02847792429797806	0.02910686704736065	0.001393663753877186	0.03051126968034762	0.03209494865974524	0.03698331755830962	0.04315089811353438	0.04300454002818315	0.009688585698276291	0.07521086631529431	0.00214399156127712	0.0440581493939334	0.08796500403988601	0.07513922740920173	0.001036993527065597	0.01753822525956045	0.05199273392053698	0.02026329350858378	0.009692547063470518	0.02300776307740448	0.003431449242491581	0.01466211038481078	0.001104347794826778	0.01934299996407795	0.00105271768663243	0.07493360626594484	0.03327286825915966	0.05648511447005713	0.03476553859667585	0.01829206228646271	0.03233256127460921	0.03903804680940762	0.001001723293553596	0.008822647343412702	0.008238427235866274	0.02639500410113534	0.1049872673220854	0.1005633871867117	0.02827545824003022	0.04146992212681076	0.003616618238762258	0.04081365630800218	0.001148222844323495	0.01337578855101472	0.001097825591737052	0.01828610578978393	0.001388161149200724	0.01929379982556135	0.0206372236348025	-0.008696466308388827	-0.008955013651796495	0.02238718653249782	-0.005977811570436807	-0.01911079768249125	-0.004579261840035639	0.003036568865602799	0.001006202400312647	0.001005540981382508	0.001000981180529755	0.001001240379248299	0.00100100677424224	0.1213211021323543	0.1350032884697299	0.003919697037870619	0.001011633887937688	0.001019373261177113	0.00155390012637435	0.001006671797340802	0.001000637138718431	0.001002593679497897	0.001000186005967919	0.001000559821835837	0.3562867032291752	0.001004316384056478	0.204886530709438	0.02285999151120093	0.001003996054952823	0.001016016707010194	0.02608245380801219	0.005244434881676963	0.03780561801097052	0.001000777325464569	0.001000764843999324	0.02047747776946612	0.00100144368206098	0.001254893631080563	0.2005816582148674	0.01077010931920871	0.001001628730502653	0.001003308371726353	0.001002037076371465	0.4956859588338561	0.0589342997343554	0.02971693360536669	0.001000684138083823	0.004148542235816041	0.008723432207414889	0.01213316178804421	0.06724531760937152	0.06827178358531132	0.01683474926511243	0.02785289790875494	0.09072413451192282	0.08232931582468618	0.0886985990118638	0.0149769447931069	0.002398883386137556	0.003646853340733999	0.009422599264144859	0.006827698359456103	0.002419178228304382	0.007819085140985237	0.001001589356436965	0.001002729082039095	0.001010841084073718	0.05277416740482517	0.02711846281698803	0.001003200408974648	0.0115463464165542	0.03628309449019176	0.008980491392857054	0.00338090099015054	0.08425749620849544	0.001080465228537586	0.05351690382665777	0.008725012783973665	0.001001138450385533	0.00103026167366385	0.001080229969972159	0.02674152526899665	0.03476001438339622	0.0272023647975503	0.001000489795132828	0.01402883113175116	0.09655235228335073	0.0296121734407194	0.001001199845508614	0.001257294924986932	0.001216497217895882	0.001721155124903787	0.02064076056924131	-0.006843379812465019	-0.008273948554989514	0.02306217013299447	-0.005355872113677751	-0.01750870700624845	-0.005588420562975222	0.004246144094082079	-3.553149462114558	-2.466957731458619	-0.02159769533913041	0.06089136623549195	-0.0203172270699237	-0.009952414630201415	0.04861974132615298	0.3029538100018945	-0.2646076536417807	-0.139526706964458	-0.1796391406532737	0.01735821757522025	0.03983651880459907	0.02501635178280001	0.05703183403444141	0.3143252537716894	-0.01937125369082194	-0.02964235376380959	-0.2919380192139002	0.004303949770021145	1.464670763016838	-0.1984634755302481	0.01955328862925633	-0.006471241337779885	0.4959426906996344	0.0662098595131351	0.1087900256828836	0.02136285642833094	0.02886661958087082	0.242017074982646	0.06949024689505155	-0.08128590375450269	0.5878413635602872	0.3595674259721456	-0.006085272647477633	-0.009946136005116388	0.02654359674293762	1.305576913677492	-1.294305608321993	-0.1080777060136899	0.106373635405876	-0.4845321409800203	-0.5713073970731235	-0.5336292332565382	-0.3748196854789221	-0.3052219247790942	-0.2502240373701688	-0.1004518344365613	-0.1954728082191925	0.2130192426783585	0.08843382778697882	0.4090015041519118	0.03607060278256288	-0.05738647191174243	-0.005854424558117088	-0.02245588787165565	0.02984264920277104	0.1318033903269854	0.0205819205191678	0.1423327254627819	0.1978482020078031	-0.558179036777368	-0.05974092866362389	-0.0642933952111385	-1.057730128033643	-0.3400532882508515	0.0105902177802079	0.1202328151402162	0.06784775341570824	0.1175273744606099	0.3905730977296193	-0.07142077587145326	-0.1343543348464674	-0.03904287861793633	-0.6247712710010351	-0.3523901491492663	0.3605085687427574	-0.2352289954984653	0.03514349938212519	0.2208460268400422	0.1325253663279626	0.06278658893509977	-0.1254593532985973	-0.09551678886775557	-0.116933905145249	-0.1034911822457873	-1.844475900524581e-14	-3.805622984025057e-14
0.29	-0.02677548374894179	-0.0307545420874332	0.04212410138602123	0.5960250762715826	0.9380877955426854	0.009594169244168622	0.430172069009736	-0.01938031112060526	-0.01090153739427528	0.01883311800852576	0.07951549607885916	-0.06466871365017973	0.00356853868749665	0.04798846982162869	-0.08393920069917447	0.9389485449910459	0.09373021962370473	-0.9389485449910554	-0.0937302196237407	-0.1320313452212996	-0.1028044114186378	0.008820143394762709	-0.2405369908410705	-0.06880512460899738	-0.03428151854478161	0.122074406906936	0.1416475367912407	0.6976021602648139	0.6315933643873365	0.07473053471652159	-0.05201815143721803	0.06534510169681956	0.03339334998948308	-0.2406688369572915	0.1998080410629293	-0.6191134636054738	1.233556639670141	-0.06174347598686761	-0.007097001013216714	1.934218280998218	0.6391763642273325	-0.4055984379370591	-1.655208907746323	-0.09947523900452521	1.204955778993027	-0.2387462850982203	-0.02475149524600213	0.6155821762126658	-4.424198717192418	-0.8241623693197664	4.4241987171924	0.8241623693197523	1.692699650391176	-0.507738788274143	-0.1508793261894923	-1.349796410785148	0.4600612278102623	0.2712225467078867	1.07030128912785	0.7060518246601445	1.586139868737182	-0.3434230593766427	0.06043434859248317	-0.9186835949079178	-1.168806580477101	0.2972744703761898	0.001006694200070594	0.01776049747512266	0.001006120838492261	0.02086364309364031	0.001001053865091011	0.003592057083015249	0.001001304107257927	0.006919010044664105	0.001282313559185848	0.03948632274729603	0.1157626813050375	0.1155050097083451	0.1370333661158554	0.1447582993415134	0.005076757427325606	0.01095219529205646	0.002189561948927794	0.04160857600837795	0.001021455252115543	0.08196987463903782	0.001625318639840818	0.04530116465233892	0.001064089973316883	0.03003662275754658	0.001035103278619255	0.01523265635472615	0.001002778278165917	0.08114251524778489	0.001004281113599892	0.006074510341293892	0.00127326008213736	0.01945136061472662	0.3690553625919009	0.358207940338224	0.001004686784212639	0.0180453282695825	0.1889087474450519	0.1986955680243603	0.02239880196646249	0.03534158199995062	0.001004458373366866	0.007089324694201668	0.001016816255790773	0.01089764905314845	0.02184967014878107	0.06259989198978771	0.006890394727376429	0.03711602644096285	0.03581772298587206	0.0345053732318128	0.00100084717580209	0.008509548956705984	0.003013602041077209	0.01815249142592804	0.01888885995650348	0.03648410570490665	0.001001588568332725	0.003697907128930614	0.001426770392080196	0.01925685671198648	0.1953231900483681	0.2016655434182264	0.009324703472875168	0.04794052499303093	0.001003022014639277	0.002268123038456908	0.001006789784668016	0.008334831263568203	0.001001911443131527	0.009789899488746567	0.4750875108780944	0.4972040218097306	0.07098127438598371	0.08981341242956083	0.03050218065244161	0.0505008192859548	0.001000716657690299	0.02715257421240992	0.01102741174110464	0.008451520536768136	0.01518480642589918	0.01392959345982679	0.01823537227662813	0.01648095597561881	0.07134285695373697	0.06602172159173163	0.07260826370405424	0.06058167662142316	0.01793229852213914	0.01728568217521306	0.02878856096602916	0.03687075452239937	0.09689741581402796	0.1152172369918013	0.08449197477744458	0.09335154785145981	0.09402450016357708	0.1039984552539954	0.01308642611333816	0.01868886366335216	0.00428366168548364	0.04643969416496958	0.004110204007879159	0.08561271595657033	0.009397888504023488	0.04598123374685825	0.006946371242167028	0.03255190426549373	0.002488041297359752	0.005915175842243874	0.007940694913251504	0.02302723046325822	0.001001553876588421	0.0115741635592664	0.001003556210854251	0.02948860376551107	0.001019642023005658	0.02673180253388494	0.0583133951932182	0.07095047113835315	0.02813866318765688	0.02881744412251243	0.001202746493835307	0.02978227297698654	0.02117325647859225	0.02771671883439772	0.03885069248029837	0.03958330275490261	0.01008699240960823	0.07590932375474431	0.003053980106531631	0.04514753137277475	0.08842376686112155	0.07728613620053564	0.001099151116428518	0.01873534871074515	0.05543131887179917	0.02557134727235497	0.009445138644315896	0.02266663256043136	0.002263665424162118	0.01372114250981917	0.001065023763259652	0.01924896648230816	0.001075907265103409	0.06880020748341339	0.02967607243975107	0.0533816471831603	0.03425432266635774	0.02177512394785651	0.02930162430378808	0.03687428569717497	0.001060145930714278	0.009005968809730236	0.0132064699824006	0.02919897167859486	0.1012707601391862	0.1022220364328565	0.0289558376221012	0.0419890318593883	0.002349693448952345	0.0398400680746941	0.001199587348890641	0.01238101815603086	0.001184963844420352	0.01707966165201714	0.001593503545693251	0.01819975363878963	0.02124123804322653	-0.006684142096378295	-0.008178716787725065	0.02297974049632531	-0.004336441457180385	-0.01749187705702807	-0.00537693507978763	0.003881564606855169	0.001008151856419709	0.001008257910978637	0.001000969170601816	0.001001215461106378	0.002042039260024932	0.1208942468495132	0.1343412802367865	0.003538738010546155	0.001008308697908048	0.001016387782225907	0.001434083543568857	0.001003730353370109	0.001128636390229003	0.001004197174097615	0.00100017848860198	0.0010005148651318	0.3550291828898514	0.001004628471813246	0.2208373256159928	0.0157923245661718	0.001004200449957468	0.001017032639525183	0.03799573017892609	0.01606251004735194	0.0364756333108659	0.001000741772310713	0.00845837265836148	0.02187871217160183	0.001001357149912961	0.001168300790868557	0.207352974430958	0.01585522547444067	0.001001712558648796	0.001003437864107827	0.001002126869091796	0.5110550538797201	0.05344277827770778	0.02975496888058313	0.00100068308208148	0.002578389480202883	0.005883147832626159	0.008974476764393953	0.0611487473698251	0.0632618437256056	0.01057442123700154	0.02403962977856433	0.08690771025071042	0.0820990696970416	0.08886132966389765	0.02166265778177212	0.01099504017480104	0.007095919716819383	0.009325510882774328	0.00659368121320254	0.002359466355980067	0.00813019563283753	0.001001943194590727	0.001006767741700963	0.001006072793937027	0.04621720702253629	0.02828978222643973	0.001004367564624385	0.006331678043460537	0.0315528994355861	0.01181657568373936	0.004536169538407121	0.09318347986928303	0.001234407841102015	0.06497235393086083	0.009564975481417964	0.001072060822511229	0.001018863370868275	0.001116811492435963	0.02447797092155304	0.03271675503181828	0.0246177579611433	0.001222872918897661	0.02241015677119187	0.09560225545030328	0.02983828814172423	0.001037698326674999	0.001249501108683778	0.001325779328357803	0.001880706003332029	0.02232563443083939	-0.004544427711498418	-0.007326234509842073	0.02350635075081809	-0.001879526818725208	-0.0158594924721886	-0.006005419932989531	0.004434896758326296	-3.304537588785116	-2.212470943140365	0.07650698235585428	0.07630440604347273	0.01233716797776261	-0.01641897223478908	0.07738601426050309	0.2050891908200467	-0.2837360833842504	-0.08643092816243525	-0.1190267493379685	0.02328798690961148	0.04088779880532151	0.03071652986078805	0.06373458284550987	0.3205414969854345	-0.007106525768364858	-0.07071858742271943	-0.1399598351933658	0.01899552552227691	1.462550893494095	-0.4226677264400645	0.037817371819475	0.02331608447539775	0.553623980945841	0.3388057913758685	-0.001002366200088901	0.02618758115461407	0.3733746591275265	0.1933549030973199	-0.005547341432735269	0.0004339362698611389	0.6635181597873949	0.4209521758386684	-0.009393195978628664	-0.009447369358960967	0.03133521435494755	1.361002106802106	-1.178464846103986	-0.009035316397542405	0.1012926983690625	-0.3050808738720487	-0.4112279253432543	-0.3952779429944491	-0.3860920741404941	-0.290751810973727	-0.3358780750530541	-0.1712585387645991	-0.1232847026742695	0.2064405124437411	0.09570883365756372	0.5053076141953636	0.3628286209410256	-0.002136827779114431	-0.009768466268635466	-0.02680369329404805	0.01185527631574037	0.1501960351800301	0.02353199199549448	0.1182766223596642	0.04407161486993745	-0.5570922319577797	0.001428851518309876	-0.07412933550831219	-0.8087655121815617	-0.347041214931576	0.1124348740921236	0.1000855811168881	0.3568676996947553	0.1209309758821392	0.6779553174170218	-0.002301068325969154	-0.05872312552715471	0.005654400929704142	-0.6011001168326188	-0.2744342022349131	0.3297944789937979	-0.2034748626386327	0.009040729078617303	0.3403414214284118	0.1964129971096794	0.04162534784546262	-0.06781698132452914	-0.1026568746400074	-0.1237279727707345	-0.1141652918561584	-2.234191383341585e-13	-5.954425006974526e-14
0.3	-0.0290169433611001	-0.0289777397974592	0.03575656451304506	0.6083677331988194	0.937337822577952	0.009492735674476961	0.4481354485280867	-0.01328987338226987	-0.01461154067339713	0.002545768975537742	0.0785788376920207	-0.0524603411061146	0.0009512525402846249	0.04809858559625194	-0.07753063436516013	0.8924334769770771	0.08642175592487	-0.8924334769770785	-0.08642175592487612	-0.1150366776740554	-0.1079870193442457	0.007286247241433673	-0.2537666814520176	-0.06411197518302343	-0.03154578921895705	0.1308529788631406	0.149264627012936	0.7134427669930216	0.6281877928172739	0.07502164088556094	-0.0611891359331222	0.05442942531449148	0.03666020154215592	-0.2092616219430223	0.155370038889891	-0.654761667663307	1.235284356951925	-0.08831184207209694	-0.01290250669166801	1.659312134302168	0.5767403045354057	-0.3365491450542444	-1.599684091006097	-0.08759720796976024	1.235115934859714	-0.2822926083306236	0.04588331598805871	0.6664395043987337	-4.874518693628449	-0.6347979689686231	4.874518693628449	0.6347979689686225	1.706083322900595	-0.5277387682774852	-0.1551582603119343	-1.296764875481756	0.4773284930853638	0.2760883865083557	0.6923989075659424	0.8215577836914079	1.578555227682859	-0.3359336992625468	-0.004113425140789457	-0.9124643039824597	-1.009641842917162	0.3540266682677499	0.001007940347684313	0.01819372426865636	0.001007908267277936	0.0215720127312471	0.001001009828647334	0.003607432471528733	0.001001254556689852	0.006768096294996415	0.001938060061876338	0.04036558776266081	0.1177386935459481	0.1168797693142022	0.1358262230051644	0.1418754690963643	0.004236609802076521	0.01022593224524204	0.001621948738772045	0.04050544740243213	0.0010181854255295	0.08222190963379986	0.001500045668065507	0.0457252401255091	0.001034281966515011	0.0303647068588079	0.001115869176732009	0.01590613423314051	0.001003908896369952	0.08440023231450909	0.00100230886769946	0.005974740653596788	0.001142300713326971	0.01901331242672596	0.364322183317431	0.3576624221658176	0.001004746217444991	0.01817876662837323	0.2039436511119078	0.2133300395193489	0.01742723754438505	0.03025596967224502	0.001004391778899338	0.00741526565109268	0.001017204783098904	0.01102837980959697	0.03242825941565403	0.06860685791008278	0.01419591961870302	0.04154915164245466	0.03576963506222147	0.03408340655478601	0.001000786598516315	0.008799484720687445	0.007679893103356881	0.02292050072662986	0.0206564454379109	0.03824987841913477	0.00100145319395173	0.003889601003149386	0.001278475373431275	0.01903093274283553	0.2011283719023242	0.2086510126165605	0.01379682905538033	0.05229024633568971	0.001002416680715297	0.002182959060813234	0.001005216430985462	0.008236841225938289	0.001002040050955323	0.01012995948362967	0.4885307312277184	0.5111455949919731	0.06203359078307202	0.07910708429419297	0.0301702865417488	0.05061192585523766	0.001000700238245165	0.02824555996452422	0.006582176080191278	0.006056165991292406	0.0100217399476775	0.01046037310555699	0.01303327945896854	0.01306131264678546	0.06545176240594347	0.06206650659161631	0.06736096268433571	0.05772854669420293	0.01278506901242547	0.01353348530416959	0.02559600915487772	0.03477003510821097	0.09184563138926508	0.114283309570058	0.08342651346167525	0.09540855780148255	0.09190778416967804	0.1052116414612601	0.0189145085351538	0.02401349872251949	0.009851969441791194	0.0510769938624886	0.00649095309551553	0.08592677506585669	0.009336924851364083	0.04588020602363176	0.006713961904906814	0.03228668554985942	0.002409774603522733	0.006090570090103348	0.008116418992194728	0.02465996040030786	0.001001839966782509	0.01177333800286119	0.001006229917557792	0.03065720928543055	0.001011790137015054	0.02759950056149154	0.0513413005872435	0.06530118483445967	0.02851729407652254	0.02912689423416468	0.001107824990358035	0.02917621516897057	0.01281053734431431	0.02054448940616408	0.03431656194361873	0.03600677475942892	0.01168122265085298	0.0771262358768542	0.004084421881889912	0.04610870102604416	0.09251842049580157	0.08218325529998424	0.00120720206549502	0.0199375179791864	0.06246278712190029	0.03396075310475305	0.009732662118397382	0.0228518268947189	0.001711886032463349	0.01338997016681565	0.001039665407033829	0.01916445222449668	0.001105793875518598	0.06292777130263534	0.02669083019685055	0.05087381254558845	0.03302091876326654	0.0247617661755158	0.02646681916639063	0.03484951684284172	0.001200560243847559	0.009153860628972945	0.01978378495171872	0.03320971118522768	0.09870780060164838	0.1044358174130882	0.02941980385050233	0.04231422888902085	0.001730579258413846	0.03948614292256183	0.001221364863612999	0.01133825936799924	0.001283159505019202	0.01582408532699364	0.001775888519090905	0.01703354925355906	0.02256582542043381	-0.004480732625063755	-0.007288141802936303	0.02347337889615072	-0.001471754556125833	-0.01585276049250046	-0.005920825739714486	0.004289064963435671	0.001010101312539292	0.001010974840585005	0.001000957160673635	0.001001190542963481	0.003083071745821895	0.1204673915666719	0.1336792720038431	0.003157778983218399	0.00100498350787815	0.001013402303273363	0.001314266960763825	0.001000788909411156	0.001256635641746881	0.001005800668703897	0.001000170971297098	0.00100046990843305	0.3537716625505273	0.001004940559571274	0.2367881205225452	0.00872465762114483	0.001004404844961735	0.001018048572043312	0.04990900654983543	0.02688058521302766	0.03514564861076033	0.001000706219157406	0.01591598047273524	0.02327994657373258	0.001001270617767732	0.00108170795037985	0.214124290647049	0.02094034162967124	0.001001796386797748	0.001003567356494033	0.001002216661812319	0.5264241489255841	0.04795125682106031	0.0297930041557996	0.001000682026079678	0.001008236724593138	0.003042863457834494	0.00581579174074439	0.05505217713027461	0.05825190386590117	0.004314093208890236	0.02022636164837325	0.08309128598949789	0.08186882356939756	0.08902406031593212	0.02834837077044022	0.01959119696346788	0.0105449860929052	0.009228422501403724	0.006359664066948833	0.002299754483655406	0.008441306124688625	0.001002297032749549	0.001010806401385025	0.001001304503797297	0.03966024664024551	0.02946110163589197	0.001005534720279606	0.001117009670366818	0.0268227043809754	0.01465265997462246	0.005691438086663469	0.1021094635300717	0.001388350453660282	0.07642780403506343	0.01040493817886497	0.001142983194650468	0.001007465068057179	0.001153393014901648	0.02221441657410679	0.03067349568023995	0.02203315112473611	0.00144525604267026	0.03079148241063222	0.09465215861725691	0.0300644028427288	0.001074196807855326	0.001241707292383115	0.001435061438814236	0.002040256881757795	0.02401050829243758	-0.002245475610531855	-0.00637852046469462	0.02395053136864185	0.001596818476227472	-0.01421027793812876	-0.006422419303003821	0.004623649422570634	-3.162431336140165	-2.042829976809027	-0.02275628023791887	0.06009993661304723	-0.02011282093963234	-0.01193942727599561	0.09692992912913562	0.06239036209430026	-0.2908230561489115	-0.06391898754963356	-0.1102358946114132	0.02669926316289154	0.04432493922805055	0.03459700685531865	0.07106572506516443	0.3318507516051186	-0.01644853453105027	0.002089703993702708	0.03462377108470938	0.002493155279653938	1.465125881812359	-0.5839712914657352	0.02162869252097635	-0.007224601819700779	0.6550619894916845	0.5351027540595772	-0.07791021142675919	0.03195702479318592	0.5526961014791477	0.1628210214664243	0.06878032542787814	-0.07117326915268218	0.7324518246514983	0.4423231260730364	-0.006627295602957609	-0.01039104526091336	0.03678677516261424	1.429489575590013	-0.9428361203833564	0.01950654166057808	0.1215229901908296	-0.1836621209266171	-0.2889096838828716	-0.2949955367842268	-0.4064682184635357	-0.2805926699268639	-0.4131671364590089	-0.2502493642700641	-0.06598161858010766	0.2059814166319625	0.1557173214496013	0.551220532275127	0.5396402544632419	0.0673158162929689	-0.009787992456453213	-0.02525776005511507	0.02909470721730394	0.1779022066683371	0.0142670633709297	0.1196892741081581	0.1773025831592031	-0.5761169491410104	0.06003367863101938	-0.03970561616587224	-0.6388562688826303	-0.3711114326494469	0.1142811543191331	0.09459035002627385	0.6178898150399209	0.1185365378984615	1.006843511453936	0.03384419437023863	-0.01239522844186761	-0.03713904697204221	-0.5725787506557506	-0.2332636192514331	0.2612246819978458	-0.2074305439168694	0.02805756997278793	0.4622004126736702	0.2435517131473411	0.02400404834521933	-0.001526737032162633	-0.1051144674750907	-0.1267603426118604	-0.117922821931927	-2.756691648481985e-13	-5.339369074801108e-14
0.31	-0.03101178260336182	-0.02761849160212418	0.02901727224809597	0.6207377005491496	0.9363207001635209	0.009342626210013746	0.4633936278158296	-0.00786386383977142	-0.0176765122688535	-0.01311821939230359	0.07773471407697613	-0.03998629644981732	-0.002005734784003379	0.04884839202078867	-0.07059872875426765	0.841460503007704	0.08104070233810891	-0.8414605030077121	-0.08104070233811778	-0.09790866295918152	-0.1133292017140481	0.005733853366896211	-0.2664386191322488	-0.05928493714483753	-0.02873989387908855	0.1363881749624119	0.1581455939740966	0.7290838210649029	0.6247840914517271	0.07477995777262378	-0.07018222612130236	0.04511428838972698	0.04044676157986311	-0.1900906828941643	0.1160513092974988	-0.6911828024169577	1.239131996888558	-0.1149763242867556	-0.01696148922871376	1.392508270682363	0.5068377699401614	-0.2738637951014323	-1.535453461678581	-0.08050084331004509	1.254687458162483	-0.3077668967206638	0.1033364980244898	0.717904420436998	-5.318391547875801	-0.4456759931386733	5.318391547875802	0.4456759931386564	1.719845183680463	-0.5394971795970726	-0.1543507501868625	-1.235928694055702	0.4870258282760832	0.2854708403785267	0.4288751816408324	0.9533290780981369	1.546101385149058	-0.3482281906814427	-0.02947685920697114	-0.8814809296583679	-0.8565682448615684	0.4011667175663006	0.001008488451860217	0.01860434414356834	0.001008834169994583	0.0222640055480747	0.001000968680456324	0.003620871893295316	0.001001213663780208	0.006617475680933964	0.003925475503236674	0.042271350465218	0.1192079990321419	0.1170422782333315	0.1346687965690703	0.138885412981428	0.003610741251883895	0.009677884185357132	0.001319593603679042	0.03951890354929485	0.001015511598521739	0.08251182685498834	0.001383576463748227	0.04616926720502638	0.001018570747005311	0.03072461330824221	0.001356780456114345	0.01675952325920976	0.001004600125948025	0.08778208579532898	0.001001263976548802	0.005886163406899445	0.001072814198725105	0.01869457409111853	0.3630393795650947	0.3596576787351163	0.001004776124574861	0.01829913719376492	0.2180948367225532	0.2274188926484581	0.0124066315563184	0.02513263271177088	0.001004424882478789	0.00774804404304862	0.001017010572682344	0.01114998671975668	0.04236347628322867	0.07491331466074742	0.0218195484079177	0.04683782469588582	0.03462998467855419	0.03285127327951488	0.00100074580025986	0.009134187612865779	0.01387435134053914	0.02896921781685888	0.02185300424144743	0.03944024561613751	0.001001351525467221	0.004094472889744669	0.00119261055506416	0.01885960012930007	0.2078275866788327	0.2163216496080121	0.01833431990498218	0.05662810489012998	0.001002097842176349	0.00210233325743813	0.001004347217251822	0.008137589884667873	0.001002150959284682	0.01052520259201573	0.5031093821882772	0.5257930037405101	0.05390840428932866	0.06998650283527443	0.03014698918047863	0.05097614879218564	0.001000695726655426	0.02941686446808031	0.003881078673109254	0.004632905725695486	0.006582124493469338	0.008150625509883687	0.009396712731419638	0.01066455982400499	0.05895463146641628	0.05760573622662749	0.06179340712052492	0.05468852134725397	0.008459249640436477	0.01035238607605989	0.02230102524049877	0.03238652945124285	0.08691939648504245	0.1133565786054699	0.08376592689958194	0.09754937239538976	0.09194046610606826	0.1070607721262742	0.02543202888091787	0.03000113875351019	0.01718817900135732	0.05729436261988	0.008457048101496046	0.08628808887312482	0.009282698092079066	0.04578481594361689	0.006491048085108076	0.03203818739627647	0.002246519166526208	0.006173974157860133	0.008185038162028499	0.02657557459113905	0.001002244220265092	0.01193923136126343	0.00101221464186687	0.03169899131030016	0.006856865170543067	0.03456113488815558	0.04446127577324208	0.05947873756010071	0.02897702786404759	0.02960194517753395	0.001058477756112961	0.02865487195512679	0.007252219307941373	0.01566331132292922	0.02953255738741973	0.03221451953107952	0.01306186623999144	0.07806800893341161	0.00430904933524394	0.04645798214913985	0.09705130058841105	0.08772954165714406	0.001342566418410504	0.02108511616254118	0.0686980210452964	0.04433709229679052	0.01034904097058484	0.02337534005078811	0.001447248641270314	0.01332281583637299	0.00103195789706646	0.01909623480309054	0.001141865411577389	0.05735100738698145	0.02400420928398125	0.04866172088803764	0.03150782263093997	0.02715037219049737	0.02385566394281752	0.03298997958955468	0.001299787386532031	0.0092618193419171	0.02645731912817531	0.03772301114876214	0.09813022016234589	0.1069435400632207	0.02984866845083312	0.04254572742394971	0.001434325850442762	0.039447040836708	0.001237248979185355	0.01028199966578513	0.001354514005332839	0.01451826172369552	0.001940262056860308	0.01582387660565717	0.02451923487691113	-0.002163332531857796	-0.00637221365799415	0.02393424685713581	0.002209187732920822	-0.01414507849284044	-0.006368790033431842	0.004577449608021041	0.001008176860681039	0.001008801833529916	0.001000899375147099	0.001001154664347968	0.008486545100390701	0.1221116892908767	0.1322604759352096	0.002778455161994187	0.001003834399678449	0.001012159203545043	0.001218092535005783	0.001003428886738812	0.001904785374728455	0.001004912340893646	0.001000181340112108	0.001000472738892746	0.366257751091769	0.001004694458589547	0.2476326114833864	0.005375363290575505	0.001004505436136469	0.001015759211900163	0.05756403741941055	0.03308847141829447	0.03171972665071281	0.001000700909462971	0.02448696677933244	0.02311113945144007	0.001001224658861894	0.001121333262143969	0.2238699511452729	0.02533021542473449	0.001001740356395914	0.001003337122921843	0.001002308441148409	0.5457734510609696	0.04012345284552533	0.03039942842629135	0.001000698650968809	0.001036474448718021	0.002783881649078689	0.005170987435960675	0.04701260805295566	0.05164148113933593	0.003352242788394917	0.01718995015155351	0.07773500334913934	0.08625324688550573	0.09454743487314068	0.0364686127522597	0.02991425808313355	0.0105537359032129	0.00922127618619155	0.006165032226521666	0.001886243745930556	0.008103080224341076	0.001002976172368045	0.00102490410272989	0.02318143845665851	0.03304983092236256	0.02953911512597228	0.001008437415078595	0.001388626452620112	0.02158845372275507	0.01447602404272063	0.003573761449068375	0.1043119594977708	0.00156415544514785	0.07683307274760516	0.01152648383405065	0.001195129251563629	0.001037871233048668	0.001201443714854908	0.01989424032922875	0.02897266530909521	0.01993508759094484	0.001367494851453156	0.03664559991820295	0.09964422613734521	0.03057702258998173	0.001168572737888139	0.001264019095340637	0.001423601705668992	0.002172448655610167	0.02687962560096744	0.0002197820242873743	-0.005451240067691618	0.02438208720891625	0.006380025427322421	-0.01238523693694978	-0.006773850911491601	0.004828874400966681	-3.108229280764622	-1.92201299088433	0.07290607715666048	0.07370181664828852	0.01208821010725966	-0.01680273758972495	0.2707729918301247	-0.01862895338328334	-0.3047730861693954	-0.04770659209123167	-0.09175263605601082	0.03089981125337248	0.04447996712499869	0.03708023386604138	0.09851241471842724	0.3449206582408549	-0.004966412533647119	-0.04743090469004928	0.3792576907633744	0.01664590740043146	1.350385511634579	-0.4550407364120443	0.03894823160985573	0.02176418978923881	0.6101035180615794	0.5214522394037069	-0.1647694978367223	0.0344613385257197	0.6514919153043781	0.08054669059585984	-0.004492373412965923	0.01130429947748261	0.8020043247195762	0.4256255100234947	-0.008799342538654826	-0.00973764279549779	0.04200842046166994	1.508221314437359	-0.8872592930877685	0.05145859391489437	0.1158149223122319	-0.1036062852955017	-0.1758863895227886	-0.1880645726952271	-0.4833745846658625	-0.3271876855692119	-0.2404361540642768	-0.2311086391306511	-0.1203007466847055	0.2337668833647995	0.2232843255605342	0.639562646942594	0.6943651190556021	0.01111314468251377	-0.0102404221625882	-0.02503716742660131	0.000691579141332607	0.2033691894554981	0.01689415402993277	0.09242415589715891	1.149766033442073	-0.5904288766370147	0.03884309713622488	-0.05673755078394248	-0.3506754441319485	-0.3888718255776269	0.0745719192632063	-0.01702915654843269	0.4989382222527834	0.1104754509399574	1.061729972717787	0.06836432481725202	-0.0002400665033983994	0.008812811067910466	-0.5433755197970149	-0.2109918609623998	0.212322167720062	-0.1700200923281738	-0.0006804408675302307	0.4397066097284754	0.2675940574619529	0.02076612018639745	-0.0002920799365289242	-0.1062947820904207	-0.1341452322658822	-0.1237297990706549	-2.272330735489533e-13	-4.328953426813414e-14
0.32	-0.0328264461462005	-0.02666527942929154	0.02197118812286521	0.6331588308122382	0.9350410224219264	0.009156663829465247	0.4759893048905708	-0.003185594663770581	-0.02003718899676115	-0.02821009783995031	0.07698335426042779	-0.0274667027075857	-0.005177326181321377	0.05015048613496742	-0.06321328990362772	0.7860993370669358	0.07742297116690257	-0.7860993370669359	-0.07742297116690071	-0.08063326272832391	-0.1187529524144541	0.004218627525874362	-0.2784513760029564	-0.05439252434302631	-0.02582876923312487	0.1397151798829865	0.1683050779660227	0.7442937106651143	0.6211547966669513	0.07472703046622857	-0.07872529844640457	0.03723440636074303	0.04464116345931458	-0.173226482059406	0.07416283439110459	-0.7161200397191891	1.245516939503636	-0.1408229075123185	-0.02007308990872566	1.126811691704547	0.4271922312497166	-0.1956901715487326	-1.485262106959897	-0.06904444825594856	1.244225752047954	-0.3252134212702535	0.1563408535301098	0.7571461523123078	-5.752157087907692	-0.2821334858581047	5.752157087907692	0.2821334858581042	1.735560426097412	-0.5440524343982353	-0.1477246536088328	-1.164928713577048	0.4904034458104062	0.2971342477273874	0.2507606718273423	1.077261189839985	1.492322333348855	-0.3810523831083485	0.03363773616651995	-0.8224607313656646	-0.7225908637607975	0.4355950366190841	0.001007799663659792	0.01901236225280144	0.001008209847281757	0.02295411286206959	0.001000919209320921	0.003634946769886791	0.001001175279280197	0.006459680702071756	0.007596900712820597	0.04551205520800743	0.1207465023687739	0.116732382744241	0.1334038562357269	0.1358283089863539	0.003106911600252176	0.009231481050513022	0.001167680170912935	0.03857679948065879	0.001013553468830187	0.08283221846198253	0.001277227314572061	0.04661482927695298	0.001012039110934595	0.03110023055313115	0.001801047436562885	0.01785438921879888	0.001004501176879025	0.09130665975297564	0.001000746982583317	0.00580142244884113	0.001038077567002572	0.01843282366129136	0.3662516021629159	0.3655441789408192	0.001004667958369318	0.01841298376924312	0.2308399829552834	0.2402925651046036	0.008161071391065901	0.02086826222808002	0.001004491747366584	0.00807465519892101	0.001015768283015774	0.01126802772509078	0.05108421846579294	0.08088641141971024	0.02866277486074725	0.05195460408607183	0.03241049567829035	0.0308629555139339	0.0010007227553621	0.009478267188864816	0.02114777972569344	0.0358392310073779	0.02239072071177587	0.03996669768456435	0.001001277725793232	0.004266025027919838	0.001169487231027158	0.01874496916432194	0.215606915431783	0.2246976741325714	0.02276302813646683	0.06081029504009661	0.001001910474227569	0.002020942660635695	0.001003797652791655	0.008036519973892773	0.001002252298746154	0.01096505937197601	0.5190533857234555	0.5414746040871243	0.04580965585971454	0.06124231599868973	0.03042200142976971	0.05160350869724656	0.001000701788662392	0.03062339864648265	0.002526322578452609	0.003931713223021616	0.004698138394106563	0.006885714229862425	0.007212186861492146	0.009225830294338764	0.0516865727206549	0.05244524029628354	0.05570395198167624	0.05118928726066076	0.005762834256251889	0.008377093324588598	0.01911095451538519	0.03005472488546708	0.08176998987943916	0.1118585711894582	0.08585750915124338	0.1003156030930782	0.09432260189243041	0.1098608382526103	0.03263326807162642	0.03666985512103926	0.02586030141757201	0.06477492868446294	0.009451916968326446	0.08627236194993321	0.009251647123986698	0.04565638960805773	0.006282042053034565	0.03177403626603643	0.001958277834154198	0.006366511128970283	0.008052888158848841	0.02869031534856907	0.001002785986247971	0.01207087199769879	0.00102225771188971	0.03258083290374	0.02058972118411282	0.04928965625521727	0.03762570497784848	0.05345147988385074	0.02925519105434	0.02998108791868363	0.001035262033606931	0.02819797366926527	0.004527777963612321	0.01326505859626076	0.02449261173875642	0.02819869399725228	0.01367830816527449	0.07862764350758843	0.003368054298868003	0.04592221727225819	0.1005660323864197	0.09231343506224905	0.001498108241553015	0.02213687404129562	0.07229234865083387	0.0550614654743943	0.01121265773707807	0.02416923115037978	0.001340835504920533	0.01340108025951358	0.001043315393728725	0.0190470532818837	0.001183925088186897	0.05204823116002533	0.02148059395915936	0.04661723235262927	0.02990175214581167	0.02892472246438194	0.0214787430402581	0.03133825128454926	0.001310509795426004	0.009255959541916981	0.0326635105839842	0.04198878397369749	0.09991546373386023	0.1099797233739709	0.03031689335625838	0.04269896052366801	0.00133318234870503	0.03960033332797726	0.001256346529610124	0.009209217543684643	0.001384460716236264	0.01314636359729275	0.002088516607711639	0.01456459144382997	0.02708311623475694	0.0002526392557569886	-0.005448717345011436	0.02437557340431393	0.00662497312999991	-0.01235915715883446	-0.006752399203662811	0.004810394475146822	0.001006252408830922	0.001006628826478195	0.001000841589620503	0.001001118785731512	0.01389001845495472	0.1237559870150813	0.1308416798665757	0.002399131340768301	0.00100268529147543	0.001010916103814226	0.001121918109242527	0.001006068864090632	0.002552935107704581	0.001004024013079529	0.001000191709017523	0.001000475569361738	0.3787438396330101	0.001004448357608847	0.2584771024442292	0.002026068960008125	0.001004606027312407	0.001013469851757393	0.06521906828898538	0.03929635762356077	0.02829380469066398	0.001000695599769681	0.03305795308592516	0.02294233232914469	0.001001178699958553	0.001160958573750401	0.2336156116434968	0.02972008921979652	0.00100168432599345	0.00100310688934919	0.001002400220479138	0.565122753196355	0.03229564886998995	0.03100585269678332	0.001000715275859181	0.001064712172849334	0.0025248998403211	0.004526183131177375	0.03897303897563131	0.04503105841277297	0.002390392367898087	0.01415353865473279	0.07237872070878093	0.09063767020161381	0.1000708094303491	0.04458885473407998	0.04023731920280128	0.01056248571352033	0.0092141298709792	0.005970400386094374	0.001472733008210031	0.007764854323994259	0.001003655311990984	0.001039001804077736	0.04536157240951604	0.02643941520447791	0.02961712861605338	0.001011340109878895	0.001660243234875783	0.0163542030645291	0.01429938811081935	0.001456084811472649	0.1065144554654695	0.001739960436633609	0.07723834146014649	0.0126480294892384	0.001247275308477584	0.00106827739804083	0.001249494414809045	0.01757406408434838	0.02727183493794994	0.01783702405715333	0.001289733660238433	0.04249971742577344	0.104636293657433	0.03108964233723472	0.001262948667921921	0.00128633089829899	0.001412141972521454	0.002304640429461154	0.02974874290949734	0.002685039659106572	-0.004523959670688626	0.02481364304919068	0.01116323237841744	-0.0105601959357708	-0.007125282519979392	0.005034099379362713	-3.13681687262654	-1.718552096434033	-0.02327663314648911	0.05972283604027425	-0.01998572998225213	-0.01337430024297469	0.3639183371531001	-0.03209051954892159	-0.3042326321758378	-0.04359000250496468	-0.1013479376993839	0.03279414027115347	0.04463193770468694	0.03773916597772221	0.119361111755427	0.3603948469722382	-0.01568127676093965	0.01348728513575839	0.8128724983606618	0.001188357378699095	1.222089747225127	-0.4121779961371468	0.02039524538852545	-0.00793778269058603	0.5883899911501924	0.500724021411297	-0.2291471094812596	0.03383236155716882	0.7169553215271571	0.03003799577878728	0.06211637565527429	-0.0598330023274288	0.8735293312709084	0.411189445152767	-0.006780254296306121	-0.01075475917171183	0.04570950949703128	1.636327895205056	-0.8675571959139138	0.07213393528160501	0.1285689251480941	-0.03924856837207076	-0.07994242073391201	-0.1033908781693919	-0.5464133314693852	-0.3724344178574021	-0.1720058411611647	-0.2399091460307569	-0.1802369088603257	0.3310646373882673	0.3459044137140025	0.6874357995069778	0.7922797159077449	-0.008092329799684767	-0.01639524356547563	-0.02838835538491315	0.05092128787773224	0.2177275199879735	0.007416518963152691	0.08770118780052771	1.730679991186273	-0.6170790294912227	0.04085203817922196	-0.02681663060782674	-0.1422711975603132	-0.4158254936933493	0.03785345784816599	-0.08241884996755333	0.4254112246286748	0.09936847697294993	1.076450308568033	0.08791978305898228	0.01668852226667997	-0.03333188008189247	-0.5177812129376639	-0.1997429947864065	0.1383735337818459	-0.1658687542582388	0.005293867381694928	0.4126949849532651	0.349243845271036	0.008350961302498903	0.0369521784054123	-0.1084189514562546	-0.139975247236915	-0.1278453247048751	-1.981890149188797e-14	-2.694285595961078e-14
0.33	-0.03445024280617503	-0.0261930469609485	0.01478698468825605	0.6456578811815886	0.9335097099016563	0.008940796135377948	0.4859175874852645	0.0006256750013331651	-0.02144036264498818	-0.04295296873776951	0.07642504360796466	-0.01526281581925724	-0.008516852913730208	0.05201573819241326	-0.05555171752055207	0.7265180352188628	0.07518776453721356	-0.7265180352188698	-0.07518776453721859	-0.06319183670955759	-0.1241945165322285	0.002797744176469778	-0.2896981959133405	-0.04949050982709875	-0.02279584768633473	0.1415025589067172	0.1792774515704217	0.758888200866596	0.6170984261065909	0.0758103047207216	-0.08660943460687906	0.0304883332630567	0.0493733796930404	-0.1529869831010494	0.01997019089266304	-0.7179799330598134	1.254728737371748	-0.1652793935591897	-0.02305396079927233	0.8610707498169897	0.3349636822368883	-0.07941746300910911	-1.464478810132066	-0.04221940005236289	1.190388729335708	-0.3400316978935135	0.2160224096736069	0.771902772772071	-6.159010459192105	-0.1702459798496176	6.159010459192098	0.1702459798496084	1.751877173664726	-0.5432681549451867	-0.1358958517719628	-1.083546028425632	0.4891601821989909	0.3091676728981704	0.1029241208451606	1.106227385112636	1.426567210204538	-0.4322440981854219	0.1791625247902429	-0.7478752186541864	-0.6272212575285756	0.5206521906910949	0.001006894719933928	0.01940520443321907	0.001007088647928908	0.02364231025532777	0.001000867716426851	0.003640407923343382	0.001001136397676209	0.006299728566137248	0.01124366932460671	0.04868408434672774	0.1218861919323339	0.1166402472503858	0.1320073942118176	0.1332005854314611	0.002701677965016973	0.0088648165867256	0.001086742437267223	0.03761643716762133	0.001011906956995454	0.08319973491247855	0.001185124602018169	0.04705609702238434	0.001009228986874656	0.03146927268783859	0.003105089875189921	0.01971346437525409	0.01441341382751077	0.1019389249724173	0.001000480019909914	0.005710669705802344	0.001019659310154782	0.0182218308295338	0.3748132416386039	0.3765205937598478	0.00100450825947816	0.01851702267410656	0.2423362457188948	0.2522134231238064	0.00512962238570416	0.01774322291649704	0.001004542216664661	0.008365255578354873	0.001014805373789125	0.01137565884456497	0.05877445809768404	0.08656225154827514	0.03474449422883583	0.05679563032096108	0.0297760990107465	0.02872762119127181	0.001000710963332905	0.00979861219207123	0.02857273225456132	0.04283946018611226	0.02198964447456047	0.03958853537308939	0.001001223908196383	0.004390989537043861	0.001147574248828916	0.01862382049427202	0.2242885882032767	0.2336802863647788	0.02692212884440838	0.06472454315109216	0.001001775872121307	0.001942937600782037	0.001003410432785396	0.007933453531266923	0.001004363156836105	0.01139480799929207	0.5364646925528855	0.5587862988608041	0.03860316239125257	0.05349395757583241	0.03082922813669344	0.05231727086880515	0.001000713644013661	0.03181454014774471	0.00186305886743261	0.003599759521475295	0.003585847121093441	0.006151331250522076	0.005755865968092749	0.008271319276112537	0.04409686656404581	0.04689363617532408	0.0492719964351599	0.04730005936740293	0.003950059152048728	0.00705342362316494	0.01571119595465083	0.02740627152558401	0.07606941234130393	0.1092663874287038	0.08911501877989536	0.104194416238579	0.09720845246501249	0.1135446592637926	0.04112875885836568	0.04456632700767404	0.03505136707229101	0.07286501868779242	0.009721995720488142	0.08599038238549019	0.00924953791247453	0.04544683394526871	0.006100102534063944	0.03146729350796518	0.001674820337009259	0.006672758542346466	0.007761780671947858	0.03098242757070754	0.001003233480357019	0.01216669209631206	0.00102861191921562	0.03326472283725555	0.03578287805561271	0.06477247066860953	0.03099636923201198	0.04737871176198883	0.02914429518999881	0.03012895426516318	0.001022374182100467	0.02782757601826929	0.003180129423654482	0.01214668775559198	0.01967438255065578	0.02432347306483494	0.01433870807450738	0.07940976250847863	0.002987992127106322	0.04575087034270453	0.1028094646421593	0.09618655405564129	0.001655244098433651	0.02304810166179263	0.07404585057874326	0.0654838064639854	0.01223553059921795	0.02515524374437017	0.001314902916317892	0.01357608148815762	0.001049425096720347	0.01899180370195325	0.001338122351215681	0.04702063387139835	0.01905500286739826	0.04467376495913038	0.02760257902571267	0.02952409357232475	0.01902735325121497	0.02955006241157336	0.001280491328666066	0.009196843872379103	0.03779393450607765	0.04569022735410965	0.102357506029641	0.1135399639324823	0.03083094807298839	0.04267618417366617	0.001321298137057349	0.03989022313657466	0.00128926826917461	0.008128689916876944	0.001436337356692294	0.01175202580590642	0.002260277686780722	0.01328201857261025	0.02977873994363588	0.002620945745337933	-0.004576353391794837	0.02510472019369759	0.01099694878693337	-0.01046430740168701	-0.007104675688418502	0.004963812595503534	0.001005699594652732	0.001005323645117495	0.001000790896116831	0.00100107660131658	0.01622428993083971	0.1233792824595276	0.12909833538533	0.002173596483268168	0.001002290255782872	0.001009582057252501	0.001061505169487851	0.001006503817395873	0.006092317388346579	0.0522822825522371	0.001000211077846836	0.001000502038111577	0.4053640831258317	0.001004252134137662	0.2669916813811315	0.001804767654376953	0.001004585189378818	0.001014085352590466	0.07093963977027476	0.04387588450518454	0.02540872998778682	0.001000701307924633	0.04028711059801033	0.02034584530359861	0.001001158765871235	0.001094125768009465	0.2447381642006489	0.03324107660505018	0.001001594735654659	0.001002923340084935	0.001010079287093124	0.5879936141911377	0.02801548844152574	0.03154775478839902	0.001000735039248413	0.001258278958645789	0.002321184358971145	0.0039409990573335	0.03136108996961424	0.03819330641792697	0.001735982444343358	0.01009933264797005	0.06519015627700603	0.09601745185975506	0.1021625861033146	0.05668202358556924	0.05022404544840612	0.009544207728577628	0.009275395391255067	0.005853583557710303	0.001299564144306157	0.007185265140121334	0.001003736287525166	0.00103202965786196	0.05973537212960479	0.02055819148207663	0.02850507281492715	0.00100694767501009	0.001848413401585802	0.01250483066583823	0.01570346312589052	0.003547209933561233	0.1054566250916999	0.001886096268827463	0.07554444043293582	0.0139303516592199	0.00132224139969998	0.001045213676507226	0.00170965570430225	0.01531597240646476	0.02300820521445587	0.01498872075441329	0.00121493618177666	0.04487802076673384	0.1067576867236399	0.03170725918571766	0.001347809559458213	0.001355067523221915	0.001556631190156442	0.002554188919420975	0.03249836127982559	0.00493797710390389	-0.003745904415463209	0.02606672869868707	0.01523589757067982	-0.008492746817272516	-0.007440466707925451	0.005061001288772664	-3.20891334675479	-1.440431225070522	0.07064376298363387	0.07355793472535081	0.01083355307727582	-0.01732447625079176	0.2782696736830408	0.01360489663290407	-0.2223536391174876	-0.03146405045975827	-0.0934921795702294	0.04113563828815368	0.04343677861370682	0.03594536592365533	0.2451943587204611	1.635708772573482	-0.005828977819302063	-0.03811174109915703	1.373946426712641	0.0149183871264889	1.155420259251667	-0.2285599610771295	0.03261387850628371	0.02003726185868121	0.5510368510146015	0.4683228491991365	-0.2039413233648282	0.03004703542037307	0.6852779072178166	-0.09772138760485208	-0.01365887999493503	0.01120560814974183	0.9199152281498628	0.3733175383935456	-0.00819077793053659	-0.01004594051918114	0.04083406912272419	1.823780836831315	-0.6868131013930996	0.06880584276531174	0.1126522474919152	-0.02471281114547989	-0.06293297664867836	-0.08468162460923177	-0.5677854723370963	-0.4086233754615199	-0.10200626941446	-0.2899885782608816	-0.3363015392398102	0.4443816542494293	0.3852809879321277	0.876739389782335	0.8260960466657834	-0.04504154135810656	-0.0241934100531388	-0.03224711299673317	0.02165374517938612	0.2402863355476026	0.009893040172838923	0.05326809821529413	1.410095491077452	-0.600308538182053	-0.007742837583563551	-0.04004045586979756	-0.07826924111604379	-0.365646404856529	0.1087358368069464	0.04039048396741753	0.3458413133652752	0.08342365766600472	0.9916355810940838	0.1079164494360955	0.02003979268044343	0.00814506157595679	-0.4882708450899494	-0.1898185838410298	-0.01843494806266579	-0.192488031103303	-0.0137944799468895	0.3246064348636966	0.365974392260273	-0.01035838030728798	0.02824284690577733	-0.1077040774147947	-0.1390214787010304	-0.1285486016484178	5.604135160673873e-14	-1.639311573974926e-14
0.34	-0.0359152684710914	-0.02627214497935505	0.00766640374449196	0.658262117619938	0.931738638609784	0.008696514375786384	0.4932552383386745	0.003511718590443791	-0.02151499635522711	-0.05752300879276431	0.07614693190310208	-0.003782186046474123	-0.01192475557615845	0.05445719135897299	-0.04784054547905933	0.6630209843333574	0.07391128877441443	-0.6630209843333572	-0.07391128877441577	-0.0456126713348556	-0.1295984708291137	0.001511833780441862	-0.3001045117699871	-0.04462610620257849	-0.01965106354981276	0.1416978420583869	0.1902099027497167	0.7728248849343444	0.6124694673188077	0.07823318916321255	-0.0935529771780247	0.02467803117512472	0.05525028688442928	-0.1414722830532286	-0.0361032629597669	-0.7033955415498986	1.266554153303447	-0.1887746618009546	-0.02575590300958096	0.6086853434500484	0.2421470160631787	0.0700178160459218	-1.450695938389628	-0.01300465872042477	1.099574328940103	-0.3388886056082606	0.2715810749790109	0.7670660839683783	-6.535306895394325	-0.09038731248046189	6.535306895394324	0.09038731248046136	1.76310829728462	-0.5365304702204343	-0.1207300629335194	-0.9968279028295538	0.4828812675289264	0.3195067656737475	-0.0676585025847746	1.069276704818962	1.360761106602114	-0.4955700285929381	0.3015597737652724	-0.634342013500968	-0.5354366618100241	0.6645332281541584	0.001006165927670157	0.01980121138976717	0.001005875408035079	0.02433809739879871	0.001000816623413069	0.003646729679435289	0.001001095863807204	0.006139024190869408	0.01422410090973612	0.05123309234337231	0.1224009695132164	0.1170033101939976	0.1304674800122937	0.1313604049977075	0.002385763272812034	0.008567776837565867	0.001046079485884481	0.0366516027963116	0.001010416751755387	0.08366346099659505	0.00110885427692835	0.04747986819374077	0.001008042190365527	0.0318166599706872	0.005516216259843658	0.02261308517687599	0.04536475152556373	0.1214138467176827	0.001000356296202957	0.005617648773424178	0.001010467246920876	0.01802207104693751	0.3891648289308364	0.3928538267004119	0.001004330289193131	0.01861733078324462	0.2526451502071901	0.2632677383423783	0.003478382788767846	0.0159824611083068	0.001004557014772015	0.008624713729998153	0.001014632049138984	0.01148023806870671	0.06548664939558844	0.09199232476903646	0.04006017311695408	0.06133789354271096	0.02701004887524575	0.02666369768046691	0.001000707925873746	0.01007541582399733	0.03580799674371724	0.04958853701166295	0.02053080614836592	0.03817125134214401	0.001001187040793628	0.004462139303890535	0.0011031938910509	0.0184811274958238	0.2337835107125881	0.2430344209551699	0.03074762717333305	0.06830979303470174	0.001001663787306417	0.001869726696849862	0.00100312509930957	0.007831852940152881	0.001009259495765031	0.01179361781771016	0.5554088599250672	0.5779056163697674	0.0326824031900109	0.04741208171610774	0.03129986564831876	0.05294337242725229	0.001000729455356791	0.03293630104394303	0.001627013640707719	0.003486044215506371	0.002923832103795766	0.005707078666821501	0.004727881699855829	0.007588791819412603	0.03639774303981459	0.04101197125798998	0.04258265183406105	0.04295257545800109	0.002708097440509315	0.006151404530334188	0.01196996029636508	0.02425081227397418	0.06966043527042845	0.1051705064857109	0.09326714832830223	0.1091969094288147	0.09974521299655248	0.1174548819994449	0.05115633691897374	0.0539022591552487	0.04446640079402303	0.08130400485595257	0.009357886913129025	0.08543677195738529	0.00927863258842338	0.04519897098577935	0.005950364689849234	0.03114335567076802	0.001446323849729682	0.007026097040027474	0.007327987022178691	0.03348787028169593	0.001003497621786611	0.01223164358914279	0.001028299833277971	0.03373002085402652	0.05020212540927912	0.07837581806805943	0.02464524560640894	0.04138863025446828	0.02855781177087714	0.02989694979292461	0.001013735754369529	0.02754161342580095	0.002594692533918063	0.01176234836313331	0.01528378694242086	0.02075721165943228	0.01536053216804055	0.08060567013330938	0.003837940462818581	0.04657484734982816	0.1036534198060162	0.0991628361158693	0.001806837263597197	0.02381627940538938	0.07427639957504965	0.07456653093116229	0.01338329034917564	0.02630023441286521	0.001339411962650786	0.01383643749736959	0.001040941763674138	0.01892721633144283	0.001645174271126929	0.04227216225194249	0.01669977514708714	0.04280349867765288	0.02435515595722218	0.02855731078578014	0.01637232985657409	0.02747411044718413	0.001228080875097122	0.009046520369776925	0.04159794612843015	0.04842116754565593	0.1046559321358835	0.1173626137357529	0.03139351650277162	0.04254274993743374	0.001357778689612166	0.04030953153800507	0.00134009327323366	0.007054785925112744	0.001534493742690343	0.01036335067006494	0.002470789485705147	0.01199603236883011	0.032510360093481	0.004912339538396424	-0.003766861903905702	0.02618315955648998	0.01516938413408634	-0.008454391403639005	-0.007432223975301087	0.005032886575228874	0.001005146780476812	0.001004018463753003	0.0010007402026131	0.001001034416900582	0.01855856140672321	0.1230025779039741	0.1273549909040848	0.001948061625766529	0.001001895220089046	0.001008248010687592	0.001001092229753344	0.001006938770703038	0.009631699668985612	0.1035605410913961	0.00100023044671879	0.001000528506877409	0.4319843266186533	0.00100405591066621	0.2755062603180347	0.001583466348743011	0.001004564351447403	0.00101470085342129	0.07666021125156343	0.04845541138680808	0.02252365528490821	0.001000707016080686	0.04751626811009494	0.01774935827805189	0.00100113883178429	0.001027292962112246	0.2558607167578013	0.03676206399030268	0.001001505145314781	0.00100273979081879	0.00101775835372993	0.6108644751859207	0.02373532801306453	0.03208965688001499	0.001000754802638629	0.001451845744440908	0.002117468877619994	0.003355814983489433	0.02374914096359009	0.03135555442308357	0.001081572520779172	0.006045126641206738	0.05800159184523087	0.1013972335178958	0.1042543627762796	0.06877519243705668	0.06021077169401225	0.008525929743634716	0.009336660911531095	0.00573676672932612	0.00112639528040493	0.006605675956243678	0.001003817263056544	0.00102505751164349	0.07410917184968284	0.01467696775967417	0.02739301701380072	0.001002555240144906	0.002036583568297052	0.008655458267141529	0.01710753814096179	0.005638335055649907	0.1043987947179297	0.002032232101019701	0.07385053940572492	0.01521267382920211	0.001397207490924294	0.001022149954968726	0.002169816993795357	0.01305788072857879	0.01874457549096126	0.01214041745167298	0.001140138703313261	0.04725632410769452	0.1088790797898461	0.03232487603420076	0.001432670450996935	0.00142380414814537	0.001701120407790428	0.002803737409380623	0.03524797965015382	0.007190914548701178	-0.002967849160237783	0.0273198143481834	0.01930856276294211	-0.006425297698774244	-0.007755650895871497	0.005087903198182732	-3.304960899113176	-1.136494980494696	-0.02264367770222882	0.06124078607291131	-0.0198136094626088	-0.01352474811502237	0.2393141087225804	0.05894916794510821	-0.1467240079474754	-0.02966505954119743	-0.1022423493269655	0.05203606695306	0.04113262286847377	0.03340819559747557	0.327470240782934	2.128926152138269	-0.01613491458682691	0.01573389495464042	1.884236122664506	0.0004421983143172613	1.048781187100555	-0.1393224954887781	0.01416679990974642	-0.008548161662365012	0.5392366095897799	0.4409714187852863	-0.214864947098786	0.02512408730112379	0.6667248508859354	-0.1777863480844031	0.05135342711579492	-0.06414193084017016	0.9478338029053865	0.3453897996523214	-0.005821423118068102	-0.0104615888752099	0.0395217477369054	1.997852442261545	-0.5342606832872621	0.0546018126572957	0.1146928041227075	0.004399110697863287	-0.02191634158279338	-0.04899416587205759	-0.6124254906675175	-0.4640856210944946	-0.08767571946002431	-0.3413103243734414	-0.4809763453040595	0.5558006463358939	0.3911847586086854	0.975327851620603	0.8620589488768361	-0.06241850253192737	-0.02405670290566036	-0.03182737120828079	0.06033950472184028	0.2603936177594027	0.001242797780492213	0.04398280442481993	1.354786588354532	-0.6005417065932519	-0.03512212557368036	-0.009929618955639707	0.004535092086424126	-0.3540335882270418	0.120611182640285	0.1166459373692067	0.2460438379966865	0.07075850159024315	0.8085270040866365	0.1197153979414321	0.03375947836947452	-0.03519945135462448	-0.4619560791292284	-0.1851027723422239	-0.1748572451111736	-0.223421372538057	-0.01294769923558142	0.2185943471791892	0.4017256942240771	-0.01378061594453261	0.0628358969814888	-0.1070942244554364	-0.1388427161280814	-0.1285279912012902	-1.157293015693386e-13	-1.675525898089807e-14
0.35	-0.03734854292262246	-0.02688613339792243	0.000747498501922925	0.6709970936651748	0.9297358190386877	0.008427792326398228	0.4981771015839441	0.00549945108742473	-0.01995416059140729	-0.07190943912859075	0.0761328801768815	0.00661666955940131	-0.01519660616652471	0.05739696782776563	-0.04025573412308472	0.5958995262746224	0.07339140031475662	-0.5958995262746279	-0.07339140031476568	-0.02796088127024977	-0.1349009150641464	0.0003900621465790301	-0.3096400749689389	-0.03985256411419408	-0.01641910248304706	0.1399957833282112	0.2008175920077308	0.7861255023742331	0.6071796682482314	0.0814375066130288	-0.09907995948749498	0.01973721483294406	0.06281024838349683	-0.1489313893645452	-0.08290674308250513	-0.6821006578749805	1.280875252379054	-0.2116609069939502	-0.02760648726744374	0.3801082150435711	0.1571988805281702	0.2430772246653853	-1.421788438279069	0.0061227473705303	0.9776479826722474	-0.3101529316628692	0.3111622578435041	0.7506097173843894	-6.884098743471405	-0.01072434116241605	6.884098743471394	0.01072434116239727	1.765314556340668	-0.5221461930222731	-0.1035355163033809	-0.9123612810873956	0.4703447859941781	0.3258504355444324	-0.2721525160212727	1.054861292980934	1.299503852854572	-0.5597914953430277	0.314893998026746	-0.4631448360086929	-0.4534096042108421	0.8547132117056045	0.001005346080099358	0.0201860877757305	0.001004727023605644	0.02503251668835477	0.001000763818533995	0.003653233418120906	0.001001052101684501	0.005984666708655698	0.01644911418460632	0.05311199363809967	0.1210927209311875	0.117238811607623	0.1275625431737751	0.1295024398161815	0.002122441535687971	0.008306551381545495	0.001024363572011841	0.03570947203231555	0.001008734730286681	0.08426163201782709	0.001056524597624495	0.04788009063898519	0.001006754991586058	0.03214246521105744	0.02039441161196007	0.03355959985081568	0.08610138433759917	0.1448814512006011	0.001000295476559757	0.005525021777564265	0.001005624056831927	0.01784043372388416	0.4084361276691403	0.4134044236632139	0.001004102626673985	0.01870894452217765	0.2620523888816061	0.2733456615611506	0.002476343782316126	0.01487235979847271	0.001004551660518884	0.008847217906325824	0.001013708618771946	0.0115758403960899	0.06994191365077351	0.09689799869440269	0.04416739812330912	0.065541515286864	0.02369279809841046	0.0241749591105905	0.001000715378594058	0.01028914111671995	0.04318656301246723	0.0563019531279673	0.01750474768886953	0.03525523822923143	0.001001162116026477	0.004505553124452158	0.001062448962670708	0.01834937183942387	0.24298936324753	0.2524333956936584	0.0344111240782736	0.0717047631402013	0.00100155858284332	0.001804674975944872	0.001002880075880808	0.007733042528430665	0.001025787049616196	0.0122028714874699	0.5750014390750712	0.5983792823688199	0.02596607108511563	0.04132087699035191	0.0318046679537213	0.05341841370951471	0.001000748963528308	0.03394834607914306	0.00155594625250589	0.003474184618218895	0.002515515995826872	0.005452378343240762	0.0039583771266979	0.007092244631438136	0.02909021507551607	0.0351532233418228	0.03628569516344483	0.03848957863241675	0.001902418001822453	0.005565916225565269	0.00894925644495507	0.02181504859480652	0.06260688518964955	0.09959978008720505	0.09861367763349203	0.1153657535906	0.1031144758330425	0.1218688804894556	0.06302043783273344	0.06481883122530166	0.05305542957861854	0.08936403537765313	0.008696283811690027	0.08477679835609057	0.009255076489201155	0.0449434360054418	0.005792141342887174	0.03081336400385288	0.001281923525122544	0.007527989267873057	0.006721367362705942	0.03620928225096746	0.001003269513087814	0.01226976833559437	0.00264257348887963	0.03541972705088141	0.06159274956640445	0.08840955480847539	0.01877298511854197	0.03572775413277206	0.02767246578962786	0.0294060852078157	0.003001793581094648	0.02916113000719863	0.002339044929394808	0.01176038437357008	0.01146810609433561	0.01760236832615427	0.01783506004638712	0.08249965260297998	0.006291358538794974	0.04842013527569607	0.1056382846722005	0.1025596286056494	0.00193247609190785	0.0244487695571929	0.07427158577609953	0.08234445914802366	0.01464875855923456	0.02759169753545965	0.001392124973887711	0.01417962096340694	0.001029285131119465	0.01887012850224275	0.002063511652823044	0.03783722812761397	0.01446421331448653	0.04106033023828555	0.02000713217577147	0.02587857640747189	0.01346935179925205	0.02506330541056636	0.001173035033492361	0.008831897230679833	0.04407834828944045	0.05005929953805819	0.1078219659601502	0.1221661179652445	0.03171690957775008	0.04236877343626093	0.001414078570977624	0.04088266295353318	0.001447314036982557	0.006046707186951731	0.0018069428626357	0.009087748398754442	0.00276517157616881	0.01077438779304914	0.03452947607365128	0.007139021917778661	-0.002924907732450596	0.02713822987973606	0.0179927570374024	-0.006512034168339472	-0.007630594566766498	0.005031059791244471	0.001003939631932795	0.001003120271511286	0.001000682353312988	0.001000982990733229	0.01915982789635227	0.1158358941430101	0.119640055377146	0.001761726041464282	0.0010016483099687	0.001005915086929888	0.001002859084115516	0.001004126536574146	0.05952266499088093	0.1678800202380936	0.001000233653478917	0.001000630511149891	0.4658326810831934	0.001003704776183765	0.2829654256598294	0.001292157728631654	0.001004530637098581	0.001011094982414218	0.07478550210840886	0.0495850969177438	0.0177332656817779	0.001000736771827846	0.05568745960621489	0.01109001960844338	0.001001133931801102	0.001013891698803157	0.262874478367566	0.04027193096428358	0.001001401681238351	0.001002528039214965	0.001064334183321723	0.6312507615747441	0.01359793557880636	0.03264220381475656	0.001000781501315349	0.001507193532361549	0.002062795343356592	0.00297137211135765	0.01793172937687584	0.02666095723326828	0.001041193539256703	0.005396834081266557	0.04977257301604622	0.1099861618143871	0.1109338818276874	0.08558361519455984	0.06631903711465938	0.007531084060295092	0.009139188679101023	0.005529467199708565	0.001097234889902142	0.005627425791098858	0.00100236783585	0.007123223638220893	0.07707856681162117	0.01009106405818929	0.02603676056889851	0.008528813726692458	0.002101123434784544	0.006178893551389874	0.02349004881746635	0.01163327735295343	0.1119452078469494	0.002090214795447187	0.07462323969156535	0.01672064323661731	0.001489235774168882	0.001012924899786769	0.002779878012085662	0.01112695463372148	0.01206436161071258	0.008727799449783476	0.00109503710753184	0.04685871311852575	0.1152788485936311	0.03188999577690987	0.001506666293880882	0.001673508752110697	0.002421281086641869	0.003301583729986954	0.03597378919261936	0.00932419019242276	-0.002048600418765706	0.02794803262822463	0.01976348536028693	-0.004639066108692057	-0.007728920094947863	0.004983758281709189	-3.413083189715357	-0.9240997320404785	0.06929866043757238	0.07367936164218251	0.01116953642970257	-0.01622173606489023	0.1433962905658485	-0.02501859216989101	-0.2379022731159714	-0.0237141616276453	-0.08804880280908745	0.06794531547833593	0.03874307857039819	0.03161151522191822	1.74144133877743	2.549639396129041	-0.005650875183628324	-0.03551902834335606	2.208152030395733	0.01344551916099786	0.962773172078052	-0.0868329409098679	0.0258893915262897	0.01863806498285109	0.4329137958628469	0.396541821798003	-0.2812387726088668	0.01765110908525927	0.6745772338364636	-0.3925998303903326	-0.01964200989332871	0.01313445029623824	0.9240176937516373	0.3329393935729446	-0.006672016224644221	-0.009456422325614689	0.0420849133295179	2.076160754704602	-0.6884207041563035	0.03998294558909332	0.09114744204732166	-0.002955717068003243	-0.02414074578102591	-0.04662444845717282	-0.565017775050258	-0.4297753610968031	-0.03696910053049661	-0.1570801983127104	-0.6301555805941284	0.673379664071254	0.4958140174177844	1.189986841609	0.7548475966978946	-0.06872478434818843	-0.02551349224031966	-0.03300349203668716	0.04814666104129448	0.2857052340093895	0.004548593081761111	0.2739787083490272	0.713929363559909	-0.5361806469332964	-0.06139884809098416	0.3141857382290187	0.002703787555757781	-0.2838614193313279	0.2419508105191532	0.2423854195888877	0.4262707530603701	0.0564474962610797	0.7444475495748057	0.1373766006357073	0.03647852299353995	0.009528430975649311	-0.425352169982703	-0.1650296094899596	-0.3595306799354582	-0.2588190894972244	-0.02702840853182051	0.1085082747866089	0.5633248824834767	-0.01912604634642671	0.05837580246689551	-0.09529002841150883	-0.1178890920804752	-0.1164357739110639	-2.025846626793796e-13	-2.352818553472534e-14
0.36	-0.03896887190021638	-0.02785452628781728	-0.006009912431264029	0.6838883066003806	0.9275079873779276	0.008152025022567018	0.500945820828454	0.006691684145043891	-0.01663489410298631	-0.08586274374805811	0.07618795552844487	0.01571979741577768	-0.01802124257676238	0.06057619729338694	-0.03281408052834488	0.5254367289215262	0.07375412271685744	-0.5254367289215256	-0.07375412271685279	-0.01034508339396425	-0.1400051510142671	-0.0005571015949078046	-0.3183932682742675	-0.03524885776577995	-0.01315475508162521	0.1362668062865079	0.211359131533264	0.7988177914210133	0.6013256032155321	0.08404287476034157	-0.1026576816505311	0.01559617913920881	0.07248963391945407	-0.1788831882754982	-0.1069841572264839	-0.6710966796730716	1.297801531297242	-0.2337770796940748	-0.02716495389819338	0.1780565433016008	0.0830471282003388	0.4217039609651763	-1.364070795115719	0.0008207568524862645	0.8404287790422669	-0.2494457679227152	0.3194716739729194	0.7384345317061963	-7.203574754266633	0.08613485987103811	7.203574754266633	-0.08613485987103867	1.755909859620618	-0.4968888132381113	-0.08580848445834216	-0.8403539241048904	0.4489141195348493	0.3259840326049645	-0.4730421648911201	1.056046758321026	1.23909542798036	-0.6084232210175827	0.1817699132641207	-0.2444899842126767	-0.3754805321211103	1.088418035532268	0.001004332483611358	0.02058077871157603	0.001003703795436814	0.02573241042780374	0.001000708490138387	0.003671223992559703	0.001001004505568276	0.005837089714796362	0.01787764636613895	0.05423962096144488	0.1173632538996842	0.1162395442115961	0.1226754905706427	0.1263416946402152	0.001897425643571064	0.008070811006160524	0.001013386398928448	0.03485332675379155	0.00100672709340349	0.08502931086962182	0.001031249752596359	0.04825135401351931	0.001004704887009909	0.03244606352982475	0.05123046196404077	0.05503408484787457	0.1342992750490683	0.1721075276739754	0.001000266686608457	0.005439423458202782	0.001003254665615284	0.01764253710437513	0.4321169095173004	0.4366622425182753	0.001003813197087621	0.01879754056107373	0.2706980747765185	0.2824425960924365	0.001827206164281928	0.01416309880118899	0.001004532119334995	0.009053608684692259	0.001011443310689419	0.01167238812626039	0.07156484273408013	0.1004709130938916	0.04687343551969926	0.06920450781372846	0.01964577248748019	0.02107180211378567	0.001000733988535408	0.01042904076254584	0.05083730800786913	0.06305245891760543	0.01268962187933133	0.03057558361677451	0.001001147208554101	0.004529872167434864	0.001035378237741446	0.01825068888901778	0.2513335747702569	0.2613559058094189	0.03797926079169111	0.07495528434848406	0.001001454248990402	0.001746624469088209	0.001002651696714996	0.007639605916512106	0.001057344547649393	0.01263043462653118	0.59471481837382	0.6190144314069813	0.01751702089235921	0.0335548587870752	0.0323315641309344	0.05373456137490681	0.00100077206874219	0.03482787466735753	0.001548041809511843	0.003503236135499307	0.002283326422489552	0.005321923298482658	0.003379407926624816	0.006730119315513049	0.02240004649544331	0.0295977421081729	0.03067544422181106	0.03433183589446024	0.001477885809231749	0.005261079338836368	0.007083023153072554	0.02088445257068358	0.05494079621129987	0.09262766194993359	0.105288014583063	0.122572732271239	0.1078585309136445	0.1274551439082858	0.07684878216336145	0.07734200157123283	0.0604021917104546	0.09649896561458647	0.007869418794914099	0.08407930493800361	0.009145874961570821	0.04471943715940217	0.005609539892367105	0.03050663523281294	0.001185097318791111	0.008151184664507016	0.00592998890245428	0.03923830412026427	0.001002430434837015	0.01228594428184182	0.006477335334053276	0.03881000048883464	0.06902217530157743	0.09389377741563691	0.01346328158226466	0.03057407473234163	0.02656128566423213	0.02870201169819692	0.007726228911906403	0.03343238425004948	0.002243053571840391	0.01196905766536578	0.008284261696650445	0.01494145645549795	0.02218226902003982	0.08511999632822838	0.01047802979381824	0.05122203117728987	0.1099471199686014	0.1075473730390957	0.002024304414770462	0.02495938868041055	0.07460907426465341	0.08940326012845394	0.01602924266809587	0.02902375390657851	0.001464483452392538	0.01459803412019546	0.001018844540670526	0.01883271572865171	0.002577159278392607	0.03375869036718648	0.01236823454873386	0.03947293260911971	0.01449084153468212	0.02139387619939645	0.01030056136606954	0.02229613956303294	0.001122956613535398	0.008564922600115203	0.04521905463658145	0.05058085751109315	0.1123241041934755	0.1287161060016048	0.03168180083613246	0.04219800176938104	0.001479216914956866	0.04160875591422238	0.001625712773396386	0.005133615252075565	0.002302728056188816	0.007973341749536506	0.003160770731466399	0.009654619891649036	0.03568638776201827	0.009303433140053708	-0.002031423847650808	0.02787539884084587	0.01923716307007114	-0.004673760696518136	-0.007678897563305837	0.004961020918933753	0.001002732483389368	0.001002222079261001	0.001000624504012861	0.001000931564565454	0.01976109438597918	0.1086692103820457	0.1119251198502069	0.001575390457158829	0.00100140139985424	0.001003582163170254	0.00100462593848615	0.001001314302456881	0.1094136303127748	0.2321994993847906	0.001000236860244248	0.001000732515448756	0.499681035547737	0.00100335364169999	0.2904245910016221	0.001000849108528956	0.001004496922752066	0.001007489111403131	0.07291079296525377	0.05071478244867886	0.01294287607864546	0.001000766527576067	0.06385865110233332	0.004430680938836017	0.001001129031816875	0.001000490435628821	0.2698882399773309	0.04378179793826306	0.001001298217161535	0.001002316287609549	0.00111091001290169	0.6516370479635675	0.003460543144550018	0.03319475074949861	0.001000808199992666	0.00156254132028189	0.002008121809093361	0.00258692923922593	0.01211431779015513	0.02196636004345543	0.001000814557751934	0.004748541521328012	0.04154355418686043	0.1185750901108797	0.1176134008790965	0.1023920379520576	0.0724273025353092	0.006536238376955259	0.008941716446670821	0.005322167670090647	0.001068074499402256	0.004649175625945734	0.001000918408654664	0.0132213897647881	0.08004796177355268	0.005505160356704731	0.02468050412399418	0.01605507221322965	0.002165663301272876	0.003702328835633002	0.0298725594939717	0.01762821965025852	0.1194916209759712	0.002148197489874744	0.07539593997740537	0.01822861264403176	0.001581264057415606	0.001003699844643745	0.003389939030375062	0.009196028538861529	0.005384147730465812	0.005315181447894293	0.001049935511746951	0.04646110212935611	0.1216786173974187	0.03145511551961792	0.001580662136767212	0.001923213356075898	0.003141441765493189	0.003799430050593541	0.03669959873508486	0.01145746583614429	-0.00112935167729363	0.02857625090826588	0.02021840795763181	-0.002852834518609864	-0.007702189294024225	0.004879613365235463	-3.520194347876716	-0.7929992095224546	-0.02068076751173627	0.06233567605324037	-0.01751624231919043	-0.0121686504477454	0.08905931443443062	-0.1880045939846722	-0.4072800068353599	-0.02456804337162725	-0.08504525219461498	0.0859376330342088	0.03534080878623755	0.02896681125128087	2.433064305404372	2.880620550228055	-0.01472917924507536	0.01248203565040848	2.425680501108502	-0.0001613416116650649	0.8525834496055958	-0.05915443301382233	0.01094412039322785	-0.008359081008026252	0.2726847044163582	0.3328455753304566	-0.3377486324692442	0.01035895792240946	0.6741427855500507	-0.5305146479632118	0.04753447152089881	-0.05752745242309715	0.8525408783579426	0.3165000201883504	-0.00442118031254379	-0.009386828916225895	0.04318364159162406	2.030149050083172	-0.8692233787970299	0.02282308928034529	0.08818951471259001	0.01258133356925733	0.002932714206908217	-0.02210979146941696	-0.5517721540748927	-0.4030348035822718	-0.03154543587728411	-0.04027679336229389	-0.761254693052255	0.763427550106872	0.6256377443728325	1.296647506730893	0.6770388919222646	-0.06992246588955947	-0.01774947604632281	-0.02717479203104622	0.08460013845601087	0.3219155977734287	-0.003146962302442646	0.3840962526186675	0.4448837616770151	-0.4991023623099483	-0.07776391048220729	0.5204179133089897	0.04666254836039437	-0.2552472956287725	0.2658834337585712	0.3079675325136264	0.5642342267294731	0.04638429587141486	0.6647015568022265	0.1478340476282651	0.04880541650505387	-0.03126445339110301	-0.3906768063697477	-0.1539486102579324	-0.5360504110611427	-0.2946935347182412	-0.02341799753475149	-0.004720456694715498	0.7510224555982308	-0.01313964908609311	0.09342820601769555	-0.08809686380936796	-0.1066035917083008	-0.1081526563079796	-9.696536177307299e-14	-4.483222093062393e-14
0.37	-0.04098337782056731	-0.02892692046858678	-0.0127818935078488	0.6969636313344898	0.9250656716068366	0.007898772250475869	0.5017722620481926	0.00716480725003855	-0.01153969862402901	-0.09909416171613707	0.07604386626987114	0.02346025456559029	-0.02009765374992382	0.0636553454807173	-0.02539926348493649	0.4518066869939203	0.07518941925206475	-0.4518066869939246	-0.07518941925204708	0.007097039264718128	-0.1447989021976299	-0.001335505883416084	-0.3265186635496621	-0.03090945565283101	-0.009924145194599074	0.1308025955490414	0.2218828634005785	0.810935873631327	0.595116949280403	0.08462609159904488	-0.1038825166935479	0.01221023855553908	0.0847599937961267	-0.2234912065894586	-0.102570654284037	-0.688640791970954	1.317450610310585	-0.2539282790747068	-0.0226994755671648	-0.003430906984854155	0.009737569185456025	0.5864379387769817	-1.280555632622132	-0.035125412158331	0.7096157166881698	-0.1661561947752806	0.289518124317655	0.7498076475523126	-7.472824594196836	0.204910152999071	7.472824594196833	-0.2049101529990836	1.728228380849185	-0.4600125511551624	-0.07157608798781423	-0.787934478818062	0.4167164967381295	0.3189052123128551	-0.6516160387488227	1.048481637304134	1.190550256110205	-0.6255798828749916	-0.05280718357632382	0.00391732700422608	-0.2902307707138425	1.371894092751773	0.001003453241891869	0.02097867494707244	0.001002895087348754	0.02643536675500691	0.001000650380155015	0.00369965613037477	0.001000960505446369	0.005701321734963773	0.02045141269178063	0.05615918951528364	0.1117598488746046	0.1135837243070562	0.1160161083105076	0.1214953290312126	0.001797878474906006	0.007935869046630187	0.001007488330118305	0.03412498638296003	0.001005584819068825	0.0860046096883694	0.00101970660781977	0.04858153891420319	0.00100496992151699	0.03272687174236843	0.09088129170633262	0.08160589388330537	0.1853476844967463	0.201898266213042	0.001000252010389369	0.005362290516029883	0.001002129649134727	0.01743769287763867	0.4571968683432492	0.4597851187843885	0.001003503180535828	0.01888102000042448	0.2788318529336176	0.290576041214786	0.001422764691170242	0.01377699137976859	0.001004464018305143	0.009258878257740718	0.001009275011058777	0.01177107629682669	0.07041017898323676	0.1022187859461119	0.04837605287734684	0.07219703982170912	0.01527254314883257	0.01766919945514133	0.001000766106632091	0.01049959509643669	0.06089141191349959	0.07109646721764748	0.008268381560009603	0.02624981564830808	0.001001133752766148	0.004575662668728798	0.001018390031551612	0.01818665845297428	0.2567122138546009	0.2689788873727156	0.04180583081640469	0.07835311742540764	0.001001365480453083	0.001696224244905644	0.001002452401901929	0.007551817623146493	0.005989353382185273	0.01698182494083904	0.6131523593455801	0.6384480710208528	0.01056705649418678	0.02640184787163009	0.03285425035248746	0.05386660023807243	0.00100079683536244	0.03558611330016225	0.001517392846365667	0.003542483390572056	0.002058035306497433	0.005222552805161151	0.00286791252497238	0.006434238515926554	0.0161045065457628	0.02422671506826151	0.02396009761599546	0.02920516431905333	0.001266670281099114	0.005114642921297366	0.005791418474949401	0.02078496609226207	0.04753901623957087	0.08546124216810658	0.1132360602335283	0.13045619033287	0.1147293200439846	0.1344822131261335	0.09111759818723991	0.09000917997862475	0.06574514553606974	0.1021537524203116	0.007082759316570192	0.08344389266561308	0.00905496821628398	0.0446285767825708	0.005484638658370544	0.03031051336675061	0.001131310147235651	0.008953273011282587	0.004995599114348814	0.04275768261658278	0.001037626031543904	0.01231248428123694	0.01175536491024715	0.04311827470096986	0.07478022363843435	0.09738956361539397	0.009053898350258374	0.02634179356199724	0.02480960584173775	0.02749423754711868	0.01835788051381002	0.04292777645352605	0.002204554290060371	0.01230285566553832	0.005782889082556062	0.01283728884640759	0.02221684648846815	0.085024751924517	0.01176025373732581	0.05232871325680493	0.1152463635601634	0.1130307916604181	0.002074424796083686	0.02534283190628604	0.07626571893351598	0.09698897047190154	0.01693693144978966	0.03004589860911653	0.001540438143536739	0.01506969356133107	0.001011411281228619	0.01881932333433457	0.00308010469184044	0.03002646566629574	0.01038547464845001	0.03801432390126885	0.009551144575740165	0.01686369671149309	0.007616368492220322	0.02000324038406975	0.001080684915353466	0.008287536372447467	0.04590135271781238	0.0503065228706723	0.120699427861071	0.1379854685095789	0.03177912018014786	0.04230335839695645	0.001536332865131494	0.04248277603094509	0.001850057402835212	0.004308151649247438	0.002981347584121423	0.007007588698783838	0.003616506351909387	0.008627578805625849	0.03515776635332282	0.01132321136472726	-0.001131843197751642	0.02893383902038727	0.01838916571471936	-0.002943678333635983	-0.007707795274744659	0.005028402166377666	0.001002373894310131	0.001001910847784966	0.001000560635344399	0.001000900460860427	0.02632471569681633	0.09932360688859268	0.1014001328911617	0.001794273570777128	0.001001306826864535	0.001005084705532203	0.001010287740113383	0.001008572047419322	0.1705166595601495	0.2950822489935744	0.001000236633628411	0.00100115038702131	0.524776290960796	0.001003034110956217	0.2976145116598042	0.001000836292548682	0.001004305344891919	0.001006620262429077	0.06546292700570473	0.04975418882612192	0.008328363902921193	0.001000827454320814	0.08158251962904113	0.002716892610630133	0.001001111896183551	0.001000893940227601	0.2637056628194428	0.04853246620247645	0.001001251852659569	0.00100218468909239	0.01969391164680766	0.6631119523935899	0.002561821341732361	0.03368641969571057	0.001000834800408632	0.001420185820878518	0.001665543137286703	0.00211517640004682	0.006565602527170454	0.01148759865657955	0.001085226576925757	0.004141980888970573	0.03580186305241746	0.1297626913450533	0.1306153563136582	0.1169909626201985	0.07258096001198219	0.005997483225344936	0.008971012202102311	0.005378181252994796	0.001081416773563109	0.003463611541714031	0.001136305274789946	0.020967891281056	0.08415802012094369	0.003258341263415759	0.02124250457318292	0.04171615356659704	0.002163163506497952	0.002628193502283525	0.01573483781398627	0.009314764861554897	0.1257799040805724	0.002108655446613171	0.08106512117008341	0.01768349726100222	0.001652089708310147	0.001003654477220813	0.003790718915676697	0.007435556677229426	0.003192552464235525	0.004252446757419271	0.001025459904274038	0.04694951759894751	0.1425480297336078	0.03226428041024115	0.001608759887020944	0.002220363727488451	0.004157788068931621	0.004345125205467011	0.03339567903921797	0.01323558601226715	-0.0002342557642189656	0.03027834968962593	0.01607777456503792	-0.001286271022774732	-0.007741177770759851	0.005214814454735425	-3.607492022808096	-0.7135858965495795	0.07092205482829761	0.07498011750254326	0.01350435082146118	-0.01418839540038719	0.2809897398890055	-0.3430434719937069	-0.5623421174820716	-0.004462844193550347	-0.06301566182149955	0.1094067234211513	0.03064106585174975	0.02709794427496922	2.863993955790907	3.066717820226807	-0.004014210702306597	-0.03805194787910433	2.17985851414801	0.01268217711647154	0.7767351596656875	-0.02059703168790704	0.0258692508076168	0.01938257242974725	0.06993257751397142	0.2644002743625177	-0.3448677989714681	0.003507369832796477	0.9291702232609017	-0.3509247235142285	-0.01645401298968836	0.01999764691876725	0.6530843069318291	0.3587277290135121	-0.005353597535606852	-0.0083865763165973	0.7669750207314419	1.838201039625203	-0.5685088464074912	0.003451355873763527	0.06700924567361885	-0.0008686190674676309	-0.01723229492041252	-0.03279035940051823	-0.5267129923730711	-0.6180817643744393	-0.00308874141244967	0.01626706795184175	-0.6853360774292733	0.8484546836732515	0.8165484393301548	1.240448534778699	0.4550258569822537	-0.0562618888017737	-0.00423542858071728	-0.01579687125246339	0.0754645814612477	0.3695333497991406	0.00635750239270786	0.4714412580398613	0.2804460217881566	-0.3578312126034658	-0.1607736268051367	1.314685139926101	0.02761614908604361	-0.1730885919490347	-0.2634566158981974	-0.08164462943349551	0.5899390020981594	0.02999211417942432	0.8388158165013387	0.06196497002540589	0.04677594801416567	0.01413969087725204	-0.3525279506157157	-0.1403687683735032	-0.3827204978505345	-0.1757819800529108	-0.03415001168998717	-0.04443192609817265	1.163769557070885	0.02525879935230422	0.08568933340048074	-0.07559699513047337	-0.08489279827483324	-0.09533394502939453	-2.66326103207239e-14	-3.117406081245089e-14
0.38	-0.04342816024728623	-0.0298074588808136	-0.019889553397266	0.7102410627024701	0.9224445777037316	0.007713758010398564	0.5010639505362375	0.00684963705660997	-0.005124079248427891	-0.1114407130824113	0.07537571121351315	0.02995117306498791	-0.02135076101708865	0.06622976299255498	-0.01771235216578167	0.3769724177787164	0.07793203989333758	-0.3769724177787142	-0.07793203989333258	0.02413375839768152	-0.1491684245917685	-0.002022697649549184	-0.3342161448075102	-0.02695952395736292	-0.006801305485118009	0.1225981643885564	0.2323244047225371	0.8227493813837724	0.5889685592206955	0.08323311832778228	-0.1024914480825609	0.01002110000290757	0.1000523188334685	-0.2649384895327824	-0.06861300351230563	-0.7382324422399338	1.338222858071437	-0.2695327061887376	-0.01351724749542591	-0.1288940030353006	-0.07461153147622664	0.6857887402948472	-1.187097474729501	-0.103992402686339	0.5905210489627154	-0.0847849850758232	0.2185255385090154	0.7928533868506801	-7.444420211786389	0.3475996810837175	7.444420211786389	-0.3475996810837179	1.67482915447685	-0.4120430553933068	-0.06756597998333193	-0.7547711205955964	0.3710200360385927	0.3044299970959271	-1.021086249496101	1.039608649244842	1.178180536406602	-0.5963704459333553	-0.2134681087292592	0.2786907465911741	-0.1361201259136926	1.692811067664407	0.001002834458487636	0.02141246061478975	0.001002335243537422	0.02716650334047838	0.001000589389336638	0.003747344627706689	0.001000922956823287	0.005569252809142741	0.02492707563089285	0.05958212263027656	0.1045422730450228	0.1093809930703101	0.1076813246365101	0.1150878722402343	0.001857352538662795	0.007940704209648196	0.001004493397607206	0.03354515672081724	0.001005765636543831	0.08722313719217652	0.001016769801853574	0.04886307322085537	0.00100873306228911	0.03298608467582	0.1372093809561973	0.1119678930458949	0.2379859141204554	0.2332256973313832	0.00100024456279365	0.00529280321432605	0.0010017764666755	0.01718947680901468	0.4819888980048718	0.4798786880418331	0.001003188404778822	0.01896768305697701	0.2865836994449801	0.2980298909818148	0.001220215920124754	0.01370055855914373	0.001004334147916784	0.009486182833398851	0.001007756750869123	0.01188575672219644	0.06645419656203642	0.1017304188739139	0.04874442901229294	0.07446730226292003	0.01074532330559664	0.01413252814032164	0.001000812636423264	0.01049429737874969	0.07418949411735565	0.08152609035887737	0.00515111751816385	0.02323137359104177	0.001001118455907001	0.004639239072343912	0.0010101011658492	0.01815616683607195	0.2579703708542613	0.2740381694006994	0.04603451701905407	0.08204306160494157	0.001001297924752526	0.001645657858128461	0.001002286972467167	0.007467559459027167	0.01754769915127762	0.02676754703050256	0.6294588848823282	0.6554108955381759	0.006514629112759781	0.0220420810164921	0.03336183701845834	0.05380092194279414	0.001000822519300497	0.03623908025720197	0.001430910462134023	0.003563129023536016	0.001774070957620459	0.005088767759281224	0.002375732728142883	0.006159832308368759	0.01010062386967234	0.01897788749238809	0.01533925934131596	0.02205455554934822	0.001203195911202902	0.005092366635481336	0.004836588551444843	0.02112754533517475	0.04081367571594645	0.07865480411908811	0.1224351476480497	0.1402456383737643	0.1240614942607835	0.1445215594975457	0.1052312032739546	0.1022241794670024	0.06873435503355683	0.1056216305093535	0.00641759417791489	0.08297202915771688	0.009023256726928584	0.044558472002578	0.005449435069905591	0.03011575200637525	0.001111091710924213	0.009653417304718559	0.003934672912265202	0.04638043608267032	0.001122931526845034	0.01237114513394321	0.01818178799814469	0.04811647901416645	0.07976573785797457	0.1000261487215443	0.005677535933789952	0.02320790366367009	0.02224312718061318	0.02554688502067779	0.03592052406766498	0.05844657929927439	0.002184019512701534	0.0126717625953377	0.003978648624446323	0.01132963730216115	0.01538652214363813	0.08028037798234715	0.008318932255496504	0.04968886833212779	0.1209157268696455	0.120495943172302	0.002079780284518986	0.02555298626149012	0.07967398713810404	0.105907082550776	0.01713821933408546	0.03037045484987175	0.001613818728853957	0.01555854260613449	0.001007673642184311	0.01882658374202281	0.003531688520417508	0.02677293501861583	0.008504748460264258	0.03661364450091312	0.005924035302846692	0.01348476601575172	0.005721343519198088	0.01854258638242152	0.0010473113408914	0.007840107092360596	0.04649352671733089	0.04980650989497159	0.1340712834832503	0.1532098873644779	0.03221260186004068	0.04252413425146964	0.001578941922156707	0.04340881290368328	0.002110653414055979	0.003649652581840144	0.003827196495297431	0.006308570187365342	0.004116587345037688	0.00778637330855604	0.03277894608651325	0.01318188422370035	-0.0002352523724021919	0.03042138493447454	0.01534607766787306	-0.001322608548785192	-0.007743420163048026	0.005274329975192337	0.001002015305229756	0.001001599616300342	0.001000496766676023	0.001000869357154947	0.03288833700765217	0.08997800339513977	0.09087514593211651	0.002013156684392503	0.001001212253883514	0.001006587247892005	0.001015949541752618	0.00101582979240593	0.2316196888075241	0.357964998602358	0.001000236407016332	0.001001568258612073	0.5498715463738505	0.001002714580210901	0.3048044323179877	0.001000823476564974	0.001004113767033516	0.001005751413448722	0.05801506104615536	0.0487935952035651	0.003713851727193841	0.001000888381066331	0.09930638815574926	0.001003104282428907	0.001001094760549126	0.00100129744516137	0.2575230856615549	0.05328313446668891	0.001001205488157303	0.001002053090573969	0.03827691328071639	0.6745868568236124	0.001663099538921607	0.03417808864192225	0.00100086140082486	0.00127783032147236	0.001322964465481193	0.001643423560867446	0.001016887264178804	0.001008837269701202	0.001169638596126457	0.003535420256614292	0.03006017191797433	0.1409502925792249	0.1436173117482176	0.1315898872883338	0.07273461748865502	0.005458728073734371	0.009000307957533336	0.005434194835898051	0.001094759047728295	0.002278047457482417	0.001271692140952579	0.02871439279732169	0.08826807846833168	0.001011522170124781	0.0178045050223691	0.06737723491996044	0.002160663711722129	0.001554058168929257	0.001597116133999311	0.001001310072851956	0.132068187185171	0.002069113403351752	0.08673430236276182	0.01713838187797051	0.001722915359205314	0.001003609109846148	0.00419149880097868	0.005675084815595244	0.001000957198003823	0.003189712066944164	0.001000984296823258	0.04743793306853948	0.1634174420697923	0.03307344530086505	0.001636857637276073	0.002517514098901972	0.005174134372369976	0.004890820360340966	0.03009175934335106	0.01501370618838998	0.00066084014885567	0.03198044847098613	0.011937141172444	0.000280292473060395	-0.007780166247495493	0.005550015544235523	-3.652532893895084	-0.6509513548088883	-0.01350288084353181	0.0679717277332887	-0.01366497042294237	-0.01142883964705412	0.3897322266576555	-0.4973868604248156	-0.7194982432297368	0.003387381191164301	-0.05534311041254634	0.134583370044649	0.02561069001795229	0.02464775544746882	3.191102330836317	3.187959066083824	-0.0132000511086646	0.00380766726001539	1.819819099365541	0.0004753819144943516	0.7166643785457514	0.002780487147396136	0.01535112098796905	-0.005160629935955519	-0.1745632804639712	0.1883916619806228	-0.3645623636830368	-0.004811452392127407	1.151265753786722	-0.2690494656973185	0.05109165191070433	-0.05081975115976946	0.33980097129399	0.3749222406925931	-0.004454412833390562	-0.008680803064188527	1.130049996670367	1.535986030773241	-0.3105745667501741	-0.01672034241235774	0.06713517954648816	0.008861009108893753	-0.003950196283762598	-0.01781487307208731	-0.5273322611670641	-0.807822242454978	-0.006713409480822308	0.04813635090256183	-0.6892583464839304	1.14462554595822	1.228093175085472	1.206211722877041	0.2396571485788542	-0.03721271298916551	-0.01359835667785822	-0.02690269088929201	0.06421132776171896	0.3425905917539236	0.003277208362617243	0.5220822728184682	0.2730435429404387	-0.2794241078758082	-0.2256795855543396	1.725100041749789	0.05368433428721777	-0.1359440825771656	-0.6639424739300629	-0.4413378683287298	0.9605808048404146	0.01172652173470769	0.931181903889525	0.008316355256260991	0.05224333722068097	-0.02713390611355495	-0.2949379957418118	-0.1423627487099687	-0.305800652629127	-0.1282444992535456	-0.05742660803312179	-0.0498561237493203	1.942033724981531	0.00994419630369813	0.1038315572201408	-0.05470395673997112	-0.05325668384347385	-0.07098553850142443	-5.401645735625846e-14	7.93024868831526e-14
0.39	-0.04623959127441814	-0.03019253132637497	-0.02761393995386513	0.7237226242505406	0.919697900053924	0.007641736115759485	0.4996187117666288	0.005640637292090832	0.001719918046098309	-0.1228143117250036	0.07384552929220907	0.03527103008443015	-0.02185179839966317	0.06787541593852847	-0.009462379473594778	0.3050733830522517	0.08222780500451769	-0.3050733830522532	-0.08222780500451056	0.04051032415180836	-0.1530008393233976	-0.002727760101130262	-0.3416602038099783	-0.02354418197383055	-0.003854453811486276	0.1099335220813433	0.242572758684978	0.8346386670701206	0.5833663358277907	0.08183537356937121	-0.09826969012548799	0.009193547706718883	0.1187917638419106	-0.2920182178763399	-0.008963971845668014	-0.8068286185346143	1.35810773238747	-0.2784208621409138	-0.0007413832012684657	-0.1538028720154672	-0.1687814257836425	0.6794724326977682	-1.094344493257611	-0.202097058870372	0.4715757367338823	-0.0212498683548385	0.1104816747997874	0.8581030619861383	-6.888048106119867	0.5072379442724146	6.888048106119867	-0.5072379442724237	1.597644603054299	-0.354572537619723	-0.07417155114443215	-0.7357370414601957	0.3110399983274927	0.2848214555014071	-1.400997245061518	0.9967757869964025	1.20340221025936	-0.5158267863790233	0.009841399343423355	0.5654707110406444	-0.04787231389989442	2.065550644858625	0.001002429012190553	0.02188557332572316	0.001001980627034746	0.0279412592080805	0.001000537465522712	0.003811506598464757	0.001000902972002586	0.005441219035363511	0.03303075530656355	0.06568719584386484	0.09179336520754451	0.1026016664831814	0.09557592510374051	0.1065572807026371	0.002089137850556439	0.008104720677280746	0.00100288472566787	0.03311867583101228	0.001018630375300828	0.08872742455529165	0.001020093123729708	0.0490945090240333	0.001145176831451593	0.03331622116811738	0.18573333088133	0.1446117571746523	0.290030015418953	0.2651804691345893	0.001000240463250496	0.005226655573338243	0.001002131946442328	0.01689899426825493	0.5034287795481978	0.4942490240273502	0.00100297937459162	0.01905709389072172	0.2941136664401662	0.305040093066016	0.001112717070659248	0.01384918610023761	0.001004254993772052	0.009735404778808594	0.001006736097678196	0.01201678816302812	0.05883148567403072	0.09804527538981303	0.04772463835301775	0.07575974636606364	0.006996746027931744	0.01115800579800561	0.001000879880673002	0.01039069203355665	0.091684845844504	0.09457617112193517	0.003138842368036296	0.02130564612234444	0.001001113199989344	0.004730331933173522	0.001005741644345636	0.01814984691077848	0.2551367887496794	0.2755932001186284	0.05096422813994744	0.08626061534267576	0.00100126556199812	0.001594221467556877	0.001002181023609515	0.007385394326290928	0.04466335081798861	0.04434437929050226	0.6429900233119276	0.6688748922996764	0.004073246557371651	0.01933404363152719	0.03444282573015985	0.05377202268474524	0.001000855774841514	0.0367994191627622	0.001319288248858569	0.003589721896580669	0.001510542906539889	0.004988239532044312	0.001932577386753046	0.005935851515273974	0.005747172774365787	0.01509745915369572	0.008467507919453712	0.01593780747276759	0.00123554182271832	0.005162644301876412	0.004161233453409905	0.02172840909185984	0.0374723121671896	0.07525289017895687	0.1307572554900465	0.1530886502195616	0.13273226635101	0.1575823791359679	0.117952273828816	0.1130050838976983	0.06909056642908409	0.1065701654164317	0.006072250855610938	0.08273885027680605	0.009177666301954478	0.04428423383592778	0.005475170184483981	0.02972164954252577	0.00109114659254205	0.01009257530297092	0.00308853479303277	0.04975498864535744	0.001267467369819862	0.0124847267821005	0.02474485922481052	0.05314247556518875	0.08473224952608313	0.102990070617153	0.003434722560665539	0.02126326434227784	0.02062334396264198	0.02417572390434663	0.05093917222695884	0.07189115553026622	0.002147268846700022	0.01300441022265775	0.002813297812028652	0.01036618603030566	0.008695849074220498	0.07544799907103907	0.004772514495520752	0.04639441418815989	0.126172921060748	0.1309443272368889	0.00201219837492334	0.02554004573244368	0.08625066191874542	0.1169429257494242	0.01696779513238773	0.03027715925381243	0.001680368214767553	0.01603259998037989	0.001005608215829025	0.01884503695961694	0.003660078911634693	0.0241156535512627	0.007976014153307443	0.03650011825930367	0.005378657357023937	0.01312405262910332	0.004780144429283317	0.01803528215873099	0.001024663883947017	0.007246893935853826	0.04808682167030648	0.04972183244508952	0.1458360761078366	0.1730206241492392	0.03319057503755716	0.04226751760391285	0.001597637031735316	0.04426270529336768	0.002299667878193462	0.003224250735738455	0.004405426971369207	0.005866634535743103	0.004432156016203297	0.007172306273509252	0.02959950579069877	0.01470840196186236	0.0005885884952396705	0.03161679620102323	0.01220164985833364	0.0002231705764589502	-0.007683140942584855	0.006241918549696973	0.001002000117717072	0.001001621720052302	0.001000472146505919	0.001000893019065714	0.05037399362347139	0.06028533160395655	0.06797362952237448	0.002600412006992609	0.001001209228632356	0.001053536033663848	0.001029983973367338	0.001516827908702657	0.2893322869537404	0.4118890691470481	0.001000236019518341	0.001003291802825782	0.5549032649046974	0.001002801832158212	0.3120684021883676	0.001000731334699825	0.001004222414513484	0.001005608360325424	0.04156788189760886	0.04450442755431387	0.002357760531404757	0.001001001875232279	0.1287084447931438	0.001032255870973011	0.001001118703593072	0.001001125858709991	0.2431036987469934	0.06011595472806625	0.001001254215611724	0.001002085721261343	0.1083959602391035	0.6773315120443679	0.001344348051113496	0.03700199680370733	0.001000914903781061	0.001139620473833865	0.001161744776694241	0.001322159503808348	0.001159341853793518	0.001016686657298221	0.001353497258407787	0.003376316096241385	0.03645007104190812	0.1449123722670908	0.1473395462392503	0.1401027692635239	0.06679716328787728	0.00591525970492426	0.009633881328102212	0.005560168374014212	0.001049757859246808	0.002133262318873104	0.001541780807202379	0.03493984635512386	0.0940323925414359	0.001116007493778525	0.01966668042616194	0.07011022959415915	0.002065014857908993	0.001619148284451493	0.001298876247999535	0.001002249998783127	0.1355036726640768	0.001833676069664951	0.1022364016495441	0.01647545788849819	0.001772528212537263	0.001003331457977907	0.003458977435845623	0.008880110549431029	0.00800971113105545	0.004288351170272352	0.001001183435992816	0.05223131071169127	0.163955640070465	0.0353929311989799	0.001600442362085168	0.002480036677234022	0.004877980745645294	0.004657328791537763	0.02602626265276239	0.01599067631880217	0.001354628039988708	0.03252128565160164	0.009268828997506126	0.001723252184421961	-0.007545241478193175	0.007763029528570511	-3.647553724828912	-0.5951636587911533	0.07945914875578142	0.08418723898682592	0.0168088960613085	-0.01362436473946243	0.806343697358326	-0.9131211007188907	-1.006289084478241	0.02706688671570368	-0.03351786593918282	0.1669064117217882	0.02069203902130238	0.0401254398454888	3.31261462980092	3.180295184736157	-0.003521078097708023	-0.04732680548847586	1.075021533114046	0.01344155921823861	0.6970082223573574	0.0244735059606693	0.02993405122683252	0.02277696893599825	-0.5737094492730705	0.06347314427766003	-0.2400961401955173	-0.01623564684307061	1.461877179603357	-0.1291076063768878	-0.01240535199162435	0.02475941966824703	-0.03917796579597768	0.4629411717478557	-0.005638925997160819	-0.008013846325074547	2.309847299548177	1.163058312559102	-0.2264330896441531	0.01298309146762724	0.04742909269766392	-0.0007500021895347379	-0.01233189081453694	-0.02372642454746453	-0.2677078351906252	-0.4382541786950138	0.01585457504402722	0.07153062872786535	-0.03800977287957654	1.315465843891733	1.245948869205095	0.9707813293038823	-0.04624757727068143	-0.01120759290312995	-0.03889817958246598	-0.04667331687701642	0.03599069792781479	0.3436365659029381	0.01682916671078976	0.4845564201700777	0.3120055448129422	-0.1204307231303087	-0.05867863124694826	0.9999331271732554	0.02269754291810982	-0.06274310583658067	-0.3137650737180433	-0.2207159339328754	1.024601776297157	-0.0137162355233719	1.268193876281008	-0.02475846672482081	0.04534816800199769	0.01636639586639472	-0.2377659363536456	0.0989496749685069	0.2008176147811862	0.01425168763326239	-0.05190054934714305	0.03828166367940385	1.787865470520311	-0.05234261501967708	0.07346357144036685	-0.03189727956863398	-0.03572347987667199	-0.05233583396891182	-7.045219909849413e-14	1.320344528968385e-13
0.4	-0.04916193464399229	-0.02999798804288343	-0.03602980075709372	0.7374035829672745	0.9169037996932017	0.007701845311113054	0.4981149106735419	0.00344214845392906	0.008394603687286202	-0.1334620477365673	0.07133270849026978	0.03934519543591618	-0.02189230590605322	0.06843692896724371	-0.0005310527179929807	0.2401582282040244	0.08799049084113718	-0.2401582282040266	-0.08799049084113031	0.05602986259287879	-0.1562625282778903	-0.003520629488663571	-0.3489648128679584	-0.02075889123762924	-0.001107254017671576	0.09679511882495613	0.2519941933374985	0.8468919377768844	0.5788169724184853	0.08494839116058785	-0.09118583653745804	0.008694014113388712	0.1415727859473465	-0.2871209580043479	0.04731014230124864	-0.8765272915670611	1.378102291804152	-0.2790172483500727	0.01290897050310236	-0.1406064677140783	-0.2725093461972529	0.6519264096290344	-1.041924948505973	-0.3005201787939464	0.3413827153746243	0.00732099180420331	0.001697554701431982	0.9291241995379091	-6.047644236138973	0.6409838261711598	6.047644236138973	-0.64098382617116	1.503423691865584	-0.2978978999660793	-0.08512736717381708	-0.7268811316980454	0.2450097865723077	0.2644996211324989	-1.115838439336499	0.8742247872576486	1.250977540489689	-0.3857984492135374	0.6886843611941692	0.8511098727817213	-0.07051638534222207	2.50112648706263	0.001002218795585558	0.02242831810672407	0.001001814466934855	0.02879440398466104	0.001000499200499427	0.003889753178605689	0.001000904821711317	0.005307836521743883	0.04538467681369704	0.07521022220336673	0.07137895248941577	0.09002571818156492	0.07856852097405106	0.09456871014689412	0.002498177685105659	0.008435061432123088	0.001002079279777657	0.03280350343470589	0.001048544306745169	0.09057391160944184	0.001028774455552818	0.04927722536936605	0.00146383114379105	0.03376351140928092	0.235138386218606	0.1777190683396398	0.3405663392794545	0.2963775988297006	0.00100023822079341	0.005152549632624436	0.00100317180585189	0.01653448809746112	0.5197020706237345	0.5017945874116595	0.001002918561180239	0.01915720972994649	0.3015076845615729	0.3122026991102248	0.001058918973802756	0.0141405983762172	0.001004269788235077	0.009993679521305414	0.001006154463466882	0.01216949711889298	0.04707793095289029	0.09003134923014101	0.04519611778531714	0.07560428486104975	0.004408546790012608	0.009135524628311673	0.001000970261705801	0.01016306383796015	0.1137521217196267	0.1108261695665122	0.00213721593766029	0.02038898989695343	0.00100112255082161	0.004800486586875446	0.001003476879095422	0.01815542767570401	0.248168969719837	0.2730469473230566	0.05671851701662188	0.09118893833763028	0.001001273765078647	0.001536758123862009	0.001002144399926144	0.007302050075757839	0.08966110132847177	0.07145510990588363	0.6533332672428017	0.678796961610012	0.002677998616874817	0.0176054156353814	0.0363396830874323	0.05410143578546262	0.001000899159220015	0.03723759193366249	0.001194347247495943	0.003603977625620101	0.00129802402235852	0.004918601110133712	0.001549938142125776	0.005750401037332707	0.003592868127513403	0.01324464221722558	0.00491561401462303	0.01283493585862182	0.001343636058956823	0.005311170782211671	0.00374182903009005	0.02254804247558351	0.03865987494057712	0.0769569020348107	0.1372271945860506	0.1643847356654276	0.1393111280833991	0.1666780992137816	0.1287322730245274	0.1220560493736102	0.06664585195659845	0.1047707307617488	0.006123904500149642	0.08271218670547298	0.009567886024203347	0.04382753035232885	0.005550612385496978	0.02928717536892618	0.001058667959468377	0.0106206397837055	0.00259069256838714	0.05347950030328801	0.001474721821656377	0.01265552937671673	0.03107046983208408	0.05783639507319744	0.09000599337089681	0.106111553790368	0.00235274776937963	0.02058074986674188	0.02067751608875585	0.02417079252509888	0.06002443644676721	0.07916760029720135	0.002081114568687444	0.01332276048854641	0.00225918561324572	0.009954836505487464	0.005087036265372122	0.0737804412003088	0.002968146701918688	0.04521129018419668	0.1306517684255047	0.1388980940626522	0.001860786193051218	0.0252906293914054	0.0965864894691566	0.1311151028852238	0.01655818204144301	0.02991962567015841	0.001738448302096949	0.01652110657345734	0.001004437070183456	0.01886474845310239	0.003359831866034207	0.02199266351893041	0.009286976922902214	0.03817848149240627	0.008566192621297394	0.01684431110095225	0.004850283537455893	0.01857698079746934	0.001013444220850789	0.006988405583790697	0.05114119356986634	0.05067936376668692	0.152979039772894	0.1843222335459156	0.03479799134596887	0.04165578016697256	0.001588793968444484	0.04500841734691029	0.002375607826486826	0.002981289648531615	0.004548577732021299	0.005582239921924863	0.004474706301793831	0.006729497320112179	0.02582936123170144	0.01586855462819111	0.001325727378542306	0.03237582474361651	0.009374632471862081	0.001700403425781389	-0.007506431356228919	0.008039790730754965	0.001001984930207982	0.001001643823801542	0.001000447526336279	0.001000916680976119	0.06785965023929022	0.03059265981277293	0.04507211311263289	0.003187667329591839	0.001001206203384969	0.001100484819447183	0.00104401840498633	0.002017826024991658	0.3470448850999565	0.4658131396917382	0.001000235632020077	0.001005015347053698	0.5599349834355452	0.001002889084105996	0.3193323720587468	0.001000639192841246	0.001004331061995086	0.001005465307198057	0.02512070274905994	0.04021525990506149	0.00100166933562197	0.001001115369397987	0.1581105014305381	0.001061407459529976	0.001001142646635631	0.001000954272506737	0.2286843118324318	0.06694877498944304	0.001001302943066067	0.001002118351948451	0.1785150071974928	0.6800761672651235	0.00102559656330165	0.03982590496549217	0.001000968406736613	0.001001410626200499	0.001000525087907513	0.001000895446749841	0.001301796443406061	0.001024536044894285	0.001537355920685201	0.003217211935868573	0.04283997016584266	0.1488744519549594	0.1510617807302859	0.1486156512387085	0.06085970908709994	0.006371791336113953	0.01026745469867144	0.005686141912132039	0.001004756670758317	0.001988477180254387	0.001811869473451192	0.04116529991292266	0.09979670661453618	0.001220492817433386	0.02152885582995297	0.0728432242683565	0.001969366004096579	0.001684238399969747	0.001000636361999954	0.001003189924722312	0.1389391581429864	0.001598238735977813	0.117738500936326	0.01581253389902331	0.001822141065869909	0.001003053806123908	0.002726456070711843	0.01208513628326724	0.01501846506410395	0.005386990273600631	0.001001382575160747	0.05702468835484281	0.1644938380711444	0.03771241709709389	0.001564027086896217	0.002442559255565732	0.004581827118919763	0.004423837222734061	0.02196076596217381	0.01696764644921434	0.002048415931121749	0.03306212283221698	0.006600516822568312	0.003166211895783497	-0.00731031670889086	0.009976043512905479	-3.587082859653811	-0.5812495140629471	0.0004235333972545621	0.08364950957179797	-0.01084804855283833	-0.0124985876147778	1.073322855834686	-1.656711203321425	-1.411094046858523	0.0366522386886021	-0.03308141166438439	0.2030233082499222	0.0158667984560314	0.04807850520775351	3.283791738082398	3.036430644464917	-0.01479171101096213	-0.01099705876699923	0.4548645791229519	0.002616383102526292	0.7471451705496732	0.0313374341304327	0.01716168047705237	-0.0008251268031801404	-1.040319815573408	-0.1011894596480615	-0.1741541291389314	-0.02961602247223536	1.791249290089248	-0.06723521701838485	0.04690401041552974	-0.04843967563327843	-0.4804557314072062	0.5170760921204302	-0.005659803457995089	-0.008916626616836822	3.036829667748643	0.8276005405402038	-0.1146926890068634	0.054942129339014	0.04270195260119677	0.006393580268576412	0.002227764800494982	-0.01010881004944178	-0.1218099806192235	-0.2050469499845478	0.008936353324660392	0.09189027630837389	0.3319268127196174	0.8352402659733034	0.4350732629648857	0.860223931882557	-0.3099367637789796	0.004090348928620515	-0.05009142006684356	-0.0349770328364848	0.08199262422215108	0.4125824108236786	0.01472139762753971	0.4556668642083229	0.3045557984535987	-0.02699913868094629	0.04756636186750127	0.4914737489317244	0.05082486200265719	-0.02552373307994563	-0.03097826581012708	-0.01907184031833342	0.4616573570751301	-0.03556864066673651	1.558448691321474	-0.04453124227305339	0.0551331809681844	-0.02688226403309218	-0.1880797087508341	0.2160151462840176	0.5103937190636589	0.08155607323449324	0.00951835285037785	0.1585856305467556	0.2402082473682735	-0.06107996157276724	0.08219548998736981	-0.01821580497843005	-0.02174847628253276	-0.03673392215528093	-4.906721346387952e-14	-1.471486326336989e-14
0.41	-0.05182395889169232	-0.0293297651764929	-0.04510374309148842	0.7512894803769835	0.914148729159066	0.007893699445798626	0.4966551042108828	0.0001942026596312385	0.01511899786541514	-0.1439120964751073	0.06789402915976037	0.04200806233797207	-0.02186852848089127	0.06800088158747901	0.009097406365852018	0.1839163516379989	0.09486748960144316	-0.1839163516380198	-0.0948674896014286	0.07055504300881973	-0.1589898982786412	-0.004425563235388711	-0.3561897259690925	-0.01863148493447022	0.001453556501822803	0.0896333719516489	0.2599761612377722	0.8596460108065379	0.5757180222249522	0.09543497647171494	-0.08118288136031396	0.008149186530271201	0.1687064891151484	-0.2418932698307328	0.08225836508984712	-0.9332425962954493	1.399153116127679	-0.2708849848969969	0.02478608187357802	-0.1529942236906651	-0.374795276111162	0.7149438997098672	-1.05461299081415	-0.3839181358116714	0.1843089532613913	-0.005477840506245474	-0.08394516016357632	0.992028114574199	-5.20812244949124	0.7285617188459483	5.208122449491239	-0.7285617188459517	1.403846810750428	-0.2484304627479502	-0.09484885208535149	-0.7117449791357859	0.1824152754490528	0.2496271317852798	-0.36503496699702	0.7169022697277794	1.288764201130012	-0.246495695259685	1.308077195808375	1.150319131357153	-0.03383251972403817	2.919186557933573	0.001002143578393877	0.02304697501966257	0.001001770061151941	0.02975865971258726	0.001000474076068992	0.003974150208629207	0.001000930627297963	0.005164746955712088	0.05936607670536941	0.0862097269195523	0.04984139515640199	0.07127329898674903	0.05877211816481569	0.07868873299745818	0.003130981430169587	0.008971436096408342	0.001001679983454488	0.03253395335347296	0.001076894229613235	0.0927738472914247	0.001086599478031403	0.04942123734445891	0.002000989648754027	0.03432871523562024	0.2808107569474424	0.209693169449946	0.3859431325240286	0.3256111563343011	0.001000238368392406	0.005057217231065935	0.001004603036237319	0.01609751157265867	0.5300652638995764	0.5029936657643637	0.001003015464179569	0.01926904045058926	0.3090918326398542	0.3202946101790516	0.001030370788713861	0.01450001420816349	0.00100444962210631	0.01023784888386855	0.001006118253475044	0.01233991961470804	0.03492025666013206	0.08034346685259348	0.04549816356169764	0.07599171638462165	0.002747901506340196	0.007841775699275433	0.001001092866617125	0.009776309925538396	0.1364953367232632	0.1287515751845266	0.001669069394688373	0.02000733262736444	0.001001155211721537	0.00483436870164488	0.001003012868044963	0.01815830180020398	0.2400983768904426	0.2667848116484982	0.06269957919525723	0.09635604804461856	0.001001328263001857	0.001470923115873358	0.001002187899229018	0.007213856519230592	0.1362696864276649	0.1021727966271896	0.6609597858399878	0.6858498504710026	0.001867088224216629	0.01649391836562899	0.04377726937903837	0.05639357510901728	0.00100095609406699	0.03751307311598046	0.001099815335344996	0.003628550336494415	0.00115228631337111	0.004894681918409815	0.001281086789777069	0.005641516393484922	0.002464999190275387	0.01236819834632352	0.003017040409465896	0.01126862769726058	0.00144259015377382	0.005463347041429648	0.005259197686488372	0.02546232134560323	0.04358129306640973	0.08238183105451148	0.1419108231972904	0.1689996632848305	0.143311034926642	0.1666143743615107	0.1376384394618128	0.1297936599665079	0.061388761365946	0.1003368873361717	0.006080641824707639	0.08267149388990155	0.009752107085274304	0.04330068696914468	0.005498423108645847	0.0289759096629742	0.001031684597791503	0.0114869133750207	0.002165543830918958	0.05800597187153143	0.001813762243961285	0.01293674711995238	0.03527672789138529	0.06069154204323935	0.09359249131008369	0.1072065080162546	0.00179995621186509	0.02044671154615482	0.02254851378484677	0.02562282661559156	0.06250807001368684	0.08050092965706809	0.001952388489086632	0.01369603835096089	0.001953336895030399	0.009783575598449291	0.003226385222495391	0.07470690986615969	0.00200791002817678	0.0455605938209872	0.1349102529238509	0.1416815961778282	0.001653280827598665	0.02488881558586509	0.1090278910079295	0.1469585507056222	0.01605546416338578	0.02946736576803041	0.001769030476568445	0.01708922231281348	0.001004222483990619	0.01887507183133491	0.002864265881180373	0.02028926086429435	0.01235677590689175	0.04151602082990667	0.01348597910061956	0.02231794545373582	0.005635051713274693	0.01980267526605904	0.001007377287546951	0.007184539936354417	0.05415351390884954	0.052319001796604	0.1560962162484441	0.1801479224682309	0.03538489191087103	0.04099680275466939	0.001552732677772115	0.04575385506571102	0.002339154006600155	0.00280166804768784	0.00438324325970418	0.005339252809012333	0.004340499609554628	0.00637397248790576	0.02261044098804887	0.01673546603684179	0.001927642779920529	0.03155076679386612	0.008976675933119191	0.003020109965929828	-0.007402981829810722	0.008992005586702405	0.001002133305963025	0.001001791558469974	0.001000448271454139	0.001000992003581507	0.08401917468899357	0.01579732249113491	0.0230464384768486	0.004307214422030051	0.001001313726878837	0.001111411202219031	0.001233743353132704	0.003021672231074029	0.3805998113245952	0.4925357962013782	0.001000240967342322	0.00100700382619104	0.5490880196469665	0.001003308559517382	0.3281392983201752	0.001000671122547318	0.001004895425987879	0.001006601145502769	0.01642902288749687	0.05068843928058633	0.001002721810084283	0.001001309370392967	0.18032933509004	0.001280596722913694	0.001001228589189366	0.001003862753655899	0.222477476620215	0.07301648721965501	0.0010014543847334	0.001002330311183565	0.2239197494245405	0.6793705396748613	0.00101339915582551	0.06354435221981261	0.001001055057116812	0.001001358620706141	0.001000456441033939	0.001000803045116986	0.001265280388958394	0.001012999489427089	0.001552784321897616	0.009942523934622747	0.05509136267798266	0.1491713390328724	0.1479688199116099	0.1530755539096042	0.04940392752952725	0.005749129381617803	0.009680237348399951	0.005237360728588917	0.001002619559733687	0.001494365705382315	0.002468348134715187	0.03927981203897766	0.09735321385820145	0.001223801691336601	0.02729161651900085	0.05939063456152469	0.001689765233222953	0.001590989200910318	0.001490307765260698	0.001002439403756856	0.1433613576575238	0.001300069999507967	0.1340724774802608	0.01524028504945632	0.00178300319658086	0.001004798942212756	0.002021265683980699	0.01870771527978886	0.0219988995598496	0.007377450332323444	0.001000793339179743	0.05857848013349491	0.1578884950752201	0.03466361048888921	0.001473745600512012	0.002181226373294415	0.003893214170157796	0.004008743018373308	0.01991126076509614	0.01741663311559424	0.002432939660337739	0.02951662401343537	0.01047964668281704	0.004222934962195409	-0.007373664400128392	0.009156990101687208	-3.48128720980827	-0.5828308073883109	0.09495751606629553	0.1061490666770348	0.01827865279959503	-0.01544921913087663	1.128516139111015	-2.01109124619565	-1.756506159083069	0.0675412920837347	-0.02351752683719174	0.2366011999473434	0.01259591780438826	0.06376265545533029	3.08555525433814	2.791388439859214	-0.007401570825440735	-0.06241460993268325	-0.2047890288878473	0.01583414257237462	0.8687935692249439	0.03895545093649587	0.02716023439959469	0.02644128575727119	-0.8907724705217471	0.2034294825174991	-0.09019062214183612	-0.04791039539838333	1.783677101001045	-0.01488908238746655	-0.02016427036093865	0.02455517543024724	-0.7407905943059437	0.5166946809152614	-0.007167292076828282	-0.00885752452601446	3.066011943505571	0.5914389034422625	-0.09960436044829959	0.408730213834674	0.01406029568652669	0.0009023884043921453	-0.003621871565122986	-0.009047939245864722	-0.05758247011395341	-0.1111739924108483	0.0177668149724594	0.4602177486052577	0.7206649820809142	0.1501805747764988	-0.3373806464384728	0.6949447843677339	-0.5726583650865849	-0.01094403025990692	-0.05140291618887944	-0.02775373180022178	0.08888177344084365	0.4825296649899537	0.03842410939327303	0.1334547899124645	-0.06987555480288279	-0.0002331849659645918	0.2314644379898903	-0.2036237863006833	0.03327126206647302	-0.0102683180063155	0.1871304145367539	0.0764676205896847	0.1354398459858663	-0.04263658997416107	1.605561242245157	-0.04636244700937039	0.0624209582390614	0.01477798822531458	-0.1538282731668912	0.4326432341737965	0.5816769220235897	0.1563814871760645	0.02524600970846932	0.1605246150990623	-0.8818709695731025	-0.06833486622850603	0.07595283045523475	-0.01734014977884705	-0.02643785462835362	-0.03399993982188175	-8.572652302222212e-15	-1.419342504040417e-13
0.42	-0.05393198760627958	-0.02843434205912114	-0.05459428110270181	0.7653881638097871	0.9115083374655915	0.00818405145749339	0.4950222382222074	-0.004008066337184946	0.02313331115576665	-0.1546848713847632	0.06372029680406971	0.04289374026573794	-0.02206010937440468	0.06685726317037802	0.01921871952050284	0.135847951765676	0.102444641077149	-0.1358479517656747	-0.1024446410771414	0.08415148719643958	-0.1612482247841083	-0.005397395928647639	-0.3630725822628145	-0.01707170970086471	0.003924581598410829	0.08852393885153713	0.2662269082706176	0.8724457645132632	0.5736369763979591	0.10909882497233	-0.06816269453617063	0.008109695950047072	0.1998279653347682	-0.1763218513813255	0.09275019249324405	-0.9598464269318416	1.42065949642307	-0.2560814803495971	0.03260854590493904	-0.1752183729313839	-0.4633739866967833	0.9099102320765291	-1.1064701827062	-0.4475307838112418	-0.01405507947920351	-0.03575067028581717	-0.1398166531038083	1.027695013710239	-4.41294889739847	0.7810143692507016	4.41294889739847	-0.7810143692507017	1.317676446201377	-0.2040892009093888	-0.09850715648061192	-0.6584697702156521	0.131483572661506	0.2465425365512027	0.09462431530251177	0.527980613767194	1.260113675903934	-0.1822175759055618	1.324136999092333	1.454556202179618	0.03055101523601515	3.298681097427909	0.001002180215667839	0.02376046176774064	0.001001821774893683	0.03085633393192413	0.00100046189301648	0.004066350199371945	0.00100098120405813	0.005012254268350883	0.07400382899761494	0.09781930601972286	0.03067131988051948	0.05145752104656228	0.03728586507207717	0.05960649144413588	0.004005234248626557	0.00972425923264738	0.00100153422601806	0.03227937445338092	0.001096527872744145	0.09529868304413486	0.001210380393889998	0.04952235015026064	0.002770370449926609	0.03501477242631575	0.3206317362823448	0.2389207088335958	0.4241352984142147	0.3518275192949774	0.001000241111289509	0.004941982186054717	0.001006313026484224	0.01556586862350182	0.5339986232523921	0.4979040044277908	0.001003273735687818	0.01939558021321005	0.3170462662870519	0.3295297010149196	0.001016117840508223	0.01488790176859816	0.001004821818367011	0.01044664505723647	0.001006668362190567	0.01252895603119521	0.02415102070072747	0.07234558360805528	0.05046911959335081	0.08016794887448961	0.001911374782355562	0.007219812876375943	0.00100125118781038	0.009201343222274038	0.1583794368371068	0.14629661693628	0.001543965610924868	0.0199753513394262	0.00100121452688351	0.004796467521016962	0.001004235725320869	0.01815734405753953	0.2326398964704594	0.2588547516209364	0.06866224950097295	0.101529808588566	0.001001431257568473	0.00140021040358705	0.0010023156714666	0.007122190788556018	0.1797081867491955	0.1319614341158573	0.6661516463613163	0.690794973114554	0.001454026484751922	0.01577337651591846	0.05854208251834993	0.06238092963143303	0.00100102789423216	0.03755211808374481	0.001052524235219543	0.003669653923676622	0.001079365190928409	0.004913958310456125	0.001146495755070815	0.005621845841848462	0.001879526745790297	0.01201091928495639	0.002053112725525356	0.0105522698077097	0.001499780310034604	0.005591865410998226	0.009343421482107339	0.03113744246587222	0.05182527134090505	0.09072232149368362	0.1448137846480857	0.1686370534983111	0.144457551479767	0.1621392380245935	0.1446630910281219	0.1361078770141878	0.05327601588205748	0.09340103458498586	0.005750245152423145	0.08251900373596908	0.009556701476447649	0.0428769588361651	0.005249490156085093	0.02872254826398687	0.001017128795208031	0.01235066883987742	0.001705602489590239	0.06292644884673038	0.002311028665338585	0.01336205073181584	0.03659667984631477	0.06086733607371667	0.09458366747577471	0.1050278306638081	0.001524442082339283	0.02056759297706579	0.02627464636256199	0.02857256092016955	0.05780040356496437	0.07551880638433561	0.00174827437425738	0.01417699676161795	0.001753493188365786	0.009718672752769761	0.00253098539548689	0.07694021780227828	0.001525267130260088	0.04649134365412422	0.1392113905571056	0.1424148265828584	0.001400379626227764	0.02448104820120905	0.1228664332389245	0.1631327351198724	0.01551845226960691	0.02898354255280769	0.001764785044479572	0.01784814556476785	0.001004988204098685	0.01887692905774904	0.002263655933023226	0.01889154903572098	0.01713814696797531	0.04645435643556131	0.01936029850919685	0.02842472495202301	0.007015395598398469	0.02156058387487309	0.001004050507432327	0.00740407561875994	0.0564893325194768	0.05371350886191437	0.1553731602491347	0.1705488040209893	0.0342622586228792	0.04033669593558875	0.001489571866188576	0.04670868948957708	0.002190472555727834	0.002641853961025754	0.003957656434184058	0.005061704662832927	0.004066601244066445	0.006056920613116477	0.02017113077544607	0.01732376095064513	0.002384630399857229	0.02891208159809519	0.01143011032703742	0.004164494190254021	-0.007410730448496319	0.008763374931205891	0.001002281681726842	0.001001939293140968	0.001000449016573534	0.001001067326186821	0.1001786991386966	0.001001985169498171	0.001020763841063825	0.005426761514468467	0.001001421250373347	0.001122337584989331	0.001423468301277027	0.004025518437154363	0.4141547375492339	0.5192584527110183	0.001000246302662337	0.001008992305333065	0.5382410558583877	0.001003728034933248	0.3369462245816042	0.00100070305226494	0.001005459789984988	0.001007736983808992	0.007737343025933756	0.06116161865611338	0.001003774284552366	0.001001503371386758	0.2025481687495418	0.001499785986298436	0.001001314531740597	0.001006771234762975	0.2162706414079983	0.07908419944986649	0.00100160582640104	0.001002542270420125	0.2693244916515876	0.6786649120845991	0.001001201748366378	0.08726279947413199	0.001001141707495632	0.001001306615210362	0.001000387794164777	0.001000710643484669	0.001228764334506863	0.001001462933972019	0.001568212723108606	0.01666783593337563	0.06734275519012371	0.1494682261107833	0.1448758590929314	0.1575354565804965	0.03794814597195371	0.005126467427120778	0.009093019998129353	0.0047885795450472	0.001000482448771079	0.001000254230533465	0.003124826795978625	0.03739432416502885	0.09490972110186179	0.001227110565239712	0.03305437720804726	0.04593804485469054	0.001410164462348072	0.001497740001845995	0.001979979168522701	0.001001688882792683	0.1477835571720564	0.001001901263042526	0.1504064540241965	0.0146680361998863	0.001743865327291865	0.001006544078270391	0.001316075297248716	0.02533029427631018	0.02897933405559337	0.009367910391045738	0.001000204103268259	0.06013227191214695	0.1512831520792908	0.03161480388068559	0.001383464114128744	0.001919893491023423	0.00320460122139608	0.003593648814012724	0.01786175556801837	0.01786561978197409	0.002817463389553718	0.02597112519465393	0.01435877654306573	0.005279658028607323	-0.007437012091365925	0.008337936690468922	-3.359407226959131	-0.5868959942499936	0.01938950064155863	0.1103332078991032	-0.009287456415736615	-0.01437921187935187	1.195337732626803	-1.869382952395657	-2.051546927635585	0.07994193313411795	-0.03008717538393443	0.2680033223694729	0.007286964595468781	0.07224917807894926	2.73447939275132	2.432991735680002	-0.01877223965817603	-0.02993034368521027	-0.8028833587344365	0.005558191588042468	0.9757811239604894	0.03703177983761857	0.01008704270525917	0.002897657463391737	-0.7023199889642314	0.6565707336124104	-0.03979690787231855	-0.06725858064000886	1.715176516835966	0.002699979311694771	0.0325473512710756	-0.04920611153718819	-0.8140406020084614	0.5184062594972443	-0.006635344316874857	-0.00961106143921624	2.851019821220123	0.4060472970525348	-0.03650160504285577	0.7939851691113891	-0.004585290322599786	0.009699755526880365	0.01086688155823811	0.007734008387008239	-0.01797701860593067	-0.03505689565253541	0.004204775420804344	0.6440587263566293	0.9150390966191846	-0.1602672152146626	-0.4472090339669509	0.57554522281346	-0.8103386289052704	-0.01826911873990409	-0.0294683700268684	-0.02339617144341487	0.08148899885475122	0.4913834922545657	0.04353857132768529	-0.08020372370446761	-0.3501705172106104	0.02398481164174394	0.3471064046935599	-0.7716167775910018	0.07236097165263813	-0.004252120711588378	0.2303895882537763	0.09721739893727992	0.05160301504407593	-0.03675935649732472	1.624596010093038	-0.05084390489660993	0.09329468346812074	-0.02857550747548439	-0.1269415435456196	0.5361743999675553	0.6370227481617978	0.1879989012819737	0.01419861880389553	0.109559437625868	-0.8447532265551366	-0.06130584292780872	0.1240748309917984	-0.01425430215836553	-0.02866068293139372	-0.02903933065461744	1.168533556462897e-13	-1.82353953013441e-13
0.43	-0.05536054564434396	-0.02760759303334261	-0.06415076966504393	0.7797039318757771	0.9090413982890408	0.008527432968797901	0.4932108849636658	-0.009067552237623051	0.03375542278238679	-0.1660666167821311	0.05908101745733092	0.04159161072089427	-0.02255166133356147	0.06537045816807527	0.02950576079884897	0.09554030727051391	0.1104138171980382	-0.09554030727050744	-0.1104138171980279	0.09696758814295289	-0.1630915157915701	-0.006377676932482815	-0.3691914599995474	-0.01593937211950732	0.006419845057588924	0.08973068164462814	0.2703225434516338	0.8845485299393444	0.5716977462183469	0.1196338197244998	-0.05217219691003528	0.008572128179967418	0.2346489262498077	-0.1168317146569023	0.06999963596263284	-0.9441291849668331	1.442809514213562	-0.2372688232639792	0.03515954565748862	-0.1748500170712796	-0.544880577598216	1.20690020252473	-1.16144909118275	-0.4764651191116491	-0.2506966435236973	-0.05233766761639333	-0.1530879362877988	1.022571082630215	-3.644729323442782	0.8145843516540932	3.644729323442777	-0.8145843516540896	1.242561711900353	-0.1651202139646464	-0.09850262282090404	-0.5634523785966273	0.09666566478712951	0.2526589928102526	0.1326554740713861	0.2870739765775542	1.153768041578692	-0.213302534466747	0.7724057150841441	1.737595621673161	0.05746856414110086	3.661483377077194	0.001002237931981507	0.02453877856440567	0.001001900474846558	0.03207128726170919	0.001000453761601232	0.00415223464949554	0.001001023435195632	0.004856397582595714	0.08682047326443257	0.1084361206576989	0.0167516355740819	0.03578884693387047	0.02042867366418662	0.04186270807735452	0.005188630337661372	0.01072864730797527	0.001001469034840149	0.03201725371465172	0.001093186643548591	0.09812809561512836	0.001390774617767678	0.0495675994783925	0.003807163637825018	0.03582123596208485	0.3536280038749075	0.2638408187909191	0.4545992718405849	0.3737592889249264	0.001000243535772545	0.004811904136182117	0.001007882650444462	0.01497353669141236	0.5335363157211024	0.4894583928023964	0.001003527536148245	0.01952515781447607	0.3253664410911055	0.3396154757047901	0.001008576565693606	0.01526033850087279	0.001005190868584517	0.01058232858209784	0.001007111538722624	0.01271874794517974	0.01678550094687753	0.0677903616519666	0.06132432089685198	0.08922014863157768	0.001488456714502662	0.006974156842153783	0.001001433073330863	0.008451126640917479	0.1771087284484263	0.1622254447467169	0.001561298079050532	0.02009094598015466	0.001001288674623409	0.004684135608642514	0.001004732973303552	0.01815091902092291	0.228228388444728	0.2514195319258901	0.0741877408037004	0.1063585795324771	0.001001518117688455	0.001330711117855266	0.001002418463143669	0.007028224185737277	0.2174516765174435	0.1584799505453942	0.6691151765805755	0.6941662170725896	0.001232244678564738	0.01536323897854178	0.07286706793555627	0.07035331597845558	0.001001102997865393	0.03729495766447962	0.001027415610345474	0.003723464990429663	0.001040661274554171	0.004961523612566093	0.001075060524860198	0.005650143153350841	0.001532726638258114	0.01188743770899301	0.002885192454067345	0.01147662525710916	0.001604895753347703	0.00576877082336443	0.0134885383617393	0.03667791397886558	0.05919980023341443	0.09771030373481533	0.1476074796846451	0.1672153507846433	0.1461896700653842	0.1597185526312485	0.1511993180628807	0.1420479336150639	0.04194429202778752	0.08392237101870761	0.005269586844441615	0.08231117720202594	0.009168857702559419	0.04273162373290813	0.004895314961034846	0.02853053201237367	0.001008965122312514	0.01303184282998471	0.001360344819135485	0.06767092338781483	0.00286937634341854	0.01385835769636991	0.03243755483861242	0.05669108352035354	0.08622234344379354	0.095163637979766	0.001798773360084577	0.02122208487905311	0.02981347455885372	0.0313889155648481	0.05133826552948615	0.06880334294810149	0.004963237351047133	0.01867952952319659	0.002049100686731086	0.01011359623591641	0.002521055066139339	0.07884773684435889	0.001268974793284165	0.04716685326626507	0.1445975927152091	0.143355779822755	0.001903286212980153	0.02481100557294251	0.1344955748740981	0.1762987627243027	0.01470486713430621	0.0282453006763621	0.001723751091088503	0.01888765309053366	0.001005097859388397	0.01887426302312598	0.001758537015425223	0.01780237818314523	0.0218629410953027	0.05122973222432479	0.02338511287539816	0.03285662389647026	0.008019417491888012	0.02284214313952881	0.001002168320269956	0.00746709313372219	0.05612874756618572	0.05382174994339955	0.1562189745840246	0.1663245366831662	0.03249393094506371	0.03999157658341323	0.001393661747014788	0.0480725990535925	0.002028933155329284	0.002538440190967203	0.003551598031256658	0.004848443083374157	0.003829023243455524	0.00584133707965731	0.01701956339506748	0.01711875349043216	0.002668831371632117	0.02596226289589228	0.01378156084230178	0.005457382574545703	-0.007501668881795507	0.008278576147432269	0.001002311800081104	0.001002018826626373	0.001000442154596012	0.001001067432420315	0.106938498038495	0.001002180040689245	0.00101632396018414	0.007291794135214631	0.001001384222084943	0.001062100187571155	0.001710079058882928	0.005631682991916589	0.4258882841372316	0.5242416004906755	0.001000245852745844	0.001009959344055866	0.5272113256399176	0.001003845491354116	0.3465048017856482	0.001000749565992667	0.001005672349522918	0.001007433796695206	0.009247169617018354	0.08657363803125062	0.001083797465715726	0.001001723025713032	0.2111288451487568	0.001646718421345954	0.00100140924642372	0.001003963336592056	0.2239480017648858	0.08330757585302277	0.001001610780802773	0.001002511191490762	0.2913741809910521	0.6743884885932223	0.001001074216366105	0.09442886003721347	0.001001214531993504	0.001001260911142093	0.001000362277979387	0.001000668870409982	0.001121849427227062	0.006086119948140422	0.001838310476515226	0.01906128768466753	0.06919224646786457	0.154061662706249	0.1523414595038819	0.1646188733867038	0.01983486710525519	0.004451628031166131	0.008464466488387189	0.004294791658265041	0.001000457700131034	0.001000327911466409	0.003732294646609513	0.01920034983666192	0.05737518097401561	0.002810814800788173	0.03453208315861292	0.04108969670735974	0.01420547604697034	0.003085514094483781	0.002959711559977767	0.001001974867166063	0.1572523126872106	0.003634466794170279	0.1529266250768571	0.01308985277856822	0.001627673414880315	0.001004084831388049	0.001158733636307853	0.02861666327461221	0.0269274317726796	0.008851398987700779	0.001000214199756999	0.05184506418100616	0.1630329280414837	0.02943560416030831	0.001217725550115512	0.001809562320974337	0.003057086643315813	0.003566775473707564	0.013194242276328	0.01631625299698558	0.002834126729069718	0.02300535435468011	0.0156712387969549	0.00689245059558803	-0.007644332747438349	0.00774628892922918	-3.24624980111279	-0.5990405943279846	0.1081463904173974	0.1288712044000704	0.01741780090688711	-0.01604388043705966	0.9355389832274641	-1.238413332135566	-1.444605256062729	0.1167408563759187	-0.0229517911509014	0.2976754479311171	0.001749037317797111	0.08826473735765217	2.231479222251922	1.936964637376488	-0.0100622559625208	-0.07511036669915716	-0.8925899733474431	0.01650139979672158	1.028160829520945	0.03744236862434365	0.01317465640578843	0.02688088216201659	-0.2211984079986017	1.153874428492914	-0.01045411936171215	-0.08224619996249083	1.450406477933858	0.01780948790063243	-0.03505314647081397	0.02402923206663751	-0.6466523845933755	0.4503122913289808	-0.006887677930395074	-0.009211384508576758	2.432398774265663	0.2613591397373931	-0.03834868388963722	0.7733849470615161	-0.0445425274511407	0.003487808474146576	0.002121425853727296	0.00111338117222904	-0.007135779123766839	0.2049507661663581	0.02638712874720432	0.4756339213290455	0.507631584019069	-0.1145779160796524	-0.04618900568969346	0.5977617099132789	-1.084251416806666	-0.02324852407511322	-0.004061516146367934	-0.01672802116313522	0.05730391936973755	0.4517033184925195	0.05412846347421187	-0.7242774838052416	-1.5534894034776	0.1019069686754909	0.2241608834703018	-0.5838708031669423	0.7861397135300506	0.07613080212974543	0.147753219233456	0.04037983483454452	0.1375262609036665	0.09655418205046065	1.003789661509262	-0.09448402992433586	0.1148027246758696	0.01431515669444675	-0.0918384045855065	0.425685733915884	0.2658825530032137	0.07682344849962883	0.001152942449295889	-0.1003705087113274	-0.03037718826997254	-0.01678437049811881	0.152128970485946	-0.006202722914714011	-0.01433924799586074	-0.0141711580449189	2.269180662486559e-13	-1.85416027193295e-13
0.44	-0.05641746106771621	-0.02708634887411423	-0.07333042279065477	0.79425066204299	0.9067637116352407	0.008869078156791159	0.4917692831151247	-0.01483282557320958	0.04711907739182673	-0.1777452570965618	0.05426819375050072	0.03779329111467779	-0.02290242163162801	0.06388463266279924	0.03952729798673942	0.06303037886062891	0.1187715980447645	-0.06303037886062185	-0.1187715980447628	0.1089430808104242	-0.1645616533310165	-0.00738651995574904	-0.3743045618640611	-0.01510476198158589	0.008980738205131731	0.09089567294799011	0.2718869388850152	0.895387697990163	0.5692174442196268	0.1243378145488702	-0.03352973613024359	0.009169729900725086	0.2729770787063023	-0.1019933284279256	0.0316492191818307	-0.8844793395861065	1.466851916667678	-0.2182309757529745	0.03226128124268735	-0.1012680909139992	-0.6045314737234578	1.458218828643261	-1.165849166103365	-0.4822396558088853	-0.513293091749419	-0.007592336416277007	-0.1396207540164199	0.9745941956358106	-2.85340568034313	0.8587353144178371	2.85340568034313	-0.858735314417837	1.149554790392972	-0.1294585073064146	-0.1042195603668466	-0.457314595771895	0.07193808397408674	0.2596684742241266	0.08627401735053247	0.02173266424139744	1.007394200851271	-0.2904319397271463	0.157937013531033	1.984948832909027	0.05758491340299686	4.000119405722868	0.001002281843127218	0.02536084021257177	0.001001979591959341	0.0333580329471589	0.001000446265209994	0.004233775306761003	0.001001044593112999	0.004706341556306457	0.0968023473222015	0.1166803614494248	0.009301575581618602	0.02720802516386173	0.01128081916848635	0.03176647611569323	0.006706934972872372	0.01197517984959481	0.00100141793242488	0.03180804225510254	0.001061386760914902	0.1012481171244359	0.001624184703045723	0.04955705362241287	0.005124698224331615	0.03676449133921514	0.3789633396448999	0.2831890257494126	0.4767308687999788	0.3902388609838561	0.001000244522423164	0.004684359354318164	0.001009150827376387	0.01433217480951076	0.5298906533625918	0.4799251848207806	0.001003713130255782	0.01964848963255077	0.3340509308672104	0.3498286579154823	0.001004830974135668	0.01563648518129488	0.001005481634298694	0.01063263806868638	0.001007181347855098	0.01290297681224708	0.01364790614797357	0.06767213533325905	0.07842843022395811	0.1032455416580796	0.00131661644083318	0.006988334081522752	0.001001633852891278	0.007567189936414246	0.1915830777863758	0.1749010951486067	0.001643385911320327	0.02027935187874556	0.001001373110923833	0.004494616336489865	0.001003576570814008	0.01816009063096768	0.2281978206970252	0.246448722977233	0.07909551390405879	0.1105953416559077	0.001001564004018954	0.001269993542947891	0.001002454285403753	0.006937380590720554	0.2481007711900285	0.1802037157927629	0.6699745113630323	0.695885308812963	0.001121218750972623	0.0151499472088036	0.08375069037491908	0.07730648550805413	0.001001176961307088	0.03670735285618679	0.001014843194999115	0.003787917106212839	0.001021302554598077	0.005025891767355272	0.001039326995205136	0.005707872010436031	0.001305610155017704	0.01185987405284056	0.00582802181094805	0.01435174074393285	0.001792406594667072	0.006023824420115871	0.01674954855786137	0.04088208779421055	0.0640076082013282	0.1013764378223446	0.1511054010582887	0.1665354034055433	0.1501955065931913	0.1610302386910784	0.1578989956627894	0.1477690234633744	0.02718309662908626	0.07173885959974458	0.004692071449037205	0.08205498653400656	0.008662112023426597	0.04270647120278447	0.004471542997745878	0.02835356899500175	0.001004872818319371	0.01354790963135274	0.00118753151279297	0.07184435326725426	0.003451586260264508	0.01441273283895161	0.02153931997222871	0.04699717246108169	0.06486303674014186	0.0753416149168197	0.00272622331319069	0.02250560034921515	0.03235588671817774	0.0332157057742721	0.04554850834741465	0.06359349245081065	0.01286990625869249	0.02905967368958554	0.002988895237127473	0.01109916849220373	0.003004467113842993	0.07982806216840854	0.00114086613366486	0.04734884657765139	0.1515688546898759	0.1451841243603668	0.003467178284252581	0.02628819886640227	0.1422909265053282	0.1831121313643825	0.01351686406855977	0.02714027076371025	0.001645164832299853	0.02014811811794862	0.001003922364477091	0.01888868918364635	0.001426723423026345	0.01703586539152422	0.02585879632752837	0.05510377063704916	0.02447067008921861	0.03407288625762554	0.00827138895060657	0.02326726278191612	0.001001232750230853	0.007482095632991486	0.05216013378960488	0.05145691294003282	0.1613393457043091	0.1693357213105021	0.03052573092677837	0.03981968166579112	0.001262822525913208	0.04981970667272718	0.001892913792502384	0.002522314081309328	0.003273969749091658	0.00476796740220537	0.003696185781585692	0.005771621812186334	0.01285736540714756	0.01601750648036874	0.002774673921901046	0.02300180943517548	0.01544035251664928	0.006963540413963472	-0.007670195463610148	0.007722544712014448	0.001002341918447107	0.00100209836011547	0.001000435292620012	0.001001067538653611	0.113698296938293	0.001002374911890863	0.001011884079332647	0.009156826755960574	0.001001347193795761	0.001001862790165085	0.001996689816486173	0.007237847546672838	0.4376218307252293	0.5292247482703328	0.001000245402827955	0.001010926382779047	0.5161815954214471	0.001003962947779237	0.3560633789896924	0.001000796079744472	0.001005884909065554	0.001007130609584185	0.0107569962081029	0.1119856574063882	0.001163820646890666	0.00100194268003839	0.2197095215479719	0.001793650856395183	0.001001503961102942	0.001001155438427503	0.231625362121773	0.08753095225617832	0.00100161573520458	0.001002480112562279	0.3134238703305167	0.6701120651018456	0.001000946684360569	0.101594920600295	0.001001287356489734	0.001001215207081325	0.001000336761804189	0.001000627097340686	0.001014934519943035	0.01117077696232117	0.002108408229920426	0.02145473943595822	0.07104173774560502	0.1586550993017149	0.1598070599148333	0.1717022901929063	0.001721588238552139	0.003776788635210463	0.00783591297864447	0.003801003771484028	0.001000432951480437	0.00100040159241204	0.004339762497236455	0.001006375508279163	0.01984064084616461	0.004394519036335013	0.03600978910917579	0.03624134856002675	0.02700078763159285	0.004673288187115923	0.00393944395143521	0.001002260851543519	0.1667210682023644	0.00626703232530288	0.1554467961295169	0.01151166935724694	0.001511481502464574	0.001001625584514176	0.001001391975378926	0.03190303227291163	0.02487552948976407	0.008334887584355371	0.001000224296294503	0.04355785644986574	0.1747827040036767	0.02725640443993187	0.001051986986097365	0.001699231150926166	0.002909572065236399	0.00353990213340305	0.008526728984637709	0.01476688621199697	0.002850790068585697	0.02003958351470622	0.01698370105084413	0.008505243162568805	-0.007851653403510753	0.007154641167989434	-3.160740692234739	-0.6277534443063316	0.02813847113784538	0.1246916790719265	-0.01015621499511543	-0.01321907998557872	0.7208229633726602	-0.4518124838733632	-0.5220366466508896	0.1283708264465697	-0.01950531949557095	0.3261251099892454	-0.00387207222147702	0.09960754635951939	1.620098792985971	1.342552221476667	-0.01826558601271254	-0.03973633371326971	-1.020402629979866	0.00430903502840638	1.001262628125845	0.03777376947492309	-0.006987764892252417	0.001785048203393676	0.1850791385197819	1.651209387493463	0.01216974686812682	-0.09400260526806575	1.064541035125637	0.01726223088188262	0.01710987925440861	-0.04608684471038942	-0.3211584527314847	0.4000044953874863	-0.004879002153152466	-0.008986459876870219	1.892069584788826	0.07561685352007357	0.002867548463344879	0.5901418056285621	-0.07067416814051042	0.01182796533653571	0.01422745209681049	0.01362031749992141	0.001206565465996899	0.3550951118514166	0.01983441232523748	0.3767991868284072	0.2506694659036783	-0.01191614829714435	0.2992652566711745	0.5317518722840127	-1.351308199441278	-0.0279419455482168	-0.005431855401922907	-0.02038552459931119	0.04846756110388313	0.3771745599371695	0.05515220691425773	-1.183735424863869	-2.341736592975296	0.1497895253004098	0.1491935176559269	-0.470494189800009	1.247883252616414	0.1138776340210669	0.04495084465102026	-0.001485861218679693	0.2290812745939546	0.1926878278527138	0.3540642172237531	-0.1242015121371095	0.1374861837818369	-0.02515708153883371	-0.06240993137714194	0.3559069248157279	-0.006104568494341374	0.01671097683231045	0.004595615667830587	-0.3850561793444606	0.6023371664869246	-0.02666095601977553	0.2007144420092763	0.003203229901442061	-0.002103503272684656	0.0001343225566803166	2.448149927741447e-13	3.566766920412135e-14
[truncated: 473,668 more chars]
