# Supplementary material for: Transtibial limb loss does not increase metabolic cost in three-dimensional computer simulations of human walking
Source: PeerJ. 2021 Aug 4;9:e11960. doi: 10.7717/peerj.11960 (PMC8349165; doi:10.7717/peerj.11960)
Supplement: Supplemental Information 1 — Each subject’s simulation output and Matlab code for generating plots presenting the data. [file peerj-09-11960-s001.zip › TTA3D_solns_rev/Pre/soln_walk_N50_wm100_S09.sto]

num_controls=92
num_derivatives=84
num_iterations=617
num_multipliers=2
num_parameters=0
num_slacks=2
num_states=242
objective=0.760707
objective_auxiliary_derivatives=0.000888
objective_contactAP=0.014504
objective_contactML=0.008951
objective_contactVE=0.008198
objective_control_effort=0.505982
objective_state_tracking=0.179012
objective_torsoGoal=0.043172
solver_duration=24451.914959
status=Solve_Succeeded
success=true
DataType=double
version=3
OpenSimVersion=4.2
endheader
time	/jointset/groundPelvis/pelvis_tilt/value	/jointset/groundPelvis/pelvis_list/value	/jointset/groundPelvis/pelvis_rotation/value	/jointset/groundPelvis/pelvis_tx/value	/jointset/groundPelvis/pelvis_ty/value	/jointset/groundPelvis/pelvis_tz/value	/jointset/hip_l/hip_flexion_l/value	/jointset/hip_l/hip_adduction_l/value	/jointset/hip_l/hip_rotation_l/value	/jointset/hip_r/hip_flexion_r/value	/jointset/hip_r/hip_adduction_r/value	/jointset/hip_r/hip_rotation_r/value	/jointset/lumbar/lumbar_ext/value	/jointset/lumbar/lumbar_bend/value	/jointset/lumbar/lumbar_rota/value	/jointset/patellofemoral_l/knee_angle_l_beta/value	/jointset/patellofemoral_r/knee_angle_r_beta/value	/jointset/knee_l/knee_angle_l/value	/jointset/knee_r/knee_angle_r/value	/jointset/shoulder_r/shoulder_flexion_r/value	/jointset/shoulder_r/shoulder_adduction_r/value	/jointset/shoulder_r/shoulder_rotation_r/value	/jointset/shoulder_l/shoulder_flexion_l/value	/jointset/shoulder_l/shoulder_adduction_l/value	/jointset/shoulder_l/shoulder_rotation_l/value	/jointset/ankle_l/ankle_angle_l/value	/jointset/ankle_r/ankle_angle_r/value	/jointset/elbow_r/elbow_flexion_r/value	/jointset/elbow_l/elbow_flexion_l/value	/jointset/subtalar_l/subtalar_angle_l/value	/jointset/subtalar_r/subtalar_angle_r/value	/jointset/mtp_l/mtp_angle_l/value	/jointset/mtp_r/mtp_angle_r/value	/jointset/groundPelvis/pelvis_tilt/speed	/jointset/groundPelvis/pelvis_list/speed	/jointset/groundPelvis/pelvis_rotation/speed	/jointset/groundPelvis/pelvis_tx/speed	/jointset/groundPelvis/pelvis_ty/speed	/jointset/groundPelvis/pelvis_tz/speed	/jointset/hip_l/hip_flexion_l/speed	/jointset/hip_l/hip_adduction_l/speed	/jointset/hip_l/hip_rotation_l/speed	/jointset/hip_r/hip_flexion_r/speed	/jointset/hip_r/hip_adduction_r/speed	/jointset/hip_r/hip_rotation_r/speed	/jointset/lumbar/lumbar_ext/speed	/jointset/lumbar/lumbar_bend/speed	/jointset/lumbar/lumbar_rota/speed	/jointset/patellofemoral_l/knee_angle_l_beta/speed	/jointset/patellofemoral_r/knee_angle_r_beta/speed	/jointset/knee_l/knee_angle_l/speed	/jointset/knee_r/knee_angle_r/speed	/jointset/shoulder_r/shoulder_flexion_r/speed	/jointset/shoulder_r/shoulder_adduction_r/speed	/jointset/shoulder_r/shoulder_rotation_r/speed	/jointset/shoulder_l/shoulder_flexion_l/speed	/jointset/shoulder_l/shoulder_adduction_l/speed	/jointset/shoulder_l/shoulder_rotation_l/speed	/jointset/ankle_l/ankle_angle_l/speed	/jointset/ankle_r/ankle_angle_r/speed	/jointset/elbow_r/elbow_flexion_r/speed	/jointset/elbow_l/elbow_flexion_l/speed	/jointset/subtalar_l/subtalar_angle_l/speed	/jointset/subtalar_r/subtalar_angle_r/speed	/jointset/mtp_l/mtp_angle_l/speed	/jointset/mtp_r/mtp_angle_r/speed	/forceset/addbrev_r/activation	/forceset/addbrev_r/normalized_tendon_force	/forceset/addlong_r/activation	/forceset/addlong_r/normalized_tendon_force	/forceset/addmagMid_r/activation	/forceset/addmagMid_r/normalized_tendon_force	/forceset/bflh_r/activation	/forceset/bflh_r/normalized_tendon_force	/forceset/bfsh_r/activation	/forceset/bfsh_r/normalized_tendon_force	/forceset/edl_r/activation	/forceset/edl_r/normalized_tendon_force	/forceset/ehl_r/activation	/forceset/ehl_r/normalized_tendon_force	/forceset/ercspn_r/activation	/forceset/ercspn_r/normalized_tendon_force	/forceset/extobl_r/activation	/forceset/extobl_r/normalized_tendon_force	/forceset/fdb_r/activation	/forceset/fdb_r/normalized_tendon_force	/forceset/fdl_r/activation	/forceset/fdl_r/normalized_tendon_force	/forceset/fhl_r/activation	/forceset/fhl_r/normalized_tendon_force	/forceset/gaslat_r/activation	/forceset/gaslat_r/normalized_tendon_force	/forceset/gasmed_r/activation	/forceset/gasmed_r/normalized_tendon_force	/forceset/glmax2_r/activation	/forceset/glmax2_r/normalized_tendon_force	/forceset/glmed2_r/activation	/forceset/glmed2_r/normalized_tendon_force	/forceset/glmin2_r/activation	/forceset/glmin2_r/normalized_tendon_force	/forceset/grac_r/activation	/forceset/grac_r/normalized_tendon_force	/forceset/iliacus_r/activation	/forceset/iliacus_r/normalized_tendon_force	/forceset/intobl_r/activation	/forceset/intobl_r/normalized_tendon_force	/forceset/obtext_r/activation	/forceset/obtext_r/normalized_tendon_force	/forceset/pect_r/activation	/forceset/pect_r/normalized_tendon_force	/forceset/perbrev_r/activation	/forceset/perbrev_r/normalized_tendon_force	/forceset/perlong_r/activation	/forceset/perlong_r/normalized_tendon_force	/forceset/pertert_r/activation	/forceset/pertert_r/normalized_tendon_force	/forceset/piri_r/activation	/forceset/piri_r/normalized_tendon_force	/forceset/popli_r/activation	/forceset/popli_r/normalized_tendon_force	/forceset/psoas_r/activation	/forceset/psoas_r/normalized_tendon_force	/forceset/quadfem_r/activation	/forceset/quadfem_r/normalized_tendon_force	/forceset/recabd_r/activation	/forceset/recabd_r/normalized_tendon_force	/forceset/recfem_r/activation	/forceset/recfem_r/normalized_tendon_force	/forceset/sart_r/activation	/forceset/sart_r/normalized_tendon_force	/forceset/semimem_r/activation	/forceset/semimem_r/normalized_tendon_force	/forceset/semiten_r/activation	/forceset/semiten_r/normalized_tendon_force	/forceset/soleus_r/activation	/forceset/soleus_r/normalized_tendon_force	/forceset/tfl_r/activation	/forceset/tfl_r/normalized_tendon_force	/forceset/tibant_r/activation	/forceset/tibant_r/normalized_tendon_force	/forceset/tibpost_r/activation	/forceset/tibpost_r/normalized_tendon_force	/forceset/tricox_r/activation	/forceset/tricox_r/normalized_tendon_force	/forceset/vasint_r/activation	/forceset/vasint_r/normalized_tendon_force	/forceset/vaslat_r/activation	/forceset/vaslat_r/normalized_tendon_force	/forceset/vasmed_r/activation	/forceset/vasmed_r/normalized_tendon_force	/forceset/addbrev_l/activation	/forceset/addbrev_l/normalized_tendon_force	/forceset/addlong_l/activation	/forceset/addlong_l/normalized_tendon_force	/forceset/addmagMid_l/activation	/forceset/addmagMid_l/normalized_tendon_force	/forceset/bflh_l/activation	/forceset/bflh_l/normalized_tendon_force	/forceset/bfsh_l/activation	/forceset/bfsh_l/normalized_tendon_force	/forceset/edl_l/activation	/forceset/edl_l/normalized_tendon_force	/forceset/ehl_l/activation	/forceset/ehl_l/normalized_tendon_force	/forceset/ercspn_l/activation	/forceset/ercspn_l/normalized_tendon_force	/forceset/extobl_l/activation	/forceset/extobl_l/normalized_tendon_force	/forceset/fdb_l/activation	/forceset/fdb_l/normalized_tendon_force	/forceset/fdl_l/activation	/forceset/fdl_l/normalized_tendon_force	/forceset/fhl_l/activation	/forceset/fhl_l/normalized_tendon_force	/forceset/gaslat_l/activation	/forceset/gaslat_l/normalized_tendon_force	/forceset/gasmed_l/activation	/forceset/gasmed_l/normalized_tendon_force	/forceset/glmax2_l/activation	/forceset/glmax2_l/normalized_tendon_force	/forceset/glmed2_l/activation	/forceset/glmed2_l/normalized_tendon_force	/forceset/glmin2_l/activation	/forceset/glmin2_l/normalized_tendon_force	/forceset/grac_l/activation	/forceset/grac_l/normalized_tendon_force	/forceset/iliacus_l/activation	/forceset/iliacus_l/normalized_tendon_force	/forceset/intobl_l/activation	/forceset/intobl_l/normalized_tendon_force	/forceset/obtext_l/activation	/forceset/obtext_l/normalized_tendon_force	/forceset/pect_l/activation	/forceset/pect_l/normalized_tendon_force	/forceset/perbrev_l/activation	/forceset/perbrev_l/normalized_tendon_force	/forceset/perlong_l/activation	/forceset/perlong_l/normalized_tendon_force	/forceset/pertert_l/activation	/forceset/pertert_l/normalized_tendon_force	/forceset/piri_l/activation	/forceset/piri_l/normalized_tendon_force	/forceset/popli_l/activation	/forceset/popli_l/normalized_tendon_force	/forceset/psoas_l/activation	/forceset/psoas_l/normalized_tendon_force	/forceset/quadfem_l/activation	/forceset/quadfem_l/normalized_tendon_force	/forceset/recabd_l/activation	/forceset/recabd_l/normalized_tendon_force	/forceset/recfem_l/activation	/forceset/recfem_l/normalized_tendon_force	/forceset/sart_l/activation	/forceset/sart_l/normalized_tendon_force	/forceset/semimem_l/activation	/forceset/semimem_l/normalized_tendon_force	/forceset/semiten_l/activation	/forceset/semiten_l/normalized_tendon_force	/forceset/soleus_l/activation	/forceset/soleus_l/normalized_tendon_force	/forceset/tfl_l/activation	/forceset/tfl_l/normalized_tendon_force	/forceset/tibant_l/activation	/forceset/tibant_l/normalized_tendon_force	/forceset/tibpost_l/activation	/forceset/tibpost_l/normalized_tendon_force	/forceset/tricox_l/activation	/forceset/tricox_l/normalized_tendon_force	/forceset/vasint_l/activation	/forceset/vasint_l/normalized_tendon_force	/forceset/vaslat_l/activation	/forceset/vaslat_l/normalized_tendon_force	/forceset/vasmed_l/activation	/forceset/vasmed_l/normalized_tendon_force	/forceset/shoulder_flexionAct_r/activation	/forceset/shoulder_adductionAct_r/activation	/forceset/shoulder_rotationAct_r/activation	/forceset/elbow_flexionAct_r/activation	/forceset/shoulder_flexionAct_l/activation	/forceset/shoulder_adductionAct_l/activation	/forceset/shoulder_rotationAct_l/activation	/forceset/elbow_flexionAct_l/activation	/forceset/addbrev_r	/forceset/addlong_r	/forceset/addmagMid_r	/forceset/bflh_r	/forceset/bfsh_r	/forceset/edl_r	/forceset/ehl_r	/forceset/ercspn_r	/forceset/extobl_r	/forceset/fdb_r	/forceset/fdl_r	/forceset/fhl_r	/forceset/gaslat_r	/forceset/gasmed_r	/forceset/glmax2_r	/forceset/glmed2_r	/forceset/glmin2_r	/forceset/grac_r	/forceset/iliacus_r	/forceset/intobl_r	/forceset/obtext_r	/forceset/pect_r	/forceset/perbrev_r	/forceset/perlong_r	/forceset/pertert_r	/forceset/piri_r	/forceset/popli_r	/forceset/psoas_r	/forceset/quadfem_r	/forceset/recabd_r	/forceset/recfem_r	/forceset/sart_r	/forceset/semimem_r	/forceset/semiten_r	/forceset/soleus_r	/forceset/tfl_r	/forceset/tibant_r	/forceset/tibpost_r	/forceset/tricox_r	/forceset/vasint_r	/forceset/vaslat_r	/forceset/vasmed_r	/forceset/addbrev_l	/forceset/addlong_l	/forceset/addmagMid_l	/forceset/bflh_l	/forceset/bfsh_l	/forceset/edl_l	/forceset/ehl_l	/forceset/ercspn_l	/forceset/extobl_l	/forceset/fdb_l	/forceset/fdl_l	/forceset/fhl_l	/forceset/gaslat_l	/forceset/gasmed_l	/forceset/glmax2_l	/forceset/glmed2_l	/forceset/glmin2_l	/forceset/grac_l	/forceset/iliacus_l	/forceset/intobl_l	/forceset/obtext_l	/forceset/pect_l	/forceset/perbrev_l	/forceset/perlong_l	/forceset/pertert_l	/forceset/piri_l	/forceset/popli_l	/forceset/psoas_l	/forceset/quadfem_l	/forceset/recabd_l	/forceset/recfem_l	/forceset/sart_l	/forceset/semimem_l	/forceset/semiten_l	/forceset/soleus_l	/forceset/tfl_l	/forceset/tibant_l	/forceset/tibpost_l	/forceset/tricox_l	/forceset/vasint_l	/forceset/vaslat_l	/forceset/vasmed_l	/forceset/shoulder_flexionAct_r	/forceset/shoulder_adductionAct_r	/forceset/shoulder_rotationAct_r	/forceset/elbow_flexionAct_r	/forceset/shoulder_flexionAct_l	/forceset/shoulder_adductionAct_l	/forceset/shoulder_rotationAct_l	/forceset/elbow_flexionAct_l	lambda_cid33_p0	lambda_cid34_p0	/forceset/addbrev_r/implicitderiv_normalized_tendon_force	/forceset/addlong_r/implicitderiv_normalized_tendon_force	/forceset/addmagMid_r/implicitderiv_normalized_tendon_force	/forceset/bflh_r/implicitderiv_normalized_tendon_force	/forceset/bfsh_r/implicitderiv_normalized_tendon_force	/forceset/edl_r/implicitderiv_normalized_tendon_force	/forceset/ehl_r/implicitderiv_normalized_tendon_force	/forceset/ercspn_r/implicitderiv_normalized_tendon_force	/forceset/extobl_r/implicitderiv_normalized_tendon_force	/forceset/fdb_r/implicitderiv_normalized_tendon_force	/forceset/fdl_r/implicitderiv_normalized_tendon_force	/forceset/fhl_r/implicitderiv_normalized_tendon_force	/forceset/gaslat_r/implicitderiv_normalized_tendon_force	/forceset/gasmed_r/implicitderiv_normalized_tendon_force	/forceset/glmax2_r/implicitderiv_normalized_tendon_force	/forceset/glmed2_r/implicitderiv_normalized_tendon_force	/forceset/glmin2_r/implicitderiv_normalized_tendon_force	/forceset/grac_r/implicitderiv_normalized_tendon_force	/forceset/iliacus_r/implicitderiv_normalized_tendon_force	/forceset/intobl_r/implicitderiv_normalized_tendon_force	/forceset/obtext_r/implicitderiv_normalized_tendon_force	/forceset/pect_r/implicitderiv_normalized_tendon_force	/forceset/perbrev_r/implicitderiv_normalized_tendon_force	/forceset/perlong_r/implicitderiv_normalized_tendon_force	/forceset/pertert_r/implicitderiv_normalized_tendon_force	/forceset/piri_r/implicitderiv_normalized_tendon_force	/forceset/popli_r/implicitderiv_normalized_tendon_force	/forceset/psoas_r/implicitderiv_normalized_tendon_force	/forceset/quadfem_r/implicitderiv_normalized_tendon_force	/forceset/recabd_r/implicitderiv_normalized_tendon_force	/forceset/recfem_r/implicitderiv_normalized_tendon_force	/forceset/sart_r/implicitderiv_normalized_tendon_force	/forceset/semimem_r/implicitderiv_normalized_tendon_force	/forceset/semiten_r/implicitderiv_normalized_tendon_force	/forceset/soleus_r/implicitderiv_normalized_tendon_force	/forceset/tfl_r/implicitderiv_normalized_tendon_force	/forceset/tibant_r/implicitderiv_normalized_tendon_force	/forceset/tibpost_r/implicitderiv_normalized_tendon_force	/forceset/tricox_r/implicitderiv_normalized_tendon_force	/forceset/vasint_r/implicitderiv_normalized_tendon_force	/forceset/vaslat_r/implicitderiv_normalized_tendon_force	/forceset/vasmed_r/implicitderiv_normalized_tendon_force	/forceset/addbrev_l/implicitderiv_normalized_tendon_force	/forceset/addlong_l/implicitderiv_normalized_tendon_force	/forceset/addmagMid_l/implicitderiv_normalized_tendon_force	/forceset/bflh_l/implicitderiv_normalized_tendon_force	/forceset/bfsh_l/implicitderiv_normalized_tendon_force	/forceset/edl_l/implicitderiv_normalized_tendon_force	/forceset/ehl_l/implicitderiv_normalized_tendon_force	/forceset/ercspn_l/implicitderiv_normalized_tendon_force	/forceset/extobl_l/implicitderiv_normalized_tendon_force	/forceset/fdb_l/implicitderiv_normalized_tendon_force	/forceset/fdl_l/implicitderiv_normalized_tendon_force	/forceset/fhl_l/implicitderiv_normalized_tendon_force	/forceset/gaslat_l/implicitderiv_normalized_tendon_force	/forceset/gasmed_l/implicitderiv_normalized_tendon_force	/forceset/glmax2_l/implicitderiv_normalized_tendon_force	/forceset/glmed2_l/implicitderiv_normalized_tendon_force	/forceset/glmin2_l/implicitderiv_normalized_tendon_force	/forceset/grac_l/implicitderiv_normalized_tendon_force	/forceset/iliacus_l/implicitderiv_normalized_tendon_force	/forceset/intobl_l/implicitderiv_normalized_tendon_force	/forceset/obtext_l/implicitderiv_normalized_tendon_force	/forceset/pect_l/implicitderiv_normalized_tendon_force	/forceset/perbrev_l/implicitderiv_normalized_tendon_force	/forceset/perlong_l/implicitderiv_normalized_tendon_force	/forceset/pertert_l/implicitderiv_normalized_tendon_force	/forceset/piri_l/implicitderiv_normalized_tendon_force	/forceset/popli_l/implicitderiv_normalized_tendon_force	/forceset/psoas_l/implicitderiv_normalized_tendon_force	/forceset/quadfem_l/implicitderiv_normalized_tendon_force	/forceset/recabd_l/implicitderiv_normalized_tendon_force	/forceset/recfem_l/implicitderiv_normalized_tendon_force	/forceset/sart_l/implicitderiv_normalized_tendon_force	/forceset/semimem_l/implicitderiv_normalized_tendon_force	/forceset/semiten_l/implicitderiv_normalized_tendon_force	/forceset/soleus_l/implicitderiv_normalized_tendon_force	/forceset/tfl_l/implicitderiv_normalized_tendon_force	/forceset/tibant_l/implicitderiv_normalized_tendon_force	/forceset/tibpost_l/implicitderiv_normalized_tendon_force	/forceset/tricox_l/implicitderiv_normalized_tendon_force	/forceset/vasint_l/implicitderiv_normalized_tendon_force	/forceset/vaslat_l/implicitderiv_normalized_tendon_force	/forceset/vasmed_l/implicitderiv_normalized_tendon_force	gamma_cid33_p0	gamma_cid34_p0
0	-0.06612804180207772	0.02434021888014836	0.11306324700749	0.1646992818671175	0.8980039023966089	-0.008049646651352868	-0.2387439989764303	0.01814862691187571	-0.02854541676423223	0.5045732088439047	-0.03910419876173815	0.097993293021489	0.000754446285794425	-0.05552893568729688	-0.08649981040361071	0.1835235453916082	0.03643317563909752	-0.1835235453916081	-0.0364331756390975	-0.3945295165700498	-0.01753775829824411	0.02064285640980078	0.1416543403608348	-0.1695745845064321	-0.01932067343402915	0.2084710344502677	0.08606892112796306	0.5503503437728007	0.9318096599143924	0.07616704146578045	0.1136753048524194	0.5571155414478075	-0.01454522911286023	0.1446515925455518	-0.4759501173931148	0.3565054263177061	1.714590711702822	-0.05262387041343058	0.02536837078556487	-0.9087866422030823	-1.117874031542254	-1.149446325483173	-0.1764492041717668	0.3629115097364079	-2.168542598871134	0.4271147308198806	0.7896129620178047	-0.621882336808474	1.99755681367083	1.389555888052036	-1.997556813670748	-1.389555888052022	-0.4331367661926022	-0.1615192027161907	0.06924634819722399	-0.2962506399420667	0.1079163033943	-0.3497398246244523	-2.005027398218383	-0.2008019681189624	-0.1842440307242466	0.363484952391606	1.437501576043767	-0.175345811500714	5.601008192541647	0.2529582983608823	0.05846140408306377	0.06193583524115139	0.05013986701632092	0.04792323562655474	0.03965370428763632	0.03416948759483301	0.0506931595982288	0.05910716788055886	0.02709156754205961	0.05786218153185885	0.1626678211276903	0.1598392884080537	0.1650706881676963	0.1787148445066596	0.1761390418943033	0.1555369061008988	0.001335598588467115	0.04742430459068465	0.001223001953088586	0.1246219417899057	0.001276034530056407	0.01228834492262708	0.001107311212589526	0.01850092313918694	0.005414801503220184	0.01935559538236937	0.001184071139665217	0.05220451873884442	0.00504082906754095	0.01649292141905074	0.00142376781941483	0.02502362864223192	0.003556755326768291	0.0234299073773713	0.03418434892433168	0.05319177371123289	0.00699628142419888	0.01306992884605314	0.03717306900210894	0.05093411025170549	0.09272173562895365	0.07319901635867174	0.03746638567613064	0.03969727519341008	0.001160639073699493	0.06125658181685679	0.001098478627621106	0.07318758211445334	0.07725054486044229	0.07869082506642712	0.008579290287940954	0.05661565341242358	0.07035289434511635	0.08613947451268381	0.003849821140970698	0.01750011167943157	0.1078503304613948	0.08906295184479375	0.001011291319537756	0.01921729113253451	0.001013209707027666	0.02771956468201906	0.009576002225275744	0.0404674056102262	0.04904727057638687	0.05310087671672254	0.02615447786273505	0.03522685891313816	0.001006802930132996	0.007030673427940574	0.004109683869981607	0.0124809844642052	0.1403531085325579	0.162333736776799	0.02190599551687664	0.02663430148493665	0.06202037037060962	0.09723216926427962	0.001035237854486462	0.006858971446501398	0.00101525806590421	0.005052429021369688	0.001031429592986318	0.003500459753768715	0.001010295092549299	0.02764586762344737	0.001009376368095455	0.02891148662533629	0.001001697475889533	0.005217612298181695	0.001004735818149554	0.002418079470230545	0.1254832318249379	0.1303106314799901	0.001087802347460736	0.02346537801484937	0.001145049574847745	0.02294828436386729	0.03004610145058493	0.03226437044808977	0.001004749597953891	0.02972624178993937	0.007111971279470814	0.1945028412094991	0.0977065277776477	0.08397648603965734	0.2225925790530771	0.1782656872970463	0.4363078462133793	0.2833834955441549	0.5362898389072748	0.3782500166082883	0.001000966782198064	0.00427905584895828	0.001010850082334697	0.008500531736904435	0.3702751062509618	0.292538913266623	0.001015457866928577	0.02120427052324989	0.3812489846984328	0.3992852768067895	0.001004253211122883	0.01684722078877906	0.001022989019013913	0.008886296774321812	0.001029949957813066	0.0129479127333132	0.2547164014869754	0.2440462607248543	0.3121607865835581	0.2770376732868304	0.00104386460298458	0.009874890379261007	0.001007329453008624	0.007713790061042433	0.1855725755664808	0.1566192668169471	0.001680732846301693	0.02076605064856671	0.001006172437319356	0.004015341606059076	0.001007639492710023	0.01856202973255862	0.1133514693517406	0.1421648477584081	0.09695385865920336	0.1251332801106755	0.001005882952328251	0.001588791578069315	0.001010293495005213	0.005316583740810611	0.3662412165771493	0.221173860132961	0.5687919624229552	0.620823063837977	0.001003685853788259	0.01494825603074114	0.07578997999761347	0.06301829103257689	0.001004873247677852	0.03446062400616673	0.001006261741887582	0.008918752386189477	0.001002399900764744	0.006566101022002406	0.001005356736178125	0.004551109325798866	-0.02007178601917371	0.01801591823217234	-0.008213064580052769	0.001806436716890253	-0.0482418372982527	-0.004598450070061878	0.001859286832599588	0.004697072504193396	0.04711451852364745	0.02282520624533539	0.04143396508675076	0.04788201905936629	0.001657612696838125	0.2070350798362092	0.1635009171997716	0.153686537888759	0.001084138939807642	0.001314328440698824	0.001066884166075693	0.001032390117643828	0.001014934264841026	0.001010685847393413	0.009987104792089701	0.00101608624426627	0.001023020479551465	0.03080244713408823	0.001050492827508538	0.00104009098920528	0.05023847664652886	0.03529294365927822	0.001299213570484756	0.001184110723834759	0.1210209128578132	0.001051679911047527	0.04095312339557358	0.001035256342298874	0.02867647714508019	0.001016050314026647	0.001012915277521595	0.001065617789083882	0.0623797997305235	0.03802057044826256	0.001007034425046931	0.001034006845475599	0.08975888188500436	0.001017584079014686	0.001062358285814819	0.001064931688197436	0.001028006127448849	0.001056564425908077	0.001015093491745805	0.001013611263197398	0.001002322263596229	0.001006758706325816	0.1527479985027175	0.00100615719685802	0.001010783325731025	0.02968347887003475	0.001006565601199261	0.01433705808177319	0.1155262413076337	0.2756292848204531	0.4367577729115567	0.5192586775361302	0.001001196455047821	0.00100454372014673	0.1769408117297432	0.001021530258671647	0.3880773136460324	0.001006204101460741	0.001028063123978924	0.001040186023149156	0.4161950349163232	0.3960477014854035	0.001048558620846843	0.001008032373598097	0.2111340025082276	0.00248011708302369	0.001007515381836413	0.00101078553335781	0.05842502309394917	0.09909029919053171	0.001008857884210396	0.001014784906125695	0.3853739301929966	0.4204306009921529	0.001003225519954113	0.04727844883758657	0.001005610087699494	0.001006292098781029	0.001002276791424014	0.001005349457438474	-0.02341515489788602	0.01900600489603482	-0.008848513265428518	0.005514588600900328	-0.05619276332529272	-0.009459861843592071	0.0009895955787262718	0.00368276797599572	-0.7789183034030664	-1.904491755960948	-0.7445167007380257	-1.421038027599017	-0.06829707630314608	-0.5816047674275907	-1.512770187461443	1.463031853554902	0.3374183957390537	-1.017246183969932	-0.03339629362329598	0.0342755072016356	0.0232749190874366	0.01277552797595554	-0.3828402532795056	-0.2524752885276391	0.2555031787788219	0.04412789970320061	-0.005248325118867663	-0.3343513187597487	-0.2984101300637967	-2.118211636818436	-2.988719932515024	-0.1864027857598541	-0.132862656308881	-0.08019939970707131	2.117934095597986	-0.5349758724621005	-2.10468978069554	-0.1837585361177991	-3.99511646439747	0.002601308780906543	0.1173387530866141	-0.5321400118019383	0.2221365675078945	0.5320670588372352	-0.04307708682309071	-0.04710315282366914	-1.135278939088187	-0.8808193867942674	-2.622056541769334	0.0426541335136099	0.03156467331533743	0.02453788169554357	0.08226221015841229	0.145271140295704	0.0007205712295303106	-0.01788057968918153	0.8852584366955879	0.07639852867327754	0.05966448737512431	0.01670743174781775	0.0805928214982862	0.7953609011789428	1.089203568665665	2.150790961937639	-1.842962821143146	-2.524344428040945	-0.01757370837989979	-0.04182726897164037	-6.165995420675377	0.005697776399407802	0.4010841150310586	0.09257904702777879	0.01121445002702716	0.01513875364806661	4.605994344534687	2.370111094471663	0.0695902404470176	-0.128902655420365	0.2298892406828925	0.07530888466124094	0.009938291240047012	0.01186602582322575	-1.309930321029788	0.04588704268485091	-0.0186325307764848	-0.01298471167049228	-0.8096437628030039	-4.21838481184304	0.1153941833042725	-0.7661871417483902	-0.09075535710153344	0.04464229774061007	0.03498086356628451	0.02455717073182258	-5.372051996522727e-14	6.205610623401257e-14
0.01	-0.06396100432325186	0.0193551350682661	0.1152863205633247	0.1820643221070936	0.8976595406735697	-0.007661930596969487	-0.2475934643720364	0.006934616447884497	-0.04034126818498967	0.5022175846734513	-0.03387891852642117	0.0734671995840227	0.00484012211149054	-0.04721826207521493	-0.09154590722586425	0.2055012708399042	0.05546611800395684	-0.2055012708399043	-0.05546611800395625	-0.3992130431538313	-0.01938695998435132	0.02115846647025613	0.1371285230266857	-0.1683823449217285	-0.02292110435575566	0.1858553371171226	0.07383192795917308	0.5494903763425159	0.9353172017002512	0.08766544987736687	0.1008484517322141	0.6149894806738434	-0.00970162212015294	0.286855240994886	-0.5198245553361118	0.09293117939954763	1.756960341673297	-0.01600832770095516	0.05098866720511586	-0.8443073372044427	-1.12062343218342	-1.203802921509468	-0.3071631552130447	0.6600027504989502	-2.676772948289795	0.3885626832451146	0.8721034302170755	-0.3920643490927544	2.422038838074969	2.354973706600053	-2.422038838074929	-2.354973706600165	-0.4912653104459513	-0.2083368378931809	0.03775578810539116	-0.5999599582766265	0.1338572510471575	-0.3679113051868799	-2.518662755238951	-2.106015630075087	-0.01133781355978795	0.3170855608311831	0.8439838673178852	-2.252708704721303	5.951365350954551	0.5906618083411833	0.05692861631720478	0.05848369564433398	0.03980864087570481	0.03771537965455143	0.04710930679288162	0.03784541559544243	0.05062721487550301	0.05356607616301966	0.01501894968964914	0.0458532965753394	0.1864574665019099	0.1822801316407334	0.176021539652356	0.1960955087377001	0.164239339756506	0.1442906756335622	0.001266118409921613	0.04698955267988748	0.001241383060456258	0.1252061145741318	0.001174681749900601	0.0127221630567248	0.001070367032694752	0.01861454170570124	0.003271890985358065	0.01459963995654425	0.001098372561620815	0.04696672769167112	0.01129944920511801	0.02167589839847816	0.001222503016710787	0.0257198761535803	0.002317407985533224	0.02368881288190856	0.03363220134391131	0.05105695375311491	0.004103535469667048	0.01078127417699488	0.0203715290287791	0.03470078267893854	0.08154864181350414	0.05403453293541916	0.03652287976753178	0.03806579771449654	0.001329781201194938	0.05759592525739936	0.001156205648915648	0.06991091901036109	0.1011148897882218	0.1040519325481889	0.004932837731700698	0.05232900729573469	0.05263178365043641	0.06416491162568282	0.002473526449939182	0.0161405234077593	0.08658854465111167	0.06389011209014538	0.001012862964683827	0.01925695678477923	0.001013829746658018	0.02923074828105012	0.005452914451648035	0.03646693564875518	0.05335955794933023	0.05287393116839564	0.0310232341085404	0.03817218593402449	0.001006995826038159	0.005814685611265975	0.002606036785174193	0.01193625434043556	0.1406678830167607	0.1730381290925579	0.01198292087090043	0.01856296869027419	0.0354749160662294	0.07671534179671774	0.01151483207390648	0.01642591687821859	0.009924878193139615	0.01210159547154328	0.007653056449364004	0.007676620961754554	0.001013650717449533	0.02886855119227741	0.007338621967202327	0.03698232094734036	0.001001921402973891	0.005366913035198652	0.00100549719288006	0.002215326788585972	0.1411581244161224	0.1392349445679293	0.001047356699848553	0.02405289050116216	0.001078447528911688	0.02339662398294073	0.03041793155964695	0.03291758027077023	0.001005286779197413	0.03064215038392791	0.01536021569536702	0.2033889098223517	0.1088188231447027	0.094732374331766	0.2443772129663092	0.1994907024808547	0.4322208668762064	0.2618943535553405	0.5253000576792441	0.3489248611226314	0.001000990573272906	0.004197161692511835	0.001007330442437814	0.007898494001232005	0.2915003686532241	0.2316379641926519	0.001017455799799101	0.02127655541950795	0.3825117357817286	0.4012761525305917	0.001005128074188223	0.01779012962164869	0.0010236632816748	0.009013088950978932	0.001033217276635823	0.01320554925955559	0.3078115454220676	0.2826544154865238	0.33673758268724	0.2961676463373789	0.001042398238983817	0.01057234948396089	0.00100701324637342	0.006467710767769751	0.1975246363340391	0.1576389680716764	0.005910615962000171	0.02527119138597844	0.001006316549571163	0.003996078833801701	0.00100867990962818	0.018689617197256	0.0839922130311184	0.1290831798646451	0.097953172216823	0.1253815955920882	0.001007076220095361	0.001388274431314403	0.001012099373901234	0.005172323887454006	0.3689998255631219	0.2107355117730452	0.5157489357616268	0.5764852246645423	0.001003198917580586	0.01621069097221366	0.06133412605336738	0.05447672136361932	0.001004813445724362	0.03347294190398421	0.001005723377576179	0.009378776477163692	0.001002137265264182	0.006929431180474735	0.001004878788734864	0.004801349986580576	-0.01985568156238342	0.01893260804821604	-0.008805951998790978	0.002704655129519074	-0.05465266041507798	-0.009900920848248364	0.0007851025329174463	0.001153567683356709	0.06175708358196987	0.03111586287184246	0.0685639658203398	0.05282960401260031	0.001343309713662748	0.2409795432617873	0.2201856657395938	0.1373473741732358	0.001286443852224975	0.001215001111594088	0.001071003976054619	0.001031499048441643	0.001010648467044282	0.001007831773863693	0.02477917729006977	0.001009998763118208	0.001013495310803287	0.03485415285910581	0.001030327191306287	0.00102316566573114	0.08006489118917849	0.0355173318077059	0.001680908321404097	0.001243550730168295	0.1441862363455146	0.001053612457882607	0.02100557296534837	0.001023936815332114	0.08050815986038223	0.001013185694989446	0.00101579471632856	0.001042376504455221	0.05539888764764389	0.03534484008558963	0.001007333760023404	0.00102066245885364	0.1851778959901112	0.001021013363812149	0.004431736391247271	0.04095270848472109	0.0349010416051994	0.02613798156129034	0.001018876965794923	0.02501512627322925	0.001002012442799213	0.001005892591674486	0.175108569832215	0.001004492104729649	0.00100768851111945	0.03183740365070478	0.001005236815193352	0.03271496868656749	0.1321611044624919	0.2900293054894531	0.4109350502368977	0.481646337004894	0.001000862086926655	0.00100292624255284	0.08898820007964986	0.001017847017971593	0.382595310036794	0.001005898439827043	0.001021236092588283	0.001033598823805316	0.4003457458866823	0.3765390764586992	0.001034368394613663	0.001005543482213952	0.22318714747238	0.01703511253418988	0.001005579105214364	0.001008897235513637	0.02972067246086242	0.09955335453712499	0.001007861286523567	0.001013296696422849	0.3652361100544395	0.362577129230617	0.001002240919500202	0.03871661318906728	0.001004024529829751	0.001004207889504265	0.001001514647872991	0.001003562336969069	-0.01679199843710909	0.0197905803855496	-0.009364790404243289	0.001354926765168055	-0.05983140120366239	-0.01555623883045673	-0.000452676203379182	-0.00441329737118077	-1.344403269649819	-1.742485466646166	0.03248992818849078	-0.6273060663251063	0.7361706522708534	-0.4917633272028851	-0.9147011063254628	2.882876173267139	2.941980331685175	-1.212906540793067	-0.05285618346689258	0.06677514442041875	0.05335957094506607	0.009987415869792264	-0.4919577591723377	-0.7137989772044695	0.7321700552429385	0.08529792790755276	0.06098458963684291	-0.09863349287136132	-0.1639365962102222	-1.192188724217486	-0.9872436612843976	-0.1313376844973047	-0.5440386167956972	-0.5187743912470749	2.750407770869493	-0.3422831259095691	-2.19706236500154	-0.09553261663299559	-1.215386413602546	0.004051948765214774	0.1764153027589405	-0.2857736231726371	-0.2426341387494341	0.09343701383008793	-0.1593637373313663	-0.04277019896436916	3.120140328101757	-0.6875522231088452	-1.551013160096386	1.740936420904444	1.286437800481483	0.7612444883620134	0.141026496201821	1.352268092779233	0.02153275811563612	-0.0224435042517389	0.8877714216168483	0.05120605018686293	0.04116386296437426	0.1089181528927013	0.0995392990084274	0.9656602669108292	1.081878531972294	2.089696583620409	-2.446145624006136	-3.327036569618213	-0.002552014740909763	-0.06694494240352457	-6.117523636724423	0.005425408465609903	0.0001135660341138821	0.09592742196883025	0.01216827710611618	0.03032229412212091	2.990823460790148	1.412386500141254	0.07085570071213093	-0.1169090369110213	-0.04151451236998965	0.7647562030205834	-0.008254642991559185	0.01293743143169491	-1.279437870536676	0.003233360440378891	-0.02171413881307308	-0.01598029676852789	-1.272731483601061	-4.634283934061442	0.14091187957016	-0.9044910197861048	-0.1026290212462793	0.0499151329128029	0.03972490354541744	0.02706405349650388	-3.458572542138752e-14	3.127760243480607e-14
0.02	-0.06042895022667549	0.01396856956637064	0.1150183084864875	0.1998093488082001	0.8976885387724564	-0.007053596764970178	-0.2552941637262456	-0.004177749150341362	-0.05250305445124477	0.4981801952337604	-0.02634697948831974	0.04565589686233962	0.008496544929220785	-0.03809523368662013	-0.09443564381448263	0.2324453333948375	0.08229147220470769	-0.2324453333948383	-0.08229147220470769	-0.4041087579766133	-0.0217048091238664	0.02147557465613956	0.1298341985675252	-0.1668309267354741	-0.02663019844708751	0.1580867656089225	0.04676022923774032	0.5496518203370643	0.9377326142520377	0.09268279403302555	0.07136745291437431	0.6756945624326796	-0.005234018782824415	0.4176549160955699	-0.5562464553957386	-0.1417117002166684	1.790588003928849	0.02204809397147642	0.06949192630875826	-0.6790334339236985	-1.097545058389179	-1.22263329458271	-0.5128022580193353	0.824243270293324	-2.825584455714498	0.3412641292275618	0.9520839173169147	-0.1906102900820839	2.990824234998323	2.948038255230593	-2.990824234998322	-2.948038255230592	-0.4755744139926519	-0.2552486933977677	0.02954597328284207	-0.8499520649443293	0.1797520237044519	-0.371472458545536	-3.035602233229398	-3.167743078647512	0.02003825424247039	0.1450591055772245	0.1412887248582204	-3.506174951027607	6.167236699101742	0.1777575672851284	0.06267438748953238	0.06215365674120598	0.03799759764711498	0.03524165630957522	0.0633775890676426	0.04754666015716926	0.05284955585349159	0.0499689063140407	0.008454476852365429	0.03905427335568326	0.2134321779318334	0.2146515994796461	0.2041106424846611	0.233619768764791	0.1504206410104784	0.1316606426590286	0.00133251105507435	0.04638113902307409	0.001200904125488943	0.1256417665738498	0.00112605807736236	0.01315295360624053	0.001051454001554149	0.01870145606760329	0.002186924198468604	0.01104430165370959	0.001054097852800774	0.0395542180689379	0.02162041934291037	0.03015787928667541	0.001118770325863599	0.02653311370717416	0.001689291652629598	0.02472870244254873	0.03524409115425407	0.05109868745365501	0.002626100660544818	0.009698881073209662	0.01124995210689007	0.0258156388377706	0.08795619216909609	0.05059280495001003	0.03612535983666079	0.03724162201397609	0.001605093168716435	0.05148041025649178	0.001214782790272997	0.06393927088672845	0.1238939672976777	0.1296213878861843	0.003076938234353427	0.04937139539355567	0.03333629772882555	0.04406143584669703	0.001775131881145607	0.01544198937844904	0.09604663746144762	0.06123652503134299	0.001012215390276108	0.01927273264621819	0.001015580030622568	0.03107821745800089	0.003336752697105711	0.03439554029316624	0.05249596462403182	0.0487460247101428	0.03228722609780169	0.03782437255953851	0.001007241967906626	0.004658533464910559	0.001842039460281991	0.01200703394499373	0.1781317675789273	0.2216162018563193	0.006773012476101554	0.01380115600330832	0.02199913292284475	0.06481782189528723	0.0358303956298841	0.03908172922600838	0.03068123071278728	0.02894456870619565	0.02314838358958482	0.01773635209022166	0.001017220347836205	0.03004143739935031	0.02217759903582563	0.05362429585440692	0.001001878320379119	0.005496131099329364	0.001005444413915104	0.001973738432950466	0.1591724138142383	0.1478294047268435	0.00102630687130687	0.02469154065037451	0.001043603459417812	0.02399477015362063	0.03163242731122694	0.03434240590800342	0.001004890507825683	0.03165603580426608	0.02834201289733413	0.2134921954579584	0.1220469794506851	0.1060121455233286	0.2631039962488196	0.2199693091444148	0.4212746126184957	0.2346349821185291	0.5062021864717867	0.3119822871996271	0.001000835193377295	0.004153077717510753	0.001004762336260669	0.007394339604025641	0.2040418469523386	0.1681218556801694	0.001016611778263269	0.02124610280483163	0.381594193261262	0.3993479988535777	0.001005412377375637	0.01876426327663322	0.001020585135644615	0.009090148152484993	0.001031555104091626	0.01343303346619119	0.3355065965932776	0.3013664670004482	0.346263937548912	0.3044154629831025	0.001034567147420097	0.01131108679789094	0.001005610153967711	0.005443692649285121	0.2093631983132159	0.1554776661169262	0.01516711785307419	0.03484191351296519	0.001005419946496593	0.003960972800226484	0.001008255242786127	0.01880649765067481	0.05357390611241485	0.1171153980931639	0.09872326857514087	0.1251870934563444	0.001007174007171745	0.001149643997038053	0.001012257398413292	0.004994717050087818	0.3642837695196821	0.1958251189750792	0.4601860118503254	0.5284353669316013	0.001002463022708491	0.01784287511374121	0.04922335151901205	0.04568118608201577	0.001003990381627825	0.03249108442301463	0.001004411701855653	0.009968107293615913	0.001001624748614385	0.007401393801253732	0.001003745924498279	0.005123852237168514	-0.01536820910293518	0.0197612216462384	-0.009347765897491625	0.000230953376573872	-0.05921536003960141	-0.01573266243297169	-0.0005344734217135699	-0.005424977487840164	0.07639964864029498	0.0394065194983492	0.09569396655392885	0.05777718896583433	0.001029006730487537	0.2749240066873653	0.2768704142794158	0.1210082104577126	0.001488748764642406	0.001115673782489329	0.001075123786033543	0.001030607979239461	0.001006362669247544	0.001004977700333975	0.03957124978804996	0.001003911281970145	0.001003970142055109	0.0389058585841234	0.001010161555104035	0.001006240342256999	0.1098913057318281	0.03574171995613358	0.002062603072323501	0.00130299073650183	0.1673515598332159	0.001055545004717692	0.001058022535123189	0.001012617288365355	0.1323398425756843	0.00101032107595075	0.001018674155135529	0.001019135219826559	0.0484179755647643	0.03266910972291672	0.001007633094999874	0.00100731807223168	0.2805969100952179	0.001024442648609617	0.007801114496679723	0.08084048528124478	0.06877407708294993	0.05121939869667261	0.001022660439844038	0.0490166412832611	0.001001702622002196	0.001005026477023156	0.1974691411617124	0.001002827012601269	0.001004593696507873	0.03399132843137408	0.001003908029187442	0.05109287929136114	0.1487959676173501	0.3044293261584531	0.3851123275622397	0.4440339964736578	0.001000527718805493	0.001001308764958949	0.001035588429556538	0.001014163777271539	0.3771133064275556	0.00100559277819334	0.001014409061197638	0.001027011624461475	0.3844964568570414	0.357030451431995	0.001020178168380477	0.001003054590829807	0.2352402924365309	0.03159010798535608	0.001003642828592317	0.001007008937669984	0.001016321827775668	0.1000164098837183	0.001006864688836734	0.001011808486720001	0.3450982899158822	0.3047236574690811	0.001001256319046292	0.03015477754054904	0.00100243897196001	0.001002123680227501	0.001000752504321957	0.001001775216499672	-0.01016884197633217	0.02057515587506438	-0.009881067543058362	-0.002804735070564217	-0.06347003908203733	-0.02165261581732138	-0.001894947985484636	-0.01250936271835838	-2.601468124053412	-1.595731707703081	0.6799034380005579	0.1257884978057499	1.136766235920588	-0.1928203937160793	-0.470797840089113	3.449156774760735	4.36613755492459	-1.294006685406661	-0.06812864289294161	0.004571350297456624	0.02266940219733061	0.007434687066865838	-0.142716828749858	-0.6874190036326568	0.9153039605028725	0.06752590814563432	0.1509484860509972	0.1009594129719079	-0.05715781710289528	-0.6485748904947896	0.1558311550519806	-0.02494243008110802	-0.6238343446313717	-0.6191964036229943	2.159603666837229	-0.2691690295601639	-1.730472359094323	-0.05154768764505581	0.5087340747709391	-0.002176649736457805	0.1845958686724278	-0.1463250906255204	-0.5580556144789508	-0.1265610202374672	-0.0311099527603238	0.07599879269881943	6.439457150519504	-0.2189153652524918	-0.8981950285438428	2.66042751672553	1.990326030207681	1.201251865792816	0.07230273780554274	1.859499257337831	-0.003295963347652319	-0.02564771448781345	0.8192878508912035	0.08662606124076	0.08962579769629846	0.1710305946579382	0.1001881867651853	1.038804305766359	1.19398014854777	2.001509257708315	-2.997008710635488	-4.047828115980006	-0.01001167209066504	-0.02225060127768401	-6.689027308373554	-0.01484972578697064	-0.3827217651314703	0.09882401145075645	0.001267854998028055	0.009108289727272617	0.6267736949831741	0.1936798136883732	0.07784588229359217	-0.08449042046272055	-0.4063114012121393	1.088425162575666	0.006769638976692349	0.009724623884581979	-1.087153096452558	-0.04267648074637208	-0.02625518828057887	-0.01965410847216133	-1.704052650117266	-4.960788523782472	0.18934402331511	-0.8169802642755188	-0.08959043285884666	0.07050364283611042	0.05670735602749485	0.03900948869307449	-1.545093087754778e-14	4.990986355995785e-16
0.03	-0.05547551182533899	0.007987261081698499	0.1129274291767461	0.2178467749534969	0.8981208150689676	-0.006330185266804763	-0.260946450385104	-0.01533986711894751	-0.06442819749798744	0.4909950254841809	-0.01788248850166351	0.01765230432850381	0.0114645645855491	-0.02786883137897346	-0.09584285723385984	0.2658113936749088	0.110636205371912	-0.2658113936749089	-0.1106362053719119	-0.4083451736790121	-0.02451256507764424	0.0218070061881618	0.1203836479259451	-0.164659134350678	-0.03031312624960661	0.1252085932756442	0.01949817514290947	0.5491505801200053	0.937656369883631	0.09022483212450133	0.04053721859775283	0.7375404741046313	-0.003901151653079356	0.5615933670525471	-0.6466951483061119	-0.2762369759894239	1.81342242902186	0.06454015540273986	0.07565509704638886	-0.4210743464015965	-1.142111085307624	-1.164170450264672	-0.9082166173560182	0.879120354576118	-2.759303221931982	0.2580868687008386	1.097894043926265	-0.09133037181295359	3.704296392843666	2.696535060239156	-3.704296392843664	-2.696535060239159	-0.3588937229025095	-0.305034326000583	0.0372164991565689	-1.031948008262514	0.2553114224515897	-0.3637700203278445	-3.538522789413507	-2.386286146190091	-0.1337519316532101	-0.1665007715017101	-0.6324750837563162	-2.649510221540228	6.132938618970969	0.1564513320944519	0.05983363307082175	0.06083565182096063	0.03388313826211121	0.0332889764992236	0.0729625064980053	0.05301625285855874	0.05369535612897335	0.04804444282019268	0.004854998778038139	0.03518753993443303	0.2417805916887031	0.2441798192823603	0.2361095649137123	0.2680298670120614	0.1330053789920298	0.11645430590473	0.001360032077167115	0.04541668159074851	0.001169943659578011	0.1257690433259058	0.001094142003846297	0.01323640718938087	0.001038471376260228	0.01874526881165286	0.001608976588837353	0.009677639127387724	0.001029654634063735	0.03403231900583199	0.03187388985566765	0.03811452401277757	0.00867317926645751	0.03468127501061893	0.007958574757712743	0.03413619362066238	0.03310406294687471	0.04887123869408867	0.001836293748831912	0.009285531196573988	0.006306501586387432	0.02051367147140461	0.08495488104364481	0.04679571968109163	0.03163668859247425	0.03374167467857424	0.01631768829978462	0.05292347289009318	0.009324276708367897	0.06182933044250669	0.1489714348381924	0.1507590769859243	0.002085001469964958	0.04680788165696693	0.0182494456935299	0.03095827045471112	0.001401035884239733	0.01507585973057969	0.09666140683402023	0.05699929502652645	0.001012483580954112	0.01925256059499522	0.001016028656031752	0.0328934287243736	0.002204148757373766	0.03337516848601321	0.05331879109290907	0.0450852573351343	0.03426840550558669	0.03811058222395902	0.001006652881277899	0.004543626369141558	0.001434647356225545	0.0125810486056412	0.2221185507705628	0.2734390705368343	0.003977796015802911	0.01133199558050153	0.01439090838019689	0.05652787254781057	0.06095482305808758	0.06301024093039301	0.05246379066687795	0.04707871461568496	0.0398194129882466	0.02878009764250603	0.01238296407494027	0.04317077529411418	0.05960887370736785	0.08918982355900414	0.001002130371487666	0.005637371741981863	0.001006696557876279	0.001703786019204229	0.1764438010886099	0.1537797398017271	0.001014877753435169	0.02544573416366805	0.001024561977420824	0.02481681307797652	0.03359918546531564	0.03662957856955961	0.001005117794773373	0.03275741158086617	0.04160360885352872	0.2234815256595724	0.1365231140274802	0.1186287127672019	0.2776910581364528	0.239246185163324	0.4020316125247935	0.2024101615795124	0.4780877136492648	0.2686230237000958	0.001000699491472279	0.004152726279380288	0.001003074372071301	0.006981951117963168	0.1266588876162235	0.1080699454776983	0.001526951389393414	0.02158377306807829	0.375950824900474	0.3918646185987359	0.008487058392745444	0.02837767059593355	0.001018429879847468	0.009212543170586585	0.001033644869932641	0.013661572060703	0.3381661198151903	0.2961329291876502	0.3398815343258502	0.299822869657071	0.001028487564514644	0.01208660364576492	0.001004419773497015	0.00468094320757655	0.2178105579991823	0.1486868252777749	0.0271067197831984	0.04703463836309797	0.001004730304322858	0.004020325756770933	0.001008848867705093	0.01890763574616624	0.0296860754273565	0.1098163340719797	0.09969059884509955	0.1247744081019091	0.001722225809785034	0.001180726227475666	0.001019826644916571	0.004790694100936375	0.350083495628879	0.1767978323011531	0.4058054243863014	0.477280719895966	0.001001904099647973	0.01993566804577648	0.04431693348540373	0.03982471005162891	0.001003326998689262	0.03163171803905984	0.001003248288178617	0.01072433735189117	0.001001180413869127	0.00801235554929389	0.001002741903069495	0.005536652248391474	-0.01089472126490679	0.02030349968705767	-0.00994069160064962	-0.002018812813733498	-0.06212250358034949	-0.02188758731002894	-0.001992393583514031	-0.01022679560898294	0.03876037483830604	0.02021170049774892	0.07606397569194016	0.05212023524256309	0.001024067463012556	0.3070001565601802	0.3054277450057619	0.09349864095719501	0.001304045522066048	0.001156339152885358	0.001048892029990372	0.001020178654154865	0.001004593767179592	0.001003566539005572	0.04688197681126605	0.02991811884329505	0.02607961248469968	0.02350814746926089	0.001010590639968629	0.001005592807107069	0.05549058331757292	0.01844026686206702	0.05763266207872739	0.03197699924570396	0.203836193814241	0.001038541524226425	0.001056254815810988	0.001009314885350719	0.0666873102543637	0.00101482849740389	0.001014652262062665	0.001015741809996265	0.05940114236357873	0.03990156938055889	0.001004691784377799	0.001011576376368015	0.310234151595349	0.001014551207349917	0.004406580560957122	0.1004350998731471	0.08652622811977649	0.06570372694878968	0.04437522488340024	0.1518961189748048	0.001002976514456488	0.001010515197987286	0.2100060569181443	0.001003114830139049	0.001004870333080911	0.03749098423995596	0.001006578016501124	0.06216293080089872	0.166147036165386	0.3056949645716718	0.3375724389664314	0.3856143639957665	0.001000584120456727	0.001001325335608853	0.001022089799008786	0.002942356861861197	0.3522210812716262	0.02942259401454929	0.001017690947932076	0.001043272430335625	0.3065243642738021	0.2996243626603482	0.001023836805530008	0.001003287884657103	0.230000076802776	0.04797630869780149	0.001004325465109321	0.001011546083255616	0.001011358303807844	0.1019232173535782	0.003703289463062427	0.001041153257725369	0.2985540405392122	0.2668863967877616	0.001001378390007977	0.04532194585831992	0.001002803864927164	0.001001964671768585	0.001000688821291796	0.001001630897671189	-0.007001936857765887	0.02062845277725348	-0.01058131654977539	-0.003639841198610714	-0.06395161871976231	-0.02823048938194227	-0.003528270223748018	-0.0132025600422131	-3.822559634370564	-1.498361384142932	-0.9071767393615875	-0.5211668677006941	0.0226217530791	-0.211125397674555	-0.3068095345784884	2.645022891208229	2.771528450911028	-1.73350421367647	-0.1205344530141299	0.02361411637248231	-0.003012543661253103	-0.001263035714603383	-0.1293396975153053	-0.4524822429675299	0.698440998814769	1.428935215108639	1.607921268043476	-0.5252855997068075	-0.02502312960818866	-0.4181974707762607	-0.8916018243077198	-0.6490397160742511	0.8436681129374489	0.161939039750515	2.301663142183315	-0.2386056703249258	-0.9481401756617657	-0.02493750088054947	-1.197061871343597	-0.002458137572360524	0.1802234568624717	-0.0645545439868751	-0.1745567507785144	0.1627037903933112	-0.006463016968714206	0.05454942066009966	4.244104642098195	-0.2419448362163751	-0.7598660678289888	2.15833504180553	1.660533149687345	1.028176589453266	2.306727450868487	4.969796531853624	0.02288109703120021	-0.02797123327236152	0.3654558665570218	0.07253015343550093	0.08419576299471694	0.2756788476375931	0.119157967542136	0.9536872583774724	1.324547233177415	1.828354453766254	-3.420311731115981	-4.586112521670479	0.006658687842055513	-0.04834911598486662	-5.19239121335335	0.06998200247748124	-1.141543250464538	1.693340606875172	0.01697919617605457	0.02952958860290826	-1.618244482018776	-1.102432515890543	0.07859925323818956	-0.06813353615170598	-0.9483476205415197	1.327425793677435	0.00554522627310777	0.01034233748460564	-0.3879663729666248	-0.04420671357605094	0.02657591101096762	-0.02123941066742423	-2.096832802779096	-5.234598168107224	0.2333141812023963	-0.3291905687108681	-0.08235981772559223	0.08309048586493266	0.06731455495269298	0.04496159336477311	-7.802789461224055e-15	1.772049721261585e-16
0.04	-0.0494258708280077	0.0009010684648786525	0.1094981126816148	0.236008301466464	0.8989820016819531	-0.005531200349600889	-0.2631086596253361	-0.0271646218560539	-0.07582196616651526	0.4803361643774524	-0.008555263846033202	-0.00921355099386963	0.01377322363648049	-0.01604340281385299	-0.09627221081106939	0.3069694326882692	0.135734707050068	-0.3069694326882692	-0.135734707050068	-0.4110303323629713	-0.02778013221673371	0.02222942795997019	0.1093594395044587	-0.161710598902506	-0.03387873722103558	0.08734649870090704	-0.002997861803383252	0.5467074690240213	0.9342787429771411	0.08004141281403414	0.018584482298699	0.796973194485702	-0.0007522826723542784	0.6368954352945686	-0.77722328182614	-0.4093991372913213	1.8154080774629	0.1078301572666032	0.08460661011644953	0.01898204980216074	-1.230072412091191	-1.116358418939746	-1.207540529449038	0.9967900040881781	-2.598037013421411	0.209392008147523	1.271889168808157	0.00496167835409004	4.549219981656281	2.298791957420921	-4.549219981656279	-2.298791957420924	-0.1653230103047288	-0.3472109304600943	0.04774402124007321	-1.164683620925557	0.3351006363796287	-0.3480090923275072	-4.032386681521195	-2.214539648934858	-0.3683359215425099	-0.5152174020393668	-1.403802755530376	-1.730675347514076	5.684598440923262	0.5409579374796969	0.04098550994590973	0.04473667560773658	0.02254582421073142	0.02472147079907119	0.06947870032399554	0.04930848419318933	0.05157426096002347	0.04536533650812775	0.003020131276255613	0.03283286885576359	0.270711733308851	0.2713227714108377	0.2659257103699579	0.2941632649101805	0.111014029494519	0.09726568742106251	0.00128144999108126	0.04405501777233955	0.00117480066724723	0.1261686512264592	0.001065067150258048	0.01315202557131012	0.001026765650791017	0.01862437740425496	0.001318396438534913	0.008483027281442292	0.001016731725067921	0.02979414453000484	0.04056734708352523	0.0445750195442413	0.02643938233780434	0.05244839526046587	0.02327495874161863	0.0544345581715586	0.02464622238952299	0.04101624676308539	0.001440179535420111	0.009208199050960207	0.003772611595483152	0.01732411166223917	0.05909703416667941	0.0332336961544646	0.02098033237179635	0.02478097411099726	0.04980984150617213	0.06697819734650803	0.02818606653430563	0.06647266618121386	0.1777318420958086	0.1803292305112326	0.001578199621824602	0.04469784293572712	0.01012911673198636	0.02393904320628367	0.00121206537879812	0.01487805418178663	0.06830026637955831	0.0404776516923453	0.001014872413099681	0.01921156234989421	0.001014240942568972	0.03471822804049613	0.001633095436470944	0.03296834394979294	0.05874230373059086	0.0452457118895134	0.03870100001351198	0.04065646511282699	0.001004887092513069	0.004237442114070147	0.001232749275491673	0.01341292797890895	0.2590594881682192	0.3128780558284396	0.00255570275825814	0.009621696940882557	0.008744414010136094	0.04961907600118785	0.08264831023511894	0.08290963441520122	0.07167428660950327	0.06263583165990247	0.05501809540825049	0.03871347077511184	0.03872665511012706	0.07123923861115999	0.1229316475628627	0.1473440314574849	0.001002893602125462	0.005780493143015225	0.001010068035326103	0.001421744467288052	0.1915780667037336	0.1550320561074124	0.001009309726064592	0.02630849395937982	0.001015183463478012	0.02586694492994503	0.03627892556838773	0.03964148106043703	0.001006567042794255	0.03402061513488082	0.05356350401753003	0.2324584511027824	0.151880264901146	0.1324073688471739	0.2874842476794839	0.2560261683701318	0.3734596668135105	0.166781620817389	0.440227631948071	0.2210182780063746	0.001000659890361742	0.004220597541905896	0.001002239102026296	0.006664916883329393	0.0745259324176107	0.06685330178816816	0.002744282929517403	0.02239770733499191	0.3640206523299018	0.3759653545516953	0.02598377261564683	0.05002073850341749	0.001018994479449366	0.009305093027096339	0.00104282323124197	0.01388222842681295	0.3137561509093599	0.2701063128708569	0.3163722400962838	0.2825621319257408	0.001027279253189455	0.01290990718179978	0.001003941586246752	0.004079540560797689	0.2211636002302619	0.1365808966276207	0.04088171046399813	0.06093654911100949	0.001004727145597671	0.004080762804514673	0.001011415222829159	0.01901013124894191	0.01631296641474118	0.1090499373312894	0.1010544388459517	0.1242160367161089	0.003424013468359651	0.001563247750134699	0.001038288446050048	0.004568150250545918	0.3249793752600153	0.1539799005612558	0.3551376053521557	0.4244542578740364	0.001001685846167574	0.0225911511000033	0.04861413984229918	0.03959986216963712	0.001003178012876866	0.03084234859264221	0.001002587328885018	0.01167687935183034	0.001000926501670744	0.008784276127755074	0.00100216794910597	0.006051305700723297	-0.007292288573191163	0.02051979030210499	-0.01060516617280882	-0.00332547229587522	-0.06341260451909306	-0.02832447797900447	-0.003567248462951119	-0.01228953319846216	0.001121101036317068	0.001016881497148637	0.05643398482995183	0.04646328151929184	0.001019128195537572	0.3390763064331576	0.3339850757321079	0.0659890714566774	0.00111934227948969	0.001197004523281388	0.001022660273947203	0.001009749329070266	0.001002824865111636	0.001002155377677159	0.05419270383448215	0.05883232640461995	0.05115525482734425	0.008110436354398383	0.001011019724833222	0.001004945271957139	0.001089860903326918	0.001138813767992864	0.1132027210851313	0.06265100775490612	0.2403208277952661	0.001021538043735158	0.001054487096498789	0.001006012482343085	0.001034777933037996	0.001019335918854595	0.001010630368989798	0.00101234840016597	0.07038430916239316	0.04713402903820107	0.001001750473755706	0.00101583468050435	0.33987139309548	0.001004659766090214	0.001012046625235793	0.1200297144650494	0.104278379156603	0.08018805520090679	0.08772778932695645	0.2547755966663486	0.001004250406910779	0.001016003918951415	0.2225429726745761	0.001003402647676817	0.001005146969653948	0.04099064004853783	0.001009248003814804	0.07323298231043632	0.1834981047133328	0.3069606029847113	0.290032550370623	0.3271947315178753	0.001000640522108204	0.001001341906258568	0.001008591168463087	0.004870549946450857	0.3273288561156966	0.05783959525090527	0.001020972834666512	0.001059533236209774	0.2285522716905627	0.2422182738887015	0.001027495442679533	0.00100352117848462	0.2247598611690213	0.0643625094102471	0.001005008101626324	0.001016083228839731	0.001006394779840018	0.103830024823438	0.006399714237288134	0.001070498028730737	0.2520097911625423	0.2290491361064211	0.001001500460969663	0.0604891141760908	0.001003168757894319	0.001001805663309669	0.001000625138261456	0.001001486578843185	-0.003835031739199648	0.02068174967944257	-0.01128156555649243	-0.00447494732665721	-0.06443319835748729	-0.03480836294656317	-0.005161592462021514	-0.01389575736606783	-4.787107972177279	-1.47506518786236	-2.276290820596595	-1.197176680155035	-0.6987060374315626	-0.3437489573596634	-0.1683853715728728	2.972103239857589	2.710797485071693	-2.090463031279335	-0.1475699201693791	0.0590375799959191	-0.01089763803956395	-0.02550614321868772	-0.1083066927466843	-0.4306740861770564	0.6160741215484565	1.991317697419927	2.329123160550686	-1.024549221315495	0.0100457290020269	-0.226093379053686	-1.797156496485599	-1.117093076518611	1.89849801991389	0.7314588329645795	3.846096551945657	-0.1784740264921034	-0.5136847303826129	-0.01788286782328411	-1.948148591099633	-0.006341888865221118	0.186513478623912	-0.02361563643896219	0.206188771406281	0.3253736246544613	-0.06936538461893801	0.1275717350810088	3.962680472736939	-0.06714300862005898	-0.6219644683713483	1.854603872810205	1.47492025715423	0.9791773818587118	3.060127822262543	6.377235296122319	-0.002919811672200312	-0.02806554212222518	-0.1203159029486447	0.108339317720084	0.1352435832209283	0.3159765605264608	0.1325537422489546	0.8363233541199973	1.426397915561166	1.502130695247436	-3.677752755233263	-4.896924555031747	0.003632868040934352	-0.003179750992181644	-2.921974005755859	0.08040307498994553	-2.065898523571593	2.504756129087471	-0.004701177319282914	0.007531844048740864	-3.531842005875311	-2.339949067307004	0.08740321992586153	-0.05222106147643657	-1.469328963412946	1.430262342139718	0.006986457216965202	0.009996105657579744	0.2193803596849463	-0.07181368701968406	0.04403267015969966	-0.02335828872015643	-2.462181663156704	-5.295151521048417	0.3018820477536625	0.3093453654022786	-0.07559104535098971	0.1097660311687079	0.08889912211179095	0.05938017691475088	-6.434417950073874e-16	1.151337271875421e-15
0.05	-0.04298956135290976	-0.007223397799133999	0.1048849222504964	0.2540804471709367	0.9002599685423999	-0.004634278895850455	-0.2600558865647801	-0.03961244990452664	-0.08629241083699457	0.4674009438084333	0.001837282300299103	-0.0337634283890636	0.01570662229798827	-0.002904072846468712	-0.09588980434946287	0.3570206667054289	0.1571362107063514	-0.357020666705429	-0.1571362107063514	-0.4115678644089061	-0.03133936019295305	0.02272339177088406	0.09715919550849599	-0.158127019081669	-0.0372237176231074	0.04453566077280884	-0.02486962689035457	0.541980573971091	0.9277010303566586	0.06187608157813131	0.003338451810716705	0.8490147664416071	0.003849660778194221	0.6498140301621751	-0.8332911313159312	-0.5079147146530396	1.797054862250072	0.1467661419186455	0.09473342360992269	0.5916071116238553	-1.246612786818604	-0.9626074251007158	-1.373368619218222	1.068704763156086	-2.297239339620766	0.1703392817943853	1.337043097772081	0.06833746922126387	5.45477893123832	2.005221752983644	-5.454778931238319	-2.005221752983645	0.05230735468237616	-0.3613532789043111	0.04831714211397527	-1.273189502952192	0.3753815835355173	-0.319258812138508	-4.502756869917134	-2.044025346825667	-0.5508751540312857	-0.7798490857702136	-2.197434426250312	-1.307360703863935	4.519056683543601	0.4037106066157762	0.02255199902699516	0.02818855246533078	0.01232749934103292	0.01597533890096826	0.06441410498171568	0.04465601943619429	0.04776741304221416	0.04183877773002476	0.002041971179839221	0.03125444501805764	0.2883409819722045	0.2994602092598229	0.2903203117514446	0.320126743209735	0.09212902965558356	0.08095381430424967	0.001201082333585554	0.04253803867241008	0.001182683759999356	0.126666456615746	0.001046057085731216	0.01308059653375178	0.001019067015224268	0.01846799665134313	0.001163741726864165	0.007525687862081804	0.001009518856005538	0.02619069034789041	0.04701275233631908	0.04931808790422835	0.0440236319070473	0.06986528512209293	0.04529185785152901	0.08170490745749812	0.01594042593210292	0.03265782927647388	0.001230081832590363	0.009274465383425244	0.002421961080981111	0.01528750831407836	0.03294254395296512	0.01992987568094933	0.01168258352666719	0.01676841157932373	0.06489742164061486	0.08019208191053319	0.03655921414920823	0.07119014668574772	0.2039288417259609	0.2119275086447013	0.001306663416498533	0.04305406961572487	0.005741120900581215	0.01983218224220947	0.001111219207335825	0.01476678323096534	0.03833115786907951	0.02499501697539152	0.001017015232694068	0.01915783060420699	0.001014554834624584	0.03657947724287819	0.001329281404604285	0.0328685222749437	0.06004127321478448	0.04595936614158097	0.04043855261723228	0.04178358269436665	0.001003333666433198	0.003909809348914411	0.001126623155529852	0.0144397124101408	0.2932294773051897	0.3513993081964447	0.001797862268699236	0.008891459065523964	0.004999659043644759	0.04422859315695962	0.1013334420862721	0.1000664279689189	0.08867230625982843	0.07647835484884465	0.06853547592974472	0.04776104646880042	0.06801182456166013	0.1003261515817015	0.1755926975144388	0.1991766061551642	0.001003778798641015	0.005872787273774975	0.001020512846270694	0.00112278274150194	0.2005184938972271	0.1501706172960697	0.001006455919944751	0.02737220775243678	0.001010435140369085	0.02726711908904052	0.03861298424085457	0.0422137514702719	0.001007983156362751	0.03536469269514341	0.06266002427024027	0.2395985782544586	0.1571353572243935	0.1457943614266074	0.2861411706290422	0.2680680330102148	0.3393614621749861	0.130160979914341	0.3966938199422611	0.1720798613486469	0.001000660167373405	0.004364739798698176	0.001001865336614897	0.006552585545458109	0.0420301495130975	0.0428457803687484	0.01552150824817625	0.03268937041583297	0.3466797744098142	0.3520990873132971	0.05161399249310104	0.08070913578518032	0.001021672464458325	0.009338405216993289	0.001052230957611667	0.01404448534053338	0.2865121251717106	0.2313405503249271	0.2911791001317987	0.2550594333825272	0.001026637375653886	0.01375293199561294	0.00100387272254639	0.003807971112689184	0.2176621419811578	0.120103419228863	0.05187455908524697	0.07189514233290258	0.001005174375843745	0.004147007968395434	0.001013807699982452	0.01910311355401515	0.008981486358100751	0.1124306084505396	0.1027564968417225	0.1235573225221394	0.008387401038408305	0.002898934344602504	0.003713987657666459	0.006088659922200377	0.2962573059229749	0.1286108431287002	0.3125097926150131	0.3742074711833007	0.001001700758981827	0.02597934407636836	0.04882121298889133	0.04254684588679335	0.001003391316801829	0.03017294967379859	0.001002181367421644	0.01284825237038816	0.0010007705546467	0.009728305139616244	0.001001813441958611	0.006669401628482328	-0.005283872647291419	0.0198640796544208	-0.01130677372524257	-0.003108003635397983	-0.06378102105021605	-0.03418078116789467	-0.00509746975564006	-0.01248815712803504	0.001118927593641118	0.001018790519366501	0.05917422971589621	0.04025230498871273	0.001016890530198937	0.3062023570647172	0.3387694735756582	0.06519182932073454	0.001115701125990551	0.001185721300533635	0.001029323684117544	0.001012158991300412	0.00100249373825502	0.001001891236819977	0.05518835694879175	0.06934241092310199	0.0879074444709161	0.004628864234129801	0.001011265611041564	0.001004700049290678	0.00114025627633743	0.001679682255120763	0.05711799306577869	0.0318334832958994	0.2540033444364364	0.001025335084589509	0.001048168636334294	0.00100636893749967	0.001060534155004526	0.001019168658056075	0.001018478325227949	0.00101265670094284	0.05412247362656068	0.03850157984931613	0.00100168876264424	0.001016331549089746	0.3736840138747142	0.001006315816507538	0.001014085744187578	0.1326846233316137	0.1171468162886684	0.09022543838547474	0.1180468451290302	0.2570906107766007	0.001005080397270556	0.001044395059568765	0.2094046730952553	0.001003556477798987	0.001005786667216894	0.04167112781793403	0.001009633632871531	0.0746723517295696	0.1492592733620303	0.2625768528337815	0.2489056034049064	0.2774498683584105	0.00100067732104897	0.001001590135759786	0.001010182329678578	0.04993930671553517	0.2957666898232035	0.1025625640217223	0.001027409627815397	0.001064129445311825	0.2368922981077217	0.2408687094443527	0.001024678104338541	0.001004037858090859	0.1997717924555066	0.06576235903671043	0.001006174270786197	0.001016478939637568	0.001006717484665872	0.1062795158147244	0.01979577735712656	0.01112082674367266	0.2277898152522947	0.2222714538951154	0.001001898877380366	0.03920694244061024	0.001003989414134805	0.001001719323277174	0.001000593989940431	0.001001408927768187	-0.004434529447857796	0.01855423298673295	-0.01202854781267192	-0.001796980021911894	-0.06362769573552715	-0.03953501893385691	-0.006576392883209887	-0.01156070086717417	-5.588543553731085	-1.534852449110171	-1.150089879448761	-0.605325313425199	-0.2775552779720707	-0.3721499101646739	-0.1418870146667041	2.379451477738491	2.245830385164208	-1.228733198955616	-0.1537029057748498	0.0437105478240056	-0.003084748644899997	-0.006256916770851969	-0.07399523025852091	-0.2903428439724822	0.3498986531435123	1.504005939028867	3.043915671577992	-0.6839041662194539	0.007163594239670059	-0.1761508383342724	-0.9435064480202531	-0.5407342245223379	0.6288551389010218	0.1580967071243955	2.439345326828973	-0.1505377922709501	-0.3180993015988985	-0.006175137222278316	-1.182421071342912	-0.005416405477233397	0.1886213848950329	0.001396576252160646	-0.1008638231150737	-0.09066534482116395	-0.001787669639070096	0.09150802273124968	3.475116533464134	-0.06687180551242028	-0.4582659583031628	1.588886759547964	1.303845813517713	0.843761214110641	2.742396252417376	3.967083835563682	0.01415553494565356	-0.0312620290786455	-0.8274354972019974	0.1112551960173999	0.1518182234584519	0.2074336240229289	0.1333969729774456	0.574989049009025	1.145034761652399	0.8125518912904638	-3.574241811776789	-4.805375661874893	0.02103459964407779	-0.01092072814139154	-1.888148651413027	1.775257818289822	-2.668314066604734	3.534375403358339	0.00658305552041026	0.01895358838754866	-3.958634994487018	-3.016301068459313	0.08245693169052089	-0.006352170914732942	-1.788707677121507	0.8017832169492859	0.006951272527328812	0.008144783918069795	0.4646652289969281	-0.06140516661056501	0.2005381005723937	0.2948610652343249	-2.548688008338873	-4.682037993930621	0.3763364044778627	0.1757594151598112	-0.05829249357098949	0.1264847129356444	0.1013406980726101	0.06542003466782349	-4.85235875296172e-16	8.582223445591782e-16
0.06	-0.03644063881602169	-0.01547717736823073	0.09944630307414064	0.2719100746878341	0.9018973830622398	-0.003637417017876495	-0.2512758264065632	-0.05183926937673103	-0.09477165286742158	0.4529914912958184	0.0125585421766447	-0.05486435526635249	0.01704104042518197	0.01031878460362075	-0.09496910432156919	0.4159400535022885	0.1763134016926987	-0.4159400535022885	-0.1763134016926987	-0.4100943701980316	-0.03494157007723089	0.02314113882567575	0.08393916295171105	-0.1543276421168407	-0.0402293499448389	-0.002168158013809926	-0.04156260830722173	0.5362133246436406	0.9190912819874754	0.03672930559702527	-0.007339330854211068	0.8832611428222936	0.007807526539676456	0.6594180476525447	-0.8030859428429451	-0.5744848863387746	1.766904439947838	0.17971968914497	0.1045946949611546	1.164439469334339	-1.185870696837526	-0.7181178909292901	-1.502386918168247	1.06253275009086	-1.908246909840407	0.08959590128536708	1.288594665345638	0.1126203916109072	6.322850537596254	1.853929423433721	-6.322850537596254	-1.853929423433721	0.2368822410571203	-0.355807312071795	0.0325006700156367	-1.368641333090003	0.3782600651778809	-0.2801394762594446	-4.810982853225301	-1.178782914914024	-0.576406776446559	-0.9216245517794917	-2.800091704571019	-0.8170257829031723	2.125559325879542	0.4121423996664387	0.01247672458407446	0.01939975658749424	0.006954171722452765	0.01154945225137846	0.06280674137395104	0.04284201135364542	0.04282476854195676	0.03771059606675973	0.001549524153609468	0.03010337618846144	0.2882865665246054	0.3133931439215962	0.3075289893488235	0.3343585168199465	0.08056862231743242	0.07155459130450585	0.001159072295971268	0.0410234195376631	0.001180982066944566	0.1271066031821902	0.001039888601322564	0.01309639901495577	0.001016424833980444	0.01848950088069438	0.001086225822353473	0.007186441893614362	0.001005781982818729	0.02398076577602217	0.0508916107639396	0.0519201746610141	0.05786625643900626	0.08276742732350557	0.07313344193482568	0.1136922511019107	0.00965474290555768	0.02660276563444396	0.001125092764403238	0.009430592070636186	0.001742120906139974	0.01390262394040588	0.01818219603491047	0.01276559019800372	0.007076111251779067	0.01285999372642636	0.04728896796997822	0.07724682504472606	0.02625824594016566	0.06855578910734438	0.2248032149262631	0.2284318620894298	0.001172665483778164	0.04168194399502489	0.00349515998404838	0.01736882039097161	0.001060973185969112	0.01471847513974393	0.02113231544411168	0.01614837588445371	0.001018002450438115	0.01908299533267669	0.001018637561954434	0.03854835619924599	0.001177362836957294	0.03295118097049724	0.05337557908209434	0.0424803173847659	0.03732959930432852	0.03902885348694636	0.001002526471024575	0.00408915869675152	0.001073804839050611	0.01551754586501828	0.3263591493913237	0.3770513171497257	0.001418468240548184	0.008524916049415864	0.003092948290594096	0.04041107967854714	0.1170115159613817	0.1149300080384534	0.1034929458468841	0.08891797658792695	0.08024005333948639	0.05585716420195993	0.09643131967112774	0.1257899932709409	0.2060848935899563	0.2262417920117615	0.001004636376655823	0.005919141784361541	0.001039934625652875	0.000805799364850842	0.2011140859388315	0.1389740734057306	0.001005106670073546	0.02867063298221728	0.001008382116445041	0.02904384889632964	0.04016706700427241	0.04396927559260433	0.00100888376863919	0.03663125865789305	0.0682105747755318	0.2436239715388433	0.1467152181032557	0.1531887473033265	0.2698038039215596	0.2704033993675446	0.3020757491862819	0.09673945685402431	0.3500396597751598	0.1266184270614356	0.00100067871467559	0.004558069861321076	0.001001802726520387	0.00661381808931457	0.02317679468261281	0.02891796129469425	0.04325681948321126	0.05384942924372297	0.324393930367601	0.323379890369665	0.08464850051606415	0.118737288092497	0.00102623071159802	0.00934114294194475	0.001059231789071062	0.01414198118842857	0.2710565057082098	0.196187123156661	0.2737539042133834	0.2251219020146568	0.001024907264129666	0.01458414959268387	0.001004096778098578	0.003867310287111826	0.2061906779996484	0.1015559198695323	0.05832050262289704	0.07777875174430454	0.001005981255208526	0.004233562194425178	0.001015201301696035	0.01916391550170075	0.005179446717377008	0.1185014692078129	0.104769401959069	0.1229584130871705	0.01741912750506007	0.005122678798291668	0.01001803202900728	0.009813388398899534	0.2684395830069654	0.1042649766948078	0.2808346843180557	0.3322568544587589	0.001001907521083758	0.0301294763287308	0.03906729433793223	0.04102921121542677	0.001003908450070079	0.02967642361815751	0.001001935297548532	0.014246096418399	0.001000677038788466	0.01083977044545074	0.00100159743302776	0.007383326914695176	-0.005014065811093676	0.01822716497671964	-0.01203863108017281	-0.001250202545407663	-0.06336682481261717	-0.03928398622238724	-0.006550743800655931	-0.01099766077194986	0.00111675415096516	0.001020699541584362	0.06191447460184058	0.03404132845813361	0.001014652864860301	0.2733284076962768	0.3435538714192083	0.06439458718479167	0.001112059972491413	0.001174438077785883	0.001035987094287884	0.001014568653530559	0.001002162611398404	0.001001627095962791	0.05618401006310134	0.07985249544158403	0.1246596341144879	0.001147292113861217	0.001011511497249904	0.001004454826624218	0.001190651649347941	0.002220550742248661	0.001033265046426085	0.001015958836892688	0.2676858610776067	0.00102913212544386	0.001041850176169796	0.001006725392656253	0.001086290376971052	0.001019001397256164	0.001026326281466096	0.001012965001719709	0.0378606380907282	0.02986913066043121	0.001001627051532777	0.001016828417675141	0.4074966346539483	0.001007971866924866	0.001016124863139362	0.145339532198178	0.1300152534207337	0.1002628215700427	0.1483659009311039	0.2594056248868527	0.001005910387630333	0.001072786200186114	0.1962663735159345	0.001003710307921139	0.001006426364779839	0.04235161558733024	0.001010019261928258	0.07611172114870289	0.1150204420107279	0.2181931026828517	0.2077786564391899	0.2277050051989456	0.001000714119989734	0.001001838365261005	0.001011773490894062	0.09500806348461947	0.2642045235307106	0.1472855327925394	0.001033846420964277	0.001068725654413875	0.2452323245248808	0.239519145000004	0.001021860765997543	0.001004554537697099	0.1747837237419919	0.06716220866317377	0.001007340439946069	0.001016874650436749	0.001007040189491724	0.1087290068060108	0.033191840476965	0.02117115545861458	0.2035698393420472	0.2154937716838096	0.001002297293791073	0.01792477070512968	0.001004810070375292	0.001001632983244679	0.001000562841619405	0.00100133127669319	-0.005034027156515941	0.01642671629402331	-0.01277553006885142	0.000880987282833422	-0.06282219311356177	-0.04426167492115066	-0.007991193304398259	-0.009225644368253735	-6.269229774133051	-1.620580657687589	-0.7244253676823914	-0.333127630452401	-0.1310147025422892	-0.4640735343920726	-0.08291436995092465	0.1312026024152424	0.3644565472031119	-0.707933007865519	-0.1470979271328856	0.04750581542744042	0.006548665712903668	0.0100708532339282	0.01531199743192753	-0.1519681641278146	0.1878778009081729	1.088368165377037	3.272522032245307	-0.5638784523991218	0.0280177999512114	-0.0957495841560384	-0.5692494983716568	-0.2962641407633079	-1.333330266052562	-0.7389087836229218	0.8273116141976277	-0.124144486631641	-0.1849849078154119	-0.005290295903269757	-0.6209498658961979	-0.010562594389205	0.2080394294210479	0.01288043764160887	-0.6323518303702425	-0.4509957331375375	0.03203103797963016	0.1377815398101298	1.388831789792114	0.005595963230038758	-0.3073705952082182	1.395961175973584	1.194339967182263	0.7888857897528976	2.335513566002135	1.423757527905925	-0.01210773570684165	-0.03166987229521211	-1.387336918747933	0.1552816050648679	0.2105547128596531	0.1526273030259604	0.1170514227463541	0.2133765806616761	0.2278765750183067	-0.4391689613031717	-3.037929186687008	-4.201528080928466	0.01347042920730867	0.03153302535337468	-0.9060335366826854	2.25408222439974	-3.036484464618397	3.972707134198251	-0.01081607030837225	-0.005420369116291997	-2.809374930342591	-2.826915632238379	0.08504177657742024	0.01396066302979332	-1.883333355527549	0.4152655800415082	0.01104826964684013	0.003560034497908568	0.7574182872895735	-0.05985273521959023	0.2216442420040595	0.417485472288798	-2.257543463424058	-3.635917527809604	0.454269902953136	-0.5835783123022873	-0.041016472710468	0.1550602370593112	0.1223863809064706	0.07854604860551864	-9.493536663854368e-16	4.524632192815576e-16
0.07000000000000001	-0.02969920561951706	-0.02318475896168706	0.09328471214762983	0.2893963177217133	0.9038443211526653	-0.002530301761313438	-0.2370876520409189	-0.06322994036268509	-0.1008106082476802	0.4373076648667651	0.0230843016833516	-0.07168028151598371	0.01729585392539085	0.02273254629281659	-0.09344597659109204	0.482834860144162	0.1944006714575532	-0.482834860144162	-0.1944006714575532	-0.4069744818689936	-0.03845063332230927	0.02334488669681017	0.06987572522267683	-0.1505863012906699	-0.04280901893241403	-0.0522061683382269	-0.04817833084609364	0.5309695595312626	0.9095160468315334	0.006499447669638293	-0.01255648867897628	0.8902047263989705	0.01155367267460952	0.6879669467640925	-0.7371050979373873	-0.6517812687819016	1.729489720917901	0.2088058606321848	0.1163078244107961	1.658891576706772	-1.089180723434025	-0.4836279525523112	-1.635936405257925	1.040866099430861	-1.460160572857696	-0.03966111360882476	1.190925272503981	0.1891010687084782	6.999954070718577	1.748706022438669	-6.999954070718577	-1.74870602243867	0.3881085378723453	-0.3445698719140365	0.009419419926393146	-1.434105759097375	0.3706673877566022	-0.2343060660955847	-5.236763518352018	-0.194989368612881	-0.4740147819579095	-1.004325004496232	-3.23565100058912	-0.2732943808296417	-0.7079885008954864	0.3423595462211654	0.006991618896767887	0.01461034550258393	0.004070880420789062	0.009223239670290701	0.0567969555854269	0.03869427518984327	0.03479945621322453	0.03184133881035627	0.001287513702256612	0.0291820550563411	0.2781874507172412	0.3057154887259268	0.3156041160469715	0.3304474561378333	0.0716210522658972	0.0647832102117467	0.001132535575366504	0.03951351594407262	0.001178252047943601	0.1275162566366565	0.001062829535776055	0.01313075851857348	0.001017961579303014	0.01859063161776428	0.001045009034126207	0.007306658834389429	0.001003719815066386	0.0230395256726421	0.05392816813583062	0.05373487481037843	0.07355337073030989	0.09581617245504746	0.1053070209156057	0.1477963926278721	0.005524521835331539	0.02245690466135142	0.001069714989014338	0.009641209456592418	0.001381044194051718	0.01287865903761858	0.01005277304753659	0.008766048511913314	0.00456737288950826	0.01073559739039277	0.02608324460619517	0.06213681951340697	0.01433966894504897	0.06086552060423224	0.2241132114471511	0.2243868843894093	0.001111568814020631	0.04056208465569192	0.002297131610392661	0.01579306426424639	0.001034488344854599	0.01470210874698926	0.01159162150528542	0.01106586845785434	0.001018810964454619	0.01897851073607089	0.005472718767672888	0.04446873691951771	0.001097253054453475	0.0331389086144946	0.04432558992373948	0.03564479030243532	0.03203316533832488	0.03426468639478716	0.001002062368133254	0.004508121321032197	0.001053105223301323	0.01672895546299961	0.3486733487911963	0.3799964586483577	0.005082614643010588	0.01087505543218264	0.002077952146807488	0.0377364687694434	0.1295745269911038	0.1275129533442084	0.1157394956525167	0.09982850172100466	0.08997125197316155	0.06300735278041925	0.1223239394693803	0.1466901438797501	0.2275219602124062	0.2370193504491572	0.00100790134549233	0.005939727553589405	0.001049817604640356	0.0005043918916185668	0.1933500429284057	0.1238221482368833	0.001004542304417432	0.03036904010857992	0.001007268412166393	0.03136047094267036	0.04106723508494832	0.04517282683760028	0.001009846030584645	0.03772408191235053	0.06787370756632591	0.2435725375046458	0.128205762347895	0.1495233887766401	0.2399381056003501	0.2581804659801474	0.2578928636968468	0.06863418250411357	0.2963655947084957	0.08755588808473577	0.001000716120982011	0.004771724893060935	0.00100186541407895	0.006784419858415164	0.01266522806506587	0.02094879740153152	0.06701123410225845	0.07065977325756194	0.299179467940229	0.2929514541930687	0.1139365758243434	0.1520350775012628	0.001034445831234428	0.009308737047845003	0.00388000052475344	0.01692764050024917	0.2394979287500133	0.1690647363349426	0.2397882064264735	0.1966686131188627	0.001030374976696167	0.01552668155427175	0.001004537672754608	0.004069086881916538	0.1876179601560393	0.08357801929278563	0.06244369297175234	0.08101529497005984	0.0010074284255147	0.004321004174047578	0.001016536302548295	0.01918206161101517	0.003150932170217812	0.1265845967133215	0.1041456113979265	0.1204953064715645	0.02080706743706007	0.005383803133841781	0.01278847458805093	0.01118881735831195	0.2316246090895897	0.08113242801958696	0.2540138892409035	0.2994218284441975	0.001001968941693196	0.03533277611751639	0.02717986923861684	0.03296704392520174	0.001004889193248533	0.02931446871456882	0.00100195452642419	0.01587469406245443	0.001000680119297301	0.01210587508823112	0.001001595836304133	0.00818043547484305	-0.003528207382332285	0.0162287414325723	-0.01267590257957764	-0.0004467165121079455	-0.06083594368281425	-0.04397642701340313	-0.008292074136949703	-0.01157317332679894	0.001066144292179272	0.001014486224127254	0.03833139359145257	0.01786164911867499	0.001014187591532522	0.2458886094181321	0.3207741792952319	0.05593693629687854	0.001098850758405453	0.001176230784391619	0.001129622459367097	0.001023784795922567	0.001002056498051881	0.001001528616855472	0.05893402693223716	0.1054327276023301	0.1699462158394882	0.001089318539004287	0.001012530310762236	0.001004454730862334	0.001138998275842977	0.001644292790722954	0.001024001095170358	0.001011864575096975	0.182610825868403	0.001063875449010727	0.001040492231727847	0.001007087200713098	0.001061451264217464	0.001020203226475006	0.01787339622637662	0.001014581902868696	0.02938097267694623	0.02242521849762664	0.001001539061798475	0.001044021270869055	0.3815061571619774	0.01563494093932602	0.001014244590064026	0.1503267787499959	0.1359068547694677	0.1054264251836708	0.1683998535004484	0.2696229545016031	0.001015858513726027	0.001049373579226892	0.165988393114149	0.001004161989828908	0.001005841195771846	0.041951774889247	0.001011548179279192	0.05993238132915724	0.08706268393191166	0.154686150840642	0.1422100078526184	0.1524060284592856	0.001000789677348494	0.001002008732711389	0.001010265407852129	0.09727456602958155	0.2355593945395291	0.1606511884590345	0.001050737322133585	0.01171121283410133	0.1233044772386246	0.1202753237549767	0.001048084152414601	0.001005370442933329	0.1396493834324754	0.0680291616894074	0.001010283173409665	0.001018814927286682	0.001019371276534087	0.09851052944419361	0.01712423931500958	0.01115703927078265	0.1283779303784202	0.1927502152657637	0.001001809128077727	0.009464272650751285	0.001006840325615471	0.001002263520010916	0.001000785263881558	0.00100181660771049	-0.0008376931342205744	0.01407193799934048	-0.01323347208751603	-0.0007053935147565854	-0.05671606300840849	-0.04844066947837558	-0.01027410913922402	-0.01402670904848588	-6.869548842210791	-1.697849739235636	-0.297766724263587	-0.1519582251778289	-0.680175985168038	-0.7123908563549753	-0.09195221413320767	-1.517117707818589	-1.021333060120571	-0.6583621230498966	-0.1523769584778648	0.03625738921639116	0.00345371997915379	0.01139440411567201	0.01295557433196824	-0.04642577815566784	0.1725857181008788	1.487019208082335	3.52204680222636	-0.2937392685024493	0.01853843383789512	-0.1003878077804593	-0.2700432812751839	-0.1501306710774514	-1.491609930382463	-0.7131746567660051	-1.675370563553062	-0.1014488555050403	-0.1289748903882909	0.0008729801541406519	-0.3990945055022739	-0.01096559447118462	0.9156795622478546	0.02389996216686781	-0.7082948991918459	-0.5057107808825463	0.04648251347007832	0.114196641103723	-0.6410040446940903	0.4418309410710266	-0.2270528735500016	1.104657734453423	0.9751015056550625	0.6381843686244225	1.852636755927009	0.7668117255883052	0.0088225764683614	-0.02738715625854072	-1.617299271233063	0.1891549994643447	0.2587399388499447	0.08998257987519533	0.1002768379348567	-0.2167752886580852	-0.9449183905589957	-2.028924919170128	-2.599843927214494	-3.616417015045113	0.02579501536830896	0.01190570929839551	-0.6532558367908412	1.165334162294868	-3.04082739514923	2.736513882511361	0.001281649800542242	0.5107981195875304	-2.844434408933869	-3.010479720708912	0.1040761867683986	0.02743957187377823	-1.700850952465178	0.2380857275670208	0.009217959132141747	2.271112496783658e-05	0.8648837228253835	-0.4121211189584847	-0.1369821991869835	-0.1019593140732817	-2.413929508272183	-2.999965905607949	0.5938737522607367	-0.9528905788873421	-0.02916003812764375	0.1711583319018322	0.1310599165883552	0.08126393728228308	-6.120664096097811e-16	5.898060973131215e-16
0.08	-0.02269933277842545	-0.03019277376875994	0.08653171830213227	0.3064827801879899	0.906056258908725	-0.001321671168479167	-0.2183840714141823	-0.07356122830702648	-0.1043233072670655	0.4202416024383501	0.03334080312886889	-0.08417201137894378	0.01622725990570642	0.0340726420538737	-0.09124516466292663	0.5548160005154628	0.2109911519995019	-0.5548160005154626	-0.2109911519995019	-0.4023119371781455	-0.04180425821487801	0.02335293753873308	0.0554558568421662	-0.1469011086077808	-0.04488570616381978	-0.1077063145147288	-0.04647495119452977	0.5266996582858984	0.898786731395788	-0.02777913680841211	-0.01374299044639889	0.8696784549973574	0.01476017184211958	0.7111059765699282	-0.6631725855662522	-0.6927654701361274	1.686948326427337	0.2327196222718283	0.1248977622153973	2.067520721552832	-0.973994088515	-0.2128666187546386	-1.7788341180406	1.008681137852963	-1.04340763250619	-0.1750856026927423	1.073861479714323	0.2481572311479517	7.340117283481693	1.554571578852542	-7.340117283481694	-1.554571578852542	0.5454135134191808	-0.3247196415662323	-0.006638735803719423	-1.439927463383902	0.367030436514038	-0.1795431250520945	-5.903410023642284	0.4850375231731328	-0.3816340030443712	-1.152440607741822	-3.609837014703709	-0.01089457143465117	-3.368411669778482	0.3042130061818371	0.004147354309192129	0.01215822460294772	0.002605314007241262	0.008113420959568433	0.04264555724696063	0.0296056225512871	0.02277091314870458	0.02341052015033307	0.001156160912911553	0.02845228475259601	0.2619198549820521	0.286043108439835	0.3131961108793604	0.3164385680876387	0.06276569782015362	0.05814697059623643	0.001112663109597553	0.03802599703025263	0.001177783752177061	0.1278684012415297	0.001121127876194511	0.01322808311390916	0.001023339824717415	0.01874217116172022	0.001024353612709099	0.007530037052431388	0.001002639980448619	0.02284933178075977	0.05681962093856562	0.05532235880575518	0.09314987038865953	0.1118205784281721	0.141435894481271	0.1836079977320257	0.003387163072401987	0.02015906973873426	0.0010425412600476	0.009890015879375281	0.001200258020260354	0.01206797955721574	0.005793648081725876	0.006577035723924974	0.003008671349662248	0.0094270694121972	0.01434713318423768	0.05135584463365276	0.008018169586297565	0.05601170117669432	0.1919733245247897	0.194143182631342	0.001098400126766388	0.03962053739952247	0.001693974999152239	0.014813151126032	0.001021431687939044	0.01471305399886321	0.006577417258031858	0.008095628052838784	0.001019816226716026	0.01885105804891602	0.01595985272457914	0.05565480439649417	0.001058009634782946	0.03341387763401491	0.03540116723340826	0.02884359313900953	0.02566467217185552	0.02883717595753044	0.001001786416999496	0.004913229498024534	0.001056360762223887	0.01799540391344443	0.3547329199983058	0.3674072251632763	0.01410435066243972	0.01690951542579056	0.001567086750525308	0.03587999646879748	0.1388724958102389	0.1367037597130417	0.1251694771353503	0.1081667356254638	0.09761361722612098	0.06856150042815741	0.1449708411943974	0.163005132392827	0.2444652379005973	0.2422791778438294	0.001014509503893542	0.00594754705204768	0.001043045572757057	0.0002825455615342029	0.1769312048046416	0.1071430648568387	0.001004486217596414	0.0325488365566389	0.00100641910497079	0.03433805252215764	0.04136187117314196	0.04580691986814748	0.001011091757597937	0.03861206761238437	0.06043769589598381	0.2394262277425549	0.1052977622940079	0.1346109772880787	0.1967510311355596	0.229354756924265	0.2040566492897339	0.04440821343134729	0.2326199568028584	0.05418134074786089	0.001000772612550799	0.005004658933242601	0.001001981968937121	0.007038299891915584	0.007128282128859487	0.01654371266205835	0.08043860927031429	0.07830306416815662	0.2722710356999411	0.2627308499777125	0.1355625242701673	0.174460828441853	0.001047000570666697	0.009305711104198136	0.01054554275271193	0.0233228613423217	0.1729075621789092	0.1347117954793275	0.1725333920902399	0.1619775561247191	0.001046224964091993	0.01667790474861625	0.001005166166512464	0.004437000043439959	0.1622498010489932	0.06776681696736099	0.06508286429884504	0.08266131954479453	0.0010096237432552	0.004473478034158856	0.001018174083680895	0.01916344020257727	0.002132648123159754	0.1359126738445854	0.09946206448925414	0.1151289400868628	0.01473763201832957	0.003031778328693704	0.009268115478365391	0.008583009444094644	0.1789984013984695	0.05508712179632259	0.2280056265345208	0.2708799717364945	0.001001755429432067	0.04215662532308057	0.01669020856373707	0.02349069097478738	0.001006394953243808	0.02913751225319731	0.001002279564449815	0.01767924385943678	0.001000792926671817	0.01346547615599288	0.001001837827272259	0.009016371137505313	-0.000235365224548367	0.01399274805473464	-0.01319362109182233	-0.001236475032733593	-0.05592156323611105	-0.04832657031522323	-0.01039446147226574	-0.01496572063190369	0.001015534433393385	0.001008272906670146	0.01474831258106455	0.001681969779216371	0.001013722318204743	0.2184488111399874	0.2979944871712555	0.04747928540896541	0.001085641544319493	0.001178023490997354	0.00122325782444631	0.001033000938314574	0.001001950384705357	0.00100143013774815	0.06168404380137298	0.1310129597630761	0.2152327975644886	0.001031344964147358	0.001013549124274568	0.001004454635100449	0.001087344902338012	0.001068034839197246	0.001014737143914628	0.00100777031330126	0.09753579065919936	0.001098618772577593	0.001039134287285896	0.001007449008769943	0.001036612151463869	0.001021405055691235	0.03472046617128714	0.001016198804017683	0.02090130726316426	0.01498130633482209	0.001001451072064175	0.001071214124062968	0.3555156796700065	0.03026191001172717	0.001012364316988689	0.1553140253018138	0.1417984561182016	0.110590028797299	0.1884338060697929	0.2798402841163535	0.001025806639821719	0.001025960958267671	0.1357104127123635	0.001004613671736662	0.001005256026763853	0.04155193419116376	0.001013077096630125	0.04375304150961158	0.05910492585309542	0.09117919899843228	0.07664135926604684	0.07710705171962541	0.001000865234707252	0.001002179100161774	0.001008757324810192	0.0995410685745436	0.2069142655483477	0.1740168441255296	0.001067628223302897	0.02235370001378879	0.001376629952368436	0.001031502509949378	0.001074307538831652	0.00100618634816956	0.1045150431229574	0.068896114715641	0.001013225906873259	0.001020755204139769	0.001031702363576449	0.08829205208237648	0.001056638153054205	0.00114292308295072	0.05318602141479314	0.1700066588477178	0.001001320962364385	0.001003774596372884	0.001008870580855649	0.001002894056777153	0.001001007686143712	0.00100230193872779	0.003358640888074793	0.01171715970465766	-0.01369141410618065	-0.002291774312346592	-0.05060993290325519	-0.0526196640356005	-0.01255702497404979	-0.01882777372871802	-7.348889167529946	-1.839088811634038	-0.2569673306272151	-0.08984885637929234	-1.119197997493052	-0.9763858151160232	-0.04460420427587349	-2.267742415669232	-1.655108926413179	-0.6809047124157231	-0.1426209911787947	0.03600404550882124	0.0191416840565013	0.02015261461113244	0.03594425288530716	-0.001758921828261255	0.1424345701106332	1.679500333693579	3.614014747883727	-0.1942732423039898	0.03565560731656574	-0.05309249967916636	-0.20714371875123	-0.1330904691956347	-0.4675241357395763	-0.1716189685080706	-4.412433197411714	-0.08848206999892647	-0.06581631011330658	0.0001720330224908243	-0.1984964615791847	-0.01515621285429463	1.261176780761981	0.03032871274622183	-0.625485846589286	-0.5836644021570554	0.02926014852196089	0.1487893103028232	-1.718043206950566	0.742460085398261	-0.143742873516673	0.7175333885892312	0.6798817214585534	0.4696776036086557	1.418481146855648	0.3202113193612189	-0.01466098986076187	-0.01575764366561638	-1.692768560987389	0.2515594694042402	0.3427466194889672	0.03873566013620115	0.07608391186161502	-0.6055985649158561	-2.021534017356662	-3.759724095000217	-2.262068131258118	-3.063929752963479	0.01732623089591263	0.04818867823334761	-0.1932177059447174	0.42067160375088	-2.994918072370414	1.798299440563098	-0.004940080217779211	0.7164919369341085	-4.255485737121963	-4.074469251908283	0.1267800231287585	0.04718797637353387	-1.449993705263136	0.09716184983739919	0.02405464574469623	-0.003793468734788993	1.006408212440635	-0.6405046890387616	-0.3009855861355298	-0.378761902437137	-2.840094973032764	-2.777283666437916	0.7783797863088483	-0.8664154443401578	-0.004016784267017364	0.1902506676446944	0.1410856659027497	0.08631146910838992	-1.629551926669278e-16	8.029306502250366e-16
0.09	-0.01566174291923896	-0.03655052846018157	0.07973518981783473	0.3231233901342613	0.9084594075123705	-5.629504525107048e-05	-0.1959201860121273	-0.08285969255611017	-0.1049275449262921	0.4018806783791641	0.04327412937347637	-0.09287777701710671	0.01401284362295782	0.0442693361748184	-0.08874652603562272	0.6285466241905456	0.2252961624366375	-0.6285466241905457	-0.2252961624366375	-0.3960356242993337	-0.04491939764059172	0.02323850594157725	0.04127043090837562	-0.1432134351904371	-0.04639056794088971	-0.1699619146051625	-0.03931905143043149	0.5231353778792869	0.8861130040136589	-0.06569960112853111	-0.01378998753958342	0.8207738320232477	0.0170946840937764	0.6842114015238986	-0.6125613867833858	-0.6543938666249253	1.640945279964995	0.2455010820292237	0.1271610276361535	2.416239801190605	-0.8924060012948444	0.1116702047460611	-1.879217845576468	0.9768628730159185	-0.7141789930028267	-0.252871340907806	0.9682913881698336	0.2400735591275036	7.352929461276261	1.304381776658097	-7.352929461276262	-1.304381776658098	0.7044089799900994	-0.298671439979838	-0.01646930067188075	-1.397429774720595	0.3705874585957616	-0.1233236905989169	-6.355059632418521	0.9287804451116463	-0.3255145311760902	-1.376537811513124	-3.506095675797798	0.002075722132895286	-6.335984602373017	0.1693618256687958	0.002619318340496016	0.01082742899695737	0.001824335014474555	0.007565664525433723	0.02809685521542397	0.02026595527793162	0.01268052850783337	0.01560469726016553	0.001086585882334955	0.02789251932733444	0.2427166595124161	0.2619377841937843	0.3045321261884739	0.2990055654956658	0.05514929985566456	0.0522195543790484	0.001096858242883157	0.03662946512496808	0.001175679305212577	0.1281144362884337	0.003359042083575053	0.0149928219608473	0.001032890380408923	0.01895078727665499	0.001013418951592706	0.007840704394857028	0.001002056943893553	0.02310600644817154	0.05709340100987471	0.0549685124687015	0.1130592046104222	0.1282088600261022	0.1865832764217527	0.2260534882791193	0.002235357083248606	0.01877901056942853	0.001029644151465613	0.01016047573604772	0.001104446366769251	0.01139924409920084	0.003498794776271217	0.005271410504780339	0.002059033341610996	0.008619640295817863	0.007942319709424387	0.04613406696281592	0.004618717458806349	0.0540123656219739	0.1565385282753086	0.1537305291631297	0.001090273647307696	0.03878958805992102	0.001373820239588216	0.01419197855669279	0.001014761716164209	0.01474541445441663	0.00388211431691962	0.006274405423717566	0.001020809194658591	0.01871890715378002	0.02972579431908916	0.06906837498425858	0.001038135950181265	0.03375009111527828	0.02626938296524717	0.0225879604538264	0.01889566291983584	0.02318709356786069	0.001001633909329173	0.005274164751827208	0.02182003172913843	0.03676210188084801	0.3504612379824542	0.3483591872195477	0.02926457585691144	0.0263118054023442	0.001294806699214596	0.03456820293648304	0.1453573408882621	0.1424253060920499	0.1319573583961861	0.1137275524031252	0.1031274354699268	0.07241613056315671	0.1603697923236408	0.1727740215895721	0.2520944077017875	0.2417290731017023	0.00186343535484024	0.006630325145102439	0.001037444046813651	0.0001817897588548578	0.1624482698895788	0.09346851620056133	0.005735687058060556	0.0400547523129608	0.02136472863996704	0.05865029834298135	0.04085763367244973	0.04559191336073207	0.001012415856629037	0.03931656845801011	0.04927667526217842	0.2314726448635949	0.08993681365697068	0.1143067297488146	0.151357758850505	0.185661588797199	0.1482963225729133	0.02489854525967798	0.167968657134707	0.02815368345846439	0.001000833967625851	0.005259775187360888	0.001002109373953706	0.007361455381593684	0.004157064756176277	0.01413793981279115	0.09064403245512051	0.08292284146205649	0.2454691914807462	0.233609337911566	0.1483208338523208	0.1875236854314339	0.00105898834175576	0.00939563556780413	0.01969909169039708	0.03188962702315706	0.1053574376427505	0.09272967742966959	0.105001026726206	0.1181973134883942	0.01814301344355822	0.03698744071652641	0.00100579821761648	0.004968495643006987	0.1391166953782069	0.05566072722523005	0.06604619381039929	0.0827394498164442	0.001011989514257062	0.004762109453298049	0.001019796728419051	0.01912745794081567	0.00159974681663306	0.1457905287987447	0.09524057757162629	0.1102219079403773	0.008882150366730377	0.001118583819802353	0.007215109348135148	0.006938407106786453	0.1246954332869502	0.02906573290033032	0.2060699872199883	0.2442485607054877	0.04455237710194831	0.09224989833719796	0.01787116346549368	0.02104690874349255	0.001008286052932151	0.02922872228502459	0.001002618055851449	0.01961094772111696	0.001000911349345434	0.01488149390077377	0.001002080234416404	0.009861617010286747	0.002526772132521939	0.01166536244630819	-0.01365158307410598	-0.001423006537997057	-0.05079511347267259	-0.05215625032442513	-0.01245260724449486	-0.01675142762512027	0.001013208557285151	0.001007249724023861	0.007880796580504307	0.001351992871950214	0.001014506842575801	0.1973699792635614	0.2779618380287045	0.0439577507589896	0.001075973063307607	0.001169650135376711	0.009487854904067079	0.001051146895596714	0.001002113600906537	0.00100146716144091	0.05377085076676506	0.1495972000955859	0.2963617063644128	0.001025532397155314	0.001018481107955339	0.001004868646022528	0.001067417895786071	0.001062139581443613	0.001013198903632028	0.001007115656301601	0.09918028720461884	0.001067594977661045	0.001040640502591681	0.001008133947717494	0.001025812943715554	0.001022212831462996	0.05410503548960575	0.001018509133357399	0.01133746026358659	0.008177641144917489	0.001001495612343912	0.08114428813993649	0.329174629506221	0.05987307594202426	0.00100979982836099	0.155220410519177	0.1422468961829745	0.1110063236710058	0.1806762557036134	0.2536531401054251	0.004206040568076144	0.001036396671219965	0.1418307984927469	0.01891965968187172	0.07949886752906117	0.03914937822557723	0.001014400300134119	0.02830215683903779	0.0765370268619785	0.06454968015638987	0.03884450910490189	0.03907464153163214	0.001000925385870743	0.001002295146095827	0.001008870644481484	0.108536592735284	0.1853765599208205	0.1622111132222059	0.001074713100904417	0.03597834354285447	0.001190774584158499	0.001017316451991046	0.06669056031319805	0.001006684118142284	0.1015253857282729	0.06587706255183834	0.001015488612702803	0.001022103348274825	0.001053091341213905	0.09032319428103806	0.003774218272699038	0.008286841098339916	0.02709428620235904	0.1653932091822004	0.1736662094606239	0.03448040156346047	0.001011424684274149	0.001003034835676942	0.001001057349172268	0.001002358358684811	0.004623414485262708	0.009296539031067275	-0.01407768023071152	-0.0009145238237257315	-0.04581680816483621	-0.05561519936468948	-0.01442721883297883	-0.01687605773549418	-7.687917975630398	-2.129785382244208	-0.05440848292606121	-0.02925673954129492	-0.7836227119256406	-0.5949027261280367	-0.05832462855276178	-2.508193729993724	-1.815755949544474	-0.5191516792271312	-0.1336723726297466	0.01570226585813793	0.3172014638439928	0.02177500335238542	0.03006114486494396	0.04954711388776896	-0.1936781088681771	1.602056348847247	4.816038452490375	-0.09582392087310497	0.02260568861097083	-0.07114496631859553	-0.0779532378506652	-0.04467850437157084	-0.488409353923252	-0.186060459914917	-3.539470925933287	-0.07808698838432949	-0.05467589841231327	0.005233720771166354	-0.1561722339362625	-0.01175745963578679	1.405419567219211	0.03604151650775952	-0.6253766827566593	-0.5544723272343514	0.04004846902475517	3.26400168562929	-2.074645971647306	1.125006547153151	-0.116106738879339	0.4291956563723416	0.4331612034473219	0.3019701914876906	0.5588087468288215	-0.4431770900621941	0.1333883276094847	-0.003807124758196433	-1.036762416512021	1.189042505525586	4.112404708026787	-0.07725925829021754	0.06524604855051004	-0.9755391082618375	-2.038090682790993	-4.87242141724309	-1.619713899405526	-2.093896613383976	0.03032739301520105	0.02581470666362598	-0.2351538248637794	0.4969071176670203	-2.821142036385468	0.8294621949315006	0.02090387202740231	0.9706356932324728	-3.655490323017192	-4.257346790191609	3.726393022511916	0.06195163049054371	-0.9713258343382781	-0.07606902402248529	0.0369142520174354	-0.003285984881016191	0.9696191230006339	-0.3524392239799983	-0.1012258427368149	0.01804122108917442	-2.247259851129182	-2.527540778157946	8.207833811845745	0.2188373049152504	0.02682089667651577	0.1955824216427934	0.1415740625330192	0.08273450075545571	-2.668411495810922e-15	1.410973490200397e-15
0.1	-0.009259116622816714	-0.04252766218573408	0.07368676817160291	0.3392971181300511	0.9109181002207478	0.001201220688364045	-0.1702396065437214	-0.09154349313278558	-0.1016968808154076	0.3829399024912235	0.05285563582813502	-0.09878426119652924	0.01146835934653854	0.05349475069113922	-0.0866736321840955	0.7008130299358157	0.237037812894334	-0.7008130299358157	-0.2370378128943341	-0.388332559225432	-0.04778495094252582	0.02301911718437723	0.02750182032071971	-0.1394876952030669	-0.04739006918046326	-0.2309544999225805	-0.02824658198299435	0.5203035186044089	0.8713713163089357	-0.08853784685391509	-0.01368986461703812	0.7444893294033109	0.01828085598588364	0.5841132640170629	-0.5870483923924287	-0.5431441025229841	1.593571936331009	0.2438284432181402	0.123325684292801	2.710859534823022	-0.8510613540333463	0.5541137352675808	-1.894804483791524	0.9383171798632125	-0.4835513407581153	-0.241099201426404	0.8796055587859968	0.1630082759920007	7.047273697519156	1.041899582964739	-7.047273697519156	-1.041899582964739	0.8307639524372115	-0.2748024168102143	-0.02763016781304983	-1.356564394157041	0.3746437505194214	-0.07847101754616959	-5.650807069039121	1.268351459840906	-0.2351497766976313	-1.566032672260566	-0.5933932957567107	0.01852943171131432	-8.844387598943937	0.07454493427192868	0.001848455195013153	0.01016572109732573	0.00143194517798755	0.007337199986869722	0.01687204264193603	0.01323542321782279	0.007210584354090733	0.01130998636356126	0.00105219504139242	0.02746627722601435	0.2224835016391952	0.2367818079109044	0.2919155632832519	0.2804381619454877	0.04930892603719266	0.04747247404758901	0.001084122127652377	0.03541280992262498	0.001170439842388443	0.1282324325984154	0.008569562877691865	0.01924001996104638	0.001046740308169302	0.01918175912829919	0.001008035735625428	0.00820869853503191	0.001001784094411	0.02376933923005838	0.05364889889782104	0.05183931120145528	0.1318895346345905	0.1439397126642133	0.2428387546752589	0.2787478686009406	0.001653374075589143	0.017960884734956	0.001025665371546565	0.0104255161434556	0.001056747850079744	0.01083527274294794	0.002328219945851515	0.00453853271145244	0.001579113861605378	0.008207836318929313	0.004635031879099658	0.04335609844528161	0.002889618660415288	0.05313424562881749	0.1344477927118776	0.1259662955186248	0.001070694254290243	0.03805121382257665	0.001214299116682429	0.01379447926462969	0.001011770906423948	0.01479640166794636	0.002510888994145538	0.005163699980292005	0.001021709519766167	0.01860623898339129	0.04578001813631056	0.08344084034944457	0.001029358502896668	0.03411725862419639	0.01677685305383596	0.01634133963768988	0.01202456235230865	0.01758532438369406	0.001001579975725407	0.005656630214243262	0.06906922349866289	0.07646446567505819	0.3388716856435153	0.326252673933287	0.05073088148560549	0.03914981911366726	0.001157258672163395	0.03360804357254809	0.1491740776675862	0.1453360682236872	0.1361225244088158	0.1168475510818822	0.1064542187095741	0.07461533961984096	0.1664596751078045	0.1746515484161123	0.2476079019170547	0.2331567395970742	0.003872382417008914	0.008258747986992793	0.00103986458244756	0.0002181309086115417	0.155809737323983	0.08651539160171928	0.01687462911243808	0.05511806314046103	0.06773648108476239	0.1084401899497136	0.03946875207153775	0.04435128876892435	0.001013739504265361	0.03992558440913403	0.0359049069039924	0.2201070236296045	0.08837264092378015	0.09387365978636225	0.1110430623486749	0.1340360908428006	0.0959630535973227	0.01241696751664107	0.1090422284848498	0.01325751031081825	0.001000894720431306	0.00554381425529808	0.001002231096513899	0.007742039764415256	0.002649398273019601	0.01289629694568221	0.1001823105303756	0.08811367177425547	0.2199068046472799	0.2064728553394714	0.1511404001126645	0.1913538770920512	0.001068523444573165	0.009683366526514792	0.03083271755079377	0.04221106508696148	0.06099116977072423	0.07131094001483226	0.06073180043542229	0.08531527002418864	0.05729629911484491	0.08703108224002765	0.001006363093811501	0.005732842392264252	0.1235094486848595	0.04833826845709095	0.06523019584689524	0.08124927449404454	0.001014303716753583	0.005276615353194247	0.00102128205422003	0.01910006048286372	0.001343360851394797	0.1553141831967865	0.09366610730845146	0.1078494059328296	0.007197429179910264	0.000615810932075685	0.009688201812592586	0.008307829588151738	0.07840183110889708	0.01248038387446906	0.1901478794556648	0.2207583114054456	0.1405508572479603	0.1856644814666178	0.03441610523524462	0.02469100320977357	0.001010508810935302	0.0297651723076086	0.001002857640703505	0.02158073863132168	0.001000995374632493	0.01628608099624508	0.001002229600638178	0.01067099705876564	0.004290666983003981	0.009275820127775105	-0.01406174781788778	-0.0005670167140043056	-0.04589088039258046	-0.05542983388021828	-0.01438545174118967	-0.01604551929404323	0.001010882681176925	0.001006226541377575	0.001013280579944069	0.001022015964684059	0.001015291366946858	0.1762911473871355	0.2579291888861535	0.04043621610901378	0.001066304582295723	0.001161276779756069	0.01775245198368785	0.001069292852878852	0.001002276817107716	0.001001504185133669	0.04585765773215714	0.1681814404280957	0.3774906151643371	0.00101971983016327	0.001023413091636109	0.001005282656944607	0.00104749088923413	0.00105624432368998	0.001011660663349428	0.001006460999301943	0.1008247837500383	0.001036571182744498	0.001042146717897464	0.001008818886665046	0.001015013735967236	0.001023020607234814	0.07348960480792438	0.001020819462697114	0.001773613264008928	0.001373975955012891	0.001001540152623648	0.16121736215581	0.3028335793424355	0.08948424187232136	0.00100723533973329	0.1551267957365402	0.1426953362477473	0.1114226185447126	0.1729187053374338	0.2274659960944965	0.007386274496330575	0.001046832384172258	0.1479511842731304	0.03683470569200672	0.1579924790313585	0.03674682225999165	0.001015723503638116	0.01285127216846398	0.09396912787086162	0.03792016131434745	0.001047658943756913	0.001042231343639069	0.001000985537034231	0.00100241119202988	0.001008983964152773	0.1175321168960244	0.1638388542932933	0.1504053823188822	0.00108179797850593	0.04960298707192015	0.001004919215948559	0.001003130394032713	0.1323068130875645	0.001007181888115009	0.09853572833358842	0.06285801038803569	0.001017751318532343	0.001023451492410479	0.001074480318851361	0.09235433647969965	0.006491798392343873	0.01543075911372911	0.001002550989924936	0.1607797595166829	0.3463310979588834	0.06795702853054805	0.00101397878769265	0.001003175614576732	0.001001107012200827	0.001002414778641832	0.005888188082450624	0.006875918357476894	-0.01446394635524239	0.0004627266648951286	-0.04102368342641725	-0.05861073469377847	-0.01629741269190788	-0.01492434174227033	-7.904413847342942	-2.641044014635907	-0.123149789355136	-0.0259904772651405	-0.6573709548436782	-0.2741634164033753	-0.01789953948757648	-2.477872823035057	-1.881989118054232	-0.4448375352699754	-0.1066456505905131	0.0103962981243366	0.5156335147086925	0.02462376195301772	0.04740961243515033	0.07957270106675204	-0.4126364159278957	1.548014541729777	5.663792702829244	-0.08188657533728734	0.03457171746365671	-0.03213967932678791	-0.0925942335878689	-0.05396544129741567	0.02123769492096546	0.05262414380473344	-1.882749232670224	-0.06996704954750338	-0.0210816546581358	0.003897384617789786	-0.05639302443979934	-0.01125966826003009	1.452955736246295	0.0365195182771829	-0.6236834727799702	-0.5740017610564507	0.03356619024463674	4.335922475664139	-2.329738275456985	1.429604832352143	-0.07341603984079006	0.1553765391150599	0.1917181016776695	0.1385933879456457	-0.1597913271853352	-1.284234433139002	0.174467959906358	0.01166174682160432	-0.3484837495003387	1.763038483640064	5.438275776670671	-0.1663879567422717	0.05698693296124405	-1.288006235921914	-2.047298501994316	-5.346190060466723	-0.8564500455316472	-0.8376329246134119	0.02311079365992641	0.05967445686205022	0.0396082904869923	0.5348822074106938	-2.597912173560049	-0.04823362522961276	0.03462121880316626	1.067426413527932	-0.1428096101578372	-1.89482941748442	6.073601134246993	0.09375820631157897	-0.4932675104647674	-0.2164992689724538	0.06922954189617951	-0.002076507655162321	0.9355681012171541	-0.133598661251232	-0.01890126190261009	0.2240430612975681	-0.952886999006556	-2.149051320244979	9.442641809369324	0.3511598951750119	0.08503121388434086	0.1978680773496002	0.1387995360408323	0.07913830424788601	-5.750368778484058e-15	2.096073556919846e-15
0.11	-0.004200063926641335	-0.04821896288935456	0.06906969028068949	0.354995622404508	0.9132983047634524	0.00238461453195253	-0.1418046639725285	-0.09968394028465882	-0.09325730563327722	0.3642735562602265	0.06183960289843045	-0.1030434669267432	0.009465192423101641	0.0617762554737787	-0.08569348927097403	0.7692661898370442	0.2461805719143004	-0.7692661898370441	-0.2461805719143004	-0.379550388155539	-0.05042718333968284	0.02268168684663394	0.01405312959256932	-0.1357420975477142	-0.04801079770801362	-0.2685330786301243	-0.01463159215980461	0.5186165970472222	0.8550816645775157	-0.06472095844679936	-0.01339363905044385	0.6587370586786937	0.01862922559767179	0.4293273336974027	-0.5433340851917722	-0.375673969006345	1.5465677820235	0.2326563803390464	0.112256725969909	2.971680015238718	-0.7583715012420054	1.117533013339855	-1.841034564053893	0.8473831831866354	-0.3856258920481406	-0.1599980216079732	0.7695144760273633	0.02829814240652108	6.634248382269548	0.783354939805241	-6.634248382269631	-0.7833549398052441	0.9224109931375007	-0.2540964529269652	-0.03982985328599974	-1.333380843229594	0.374127391940745	-0.04706402642617328	-1.909932540373255	1.432891776603128	-0.09607355470618005	-1.687573633706789	4.933545586177342	0.04102831118388857	-8.161748569821393	-0.001095111604457806	0.001438454887404892	0.009840424110842808	0.00122347434320609	0.00727558889945669	0.009281412155422206	0.008556395133285344	0.004204743069288086	0.008947493181654316	0.00103432936038246	0.02716471654246859	0.202202817159211	0.213205910551566	0.276744453331462	0.2623370120107624	0.04526709939398096	0.0440879146350167	0.001116052385727499	0.03450766693404872	0.001164967479624958	0.1282620569136981	0.01259023557648006	0.02342195094563142	0.001055065510296777	0.0193959387171014	0.001005312431435938	0.008594579923425025	0.001001676159709023	0.02467062702232327	0.04778249917276105	0.0469222720340101	0.1446909146904764	0.1555791367845574	0.2950944402417228	0.3281711163468057	0.00134282309927818	0.01744027679269946	0.001027639032928108	0.01068546933207429	0.00103194937570681	0.01040938590172074	0.00170044827321016	0.004059386706913845	0.001322765985990051	0.007994166869157542	0.002869556723422213	0.04235031794134773	0.001969671156211683	0.053154588037161	0.1172197123758219	0.1086682961239781	0.001051479225522312	0.03727527791586559	0.001130616705319325	0.01355519816311826	0.001010685109852695	0.01487042459935623	0.001778912774174865	0.004412803304281061	0.001023302607734373	0.01853100686550721	0.06114160047828735	0.09676183448916778	0.001025361702728185	0.03448681211285039	0.009501776861637761	0.0112723186301802	0.00685409958305008	0.01326371733800772	0.001001608377239756	0.005993228783426344	0.1168569508008738	0.1207925808012581	0.3223030152786215	0.303401656984302	0.06725775685223823	0.0525738329325064	0.001083518201707612	0.0327919608002795	0.1515703828856409	0.1462732898088379	0.1388393251745696	0.1181928846972638	0.1087129188013717	0.07573258866044533	0.1641267684600699	0.1685751616832424	0.2351240787388044	0.2168632612631731	0.004745885775975617	0.008958150324070994	0.001532265090880707	0.0005009966269592259	0.1542207730896067	0.08400026620061432	0.03529845431945806	0.07412437405464004	0.09534120579252535	0.1354019055072569	0.03649499119664412	0.04143922169563498	0.001014796949808569	0.04048012460015803	0.02599095756199985	0.2085104660519226	0.080154849024556	0.06999401746760396	0.0761731026609571	0.08558212437930628	0.05867052806717277	0.009070380898704797	0.06982792265093675	0.01244913163479965	0.001000979869905687	0.005863904983679801	0.001002541995892411	0.008235994048726106	0.001848945443839659	0.01238272340037548	0.1078712024992938	0.09265620704523696	0.1953816655329684	0.1812284911231359	0.1468944630126914	0.1878399957426521	0.003485880183896602	0.01247242775743536	0.03882864816115261	0.04954533878802556	0.03425630566638029	0.0723392116952104	0.03386557404414852	0.07528508981962596	0.07932993139558911	0.1246902724494896	0.001008009620950901	0.006834951887528339	0.1119092452464407	0.04355778662349225	0.06261765709067781	0.07813360064938983	0.001018123950245768	0.00600200900807261	0.001022753560224934	0.01909455480874942	0.00121088742074414	0.1639306728048006	0.09382793133310313	0.1071698240846424	0.007898515434005642	0.0006948585112126371	0.01469873734300008	0.01138327209145828	0.04436107659661758	0.008468234196560525	0.1769694535117695	0.2010880109749921	0.1905701037369654	0.2232233528229633	0.04163230596698254	0.02218894689717297	0.001013819887628066	0.03091884450471325	0.001003014738114892	0.02358126721486295	0.001001049767363238	0.01769055968016063	0.001002305891413826	0.01146950501249366	0.005331522055228725	0.006602071637032964	-0.01441627834888217	0.001237886843161627	-0.0414838123324528	-0.05769462117429031	-0.01587050993296256	-0.01492482380905103	0.001010551812665394	0.00100626382729625	0.001010188017833359	0.001016508532530283	0.001016108667432666	0.1586064295499092	0.2383734124900879	0.04029708680388989	0.001219510288794019	0.001157570317653495	0.01619491543551788	0.001059024745423474	0.001002648793791342	0.001001614303960715	0.03608737673736453	0.1603961307650563	0.4056644078509638	0.001018413520901119	0.001035006634993592	0.001006861701277423	0.001042065748940768	0.001054915829379987	0.001013120322392078	0.001007339636483723	0.08371740649781631	0.001027169171474214	0.001044595593214369	0.001010178020545866	0.001012673346750987	0.001026602029054352	0.08570422741428978	0.001021525566684495	0.00140846391855059	0.00123179491350188	0.001001720664765222	0.1996571217655384	0.2761523943135293	0.08641947295316928	0.001006326277284147	0.1554454094797018	0.1431823088842083	0.1123496915345935	0.1493541471789779	0.1991570391484966	0.004203851328327363	0.002890077520518715	0.1550228478873876	0.07280854092747399	0.1078273048142622	0.02977865435024616	0.001016044629118064	0.01592552633344922	0.04751270784694507	0.01947283171067542	0.01562765978557217	0.0282699809869486	0.001001138660658875	0.001003249956857463	0.001014281108305556	0.119674279476843	0.1433987805806229	0.1314457754309412	0.01018893817961995	0.04685508372578946	0.002028348696492354	0.001080188731104905	0.08499047791795765	0.001011873267130869	0.09196155277727835	0.05622968992142371	0.001025778933735101	0.001024990273452048	0.001071525168884432	0.09551950743720224	0.01047104408349057	0.02411717892042991	0.001003151907777194	0.1501396422234932	0.1960232063571699	0.03448515502936406	0.001020046822029836	0.001003180434687671	0.001001105830635977	0.001002360331290771	0.005927044305496513	0.003709245769873702	-0.01473267447468771	0.003662918542910817	-0.03744484739702321	-0.05922651765286458	-0.01701404591822587	-0.01380451397742067	-8.029112530352585	-3.17443947120317	0.01957894046566724	0.007824660398306635	-0.3157796680396749	-0.1920036848503061	-0.03340782848658258	-2.229415237099537	-1.73116174461859	-0.2443687709395188	-0.07347162629181779	-0.002552662167722115	0.3143302884775692	0.01888972362077353	0.0338348158333166	0.09971909801070813	-0.5693262975372072	0.7614668816337391	4.242692068093418	-0.03179086722371725	0.02194888900955078	-0.04475322781682298	-0.02109450308999093	-0.001312372598506544	-0.1468454678508023	-0.01705104995250646	-1.607903663918138	-0.08939995121611109	-0.02217836719827859	0.009976314846900947	-0.08004292718092861	-0.00487254615566286	1.210772869962696	0.03723905871396266	-0.3934403386080219	-0.3117675493835078	0.0327241898656881	4.451694842177313	-2.225885256130964	1.2140476615252	-0.08654845483171	0.03305839539644593	0.07783123469891391	0.082709150702553	-1.04026322362647	-1.956265760669661	-0.02444901314950394	0.04383549454015013	-0.1429451817083481	1.961264447014375	0.2515012904478055	-0.3994676684160379	0.05164946448863025	-1.036685919063593	-2.582041748291201	-4.231040105590192	0.06675929755838544	0.5306955711445237	0.03715888756988136	0.0468689716526566	-0.08508939574494964	0.3694901187753448	-2.442512162823475	-0.678707857311767	0.4883954615519684	0.4330563428545228	-0.0008879563257449792	-0.4960136438117368	1.451940286134348	0.1228761451631467	-0.4630052145535483	-0.4038733164168883	0.07431121874802542	0.0004431832214799102	0.7994543261625572	-0.002438531148042878	0.02841454609295379	0.3809082950384831	-0.02073974848955322	-1.793862400866515	-1.248110667427903	-0.691453503777637	0.142706640821644	0.2022451706480973	0.1417520150419497	0.08047770231217093	-2.404506139582264e-15	-2.213480809552389e-15
0.12	-0.0006399687792804461	-0.05323679062677193	0.06626523892454295	0.3702372510397829	0.9155801061278543	0.003424428038668314	-0.1108949855224837	-0.1063377916556399	-0.07967158630498308	0.3460678151772261	0.06958143847168301	-0.1068435007727605	0.008259122147441537	0.06874142177736051	-0.08620211262048201	0.8333157995720704	0.2526389660659732	-0.8333157995720704	-0.2526389660659732	-0.3699495247307438	-0.05287592780718516	0.02222304104767332	0.0008300616211016911	-0.13201211513644	-0.04835913647824119	-0.2700536280881167	-2.384101480934455e-05	0.5185052671109645	0.8377063244411411	0.001668557049574757	-0.01286304580183342	0.5841407175300166	0.01833447175998885	0.2843217542541692	-0.4523537991518097	-0.1806187955696181	1.502196808494593	0.2241478075576282	0.09460961691826088	3.20580671059341	-0.5537421978549071	1.583342564500341	-1.802683454192171	0.689890880454648	-0.3917169639187917	-0.08167987187064774	0.6163378629709357	-0.1347449765345062	6.166563664278709	0.5050266093060307	-6.166563664278709	-0.5050266093060308	0.9945024234164014	-0.2361048308782805	-0.05187326005688671	-1.311439842820518	0.3715207017036204	-0.02399306608180935	1.560798780871181	1.466903724202012	0.07996854748851775	-1.783170353251312	7.921132122094968	0.0654029681145452	-6.613201683758293	-0.05407975562228902	0.00123295344590139	0.009787070874784582	0.001119196764421107	0.007376821207151398	0.005338247093426936	0.006172929737512506	0.002676413665745005	0.007596543369107957	0.001025808822995427	0.02697821603098261	0.1824654525187653	0.1923513314035759	0.2598376889132346	0.2459565095385673	0.04300406599555215	0.04233921015489819	0.001208628798461289	0.03396160381344727	0.001160378182776609	0.1282197548130622	0.01385641262460354	0.02539817785598661	0.001054090159364518	0.01957310495698171	0.001004137532294456	0.008966757863495043	0.001001677307213605	0.0257444060027622	0.04004725012616368	0.04048168765118981	0.1490998045831709	0.1588009822827818	0.3370544678506613	0.3640384143978017	0.001186717775220669	0.01713395030828835	0.001034424791274724	0.01095509329863436	0.001020344619436376	0.01010589740864943	0.001382962252741778	0.003759451934249943	0.001193808929445255	0.007930710388128511	0.001979897074206594	0.04193015564540457	0.001508168953070848	0.05342331687343786	0.09963019011470302	0.09318716188708205	0.001037172102472925	0.03617961840982652	0.001089999949219374	0.01344283588958104	0.001010822376614387	0.01497731022853908	0.001410542186531125	0.003837709108305128	0.001025890316973659	0.018487072239949	0.07473272908086556	0.1076468933139676	0.001023717417076325	0.03485899738368285	0.005546056950987593	0.008406140667808227	0.004129366987438026	0.01092101536996991	0.001001712872756894	0.006290527337031243	0.1578745103146995	0.163938248370614	0.3021037816964522	0.2820265659748472	0.07470095605062553	0.06260776694636146	0.001046197535449371	0.03194211567153914	0.1531383503178089	0.1460170484812437	0.1406513854679324	0.1184138280418657	0.1104079243537092	0.07622657724443851	0.1534448217201932	0.1541507398588264	0.2167044353801265	0.194395333843112	0.003601082223758773	0.007972537310827399	0.002698290872477704	0.001073322753259059	0.156041169956631	0.08388841094779842	0.06117455859578065	0.09280416703712294	0.08848636860760817	0.1194188948708659	0.0316233850144501	0.03669309119058477	0.001015486055616076	0.04091314088380552	0.02213518067626941	0.1992656924593988	0.05469890799557792	0.04516458908986331	0.04682840890536114	0.05168655126383421	0.04303318642785386	0.01134468498008811	0.05816793007172882	0.02096618936840479	0.001001099023772341	0.00621202271776723	0.001003116961436895	0.0088344706305192	0.001449897341285754	0.01233918110685154	0.1131642372213537	0.09542077958955715	0.1717611251878372	0.1577915822206735	0.1367211220544328	0.1772964156925848	0.00919961106278297	0.01875536444097483	0.04171894203963156	0.05154475226745268	0.01958255850980809	0.06430614283713336	0.01867131647567915	0.06769885674028263	0.07009134229050049	0.1159439555324935	0.001011179318377154	0.008114614343965314	0.1022355719599003	0.03907463700007492	0.05818430076695372	0.07322705183653899	0.001024048833077834	0.006732080321525337	0.001024258716357254	0.01909828035825147	0.001143151874289457	0.1715377598355759	0.09527236157505745	0.1077982188546371	0.01021247901089302	0.001058177221193742	0.02144009658426278	0.01572325260241627	0.02448837352457686	0.008641652666386744	0.1645757025093934	0.1847039906877104	0.1604461020388073	0.1743574055315062	0.02963214289012555	0.01406428621257035	0.001018510082154815	0.0325593734297423	0.001003095658302837	0.02562579267007249	0.001001076358771909	0.01911423758307753	0.001002316779942391	0.01227883942129818	0.005704377894577485	0.003599707081717061	-0.0147136072720361	0.003972982614198829	-0.03762889895933691	-0.05886007224503838	-0.01684328481473175	-0.01380470680412851	0.001010220944153634	0.001006301113214848	0.00100709545572265	0.001011001100376093	0.001016925967918412	0.1409217117126831	0.2188176360940225	0.04015795749876571	0.001372715995291809	0.001153863855547104	0.0146373788873455	0.001048756637968455	0.001003020770475044	0.0010017244227878	0.02631709574257168	0.1526108211020173	0.4338382005376013	0.001017107211638733	0.001046600178352937	0.001008440745609495	0.001036640608647405	0.001053587335069995	0.001014579981434595	0.00100821827366527	0.06661002924559437	0.001017767160202017	0.001047044468530644	0.001011537154426687	0.001010332957534739	0.00103018345087745	0.09791885002068464	0.001022231670671416	0.001043314573095146	0.001089613871988794	0.00100190117690719	0.2380968813753034	0.2494712092846232	0.08335470403400569	0.001005417214835002	0.1557640232228517	0.143669281520669	0.1132767645244744	0.1257895890205184	0.1708480822024597	0.001021428160328388	0.004733322656865175	0.1620945115016448	0.108782376162948	0.05766213059716791	0.02281048644050306	0.001016365754588598	0.01899978049839932	0.001056287823041297	0.001025502107003386	0.03020766062738742	0.05549773063025812	0.001001291784283521	0.001004088721685047	0.001019578252458336	0.1218164420576427	0.1229587068679525	0.1124861685429917	0.01929607838072681	0.04410718037964226	0.003051778177036131	0.001157247068177092	0.03767414274835217	0.00101656464614759	0.08538737722090747	0.04960136945481174	0.001033806548933692	0.001026529054492596	0.001068570018895255	0.09868467839467915	0.01445028977466639	0.03280359872711787	0.001003752825629447	0.1394995249303034	0.04571531475545929	0.001013281528127469	0.001026114856363333	0.001003185254799155	0.001001104649071132	0.001002305883939709	0.005965900528542401	0.0005425731822705107	-0.0150014025939043	0.006863110420912046	-0.03386601136748778	-0.05984230061195069	-0.01773067914454387	-0.01268468621257875	-8.091717992627762	-3.489034511209989	-0.06876103926987681	0.00657820175641692	-0.1982584170907083	-0.07185474253139398	0.005112494924384405	-1.933609180765338	-1.537859625547845	-0.1176665487791998	-0.03482967699552775	-0.003988985059402731	0.07449269986310036	0.01722109216864427	0.04466892277052359	0.1140709387015617	-0.7173454590029166	-0.1355011826941809	2.952602763855418	-0.03903028376813911	0.03650587305176953	-0.007660009695474117	-0.05675198721291666	-0.02392284754879903	0.1383613365191334	0.1023014293914037	-1.519376201120077	-0.1339117694130924	0.004302110936655004	0.01046992417242051	-0.02123252843254942	-0.005000170150049109	0.9657686732598156	0.03704587471290208	-0.1831148637524398	-0.1782207455267658	0.02570618712900528	4.099432964295366	-2.034553087551045	0.7515888713553175	-0.08016851113505856	-0.08331604343391483	-0.03315995247827969	0.01394129662341057	-1.829398345494578	-2.519124250371022	-0.1625351101579605	0.06955382841205225	0.1321702801574686	1.697734897301001	-3.150669462116194	-0.5332006430954522	0.03268215148568048	-0.8176494388854308	-2.237255713790567	-2.434511390862443	0.2677280943322189	1.027454357311277	0.02871619480129281	0.08057891635850681	0.1336145408436065	0.1792896620784351	-2.236421110785435	-1.45417336536326	0.7333963093269743	0.0004543692013392423	-1.955077717848853	-1.40603999244052	-3.207500291044632	0.1292687985461528	-0.4338010684258483	-0.5746742626116619	0.07016507361113621	-0.0002302626144181886	0.7336875857694301	0.1279966623856656	0.03795296426621372	0.4769506628278584	-0.1157733694599292	-1.491795291611461	-7.842321920191194	-0.7733609792254017	0.182402559469233	0.2066674516832527	0.1426393798411043	0.08130359526319064	2.589515453569509e-15	-7.803715799919923e-15
0.13	0.001665747988205117	-0.05720032359096484	0.06544063400853718	0.3850573472295119	0.9178150981051302	0.004267342274898589	-0.07782150811684009	-0.1105583174684162	-0.06260589623446655	0.3279805936565215	0.07559705741207409	-0.1110130027035551	0.007673298308284426	0.07407852723325671	-0.08837292343234714	0.891700319799506	0.2562150240693284	-0.891700319799506	-0.2562150240693284	-0.3597047509161178	-0.05517419971551149	0.0216454172970158	-0.01216983149395044	-0.1282974356316069	-0.04851673596366338	-0.2550514970153328	0.01452569779196058	0.5203116803551276	0.8194539218835616	0.07497875351422388	-0.01217958487007105	0.522635885425625	0.01756768506589282	0.1811286128158864	-0.3435583581491366	0.01213223590480065	1.462735196132497	0.2231000824394336	0.07413192914947402	3.399465888909307	-0.2947371679433811	1.797376786637406	-1.820694641349128	0.5189724570352631	-0.4446802726650647	-0.03833720633268496	0.4559966279008061	-0.2961490034914686	5.503932341909851	0.2071693758705868	-5.503932341909851	-0.2071693758705876	1.053019744186862	-0.2247612828839223	-0.0632232939717538	-1.291610566328204	0.3718314764999238	-0.009151164003474956	1.386484370246448	1.437774224275286	0.2797112636478947	-1.858391184331902	6.497908717142185	0.07227741870453257	-5.72752265392978	-0.09794793162345107	0.001123753525980167	0.009883998432477788	0.001063878269432217	0.007583754355796801	0.003229314549781788	0.004900132490719227	0.001861946558775218	0.006801051537035565	0.001021524881693717	0.02691946686409869	0.1635982732803711	0.1741832006363297	0.2433228107512698	0.2315257282595914	0.04018050409815303	0.0402957698975395	0.001288087781461431	0.03368366838590011	0.001155663694018839	0.1281283961977853	0.01640185435671468	0.02706403082054114	0.001062012235866121	0.01974230302874173	0.001003672241496033	0.009377284103514844	0.001001731634563314	0.02697190740979678	0.03206105303970817	0.03373966997378184	0.1492259788708175	0.1560657728964735	0.371297112573254	0.3894213190857918	0.001103550075612701	0.01695547136641824	0.001052203868625856	0.01125942653033664	0.001015038826669446	0.009890840651914361	0.001213504520886171	0.003531519889282121	0.001124960166057857	0.007948032168585681	0.001507632364048604	0.04204812913841947	0.001263450088764451	0.05396096083136356	0.08225765718407571	0.07844917076461495	0.001027505364648041	0.03461292039343983	0.001069249160748586	0.01345372723331938	0.001011226698412726	0.01511594985323898	0.0012145345083961	0.003343274592924184	0.001029323230033042	0.01846263743492383	0.08660629268117544	0.1163282357403616	0.001023189552120698	0.03524547477135511	0.003351448406044991	0.006784305940605748	0.002640664392142211	0.009568042517405839	0.001001878098806571	0.006560602076118662	0.1954006514621734	0.2034886930164355	0.2817442777238218	0.2627648648653718	0.08124001604237877	0.06913747613455599	0.001026237376966108	0.03098511521672045	0.1533529704726264	0.1443271025034002	0.1410377058595856	0.1172900704358244	0.1111041953572449	0.07586247062762098	0.1413085250896154	0.13790953186022	0.1975059178192609	0.169857385355296	0.002347462360677166	0.006870620089627581	0.007203234511343743	0.00296697924721006	0.1598042510382231	0.08679995315510378	0.08250040657580758	0.1092170480973281	0.08020424643358269	0.1010502252576371	0.0269095244127976	0.03213969768452491	0.001016869812255457	0.04116788319300703	0.02035484357944776	0.1917317002023277	0.03036278553300174	0.02771624520347711	0.02581936460465548	0.03325368247279728	0.03532065665807274	0.01025655497406055	0.05426947365339825	0.0265305814084828	0.001001240306418311	0.006572098494278662	0.001003714275405241	0.009505863121921625	0.001239584835394825	0.01259465239289387	0.1176386574398728	0.09786772542184373	0.1501424866239705	0.1370586848714153	0.1257343554727024	0.1637648634368395	0.01850844194059028	0.02849862716046254	0.04427124505245855	0.05259661274988663	0.0116077684940439	0.05823406727277676	0.01030104512819271	0.06258800941566232	0.07282856347330509	0.1137792606372283	0.001016456805385419	0.009399521001154792	0.09372168813129812	0.03513508229671169	0.05373948599922404	0.06817086140933738	0.001029572856056403	0.007354227776976681	0.001026813663642381	0.0191016022382106	0.001105131444505075	0.177953328450877	0.09666068835283484	0.1089830446819064	0.01319234674132133	0.001562868769736483	0.02931020397565191	0.02117833483193067	0.01337220369651448	0.006359541075809581	0.1510501834699378	0.1703137496478699	0.1264507341773686	0.1246438312219862	0.01618570487918123	0.008661220611435365	0.004937848070807021	0.03866171578246306	0.001003170456450983	0.02762702576224553	0.001001100314002231	0.02048520424520289	0.001002320215406742	0.01304775502759281	0.006261429058906197	0.000774243134805718	-0.01501033957197726	0.006138292550659365	-0.03486218939217055	-0.05986798013768742	-0.01782221610442871	-0.01260386876591072	0.001009875084813299	0.00100627991427692	0.001005745597312267	0.00100940009880334	0.001017185108488648	0.1258021427197221	0.2076124436595211	0.03395549068604207	0.00136927147731243	0.001148123882071638	0.023054944140925	0.001088450599064374	0.001003329531923561	0.001001842108047968	0.01960450444600412	0.1466243631283529	0.4487716818422253	0.001016819513903657	0.001091107177383067	0.001010427419867001	0.00103721297162933	0.001052997467101598	0.001014852202007652	0.001008542291356272	0.05148930172240227	0.001017171137719586	0.001048158747439508	0.001011740822387424	0.001010283151491984	0.00103519124573977	0.1062007241379614	0.001022985803997803	0.001031186676809503	0.001066259790731485	0.001002175999257319	0.27243340182199	0.2357396084645955	0.09550418713292276	0.001005501030056213	0.1518678372879141	0.1398389442772536	0.1110746391224481	0.1196148508565812	0.1586332981380678	0.00104232978085316	0.01808917032796548	0.1689449385263272	0.1110708311680381	0.07875586248583445	0.02038168209585329	0.001019954858698401	0.01782615875495277	0.001080672068028203	0.001025885408825947	0.02275766504858318	0.04419594139820122	0.001001468178492726	0.001004545008448407	0.001021140065778627	0.1260932586192743	0.1093230186378396	0.1064515971253833	0.03661630230685452	0.05008372911646013	0.002668081587649844	0.00111652613285263	0.1092509592512504	0.001026504956320786	0.07885604461257995	0.04701368061987785	0.001036604333254115	0.001031963390468297	0.001062988091435723	0.09848457904895437	0.01808159952060698	0.04283855178528968	0.001002918077605063	0.1210480632571795	0.09738725965228325	0.001014303548906664	0.01584029667649832	0.001003301636106564	0.001001142667992151	0.001002338941104745	0.007054903047474687	-0.001865884850074885	-0.01531422145435171	0.007723748190881492	-0.03289242224470446	-0.06089643165050725	-0.01887437696176125	-0.01133837677032021	-8.078042120467751	-3.559316812602606	0.05148384446968825	0.02943721191762797	-0.07620729628090774	-0.07636394253788575	-0.008350771900280378	-1.708781168128271	-1.347663681858479	-0.2826581037584273	-0.02016477587809062	-0.01286659555368757	0.263315920354059	0.01669580279343919	0.04004201214911723	0.1313808800502216	-0.6411316138856784	-0.3984135695544572	2.158077273046332	-0.004869484306866378	0.02821377614490225	-0.02764337143669146	-0.004585568899819058	0.01574209388552229	-0.04987533375205307	0.02942394149086424	-1.432803353319239	-0.1778091265798034	0.00213469627166349	0.01619267596250082	-0.06263632654548336	-0.0008260644745940016	0.7722621614481148	0.04013055091752977	-0.13465530329155	-0.09890246034960957	0.02736018897119672	3.820373654548681	-1.81367786791536	0.589365348595273	-0.1061106996926314	-0.2560798167844749	-0.1927308321058001	-0.08730215939813202	-1.435051400532871	-2.333379921134764	-0.07102233632062376	0.295640164822108	0.423261665650905	1.469513755567945	-0.7170047451655487	-0.3896705899597057	0.01792552609848951	-0.6987796595281703	-1.262371609099417	-1.297316663985068	-0.3472199250970601	0.1418232595496005	0.03981407694428067	0.0611546592139397	-0.02553463509324501	0.2947012481972918	-1.911651470168186	-1.242298563634666	1.179640884006067	0.190154272267668	0.2029121765668181	0.07139687037117604	1.999642530604451	0.1284635347030146	-0.3668858449338264	-0.4483221319907987	0.05686661316354139	0.0006249449177889404	0.5574928205650372	0.1057977184125159	0.05847064277700628	0.6061179494798831	-0.2734344037840789	-1.420015676935609	-2.446636817507192	-0.3300748843056057	0.967582626028919	0.1941333939624044	0.1319433057118832	0.07311113650286337	2.12231596059947e-15	-5.36688369112888e-15
0.14	0.003068743748496419	-0.06017206907900204	0.06643657211336571	0.3995102102960587	0.9200470976674805	0.004910240598090952	-0.04309412537681755	-0.112320019079368	-0.04437242383154631	0.3095352465222359	0.08007567860062213	-0.1157870432345616	0.007435331813352986	0.07795962232919151	-0.09205972904337582	0.9432662856242958	0.2567220412734966	-0.9432662856242958	-0.2567220412734966	-0.3489177817534704	-0.05739538810687109	0.02096713909029323	-0.02506358542812532	-0.1245671600617003	-0.04857464641833124	-0.2433868019519727	0.02862704721316264	0.5240674356299307	0.8007168802331849	0.1267667623185657	-0.01139773341841107	0.4687951061152241	0.01640210615899028	0.103777552815314	-0.2539963039206674	0.1834898085972406	1.428750183858148	0.2235493245725152	0.05460643431067864	3.53658777746919	-0.06197735749000868	1.816899030981077	-1.87430857690838	0.3824913300860471	-0.5126246839611833	-0.0121084030251837	0.3251357909751441	-0.4379439363678344	4.802852783749537	-0.1087815505313797	-4.802852783749537	0.1087815505313783	1.10294149302038	-0.2206881274918483	-0.07200415126990817	-1.290212006634877	0.3746399147183048	-0.004055259930794202	0.893311578986392	1.377265847088434	0.4698369536098899	-1.880098171807906	3.616694590033505	0.08508107209406539	-5.080391124960185	-0.1338381981835887	0.001068976491248354	0.0100834936374048	0.001036214288834989	0.007858141124403339	0.002163177597748011	0.004250658531635626	0.001452391892885608	0.006286858145254213	0.001019513520027823	0.02698143172099485	0.1457861391355395	0.1580004241321232	0.2284737491149705	0.2190158948691749	0.03576188551718534	0.03685331605841203	0.001326087053006483	0.03357016094860166	0.001150436309057476	0.1279907457508344	0.02177037231585155	0.03075725680919289	0.001085825880603866	0.01990856662505209	0.001003594171839126	0.009819711844791006	0.001001817656971119	0.028371054350664	0.02456816825382231	0.02745758462533598	0.1469216497424798	0.1510952533919531	0.3985741281651662	0.4078819418448028	0.001061824275888279	0.01687248102813193	0.001083351248716347	0.01159642887865687	0.00101338098227471	0.009707189384212334	0.001129024552321583	0.003352717613870267	0.001090242506009171	0.008012650070745416	0.001271170983665737	0.0422304750536457	0.001141157743298564	0.05449572728919774	0.06541641753420202	0.06443946822177911	0.001022375914925434	0.03265581002391939	0.001059434347411566	0.0135707005842269	0.001011530643844566	0.01527985725168822	0.001116454162937999	0.002885343539360988	0.001033543913598793	0.01845176547451584	0.09673416923441969	0.1231273835315125	0.001023302984943052	0.03565922736395317	0.002236108040301418	0.00584497016990721	0.001879187524427368	0.008812393455706289	0.001002098150792784	0.006818759682109554	0.2302687299949323	0.2405400752551828	0.263360111666515	0.2458351939451131	0.09013884581656952	0.07509532156450054	0.00101630319285819	0.02992231928040736	0.1519423858530857	0.1408673188525603	0.1397312134230705	0.1145364261322331	0.1105899904784473	0.07446974326825155	0.1313947974206011	0.1251255489220455	0.1805630950960646	0.1488294459415649	0.001727287085818699	0.006288610539642484	0.01599944705474878	0.006715379938580499	0.1647558978958892	0.0918161143477625	0.09496535660887231	0.1198878909650405	0.08459527735168181	0.1011999942748352	0.02324976889392215	0.02865582875452694	0.001019356763749454	0.04126483572065259	0.01886186642089402	0.1850974863288474	0.01672531013320291	0.01971798599562005	0.01420681886985321	0.02483513205133032	0.02762745629839151	0.007162969886960363	0.04695246870331168	0.02493063873630235	0.001001399153749859	0.006938606585520752	0.001004241039534878	0.01020666536063732	0.001135144295823948	0.01296820137582509	0.1220046006735674	0.1010068394298712	0.131155386269183	0.1195286905952699	0.1166287983431117	0.152647214862914	0.0314805593244758	0.04163587510980647	0.04838874022731976	0.05495256861245047	0.007257024994574552	0.05760937780025571	0.00591697455986772	0.06287732100480048	0.1050756534723787	0.1404384305168394	0.001024066745936526	0.010698905074251	0.08595558155904075	0.03148140064765778	0.05011063832549861	0.06402544301348043	0.001033733088668631	0.007921456498485245	0.00103080894834594	0.01910538538601255	0.00108333293558222	0.1828489499123615	0.09737025859192454	0.1098507575297736	0.01647276163167431	0.002137296023427287	0.03808849334238477	0.02768665492011118	0.00750029284601003	0.004517255488133429	0.1353194562680216	0.155628421937419	0.1260690223535279	0.1184997916654743	0.009005103142879545	0.007006333660378015	0.01417776996815231	0.05050136024940094	0.001003266056681722	0.02951954509354156	0.001001131304661578	0.02176089075987353	0.001002338469236982	0.01375369436149804	0.007173114459637278	-0.001773216869061663	-0.01531779624558926	0.007433821042792499	-0.03329089345459304	-0.06090670346094146	-0.0189109917458066	-0.01130604979166568	0.001009529225472965	0.001006258715338993	0.001004395738901885	0.001007799097230586	0.001017444249058886	0.1106825737267611	0.1964072512250197	0.02775302387331842	0.001365826959333051	0.001142383908596173	0.03147250939450449	0.001128144560160291	0.00100363829337208	0.001001959793308139	0.01289191314943655	0.1406379051546886	0.4637051631468494	0.001016531816168581	0.001135614176413198	0.001012414094124509	0.001037785334611257	0.001052407599133201	0.001015124422580709	0.001008866309047274	0.03636857419921018	0.001016575115237156	0.001049273026348368	0.001011944490348162	0.001010233345449237	0.001040199040603422	0.1144825982552382	0.001023739937324191	0.00101905878052386	0.001042905709474174	0.001002450821607453	0.3067699222686766	0.2220080076445679	0.1076536702318398	0.001005584845277422	0.1479716513529766	0.1360086070338382	0.1088725137204218	0.113440112692644	0.146418514073676	0.001063231401377929	0.03144501799906578	0.1757953655510096	0.1133592861731282	0.09984959437450101	0.01795287775120352	0.001023543962808204	0.01665253701150622	0.001105056313015107	0.001026268710648508	0.01530766946977894	0.03289415216614433	0.00100164457270193	0.001005001295211768	0.001022701879098917	0.1303700751809059	0.09568733040772676	0.1004170257077749	0.05393652623298223	0.056060277853278	0.002284384998263563	0.001075805197528169	0.1808277757541486	0.001036445266493982	0.07232471200425243	0.04442599178494396	0.00103940211757453	0.001037397726444092	0.001057406163976191	0.09828447970322961	0.02171290926654757	0.05287350484346148	0.001002083329580681	0.1025966015840556	0.1490592045491072	0.001015325569685859	0.0306544784966333	0.001003418017413972	0.001001180686913173	0.001002371998269781	0.008143905566406972	-0.00427434288242028	-0.01562704031479913	0.008584385960850939	-0.03191883312192113	-0.06195056268906381	-0.02001807477897864	-0.009992067328061677	-7.972324454099396	-3.711081643694144	-0.04824750982281152	0.0200689257486533	-0.07359375954872399	-0.01559505447318668	0.02925529968040743	-1.536538328157396	-1.153670047835956	-0.3974692651329375	-0.001944078945794393	-0.01324735139418095	0.4799673046825473	0.01663419707871204	0.05104922302179639	0.1484000454680912	-0.6253589932105178	-0.5825632063366007	1.568146378059581	-0.01993256305132151	0.04303969637537552	-0.001378911888889447	-0.04692603330170941	-0.01446362320821851	0.1512358209614151	0.1017259293731052	-1.373718485193842	-0.2119942400398341	0.02551851237045101	0.01552347892231994	-0.01393183606875897	-0.002287601581562423	0.5893297462112049	0.04250091569807648	-0.04661507245166601	-0.05875598735388154	0.0233227605097011	3.599620482880526	-1.568147049707725	0.6372161197053144	-0.1013276074339471	-0.4372835780331989	-0.3591372919882996	-0.1917828518869718	-1.137953333408186	-1.817122435554021	-0.05855357591501928	0.4405026678959476	0.5530940772281348	0.5493272588024767	0.5530182639691837	-0.3192957278830762	0.001124195174482103	-0.6376937621672796	-0.3472387780847382	-0.4316477169484467	-0.1333629218823045	-0.4054125851404159	0.03000265774764077	0.08646086582116902	0.1572300802214371	0.3177232972266143	-1.595840496162891	-0.9713926289992957	1.412193355298239	0.2612734452273239	-0.8656004994817127	-0.3260082096888309	2.557272663930591	0.1321642817274948	-0.3766264575639869	-0.3925198563427053	0.05918132682266986	-0.0001380087283775172	0.4296981550061085	0.06457406650520925	0.0519001052958252	0.687598234561081	-0.02780816887974546	-1.550812625733526	0.8715850304104211	-0.02372524920987507	1.329862982312678	0.1849246995078508	0.1235833503501616	0.06870834078531445	-1.160903711127804e-16	-3.266784690972152e-16
0.15	0.003799536779010368	-0.06234121034102359	0.06893312135555138	0.4136506890270424	0.9222778697384825	0.00537529813354019	-0.007377039534897189	-0.11194380065546	-0.02661218148258904	0.2904355819580187	0.08338877077303626	-0.1212147976213726	0.0073876620165893	0.08066559748893233	-0.09696000110413043	0.9879639035941011	0.2540517059690021	-0.9879639035941011	-0.2540517059690022	-0.3376493569765103	-0.0595983725294194	0.0202180210173724	-0.03805613756300628	-0.1208123209805489	-0.04861935384939762	-0.2303750483064052	0.04189132942645795	0.5295819618384259	0.7820776300495865	0.1507102406129916	-0.0104337304964364	0.4194229061205021	0.01495663019153716	0.04330604021114676	-0.1797934167418562	0.3053747145780184	1.399984081174497	0.2222208689981001	0.03933843617007068	3.600022972144329	0.1320858969317321	1.71879886739853	-1.944240090554918	0.2837432296285403	-0.5659939546177176	0.001601357979363131	0.2167066055900319	-0.5320144711018735	4.135853835351151	-0.4205351799157894	-4.135853835351151	0.4205351799157888	1.151188361839736	-0.219872312386786	-0.0771446750657438	-1.309864770763742	0.3757076602566846	-0.005022607391025701	1.724510033637705	1.274009731643035	0.6273067397288136	-1.842901367901979	1.265457975090047	0.1081607280905692	-4.762560227705991	-0.1552313094019273	0.001039956631319017	0.01032858750889975	0.001021654840403303	0.008168497081429468	0.001596191689889099	0.003893221050682616	0.001234513645551294	0.005961464958549241	0.001018666715149068	0.0271709761364295	0.1301340859675109	0.143717771642736	0.2152045932763735	0.2085040037491669	0.03067961684234509	0.03275550045468194	0.002318074237748057	0.03445348689159946	0.001145162428724904	0.127825747451945	0.02575595273731673	0.03488397097440505	0.001122837508654002	0.02006251092212508	0.001003692443562008	0.01029693367272819	0.001001935120176018	0.02991610778086086	0.017537253601282	0.02163516712985299	0.1410999513200474	0.1437354146204907	0.4200765394081223	0.4212836718639262	0.001039752454057176	0.01684907364374198	0.00391375240400064	0.01464275228714633	0.001013583919207451	0.009568385334625817	0.001084419829376165	0.003193399407029553	0.001071268275111714	0.008095236091975022	0.001146282981277291	0.04263457162504745	0.001076708178933851	0.05513187625315758	0.05047672384089506	0.0519340680388443	0.001019006694238766	0.0304244831390487	0.00105474624003261	0.01379333095886035	0.001012028417473251	0.01546426331558813	0.00106457569698625	0.00247287131597441	0.001039343355469546	0.01845120493389167	0.1048846980377257	0.1281264931561424	0.001023905409717103	0.03610728091921882	0.001640222302960937	0.005311015702829208	0.001468751761571338	0.008354388132989726	0.001002368120964656	0.007044846658364489	0.2628361974696385	0.2755924102331083	0.246341534689386	0.2313868116674289	0.09721502958183234	0.08106453338423841	0.001011018704383436	0.02879275850640328	0.1486348906010816	0.1356255435586575	0.1365328808829178	0.1101719831392655	0.1085998998554573	0.07201285332388252	0.1234149236152233	0.1152954321008185	0.1658603817282747	0.132550252859143	0.002841720645406292	0.007018810197423194	0.02526875134815271	0.01100738255082303	0.1693915422159367	0.09753627331256091	0.0978419382469471	0.1180405142282438	0.09253221317107034	0.1044686897925834	0.01940785149684733	0.02510541300025917	0.00102337306785905	0.04123040046006551	0.01722828416877103	0.1788726327617326	0.01168073887868694	0.0183426695777603	0.007876289538026443	0.02180028816103562	0.02243375950682082	0.0067844926130856	0.04053235218923586	0.02364286297554111	0.0010015860224114	0.007304417616080975	0.001004633080509897	0.01093873776576483	0.001079502716722856	0.01343333469269178	0.1255990095273115	0.1041262696294178	0.114661908287268	0.1049256845880931	0.1075872309790503	0.142357385451018	0.04382294484853953	0.05402697001323849	0.05215476414194169	0.05702938670770888	0.004679463645933796	0.05679190352122217	0.003554704316401655	0.06309495359128897	0.1234501579271443	0.1402241870509904	0.001033484514004632	0.01206981821695763	0.07875789049375792	0.02780498827961804	0.04684974249234736	0.06036292781912674	0.002138380852848379	0.009626189206890731	0.001036520307983016	0.01910902763457933	0.001070947270917239	0.1861283820852533	0.09700529940823137	0.1099617099393127	0.01983402156980717	0.002725355971516272	0.04654109491909536	0.03441847020751342	0.004346854099363696	0.004224278984992135	0.118089752341439	0.1394434201100637	0.1361639730753599	0.1251165926736157	0.005138689485316421	0.006971709351709651	0.02671000933026058	0.06530677763214432	0.001003429526073783	0.03125695807813465	0.001001186041142903	0.02291518394587258	0.001002404595405562	0.01438670919987482	0.008768408414442458	-0.004072047711934547	-0.01546369100746193	0.008669660240726797	-0.03186162850204665	-0.06086563539090643	-0.01981543108191191	-0.01026070793991983	0.001009937334675352	0.00100670716916808	0.001003866686468432	0.001007190744599952	0.00101807406734406	0.1025053288511155	0.1876961402885621	0.02223505149933398	0.005035929868978788	0.001137375763643302	0.02917716636265811	0.001189480702701973	0.001003927056538343	0.001002139910888929	0.006954420863919861	0.1247253071716754	0.4691635563977198	0.001016987402358111	0.01173623368833752	0.001014963582393469	0.001038148864626741	0.001050762506900211	0.001017128830476971	0.00101023772447201	0.02778982189134871	0.001014590724583944	0.001050368563266933	0.001013055768359454	0.001010852116120622	0.001049762526280403	0.1177935698982934	0.001025202867246244	0.001016773691854262	0.001038462485077918	0.001002816807411184	0.3354724150619048	0.2084613461647506	0.10626620340653	0.001005463358338143	0.1395607142360668	0.1278897271573003	0.1030544108002685	0.1099084326970528	0.1379603846637969	0.006498061864311485	0.0391179342604402	0.1777407994141028	0.09170514258813345	0.1062609583987347	0.01270075017981661	0.00103094503667601	0.01437776449088767	0.01041528725977675	0.001034730572163885	0.0175961976839388	0.03274899323660248	0.00100189548909758	0.001005074723184178	0.001020620495872917	0.1313391307543464	0.08571167877748298	0.08954678510574765	0.06207493014255153	0.05735295314297004	0.001659838592527245	0.001047435497499664	0.1217292530091152	0.001049074405127123	0.06638377692751253	0.04155704103853344	0.005195587279094984	0.001046751735873944	0.001058602564932912	0.09495050698605351	0.02511053563705896	0.05983783067912863	0.001001808593655066	0.08371218660485198	0.1531305346799236	0.001023113085550562	0.04921031383564901	0.001003753316785421	0.001001295728781461	0.001002559214769226	0.01086330464760029	-0.006209042418347141	-0.01547890632313287	0.009973718862553096	-0.03038659985355916	-0.05995662548212301	-0.02055775546055106	-0.009430278577594002	-7.775812295034084	-4.022295128176474	0.0621676645080799	0.03739612051493065	-0.01238056689954226	-0.0389120199357713	0.01637074105398427	-1.31724785761312	-0.956153075038254	-0.4229903700504902	0.1680333232915238	-0.01876555792094127	0.3285786220402636	0.01447637598489828	0.04655681931221615	0.1608934561968574	-0.5485257738368879	-0.8874995526231196	1.10671506313933	0.007797983570829396	0.5302331553780009	-0.01865636195049548	0.001077852105737408	0.02008602597738958	-0.01624565324777757	0.04335208568170765	-1.134840167622403	-0.2315937138224865	0.02256572007102707	0.02033502849687216	-0.05318477785091131	0.001335848902763213	0.4116153491987225	0.04673769421253929	-0.05194188664436959	-0.03479839543034845	0.02177178978198974	3.40583649501623	-1.33674741021814	0.5390560686450182	-0.1186626968032505	-0.6076145933117486	-0.5105300081990964	-0.2977010611883945	-0.8491692226179914	-1.452957716885491	0.1785385246051892	0.4232623867333195	0.5913438719533237	-0.8271290526317541	0.1242735634237836	-0.3876571789835192	-0.008303442447368244	-0.6036010715774819	0.07891055406236938	-0.2021443415957818	0.04306177748137831	0.09502608451852551	0.03995412538425878	0.06737039407965636	-0.00790459714256914	0.3031737015327131	-1.34749136717	-1.085919016856867	1.080436126986039	0.1552770909248953	0.321352927747542	0.2019594396126846	-2.172152292733548	0.1417724060724651	-0.3575541850925302	-0.3468344130731825	0.2665165414827675	0.0006338029536225645	0.2346489347858335	-0.04007874704021017	0.06421479509059511	0.6620504108158439	-0.01830025380980974	-1.683642271713213	0.4430518622928659	0.01093057016401197	1.598331222878452	0.1627987934530437	0.1073597193779913	0.05818829666526455	-4.397200604762648e-16	3.406854491182098e-15
0.16	0.003953364291193026	-0.06376716677900346	0.07233515989968857	0.427522662296267	0.9244838306348456	0.005715676589304703	0.02877020569065788	-0.1097810040475313	-0.01032345791181309	0.2706781296187409	0.08582286569782829	-0.1269682775512505	0.007447897259081421	0.08230670173329735	-0.1024980983718016	1.025967022834111	0.2484063442842151	-1.025967022834111	-0.2484063442842151	-0.3258851165272619	-0.06179210546186717	0.01943774135397589	-0.05129220785205448	-0.1170654116817549	-0.04867782618829464	-0.2085871836089968	0.05407562456747139	0.5364983394571523	0.7639558628153506	0.1539450599451396	-0.009225694540805594	0.3741736744866587	0.01329799368905384	-0.01161555085095016	-0.1053593391123273	0.3645876689875464	1.375049091506339	0.2185870896446473	0.0296706183737337	3.62261965419613	0.2953382793141132	1.522595275344809	-2.005866131920486	0.2066918805616477	-0.5777697925745796	0.009472604826257582	0.1121616078964782	-0.5655089777517677	3.463953037790537	-0.7037868265899033	-3.463953037790537	0.7037868265899033	1.202104627478222	-0.2188378294722688	-0.07823646936632928	-1.338915637468242	0.3730539582466781	-0.006808241492563768	2.648533789354572	1.161268432632053	0.7502072356561338	-1.776601581935342	-0.5250372024220867	0.1338876788252943	-4.255797452784504	-0.176470305189635	0.001025655810114785	0.01062487453529484	0.001014602532829131	0.008513940631869209	0.001311742480722814	0.003713310588491969	0.001125201187369087	0.005720049005179636	0.001018558571784742	0.02746318969502382	0.1172336423648799	0.1317103532219993	0.203449076065989	0.1997439353909578	0.02534356991343356	0.02837557836865429	0.004640666449480256	0.03671930852935551	0.001140021393319707	0.1276351696016705	0.02671767022461982	0.03699289112360574	0.001172011275913584	0.02020452841772976	0.001003886009043259	0.01079408176596688	0.00100208392645672	0.03159457978711268	0.01094878107192523	0.01629904378958186	0.1311553320320784	0.1333833622461457	0.436277140815944	0.4299065518550739	0.001028948459372443	0.01687937864749902	0.01056322937417628	0.02148125538732669	0.001014960699419688	0.009488572866760546	0.001062303895950196	0.003094583859428567	0.001060961273567856	0.008196474560758863	0.001084830902126855	0.042988979057356	0.001045174460488446	0.05571973344808882	0.038113740597394	0.04159309254474508	0.001016330197839876	0.02807748420970604	0.001052951092127637	0.01409317813595058	0.001012833092360176	0.01566610371441022	0.001038951723826649	0.002129204597498007	0.001047025553169825	0.01846168955794357	0.1109162890317971	0.1313821539251658	0.001024938286040723	0.03658653922535383	0.001340357881214117	0.004970811123411064	0.001260964431365613	0.008077359182281045	0.001002686123148197	0.007251738578563442	0.2931429101486835	0.3085566048017406	0.2303072801638074	0.2187958856529695	0.1006298065142436	0.08552503942545604	0.001008316938631553	0.02766750235561466	0.1432779745881211	0.1287841647350377	0.131328220719772	0.1043902519363736	0.1049962787366003	0.06855360356045244	0.1171851548933337	0.1077201806340702	0.1533548737315703	0.1194854608847526	0.00609885487136933	0.009338281374426818	0.03362918432528225	0.01528791831686216	0.1729626381883076	0.1036511149112649	0.09020886603860644	0.1051787809830155	0.09972833010385676	0.1041565200201775	0.01485340590821818	0.02096529005459571	0.001029082502474226	0.04109292296859578	0.01527796456266459	0.1730989824908619	0.0136130628112848	0.0214308982678591	0.004613394171551249	0.02025577960970891	0.02079494624451787	0.007732091644068455	0.03697442439512589	0.02577453345728003	0.001001804931160186	0.00767358063360511	0.001004865734612927	0.01170240881973698	0.001050645885223552	0.01393608582708481	0.1281045724405913	0.1070105326375256	0.1005335815301737	0.09212425001391913	0.09765573023347703	0.1309419192562374	0.05398551917511358	0.06353280768148471	0.05477212377014103	0.05808184877295921	0.003061359081471527	0.05642138203665768	0.00234545458134579	0.06356500404957725	0.1092388867805484	0.1055547659495054	0.001044508489015561	0.01352943438087299	0.07203393220202443	0.02435235356483578	0.04375192680864651	0.05695173014111411	0.004758952279805139	0.01294681386062835	0.001044053715425596	0.0191134083384959	0.00106535493493936	0.1877111417123497	0.09537451481309915	0.1090952793401128	0.02319214130671004	0.003391650140611687	0.05419451550992205	0.04099337489435757	0.002745067516988883	0.004400987970711165	0.09975236624800209	0.1220064858636413	0.1437129544111277	0.127186362732832	0.003171622051006584	0.007107548717414477	0.04179037426545646	0.0818101992798296	0.00100367895378881	0.03278033888344798	0.001001270945676476	0.02390977379800022	0.001002531297435623	0.01492333369030782	0.01111310578683973	-0.006128124350176753	-0.01541356660031078	0.01000782857450634	-0.0303637180056232	-0.05952265456293419	-0.02047669798166195	-0.009537734822359416	0.001010345443877742	0.001007155622997166	0.001003337634034977	0.001006582391969317	0.001018703885629308	0.09432808397546993	0.1789850293521045	0.01671707912534954	0.008706032778624525	0.001132367618690432	0.02688182333081173	0.001250816845243655	0.001004215819704605	0.001002320028469717	0.001016928578403175	0.1088127091886622	0.4746219496485903	0.001017442988547642	0.02233685320026186	0.001017513070662425	0.001038512394642225	0.001049117414667222	0.001019133238370157	0.001011609139898143	0.01921106958348725	0.001012606333930788	0.001051464100185495	0.001014167046370744	0.001011470886792017	0.001059326011958167	0.1211045415413486	0.001026665797168299	0.001014488603184662	0.001034019260681661	0.001003182793214912	0.3641749078551331	0.1949146846849334	0.1048787365812201	0.001005341871398862	0.131149777119157	0.1197708472807625	0.0972363078801152	0.1063767527014616	0.1295022552539178	0.01193289232724505	0.04679085052181463	0.179686233277196	0.07005099900315262	0.1126723224229599	0.007448622608429689	0.001038346110543813	0.01210299197027774	0.01972551820654087	0.001043192433679259	0.01988472589809866	0.03260383430706063	0.001002146405493231	0.001005148151156585	0.001018539112646916	0.1323081863277869	0.07573602714723919	0.07867654450372041	0.07021333405212081	0.05864562843266207	0.001035292186790933	0.001019065797471159	0.06263073026408669	0.001061703543760263	0.06044284185077263	0.03868809029212292	0.009351772440615436	0.00105610574530392	0.001059798965886473	0.09161653426887739	0.02850816200757035	0.0668021565147958	0.001001533857729451	0.06482777162564839	0.1572018648107399	0.001030900601415265	0.06776614917466474	0.001004088616156871	0.001001410770649756	0.001002746431268675	0.01358270372879361	-0.008143741954274003	-0.01533077233147302	0.01136305176425525	-0.02885436658519718	-0.05796268827518222	-0.02109743614212349	-0.008868489827126328	-7.497287425446124	-4.436326865527847	-0.03800887884249567	0.02708644443138539	-0.03808835579620421	0.001200392193887788	0.0497891283123468	-1.081491514427296	-0.8033054954761483	-0.4538905615924269	0.2745550600058531	-0.01836326167123463	0.07640850148025333	0.01424883678499867	0.05503447608210037	0.1750837606790831	-0.5281001621681704	-1.18100592691312	0.6123763724644384	-0.009190085421869002	0.8014756347135716	0.01041940445533479	-0.03482550145375048	-0.01073313369730614	0.1412979931427865	0.09206757556738811	-0.940833547426758	-0.2351286489342226	0.04096187286179005	0.01901034590679098	-0.0001707350864904733	-7.856900122115474e-05	0.2406399750898786	0.04874186587196414	-0.00786509491970059	-0.022560712952321	0.01948374929850644	3.181992401021892	-1.196655797062779	0.3354749640012634	-0.1004666827908631	-0.7572042839765795	-0.6425949339731718	-0.3922548156991806	-0.6869802625124332	-1.174242213947706	0.2593007279295641	0.4382092986552723	0.6320306040092503	-1.653544042883857	-0.163154794061627	-0.4372371661622175	-0.01948425100205118	-0.5474531029184415	0.5454702435069768	-0.1335806491548486	0.1318523390892191	0.2784766633596168	0.03067305514063131	0.09278059559010451	0.1647536437267567	0.2706898589388511	-1.235526209562329	-1.196519985576241	0.8351419082610799	0.05640223922571529	-0.776209940587864	-0.2755246353288741	-4.333762863196603	0.1499048859692401	-0.3318709269124941	-0.342256353074463	0.3823597158891929	9.682658938725829e-06	0.09036364584702283	-0.1309025352425989	0.06754694949711229	0.6562161144494613	0.06612892889230532	-1.801199109546945	-0.03782115937458298	0.01036748566476526	1.66946383530112	0.1421182636519008	0.09164268357588054	0.0494302711965614	2.560907099746196e-18	6.617718546760466e-15
0.17	0.003540618435562521	-0.0644064828787352	0.07599060803305384	0.4411596358983989	0.9266383021613881	0.00598923896274407	0.06505848020922773	-0.1061068301933568	0.003569700754439895	0.2504354410114609	0.08754461807948791	-0.1325597610629649	0.007590114741248502	0.0828736700406231	-0.1080455594483668	1.057155208622518	0.2401673662157743	-1.057155208622518	-0.2401673662157743	-0.3135923492009517	-0.06396835942675413	0.01866494343992198	-0.0648386082411201	-0.113366010681666	-0.04874949467194188	-0.1801476047998173	0.06509978938852787	0.5444824303596828	0.7465749462792556	0.1419515664940275	-0.00783440638376111	0.3331600944406527	0.01153405463699059	-0.06941322519731716	-0.02057386696491156	0.3557346777720575	1.352783370510549	0.2118808707148449	0.02585193316096797	3.62877670932664	0.4367947494843682	1.248155295123391	-2.040757987242147	0.1380502764587229	-0.5293227433391834	0.01646703191491524	0.0002287413841527819	-0.5334505847119669	2.771616407702776	-0.9362937155469591	-2.771616407702776	0.9362937155469588	1.257071338728202	-0.2165643593541936	-0.0760271603558469	-1.369928489272777	0.3665052946534008	-0.007202376839517089	2.997149118063705	1.044654744217977	0.8434884057619757	-1.69770957111117	-1.756182279626364	0.1406132946983133	-3.93749149865971	-0.1761395296182837	0.001018364723138189	0.01094185395612209	0.001011128685058579	0.008877732548656456	0.001160629696964341	0.003619645867812667	0.001067057729673151	0.005563438106920742	0.001019043584839455	0.02784781587171058	0.1068636365041136	0.121981048479228	0.1932341427998127	0.1923543125766847	0.02034562235151035	0.02421660085884402	0.008445445464253088	0.04048789312550533	0.001135061618800553	0.1274371875640589	0.02571634445307596	0.03689329151125795	0.001205888811845174	0.02032266916708034	0.001004145986766442	0.0113189010730879	0.001002265907650545	0.03338760644931764	0.00615220158930075	0.01240133658948127	0.1178981333641352	0.1206646576154636	0.4472295025599725	0.4335010981130696	0.001023393128733974	0.01694502857549733	0.02057779467160713	0.03158190322222687	0.00101826867873005	0.009503964676138075	0.001050158346792172	0.003057212514693294	0.001054857065090013	0.008305373781393498	0.00105372757854038	0.04345185459011274	0.001029408045158142	0.0563403028902105	0.02792600463625248	0.0330069208393658	0.001014034820586907	0.02577141897890919	0.001053162905742181	0.01446120942285059	0.001014549695575232	0.01588153549175054	0.001025690354737581	0.001894108345987469	0.001085910488606364	0.01851385957977428	0.1156721238996161	0.1332749154233753	0.001026518119868609	0.03708878796490916	0.001180574119749059	0.004771889338091627	0.001149616657626541	0.007894128881930312	0.001003030930070276	0.007439009278312248	0.3212461983433396	0.3390057365729279	0.2155503006385562	0.20745321786364	0.1020488052064127	0.08806254326518058	0.001006751775755999	0.02663772481072221	0.1363757796313176	0.1208564849248545	0.1246373320957234	0.09765363340708308	0.10012964313432	0.06439260312148212	0.112412626964528	0.1016540688253041	0.1426756193296291	0.1086488429518945	0.0107031510050259	0.01261554735599566	0.04168642455967326	0.01991792626292972	0.1754222075390039	0.1101989545658443	0.08182000018576295	0.09033878426849919	0.1063416874553393	0.1038061326823017	0.01047290400154668	0.01700050012138007	0.001036854007581434	0.04087786747258963	0.01260286005257962	0.1676293171979602	0.0177550333001371	0.02724435374276516	0.002883869699127679	0.01933067529056566	0.02016774003975072	0.008795985426166258	0.03412643241112635	0.02752334369762129	0.001002064437022929	0.00804742478430325	0.001004996907838397	0.01251771924906143	0.001034577900876688	0.01451801650919997	0.1296536798753141	0.1096661688322698	0.08820880058158025	0.08098238992379972	0.08653322597592107	0.1181390683563774	0.06402115147153628	0.07171033263073072	0.05678263060124461	0.05855061336353253	0.002071031649204408	0.05440273376767386	0.001696379316063921	0.06268727743779597	0.08975756665729975	0.07534245104775701	0.001051199812440375	0.01506172728933975	0.06617190287868105	0.02154780900387288	0.04068092414249939	0.05361108038479168	0.01089053147785765	0.01991293673924033	0.001074595584761046	0.01914105982585995	0.001062722831116012	0.1875778363242344	0.09272879738974796	0.1074112746830021	0.02679215973435829	0.004225325738096401	0.06093343578363869	0.04737754351293344	0.001892892186161893	0.00464373932953273	0.08083496496699215	0.1036184088560213	0.1495774155308882	0.1281469302209397	0.005579535277268701	0.009740203273842472	0.05325745527846863	0.09398530390186427	0.001003996562789141	0.03404087404736731	0.001001379342506478	0.02471560556843633	0.001002705272562039	0.01534727754691383	0.01388078412897767	-0.007870134754656654	-0.01527188351370878	0.01140467431887263	-0.02843758177905515	-0.05680443443563149	-0.02087484248382414	-0.008709040531385947	0.001011141228320471	0.001007816105861367	0.001003131473551104	0.00100648033639778	0.001020262849991531	0.08989610467888648	0.1731261602500064	0.01303815237838352	0.01569220149201741	0.001127807588936807	0.02261620164911821	0.001233002899166913	0.001004586366536112	0.001002569733310886	0.001010581244924494	0.08917789649894153	0.4687416564668302	0.001017753751536958	0.03940313385547659	0.001025263523301449	0.001036673410661444	0.001047983646670468	0.001023226985747686	0.001014173332513733	0.01341517443816493	0.001010833419102	0.001055007264754286	0.001018171476962336	0.001012240918752718	0.001183126914455093	0.1237293106702487	0.001029428569884037	0.001013813787309298	0.001033334713523604	0.001003564874868404	0.3872443948161596	0.1846278497509758	0.1032979562890783	0.001004937669806747	0.121225234724554	0.1102550724722096	0.0898782743304468	0.1047675915848939	0.1231352902384037	0.01875747591565172	0.05490941606125783	0.1791897494024397	0.07085954807285935	0.1181878561868267	0.004249219483334746	0.001050523679351796	0.007637778177872119	0.02447896374787249	0.001082725974350907	0.01911511862376979	0.02924878999680482	0.001002493638695343	0.001005120951836088	0.001017273973135223	0.1316536286084726	0.06730493496327027	0.06491142429812445	0.08208912228227892	0.0598249027250626	0.001033092624813192	0.001017471166103484	0.06234847827139963	0.001055169969175525	0.0570220099877591	0.03557988292764699	0.02429581147357371	0.001148928972039116	0.001060138799806855	0.08690131100273062	0.03286994376033865	0.07152327134139332	0.001001409245841424	0.04651972065808029	0.1598695311743261	0.01411303783522186	0.06653354435213782	0.001004528861935003	0.001001560999492519	0.001003004684796263	0.01688692679124472	-0.009393259399526767	-0.01508308937272172	0.01283481810691841	-0.02617801770755113	-0.05315961123686241	-0.02109491205981734	-0.007752786803788235	-7.163832379601793	-4.874236181091867	0.06758109288849923	0.041805827297638	0.006461780243600053	-0.02353071669609955	0.03444872314315522	-0.8675549245124078	-0.6776475513185097	-0.3847678082710195	0.4669818029994628	-0.02051704312192666	-0.09319564770366517	0.009764836239298691	0.05158438891275488	0.1838447033263826	-0.2756285599899197	-1.365619222548743	0.1029501972975307	0.0153615526052932	1.192881942188391	-0.0007979715324076773	0.01406812473324746	0.02212537948730322	-0.004083855583550192	0.04477127124577439	-0.7790653072525385	-0.2243818440415817	0.03594607943433233	0.02308019428993678	-0.03254121512165174	0.009071689858309695	0.1447989333823742	0.05141391186819664	-0.02476759677861827	-0.01481004142744293	0.01798978008819543	2.903297048266595	-1.074923398738951	0.1798533427217271	-0.1000281930357928	-0.8259073449730425	-0.7024987147257351	-0.4396735633472968	-0.5321882640100032	-0.9944746808776695	0.3803816788810521	0.4890600940100543	0.6726161286094687	-1.273133495475272	0.06969825729382222	-0.3629541352251046	-0.02427191331564051	-0.5423732830669337	0.5991670260206448	-0.05539197473021215	0.09061329943100348	0.08699851866529883	0.04073125943230547	0.07708845212965681	0.006107992066076227	0.2579356773377686	-1.01197245583377	-1.360835949588606	0.7947557870853569	0.03495060949052179	0.0902628539512387	0.001057466808451712	-1.93951250192593	0.1563318329533259	-0.2344226083275648	-0.3291779263958358	0.95993759003005	0.004811966962889738	-0.1073591253980656	-0.2052569791853126	0.0978557762668813	0.6199505118996553	0.003608039479789885	-1.867741262202308	0.1898823063075605	0.4984266148238865	0.8135601684155012	0.1105511641902768	0.06988240203943279	0.03582574339514794	7.681354123692504e-16	5.153016345443554e-15
0.18	0.002595507688803818	-0.06414004384091979	0.07923450785686072	0.4545870845382873	0.9287129211501648	0.006248916789465544	0.1012205690733665	-0.1010991438985721	0.01448202473500714	0.2299012419197659	0.08859170484077182	-0.1373306490894504	0.007727160703537404	0.08229121031725503	-0.1129564570090553	1.081357996744406	0.2298347714043018	-1.081357996744406	-0.2298347714043018	-0.3007312397338865	-0.06612642056683239	0.01792311720860808	-0.07868205861580302	-0.1097417247321109	-0.04881541215716862	-0.1494888583360856	0.07499052370460567	0.553305656790557	0.7300391144765566	0.1211709985160867	-0.006488561804545177	0.2956123856686126	0.009778762608783216	-0.1180885290765743	0.07579168839708084	0.2822780070758662	1.333144099057618	0.2026165820917727	0.02689370903015504	3.597382523309917	0.5620407674361715	0.9264283382076562	-2.064168228803465	0.07175875648652127	-0.4136506955287935	0.008438300850874722	-0.1177239982457818	-0.4381962745770434	2.066873504486839	-1.122510175196254	-2.066873504486839	1.122510175196254	1.315773055624701	-0.2151992645865881	-0.07204213281741691	-1.398325634583856	0.3580309480247771	-0.005658041813904294	3.092367320264991	0.9345823316363235	0.9180343413029	-1.607584635256556	-2.282452107787825	0.1247989632595795	-3.562623197991296	-0.1747409004184599	0.001015118913305363	0.01130002299067861	0.001009722997026891	0.009272734945253529	0.001084949082910369	0.00358467356502956	0.001037940683327683	0.005429271774249013	0.001020065827402887	0.02829841648025001	0.09885353542416539	0.1142955449240423	0.1845589460682223	0.1861304146857868	0.01594143327037289	0.02054296484520626	0.0137815975103434	0.04581534346485176	0.001130301719807111	0.1272391507938151	0.02314944856182346	0.03519163369445533	0.001213915861824659	0.02040753560559939	0.001004461276747561	0.01185886961563499	0.001002481767781106	0.03527793648492979	0.00369253120288238	0.01030272694702387	0.1017209627320937	0.1060132933286624	0.4528778845161026	0.4318939021642808	0.001020772164080779	0.01704743933128067	0.03376130959233471	0.04482345442953312	0.001023798915999426	0.009603474857060566	0.00104316797890024	0.003110284198624686	0.001051239023806356	0.008431230183764429	0.001040228428982284	0.0438000825658429	0.00102281070789796	0.05686965804078086	0.01966242655839585	0.02595849612762491	0.001012000791600386	0.02362389839254932	0.001055041071285365	0.01487813362295935	0.001017410755829486	0.01610779129478254	0.001019447648734375	0.001764526296946558	0.001167260775277608	0.01861430568138192	0.1195165766738506	0.1344158647694202	0.001028689688898497	0.0376089380593029	0.001100317145642748	0.004618492495150071	0.001093593059931286	0.007766664467539728	0.001003394383549553	0.00761192196906619	0.3470986822035554	0.3665318076680931	0.2022328676193961	0.1972365049194741	0.1021975640612828	0.08927865705545222	0.001005767379108651	0.02577615115793541	0.1281840968914101	0.1123145044973174	0.116721001454437	0.0903848787850428	0.09416707870718187	0.05976556646845828	0.1089304261963546	0.09695749205848567	0.1335907145904818	0.09956810110212426	0.01635050820993406	0.01663049916198479	0.04966182836257509	0.02509447626609953	0.1767385603673678	0.1170050135175108	0.07734817324534494	0.08054254716439259	0.1124353658645571	0.1050829037822011	0.006639116846250905	0.0135615410552098	0.001046829368347467	0.04059258339995389	0.009034431222411141	0.162333650281423	0.02216027776966969	0.03305316227920024	0.002031396439853778	0.01906890491397649	0.01947104948728604	0.009738095274701793	0.03102467411181437	0.02782876650971924	0.001002367828688437	0.008420915510919409	0.001005048854992815	0.01338031709942763	0.001025914218846712	0.01514775565580284	0.1303034145332409	0.1121192121308366	0.07735366226018345	0.07150226794979961	0.07406580600517784	0.1037894851606083	0.07471257516731239	0.07931577753313655	0.05841081607124605	0.05873285957480114	0.001572445317617465	0.05258229045888553	0.001370105810862351	0.06160771646246297	0.0780770940496337	0.06214826821552986	0.001051275880021585	0.01665163378452378	0.06134966152753511	0.01955620893733487	0.03757627037828144	0.05030208504908146	0.02122569400343719	0.03112702026516715	0.001136285329055224	0.01919547472390592	0.001061577264453393	0.1857572711658289	0.08918334823573205	0.1050029680962911	0.03073050253987373	0.005322117791290376	0.0666975075581583	0.05337904318502967	0.001465074226058479	0.004896882692462491	0.06163114539805858	0.08482516121508966	0.1541357410062163	0.1301829618452122	0.01322155539794746	0.01672134479795324	0.05876058857522905	0.0990414642343334	0.001004375520868072	0.03500261006841975	0.001001508665968796	0.02531459646935069	0.001002921408170602	0.01564919342362094	0.01700615895132429	-0.009283816519651798	-0.0150595338456739	0.01285146712877046	-0.02601130378510184	-0.05269630970098573	-0.02100587459634076	-0.007689007085502798	0.001011937012763204	0.001008476588725568	0.001002925313067235	0.001006378280826247	0.001021821814353752	0.08546412538230305	0.1672672911479084	0.009359225631417495	0.02267837020541031	0.001123247559183182	0.01835057996742468	0.001215188953090172	0.001004956913367621	0.001002819438152058	0.001004233911445818	0.06954308380922096	0.4628613632850702	0.001018064514526276	0.05646941451069131	0.001033013975940488	0.001034834426680662	0.001046849878673715	0.001027320733125216	0.001016737525129323	0.007619279292842639	0.001009060504273214	0.001058550429323072	0.001022175907553933	0.001013010950713429	0.001306927816952742	0.1263540797991489	0.001032191342599773	0.001013138971433937	0.001032650166365547	0.001003946956521902	0.4103138817771863	0.1743410148170182	0.1017171759969366	0.001004533468214632	0.1113006923299509	0.1007392976636568	0.08252024078077842	0.1031584304683262	0.1167683252228897	0.0255820595040584	0.06302798160070104	0.1786932655276833	0.07166809714256611	0.1237033899506935	0.001049816358239794	0.001062701248159781	0.003172564385466504	0.02923240928920412	0.001122259515022553	0.01834551134944093	0.02589374568654901	0.001002840871897468	0.001005093752515603	0.001016008833623534	0.1309990708891582	0.05887384277930136	0.05114630409252852	0.09396491051243704	0.06100417701746313	0.001030893062835456	0.001015876534735809	0.06206622627871258	0.00104863639459079	0.05360117812474556	0.03247167556317106	0.03923985050653199	0.00124175219877448	0.001060478633727237	0.08218608773658383	0.03723172551310695	0.07624438616799087	0.001001284633953393	0.02821166969051217	0.1625371975379122	0.02719517506902844	0.0653009395296109	0.001004969107713138	0.001001711228335288	0.001003262938323854	0.02019114985369581	-0.01064277684477953	-0.01483540641397042	0.01430658444958157	-0.02350166882990509	-0.0483565341985426	-0.02109238797751118	-0.006637083780450143	-6.801510854620704	-5.21519808829939	-0.02977095609637177	0.03332854039335915	-0.02634987221691877	0.005689305311323505	0.06298401468289028	-0.67273127691018	-0.5701605108011047	-0.3568222623579062	0.5863282086451692	-0.01837420819767679	-0.2440031394107184	0.007593974618694037	0.05806432316731368	0.1945444353605187	-0.1682806506395498	-1.567537858136905	-0.427972068892504	-0.001837919864808224	1.429656309194796	0.02724307876430147	-0.01673689572040349	-0.007341697349986164	0.1183684817374847	0.07382471725712696	-0.6332841486991447	-0.2034197200468025	0.05074045550351113	0.02117515104515715	0.0209321054076623	0.009576646599453958	0.09027754465695816	0.05232213683965919	0.00123989355587516	-0.0114075357603032	0.01661214749953618	2.597380265817497	-0.9714648280300366	0.07119695411068286	-0.06682590436973984	-0.8800644074473456	-0.7490221525231244	-0.4854620585098817	-0.4130732541229158	-0.8230669973301299	0.4068378928136243	0.547517710075723	0.6836744634266531	-0.6447921208019216	0.1622768934934048	-0.3320709927531402	-0.03352996632795582	-0.512653427645519	0.5445408558127887	-0.0009138606440295423	0.1074955523767682	-0.01020082228904731	0.03060237032443603	0.1022380797984632	0.174315336624349	0.2301712797033834	-0.9031785863384522	-1.505866444758056	0.7207258988930455	-0.0009014366352208662	-0.7365689485487378	-0.3158915080392161	-0.9301364492923495	0.1614276033126929	-0.1692820280275203	-0.3359254689519885	1.23195184535225	0.005362365112538634	-0.2470883082110011	-0.2757629211626651	0.1201702406389704	0.5796823251535453	0.0682073297139332	-1.882233236209303	0.1772716678583898	0.8800648792013182	0.2456749773880158	0.08235843507852217	0.05027450967152856	0.02502467521678183	1.690458299550753e-15	1.421372928662264e-15
0.19	0.001244205823760802	-0.0628868192323695	0.08145192282644897	0.4678312383213587	0.9306839318830519	0.006539385444712519	0.1368282228756144	-0.09495990205888678	0.02202799627548017	0.2091497295624451	0.08900598972879475	-0.1406138972544445	0.007675104216598492	0.08054599189095439	-0.1166259071632808	1.098501360708303	0.2178720709326312	-1.098501360708303	-0.2178720709326311	-0.28727077424741	-0.06828757526977984	0.0172230523343931	-0.09276701214197038	-0.1061975377363766	-0.04884970783295723	-0.1179922808107907	0.08378491224479329	0.5628231246572322	0.7144107828377902	0.0989655774723425	-0.005462028034751494	0.2613178001562093	0.00812493666870227	-0.1536813424763676	0.1733651764693803	0.1558815993239574	1.316003806738039	0.1908611011635196	0.03147418943554372	3.523530588876479	0.6613331457527922	0.5833588170383132	-2.08011342668351	0.01251652769598258	-0.2329052723605478	-0.01673188011834145	-0.2286400155454448	-0.2907263158908067	1.36517059783679	-1.261438999556048	-1.365170597836794	1.261438999556048	1.375003106355459	-0.2181764236348175	-0.06836240160376852	-1.414795198379745	0.3519210624538672	-0.0001384575704067444	3.188344541467835	0.82704927585173	0.9864268111931475	-1.526093047251849	-2.098813987365146	0.07202395548627238	-3.283375120718423	-0.1563036000707649	0.001013651982382053	0.01167558671581085	0.001009221210198611	0.009689262546161629	0.001044746383524801	0.003575376908827591	0.001022476830422148	0.005332686948598996	0.00102154911339529	0.02880719866912099	0.09285850108190948	0.1084220640732559	0.1772283345305013	0.1809203226549805	0.01216974918926239	0.01737986357451881	0.01818974625081542	0.0504566411302627	0.001125660230735124	0.1270557771659748	0.01958700845041953	0.03224755095473868	0.001205500707966571	0.02047845556647392	0.001004834999099954	0.01241961042338391	0.001002736915224651	0.03724665223840228	0.002380250737495967	0.009078129625602895	0.0814436055207058	0.08864644140524507	0.4546338705190313	0.4265046244344968	0.001019372876665729	0.01717301078835521	0.0485036807932076	0.05966020492531409	0.001035242417607811	0.009786897779584343	0.001038293548229149	0.003236864947525807	0.001048771539664254	0.008565089713675384	0.001034863851831601	0.04415137828413051	0.001020386670968384	0.05734607550296779	0.01341940467323487	0.02054394011686613	0.001010205694394216	0.0217318755305596	0.001057952509855912	0.01534150156542167	0.00102099654709664	0.01633881645658051	0.001016168035928788	0.001748820656493533	0.001563975909100526	0.01903007100711583	0.1231994784942021	0.1353246430692518	0.001031734065049946	0.03814325009289761	0.001057392455824551	0.004511759414932945	0.001063152668577272	0.007665579046044447	0.001003781524940486	0.007768864308834995	0.3707834984023384	0.3910325461110534	0.1901179098425362	0.1880342948579356	0.1012086369734668	0.0895675689419605	0.001005053049606455	0.02515311074151501	0.1192301000174417	0.1034886727401937	0.1081296878031981	0.08289248559447156	0.08758191670043562	0.05490218205074031	0.1067016026659289	0.09362216375076164	0.1260998353953001	0.09224111976896403	0.02237195729395069	0.02090160851547859	0.05703494026730194	0.03069234261589033	0.1767001460274422	0.1236184482331321	0.07576007983077661	0.07605620554826502	0.1167992231181762	0.1061767963308436	0.003919413740772906	0.01112632816347754	0.001067152445936851	0.04024921527023315	0.006005540691897072	0.1574967335300945	0.02523597354962846	0.03733500555116055	0.001582894314673873	0.01909529085040045	0.01898312619609133	0.01091687424423982	0.0281814121790679	0.02781760598141685	0.001002706715870544	0.008787291074430995	0.001005028523927671	0.01429345150593655	0.001020727298442225	0.01586095087841787	0.130052350616067	0.1142787402858045	0.06791817874837763	0.06334006393050155	0.05992355674945615	0.08801381859615107	0.08320812261518015	0.0842762810169928	0.05986720228068372	0.05884620140531113	0.001307626366867229	0.05052726098616338	0.001196874522873279	0.06035772521600551	0.06671329516962375	0.05395733994689364	0.001047622600877143	0.01826762514252835	0.05746501390934464	0.0182353322964501	0.0346043716882783	0.04716128509942135	0.0300289270075068	0.04042386565358105	0.001241446653946061	0.01928470778955797	0.001061083207361916	0.1824310739543091	0.08486632078408486	0.1019191937269526	0.03514787509999157	0.006783058148997294	0.0712201164729704	0.05872023836145141	0.001237965231669666	0.005302611122279759	0.04340923795808811	0.06648865502549632	0.1558774904989204	0.1299586128803948	0.02123357667834178	0.02470497977624032	0.05855543762426917	0.0981300675524323	0.001004817048360411	0.03564747555348209	0.001001658780044615	0.02569941741113745	0.001003181117507963	0.015825933954044	0.01981953274934896	-0.01083175573695324	-0.01492069366706351	0.0144581434368823	-0.02277201042205909	-0.04900553818198306	-0.02117108980772806	-0.007409119894842976	0.001012284639732534	0.001008887178720799	0.001002875285460126	0.001006385628868222	0.001024168227891372	0.08379173636918913	0.1632675188775426	0.006949179035788055	0.02330922002744797	0.001118780277871666	0.01327106627235807	0.00118112340377595	0.001005449839473867	0.001003157275780335	0.001003224349732349	0.03997699379689565	0.4546941905136741	0.001017791414785369	0.0742253604679239	0.001059115100412063	0.001031854304902299	0.00104565613112772	0.001030938337986098	0.001018816831101366	0.005632389574176731	0.001007725821797962	0.00106304113216761	0.00102688805910134	0.001012538134532351	0.002544756514005409	0.13054242466752	0.001037196550071041	0.001012344387648338	0.001030462164434957	0.001004385323568967	0.4283478951182728	0.1654141013031724	0.0981792474212022	0.0010041202949259	0.1014428323405308	0.09147139969319344	0.07519127546362409	0.103858045150802	0.1132856760135092	0.0320072731635799	0.06878186831341289	0.1748274722153062	0.07539368219420896	0.1225492601807484	0.001034860231726316	0.001109970940985284	0.002439065431830075	0.02823459170455961	0.001108284072393465	0.01852352539125664	0.02408235604430169	0.00100324426872176	0.001004934275355642	0.001014753772534485	0.1285233429400112	0.05280928466384709	0.03370756659571419	0.0948212182947841	0.06228707718279286	0.001032131287520987	0.001016840113470465	0.04317914171740028	0.001039745016039707	0.0517103133595577	0.02996701372196234	0.04060131541847242	0.001443367904008749	0.001060645355405757	0.0763015444202462	0.04286945859794325	0.07773186946469443	0.001001302152118853	0.0146841137985081	0.1551566151595673	0.03247903367449065	0.05225283001462747	0.001005536649580973	0.001001902798096476	0.00100361083711378	0.0223356128638892	-0.01253087806804372	-0.01485008329086834	0.01618606693483082	-0.01894899033272808	-0.04583396984973871	-0.02139926648339642	-0.007746861595695908	-6.429694396060683	-5.423807360417896	0.07169290618357615	0.0460717372324875	0.01231979990375739	-0.01710594006024984	0.04557327760548229	-0.5071899199769156	-0.4753905544953303	-0.2832514681101969	0.3581578371632554	-0.01785306288983098	-0.3414597694971878	0.006899236094685346	0.05537333743138986	0.1995432863910429	-0.08683513803450932	-1.910052537235685	-0.6321617743446735	0.0203293489928208	1.533018188670562	0.01576555549893584	0.02956966739118875	0.02394992883546483	-0.01182180180907734	0.03010301474157114	-0.4537369428445322	-0.1730816737170744	0.04472043234717499	0.02406143086798714	-0.009928916730370094	0.06822030833863171	0.09415846594174407	0.05406768429613285	-0.01639847098929877	-0.008953459049726829	0.01508151265958535	2.299876837942944	-0.8736144298770058	-0.009698496931310353	-0.0527585434213061	-0.8819359418315805	-0.7467454638082967	-0.4864994734759743	-0.2650339811184053	-0.6512528697226347	0.4400079201259177	0.5744504018289642	0.6304275416523868	-0.2682478940739155	0.06204731958403793	-0.1698596293429884	-0.03495252233140351	-0.4526265857108431	0.3074157586092133	0.006739961057571858	0.1272546815199836	0.002354282025655881	0.03967144810325612	0.08718272747110725	0.02115812079029703	0.1973778426908182	-0.7414657406268897	-1.640249275602085	0.2888066622517738	0.01800634739487184	0.08911903280975436	-0.009146122064065143	-0.7661713892794624	0.1621000033859283	-0.09804875668753509	-0.2969335913289201	0.6718087219292977	0.01188107740637744	-0.4094837196041466	-0.3432795518227678	0.1727137143033121	0.4894240575289447	0.0263552406467147	-1.772859044001274	-0.1974580868546272	0.7152434229129769	-0.4001357977879659	0.04748737451930608	0.02722442040583102	0.01086979864861351	1.622180586360865e-15	-1.095149115602955e-16
0.2	-0.0005083091316100356	-0.06070250144840367	0.08224567209298327	0.4809135036566758	0.932515653906983	0.006883883926502665	0.1716788278856325	-0.08796197007847815	0.02616105801880067	0.188419389705639	0.08887040152624963	-0.1417868812344715	0.007434877463579487	0.0777720034356892	-0.1186716345193334	1.108728834892027	0.2047778098048171	-1.108728834892027	-0.2047778098048171	-0.2732575163130804	-0.07051284399216159	0.01654803798476831	-0.1069005651380037	-0.1026810112564867	-0.0487969285923364	-0.08609404037325333	0.0915865872106513	0.5730535445976304	0.6993570264364467	0.08039108104069878	-0.00521775939907634	0.2302032589296634	0.006647104357910029	-0.198331147142136	0.2620103234802417	-0.002455133534932274	1.300766409506765	0.1747588402996135	0.03769967433878937	3.445972764863958	0.7337787955808378	0.2438463787771429	-2.059933728700565	-0.03821586162709816	0.008402141464621558	-0.02919575236488161	-0.3234780040421896	-0.1134517149430839	0.6836955484522872	-1.348822306424948	-0.6836955484522876	1.348822306424948	1.426331545195308	-0.2280220684734523	-0.06703202791927408	-1.408045528561771	0.3524988448478804	0.01175694154498062	3.172699902713477	0.7360396167703888	1.060624756046564	-1.492669587771298	-1.556267185367726	-0.03165406356411785	-2.926614340819789	-0.139542174560719	0.001013092767371158	0.01207006521556784	0.00100917583671013	0.01011606483878794	0.001024625987417662	0.003587654741649806	0.001014751820773308	0.005245159580665554	0.001023464160645883	0.02934589912264329	0.08866970578450674	0.1040472459899074	0.171121231594121	0.1765519504131794	0.009040746662153133	0.01472886595639046	0.02073919577204366	0.05330303046264156	0.001121105827416491	0.1268910386256293	0.01526443597808247	0.02842951108522	0.001184258446061765	0.02055170469826256	0.001005268352977195	0.01299212634524118	0.001003033428565197	0.0392756936338919	0.001719470759480904	0.008362097698535787	0.05636038913705489	0.06772784237016614	0.4533024509257049	0.4196051007317803	0.001018536946979697	0.01732156906539968	0.0642497603964302	0.07539030617712782	0.001054017550216941	0.01004526696220865	0.001034366645043082	0.003452009984259337	0.001046941179118856	0.008706955270540086	0.001033992311776973	0.04428939725507922	0.001020215358601261	0.0576446031268386	0.009194334222866699	0.01680155948288745	0.001008640912046092	0.0202003284908892	0.001061653875425734	0.01582828825706695	0.001025145755727963	0.01656965090326887	0.001014292478531323	0.001848834297701346	0.002380268838943862	0.01987158964043305	0.1270711029803505	0.1363526411009028	0.001035759275081408	0.0386808400335627	0.001035538326913858	0.004414283847564118	0.001046842492558521	0.007584717076325307	0.001004194291778293	0.007919656066365527	0.3922925627380109	0.4124715327303201	0.1790575753473686	0.1796714714099457	0.09913781621104234	0.08915900871438061	0.001004489372942898	0.02482145299936994	0.1097903201614883	0.09473910570360204	0.09914815923693548	0.0755041899445334	0.08060836208518737	0.0500498840300936	0.105696454701136	0.09143598096218687	0.1201818124132614	0.0863645716992571	0.028520603609282	0.02528313640931864	0.06359212685552822	0.03663138114160937	0.1751896709516327	0.1294418655896543	0.07650152007567854	0.07486215544990785	0.1188572008350835	0.1064347642408609	0.002533555618516559	0.009866587593356648	0.001100952585774129	0.03989735569902154	0.004099285717958437	0.1533231853053927	0.02635035439973811	0.03911323665198336	0.001351201860316258	0.01921468239770296	0.01881683619061227	0.01226307770488439	0.02581578654309925	0.02776356345817407	0.0010030778739787	0.009154318587493947	0.001004938584868256	0.01525985016820558	0.001017507191303946	0.01662760632944208	0.1288955203941513	0.1159796388126655	0.05985357935301689	0.05642888267514731	0.04393696331728721	0.07116485149919259	0.088293820569966	0.08544054806564344	0.06124210960128272	0.05898171741585174	0.00117571345871655	0.04963579069118971	0.00111070435753188	0.05992400640494591	0.05173142415625658	0.04566239673304907	0.001041349127304186	0.01990022055419647	0.0544605935338942	0.01753212467282213	0.03183735105803027	0.04426943181552564	0.03519041530501228	0.04545102449572939	0.001394806239246656	0.01942103286297604	0.001060919669108805	0.1777409450635223	0.07983843817675726	0.09809162507748108	0.04010134114658851	0.00879030974537464	0.0743723073893129	0.06318487128357123	0.001124343352326323	0.005692325193340638	0.02682767324179731	0.04961215948922587	0.1540193169573805	0.1267274675874644	0.02782612810754965	0.03099783938535042	0.05251585126932878	0.09159511859817965	0.00100532161428655	0.03596981181051306	0.001001829632459838	0.02586977971186742	0.001003484943725139	0.01587751675220887	0.02218696602215271	-0.01260646962489652	-0.01488419819212296	0.0162466905297522	-0.01865712696959349	-0.04609357144311292	-0.02143074721544733	-0.008055676041453465	0.001012632266701866	0.001009297768716022	0.001002825257853016	0.001006392976910203	0.001026514641428991	0.08211934735607521	0.1592677466071768	0.004539132440158599	0.02394006984948563	0.001114312996560151	0.008191552577291457	0.001147057854461729	0.001005942765580111	0.001003495113408605	0.001002214788018899	0.01041090378457034	0.4465270177422779	0.001017518315044463	0.09198130642515648	0.001085216224883634	0.001028874183123935	0.001044462383581726	0.001034555942846978	0.001020896137073407	0.003645499855510837	0.00100639113932271	0.001067531835012145	0.001031600210648744	0.001012065318351276	0.003782585211058246	0.1347307695358911	0.001042201757542308	0.001011549803862747	0.001028274162504367	0.00100482369061603	0.4463819084593593	0.1564871877893266	0.09464131884546778	0.001003707121637167	0.0915849723511107	0.0822035017227301	0.06786231014646975	0.1045576598332779	0.1098030268041286	0.03843248682310142	0.07453575502612476	0.1709616789029291	0.07911926724585182	0.1213951304108033	0.001019904105212821	0.001157240633810789	0.001705566478193645	0.02723677411991511	0.001094308629764379	0.01870153943307235	0.02227096640205436	0.001003647665546074	0.001004774798195685	0.001013498711445435	0.1260476149908642	0.04674472654839283	0.01626882909889985	0.09567752607713116	0.0635699773481226	0.00103336951220652	0.001017803692205121	0.02429205715608798	0.001030853637488626	0.04981944859436985	0.02746235188075363	0.04196278033041281	0.001644983609243489	0.001060812077084277	0.07041700110390857	0.04850719168277956	0.07921935276139803	0.001001319670284317	0.001156557906504025	0.1477760327812224	0.03776289227995285	0.03920472049964404	0.001006104191448811	0.001002094367857674	0.001003958735903711	0.02448007587408259	-0.01441897929130791	-0.01486476016776626	0.01806554942008008	-0.01439631183555107	-0.04331140550093482	-0.02170614498928166	-0.008856639410941669	-6.067082363630683	-5.494800199532849	-0.02598800117116444	0.0353834787370125	-0.02203497441203688	0.007500796854638329	0.06896766761316311	-0.3729987234226025	-0.4018165530000638	-0.2544015318460498	0.2273465420387484	-0.01464719069873495	-0.4187945653711234	0.008059808801517316	0.06041934598898278	0.2066095637639419	-0.06656757176878607	-2.277887280469224	-0.7300212634790157	0.002759444129228107	1.608326460401356	0.0422323307843785	0.0009759618460923165	-0.005740491959176137	0.07571313226972097	0.03824674959390892	-0.2988490733432614	-0.1313245555829339	0.05542420534008587	0.02113700802329136	0.04407596174004933	0.09472730776127854	0.1141214910208402	0.05297771825375008	0.003091396125534004	-0.007362845405086078	0.01538203105188332	1.985029901078778	-0.8035875053203057	-0.06829746870694241	-0.008549369514676178	-0.8648114633409411	-0.7282026443965046	-0.4832447790956221	-0.1832441502930736	-0.5329803446394792	0.4289216008828556	0.6157521452613721	0.5256709916068376	0.01366618275216332	-0.004908034231613805	-0.09697652843085561	-0.0352282546261327	-0.3799797223201926	0.04381842158529267	0.01768726153168696	0.1409804505980766	-0.0187772212771261	0.03073276023490078	0.1128909309504926	0.1850073823062341	0.1384453540820118	-0.6529740335496738	-1.72052655125831	-0.03852138814807447	0.003533399370911116	-0.5038571129990251	-0.1526370209596411	-0.9509394383340373	0.1647484140454014	-0.04574822457616106	-0.2861361357990757	0.3780145360992309	0.01478076698304611	-0.5198746440643925	-0.4245217771892696	0.2294324883730586	0.4043698742931562	0.06500445796264846	-1.590231105544725	-0.424087597764222	0.5419098053659238	-0.879035477082288	0.0178525894722496	0.007382781460167643	-6.871234856146364e-06	9.787154277940366e-16	-3.625446750713265e-16
0.21	-0.002823846044197035	-0.05771521372314394	0.08136879649518582	0.4938509817668536	0.9341581049063881	0.007292713637395435	0.2058582194617782	-0.08037991785933835	0.02699914051556248	0.1681628196622765	0.08828256892551799	-0.1402779421782951	0.007230409592478258	0.07416488192684646	-0.1188753173539348	1.112301512183989	0.1910878086367536	-1.112301512183989	-0.1910878086367536	-0.2587879892798707	-0.07287899437790336	0.01587674282926426	-0.1208622970175089	-0.09911971989093259	-0.04859537854224519	-0.05512781755289128	0.09851948813437325	0.5840696910172251	0.6844054447393739	0.06790554515908062	-0.006329276302419894	0.202306620242024	0.005422716639975753	-0.2646155690081436	0.3312390715947883	-0.1684101035894571	1.286966415709107	0.1531088254740836	0.0435078879666792	3.389830019084141	0.7790499481499371	-0.064505734197779	-1.988847459707739	-0.07767641240558827	0.2904632698818117	-0.01034307755502894	-0.3923076953105643	0.06757073451245577	0.0366379127134626	-1.38392578910694	-0.03663791271346303	1.383925789106943	1.467017439810286	-0.2464398560331097	-0.06722333502755297	-1.386371615799743	0.3596569303240003	0.02982837744167579	3.006923673070621	0.6543285591791803	1.14228022703248	-1.486556129247541	-0.9508122279770503	-0.1928380360292745	-2.649585322609827	-0.1059668321644514	0.001013103875522075	0.01244766810869021	0.001009522692571279	0.010527756613833	0.001013984930256468	0.003606254695123906	0.001010598253521207	0.005196097064889018	0.001026008743781209	0.02990288960984994	0.08605031511938351	0.100896556823251	0.1660547335532947	0.1728676083794547	0.007426140356364729	0.01334319597929482	0.02126797011464456	0.05429650234604723	0.001116545488108561	0.1267573713850719	0.01096358051772933	0.02430649546480616	0.001158179256838211	0.0206468881175235	0.001005789209317703	0.01357739033021312	0.001003388720569335	0.04134218523391292	0.001368261818157469	0.007905310696009367	0.03443909876554205	0.04857633134608169	0.4490619294280645	0.4124289479594159	0.001018032516357436	0.0174793685170723	0.08089219385577277	0.0917510059862346	0.00386373232966533	0.01299987411553406	0.001031070551878035	0.003726538992523645	0.001045772825958044	0.00884361993371871	0.001035083097061361	0.04427410837929979	0.001021005567865893	0.05775160096390166	0.00649657311592827	0.01434465310586771	0.001007305727965946	0.01911249329117923	0.001066158610786686	0.01633061878370976	0.001166588724461623	0.01693223656993292	0.00101291873201033	0.002063949151519601	0.00276359289301362	0.02029289161662423	0.1312490591352003	0.1375927636239618	0.001040885693255843	0.03920780014844628	0.001023501378151574	0.0043532171110383	0.001036938315553599	0.007519857611073788	0.0010046104474593	0.00806593987756034	0.411553292392477	0.4306824909711494	0.1689352212386177	0.1720195543075335	0.09645444888052983	0.08833118825167173	0.001004038137555804	0.02482723628413748	0.09997352798914369	0.08618264085936897	0.08986042464345408	0.06830670492675779	0.0732934809919463	0.04524296511624214	0.1051732981513054	0.08971316175836085	0.1153805031945158	0.08140191596348746	0.03346055779025103	0.02886562283357515	0.06829030347037487	0.04252533599961809	0.1722678397875875	0.1340465876203028	0.07743340614942223	0.07585656844302396	0.1195258730522161	0.1067359404279347	0.001793467162078779	0.009165349469722027	0.001121674757503066	0.03957694080579281	0.002882441711349897	0.1497113170583215	0.02566039187429715	0.03848662565936231	0.001224575411694506	0.0193298805644627	0.0186713397086421	0.01355467921555668	0.0236106333751443	0.02730987115776381	0.001003412524093523	0.009527683545123929	0.00100486285518574	0.01629780220431713	0.001015582250948869	0.01748855816916236	0.1264777506500114	0.1168104837200996	0.05360944172334883	0.05081595172133364	0.02933705304918983	0.0561199727827974	0.08852530829791593	0.08271036202836912	0.06225408915832965	0.05888114624152996	0.001106934698955906	0.04909864412684058	0.00106586100224304	0.05994636913494986	0.04095948903611852	0.03925285491463789	0.001035182787481376	0.02156070828563727	0.0520915615022597	0.01732315183098998	0.02914594015096869	0.04149370434488552	0.03480679135656542	0.04485057095458415	0.001470406621477365	0.0194892221318796	0.001061564850401492	0.1718426550413842	0.07460426342072306	0.09384933044899138	0.04505188769241338	0.01143596868873	0.07563262003639541	0.06636394744435044	0.001064104350146071	0.006076509402687827	0.01477855394222976	0.03642279770164381	0.1503976227645083	0.1226723404514006	0.03348910079306382	0.03576537104491401	0.04185705818162373	0.081168434219381	0.001005896333754765	0.03597828929071872	0.001002023320853316	0.02583330525986637	0.001003839249596599	0.01580936603234964	0.0240122128231038	-0.0138028619053653	-0.01460742449548906	0.01780375972019679	-0.01390744577275785	-0.04233442082431028	-0.02015468265146639	-0.006711894458248029	0.00101352423793449	0.001010379383343131	0.001002982300245361	0.001006176243935456	0.001030469701162701	0.08283836369693159	0.1566721149882822	0.006681391097494607	0.02008117053825159	0.00110966935979153	0.004672870095713266	0.001117454637620459	0.001006659952949342	0.001003981281542216	0.001001798663707304	0.005710136003244331	0.4332957162932379	0.001017498419739211	0.1116225635163984	0.01164565128990277	0.001026595791966345	0.001044636602296736	0.001037624957185545	0.001022616386820188	0.003590933095305518	0.001005514377187617	0.001073653115962366	0.0015526406771038	0.001011001480359207	0.002641084427720071	0.1398616093181814	0.001049622249663512	0.001010485970311114	0.001025238478899768	0.001005229537589347	0.4589295800709723	0.1488867075607027	0.09107304785511446	0.001003451298693181	0.0813497176815316	0.07260994272834	0.06002374262549638	0.1043267221662474	0.1071730152460752	0.0397589862071786	0.07407120111921665	0.1644858481345071	0.07826281402346456	0.1197199546627347	0.001019646737270819	0.001131408400831484	0.001518084002714918	0.02286516260136783	0.001091253913793422	0.01834739976314503	0.02013715696138245	0.001003856496534202	0.001004791867767333	0.001013646765929475	0.1201286717657743	0.04502164640181616	0.008649472438372191	0.08289395159568447	0.06350009977470203	0.001036970043454252	0.00102034096242746	0.03092131791822436	0.001026997434728742	0.04860812484463566	0.02483935601813146	0.02783161698032232	0.001468136198265642	0.001063441550672076	0.06536083147267728	0.05307171952352165	0.07560613883290826	0.001001454169269101	0.001389237290671469	0.1420803480945154	0.04192110913756459	0.02014656321086257	0.001006824615602753	0.001002335316715629	0.001004418839039533	0.02546316918304157	-0.01450636027695468	-0.01412478226147755	0.01915139715061531	-0.008766671725465922	-0.03779368246413558	-0.01763744821712582	-0.003652316912792371	-5.715033590094373	-5.433085628406897	0.06972317488613636	0.04402413223176249	0.01397030800429322	-0.01109787067833706	0.04906006972770761	-0.2588980605214535	-0.338104948737666	-0.04059520822456239	-0.01731321585941286	-0.01186872389294005	-0.4022160303580863	0.01082789063086518	0.05788289864989012	0.2074615925911906	-0.03142773395067652	-1.573783990632669	-0.711992326523236	0.02257400943800774	1.665793092851455	0.5185900817737721	0.04146389325744065	0.02341741471289639	-0.04750172294056552	-0.00957843230933033	-0.1921633256534437	-0.08790580150948965	0.04775629682103265	0.04844527252233145	0.01114074292172202	-0.003135214640577219	0.1361606401798113	0.05215784391567518	-0.01072598631134136	-0.005812220843872322	0.01431985929970399	1.666840271896253	-0.7329715627328058	-0.09613313717168333	0.01222234065358325	-0.8489552275378687	-0.7133242672855792	-0.4794168259825543	-0.1616310555996087	-0.4592288766734837	0.2926588504677608	0.5595774437024182	0.3926829642935759	0.1660111245414833	0.06277595584020326	-0.04861161766720838	-0.02928819312201836	-0.3397402590422496	-0.163490405153058	0.007613836764002037	0.1184198518729734	-0.06952210139804944	0.04080990918337463	0.1009037198652086	0.03797384107146016	0.02559195219873412	-0.4756785281793001	-1.307931397865449	-0.4868679196506073	-0.02445681566259884	0.1965305138482922	0.09808325782553785	-0.3590783204280379	0.1686831821219986	0.00291075853154928	-0.2716995213336393	-0.4390704713896839	-0.000119872513991408	-0.6512840506604305	-0.4263869168130172	0.3014065212545211	0.2303354945399302	0.02352529509818583	-1.037584589422309	-0.3782045702052341	0.4151265976303079	-1.199407516543043	-0.01521810347979516	-0.01415221674695999	-0.01311947559194508	-3.636718637492367e-16	-9.659273124753381e-15
0.22	-0.005797407184430344	-0.05416188301604662	0.0789676676698962	0.5066575760344653	0.935565379734324	0.00774287408838185	0.2394739176416948	-0.07245260511742325	0.02510542623938462	0.1486930969167687	0.0873503582004109	-0.1360360638346095	0.007255110798488782	0.07003862157775873	-0.1174231080992975	1.109577553201764	0.1772043367842949	-1.109577553201764	-0.1772043367842948	-0.2439282959495388	-0.07546627806000128	0.01520364464732506	-0.1346694128232078	-0.09548992260875032	-0.04817485486424605	-0.02622798667760726	0.1047489182183384	0.5958926631214221	0.6698477162994503	0.0611753917407331	-0.009118294498155752	0.1772741139594325	0.004515138451858694	-0.3299359926714159	0.3752189198477275	-0.3073057790333596	1.274589640993551	0.1277236060063514	0.04596582235751803	3.333234085618136	0.8028309001358879	-0.3025129758107979	-1.902564269129617	-0.1070914865021596	0.5549899989664641	0.0166380630577903	-0.4273057720946964	0.2177267029040097	-0.57563170638507	-1.387516443303964	0.5756317063850698	1.387516443303964	1.504364804619761	-0.2722487277447025	-0.0673926332083713	-1.377122313800612	0.3662000281734536	0.05555166712872108	2.759421513697868	0.5953454488190326	1.22198989296705	-1.413898936341439	-0.4051906927136009	-0.3671543220425848	-2.35378785981023	-0.07618026859727567	0.001013555629225805	0.01282882061510293	0.001010237108527545	0.01093793260261939	0.001008745360621795	0.003631367759683092	0.001008414043140007	0.005147510753730835	0.001029258874986443	0.03045969331517953	0.08486663007286596	0.098834105767223	0.1619221503975105	0.1697287895385705	0.007662696175972612	0.01355970689886986	0.01967995458810299	0.05318354513541718	0.001111943447469465	0.1266580148181664	0.00701351560365805	0.02045704104512956	0.001130336306466503	0.02076528282248378	0.001006408279716953	0.01417477327112866	0.001003809483427543	0.04344038221273422	0.001192218158425385	0.007600784915238633	0.01992091930800835	0.03582478123181301	0.4420058574343143	0.4052295934907281	0.001017770468515408	0.01764852051881816	0.09840865106703266	0.108745759862786	0.01048362142306352	0.01981508823554522	0.001028283520193275	0.004031968918421722	0.001045276040408894	0.008982183367197451	0.001037163430779247	0.04396474648596892	0.001022261014466481	0.05759840947809134	0.005095811336140564	0.01296567049796216	0.001006199865817538	0.01840894611769083	0.001071471883522222	0.01683770213013861	0.001497749023333681	0.01747985929797513	0.001011700011765674	0.002315523834106349	0.002386134791550484	0.01995551930172371	0.1357898828608377	0.1391210064362759	0.001047159583821945	0.03971886769573058	0.00101695331403082	0.004291339263724357	0.001030469736270421	0.007464409195474813	0.001005021445859333	0.008214955814612169	0.4284878237526904	0.4460019086644282	0.1596772779192464	0.1648885272038763	0.0933825341195291	0.08725901570420994	0.001003684657295481	0.02511622609614957	0.08983776129430707	0.07771052671220084	0.08031084080553366	0.06119710643628253	0.06566171270849262	0.04043599106428481	0.1047727437835905	0.08819713254764512	0.1114514715388542	0.07718643268260675	0.03666213076864687	0.03123797674866009	0.07066480805047358	0.04775370236289865	0.1679593835109413	0.1372437158709401	0.07758038863330229	0.07779827211414599	0.1192269931154102	0.1076429370415415	0.001422047695581164	0.008787544812589991	0.001119112480824865	0.03930292245453314	0.002176307305092418	0.1465814534855836	0.02320599095233689	0.03595643284805106	0.001159714026441474	0.01941218843185786	0.01842483400415855	0.01465307474907575	0.02143093597663758	0.02642190417835071	0.001003684232660541	0.009907910329008868	0.001004833548437329	0.01740200943737765	0.001014694301354812	0.01840290025954449	0.1226167653214145	0.1164488443525188	0.04936898682916827	0.04679398469223657	0.01771526751111415	0.04461657942498948	0.08311986980370475	0.07611614766575503	0.062779151670368	0.05847639747405312	0.001074349093521847	0.0495684552425375	0.00104471386855848	0.06070514537875886	0.03811498138596428	0.03791864242289136	0.001030171962186168	0.02330056519422118	0.05024263662647342	0.01756948188988947	0.02647415766216922	0.03878163812875944	0.02791287872124123	0.03785031052670877	0.001419816552674311	0.01943909622963359	0.001063202564000305	0.1648852502443697	0.06940617685335929	0.08951489137513377	0.04978383024044608	0.01485258458959517	0.07474716974068497	0.06776938390791472	0.001034058034923253	0.006396689319132256	0.008496648368953801	0.02906160095176734	0.145934743292333	0.1193380413682255	0.0383912800597201	0.03937097275962681	0.02702965412657646	0.06774484591000689	0.001006543941323164	0.03568422953994363	0.001002240651404295	0.02559724447919657	0.00100424648051507	0.01562520318327086	0.02527602396272677	-0.01425991332261941	-0.01402184799241862	0.01904668127070162	-0.008571125300423022	-0.03740288859350992	-0.01701686328203552	-0.002794418931746158	0.001014416209167128	0.001011460997970252	0.001003139342637703	0.001005959510960694	0.001034424760896412	0.08355738003778798	0.1540764833693876	0.008823649754830637	0.01622227122701754	0.001105025723022908	0.001154187614135068	0.001087851420779187	0.001007377140318575	0.001004467449675831	0.001001382539395657	0.00100936822191831	0.4200644148441975	0.001017478524433961	0.1312638206076403	0.02220608635492189	0.001024317400808754	0.001044810821011747	0.00104069397152624	0.001024336636568947	0.003536366335100209	0.001004637615052519	0.001079774396911095	0.002073681143558861	0.001009937642367136	0.001499583644382931	0.1449924491004718	0.00105704274178472	0.001009422136759461	0.001022202795295161	0.001005635384562191	0.4714772516826354	0.1412862273320788	0.08750477686475006	0.001003195475749194	0.07111446301195257	0.06301638373394988	0.05218517510452302	0.104095784499217	0.1045430036880217	0.04108548559125579	0.07360664721230856	0.1580100173660852	0.07740636080109234	0.1180447789146626	0.001019389369328849	0.001105576167852166	0.001330601527236191	0.01849355108282054	0.001088199197823062	0.01799326009321772	0.01800334752071053	0.001004065327522278	0.001004808937338958	0.00101379482041351	0.1142097285406844	0.04329856625523949	0.001030115777844538	0.0701103771142378	0.06343022220128144	0.001040570574701987	0.001022878232649799	0.03755057868036073	0.001023141231968857	0.04739680109490146	0.02221636015550929	0.01370045363023183	0.001291288787287169	0.00106607102425988	0.06030466184144601	0.05763624736426375	0.07199292490441847	0.001001588668253886	0.0016219166748389	0.1363846634078083	0.04607932599517631	0.001088405922081099	0.001007545039756693	0.001002576265573581	0.001004878942175353	0.02644626249200054	-0.01459374126260145	-0.01338480435518884	0.02023724488115054	-0.003137031615380784	-0.03227595942733633	-0.01356875144496999	0.001552005585356924	-5.364549582497871	-5.250565027626101	-0.02527807851285297	0.03508032148529076	-0.02073235219497601	0.007596037778307312	0.06893031123775131	-0.1553511012969066	-0.2927119144319389	0.06603464748811709	-0.193939276768412	-0.007785055968373188	-0.3640823252236638	0.01270206594138645	0.06284313717770217	0.2129506395239937	-0.03611532741765422	-0.9978950985060477	-0.7346616027436854	0.005029954143929006	1.735137273890287	0.8143537241215024	0.0071561453728608	-0.005360737899074541	0.01689852875945044	-0.01379111498076462	-0.08326431952055198	-0.05446695033861899	0.05637476929728257	0.05814442029895629	0.05136792749396477	-0.05700755081189217	0.1717455488718589	0.04979920473391335	0.00292917396790567	-0.005480635474586101	0.01592845622328463	1.406721791568664	-0.6994095055692814	-0.1171678856575252	0.04809193593423069	-0.8479413239279503	-0.7106253389364436	-0.4832558067167978	-0.1418861516710127	-0.3835458536616894	0.1868950990485383	0.4826344463157365	0.2441522356046139	0.2031243183533458	0.1162560510749801	-0.03228983513030952	-0.02594894623231633	-0.2835787874535431	-0.3368979421527529	0.01110920165877289	0.1023392551674374	-0.1056321570776854	0.03210512548607618	0.1261419703402959	0.1956854324386485	-0.10005150092097	-0.3347812486063458	-1.012229479540837	-0.8113270532160199	-0.05730211926009838	-0.3024655769898083	-0.005354318198626059	0.06412642699887651	0.1806222494740181	0.04531235557016491	-0.2734038848962255	-0.9019468412466864	-0.008882266929756917	-0.7316975990396851	-0.4429506662628561	0.3836238798750181	0.04964193485016881	0.05220359938209343	-0.4245980980035947	-0.2799219871865011	0.3095238163957618	-1.478416263197372	-0.04265485672390142	-0.03253448427358216	-0.02320929707876744	-2.188074419414189e-15	-2.519303515110504e-14
0.23	-0.009332596529961559	-0.05030916409311763	0.07541443757593809	0.5193476907616048	0.9367078219561793	0.00819215577469627	0.2724244177179123	-0.06436781256053629	0.0212995341452327	0.1300366934527099	0.08617332691682057	-0.129443825593152	0.007495920260075543	0.06575341306869326	-0.1147230441661009	1.10089663359134	0.1633969872689912	-1.10089663359134	-0.1633969872689913	-0.2286933057495199	-0.07834397916619187	0.01452630311511805	-0.1485247615112406	-0.09181674333977125	-0.04745884838673469	0.0001760445907502705	0.1104909243472972	0.6084906788704328	0.6566217132445052	0.05937334778078912	-0.0135659544625221	0.1548185868892623	0.003964448215744537	-0.3718925805322056	0.3912900321282603	-0.3975269579080114	1.263771326896479	0.1007165635457749	0.0432558815865739	3.248659071254815	0.8116702801173317	-0.4468341204250456	-1.833017260441187	-0.1262969417254821	0.753091039974034	0.02678348137476212	-0.4240915148233349	0.3159933780965397	-1.157842664628214	-1.37057611142565	1.157842664628214	1.370576111425643	1.542234868753219	-0.3040246678230699	-0.0686953342073542	-1.403576820081033	0.3669922762840395	0.08809825348512239	2.53647472619867	0.5570179493993161	1.297882218006339	-1.198783777499965	0.02655670084441401	-0.516521502519957	-2.140232936678783	-0.03520310344254264	0.001014404538810985	0.0132033125375041	0.001011445811282849	0.01135280608179522	0.001006046061425003	0.003653217685583415	0.001007112200581552	0.005107677357051666	0.001033674715097757	0.03101687794170722	0.08512613071156207	0.09783275270294599	0.1582058719949436	0.1668744162021562	0.009070740029170739	0.01478840766533376	0.01609819146151092	0.05009947106113533	0.001107232032223954	0.1266001382087451	0.004207138272654021	0.01756568780506881	0.00110663831434507	0.02090563155259428	0.001007127464926723	0.01479431238849872	0.001004296049609267	0.04557880544162916	0.00109867933145446	0.00736738502541829	0.01090952304436338	0.0277284418776712	0.4332574912004913	0.3982116703096834	0.001017646340862018	0.01781943409354804	0.1162421743841183	0.1261098154426435	0.01825588605308998	0.02792236676170644	0.001025963404037875	0.004315414279258363	0.001045262454484083	0.009117340633398316	0.001039313732517689	0.04350401299727882	0.001023547066265718	0.05725109784205503	0.004625346323933775	0.012373993619583	0.001005307448296266	0.01797335882003257	0.001078886675314784	0.01735376580881559	0.003742860867992684	0.01993200236468001	0.001010597125609669	0.002549635062322595	0.00190091146474344	0.01950409051554034	0.1406734235417965	0.1410897118054265	0.001069008407780449	0.04022687179925345	0.001013002385893513	0.004237732867268865	0.001025772411582635	0.007410737839977923	0.001005386738589087	0.008370902247198161	0.4438439602285278	0.4593122953153529	0.1502828009628062	0.1576879564657636	0.08897478392953151	0.08566573693059872	0.001003410439584006	0.02561523611214949	0.07972254843026379	0.06936711953481761	0.0708308850926835	0.05422632872961555	0.05801201804056337	0.03571085073718283	0.1040781484088562	0.08669310557030994	0.1079823012897516	0.07363897570269834	0.03809414876885694	0.03236983105523733	0.07051149340392449	0.05183668034349279	0.1621676139513279	0.1388736163660243	0.0765482579993345	0.07959966030354972	0.1181002103919559	0.1087642576675314	0.001253994905712977	0.008597689199502587	0.001105689177305398	0.03907793612342971	0.001750596366481098	0.1438424392571041	0.0205710538486785	0.03263435169330024	0.001136099952177341	0.01948696442917948	0.01801638839361227	0.01558296253270979	0.01803721905064503	0.02439390691706848	0.001003877829135095	0.01028926647011756	0.00100489033826738	0.01857310771814789	0.001014622194430572	0.01939131300164133	0.1172932794031708	0.1147505588258971	0.04675199565785515	0.0440819272508968	0.009738026256716978	0.03669317447572833	0.07373727377005776	0.06739329268456008	0.06263891238330881	0.05767645661978305	0.001058237095744139	0.05021340608442011	0.001034476648691519	0.06176102208686748	0.03588934587895323	0.03734351158192626	0.001026330586932391	0.02518396067896559	0.04917036945820211	0.01834457898576721	0.02394980043978132	0.03622823113595749	0.01962489701693099	0.02966261186669716	0.001325505832542035	0.01934614739167799	0.0010662392965391	0.1570962873882617	0.06433936182334363	0.08522504128890414	0.05365689708986524	0.01900823367723992	0.07186442027337082	0.06732641712113574	0.00101824881570525	0.006749716508888129	0.005109254693558512	0.02521003965228833	0.1409049209405196	0.1165479609813145	0.04300014445422394	0.0422550330642156	0.0147895256609772	0.05670251296467478	0.001007303447424736	0.03510402574902895	0.001002495107280888	0.02517070396794058	0.001004734885422932	0.01533050854253067	0.02557879241544804	-0.01402848433299359	-0.01329172014370997	0.02008476239419028	-0.004991265992698337	-0.0318093178271328	-0.01258040284266281	0.003571763999873322	0.001016025635531733	0.001013755159279349	0.001003319472778508	0.001005586360611678	0.001041524627582184	0.08713312316447057	0.1507623302124723	0.01206174765405059	0.008675768429863452	0.00110004369295655	0.001301421012346348	0.001076985939641159	0.001008297918059693	0.001005085812732501	0.001001195283245965	0.00100672885306017	0.4082411271621532	0.001017549843886514	0.1503929581268495	0.03058263365092946	0.001022898312151563	0.001045618473458789	0.00104227757966727	0.00102534993611552	0.004629901102219664	0.00100415967572455	0.001092384604992704	0.00949754311150027	0.001009036202626005	0.001304235899821637	0.1507871369459927	0.001121116902564383	0.001008440808933403	0.001019767377562572	0.001005878160024483	0.4834504258861332	0.1304607598110209	0.07901605059776599	0.001003065495793284	0.06179501546486024	0.05438030340295922	0.04502349943417419	0.1022331800800469	0.1017136718881884	0.03865556762934014	0.06746757628770561	0.1484013132307179	0.07327312905746419	0.1150783470333565	0.001129199302250045	0.001079985608285513	0.001285071443096692	0.01687716108242091	0.001131236333568946	0.01720036869195814	0.01108794219755493	0.001004091123530826	0.001005068314040659	0.001015183686856501	0.1054280955336518	0.04380124117610062	0.001023224508113832	0.05375040295620082	0.06162671451429627	0.001042223087816082	0.001024619658700051	0.0296172810331214	0.001021648400351485	0.04825820568068041	0.02013449287566176	0.007369763131715326	0.001173017912380336	0.001072217136466406	0.0557199903339328	0.05907230272661892	0.06475013150616428	0.001001969635415731	0.001405744977588107	0.1303807356024519	0.05052589681816195	0.00106356803912238	0.001008558204902863	0.001002915293367038	0.001005551317325756	0.02518758480682219	-0.01334484979957929	-0.01248712492608213	0.02100085752804774	-0.002894794186717025	-0.02584243378055507	-0.007353263521398786	0.01155375366314607	-5.017455726778132	-4.965353115249159	0.06915072759853158	0.04509198665725637	0.01364602043877331	-0.01031325933511074	0.04873186446959372	-0.04494474320025221	-0.282506842147173	0.1707722846284879	-0.4152434916145056	-0.003783091673092335	-0.213964735012581	0.01520044385580847	0.06194425811074044	0.2154066000029101	-0.01593714882512411	-0.6260656594062215	-0.6741049704144624	0.02322016285952385	1.741301346352629	0.8097319349940736	0.03856670305683336	0.02301629160875386	-0.08251530918270782	-0.0495467210048309	-0.03146222117781029	-0.03365643080228192	0.04911347300713973	0.4025356035444861	0.008467614565287109	-0.03591885323791751	0.2240545108766814	0.05142155284192744	-0.01001940961034688	-0.005400880460766865	0.01569184779726273	1.272035192465005	-0.7513205641808327	-0.2116968122836271	0.05439283296550116	-0.820105405764912	-0.6831349659868016	-0.4622600426548927	-0.1547882436120072	-0.3239275442793913	0.04352890843241359	0.3251948013149375	0.08139454931882119	0.1417421746466088	0.0935927480402696	-0.008802780267720691	-0.02001117820258761	-0.2616024439965108	-0.3174631562848463	0.005887304948158499	0.08504621128662701	-0.3024712653084207	0.04094610895454386	0.1135726687268315	0.05091681716389438	-0.241509207874064	-0.2093122781517776	-0.5936452999277448	-0.9429185543008779	-0.1015695423222034	0.2659020207044554	0.1736455935026086	-0.1814442663021304	0.1961417017162392	0.1099584905457432	-0.2406486614627883	-0.7527030588525582	-0.009974335229249676	-0.8176660686558553	-0.4177339947210591	0.4467647185413579	-0.1402303381517597	0.02746501683859993	-0.3338088862840289	-0.294390101899736	0.2726452191979776	-0.7842649745144976	-0.07264252372387152	-0.05241412292758275	-0.03535194596090828	8.842291533598816e-16	-2.263697316044202e-15
0.24	-0.01313107287702178	-0.04641677902567775	0.07113339414874097	0.5319397630216351	0.9375787455088616	0.008595299053724177	0.3042829618993798	-0.05626834613756007	0.01640537028277499	0.1119467349727644	0.08486477593570985	-0.1211815752221519	0.007695973468291635	0.06166967957915811	-0.111229094650148	1.086474890930633	0.1498603615224043	-1.086474890930632	-0.1498603615224043	-0.2130915659071494	-0.08156143490305562	0.01381734474347172	-0.1629335371503667	-0.08817894806985922	-0.04640391729220387	0.02480330757086374	0.1159685206548572	0.6218556867050395	0.6465223986923319	0.06134202176001245	-0.01933160118234036	0.1344111475767561	0.003786169886667496	-0.382593392977223	0.3831521487498994	-0.452868445681165	1.254981147571718	0.07341987217186159	0.03673814090021506	3.114842906668127	0.8057656733537416	-0.5201673294719618	-1.789275272306949	-0.1333954260062193	0.8889924248749749	0.008486812384017965	-0.3870107681921438	0.3765038194546509	-1.723796316441681	-1.333371689560616	1.723796316441681	1.333371689560617	1.577714733090187	-0.3401996538793677	-0.07371600111127719	-1.487807704019309	0.3591232283601196	0.1233365905311065	2.404067856049055	0.5424634845392747	1.375388310086375	-0.7885612357870799	0.3489528951198569	-0.630751673132968	-1.944170308277435	-0.001697887189852017	0.001015633888799543	0.01359132045918476	0.001013197505018826	0.01178372458191223	0.001004787185516179	0.003675161829733648	0.001006274932670636	0.005046234722609219	0.001039433119624463	0.03155883561260774	0.08681976825220403	0.09793470627038293	0.1546312571982582	0.163991770909702	0.01137389714110303	0.01679648816791656	0.01055181238431296	0.04503131623259592	0.001102385224482546	0.1265824964695605	0.002856873890918181	0.01618221810039636	0.001089357588636783	0.02106594697510182	0.001007947495493334	0.01543124986963228	0.001004848546907089	0.04776196608775071	0.001051817353063019	0.00717459197316192	0.006196332438807692	0.02320961030200848	0.4235022660411052	0.3916438553434551	0.001017619983409528	0.01799427181715865	0.1341785083142283	0.1436443368752671	0.02620784789193641	0.0360623260130933	0.001024094000157265	0.004583978504805858	0.00104565966157777	0.009254991208762959	0.00104118055579619	0.04284503864861015	0.001024696675361582	0.05672996488242837	0.004931151111676611	0.01240860277395388	0.001004622372473162	0.01771569906946021	0.001088899965635473	0.01786548172166185	0.008540268592939814	0.02493559957891447	0.001009595009916445	0.002745142053734084	0.001560056795282035	0.01918432929715166	0.1458909451760067	0.1436432763721783	0.001111975803717919	0.04073969748999463	0.001010536955212379	0.00416357194449055	0.001022206525146305	0.007353446689539905	0.001005690741730112	0.008537413120624414	0.4580311959704009	0.4717762055907029	0.14020654046252	0.1496497974777017	0.08276961696162048	0.08282090059415928	0.00100320837706797	0.02625773806944962	0.069800625307621	0.06132111271257824	0.06158591897843981	0.04754231184474942	0.05048846527774202	0.03118103453216112	0.1028901762995047	0.08518398767908499	0.1047651793236904	0.07074824175783111	0.03771749053714498	0.03218961784061811	0.06769932999401199	0.05408227141943416	0.1548357708527309	0.1388629405754488	0.07415035710244643	0.08032489270946237	0.1162102019620481	0.1092264854806923	0.001224828805911799	0.008549059351625445	0.001086179880768421	0.03888344172619706	0.001514507414921267	0.1414018368905701	0.01841578359883639	0.02980827237260539	0.001145818343529223	0.01957076067367317	0.0174212827370261	0.01638215716935343	0.01290547223553163	0.02032239946958916	0.00100398748299618	0.0106624326324806	0.001005048472402315	0.01978336247017584	0.001015280926800171	0.02039963062648632	0.1104914750662183	0.1115805881256236	0.04556202203360694	0.04257409835939803	0.005584280704551785	0.03231979763410822	0.06109844093514442	0.0570642843541795	0.06175192141151225	0.05646733681304338	0.001051010482914796	0.05157542116338908	0.001030231250116846	0.06332037592245621	0.0309625415624867	0.03424392367464409	0.001023664000051034	0.0272250963133734	0.04898316300349935	0.01977368023961145	0.02162650427898681	0.03390124194353158	0.01216399237469858	0.02245404598772028	0.001219197528588591	0.01923427283686188	0.00107083128724016	0.1487005069417733	0.05944811124422984	0.08110591860595275	0.05639947931814524	0.02377305457817076	0.0670317006961382	0.06492487622596371	0.001010538150656109	0.007127253221294601	0.003277761830937231	0.02262352873825052	0.1354503959160529	0.1131243190961499	0.04749815652091012	0.04493101663710604	0.00827684565234353	0.05097525344680807	0.001008189844908719	0.03424624662016947	0.001002791870417495	0.02455615192164554	0.001005315321164208	0.01492571796622003	0.02484059677623624	-0.0131187470277702	-0.01244989124140207	0.02093986453328464	-0.003636487937680912	-0.02565577714048626	-0.006957924080491032	0.01236165702893928	0.001017635061896343	0.001016049320588439	0.001003499602919314	0.001005213210262666	0.001048624494267952	0.09070886629115313	0.147448177055557	0.01529984555327053	0.001129265632709364	0.001095061662890193	0.001448654410557619	0.001066120458503131	0.001009218695800811	0.001005704175789169	0.001001008027096292	0.001004089484202035	0.3964178394801089	0.001017621163339068	0.1695220956460586	0.03895918094693701	0.001021479223494372	0.001046426125905832	0.001043861187808299	0.001026363235662091	0.005723435869339125	0.00100368173639658	0.001104994813074312	0.01692140507944168	0.001008134762884871	0.001108888155260018	0.1565818247915136	0.001185191063344043	0.001007459481107351	0.001017331959829985	0.001006120935486778	0.4954236000896309	0.1196352922899629	0.07052732433078192	0.001002935515837374	0.0524755679177679	0.04574422307196856	0.03786182376382537	0.1003705756608767	0.09888434008835512	0.03622564966742449	0.06132850536310267	0.1387926090953506	0.06913989731383605	0.1121119151520503	0.001239009235171237	0.001054395048718864	0.001239541358957194	0.01526077108202127	0.00117427346931483	0.01640747729069856	0.004172536874399325	0.001004116919539403	0.00100532769074237	0.001016572553299494	0.09664646252661925	0.04430391609696176	0.001016333238383119	0.03739042879816384	0.05982320682731111	0.001043875600930179	0.001026361084750302	0.02168398338588205	0.001020155568734115	0.04911961026645936	0.01805262559581421	0.001039072633198826	0.001054747037473577	0.001078363248672931	0.05113531882641961	0.06050835808897408	0.0575073381079101	0.001002350602577575	0.001189573280337336	0.1243768077970956	0.05497246764114757	0.001038730156163655	0.001009571370049036	0.001003254321160502	0.001006223692476164	0.02392890712164383	-0.01209595833655713	-0.01158944549697541	0.02176447017494494	-0.00265255675805326	-0.0194089081337738	-0.001137775597827581	0.02155550174093522	-4.681490355630626	-4.595875516263971	-0.02257487865672491	0.03828932567353847	-0.02071350854495051	0.003274190225651218	0.06588492011233321	0.06531022504589573	-0.2983663056399324	0.2219105947119399	-0.5907554276199454	0.0002619180789720958	-0.06250561814597096	0.01669540442079166	0.06632280993042111	0.2218981229693128	-0.02799395990486329	-0.2823935428102326	-0.6446399597803801	0.005814783920123022	1.769230444443532	0.8208898691666268	0.00417991831504669	-0.004862076066288941	-0.02274964323624816	-0.04855537969880096	0.04199288702930756	-0.01888144092144037	0.0555052161311291	0.5684352498049032	0.04364708013320767	-0.03067403760809938	0.2887173883921312	0.05076352217759315	-0.001181731296659312	-0.006204594462818732	0.0180413443913381	1.237426516453743	-0.8669271555591344	-0.3674793982231701	0.07679032419426381	-0.78846125289918	-0.6532731745762831	-0.444190982300741	-0.1429043344489707	-0.2522012466534442	-0.07551840519078426	0.1151570653851711	-0.08396302152731688	-0.01210683834486483	-0.01556251149080508	-0.004044682088227853	-0.01985055945815744	-0.2238964150644711	-0.2376975753415598	0.01291325109318884	0.07620062576936033	-0.5143341943170943	0.03046712973711957	0.1339732645918461	0.1996664089883226	-0.3943885356513344	-0.09393553863812544	-0.3022238580125937	-1.132557723053133	-0.1391379097540111	-0.15905272957254	0.09534110729739764	-0.4407649862645348	0.2121702794066909	0.1761131871634563	-0.2281203248209786	-0.7061202850396295	-0.01266740998472115	-0.8530611171157967	-0.4088051856072194	0.5054582425322302	-0.342072886828425	0.05710550391221036	-0.1715880209153411	-0.4066342868372268	0.2679084700560977	-0.4154015777042877	-0.09816992431285813	-0.0701367912813964	-0.04522848419285679	7.946441423380596e-15	5.200594410979742e-14
0.25	-0.01686957642949368	-0.04270835697146645	0.06641633197653249	0.544455254780574	0.9381794088115086	0.008919243208892483	0.3345064267815231	-0.04829741086420321	0.01104429139112982	0.09415380293831982	0.08354405558857525	-0.1118238830962098	0.007552558286871274	0.05810351424286915	-0.107253184259163	1.066428035492769	0.1368041540063206	-1.066428035492768	-0.1368041540063207	-0.1971537993183702	-0.08515490844552834	0.01302899668466197	-0.1783923809521632	-0.08464687252337673	-0.04496818278635397	0.04857079517267407	0.1213674143314788	0.6359983525568119	0.6412408414395843	0.06591721769076467	-0.02608626966694324	0.1156106375930421	0.003985474016389102	-0.3623845408049806	0.3572230005250649	-0.4902860921473826	1.248531047390385	0.04685843069312234	0.02790696235352127	2.922319268835059	0.7872101464017995	-0.5484980297687458	-1.771065901810951	-0.1302791424053429	0.9785790488793796	-0.03902708896828089	-0.3242101011975817	0.4194095776859332	-2.284400072616883	-1.27449178464978	2.284400072616882	1.274491784649785	1.608768801413547	-0.3783427992020874	-0.08516648977077605	-1.588091902165311	0.3508092261794158	0.1649769411740336	2.336618015262639	0.5393729781633767	1.450513730368129	-0.3124941285236061	0.5299718507725536	-0.716408859579004	-1.817010768999124	0.04102359266396292	0.001017062697834035	0.01397827007225799	0.001015478745503659	0.01222943908935132	0.001004152650896121	0.00369136807567368	0.001005680131792301	0.004977738780640699	0.00104672504554157	0.03208415924559287	0.08911456998954694	0.09891149713329857	0.1508404706510126	0.1608526336036159	0.01315168963729661	0.01836510002885501	0.005987852225176591	0.04071034690130058	0.001097516881222547	0.126608119340944	0.002115993020687366	0.01560397051791311	0.001074543981337214	0.02124029335861679	0.001008997103935634	0.01608577801025319	0.001005561449495362	0.04998973007448752	0.001026900000630188	0.006998771847384115	0.003671597241610416	0.02058773083766122	0.4134484961902126	0.3854645192990135	0.001017576081839877	0.01816443984069179	0.151584876837375	0.1609956406812113	0.03113027012897198	0.0412841155953271	0.001022511110124235	0.004828909484290405	0.001046029038186268	0.009388847920698794	0.001046093726186411	0.04213151384100976	0.001027451629088846	0.05611409950736906	0.005898269101841163	0.01298409320668126	0.001004077002812898	0.01758134873005643	0.001104352785449387	0.01837237495511013	0.01346436854390629	0.03005321184715862	0.001008674398149612	0.00291541292879024	0.001331034858572941	0.01895663588995468	0.1512077057694283	0.1468358851501499	0.001439779217833381	0.04150012640806161	0.001008884861153716	0.004081767296020175	0.001019457330868048	0.007289002085371319	0.001006107250714917	0.008714973689156885	0.4714082492968119	0.4842733897362653	0.1288464108300288	0.1402516130314663	0.07512569608420307	0.07835932516611709	0.001003045816564294	0.02700802759237095	0.06039465832852263	0.05374383529477795	0.05288962818936119	0.04129391809457029	0.04338550715903494	0.02696573132872702	0.1007864254949672	0.08350120910632805	0.1012578287235254	0.06837881337824091	0.03607394315316638	0.03105521741610752	0.06300620841943624	0.05438678087176088	0.1462226957309042	0.1373343090469747	0.07126059166351673	0.07957825503161112	0.1136425575885681	0.1085309393206492	0.00252529447546903	0.009670991599514475	0.001070985469481787	0.03870847437859184	0.001379221219669604	0.1391890865090953	0.01608166805503566	0.02740166720793461	0.001158345051028985	0.01967206354620989	0.01522958126619673	0.01611594060150921	0.008294796199406628	0.01603996326282214	0.00100411001040435	0.01101560448984553	0.001005368905904809	0.02101340816764132	0.001016933127371527	0.02144036164242509	0.1025322040224023	0.1070482491338627	0.0448923556370715	0.04171398236982236	0.003360814699699603	0.02972810257484023	0.04752748939613235	0.04610041021444357	0.06002021658416841	0.05480875589175904	0.00104839651874627	0.05296702352833055	0.001028984038369567	0.06505436355764899	0.02574153738906491	0.03007112703374627	0.001022051117542089	0.02941134997908716	0.04956357710934957	0.02192358433787525	0.01961815384994084	0.03189062118963675	0.006801954753079685	0.01729158500640741	0.001138147099139698	0.01913480500118192	0.001076674442120657	0.1399390510913312	0.05450006115622674	0.07696177179534473	0.05776255845463885	0.02888463886636289	0.06110668584197709	0.06113414928302706	0.001006698942358208	0.007582392280758792	0.003279551385675176	0.02156920009981332	0.1297858694169586	0.1085820005544102	0.05048200693895701	0.04724824577466481	0.004767426829433771	0.04790884703399284	0.001009304549227407	0.0331215882738291	0.001003166464698626	0.02375676467042532	0.001006060936321279	0.01441278802642719	0.02381038328449649	-0.01218479825301347	-0.01170378694263405	0.02154642114551776	-0.003036889571097119	-0.02223399064748267	-0.003939962653324261	0.0143614258561604	0.001019323558182062	0.001019378838790704	0.001003486125225087	0.001004932457442096	0.001059129136471034	0.09353215487064155	0.1426903763290336	0.01488561421152733	0.001082044765908477	0.001090237874495546	0.001249172414049729	0.00105320305599039	0.001010826140607798	0.001006810312227081	0.001000929306551968	0.001003355570407104	0.3869691623668289	0.001017453591802305	0.1857900493406953	0.03485091210214846	0.001020342934744238	0.001046402816935906	0.001057423185039217	0.001033665718015295	0.007935927938080442	0.001003363675684507	0.001133507770696616	0.02034191407576846	0.001007362278586342	0.001078247292351508	0.1619517759633271	0.002285658211216771	0.001006916810698908	0.001015973539089493	0.001006895867060085	0.5070874074368462	0.1047896434354118	0.06023266924982737	0.00100282683298315	0.04486152743618572	0.03883378718664052	0.03213335348563479	0.09564089258668122	0.09411044721872636	0.03236344317482716	0.05330159349150395	0.1275605221414635	0.0660798440602553	0.1080388136595521	0.006121011270783884	0.00105582295861464	0.001237056566765437	0.01202060899468166	0.001168947102501126	0.009774804101478386	0.002602330943808603	0.001004339562027191	0.001006019390814756	0.001020412527026833	0.08656278287229659	0.0438982730196843	0.001014681025255915	0.02498299688655862	0.05612848829680018	0.001047198856746814	0.001028806933500292	0.0181344628513653	0.001020556053687464	0.05125940917051429	0.01680553802628873	0.001035906009917139	0.001052893073513101	0.001086474285012729	0.04591618869391132	0.05855947756938756	0.05017739614945178	0.001003002044587557	0.005050048261448051	0.1185746444453846	0.05337237889341316	0.00103450965584094	0.001011220383714063	0.001003811791392703	0.001007355701793995	0.0226853507229844	-0.01132192141060316	-0.01104915580013001	0.02197853853423164	-0.002744757454957201	-0.02107227016538957	-0.00316375087038247	0.01060593397555791	-4.368042915955096	-4.162859644300699	0.06972667621090101	0.04819986490050185	0.01284999672089022	-0.0124133889188372	0.04504241413793775	0.124301006673013	-0.3321030643140826	0.1007683132030397	-0.3011499326783452	0.004845236624035581	-0.04947843126514755	0.01809154599832453	0.06525392303782954	0.2240273863849345	-0.01202239790704688	-0.2258486658183105	-0.5962417356638421	0.02262473207285235	1.701258014540599	0.2584651406047108	0.03475765018007526	0.02257698675059048	-0.0983280850069269	-0.07026688908251907	0.07720953267172337	-0.008004585157664258	0.04781382445672902	0.4627304050448339	0.003433632718933851	-0.01682293047910934	0.3470965796212505	0.09710915136117163	-0.01214898608983238	-0.006705931683334619	0.01790750665701757	1.262882202385102	-1.018585138223814	-0.5243782351031699	0.07650766973014246	-0.7268115257297694	-0.5964327259074252	-0.3999521637296369	-0.1930718951428311	-0.2251952948645216	-0.1525844801608857	-0.06075714945531217	-0.2245785144403455	-0.1240870590613825	-0.1065645291653903	0.2100466968338224	-0.01563467233911755	-0.2157474788034396	-0.2457799115870769	0.008814921882173428	-0.1352011848269081	-0.3473805615768039	0.03710847416678167	0.1173301244595317	0.05601446636842772	-0.5153451834720466	-0.07579788369359711	-0.2130728289336232	-1.071553424597897	-0.1927237397822037	0.2942587473574335	0.2148610166046975	-0.3953359582801042	0.224554060664699	0.2553520680645051	-0.1782833176919671	-0.3559963446885502	-0.007895220118282718	-0.8925549575236658	-0.4214362274715303	0.5110074090989479	-0.420771545914682	0.03881069695969348	-0.034833507092809	-0.4701891105196468	0.1912094996580475	-0.214777394913472	-0.1259645552247096	-0.08933300752582453	-0.05693979754854953	5.20038680757923e-15	6.739481535482191e-14
0.26	-0.02032430815887775	-0.03929850424652245	0.06133283023805574	0.5569186608329305	0.9385188269694377	0.009150563745213964	0.3625787312575715	-0.04054836790784066	0.005506418069165683	0.07649032159196581	0.08226858310791017	-0.101689333273249	0.006878286882926196	0.05522572151253264	-0.102826276717562	1.040810383448576	0.1244380864095355	-1.040810383448576	-0.1244380864095355	-0.1809375855439656	-0.0891252457789663	0.01208975736805129	-0.1943779921102461	-0.08109241664162262	-0.04308104585780408	0.0712794348951134	0.1267971347656916	0.6508133387148201	0.6393776378468533	0.07121916997028853	-0.03358431508974848	0.09804935058607421	0.004595939330542337	-0.3258390283596704	0.3234382828964311	-0.5261563589348706	1.244564006255294	0.02117084322845022	0.01821341713084941	2.68461082544911	0.7613872099548802	-0.5555262155357615	-1.763385134688837	-0.124345852712301	1.044363964278707	-0.0976844321205222	-0.2493362470051715	0.4667032495772118	-2.837955637707354	-1.195343705700923	2.837955637707354	1.195343705700933	1.633404170213522	-0.4155724120748198	-0.1038942524298118	-1.593161175267988	0.3635992953868472	0.2136170750912518	2.192298280174856	0.5486288360575295	1.509852371375455	-0.1048905037715722	0.4943041648741853	-0.7794270607734454	-1.696325712928214	0.08053434969647409	0.001018621408416703	0.01438109148219553	0.001018284365353766	0.01269464766164685	0.001003828800572119	0.003710066543910547	0.0010052424330033	0.004889166738242834	0.001055623883783858	0.03257693604843159	0.09162861028928536	0.1003057875865588	0.1466475861506038	0.1572968714486844	0.01385323411093091	0.0189909851465236	0.003629383204092425	0.03845408769824443	0.001092670776578801	0.1266790528105733	0.00164447530101037	0.01526595881680426	0.001060678414458995	0.02142613136939076	0.001010325765847899	0.01674975042727025	0.001006471066321372	0.05224996805558713	0.00101440668769311	0.006837097361893974	0.002392993172179381	0.01901531067046047	0.4035326810291515	0.3796187308990601	0.001017470315733879	0.01833488468434309	0.1681797610953616	0.177674051121985	0.03174298836142522	0.04193157069167922	0.001021151620794689	0.005078158960371769	0.001046201988870197	0.009525402309717977	0.001055333038454036	0.04131102161400993	0.001032481360462886	0.05541164322538892	0.007479526626901789	0.01403488009049785	0.001003645344399991	0.01755528820233995	0.001126337041708935	0.01886056608876038	0.01761267495676158	0.03434307170382955	0.001007827885218022	0.003074345464932959	0.00120110656387167	0.01880870495106031	0.1565109096670122	0.1505310522129848	0.002153230361724174	0.04259761831572564	0.001007787748848283	0.003981196468845593	0.001017403840256126	0.007218895949624429	0.00100670306013966	0.00890429800059753	0.4841788743595237	0.4970512874329322	0.1158777631124227	0.1291605866225079	0.0662134733076039	0.07234248493773786	0.001002910208471058	0.02785269325085527	0.05165873677383023	0.046788536296605	0.04488836480120607	0.03561311431764311	0.03683728814596269	0.02316034115069724	0.09756130746155851	0.08133413947541991	0.09719493625871929	0.06617411854854201	0.0333820280438868	0.02911347222840907	0.05677285648186681	0.05273708893961818	0.1364642641314023	0.134315065681185	0.06828213091816596	0.07810582429151479	0.1104380621576562	0.107434838724433	0.005602163517965274	0.01238230459165786	0.001064104959785138	0.03856091303389012	0.001310291721292639	0.1371450109630422	0.0132954109273219	0.02484954506097424	0.001161943150886493	0.01977641108067701	0.01085506372253764	0.01356298856304114	0.005149830696897614	0.01327023794724313	0.001004282620540233	0.01134342676443622	0.001005875065471557	0.02223584995053222	0.001019679729360362	0.02247061339723524	0.0935769190483081	0.1012083660407586	0.04434395439080614	0.04110393619719437	0.002235985991055495	0.02811918755358826	0.03418444238278294	0.03540648946814483	0.05739693056455979	0.05260995271181245	0.001048752391031192	0.05459830700646965	0.00102958419395155	0.066885688191821	0.02127399769628905	0.02630637218174066	0.001021445386793402	0.03170564966523996	0.05085705661512799	0.02491041031240559	0.01797081406061654	0.03024998575501298	0.004046378071231369	0.01474163042463832	0.001096694106438667	0.01906298717832764	0.00108365187221072	0.1309829097002793	0.04938748267037529	0.07264895303737909	0.05762525081368208	0.03387617864000481	0.05448812830620658	0.05641546442455454	0.001005106156144235	0.00800123494006977	0.005198818899426663	0.02201574258997997	0.1240227779089213	0.1043533431055783	0.05135604660749919	0.04866864947431478	0.002979542874880412	0.04634175174744434	0.001010686537257089	0.03174289931028541	0.001003632542877149	0.02277764479986546	0.001006999843873398	0.01379527613959229	0.02263794118814359	-0.01135745737745859	-0.01109489237848111	0.02189131892245328	-0.002898490580171584	-0.02220230317089199	-0.004284625692694826	0.007728303621648716	0.00102101205446779	0.001022708356992968	0.001003472647530861	0.001004651704621527	0.001069633778673497	0.09635544345012997	0.1379325756025102	0.01447138286978412	0.001034823899107591	0.001085414086100899	0.001049690417541869	0.001040285653477649	0.001012433585414786	0.001007916448664994	0.001000850586007642	0.001002621656612171	0.3775204852535491	0.001017286020265543	0.202058003035332	0.03074264325735992	0.001019206645994104	0.00104637950796598	0.001070985182270136	0.001040968200368499	0.01014842000682176	0.001003045614972434	0.001162020728318918	0.02376242307209523	0.001006589794287809	0.001047606429441361	0.1673217271351406	0.003386125359089501	0.001006374140290465	0.001014615118349001	0.00100767079863339	0.5187512147840613	0.08994399458086068	0.04993801416887281	0.001002718150128925	0.03724748695460354	0.03192335130131247	0.0264048832074442	0.09091120951248571	0.08933655434909758	0.02850123668222982	0.04527468161990523	0.1163284351875764	0.06301979080667451	0.1039657121670538	0.01100301330639653	0.001057250868510417	0.00123457177457368	0.008780446907342051	0.001163620735687423	0.003142130912258218	0.001032125013217893	0.001004562204514986	0.001006711090887142	0.001024252500754171	0.07647910321797388	0.04349262994240685	0.001013028812128716	0.01257556497495338	0.05243376976628924	0.001050522112563452	0.001031252782250283	0.01458494231684855	0.001020956538640815	0.05339920807456923	0.01555845045676326	0.001032739386635076	0.001051039109553531	0.001094585321352526	0.04069705856140304	0.05661059704980104	0.04284745419099346	0.001003653486597539	0.008910523242558761	0.1127724810936737	0.05177229014567875	0.001030289155518227	0.001012869397379091	0.001004369261624908	0.001008487711111828	0.02144179432432497	-0.01054788448464919	-0.01050886610328461	0.02219260689351834	-0.002836958151861142	-0.02273563219700534	-0.005189726142937357	-0.0003436337898193993	-4.085926807587408	-3.687181508536041	-0.01940051928364865	0.04218813864483739	-0.02021506408554068	-0.0007410298602179456	0.05937555408307429	0.1488101431148147	-0.381691275409013	0.03336524605800993	-0.1778134019721196	0.009324037728721805	-0.01445844187107083	0.01899372987259007	0.06821166520965005	0.2283929218418732	-0.02516483184733296	-0.07250168338092861	-0.5779304308827529	0.005870147943798583	1.634651771409433	-0.0939770280096939	0.005043617634425683	-0.004322540649567227	-0.04414312711611173	-0.06587356108295801	0.1370521772469908	0.002776521416021207	0.05176479617151456	0.4028847674902856	0.04137941235071889	-0.01472154430291746	0.3892290453647939	0.1181761200970227	-0.004934967037497989	-0.007336900778485522	0.02039409297295224	1.293569226674628	-1.205495548103727	-0.6785323582905735	0.0956655513068604	-0.6640655689737114	-0.5397551799259053	-0.3622083772198715	-0.2397625460792232	-0.2192545366751941	-0.2369873578283846	-0.2756832115087179	-0.382085388990427	-0.1572654507938776	-0.0956733987254413	0.3138314667626633	-0.01436935887745358	-0.1901614479801119	-0.266800971799476	0.01352218347926666	-0.3811464683554105	-0.2117920160794955	0.02539721318244072	0.1324524816769383	0.1975705567626401	-0.6558973559199753	-0.04392157524858406	-0.1056678504088985	-1.078567044365671	-0.247182361486452	-0.1111165069330237	0.1148085070932496	-0.3591566284860775	0.2337794834944801	0.3434975624167621	-0.1541232609667294	-0.1836190051307536	-0.007137407102381602	-0.8919982252377368	-0.4425395750787527	0.4814493396221893	-0.5276644699355992	0.04984622388156574	0.1285862048054137	-0.3439020682556785	0.08854338247433581	-0.1155393524509418	-0.148976047753522	-0.1060833151493282	-0.06614487360126901	-6.961604018611325e-15	4.5458147226262e-14
0.27	-0.02338045742833206	-0.03623700772286369	0.05585184433378389	0.5693556937977474	0.9386045760401008	0.009286102871512677	0.3880970350114696	-0.03308754739322448	-6.23491190719847e-05	0.05889944349536744	0.08104634507172429	-0.09093725134544099	0.005618181249641558	0.05311355966502108	-0.09785415295574129	1.009723011420878	0.1129633401886105	-1.009723011420878	-0.1129633401886105	-0.1645135032380557	-0.09345796045896926	0.01094388708689347	-0.2098240267166948	-0.07727851670213787	-0.04072437721839605	0.0919443606048143	0.1323618222129264	0.6661195374722216	0.6378518146703542	0.0750211636650126	-0.04165835930839092	0.08152539767261587	0.005650477125253182	-0.2858001399327947	0.2880848545620688	-0.5697223530867898	1.243218366462557	-0.004081448132816422	0.009006452500968792	2.417342336157222	0.7290147378994327	-0.5554960098664883	-1.753665699636516	-0.1195097075482996	1.105090417357242	-0.1531094461141179	-0.1727978538962851	0.5273034921780457	-3.374314905427587	-1.096930258594683	3.374314905427588	1.096930258594688	1.65057123258224	-0.4504992585441007	-0.1243057811026195	-1.496331733881353	0.3994258391873113	0.2540941488303884	1.92049239304682	0.568594238557706	1.548964449483343	-0.2025248911566278	0.253951545016785	-0.8342779488431705	-1.600632804457662	0.1301613491814292	0.001020151312595782	0.01478169475227973	0.001021414081678397	0.01317180997219235	0.001003635683198364	0.003727308555333567	0.001004910185646476	0.004801158001027738	0.001067336989681137	0.03303693402520521	0.09413046792686547	0.1018045623880438	0.1423473660725376	0.1533051368026944	0.013514311505571	0.01870541424446655	0.002361052863226092	0.03710620846406162	0.001087879434380554	0.1268006653447315	0.001354226781002189	0.01514699707276404	0.001049738051724401	0.02162768978839751	0.001012074872885442	0.0174254820013724	0.001007749028794559	0.05453688729444197	0.001007762459508377	0.006685974042407812	0.001713023646921689	0.01800685727401131	0.3941889053839191	0.3741486346343441	0.001017336296484658	0.01849983932357308	0.1836622478080173	0.1933946149204629	0.03107867084876417	0.04102233357969302	0.001020043849823896	0.005332335068393497	0.001046271921981103	0.009658789594836127	0.00106406741302485	0.04047874965064108	0.001038238449159349	0.05466631110466772	0.008747646545920498	0.01487183813197286	0.001003302883545538	0.01764189725137879	0.001161745833303158	0.01933235911653611	0.02114800006729604	0.03797904547935304	0.001007082645106259	0.003249524615349124	0.001125361775714962	0.018697407029366	0.1617733217545526	0.1545675572498367	0.004348639884757134	0.04500914688089006	0.001007006903461136	0.003880132063718072	0.001015817080146315	0.00714458320261211	0.001007467162749027	0.009110397986080977	0.4967882439239505	0.5100984468028152	0.1020866717966781	0.1165148831771205	0.05659943309727952	0.06499881812748126	0.001002806982703707	0.02880099374135553	0.04353566580420916	0.04040148545946505	0.03751371919237464	0.0304440379405471	0.03078931846321545	0.01971253157671319	0.09381191224397073	0.07898270265721023	0.09314527655784165	0.06421762923881545	0.03006325750921479	0.0266585309914188	0.04974667374972706	0.04938938431450134	0.1267383883494359	0.130557490466514	0.06450593873217982	0.07635404244183509	0.1058388227068569	0.1066162451822704	0.009486792759322325	0.01586412691511882	0.001065541773433206	0.03845173007181268	0.001275830745568359	0.1352452401989451	0.01093416198200801	0.02255148068785711	0.001166505926060993	0.01990432105524454	0.007931709442431529	0.01126111296925812	0.003156436999317021	0.01174338232334836	0.00100445108479252	0.01163948437460034	0.001006606797266981	0.02343505180503996	0.001023624533132996	0.02351123693315032	0.08443312904112504	0.09461407551695876	0.04423799384621502	0.04095191785215307	0.00163767369038384	0.02701532670162232	0.02267787253287576	0.02594427144008609	0.05423957252977332	0.0500865727085093	0.001052530062742385	0.05563752499586707	0.001032049438524443	0.06828871002559636	0.01670070785556615	0.02252781101322451	0.001021212033644738	0.03405654964591154	0.05128593397760908	0.02824101359339628	0.01688419848095224	0.02913935734593483	0.002575108572779499	0.01345241556987857	0.001073933277849521	0.01900043112519327	0.001090882255885104	0.1220061378011511	0.04450045653564815	0.06848699643635493	0.05659091020856109	0.03852018510076891	0.04795545779761048	0.05139077353696375	0.001004685345070622	0.008364238185502682	0.009618037366370241	0.02432145803777394	0.1177361095714154	0.1018133619018965	0.05123115141737147	0.04935697559574145	0.002026124350115557	0.04550160622453565	0.00101228357962593	0.03013877884942335	0.001004174703733296	0.02163573642978271	0.001008110731291905	0.0130856978138166	0.02194475091427141	-0.01009265718798559	-0.01035497090719527	0.02232786356232788	-0.002922971740135267	-0.02220620232212935	-0.005173488871668451	0.003531677946979659	0.001022362444708623	0.001026332126197075	0.001003402611793335	0.001004490572115682	0.001087901630457561	0.09860280786948826	0.1338037869700685	0.01201851546720417	0.00102742817349451	0.001080757318415746	0.001053189657241595	0.001036713114278196	0.00101513181508591	0.001010062603798677	0.001000845344208009	0.001002349754523323	0.3709355416400283	0.001017121346162753	0.2148692130702702	0.02994376464028611	0.001018623833845993	0.001046315269885251	0.001074998145451064	0.001046990559114166	0.01006043463355816	0.001002862626032895	0.001229576628894533	0.02618271978540396	0.001006067878122144	0.00104554037083225	0.1725289389982573	0.009419496544303019	0.001006042109090487	0.001013785442778124	0.001008762866273557	0.5319042247645421	0.07586419943645104	0.03973457982356167	0.001002683827863604	0.03060487450755878	0.02599515281053175	0.02148061593548961	0.08666018850331708	0.08601805982618133	0.02428664394370772	0.03747000058296922	0.1085101329127554	0.0567881637136012	0.09524100940411991	0.01585042528619466	0.001075317684008283	0.001244462534530915	0.008032478238451029	0.001177718438141235	0.006183653711367949	0.001076799657616048	0.001004680719043675	0.001007924357234414	0.001030672411542885	0.06812951772752661	0.04464002209399334	0.001012495350818939	0.006863587214319767	0.04849508876038901	0.001061487864975772	0.001037460147652123	0.009118089738218581	0.001020979861469706	0.05044644357199788	0.0157933610630025	0.001027931614124582	0.001049562540768486	0.001101644349877275	0.03676346840686967	0.05417493915723809	0.03744224080116006	0.001004749924881579	0.01892196925758693	0.1048366094883029	0.05048176976876072	0.001026219875857875	0.001014856222825793	0.001005051680277791	0.001009926019299883	0.02165392591236009	-0.008463675161193668	-0.009491933278976338	0.02287261353725022	-0.003016263770721798	-0.0217865575735574	-0.006049362233506881	0.00243530166176514	-3.830809676262272	-3.233035659778867	0.06998241013549769	0.05073263928110022	0.01273596036533239	-0.01313786543345257	0.03815804565209066	0.1468263960236576	-0.4165284225404696	-0.08234704791438914	-0.1019430216709894	0.01494411553435781	-0.007086080866875642	0.02128337645789526	0.06771214189130481	0.2298950385879793	-0.009777728742562835	-0.1071800560950787	-0.5071878042550875	0.02175248789616506	1.509174029023092	-0.0918959345108452	0.03593712358898894	0.02216285243329922	-0.104566959744965	-0.08002018470152424	0.04256533025262085	0.01461328055895717	0.04420591411843944	0.3288778528793227	0.005726047195486182	-0.008796344436624238	0.4163469242207976	0.3443292207090612	-0.01294896116030493	-0.007562394425105275	0.02143331351814677	1.317845087885478	-1.318348890433549	-0.7853213428841626	0.09696355139756963	-0.6138625332202402	-0.4944418474069237	-0.3280434017028524	-0.2328368267547448	-0.1736806945775571	-0.2581209680895196	-0.3961387643985458	-0.3712944007311937	-0.194098312390188	-0.0760902015895398	0.3769341451227977	-0.007920871164246664	-0.1860359158687298	-0.1918209676312673	0.0123985698010605	-0.09028992640016809	-0.09437024089053062	0.03092744546174545	0.112346456235046	0.05623356689816691	-0.6663792536193847	0.0126618481093668	-0.1053167782914111	-0.8263817242361308	-0.259857064523046	0.2022414815088972	0.1405196215710717	-0.3933204880088131	0.2358917643038529	0.3213255856548246	-0.07409549589640398	-0.08364008807735428	-0.005718209953240758	-0.897931816781783	-0.3946918177559325	0.4406490036603451	-0.4845342376108289	0.02641529070195112	0.3306116423030492	-0.1697981564369088	0.04911351810897772	-0.05767611736531329	-0.1705955420691569	-0.121538531023434	-0.07514641011492548	-6.806548449855797e-15	2.628351155246297e-14
0.28	-0.02604849724556554	-0.03355233050074619	0.04994475255297414	0.5817905437572712	0.938435989626042	0.009332933682669995	0.4108914261972497	-0.02600331625123046	-0.005548877883257913	0.04143950329912212	0.07989022989647575	-0.07960676500461723	0.003840642929094006	0.05177572980658891	-0.09228856708618696	0.9734281625881224	0.1025529868354288	-0.9734281625881225	-0.1025529868354287	-0.1479429820599263	-0.09812580564210044	0.009623122200020475	-0.224310346544938	-0.0730989969243979	-0.03807161296040611	0.1092853933816757	0.1382547312402112	0.6817441690920554	0.6352821248310665	0.07605534028955931	-0.05024779738437352	0.06619333580305527	0.007194929112885599	-0.2482171379155086	0.2480744225881762	-0.611377534242449	1.24412740519667	-0.02969625371586495	0.000471754102569892	2.139828311825458	0.6860693354304473	-0.539078530725419	-1.737197554618223	-0.1111212805248175	1.160044846881859	-0.201170969572659	-0.09446984919280442	0.5853956711233145	-3.8794509987186	-0.982465132152283	3.8794509987186	0.982465132152283	1.662691944656875	-0.4825985127005893	-0.1388731735705567	-1.401218219628846	0.4367232630380587	0.2728361988079204	1.527519693606964	0.6142731520675169	1.573538943862332	-0.3136638363293079	-0.05925924916128442	-0.8825058322414846	-1.457947504148658	0.1785171882807886	0.001021591412990832	0.01518996442160768	0.001024790920447382	0.01365906676360573	0.001003504137653087	0.003746235631121371	0.001004663538514174	0.004700866472560762	0.001082328386136953	0.03345077704908252	0.09651468778810157	0.1031599470838615	0.1380926046363587	0.1489688476228455	0.01214094833517831	0.01750669175933695	0.001719310719715034	0.03621161572869348	0.001083155358104605	0.1269768480498892	0.001210692802176506	0.0151691937208686	0.001042482933939331	0.02185110734913137	0.001014298765722137	0.0181195431107068	0.00100946129915675	0.05686595108052442	0.001004439303858113	0.006547184853189445	0.001371875058428439	0.01731188834483539	0.3856820712982504	0.3696529951700657	0.001017186942441164	0.01866256860214611	0.1978716427933011	0.2078517925171856	0.03034985807213937	0.04001314119899652	0.00101919868031201	0.005599811824533083	0.001046274741187844	0.00979191645358651	0.001070440039914973	0.03957456853536472	0.001044128165349036	0.05387469309855374	0.0093449133783353	0.01513070467964082	0.001003040198758698	0.0178489136568633	0.001213227848923241	0.01977692646582528	0.02412555731471648	0.0410119860667145	0.001006449121609379	0.003430258998104041	0.001086457117359464	0.01860761197076199	0.1669814553969507	0.1588234899417049	0.008432847451057712	0.04908819528537103	0.00100645057598017	0.003768796302193564	0.00101460904016767	0.00706691314509973	0.001008395328109817	0.009345112458848732	0.5094991646606202	0.5234478380023114	0.08789623561856523	0.1028995338246412	0.04656196113698819	0.05673365129758629	0.001002738226120063	0.02985134437089423	0.03599064441301977	0.03450092693688096	0.03072603290541551	0.02571664233123206	0.02521157788919658	0.01658567583412194	0.08982653804105531	0.07663116275648434	0.08938566362614052	0.06266775727084209	0.02629831713299214	0.02386865129622136	0.04227736593610405	0.04476869263396933	0.1176719398663636	0.1268518827308129	0.05960294493862572	0.07420371017874844	0.0994652309431126	0.1057521368549926	0.01381431548263671	0.01980901043797937	0.001075296681475519	0.03839342285808095	0.001263543196093349	0.1334994284250792	0.009355900231531999	0.02103294441220253	0.001175836963749506	0.02003115764403463	0.007937585619400072	0.01153596451505825	0.00217210524488255	0.01136701048561096	0.00100459456156303	0.01190423840590002	0.001007579415163321	0.02458195041544197	0.001028807428501056	0.02450887306475487	0.07550992179985466	0.08781241087278309	0.04471128268160403	0.04134005199676257	0.001337467235261741	0.02620860282161801	0.01374393173740055	0.0186287517236215	0.05070901810095371	0.04736554291437428	0.001059903186067073	0.05630876417057522	0.00103638656255824	0.06919055586142744	0.0116516898720283	0.01850466476573146	0.001021107078802238	0.03641330998459723	0.05016756735101269	0.031310971862971	0.01643726711515028	0.02864621433613518	0.001831795371255151	0.01288050621796926	0.001061817672725232	0.01894173485385882	0.001098026832333474	0.113132760120766	0.0400156331733451	0.06465831522966331	0.0549189268552595	0.04255509973580592	0.04187227238229704	0.04657956907177252	0.001005023539542205	0.008602758064047448	0.01672891185625662	0.02858907058703431	0.1107090711944381	0.1008433002977153	0.05057318473470663	0.04965075336245395	0.001545242166634594	0.04508450209544369	0.001014075603228609	0.02835603851589693	0.001004787028193614	0.02036207073627252	0.001009385407650063	0.01230483556607259	0.02185510854833743	-0.008281584242524233	-0.009430375200557378	0.0229267162047742	-0.003050669206030312	-0.02157478562357651	-0.006042867325037503	0.003985426356479729	0.001023712834949465	0.001029955895401182	0.001003332576055811	0.001004329439609838	0.001106169482241625	0.1008501722888445	0.1296749983376268	0.009565648064624224	0.001020032447881429	0.001076100550730593	0.001056688896941314	0.001033140575078742	0.001017830044757033	0.00101220875893236	0.001000840102408376	0.001002077852434473	0.3643505980265075	0.001016956672059965	0.2276804231052084	0.02914488602321229	0.001018041021697328	0.001046251031804524	0.001079011108631992	0.001053012917859831	0.009972449260294568	0.001002679637093355	0.001297132529470147	0.02860301649871269	0.001005545961956474	0.001043474312221609	0.177736150861374	0.01545286772951654	0.00100571007789051	0.001012955767207247	0.001009854933913724	0.5450572347450231	0.06178440429204139	0.02953114547825053	0.001002649505598281	0.02396226206051402	0.02006695431975103	0.01655634866353502	0.08240916749414845	0.08269956530326507	0.02007205120518561	0.02966531954603321	0.1006918306379344	0.05055653662052789	0.08651630664118601	0.02069783726599278	0.001093384499506151	0.001254353294488151	0.007284509569560007	0.001191816140595046	0.009225176510482812	0.001121474302011874	0.001004799233572014	0.001009137623582003	0.001037092322331827	0.05977993223707933	0.04578741424557986	0.001011961889509163	0.001151609453686146	0.0445564077544888	0.001072453617388094	0.001043667513053962	0.003651237159588609	0.001021003184299659	0.0474936790694214	0.01602827166924173	0.00102312384161409	0.001048085971984145	0.001108703378402024	0.0328298782523363	0.05173928126467514	0.03203702741132666	0.001005846363165571	0.0289334152726117	0.09690073788293203	0.04919124939184269	0.001022150596197524	0.001016843048272496	0.001005734098930674	0.001011364327487938	0.02186605750039521	-0.006379465837738142	-0.008475000454668065	0.02355262018098211	-0.003195569389582492	-0.02083748295010947	-0.006908998324070842	0.005214237113349871	-3.597942974244834	-2.851418812837551	-0.01786723943469772	0.04420703481842565	-0.01987805121254176	-0.00319758811059314	0.05014456350384001	0.1201321219813575	-0.4506021821807895	-0.1492650705564511	-0.08715610220920768	0.02023807192862482	0.01377323655787366	0.02336555821801343	0.07187757225609588	0.2368218312873951	-0.02269800579377425	-0.009804789926278368	-0.3830390707952264	0.005425075812447869	1.381974531058394	-0.1139680817517374	0.007703747258012767	-0.004374625923069727	-0.05852495749758854	-0.07513073816149769	0.02143387848541938	0.02685799270515588	0.04631966047419722	0.2822781298579082	0.04249045881866085	-0.01042097204013561	0.4331145763680465	0.4516800879603484	-0.006989238316890433	-0.008008362878502619	0.02611699042981875	1.354015592597244	-1.399424729522083	-0.8628323622182454	0.1160755791145474	-0.566767106062539	-0.451419026369714	-0.298017610941306	-0.2397831625824704	-0.1379310683245554	-0.3039750494698506	-0.5302806225917615	-0.3716918931964525	-0.2369755334752723	-0.1047763557484935	0.4064437066425976	-0.004194209208312611	-0.1593696499338801	-0.1108953523069651	0.01330750632377762	0.1341989595612143	0.01830474115196884	0.0191364974097164	0.1219918328558035	0.1889730759005823	-0.6973721799951383	0.06410892268158194	-0.04624045601653138	-0.6492273820468046	-0.2867123196528143	-0.1847122698708932	0.01457330750439327	-0.4080736442814276	0.2349515550972891	0.29136856013356	-0.03062618111099271	-0.04015790456054612	-0.006365450425261902	-0.8713193814891235	-0.3758844962122509	0.3596309744767652	-0.4849671854556919	0.02494955050393408	0.5209656250986904	-0.02991814835556258	0.009633711531499733	-0.03093107368760103	-0.1847000222863945	-0.1324347798348173	-0.08040165799493705	7.272124782751849e-15	1.023117343621973e-14
0.29	-0.02837276679384029	-0.03130538317196419	0.04366402483412891	0.5942439331517246	0.9380075294164618	0.009297476068097495	0.4309250023029511	-0.01941415780688838	-0.01075771833143966	0.0241961567361038	0.07885477017092926	-0.06776863177709848	0.001635538223882424	0.05123785673568502	-0.08619814037992282	0.9322712001610811	0.09336275055852752	-0.9322712001610811	-0.09336275055852747	-0.1312674318303954	-0.1030958051118834	0.008191740526833694	-0.2380322467293608	-0.06858676169334099	-0.03532275604254421	0.1221892945503603	0.1447302146054525	0.6975465811657118	0.6320534002939632	0.07407869783990967	-0.05929712845358674	0.05236142229648579	0.009273808393190979	-0.2184572645873206	0.2010338473364931	-0.6437605438431557	1.24681972709281	-0.05610155026234535	-0.007362920336201097	1.868712597256697	0.6299894094467524	-0.5003566040874859	-1.709149069285685	-0.09570970826392408	1.205452496435062	-0.237287115488577	-0.01393168194085132	0.6316423123750904	-4.348021752481139	-0.8535700657422668	4.348021752481139	0.8535700657422668	1.672543507423033	-0.5102052672175373	-0.1465409035083547	-1.343875676079103	0.4643557025911516	0.2771244319989419	1.06097932672603	0.6847381642499892	1.583107712192011	-0.3301765757619071	-0.3075795998240869	-0.9234484947923404	-1.303812626722329	0.2366489178101901	0.001022641453912102	0.01558170303940649	0.001027461195913384	0.01414274091921898	0.001003390485692225	0.003759307305851205	0.0010044635499008	0.004602973905776745	0.001107088965737877	0.0338245056523728	0.09838383327020106	0.1040858723429238	0.1339556379668617	0.1443168308693978	0.009811767480259401	0.01547163741263551	0.001376227566185972	0.03546005166244762	0.00107855713787984	0.1272138149878803	0.001134178441166047	0.01529380285677038	0.001037062913322811	0.02209749229920872	0.001017495022538324	0.01884373820671058	0.001011296557700894	0.0592657895297072	0.001002683652114926	0.006419196284296866	0.001190737514890509	0.01682208528048489	0.3791050893410686	0.3672027014091212	0.001016976645383802	0.0188149928035896	0.2118026725153653	0.2216917819639558	0.02726079634624999	0.03694072747305864	0.001018532576504534	0.005862472798087066	0.001046072687943273	0.009915505952326225	0.001098100537487761	0.03869631138875326	0.001057426079155042	0.05307564533868411	0.009447800785780036	0.01499530971304422	0.001002833500635398	0.01818124101715709	0.001307708497178034	0.02021642981163017	0.02646680229374864	0.04338373757990137	0.001005907272138181	0.003618562924777952	0.001064585562421893	0.01852238281730422	0.1724435007128716	0.1632725839127505	0.01291125259057885	0.05346794751429974	0.001006015965164116	0.003660084382496095	0.001013619896875908	0.006986503375827124	0.001009869082322035	0.009619350213404215	0.5228741253534109	0.5373250724780358	0.073678555840171	0.08872796886195421	0.03735131017214142	0.04833161605030585	0.00100269300657906	0.03100442517762505	0.0290737313146139	0.02909368730457455	0.02456167097167719	0.02143375431524499	0.0201469998826133	0.01378131553260975	0.08553508593502063	0.07415858116982803	0.08563998397861787	0.06130013857757302	0.02212439771873653	0.02077751120652234	0.03514503189074659	0.03956359325063304	0.1098597114357993	0.123766928677548	0.05496569126755018	0.07207954637054431	0.09461749105251213	0.1052918676787079	0.01863803703169059	0.02426001294250968	0.001820119269331808	0.03902161829996384	0.001260329323147471	0.1319437791938182	0.008678491933349866	0.02031377147634011	0.001215898710568111	0.02015078375780375	0.008868049450328432	0.01282075518890033	0.00202141437991048	0.01199542733350855	0.001004724751376847	0.01213723663282247	0.00100897517436779	0.0256591641258185	0.002507409567959839	0.02710582547006478	0.06717568365680331	0.08114171257961139	0.04554652739079083	0.04208811006280178	0.001178390438468057	0.02559992112804623	0.00768334099683686	0.01362394613679915	0.04688781719864119	0.04446535618181093	0.001066035800221067	0.05619180406967417	0.001040116037867329	0.06940141580345674	0.008561061937852809	0.01599576311791643	0.001021243327018581	0.03872676266690167	0.05055856121375182	0.03555157551269585	0.01659278367181781	0.02872771287218278	0.001435545089537459	0.01264988980620754	0.001055502949047198	0.01888528486898778	0.00110374565006843	0.1044941529530265	0.03614652150597016	0.06135429081835291	0.05302977446006277	0.04586909947273354	0.03658006018346703	0.04229440836262238	0.001005732744900931	0.008717088208018149	0.02515834567934697	0.03409401146247418	0.1055046040503425	0.1016078470145663	0.05044634675263165	0.04976160311248385	0.001288791856243242	0.04488684560990245	0.00101590081286038	0.02645156864067599	0.001005418460453474	0.01899487514472761	0.001010726882349483	0.01147719248687598	0.02258677004153409	-0.006128370026585542	-0.008447018459828981	0.02348418853524477	-0.001840634177095057	-0.01997431343183694	-0.006663431545927837	0.004700114354866436	0.00102375242868727	0.001030480969047097	0.001003221136524261	0.001004192803193376	0.001155453144956393	0.1010808538202405	0.1259733293153148	0.005377950951906385	0.001017066585797581	0.001071799063687173	0.001052647837859678	0.001029967305279157	0.001023352432613643	0.001014050707330234	0.00100087052572141	0.001001981262794436	0.365825172472608	0.00101658950578549	0.242678143141253	0.01909998620902562	0.001017668695990688	0.001045533549137705	0.001167409531045117	0.001086712354454772	0.009206493844885623	0.001002566578986905	0.001498352458273144	0.02955230857857423	0.001005171971117886	0.001040416842681079	0.1843458770832074	0.0196709077053278	0.001005439798144632	0.001012281410706982	0.001012712457046914	0.5619720641578515	0.0486577549252064	0.02362437238000694	0.001002642937493683	0.0185697085990668	0.01535818480899375	0.012674847967194	0.07740141250213269	0.07872827572787092	0.01515327221723754	0.02418852278012697	0.09676646040591499	0.04798609346996599	0.08908163773690418	0.0266879301379642	0.003868568461880335	0.001259205433759953	0.00851856163499898	0.001313298573954257	0.01040303315484139	0.002491862863270625	0.001004911852062303	0.001011519278404006	0.006601161883866649	0.05339629085223834	0.04720828449181035	0.001013282624758824	0.001126482750717338	0.04024205749400665	0.001072390170635544	0.001044277085642558	0.006567634306517542	0.001021708283194399	0.05407319847475799	0.01738889627782711	0.001021337778474113	0.001049644142127332	0.001110541792587266	0.03051549647850666	0.04979655043595622	0.02883961996772452	0.001006999133257563	0.0393562863416203	0.0991262107245814	0.05123433059383876	0.001020906892650933	0.001018610305147443	0.001006364504679406	0.001012764824763144	0.02389500156767508	-0.003774279161763311	-0.007441276123266261	0.02398691554913884	0.0004533490218017475	-0.01768330562551632	-0.007087542344283737	0.005003504146463295	-3.388340252251635	-2.565951613354141	0.06759047850348411	0.05034652671383217	0.0119194492235754	-0.01326778217641436	0.02974463822699694	0.06288271810372444	-0.4782343226692053	-0.2508506544367549	-0.06787356128513988	0.02699715693164	0.0126020549205056	0.02573539599213678	0.07348748440581825	0.2439200860205555	-0.007520561070774839	-0.06571507365702681	-0.1106335754024687	0.01998922646008422	1.386432527245183	-0.4842169024809403	0.03568890460127089	0.02061852719058171	-0.1023151024537921	-0.08195033369590966	-0.03999008979197564	0.03939378085313866	0.0426056152151835	0.1970697841294322	0.006944365173615949	-0.007530524444858501	0.4571760194067244	0.4257217650386557	-0.01291526808181065	-0.008087826911982296	0.02916423555406463	1.424342095401159	-1.429389806897762	-0.806076211134975	0.1171819974448208	-0.5152416285474694	-0.4056174092387919	-0.2636256315523531	-0.2561747651983244	-0.1369359527832767	-0.3186971848300788	-0.5123196951528195	-0.2452000936205013	-0.1858998305146147	0.02175013724485933	0.4774943458572112	0.1207314414258288	-0.1487111051074791	-0.03320436410464345	0.01087897893857966	0.1279286179205333	0.1089449078432397	0.02461414002401541	0.09819597349343462	0.3472377745754466	-0.6400115018603489	0.08650395206062639	-0.06494878485610379	-0.3666966500079918	-0.2958308196251774	0.0709126516528847	0.01561035203368037	-0.110741090955019	0.2270048841790267	0.5516588508958685	0.04193615601722162	-0.009856567529877465	-0.005177426396031862	-0.852515855807419	-0.2907201819318806	0.3005110247378958	-0.3797074031902152	0.002081828688121489	0.5800663986566993	0.1743736564870917	0.01615915633644271	-0.01075737044688034	-0.1950803700989071	-0.1403366844372486	-0.08461431524841598	1.006899847200114e-14	-6.077298862677704e-16
0.3	-0.03045405239426928	-0.029537277470651	0.03708969098977983	0.6067323233671038	0.937311843379552	0.009189682409562097	0.4483021919012208	-0.01343898694211981	-0.01550935086853886	0.007302975687403981	0.07798125485760848	-0.05554030111965005	-0.0008538422610511549	0.0514805578286795	-0.07967666799378041	0.8865461222226708	0.08552182667029783	-0.8865461222226708	-0.08552182667029783	-0.1144896037880961	-0.1083059887056777	0.00670954928101962	-0.2512021372430142	-0.06383924448422369	-0.03252533937573747	0.1306593556481179	0.1520277873905957	0.7133296081623637	0.6287166832224167	0.07047354111197041	-0.06863852954404392	0.04020953467746909	0.01191571246968775	-0.1996203483463579	0.1523060970944089	-0.6700987593432249	1.251127569381855	-0.0831414191817748	-0.01399545469000997	1.608551010339113	0.5632718195157457	-0.4476369485089154	-1.667164451754522	-0.07873239807966162	1.23808433286779	-0.2580261255165822	0.06164498358338672	0.6716048070983364	-4.793074100992403	-0.7126026544179747	4.793074100992403	0.7126026544179745	1.683147507209444	-0.5306353375025613	-0.1490350880960062	-1.290816285477719	0.4837796586495811	0.2825481485968899	0.6407516794215734	0.7786910360478764	1.569661928461653	-0.3352623432181903	-0.3849621048192055	-0.9409198364902871	-1.121942326638103	0.2911221475190666	0.001023186033110986	0.01596928430185972	0.001029058367224287	0.01462237190607465	0.001003277940480185	0.003773165876894629	0.001004295253257219	0.004497773690428399	0.001144113034826199	0.03414853943507832	0.09955272131371602	0.1043741972113883	0.1299732005558003	0.1394354980862522	0.006554349651718014	0.0126275815575441	0.001202979261828899	0.03475980749808699	0.001074107297220702	0.1275136280137626	0.001093900515275997	0.01545030410523912	0.00103276671149561	0.02236229455286771	0.001021854874296099	0.01959981354804631	0.001013135156245161	0.0617598373503634	0.001001821485564777	0.006304356570053288	0.001100081209681826	0.01644640185743079	0.375111093557235	0.3673680457818402	0.001016687876039881	0.01896094237102488	0.2259286015002342	0.2355886264410798	0.02081609229189062	0.03065475836847589	0.001018013430888214	0.0061307990595284	0.001045612810944179	0.01003480702779001	0.001156136049591224	0.03782449387370734	0.001080928188903121	0.05229025602696615	0.009122865682733848	0.01450135852405495	0.001002673646159885	0.01863251530391681	0.001455526764398785	0.02064953090069697	0.0281356614558441	0.04505333397630273	0.001005449393467807	0.003804627074728104	0.001052123916508224	0.0184388881624442	0.1783126548606111	0.1679764463611525	0.01722565182664897	0.05763165873040949	0.001005663560658524	0.003547248491373271	0.001012788221656948	0.006904871888140772	0.001012035055778616	0.009937070671385771	0.5372513763747992	0.5519928957674054	0.05962961509412387	0.07442170680903727	0.02955275131793764	0.04084209659694422	0.001002667122545946	0.0322478126240547	0.02280025113612795	0.02418487820295713	0.01902970024581558	0.01759511749823445	0.01560926953088188	0.01129773955925058	0.08090435325515391	0.07147883524352716	0.08177516801756156	0.05990217256609612	0.01755839151573245	0.01740582327241697	0.0287067712856517	0.03449068990936647	0.1035964412854105	0.121949857335123	0.05123566319147888	0.0705248615214749	0.09290796836172431	0.106367691934956	0.0239799573001306	0.02923364838699861	0.003575755579791692	0.04062601456341625	0.001261148454800332	0.1305861881471467	0.008942204182037027	0.0203635545453272	0.001296667289573754	0.0202539624729769	0.009918611365587372	0.01419792572773552	0.00262956694656197	0.01357723423078957	0.001004846151080657	0.01233954104736672	0.00101086412015067	0.02664077117078943	0.006010889163267706	0.03179003594454507	0.05960634751498031	0.07494730037115326	0.04665045346495986	0.04309015626866251	0.00109948554344049	0.02512056908133073	0.00454672466187776	0.01099556042965561	0.04281377986922198	0.04139881066656445	0.001069069136695947	0.05591886524287679	0.001042284862751914	0.06926299632474534	0.008415634315149852	0.01594915483316274	0.001021664134240108	0.0409387257244862	0.05377127147245573	0.04224228250257738	0.017333021662778	0.02938514281041415	0.001236212267792559	0.01260555107261128	0.001053126200001133	0.018833128732167	0.001107523611203091	0.0961601669296447	0.0329830223086568	0.05872791567338467	0.05111023848965253	0.04851216126714653	0.03222556038537267	0.03883257207165061	0.001006663842451818	0.00872770164576819	0.03440422227415722	0.04019127553351655	0.1033933270957352	0.1041616967226839	0.05131155215486981	0.05004639484642201	0.001159834306369865	0.04482621174598146	0.001017697025758624	0.02447670276709655	0.001006049378424527	0.01756869012826585	0.001012097879272216	0.01062280211302366	0.02418328658411956	-0.003673840837289424	-0.007430083325318321	0.02395954289083967	0.0009953231068063901	-0.01733803781819498	-0.006989315633033216	0.004797855043071183	0.001023792022425083	0.001031006042693012	0.001003109696992711	0.001004056166776913	0.001204736807671162	0.1013115353516365	0.1222716602930029	0.001190253839188542	0.001014100723713732	0.001067497576643752	0.001048606778778043	0.001026794035479573	0.001028874820470251	0.001015892655728106	0.001000900949034442	0.001001884673154397	0.3672997469187085	0.001016222339511016	0.2576758631772977	0.009055086394838948	0.001017296370284046	0.001044816066470887	0.001255807953458242	0.001120411791049715	0.008440538429476674	0.001002453520880454	0.00169957238707614	0.03050160065843577	0.001004797980279292	0.001037359373139479	0.1909556033050407	0.02388894768113907	0.001005169518398753	0.001011607054206717	0.001015569980180103	0.5788868935706799	0.0355311055583714	0.01771759928176335	0.001002636369389085	0.01317715513761958	0.01064941529823647	0.008793347270852982	0.07239365751011692	0.07475698615247675	0.01023449322928946	0.01871172601422072	0.09284109017389557	0.04541565031940409	0.09164696883262234	0.03267802300993564	0.006643752424254519	0.001264057573031755	0.009752613700437953	0.001434781007313468	0.01158088979919996	0.003862251424529374	0.001005024470552596	0.001013900933226009	0.01216523144540148	0.04701264946739734	0.04862915473804086	0.001014603360008488	0.001101356047748526	0.0359277072335245	0.001072326723882993	0.001044886658231153	0.009484031453446461	0.001022413382089138	0.06065271788009458	0.01874952088641249	0.001019551715334138	0.001051202312270771	0.001112380206772507	0.02820111470467701	0.04785381960723729	0.02564221252412238	0.001008151903349553	0.0497791574106289	0.1013516835662307	0.0532774117958348	0.001019663189104342	0.001020377562022391	0.001006994910428138	0.00101416532203835	0.02592394563495495	-0.00116909248578848	-0.006407551791864458	0.02442121091729558	0.004102267433185988	-0.01452912830092317	-0.007266086364496635	0.004792771179576718	-3.203396685586886	-2.38469397610074	-0.01869871050362678	0.04339840106692395	-0.01972067194978232	-0.004659117823458262	0.04020559938691284	-0.007387956138224331	-0.4964653881203823	-0.3110653722343895	-0.07689212183217951	0.03280728950685576	0.0201516590712603	0.02704901893434228	0.07825362132248395	0.2556637055820817	-0.02006823486397342	0.01301913833300595	0.1400885559374528	0.004130149010845272	1.393345537129146	-0.7566791574806946	0.008836804835499418	-0.005232310578207997	-0.05723703118445879	-0.07239904853114398	-0.05027736599327918	0.05064737799834196	0.04503920912657678	0.141847106500833	0.04204250347409458	-0.0100740726758221	0.4840682718393379	0.4084718853965726	-0.007814032601954873	-0.00825270656125573	0.03481353111503932	1.512133355326298	-1.426364147568068	-0.6803292034344844	0.1341369070543139	-0.4670809999247374	-0.3625687865744055	-0.2338607453106938	-0.2812160305113872	-0.1440005319661306	-0.3600846183511534	-0.5038414141778274	-0.1181153510285017	-0.1230797416483286	0.2024423307580556	0.5109702946343362	0.1910459551055882	-0.1197580130159631	0.04289584866293634	0.01001802660458672	0.1526749325598335	0.2089827510286534	0.01299773493423187	0.1028704997746966	0.606424689734698	-0.602114963052422	0.1149065506458964	-0.02037452664523613	-0.173943406110997	-0.319984076189427	-0.2159080150501748	-0.05528257664374599	0.08438502833088653	0.2146536301532941	0.7813892281648877	0.0845600993257976	-0.002902368927337663	-0.005506680498110966	-0.8103951526176038	-0.2403546429438183	0.2254433859738373	-0.3203023018200233	0.00420620925980215	0.6394302642191902	0.3279424498977715	0.04442210831315057	-0.003526549363548554	-0.1987792219580968	-0.1442326648181895	-0.08575111692607841	-2.176527229893667e-15	-4.495386817081053e-15
0.31	-0.03240478222576203	-0.02820786311634749	0.03024758228327896	0.6192720239502241	0.9363443118830064	0.009024529047189462	0.4631192509022997	-0.008145076341300628	-0.01972853243765927	-0.009095536765829897	0.07721983572311464	-0.04305444894448535	-0.003472104051437266	0.05238744043962854	-0.07274878631580703	0.8363912568574511	0.07915661865299931	-0.8363912568574511	-0.07915661865299931	-0.09759462499158372	-0.1136720905212984	0.005227566352248006	-0.2637999844838347	-0.05894107635405416	-0.02965169631606912	0.1355774867066269	0.1603468367647628	0.7288464616128445	0.6252349064799151	0.06724192146524768	-0.0779635481265358	0.02989283246910631	0.01513103154528941	-0.1909556311747623	0.1133950529702222	-0.6968341593464826	1.257157850988728	-0.1102566465217861	-0.0188289869387214	1.354798922703842	0.4941369063467831	-0.3932195938782806	-1.613312017667482	-0.07319547021885152	1.25383072293258	-0.2644824099998833	0.1187084648270115	0.7123493480051853	-5.238533245339546	-0.5619724330415115	5.238533245339545	0.5619724330415112	1.696138322519082	-0.5414072063492138	-0.1463087536158076	-1.227493127017293	0.4946828721434251	0.2922268241456	0.3661245634711093	0.8843340244740298	1.531088308555135	-0.363089251923212	-0.2379649948027155	-0.9183761466556349	-0.9457259219489011	0.3511251662778636	0.001022896414396247	0.01634246871767208	0.0010286394233105	0.01509707110444795	0.001003151558152449	0.003787996799897364	0.001004141671923081	0.00439847790806468	0.001200410203019257	0.0344300307579939	0.1005747347818976	0.1041338155050871	0.1262955145472314	0.1344824345895063	0.003925835712352429	0.01032587211454926	0.001110076340488171	0.03405829306932988	0.001069963508797946	0.1278783926120302	0.00107167028133528	0.01563189114111682	0.001029589016934531	0.02263776031648374	0.001031564003615764	0.02039244507061419	0.001864079754749238	0.06496184429154976	0.001001374165273816	0.006199891615987733	0.001051989708703554	0.01616377146576007	0.3750584384447859	0.3703433059479758	0.001016279061138399	0.01909729287775029	0.2391199655844612	0.2489062511026139	0.01419589214991437	0.02413192735725882	0.001017627709966639	0.00639931084467553	0.001044755291472946	0.01014827093538482	0.001200594563013633	0.03702989939761901	0.0011049979359936	0.05157234234573565	0.008335776781796011	0.01367871150863837	0.00100255928902055	0.01917967874055296	0.00157999038404938	0.02099420445344185	0.02891874335869082	0.04585317293554114	0.001005074219683625	0.003998557567615072	0.00104386593386826	0.01835693270748499	0.1846625099038054	0.1729502223508625	0.02131354372381492	0.06152499996007287	0.0010053493493314	0.003440677113164618	0.001012033614020756	0.006823426094378411	0.001016969666871064	0.01030166689947709	0.552809026796541	0.5674556210933595	0.04588201456908898	0.06031949922433109	0.02260859891015196	0.03430151496631839	0.001002663993034815	0.03357466607125986	0.01757717883006819	0.02004342114328472	0.01450413686930767	0.01442263148441139	0.01190271321902626	0.009273272674284832	0.07573828281638836	0.06836816424197967	0.07763560610522216	0.05832333315513966	0.0128830126167303	0.01393513546643883	0.02277843336614003	0.02952174077807081	0.09824576146825122	0.1209978400652324	0.04942717576334201	0.06987405883649313	0.09350266830755613	0.1087846684709255	0.03016750149344956	0.034983536085253	0.008620593010501637	0.04512081136028429	0.001258720387363571	0.1294451621141789	0.008812815273298139	0.02032670612986073	0.001351191153366156	0.02027862203329783	0.01023166816158554	0.01498881206384837	0.002870607543984314	0.01522301525425653	0.001004970210771484	0.01250825098764564	0.001013642458530613	0.02751869854593657	0.01598001746502788	0.04309763796099183	0.05251213669234291	0.0689915832389701	0.04774463900245552	0.04418874716009433	0.001059370746816908	0.02473187933915443	0.002865715424572449	0.00955182560604545	0.03849029702152782	0.03812100063426357	0.001069507780913736	0.05554511063598955	0.001042946383759798	0.06903889774596793	0.009144156118572232	0.01676990370783372	0.001022441977782007	0.04299065073300801	0.05989912655541398	0.0518811666729676	0.01851252895348214	0.03048217896187623	0.0011300695063967	0.01262507082644302	0.001052274759543327	0.01878544398959852	0.001109724452557756	0.08819079620787844	0.03032937838552949	0.05661168626586009	0.04894643196469543	0.05029623674722913	0.0284866877527951	0.03590200189575455	0.001007348567345474	0.008716803325727978	0.04338766429606546	0.04647685658757595	0.1031307313395438	0.1072105988562757	0.0516645264336948	0.05009925447779494	0.001091301361001791	0.04482943972004899	0.001019435710705638	0.02246648671119718	0.001006668781854928	0.01610453634477819	0.001013465936638732	0.009751506222985287	0.02634735521502127	-0.001248450869974608	-0.00638894192440712	0.02451407165928865	0.004501923742323548	-0.01507444576594433	-0.007360894874730561	0.004909317086294413	0.001021582201074544	0.001025832106442509	0.001002944173589413	0.001003918958597912	0.001304976618761091	0.1025982491037906	0.1195640741752599	0.001107041010205559	0.001012689724320562	0.001064086903579868	0.00104846288761484	0.00102584825921441	0.001052493933577022	0.004219497722506381	0.001000915169488891	0.001001963983115711	0.3817991343360996	0.001015541607937122	0.2670999996716477	0.005042650984134573	0.001017166973217998	0.001043056162060352	0.001239344095698859	0.001138214048823877	0.006690635584589523	0.001002429077967503	0.001718371961968853	0.02922665478847068	0.001004587160954092	0.001033503331868773	0.1987914464122701	0.02751427235227071	0.001004897841003618	0.00101094473564931	0.001027634589128452	0.599032076945985	0.02325708995024368	0.01216925871010767	0.001002681352575197	0.01055080353841415	0.008560700605992152	0.007073635723930638	0.06589972496370239	0.06988626601308509	0.005666412392911195	0.01378913566022545	0.08895403529932881	0.04875112396532676	0.09663287787687666	0.04107995354986251	0.02018668003210246	0.001249534996475347	0.007759186052718667	0.001385332441863166	0.009707743548167499	0.002496604901110568	0.001005162644408119	0.001018761626703209	0.03914056674694132	0.04082317183848169	0.04944883766888303	0.001020157130088026	0.001094827474167616	0.0311472224267846	0.00106796559159049	0.001042575816885957	0.01029680757640637	0.001023960653136607	0.07345808625953565	0.02072209904365777	0.001019514343764797	0.001051546079199771	0.001111707283561027	0.02646048930811119	0.0449705215890279	0.02293685571218393	0.001007984373057324	0.05760041233558266	0.1039849898699718	0.05108353783818644	0.001020186540725937	0.001021979336035599	0.001007582846518964	0.00101550257038162	0.02885015150998367	0.001113452390001403	-0.00533291262922771	0.02514288902137386	0.008328249425176862	-0.01324710768659728	-0.007808320924913631	0.005114015854848773	-3.061451489500445	-2.24816931590477	0.06535039313845643	0.04950549125895475	0.01212623558924461	-0.01273323937900139	0.02107459009663858	-0.03458796373159799	-0.4893560286134688	-0.1624793040166887	-0.06700400057595546	0.03992858013134146	0.01704483864407018	0.02786492126577376	0.08056233872620104	0.3774688269757653	-0.0054862737444179	-0.0479416558510599	0.4773010727958711	0.01826005014811974	1.267601260317374	-0.5679248396758483	0.0356685733238944	0.01957474341379848	-0.08943479000713923	-0.06920443825917429	-0.107126053002357	0.05814321953664591	0.02621813714764029	0.02458630526167632	0.007385607315421304	-0.007252099123478061	0.5103762250205428	0.3726942206631626	-0.01214424670986358	-0.008109395633812785	0.03824261604287894	1.58676373493182	-1.389487832351282	-0.6293611727434913	0.1329525046050003	-0.3638383700561703	-0.2743661769730267	-0.173527107990966	-0.3384953253702729	-0.1708794598925374	-0.3402512432241425	-0.490259418285637	-0.07195766161159331	-0.0001224184301569873	0.2763287822895441	0.6301764789532018	0.6721800426311201	-0.1068065159716862	-0.05043688769548401	-0.003983583693771898	0.02464757608461934	0.1256932477552526	0.0179392612598031	0.07689571612031008	1.58657249593795	-0.5895003420527716	0.1065789342427974	-0.04651810749410318	-0.1122784362744971	-0.3365566730396165	0.06421083632566238	0.001561938445925427	0.08277777908706131	0.1948977809144598	1.145523362470902	0.1323089001144675	0.005295507345028559	-0.004300988440647854	-0.7821539484388127	-0.1861305080730996	0.1311462588213635	-0.2692375915324459	-0.00373877043017552	0.6141290419489176	0.2742337677626107	-0.03953289535393502	0.003441272024877027	-0.2031313101113021	-0.1487030199482489	-0.08852038971825241	-7.374230319123695e-15	-5.592072362070581e-15
0.32	-0.0342817652822156	-0.027273010827168	0.02318278425505948	0.6318823864618096	0.9351088751212264	0.00881722728770137	0.4753969330118412	-0.003583716701210234	-0.02331414731736627	-0.02497874424144994	0.07652446462523664	-0.03056879424565043	-0.006120614009828729	0.05383426564959693	-0.06546212464350794	0.7817627718501196	0.07425170832947146	-0.7817627718501196	-0.07425170832947142	-0.08056103592919112	-0.1191105764472157	0.00380442908932275	-0.2757267990699807	-0.05396900894617373	-0.0266798756766481	0.1384468475413563	0.1696987715938459	0.7438989652718686	0.6214149732511316	0.06618217781036591	-0.08689189781010524	0.02120846010020258	0.01892188576877587	-0.1848709933385103	0.07339368406960156	-0.7146366236869447	1.265259955074886	-0.1367224722287075	-0.02242513411310216	1.100675632031631	0.4167616273699922	-0.32092361062624	-1.564103456231744	-0.06552279075647789	1.238044837601829	-0.2640757591171556	0.1696335033837935	0.7433608059628415	-5.68779802941472	-0.4205431156638521	5.68779802941472	0.4205431156638521	1.710869560385651	-0.5451121595619151	-0.1372659549498168	-1.15660975454283	0.4985595141917813	0.3021836645471643	0.2309976346656263	0.9852681270310797	1.476791970169548	-0.4028936404747112	0.04941309354898409	-0.861586056705799	-0.795476358746295	0.406229177096026	0.001021646244007397	0.01671658815407772	0.001025841890251174	0.0155717627842783	0.001003005595352668	0.003804478169458237	0.001003996281247464	0.004292444888254058	0.001278672997975693	0.03466966973501999	0.1017072317825334	0.1038044463645642	0.1229975478281249	0.1297442031662886	0.002552585054910681	0.009113939724168791	0.001062919311195747	0.03334786275343235	0.001066186384191001	0.1283078586160849	0.001060486547788481	0.01580878268891632	0.001027527772084028	0.02291600872772138	0.001048230927853372	0.02121685343327253	0.003885657228409954	0.06916383677629032	0.001001157732570436	0.00610140073925934	0.001027989840626514	0.01591963995673146	0.3797200984325081	0.3773608191478817	0.001015734222183836	0.0192285453302653	0.250800118531135	0.2608890889502216	0.008774597744520551	0.01889550567669653	0.001017370211944106	0.006660230948605811	0.001043446385680672	0.01025929492239912	0.001214585028171161	0.03628073955408612	0.001125931934974115	0.05094575225089844	0.007071856188138346	0.01250135714573313	0.00100248991176625	0.01978253789880489	0.001651629768451626	0.02122034635815337	0.02872326197321882	0.04567437247983307	0.001004781264148597	0.004165179465280776	0.001037809744826588	0.01827514456027441	0.1915311374340216	0.1781777568399206	0.02514941876807994	0.06513550034621411	0.001005056415452947	0.003331483483774326	0.001011325172401961	0.006741225106612558	0.001025470898493707	0.01070466102303651	0.5696574618389068	0.583855210967388	0.03249929111839095	0.04672374090244929	0.0162518877184414	0.02822339214101802	0.00100268493206318	0.03494123716052037	0.01356893043899456	0.01685555164090525	0.01113362341950325	0.01205903874311753	0.00914723162801028	0.007777307873261081	0.06994371365027988	0.06475738562467842	0.0731477804841433	0.05650234117489784	0.008219147144870842	0.01047683240034039	0.01727204847044232	0.02467928141956696	0.09347842323053128	0.1205173129296516	0.04997018693264728	0.0706615806912292	0.09597134873016674	0.1118017836978208	0.03732844916832205	0.041660562644796	0.01776186812902478	0.05335494818330066	0.001250244940825652	0.1284828713798309	0.007763665737907869	0.01935138967263241	0.001353732461604923	0.02019634141603407	0.009469173310232918	0.01507378207786552	0.002310187576358965	0.0162014950677049	0.001005101331058737	0.0126422264353293	0.001017462459714404	0.02826230031050737	0.03387365426207568	0.06215102151097027	0.04574959761066415	0.06314785595672663	0.04871077373470509	0.04525708108556508	0.001042096738832342	0.02440711321736745	0.002014901121858277	0.008800494150896994	0.03391968272993008	0.03464810235039491	0.001067545627248516	0.05566415682244859	0.001042121084838994	0.06911621664481708	0.009913125596979181	0.01766497106457959	0.001023604713474483	0.04482000953004306	0.06894779533295572	0.06513546488315045	0.02007255196964576	0.03198055619566079	0.001076975315509689	0.01268124497253988	0.001052021167888418	0.01874169455802262	0.001110487975314844	0.08054358882680503	0.02809689559573405	0.05494052012168268	0.04644376387214146	0.05113057741914738	0.02521594292646586	0.03337930307753643	0.001007606951834172	0.008705868293918071	0.05170176669292331	0.0524027182796195	0.1040889344228197	0.1094942878967767	0.05085332358097484	0.04914208267303056	0.00105730066254785	0.04488041974343546	0.001021105901995544	0.02041673014707997	0.001007272443030192	0.01459253116792275	0.001014818578394493	0.008852147745925484	0.02901951534200763	0.001081709036323713	-0.005325468682345608	0.02518003331815715	0.008488111948823212	-0.01346523467231025	-0.007846244328907473	0.005160634217550212	0.001019372379724015	0.001020658170192005	0.001002778650186113	0.001003781750418911	0.001405216429851023	0.1038849628559447	0.116856488057517	0.001023828181222571	0.001011278724927391	0.001060676230515985	0.001048318996451636	0.001024902482949248	0.00107611304668379	0.007423102789284659	0.00100092938994334	0.001002043293077025	0.3962985217534907	0.001014860876363228	0.2765241361659978	0.001030215573430196	0.001017037576151951	0.001041296257649818	0.001222880237939478	0.001156016306598039	0.00494073273970237	0.001002404635054552	0.001737171536861565	0.02795170891850557	0.001004376341628887	0.001029647290597692	0.2066272895194994	0.03113959702340235	0.001004626163608482	0.001010282417091903	0.001039699198076802	0.6191772603212904	0.01098307434211597	0.006620918138451991	0.00100272633576131	0.007924451939208712	0.006471985913747829	0.005353924177008294	0.05940579241728786	0.06501554587369343	0.001098331556532928	0.008866545306230173	0.08506698042476206	0.05208659761124943	0.101618786921131	0.04948188408978939	0.03372960763995039	0.001235012419918938	0.005765758404999383	0.001335883876412864	0.007834597297135034	0.001130958377691755	0.001005300818263646	0.001023622320180404	0.06611590204848115	0.03463369420956602	0.05026852059972522	0.00102571090016757	0.001088298900586702	0.0263667376200447	0.001063604459297986	0.00104026497554076	0.01110958369936629	0.001025507924184074	0.08626345463897669	0.02269467720090306	0.001019476972195457	0.001051889846128644	0.001111034360349547	0.02471986391154537	0.04208722357081853	0.02023149890024548	0.001007816842765094	0.06542166726053643	0.1066182961737128	0.04888966388053807	0.001020709892347531	0.001023581110048807	0.00100817078260979	0.00101683981872489	0.0317763573850124	0.003395997265791285	-0.004258273466590962	0.02586456712545215	0.01255423141716774	-0.01196508707227139	-0.008350555485330627	0.005435260530120827	-2.976371451456222	-2.005857546731583	-0.0185117063848013	0.04339689735835083	-0.01939058263811373	-0.006006565312838564	0.0318351302090352	-0.02518544298259245	-0.4534989734147939	-0.0931099617114486	-0.07867529926028143	0.04574757066444575	0.01921256145561735	0.02760554845866527	0.08460898934058	0.455660814292928	-0.01887341939653956	0.02071891486143325	0.9485391626915279	0.003110538168803537	1.126388174343889	-0.4993972913497149	0.007318468592145975	-0.005720294694250401	-0.04815010467335117	-0.05413433125247061	-0.1212188354912628	0.06178652232149678	0.02133287951990027	-0.05388077648843534	0.03658078443002141	-0.01004061148125061	0.5348199717089243	0.3519037166921587	-0.008338482838274156	-0.008403745361957295	0.0424931102086678	1.699506264941216	-1.325074295003192	-0.5878374423694059	0.1420804354653864	-0.2763634884661436	-0.2007901320685627	-0.1281603285222874	-0.381237553662144	-0.1924310458232031	-0.3576076703752468	-0.4785434596194761	-0.02381732416653634	0.1645851662952462	0.3224700689432239	0.6963980668920701	0.9389139603352524	-0.08401095329202196	-0.144797759689436	-0.01137000891235143	0.01149166814068834	0.07552250902493546	0.006050836415328241	0.07600537765944522	2.155580996441055	-0.5797169930644804	0.1088551574536864	-0.007589802567332897	-0.03546273241859882	-0.3590017265029695	-0.1173478563809343	0.005000918881567632	0.09924872474591821	0.1701403878559206	1.504472036123412	0.1648283157903267	0.004428509525802597	-0.004719617982570431	-0.7459624844790461	-0.1513419902743816	0.03549642434096095	-0.2387280302844464	0.00419886690586434	0.567486391816021	0.174899831279606	-0.157584178914311	0.006023860500239153	-0.2066873236016654	-0.1538029434917463	-0.09136363433036489	-1.443792440988118e-15	-2.281960982075173e-15
0.33	-0.03608876635370309	-0.02680271877324911	0.01603579287157028	0.6445850650582443	0.9336136822411678	0.008576512429916965	0.4851275936251003	0.0001391920916060079	-0.02599578208948483	-0.04045293415726331	0.07598616021346297	-0.01844039777843532	-0.008750976041816318	0.05582676245555988	-0.05796847908750625	0.7226814644085262	0.07060970823698029	-0.7226814644085263	-0.07060970823698026	-0.06337597678617196	-0.124562925042486	0.002502302521298163	-0.2869127624599039	-0.04898487278256158	-0.02361228773352828	0.1403578894525142	0.1796587473884516	0.7583659986384371	0.6171625197279911	0.06814960784092522	-0.0951701801937634	0.01379431583526731	0.02351030466793555	-0.1771283820928814	0.02026885140086478	-0.7124308690813298	1.275627046802761	-0.1621175239335518	-0.02566560534357649	0.8465097651462306	0.3283396670074677	-0.2084376383097056	-1.531324012892461	-0.0416068372392572	1.181983989508746	-0.2605836266459793	0.2283737483772753	0.7524826110915239	-6.124881419690423	-0.3106096533431589	6.124881419690422	0.3106096533431591	1.725650317469045	-0.5444372639910909	-0.1226828630089345	-1.080217945339885	0.4973032980405493	0.3112964129948041	0.1407277816968703	0.9956377674870938	1.416775898823722	-0.4476538763104606	0.3171483504262907	-0.7868549035511622	-0.6890647252973188	0.5242693727543065	0.001019826537798315	0.01707321517107628	0.001022219977786217	0.01604258412701044	0.001002843537654516	0.003811893968223154	0.001003858497486632	0.004188156316019099	0.001339023545253721	0.03485114966009403	0.1032226928384094	0.1039744596584272	0.1203394402544383	0.1258594786358375	0.001804019254469022	0.008436529825683199	0.00103738197937368	0.03260779415145831	0.001062895783712889	0.1288342675671797	0.001053607415901446	0.01598556182889941	0.001025739894398039	0.02318351945307394	0.003676653601165376	0.02431929911743038	0.02044979193910893	0.08114011047206202	0.001001042576110508	0.006000986613152052	0.001015365682001496	0.01572492995788579	0.3893946924901189	0.3895569324762819	0.001015075442794241	0.01934888204616245	0.2612272374404443	0.2717861341463281	0.005021096818447052	0.01519967959650016	0.001017184507687367	0.006882086955608787	0.001041708697425866	0.01035843646401607	0.003024034908645425	0.03694363822760868	0.001872555871003911	0.05083288488292221	0.005860433504372347	0.01143021645386912	0.001002456685337631	0.02039932726813221	0.001668741170455003	0.02135236981021654	0.0275324189924604	0.04452570899439136	0.00100455598745798	0.004285631222003536	0.00103273476375202	0.01819161576819304	0.1984220340199037	0.1834832583291256	0.02872704859681113	0.06848398765744126	0.001004788890493993	0.003226845993792083	0.001010669775411925	0.006658090501538114	0.001138750333504051	0.01117861947460931	0.5876235569575752	0.6016727802260087	0.02121482667073646	0.03512885702091968	0.01093228121123913	0.02291542890125223	0.001002721960558944	0.03629323011403771	0.01065316178444492	0.01450761398506005	0.008658549426810179	0.0103141654886636	0.00716003416387849	0.006694571439739837	0.06331669678417329	0.06047123314646913	0.0679399131970113	0.05423632955626431	0.004757654762415649	0.00789859971716894	0.01225468113696155	0.02009503680422315	0.08882819598031695	0.1199438155766835	0.05176900070063759	0.0727701566165478	0.09874549217046887	0.1150468765745395	0.04563914200974636	0.04943481923644294	0.02771930766131273	0.06261406374948471	0.001240514955758135	0.1276643129372796	0.006240525217557604	0.01777905116731177	0.00132719718741316	0.02005074098403938	0.0082770683323678	0.01483264618263874	0.00172840456809504	0.01735461112760837	0.001005277453268918	0.01274023788771701	0.001029876332631132	0.02885469032564433	0.05250123819927877	0.0812074712960318	0.03911112359394974	0.05720978644498739	0.04929391036689423	0.04612135595074693	0.001036936029126496	0.02417743413014644	0.001561952168280414	0.008440168961770671	0.02916622250409109	0.03101378906250304	0.001067144016728358	0.05608651393738445	0.001042098643289165	0.06954450545215632	0.01027472568159049	0.01826416013832738	0.001025313429916569	0.04637770294656619	0.07786253361649267	0.08002407261299523	0.02176095325946205	0.03365943316618555	0.001049090087602995	0.01277582135903923	0.001050872445663504	0.01870077381267554	0.001110837577704635	0.0731906344486896	0.02620187969711068	0.05362645738428155	0.04320048303853621	0.05071444895108667	0.02201508146799858	0.03085930651425072	0.001007777515346323	0.008696115426507542	0.05896744091186382	0.05767559620005982	0.1050453194772363	0.1109267754716609	0.04870464488409625	0.04705866465774067	0.001039755920944077	0.04499684506150971	0.001022834099030066	0.01833408059976529	0.001007905292721063	0.01303544057303793	0.001016223201998335	0.00792640531534816	0.03166634149787197	0.003607911823510261	-0.004272791243533263	0.02601819525489988	0.01226337810092283	-0.01185367757678097	-0.008057835931894221	0.005415392741155636	0.001016714588381383	0.001016582525247921	0.00100258709695438	0.001003658724409759	0.001399089044009935	0.1066200199208719	0.1160789785546463	0.0010193652870186	0.001010396848770641	0.001058450446138091	0.001044863186297205	0.001023013286376692	0.01095548431938386	0.06482216865210243	0.001000917106914513	0.001002382528545738	0.4221954916390719	0.001013991295211137	0.2839920825742879	0.001020428980915282	0.00101695203491846	0.001038718756589261	0.008040330867869511	0.003916142532237002	0.004263750666559923	0.001002436890538057	0.001643784102145994	0.02465406577953211	0.001004275184323596	0.001025595922699109	0.2130435274882867	0.03421036077722801	0.001004412605302997	0.001009738343571603	0.001440256443181124	0.6408933090638631	0.006100889357252257	0.003877028322156994	0.001002789396853054	0.007127768892647598	0.00559528218806714	0.00476808120840088	0.0508802270992143	0.05790384218739864	0.001061122456883063	0.004987331692923004	0.0802332732595777	0.05559179427772904	0.1034300465367625	0.06072393600320133	0.04328068667398331	0.001226460653034917	0.003650335896761306	0.001268802589010649	0.006293807542862206	0.001111763766348804	0.001005596048656645	0.001059018916925037	0.08215103437975155	0.02821582276042511	0.04977720354267064	0.00103651743072747	0.00108984016641214	0.0213763400468301	0.001069367074740965	0.001043606973783443	0.01028448468450563	0.001028431880189327	0.09224444056807879	0.02445315563917398	0.001020560431347853	0.001047804328321736	0.001111342999975284	0.0234662436644008	0.0369079011405044	0.01686067221675962	0.001008071928990157	0.07016518110908626	0.106197738506711	0.0436712291569219	0.001022158051420639	0.001025522468490018	0.00100889650131712	0.001018400145588922	0.034225154944031	0.006303646256798774	-0.003231728026320313	0.02697925969515933	0.01580596160005013	-0.01015299288475698	-0.008035251891161456	0.005654257033571233	-2.9352741921045	-1.670756248820112	0.06274062296475273	0.04894724928011367	0.01081493883191593	-0.01273179955177451	0.009514524283817707	0.06293361387277867	-0.3223015457580569	-0.04721638991358196	-0.07196628878999677	0.06074706911523803	0.01651580495103082	0.02581865487130271	0.5038086611224062	1.810915525587786	-0.005612146081658536	-0.03935015148356404	1.47797507780725	0.01634622105454789	1.04872981024459	-0.2604277532292744	0.02896125844692823	0.01760615315924577	0.1754749754844538	0.02930079487407537	-0.09365966526532295	0.06089069689228339	0.006752921564767397	-0.1701860844136051	-0.001381364171067028	-0.007478551445474498	0.5225750337209638	0.3196081808139448	-0.01149503479591537	-0.008251584560172538	0.05214459836546457	1.860901310073169	-0.9966977274271694	-0.4723775590655099	0.129994054277434	-0.1935427323893733	-0.1477786556676401	-0.08894447070754206	-0.4769661743551415	-0.264481605181629	-0.1765469854509866	-0.4390023869795708	-0.08922939120789875	0.2551837498866041	0.3299740065134295	0.8470126024863075	0.9156216907839096	-0.07800997410772423	-0.1684055178048246	-0.01692749858916547	-0.04913480419429027	0.152156215338186	0.0108781853907507	0.04671002393952851	1.704819002252509	-0.6066111092553991	0.06581885168514183	-0.02862195319684707	-0.03010674658505904	-0.3702772688576831	0.1293714319996589	0.06632862395296904	0.027704006487522	0.1420166523727655	1.470260021381213	0.1712998146046757	0.01324729016266525	-0.003667863436796475	-0.7230127944713097	-0.1133251686437944	-0.1174137632713498	-0.2638801196736368	-0.005299117498546327	0.4846286288342833	0.1301243415866608	-0.255719065261787	0.0174260102075854	-0.2093332502496537	-0.1573475400127033	-0.09354393327767611	1.569475144413564e-15	3.936838740691649e-16
0.34	-0.03783631614675094	-0.02687555130541696	0.00898078255202419	0.6574019530496803	0.9318704962395452	0.008304959822843344	0.4923481938052865	0.002993467355223414	-0.02734358597380461	-0.05561701421852958	0.07570295296763163	-0.007042123782123657	-0.01130402613005562	0.05839189842847768	-0.05047018630460084	0.6593367842405814	0.0679844602524327	-0.6593367842405814	-0.06798446025243271	-0.04605786859471152	-0.1299809158164014	0.001360301742371825	-0.2973238584145408	-0.04404223139501824	-0.02045469763836406	0.1410517438579196	0.1893897416555287	0.7722377071616678	0.6124607594821047	0.07198665357610705	-0.1024846855516348	0.007392920973122295	0.02966356862422516	-0.172980737650574	-0.03523123314774341	-0.6962404108983178	1.288101834075117	-0.1863210965415305	-0.02859268397094518	0.598663545417038	0.24303492153023	-0.05415743306648872	-1.50208148532231	-0.01450335756799131	1.092020343421136	-0.2486133703669951	0.2841613367713296	0.7442902513429351	-6.54047257468501	-0.2171926940751305	6.54047257468501	0.2171926940751299	1.737479370074335	-0.5382405952909558	-0.1052407971232061	-1.00163626748559	0.4902605589780192	0.3201840949559848	-0.0124398664848817	0.9394718215253527	1.357727001502059	-0.4927549850239543	0.4233362344734828	-0.668830651548448	-0.5929264781882465	0.7191981885219952	0.001017587583004215	0.01742947087697911	0.001018371066064704	0.01651430533172142	0.001002666724666275	0.003819600874913336	0.001003728096288314	0.00408019588886614	0.001366134287417784	0.03496103361025742	0.1052484796062608	0.1051380288843711	0.1184479641679816	0.1233210599894747	0.001426228417283256	0.008072724487339599	0.001024176754060538	0.03185597962452286	0.001060137779537629	0.1295470569896197	0.001048440562406497	0.01614654955613753	0.001023901327526394	0.02343082299033659	0.009873524725488228	0.03065159692834905	0.05552342882766306	0.1028085793025736	0.001000978882574996	0.005901103012491376	0.001009226092557138	0.01553885219000026	0.4042115433529935	0.4066661522004016	0.001014311210706046	0.01946325807223508	0.2705193269512386	0.2817778640624571	0.003103930627802919	0.0132737540413168	0.001017048908848608	0.007077626630314119	0.001039550914848767	0.01045256898841662	0.007309663664385542	0.03968514178590711	0.003621492153008247	0.05148656689271709	0.00491138925969065	0.0106151565927493	0.001002456216469054	0.02098673874361612	0.001630643776923118	0.0213890270028894	0.02533345826665351	0.04238396751528727	0.001004392801597948	0.004359733560149219	0.001028171770326678	0.01810930543760495	0.2050853101465385	0.1885551516661174	0.03204210849081098	0.07156395266770658	0.00100454836229426	0.003123462395101305	0.001010070066705537	0.006575625237264258	0.001395632496256787	0.01174447335553729	0.6066064861168179	0.6210111116346568	0.01281318856302212	0.02673388143141707	0.006830222341337172	0.01880339389007259	0.001002772011944232	0.03757463622685615	0.008764632642047901	0.01297832319938827	0.006961532137776672	0.00911158289285576	0.005859281837881548	0.00598726820859864	0.05576078728424093	0.05519859749006602	0.06183648466582586	0.05113850252570267	0.002978055725844946	0.0065757303074815	0.007750270680130502	0.01588529520936978	0.08406630399576576	0.1187657802098774	0.05433941673374081	0.07572633031132388	0.1011006780317723	0.1184697738303478	0.05517286386090936	0.05837200171550163	0.0373103174791403	0.07172163275662632	0.001231373928499146	0.1269564871198866	0.004418930923475644	0.01600856778793326	0.001280388871587444	0.01987424302219917	0.006909946680598106	0.01430276685381477	0.001427125595467066	0.01918572962211719	0.001005513159370673	0.01280632476971645	0.001053786136631212	0.02928124876072986	0.06940317473472263	0.09722960238964577	0.03249954787235668	0.05104134977217805	0.04938394620973238	0.04660983884131716	0.001039762379210664	0.02402915538703121	0.001335791850378771	0.008328270395628579	0.02425906610476353	0.02719423021759583	0.001069825684099149	0.0568026285150727	0.001043759141628811	0.07015622475121025	0.01005277216614903	0.01836134952400809	0.001027630039772926	0.04767270971597943	0.08538114771204329	0.09448087554148819	0.02347781087729532	0.03541360721355567	0.00103569400326844	0.01292140122356627	0.001048254713185597	0.01866427064545726	0.00111116669241713	0.06611564487083325	0.02460708450627103	0.05263692452004787	0.03903805806486127	0.04880846924735536	0.01871339841665219	0.02812952393804477	0.001007990361143234	0.008616892401735632	0.06501728403881274	0.06204607958754997	0.1054212302750155	0.1124673078862982	0.04513384178992771	0.04409530854543245	0.001031711269445437	0.04523223608944666	0.001024668920522775	0.01624025185431923	0.001008584599157403	0.0114509330771189	0.001017705710637439	0.006986087450520409	0.03418114858917248	0.006388412079905102	-0.00323753513708842	0.02704071094695229	0.01568962027354434	-0.0101084290864669	-0.007918164070111786	0.005646309917991097	0.00101405679703876	0.001012506880303838	0.001002395543722647	0.001003535698400608	0.001392961658168849	0.1093550769857991	0.1153014690517757	0.00101490239281463	0.001009514972613891	0.001056224661760198	0.001041407376142775	0.001021124089804138	0.02083485559208394	0.1222212345149202	0.001000904823885684	0.001002721764014452	0.4480924615246532	0.001013121714059047	0.291460028982578	0.001010642388400377	0.00101686649368497	0.001036141255528706	0.01485778149779955	0.006676268757875965	0.003586768593417473	0.001002469146021563	0.001550396667430421	0.02135642264055864	0.001004174027018304	0.001021544554800209	0.219459765457074	0.03728112453105367	0.001004199046997512	0.001009194270051302	0.001840813688285447	0.6626093578064359	0.001218704372388541	0.001133138505862002	0.001002852457944797	0.006331085846086484	0.004718578462386452	0.004182238239793472	0.04235466178114073	0.05079213850110386	0.001023913357233194	0.001108118079615833	0.07539956609439334	0.05909699094420864	0.105241306152394	0.07196598791661325	0.05283176570801622	0.001217908886150895	0.001534913388523229	0.001201721301608433	0.004753017788589376	0.001092569155005853	0.001005891279049647	0.001094415513669679	0.09818616671102194	0.0217979513112842	0.04928588648561607	0.001047323961287372	0.001091381432237575	0.01638594247361549	0.001075129690183945	0.001046948972026127	0.009459385669644976	0.001031355836194578	0.09822542649718088	0.0262116340774449	0.001021643890500247	0.001043718810514587	0.001111651639601022	0.02221262341725623	0.03172857871019027	0.01348984553327377	0.001008327015215221	0.07490869495763608	0.1057771808397092	0.03845279443330573	0.001023606210493745	0.001027463826931229	0.001009622220024451	0.001019960472452954	0.03667395250304953	0.009211295247787616	-0.002205182586049663	0.02809395226486652	0.01905769178293253	-0.008340898696858489	-0.007719948296996565	0.005873253537020803	-2.931644938142691	-1.307311003985467	-0.01858596860379238	0.04357686975413352	-0.01933236105302056	-0.006740936296438473	0.0175159352269247	0.1735257434335749	-0.1842377965971431	-0.03038904968298218	-0.08102448425258015	0.08302366493353049	0.01605427890662339	0.02356411084068653	0.7305794146927488	2.394099841240907	-0.01876731430721552	0.02244536105346517	1.93116044183543	0.001918400203937191	0.945325118348402	-0.1454171863471007	0.002055202132633736	-0.006722098137484897	0.367570872281837	0.09917554430176741	-0.07000266934259203	0.05591094355281034	0.002259627641839867	-0.2524963752208832	0.02731090071477934	-0.009796919537734629	0.4880983412662448	0.2981992564998052	-0.008087704579970365	-0.008269877201842231	0.06087219607970708	2.003658694946703	-0.6850926365977894	-0.3486517966521806	0.1279630673256086	-0.1126341144314569	-0.09233200033934712	-0.05307368804627664	-0.5785341893009186	-0.3587941282088282	-0.106535015678474	-0.4036428555213946	-0.1447249269341483	0.3341047201867431	0.3580309447611427	0.9289832443744291	0.9086046485267687	-0.06186442826037394	-0.1844267345010086	-0.01754951488145466	-0.04625701857875231	0.2111229959460069	-0.0003340776621843709	0.04283906164918701	1.548717258151552	-0.6257904252784917	0.0336967625313694	0.008690266253848757	0.01422259217831079	-0.3960508379060193	-0.05859636383046958	0.04168701722450661	-0.001151212867457715	0.1176030584339254	1.418111075853053	0.1798877311594324	0.01462920513145231	-0.003836102039810294	-0.6903695244272438	-0.0864360156408841	-0.2624738227931686	-0.2806852328685063	-0.009695164566410387	0.3870074852259857	0.1965087992302069	-0.3335717983179751	0.0298170024727776	-0.2089231632279414	-0.1592863236985951	-0.09427872118045263	-9.084013506249325e-16	1.875038802964453e-15
0.35	-0.03957631194596149	-0.02748804568355135	0.002131526199748162	0.6703537976976881	0.9298915402937049	0.008006618538927522	0.497139337193866	0.005034689099148334	-0.0269377602035606	-0.07045903069422289	0.07567622831486823	0.003303169497621235	-0.01367752615507843	0.06147319252519473	-0.04311886525961708	0.5919519540553554	0.06631657716402943	-0.5919519540553554	-0.06631657716402944	-0.02864290313171081	-0.1353058380350426	0.0004016076573718559	-0.3069469735498895	-0.03919831667605064	-0.01721261193120064	0.1398277091482067	0.1986157617784494	0.785533557168135	0.6073103932495026	0.07586141950876633	-0.1083239296601824	0.001864875492356652	0.0381327669530984	-0.1771132638106167	-0.0846491636071845	-0.6753720515876303	1.302645872495351	-0.2092350651627684	-0.03069728793841148	0.3625058861379997	0.1657636515495523	0.1390824099089443	-1.46333053824932	0.006454591935438452	0.9751874671280478	-0.2228780071278832	0.3282426118151614	0.7268952912052029	-6.93038202806846	-0.1136394794363334	6.93038202806846	0.1136394794363336	1.744381864228261	-0.5251037780610756	-0.08645719236277491	-0.9234983465964084	0.4775332580259051	0.327415437438561	-0.2258465221073354	0.9086238535755248	1.300670868571866	-0.5384823195772062	0.3370391579199946	-0.4919718325328001	-0.5148019734160354	0.984456970290851	0.00101533658088723	0.01777228126760851	0.001014927173161046	0.01698279712277807	0.001002481966077436	0.003826020379953477	0.001003601459472616	0.003975288234002775	0.00139166609284705	0.03502973876742325	0.106227520198955	0.106769724735781	0.1163160017942947	0.1214459557707665	0.001224436070487031	0.007853115888702834	0.001016701526618887	0.03110959827446175	0.001057880110066446	0.1305304438979754	0.001044691113790683	0.01629586634462251	0.001022328730629659	0.02366472072284816	0.02657733038424634	0.0432022272031083	0.09805846290596096	0.1284624131119739	0.00100093880139657	0.005802079979106958	0.001006251682779487	0.01537572554165651	0.4235849193087315	0.4277363737519245	0.001013510449715392	0.01956607170195313	0.2790514794214411	0.290914482033134	0.002080710810258433	0.01219756352860813	0.001016940935315619	0.007238977427501967	0.001037174849761491	0.01053794389610806	0.01349902627245117	0.04425594998213936	0.007553678224766637	0.05359870859676551	0.004096317453314478	0.009906407658100132	0.001002489522557811	0.02150199924235873	0.002871868919561081	0.02257654483092809	0.02181462111701264	0.03897349713915838	0.001004273021917786	0.00440289154332326	0.00102392719787154	0.01803250391915366	0.2108415622039705	0.1931558491090565	0.03536750127381648	0.07460074513185989	0.001004324430470499	0.003024764569725707	0.001009507955594706	0.006493474116487165	0.00459444544732902	0.01466485418775957	0.6260478624788922	0.6415033362093693	0.007209492694922735	0.02110305651855815	0.004054460325991569	0.0160184831292357	0.001002834074254576	0.03873983168046115	0.00691386514510456	0.01154794401546836	0.005393133585510853	0.008038922300555973	0.004643641847322575	0.005347963366338681	0.04824475877896752	0.04962010436245079	0.05572949360593043	0.04759810715000717	0.002022204301320697	0.005863151154515577	0.004518353574626386	0.01295288382210459	0.0789225571472313	0.1165648667433735	0.05804358582660638	0.0796047938440501	0.1046186350712125	0.1228073952269732	0.06638134421153534	0.06878738081303983	0.04570601840649254	0.08004115668046571	0.001223248820735591	0.1263493517174318	0.003106047991145699	0.01462444923275438	0.001225974946923042	0.01970378876746189	0.005382069142003608	0.01360361208799781	0.00125595540541292	0.02154291985613762	0.001005738182164083	0.0128426458360891	0.002124880174757082	0.03049188833191001	0.08279025507355763	0.1090086521984888	0.02614429136698991	0.04492010407160645	0.04925084916139344	0.04689715858495885	0.003093928745675214	0.02588189992189558	0.001219329370406185	0.008391007401362959	0.01962319464776833	0.02350444828794237	0.00107663361792169	0.05726207503436725	0.001047598356036846	0.07059454556734569	0.01038852076055093	0.01891031396911576	0.001030186757567384	0.04874549860247311	0.09073102258538973	0.1073412086047174	0.02522018818363573	0.03723588588764212	0.001029003698877319	0.01313204371575357	0.001043962654861177	0.01863488541106685	0.001115150783498933	0.0593976413931555	0.02328425794325054	0.05194117369789066	0.03367898603586417	0.04518213899803528	0.01505168560688459	0.02492445323097925	0.001008402236459366	0.008460983993226168	0.06977079859679523	0.06538583554316701	0.1075215621773754	0.1157901832118498	0.04164281525394407	0.0409243573054838	0.001028058104779532	0.04564402504084796	0.001026688789771364	0.01419831599717807	0.00100934286365389	0.009892927781050529	0.00101931500604674	0.006069125161025343	0.03609864656107536	0.009113889543228629	-0.002189946299441847	0.02783418558356768	0.01784832175811396	-0.008240397194651332	-0.007749745859393355	0.005326892198118978	0.001012094600139995	0.001010358285879541	0.001002200133789247	0.001003413806867819	0.001439691287801151	0.1060927038678543	0.11140754924549	0.001013550344381125	0.001008419775774424	0.001054942478848317	0.001040264920496689	0.001020326498592169	0.06576685436937435	0.1812432018362221	0.001000890546849267	0.00100352381895	0.4815033423710766	0.001012300888551255	0.2985314078456723	0.001008023096351718	0.001016796472398236	0.00103348391745278	0.02466774010553963	0.0159894491024725	0.002941046308798572	0.001002570749411802	0.006386602675978357	0.01487229488943189	0.001004126661067308	0.001017787844564712	0.2218919474305494	0.04090245997046088	0.001004000301035911	0.001008693419078305	0.0131212848614853	0.6827709223083053	0.001135340041753871	0.001100912378172947	0.001002937752505406	0.00376044076947582	0.002892418069892864	0.002661459238630481	0.03611905369415374	0.04573088425697103	0.001019692452062508	0.001070146056322131	0.06918602318745476	0.0657075777868207	0.1133084095663775	0.08784830720643039	0.05814373083561979	0.001212144073439229	0.001885954512222536	0.001141858925645436	0.002922548482614094	0.001064917467533121	0.001006040961612138	0.005059535797741576	0.102156266048182	0.01633813755811424	0.04891922039756828	0.008789544704408242	0.00110360244845983	0.01276594425389436	0.001090988832862363	0.001055524797208518	0.01184420990656852	0.001034109995528177	0.0977399969794123	0.02801662679862394	0.001022376047402847	0.001035921835045944	0.00112576879982307	0.02143581235536356	0.02369104514984027	0.008922979799513953	0.001009257179464436	0.0766895191564264	0.1145958119642885	0.03660494490181879	0.001024805708936833	0.001029913894295237	0.001010563295389632	0.001021860803891727	0.03755589977935923	0.01176144244303077	-0.001130168432420189	0.0284198468751293	0.01903952722287213	-0.00629196410100377	-0.007605165698489981	0.004570385407107487	-2.926356973239095	-1.05682686329354	0.06083883126832373	0.04849361876813141	0.01082882927921297	-0.01238370798167499	0.0004452379777619383	0.1390726487754273	-0.2008527281613084	-0.01576654710712028	-0.07028234261656056	0.1145932061175329	0.01402399755126991	0.02306673170055849	1.71594837253677	2.722125068882753	-0.0053180152403106	-0.03597432444247814	2.268832936493195	0.01430095940567542	0.8797737028591842	-0.07604601713829387	0.02287975942869547	0.01616251500188251	0.5479872374973261	0.3168936550402393	-0.06986927947860552	0.04688272170864325	0.2181372329410531	-0.4212556326510687	-0.007643788993721532	-0.006307188291811683	0.4273107880748332	0.3076392254688196	-0.0107099932281414	-0.008140472508534186	0.4919038939199413	2.080008309420248	-0.4403366533799035	-0.2098006149727422	0.1073102933575615	-0.1662542922897148	-0.1173485235795667	-0.07145036357402978	-0.5422778604612372	-0.3493894405654242	-0.04470964619628916	-0.1916868354526654	-0.2926135808366345	0.4382434116847461	0.5089997890252487	1.137904192769781	0.7614997871811068	-0.05821707539291934	-0.09472100930241882	-0.01619821168691591	-0.08629802737582458	0.2619098807131551	0.004985659090357935	0.1873913364138762	0.8603372024237015	-0.5994296223583027	0.02363095855325726	0.3432893614021772	0.005516861607590535	-0.3473497470305878	0.09308029261085392	0.03781500303661679	0.1047512521311334	0.09747470593027376	1.154239439915668	0.1848817455115296	0.02617033302989751	-0.002204645503378199	-0.6517589854162238	-0.05427462671246735	-0.4623889567956055	-0.3561076810242467	-0.0193426408707738	0.2793550736504048	0.466427547396646	-0.2929200332714944	0.05227926279583887	-0.1992232634391582	-0.1523120637094635	-0.0891852835741669	-2.787209659027381e-15	2.711824221755882e-15
0.36	-0.04142047825534499	-0.02851616500012171	-0.004561882320343279	0.6834624460389623	0.927690495485567	0.007698579761546787	0.499657126604829	0.006319824872110459	-0.024486741319753	-0.0848237995521751	0.07577796810474308	0.01242460865244088	-0.01569741372241451	0.06487965324960834	-0.03591385380947309	0.5208513723650484	0.06576655954708992	-0.5208513723650485	-0.06576655954708997	-0.01119286847618076	-0.1404501899705458	-0.000368025555736296	-0.3158040570868514	-0.0345113487701215	-0.01392274107332937	0.136665224482774	0.2076200517373735	0.7982356819088835	0.6016678319284123	0.0784358808517963	-0.1121831954497254	-0.002945505604219568	0.04954901789080843	-0.1938148396852042	-0.1183562208349423	-0.6650708444614063	1.319462572728391	-0.2307388690008387	-0.03053218266392838	0.1439927498937371	0.09181772733767636	0.3548811896462238	-1.406631961774112	0.01118953095967712	0.8472495184360821	-0.1778908788291439	0.3491946623072319	0.7150283323743357	-7.283622875701133	0.006380400217651737	7.283622875701133	-0.006380400217651738	1.744493208577988	-0.5021265386592818	-0.06742862283259241	-0.848429947807235	0.4588711963895906	0.329741124801122	-0.4001298576288523	0.8951257887260026	1.23898194835353	-0.5911940027398936	0.1632753165476174	-0.2728349877475358	-0.4493936013503623	1.30860871028935	0.001013230041535407	0.01812006319312001	0.001012131221598525	0.0174516203133029	0.001002291879047743	0.003840428804861276	0.001003477196465632	0.003869659463123837	0.001427792400625594	0.03505434120524319	0.1054223154647625	0.1076446662984203	0.1134460455003179	0.1191026118059123	0.001122806890444965	0.007712716003942929	0.001012417754464473	0.03040972163505311	0.001056110369848317	0.1318577108995687	0.00104224569260653	0.01643132788238086	0.00102114381392401	0.02388918354512639	0.05585834954590574	0.06369859902463768	0.1448646507112925	0.1569602436451003	0.00100091162886849	0.005709128250272342	0.001005166435036377	0.01520129302674551	0.4471710134068285	0.4517617922907461	0.001012699650334848	0.019662409933669	0.2870172668668166	0.2993288426610853	0.001565328946334173	0.01162833167967789	0.001016851946974529	0.007388517861363392	0.001034658074905223	0.01062312799497686	0.02136950274597057	0.05067281594650795	0.01409384974659654	0.05769725716416944	0.003364256624287364	0.009255327765348303	0.001002556994610013	0.02191922448804758	0.005895402743459625	0.02540963756121358	0.01683795519299384	0.03412569620934271	0.00100418946731463	0.004427568082001467	0.001019926634956882	0.01796828558543241	0.2153363971045705	0.1970067602426788	0.03881206360732225	0.07768633695984234	0.00100411309782497	0.00292809987587877	0.001008976489073794	0.006413213275994398	0.01175423914891839	0.0209565497050399	0.6456095820340119	0.6623157196115499	0.004285935349195943	0.01794186221570093	0.002631002172393969	0.01457797640146682	0.001002907758564513	0.03976552749325077	0.004699474408740524	0.009796985954850219	0.003691859586764292	0.006861644312085331	0.003273306890256374	0.00462499927375172	0.04122594271687226	0.04425077179605914	0.05003830855553516	0.04414862384169119	0.001540024424105055	0.00550696075792385	0.002857050399129775	0.01187461022989603	0.07326756515868768	0.1129703923037447	0.06303212110410326	0.08442430705154369	0.1100254601841449	0.1286398987000787	0.07945084422091077	0.08080631792362862	0.05257192134684151	0.08707562151904832	0.00121630383428756	0.1258190571487814	0.002619443644130274	0.01406766694653189	0.001168830634618712	0.0195571412760426	0.003699272479022597	0.0127223244504746	0.001156498519807999	0.0244558238334818	0.001005925515888187	0.01285378531459781	0.00463390017549617	0.03279112516554804	0.09185172068569931	0.1155012364142526	0.02014637595830622	0.03903333917456273	0.04901060218944159	0.0470797334595081	0.007957243014542512	0.03052355702873795	0.001167192671498211	0.008582448680561582	0.01544089541037853	0.02013835129686604	0.001087968642465582	0.0575161268657191	0.00105380682141091	0.07074928195262328	0.01172922854948089	0.02033251757147391	0.00103284222779838	0.049632603575894	0.09353930606433832	0.1175713424022591	0.02698697376177384	0.03911751696085995	0.001026026244746849	0.01341822867864315	0.001037917342558323	0.01861690372525676	0.001124202778849152	0.05310990887635048	0.02222054557298127	0.05152022242736049	0.02699747468922683	0.03956875551694803	0.01092166663394798	0.02109179486796679	0.001009073384125703	0.008272917109614336	0.0731753186676572	0.06760140841561763	0.1124209909784505	0.1217630844645616	0.03889653484161718	0.03839087620800778	0.001026832359988177	0.04627259084513059	0.001028923848449677	0.0122606014807587	0.001010192577497848	0.008404745239041885	0.001021069883121206	0.005200950841924928	0.03732577740258272	0.01172248016116524	-0.001124073917804689	0.0283159402026157	0.01855577921293024	-0.006251763500142995	-0.007617084723478723	0.004351840871553178	0.001010132403241239	0.001008209691455242	0.001002004723855846	0.001003291915335031	0.001486420917433723	0.1028303307499096	0.1075136294392043	0.001012198295947619	0.001007324578934957	0.001053660295936437	0.001039122464850603	0.001019528907380201	0.1106988531466647	0.2402651691575239	0.001000876269812855	0.001004325873885549	0.5149142232175	0.001011480063043464	0.3056027867087664	0.001005403804303056	0.001016726451111512	0.001030826579376854	0.03447769871327971	0.02530262944706902	0.002295324024179666	0.001002672352802043	0.01122280868452629	0.008388167138305142	0.001004079295116314	0.001014031134329676	0.2243241294040246	0.04452379540986809	0.00100380155507431	0.001008192568105309	0.02440175603468515	0.7029324868101744	0.0010519757111192	0.001068686250483894	0.001003023047066016	0.001189795692865155	0.001066257677399274	0.001140680237467488	0.02988344560716675	0.0406696300128382	0.001015471546891823	0.001032174033028429	0.06297248028051616	0.07231816462943276	0.1213755129803609	0.1037306264962475	0.06345569596322337	0.001206379260727562	0.002236995635921843	0.001081996549682438	0.001092079176638805	0.001037265780060379	0.001006190644174634	0.009024656081813484	0.1061263653853421	0.01087832380494428	0.0485525543095205	0.01653176544752911	0.00111582346468208	0.009145946034173229	0.00110684797554078	0.001064100622390907	0.01422903414349208	0.001036864154861773	0.09725456746164371	0.02982161951980298	0.001023108204305356	0.001028124859576602	0.001139885960045116	0.02065900129347089	0.01565351158949027	0.004356114065754139	0.001010187343713643	0.0784703433552167	0.1234144430888677	0.03475709537033186	0.001026005207379918	0.001032363961659245	0.001011504370754813	0.001023761135330499	0.03843784705566893	0.01431158963827392	-5.515427879071468e-05	0.02874574148539209	0.01902136266281173	-0.004243029505149052	-0.007490383099983396	0.00326751727719417	-2.894125548293734	-0.9024042345960666	-0.01759166162723168	0.04364314964778355	-0.0177345770794494	-0.006885159499552833	0.00869539135775923	0.02217488567946491	-0.277885745826348	-0.0145473069075395	-0.0717235421221023	0.1517996835810551	0.01328322876129633	0.02167712879401911	2.319727724046778	2.962899185986112	-0.0175530533972524	0.02018418774002199	2.522199839295169	0.0006233206035351488	0.8008736498033048	-0.0440254535913978	-0.0003068705326333898	-0.006760259901973902	0.736782425909119	0.4964569169728962	-0.05846886096328251	0.03630389294205572	0.3313746080912061	-0.5399624859582124	0.02361461181578111	-0.007280282946831048	0.3381410794028575	0.3079591292656465	-0.00768107827422428	-0.007891821144979201	0.7351351330913148	2.067690460440269	-0.1911665145974461	-0.0797709900385848	0.1000631391625335	-0.1767498897711007	-0.1132554795735156	-0.06980553811168359	-0.5367020770562051	-0.340611714732924	-0.03525726440366576	-0.03281529651007146	-0.4234371215591328	0.5223146551402199	0.6570073600571479	1.249694846984556	0.651592831475412	-0.04649626149951378	-0.0189594807097294	-0.01278816221785388	-0.08268359291999987	0.3222657446107601	-0.005370395234839707	0.2605585141407675	0.4914241395356943	-0.5788942645728999	0.01274778871288545	0.5664727806494735	0.03996344687122876	-0.3313138501905684	-0.09967530141902431	-0.01502986894705873	0.1734966185826683	0.08046627581934782	0.8920712227155685	0.1917582109857416	0.02973769927201957	-0.001555392006777824	-0.6043153322526994	-0.03147610531546149	-0.6598844691466147	-0.4062027640579048	-0.01612685958688254	0.1621708685926942	0.7265139846622423	-0.2060777698234503	0.07317237304904488	-0.1880788950835869	-0.1453217728866558	-0.08452112710152564	-3.308130077721484e-15	2.087585417645244e-15
0.37	-0.04348816333454459	-0.02977371765123032	-0.0112807427908594	0.6967526457404789	0.9252828392994954	0.007410782329921374	0.5000388860523679	0.006842678786602683	-0.01982028962611905	-0.09853214300440644	0.07581355229155752	0.02029514418043058	-0.01717740183636667	0.06834439342045265	-0.0287233383310096	0.4462836650395597	0.06650434290472329	-0.4462836650395597	-0.06650434290472322	0.006200605522109593	-0.1453101340442707	-0.0009565850652727046	-0.3239540315294165	-0.03004583921821296	-0.01064445323974651	0.132281610484441	0.2165503324376143	0.8103232322040236	0.5955008378799596	0.07915252381556563	-0.1136990979799953	-0.007084784109482724	0.06440561013367231	-0.2202373622479409	-0.1273039887988801	-0.6831243603061987	1.338670993245653	-0.2501119948106151	-0.02628049778982222	-0.05485351226295252	0.01206530479609212	0.5690880725252195	-1.333600781652426	-0.01040846126434354	0.7281636397997611	-0.117437994625912	0.3356177755050194	0.7275573218187202	-7.571051337312974	0.1424408922415574	7.571051337312976	-0.1424408922415576	1.7299362121273	-0.4676640545396064	-0.05201333018331616	-0.785196209134124	0.4316342231472545	0.3243138345690241	-0.5307968625225904	0.8904526104813816	1.184373625500003	-0.6339640612654324	-0.02493441063572508	-0.02756632676215975	-0.3627106721577157	1.666428071820353	0.001011405053230052	0.01846711690398412	0.001009937418268219	0.01792326640532057	0.001002107162877044	0.003863097047835542	0.001003364594214457	0.003771935308977206	0.003090624931631853	0.03641973715675234	0.1028613279539601	0.1071729470254581	0.109019650913479	0.1156898913324504	0.001068732316844241	0.007609133223486638	0.001009698896543487	0.02978469346822148	0.001054871392503455	0.1335854599172874	0.001040695484198888	0.01655414105053095	0.001020299775448178	0.02410288895519731	0.09339756130301802	0.08902518999126428	0.1946644143179634	0.1876228120474278	0.001000890444164771	0.005622735250412431	0.001005135329502915	0.01503008486212638	0.4724529004853653	0.4761803983334537	0.001011943214124923	0.01975101957034773	0.2946035174844195	0.3070346296585355	0.001290905590687375	0.01134697151706052	0.001016729289103651	0.007537527276098139	0.001032199327963403	0.01070897217705275	0.02715624345509401	0.05679050709262622	0.01954298409399109	0.06211642210630425	0.002852781643906596	0.008772261067939146	0.001002655179924626	0.022228669685407	0.01216824319977485	0.03094629043856069	0.01185083452897675	0.02924312056603088	0.00100411736350796	0.004466759671721732	0.001016495169541982	0.01792247278197432	0.2175319842883869	0.1996668034169656	0.04267119083819867	0.08105680759062016	0.001003930575643864	0.002838210505324272	0.001008503805636556	0.006335774031341976	0.02606054559119752	0.03171363824165616	0.6639220089083541	0.6823563178400495	0.002705981029545323	0.01613210981439534	0.001886918275530856	0.01387645533517127	0.001002984946169505	0.04066114289975041	0.002966978730503046	0.008414302758692156	0.002402735396419726	0.005970994398866198	0.002215814539127984	0.004074111597602023	0.03389965420474975	0.0384702262269467	0.04390090710348408	0.0403059619569654	0.001282704684909215	0.005323424735753802	0.001963952851398078	0.01179195154670743	0.06765644489236566	0.1085936213015666	0.06960177330268348	0.09010162136703324	0.1176841945481548	0.1358672851166389	0.09346170560928428	0.09348828149729846	0.05715405893368351	0.09225348488081385	0.001210260484588511	0.1253696731988871	0.002536051242962005	0.01398058214606188	0.001135445566906122	0.01946090494883486	0.002416560436328385	0.0123222669035937	0.001094073110730401	0.02800329319541208	0.001006189273800324	0.01284023245881746	0.008851984951879133	0.03629511345267284	0.09864259323518633	0.1190896345880534	0.01455256416897185	0.03348130058421218	0.04840082557713046	0.04697646941988879	0.0207488203688673	0.04225709900206178	0.001142941185403309	0.008877638508080996	0.01154841850650145	0.01696566941855659	0.001090423913101197	0.05733373836493471	0.001054835362372602	0.07055611146290532	0.0132897748214649	0.02193945091148735	0.001036555995373016	0.05034453375876608	0.09583279698487071	0.1270573411061187	0.0283333293003746	0.04064541342364001	0.001024782179806372	0.01377796645928758	0.001031906412549365	0.01861453968106715	0.00113017400531492	0.0472966346255764	0.02129237901652065	0.05123240720221839	0.01985934962464373	0.03278098851047967	0.007329518362359754	0.0177321350568134	0.001008975001547192	0.008087916147675336	0.07580963822014929	0.06879688460306047	0.1229783170242437	0.1311096643734155	0.03873126145003722	0.03733049681346504	0.001026967390377785	0.04713494545747393	0.001031121501672048	0.01045707037829523	0.001011071531120808	0.007019558028029427	0.001022909912036092	0.004395153100462259	0.03703912630477887	0.01398964790088008	-2.632613442199867e-05	0.02928543219704271	0.01714121302439777	-0.004448564798801111	-0.007616005779451666	0.003773746240844546	0.001008975578588651	0.001007184413365127	0.001001838963985306	0.001003209757735234	0.007659032949405327	0.09614658857007603	0.09847574215819796	0.001012640430634921	0.001006484207727758	0.001053515329645666	0.001039047746823018	0.001019330342731822	0.169905533420539	0.3046682511707709	0.001000861737660644	0.001005760435779067	0.5420169916679335	0.00101088178238016	0.3125033294865264	0.001004367344520058	0.001016496030891343	0.001028636569962035	0.03297303742092848	0.02571772887363529	0.002334019892772347	0.001002829280978554	0.02540359633772704	0.004722174566602453	0.001004011047990132	0.001011987128034762	0.2187402287723414	0.04959803163210218	0.001003689079559268	0.001007859011917928	0.05688905786786581	0.7142545969427269	0.001040383844343554	0.001142641405828869	0.001003101000415832	0.001105455491771135	0.001037047745917557	0.001080039837143481	0.02133310814750127	0.03286376766240057	0.001013657612051504	0.001027043352105086	0.05816281501302113	0.08291181576390548	0.1350984903051407	0.1197947234771207	0.06227628945666929	0.001201924908610803	0.002627972099605974	0.0011164928840455	0.001053059530683304	0.00102215043785878	0.001006694844910939	0.01699134280221328	0.109613948223922	0.006260962460471015	0.0468916819732032	0.05022082658188419	0.001119267273102715	0.005754953171588145	0.001081245790280378	0.001048972397853744	0.0156205977599529	0.001043430921160924	0.1004958310327532	0.02990819510586414	0.001023808240185045	0.001023556501768907	0.001133433680539017	0.01990883968277994	0.008565246008360479	0.002732494846724456	0.001007760243542552	0.07993071754959062	0.1512924688682039	0.04176098927084641	0.00102804092233881	0.001034292776116318	0.001012393983625797	0.001025724972932042	0.03563349860625776	0.01599926225104592	0.001094484164566405	0.03068667676080113	0.01422252712513934	-0.002809794332111004	-0.007715424978999535	0.003600634781060542	-2.86210613426475	-0.8078866460373767	0.06171005371485034	0.04954501061604901	0.01278550666752422	-0.01111187794668486	0.2470158119628229	-0.1182915337442968	-0.4100812542257143	-0.007506971020928083	-0.05505843696030922	0.1941186272827895	0.01138547139437231	0.02093691620638148	2.734613504199216	3.165503687048123	-0.004009775950714386	-0.03680306298584388	2.331089034417607	0.0130773457959959	0.7417650764192142	-0.01439512234448859	0.02317120782127982	0.01664194599133402	0.4869026117464992	0.385417570512883	-0.03783383690724765	0.02482918412288462	0.7443726837553587	-0.4468795905171146	-0.005391987503907088	-0.002691649226493853	0.1846258083083655	0.3616574864565774	-0.00954274879427368	-0.00756518111080279	1.381219198231859	1.915793334753563	-0.1600786484521122	-0.0577094715048624	0.08144405948670584	-0.1018107049262008	-0.06544462865089432	-0.04071139141776467	-0.6205865546865078	-0.4309376390128106	-0.007126521457034987	0.0170423682085577	-0.4655054889717628	0.6503495383397475	0.8458185720451591	1.282646487306715	0.3864900465788832	-0.04021260610955588	0.001194908905340802	-0.00856116233519276	-0.005925912770346542	0.3734256227594323	0.0004825310097807141	0.4281337668979501	0.2554891221135435	-0.5348940941379861	-0.03519142773028326	1.688615801115584	0.02548606523050806	-0.3072966683747501	0.01260449653231495	-0.0331299073976898	0.1640293981465248	0.06231953604185776	0.9772323647206143	0.117575803855788	0.04074034105497527	0.0007751956533130625	-0.5533657269169135	-0.02870088953905199	-0.7045923990003996	-0.2765673098437791	-0.02580731373353175	0.0819951706925699	1.243985791850538	-0.006073262239353331	0.09724797601709337	-0.1700269230135533	-0.1292559340752047	-0.07508108958384127	-9.313972319687781e-16	1.375634629662712e-16
0.38	-0.04583552922216787	-0.03094523836434434	-0.0183128317397549	0.7102377384172889	0.9227018630574113	0.007187905923175609	0.49881580332203	0.00654737595273883	-0.01329140140035349	-0.1114670962448283	0.07544308352610475	0.02701400250119416	-0.01803279862822018	0.07142929683254234	-0.02127305620310072	0.3706076906604614	0.06864066981057171	-0.3706076906604614	-0.06864066981057167	0.02332054818734143	-0.1497595066304185	-0.001442893181523434	-0.3315806066381027	-0.02593059412402608	-0.007468516528878261	0.1249652088226241	0.2254195491301858	0.8220400647153013	0.5891533656167645	0.07783743890224012	-0.1126789381540822	-0.009884690496482695	0.08295194599795742	-0.2497510013699209	-0.1011498332363256	-0.7277165401372795	1.358441167787034	-0.2654028802034107	-0.01754797768799917	-0.176975685681644	-0.07181362233353372	0.7273684960725364	-1.251953919412207	-0.07002105949375624	0.6169140769908542	-0.05297261440891224	0.2732273105529185	0.7669816622627704	-7.505276286423054	0.286089109860658	7.505276286423054	-0.286089109860658	1.689786941972286	-0.4200122411437948	-0.0469783441756941	-0.7437500810314559	0.3888183048452647	0.3092709002591409	-0.9866873903256467	0.8829129871921673	1.164838391581718	-0.6272896456883905	-0.2430702588713556	0.2343774834890905	-0.1815191776977257	2.046557434573591	0.001009914304558764	0.01884841726571424	0.001008328157291766	0.01841969936282999	0.001001931929605939	0.003906484558077912	0.001003267221959997	0.003678377771851801	0.006984405603369196	0.03964729770487474	0.09854383816170055	0.1052433797540861	0.1026246720578577	0.1107925286142043	0.001041921772067537	0.007535822146781835	0.00100791973303223	0.02927302598152529	0.001054179639826826	0.1357474535916267	0.00103988333639232	0.01666115864078132	0.001019778625206576	0.02430538112897647	0.1379234112106236	0.1181713298070351	0.2472352201962197	0.2201881012374337	0.001000872587433242	0.005543248143738398	0.00100583742493544	0.01481768692058874	0.4980120682183116	0.4977749262825238	0.001011265893292152	0.0198435316308649	0.3019096134035196	0.3141937707241193	0.001153049022133869	0.01129745836453998	0.001016552724186575	0.007713191104623104	0.001029874998795893	0.01081022390828756	0.02942009481572898	0.0604138043500773	0.02251566506022266	0.06536643855560929	0.002615133596149165	0.008504863859427872	0.001002782751532197	0.02240068892236657	0.02219524431635119	0.03966542556386372	0.007467714847085183	0.02498156544274146	0.001004047189003798	0.004527414459281647	0.001013757744900369	0.01789826516771764	0.2168604041909233	0.2005144414659233	0.04706564677040637	0.08482993648030714	0.001003783094400958	0.002752325840849895	0.001008100719889542	0.006262526587272377	0.04848272990028211	0.04787966614967564	0.6801368259246114	0.7001388692965017	0.001904084521192596	0.01495439559088989	0.001550485887275039	0.01348026200568275	0.001003062516828869	0.04144209102997114	0.002051108902051886	0.007720292747012455	0.001739553905533924	0.005541349227455708	0.001654057277412609	0.003803983559406245	0.02589615282249776	0.03181545034392442	0.03692047854824279	0.03546953152542347	0.00115302809098367	0.005250898700249045	0.00151297484996167	0.01223063376079133	0.06235389605050373	0.1033885143224038	0.07787475791849305	0.09817532442597983	0.1277506442277902	0.1467032431167872	0.1080572808640579	0.1063782200609091	0.05910064985251585	0.09485562656464978	0.001205011649708412	0.1250781634739858	0.002689203926830359	0.01408461289043098	0.001136007579413917	0.01934387684710878	0.001751706489760744	0.01243184626878432	0.001055304208552725	0.03164828618818549	0.001006573313031755	0.01281989007341494	0.0148702884442726	0.04111169297578215	0.1039717225220354	0.1211956913943047	0.009379200110631406	0.02826784447895537	0.04730723008171284	0.04634008828303174	0.04308067355428075	0.06246347679305557	0.001132539651759765	0.009220400917129577	0.007874295338924309	0.01391093507130273	0.001078845543476139	0.05675635470176862	0.001047782178684228	0.06989617023664646	0.01476335046095129	0.0239358925089347	0.001041696854811552	0.05088698980246687	0.09852177165511418	0.1365580666299569	0.02907813683610086	0.04154412748368625	0.001024510613477331	0.014203645183706	0.001026617029027824	0.0186262598911808	0.001129931806826949	0.04214207015768689	0.02044843319627235	0.05089392564005778	0.01265103296396124	0.02533843819984753	0.004688989868220096	0.015343686437671	0.001007711682618639	0.00765809121629687	0.07791863680618417	0.06934272786540299	0.1404027680933833	0.1486664761964123	0.04190130751572502	0.03826790790013226	0.001028053198404458	0.04817653889743256	0.001033184665806352	0.008912071068398681	0.001011955815471087	0.005868821262350149	0.001024811867478783	0.003730475682391402	0.03507401030588724	0.01587048555601023	0.001106015422276967	0.03090255304545774	0.01347046726977202	-0.002892008449574873	-0.007765674050787845	0.003803126366521153	0.001007818753936072	0.001006159135275014	0.001001673204114579	0.001003127600135435	0.01383164498137706	0.08946284639024769	0.08943785487715435	0.001013082565322224	0.001005643836520557	0.001053370363354895	0.001038973028795433	0.001019131778083443	0.2291122136944132	0.3690713331840179	0.001000847205508418	0.001007194997672581	0.5691197601183672	0.001010283501716857	0.3194038722642863	0.001003330884737054	0.001016265610670913	0.001026446560547202	0.03146837612857724	0.02613282830020157	0.002372715761365036	0.001002986209155062	0.03958438399092779	0.001056181994899956	0.00100394280086378	0.001009943121741354	0.2131563281406582	0.05467226785433629	0.001003576604044222	0.001007525455730547	0.08937635970104646	0.7255767070752792	0.001028791977567771	0.001216596561173846	0.001003178953764843	0.00102111529067711	0.001007837814435901	0.001019399436819508	0.01278277068783644	0.02505790531196367	0.001011843677211183	0.001021912671179125	0.05335314974552569	0.0935054668983782	0.1488214676299205	0.1358588204579938	0.06109688295011522	0.001197470556494043	0.003018948563290101	0.00115098921840856	0.001014039884728175	0.001007035095657203	0.001007199045647374	0.02495802952261304	0.1131015310625036	0.001643601115997425	0.04523080963688587	0.08390988771623926	0.001122711081523344	0.002363960309003304	0.001055643605019977	0.001033844173316584	0.01701216137641372	0.001049997687460271	0.1037370946038595	0.02999477069192515	0.001024508276064729	0.001018988143959796	0.001126981401031481	0.01915867807208899	0.001476980427235362	0.00110887562769477	0.001005333143371382	0.08139109174398519	0.1791704946475401	0.04876488317136096	0.001030076637297699	0.001036221590573389	0.00101328359649678	0.001027688810533585	0.03282915015679849	0.01768693486381792	0.002244122607923526	0.03262761203621017	0.009423691587466957	-0.001376559159072958	-0.007940466858019019	0.003933752284926916	-2.837471622049054	-0.7230457934483788	-0.01074233145390088	0.0486005227461473	-0.01359072362565665	-0.006051836095318584	0.3811283106804167	-0.2693947140025233	-0.5748141947831765	-0.0084929661570773	-0.0490514060950071	0.2386486149051756	0.01012411318135068	0.01943448153565467	3.083637493875566	3.343443343521553	-0.01617187476007319	0.01194623235632352	1.957384220567671	0.001403805371251361	0.6915444634300432	0.00234394842798381	0.005024012225428714	-0.003678750070149421	0.2379036481756898	0.2626272184070674	-0.01533496318385343	0.008818700862083676	0.9678710576823963	-0.4157583819537025	0.02790725138387448	-0.002959245461619236	-0.02433994566297175	0.3884907810474823	-0.006880137058150036	-0.007053461028415631	1.816923007371962	1.616081106030876	-0.06475887903741537	-0.01870544267719158	0.07712968390675219	-0.03901525287542411	-0.02105453121179441	-0.0136536105209026	-0.7115481398381741	-0.5393654240961471	-0.01305526707063638	0.07145288294443039	-0.5891043169560652	1.001592403831631	1.378721676774755	1.29128984497272	0.1364484958894935	-0.01492141650092236	0.01926362825809361	-0.01694651712152185	0.01924378949430252	0.3417704707782253	-0.006728301159146198	0.5230767613376663	0.1949558660257708	-0.5111777675542062	-0.09387563073465824	2.261039944183472	0.0494779631771383	-0.3077243439794227	-0.1786743338953785	-0.1083840162552309	0.251398270069466	0.04657144798508148	0.8950165867112976	0.06592173043900644	0.04292588802693408	0.001261459170778672	-0.4725733756787243	-0.04160937271914296	-0.7908411299819366	-0.2119605256557141	-0.06509165347423056	0.03224428357263411	2.368560367490816	0.1934803264182075	0.1090201385721228	-0.1363725365702035	-0.09843168382004526	-0.0562970624231668	9.469606192252125e-15	-5.483857985594291e-15
0.39	-0.04848720273664105	-0.0316587693817096	-0.025882227619446	0.7239143939142607	0.9199951743244938	0.007073088780617052	0.49702080140857	0.005402943897510157	-0.005727811695150783	-0.1235362046615256	0.07426660550647558	0.03261502961671579	-0.0182439772141656	0.07361541872691706	-0.01332094814137687	0.2985402646072094	0.07224724535541223	-0.2985402646072093	-0.07224724535541226	0.03989843842089572	-0.1536613135483897	-0.001940405422786227	-0.3389061079986601	-0.02234091232727576	-0.004485749755356028	0.111974268385028	0.2341913570312376	0.8337734941859707	0.5831937596349324	0.07551276869312906	-0.1089736806347972	-0.01126687650719366	0.1053007338929725	-0.2757313642034305	-0.04048107509345279	-0.7885248154827746	1.376902766666533	-0.2746192645479104	-0.005013952410176628	-0.17654526461798	-0.1593539010595817	0.7759866221237599	-1.168026701276643	-0.167195323046911	0.5025236732129243	0.005300814281486902	0.1616886415948324	0.826779692374071	-6.864543303735955	0.431593949135057	6.864543303735953	-0.4315939491350241	1.621726756587236	-0.3602877526010635	-0.05365465864297157	-0.7244742451249228	0.3273887498275508	0.2869583863441767	-1.468548653050726	0.8634226930220016	1.188057586984508	-0.5530489186534995	-0.1186069586457226	0.5080610083435213	-0.115302666427645	2.421212971661952	0.001008776053482799	0.01926965056685379	0.001007188119835666	0.01895631604833369	0.001001782600791216	0.003969656860293702	0.001003210553435374	0.003594722029626587	0.01427054566143685	0.04559387506796359	0.08531444177586155	0.09978280532109506	0.09007663897252423	0.1028879143756467	0.001028340244275138	0.007489114415448329	0.001006707058169584	0.02890116520451337	0.001054223845390892	0.138360742701443	0.001040254501637165	0.01674973032119556	0.001020012047689623	0.02449209197926839	0.1850943083217567	0.1499984789789903	0.2996068728591778	0.2541311242571866	0.001000860527122224	0.005466921710170468	0.001007569540475229	0.01456718940102559	0.520270661594766	0.5130611180614366	0.001010773031702754	0.01994238265273092	0.308728773142575	0.3207448710305492	0.001079626939052537	0.01143723523093272	0.001016466137157768	0.007912390584677105	0.001027961594816151	0.01092917602593793	0.02888799366177711	0.06168411184004429	0.02523938247128465	0.06831759363402291	0.002339466997422986	0.008220441946252198	0.001002969541258749	0.02239036652380761	0.03648040400439222	0.05143727932563352	0.004352990498425805	0.02196625156905976	0.001004009203181933	0.004615125279656433	0.001011689719379195	0.01789700312200563	0.21290617951527	0.1990540620619844	0.05197252296208666	0.08897056183275696	0.001003696833668948	0.002673821028701531	0.001007816075350883	0.006194087077512279	0.08030924876465748	0.06873091791346839	0.6931209107213919	0.7141555649956629	0.001473407319125662	0.0141528778379241	0.007057172291412732	0.01685544942714376	0.001003165613215086	0.04211857321330731	0.001545429310382412	0.00739111969821985	0.001380752483818349	0.005351035432119163	0.001341772203355908	0.003682889138436164	0.01824126663927095	0.02516148841785042	0.03048107367059371	0.03051942182475677	0.001083547675112396	0.005245057378585876	0.001273800202098345	0.0128567260049565	0.05992048592590833	0.1000433148121896	0.0852477085634315	0.1091396650076667	0.1373196958410854	0.1617993298075478	0.1215354657726063	0.117963453397727	0.05895017507664696	0.09521127673419194	0.001201403538766019	0.1249343445834296	0.002979665621373818	0.01416300935911814	0.001149808385749771	0.01908447807515323	0.001391428059553604	0.01256916635527592	0.001031957541546422	0.03471591393219114	0.00100684097351547	0.01281182228365343	0.0209520986834742	0.0459494167632153	0.1085610036484192	0.1232575175671067	0.005625995982244802	0.0245441132439046	0.04684855656214783	0.04586735609660327	0.06298038817176596	0.08088812281916893	0.001124990377369624	0.009563380067609477	0.005213648095500333	0.01165829476056157	0.001066207387518373	0.05589436289858098	0.00104021702426964	0.06888233820398286	0.01714312334676336	0.02736763580946554	0.00104740477148981	0.05126466099387871	0.1040617408526182	0.147093773501163	0.02946410226286227	0.04198496886477567	0.00102415201079825	0.01467107411018383	0.001022412324635711	0.01864904897393873	0.001116464817806778	0.03788584194797154	0.02054287497072556	0.05126005249134643	0.008660188230738464	0.02092998898738259	0.002953320693339052	0.01385507203351983	0.001006459573923977	0.007024021241082706	0.08013301395067389	0.0696865094964418	0.1553262793492995	0.1735926806007081	0.04456053095083887	0.03963216864353171	0.001029086039529807	0.04928034011819794	0.001032386362503001	0.007765369596156302	0.001011804893185757	0.00508466367862637	0.001024621734804313	0.003290377700603733	0.03199620365957692	0.01738016391273398	0.002058251386286558	0.03240673371624454	0.009759047769334558	-0.001302225358481695	-0.007792625997070268	0.0048451645318247	0.001007399178057002	0.001005868476579659	0.001001588274037757	0.001003171868577122	0.02917009741053336	0.04789989090254546	0.05821569995761977	0.00101515378740932	0.001005276834548465	0.001055030915947753	0.001042051918609032	0.001021205305597996	0.2863796111473786	0.4235136465597411	0.001000848628533621	0.001011214176888882	0.5740337424747657	0.001010240313684395	0.3245454086639911	0.001003060214477282	0.00101646944247734	0.001025567103689093	0.02555234776249956	0.03016229794318251	0.001778772418583689	0.001003314294109741	0.06422769700914262	0.001043581184248932	0.001003992407373453	0.001009194302003516	0.1996955964829087	0.06077868086234481	0.001003632835526445	0.001007515101912472	0.1479733607400968	0.7249942834287318	0.001019958450334609	0.02272451230907577	0.001003352392119485	0.001014511499836894	0.001005439613897954	0.001013407548565803	0.007002481732668756	0.02121446233748124	0.001010671007757104	0.001026717890044522	0.05983902175263502	0.09639671874054208	0.1541226606586347	0.1453771580685739	0.05675043846887039	0.001197794274579989	0.003508349104511528	0.001175337189808339	0.001017025661494913	0.001008183848531422	0.001007052244089877	0.02996726395457417	0.1167492643351285	0.001602961221870071	0.04720228080482491	0.09035503653892252	0.001112408518685614	0.002404109147131997	0.001050858817755123	0.001031072779126984	0.02208664066419752	0.001056178555096409	0.1188236864575367	0.02983127528712531	0.001023161585226226	0.001017230848664205	0.00108168236284577	0.02191490070382161	0.006772852896287203	0.00114254904460238	0.001005007071734677	0.08450991708336161	0.1775904749640248	0.04686136614638516	0.001030232364978751	0.001027607553374543	0.001010263826479414	0.001021661405522311	0.02825203981550584	0.0186444255083482	0.002861790372767454	0.03373421173103175	0.006315913214334803	0.0003470247735878668	-0.007701305254941125	0.006616332494700584	-2.796661549928814	-0.6470694234850872	0.07035299000729661	0.05787825160575747	0.01674605992391364	-0.009636814470956313	0.7793403554190875	-0.9440048851140378	-1.057274764941164	-0.002114637382849518	-0.02859028543659912	0.2838233317754488	0.007558324681950367	0.01762032887081432	3.261553225557409	3.425790278485716	-0.0035298845136593	-0.04537654086634486	1.114219344405333	0.01452002151427018	0.6284826034198846	0.02307582301989234	0.02797824715495728	0.02029591330624811	0.01229594311612253	0.3291344887096252	-0.03770489182071198	-0.01143251424889432	1.367603741057894	-0.2063059532557587	-0.0008169700744375648	0.001564520506248035	-0.2700999662688349	0.4370866641804098	-0.008447458113479321	-0.006742658697938459	2.340940359537057	1.186780380214921	-0.08330633459923022	0.634770979905448	0.05996135894010671	-0.02460787811207958	-0.01476877204697563	-0.00918193402956286	-0.6263860883023418	-0.4507434451298515	0.006818901511754464	0.05963015213344273	-0.1043835013379873	1.08551742407528	1.462807935035087	1.048206294259915	-0.06462724113609304	-0.01440747528575851	-0.001566534824780179	-0.03164793558034341	0.02099055330235259	0.2894016528040853	0.002247124495672525	0.4486615343587184	0.2054114311999442	-0.2515207757025534	-0.002205623623315485	1.451645792388119	0.02673208892477457	-0.1548893918433788	-0.0123296941844112	-0.07608758521639339	0.4105382512647135	0.02733144768286988	1.203672614465221	0.02544778373839083	0.04926361192052794	0.002797497933030446	-0.3792160814133843	0.1045248630769805	-0.1291176516887444	-0.09420082052059471	-0.05195368561992285	0.04270286318621264	2.290081500631861	0.06602040077185341	0.110283378550306	-0.09483079677568157	-0.06054553644752028	-0.03329839385882919	7.326698736054269e-15	-1.704965874568925e-14
0.4	-0.05125310975981042	-0.03173335396334795	-0.03413057164304707	0.7377760504518033	0.9172357898030967	0.007095656843241393	0.4953944866775178	0.00331467568459961	0.002041074585240966	-0.1349508090173486	0.07206076149286983	0.03704912250745375	-0.0180355040013522	0.07461690112986145	-0.004670667509768118	0.2341901369955697	0.07719990779382403	-0.2341901369955697	-0.077199907793824	0.05567379635621742	-0.156964033885447	-0.002538597445689973	-0.3461325726213585	-0.01941740522107913	-0.001735830164013183	0.09845327664446898	0.2425274849907019	0.8459254181434104	0.57832403988418	0.07753043621543819	-0.1024899782276996	-0.01259843666469688	0.1313364619758516	-0.2725977031091351	0.02663945390905696	-0.8635061689192616	1.395441375901197	-0.2759420378993497	0.009929063348580578	-0.1432382492000894	-0.2605808538699041	0.7684278111103306	-1.121053107237334	-0.2758942582890682	0.3835272320341241	0.03095774534335682	0.03629941226348401	0.9066161762391179	-5.961816598100565	0.555306488574884	5.961816598100565	-0.5553064885748838	1.529280482325784	-0.3001949249609402	-0.06711430050199764	-0.7239427334596621	0.2555833667344973	0.2627014638233865	-1.092697650918236	0.7957769988746639	1.248537288934773	-0.4093123994726609	0.6253972874126797	0.790066461051592	-0.1713940070561769	2.783945472146393	0.001007997315698901	0.01976275703237106	0.001006472981138505	0.01956037313996854	0.001001665487680791	0.004051823273658545	0.001003204378911518	0.003506491440008033	0.02533646189068376	0.0546571686828913	0.05920405077510159	0.08393758780143827	0.06908527722353575	0.08862371107512448	0.001022588374502526	0.00746820825366103	0.00100591742831109	0.02863582955020877	0.001055076552051048	0.1414202027214816	0.001041980113042971	0.01681168717002939	0.001021165956471454	0.02465204051335443	0.233620122193903	0.1829976120190223	0.3505645741726918	0.2883164871682821	0.001000855211919388	0.00538392100226234	0.001010445746441974	0.01424354001131406	0.5371085167719589	0.5203466173544391	0.00101050511689811	0.02005700451139695	0.3149445402295863	0.3269595629037957	0.00104278507302039	0.01170826278832457	0.001016524829209873	0.00813600331511416	0.001026565394777396	0.01107267696853339	0.02578955452234502	0.06058248507836807	0.02857153725128429	0.07197974215848012	0.00190475933773259	0.007827656575641098	0.001003227014269416	0.02216105196388829	0.05517817386076392	0.06663958131274833	0.002764907794395101	0.02047541516816414	0.001004015035604017	0.004702037402484077	0.001010281611063791	0.01790670925803338	0.2054065137066232	0.1950651615176659	0.0573840464850484	0.09352071725867393	0.001003681854995049	0.002590844023741179	0.001007668644171153	0.00612550905782692	0.1219486908450817	0.0944507336234264	0.7021543176328476	0.7238649238290609	0.001253271967835975	0.01353303563803485	0.02029773413347133	0.02499624266251272	0.001003303898348458	0.04267721033236577	0.001288745981905934	0.007272364760190306	0.0011999080734082	0.005290762902686999	0.001182455766617215	0.003648011671686094	0.01139309561606766	0.01914489171936327	0.02520518485846417	0.02645292404097333	0.00104822540618478	0.005285914705958913	0.001156522422594231	0.01354052852835694	0.06149053569147404	0.1008118859706197	0.09060894712628309	0.1177705071388762	0.1450633307080054	0.1724056472906436	0.1331591351693298	0.1277913353834884	0.05690241420601782	0.0935769061588273	0.001199761557338662	0.1247787116947621	0.003369053623802671	0.01409363818785306	0.001168883436447645	0.01877662416928684	0.001212531030857846	0.01310706384479809	0.001020863230137901	0.03778925073989085	0.001006901299525402	0.01280748018910615	0.02645349422939786	0.05016879442715154	0.1127282393884833	0.12506396127161	0.003691559185827471	0.02287838303997237	0.04750755914533945	0.04626527946911992	0.07630249293990109	0.09205152326779635	0.001116063962133252	0.009907327135744527	0.003882088860579923	0.01057143376094404	0.001057497156105699	0.05613764746923498	0.001035049695014929	0.06874031463354054	0.02081413858631463	0.03165841475878935	0.001053349197610894	0.05140099190383602	0.113548364841746	0.1604624754579672	0.02958916644022356	0.04211710791764451	0.001023299133568528	0.01516299171515564	0.001019431869651316	0.01867223266405407	0.001087076328332487	0.03454687222643843	0.02191865443447821	0.05277822530359978	0.00921632638005471	0.02199070638251868	0.00209469303743518	0.01329090072033758	0.001005670712444533	0.006814390622871996	0.08273367930924726	0.07032060154014903	0.1635187870785364	0.1879361259543199	0.04510084766750888	0.03932128748577282	0.001029680122541079	0.05035307192782593	0.001027678414500713	0.006978194354936868	0.001010218842846568	0.004614996462943498	0.001021511600721434	0.003032990606725542	0.02791886121661163	0.0185217171279954	0.002787441884184418	0.03364586040305457	0.006450055687100629	0.0003767582936565715	-0.007642168910444736	0.006980897393441637	0.001006979602177939	0.001005577817884302	0.001001503343960933	0.00100321613701881	0.04450854983968966	0.006336935414843229	0.0269935450380852	0.001017225009496412	0.001004909832576374	0.001056691468542098	0.001045130808419862	0.001023278833112548	0.3436470086003439	0.4779559599354643	0.001000850051558824	0.001015233356105186	0.5789477248311642	0.001010197125651933	0.3296869450636958	0.001002789544217506	0.001016673274283776	0.001024687646830984	0.01963631939640713	0.03419176758616345	0.001184829075802336	0.001003642379064368	0.08887101002736186	0.001030980373597906	0.001004042013883125	0.001008445482267257	0.1862348648251151	0.06688509387035334	0.001003689067008612	0.001007504748094397	0.2065703617791664	0.7244118597822859	0.001011124923101443	0.0442324280569634	0.001003525830474126	0.001007907708996681	0.001003041413360006	0.001007415660312098	0.001222192777501066	0.0173710193629988	0.001009498338303026	0.00103152310890992	0.06632489375974435	0.09928797058270596	0.1594238536873489	0.1548954956791541	0.05240399398762558	0.001198117992665935	0.003997749645732954	0.001199685161208117	0.001020011438261646	0.001009332601405636	0.001006905442532387	0.03497649838653531	0.1203969976077534	0.001562321327742716	0.04917375197276394	0.09680018536160574	0.001102105955847881	0.00244425798526069	0.001046074030490268	0.001028301384937383	0.02716111995198131	0.001062359422732547	0.1339102783112139	0.02966777988232547	0.001021814894387719	0.0010154735533681	0.001036383324660058	0.02467112333555422	0.01206872536533902	0.00117622246150999	0.00100468100009797	0.08762874242273805	0.1760104552805095	0.04495784912140936	0.001030388092659801	0.001018993516175697	0.001007244056462049	0.001015634000511038	0.02367492947421317	0.01960191615287848	0.003479458137610086	0.03484081142585334	0.003208134841202635	0.002070608706248694	-0.00746214365185526	0.009298912704474253	-2.730172205447896	-0.6194373277233184	0.003632301421760062	0.06208860397238873	-0.00979190139580785	-0.006966805573986712	1.004471561048199	-2.346323331335666	-1.846732007176112	-0.003332652247766165	-0.02774638155355257	0.3278827969495152	0.004801146865269387	0.01408201829447567	3.318034267490935	3.391911321790066	-0.0175067296281069	-0.002684141673349274	0.3572457233855975	0.004557972731282666	0.624262776793333	0.02859408662782133	0.009906662302058918	0.001231014918906252	-0.2364832021529461	0.4048259076157564	-0.03700765467104468	-0.03497973140998963	1.653960702751405	-0.1108628873964566	0.02774751187460447	-0.0007656094686979966	-0.5300441737388978	0.4703967957409197	-0.007774575620526318	-0.007081163013467966	2.790635796605023	0.7546137328781954	-0.02842376842210322	0.9344157201043897	0.05356067105121193	0.003068369277187654	0.004953721969083886	0.003589780323107514	-0.5840750943208001	-0.3626430407194873	-0.003715537263421785	0.08299493879147982	0.2336498167727689	0.534892713736167	0.4807678352418035	0.9398195747614049	-0.261555653091869	-0.01728421612317946	-0.01028989973234817	-0.0266375439036842	0.09935927010041726	0.3429122835170396	-0.005983162116181506	0.3994075366382747	0.1438793723660542	-0.0995775613304761	0.08025548105437363	0.8087908286862786	0.04967154670824875	-0.07456848175467083	0.04238094087293156	0.0659776761890272	0.4232053998280749	-0.001696608305818066	1.461615603830907	0.004181264794909802	0.04782362372584686	0.001340380959123413	-0.2891216780422748	0.1887998194738174	0.3029921915382562	-0.02707190746193343	0.01979621792646021	0.09030636610632609	0.2520085573539971	-0.1415480538134545	0.1028062563446618	-0.0644672903656139	-0.03553361021186872	-0.01975488484127405	-3.814971903431685e-14	-4.915058803653911e-14
0.41	-0.05377100625543176	-0.03117560242588594	-0.04316401736606664	0.7518279740366789	0.9145079258581755	0.007270691570468288	0.4939476652499796	0.0001915197934606911	0.009860766819734039	-0.1462084515533077	0.06876708149039852	0.0402308215203708	-0.01780122729029785	0.07438895981475524	0.004844562840568522	0.178950865284862	0.08318575315245823	-0.1789508652848618	-0.08318575315245746	0.07044029218056337	-0.1596943215345516	-0.003284905571965488	-0.3533955472551001	-0.0172280870475027	0.0007840847070950805	0.09217560786042685	0.249898914264316	0.8587753817701794	0.575126143578881	0.08798238705649609	-0.09313175683439272	-0.01407083343558781	0.1608798293025625	-0.2287159765280124	0.08035534663722185	-0.9381371920805212	1.414967895890071	-0.2685804784426838	0.02441598496007691	-0.1472475298610551	-0.3622184929834374	0.8176522922252994	-1.134699612401772	-0.3787674978302525	0.2460356153958403	0.01438035922695427	-0.07641406486554445	0.991905755151589	-5.09800397275101	0.6376148594130584	5.098003972751015	-0.637614859413091	1.426188323414307	-0.2467822914022825	-0.08116921196079908	-0.7223747572484863	0.1843751117688631	0.2431640569469698	-0.2403365633186016	0.6719032280599913	1.3089077601893	-0.2432726983134075	1.348205028781942	1.081415379217655	-0.1164909098509611	3.122144084327799	0.001007527505303043	0.02033565876685256	0.001006092038298362	0.0202593651147354	0.001001582354179818	0.00414533712722772	0.001003242767065366	0.00341222883335287	0.03803336318877379	0.0651170092516403	0.03473088962814596	0.05907494668471229	0.04732523188205164	0.06895036016363039	0.001021152141636414	0.007470884830382308	0.00100541688721011	0.02842047021558897	0.001056846087630929	0.1449118847768249	0.00104706038072067	0.01684114624612146	0.00102571513429351	0.02477429815042029	0.2788016342113953	0.2155665478236951	0.3969887831938305	0.321425422081753	0.001000855660906958	0.005281324530062399	0.001015719929861032	0.01385424791484825	0.5476646585491155	0.5200332115893384	0.00101047833849232	0.02019026524570174	0.3208454594408393	0.3335443807068713	0.001023251839753558	0.01205219109197793	0.001016831597900512	0.008363068318912661	0.001025714107614915	0.01123800979275736	0.02053150365547834	0.05725205792309137	0.03285902943623591	0.07654516091085838	0.001538618206730613	0.007516558217415301	0.001003579871724777	0.02166408777272567	0.07538891621479875	0.08342709853705073	0.001919356353240134	0.01972813074796232	0.00100409476741533	0.00476954633702258	0.001009328495979655	0.01791452699216625	0.1961555422964792	0.1889744903026962	0.06284423829320875	0.09814126521934728	0.001003722339503596	0.002501246836738654	0.001007633337373835	0.006053760501201768	0.1645361830369825	0.1226362027119836	0.7078152123002661	0.7296305052443102	0.00113390357642117	0.01309537636379765	0.03777224762973422	0.03503600784892776	0.001003495304500349	0.04309103812582569	0.001150819895685842	0.007257880334265206	0.001103319259812139	0.005294596763535677	0.001096366121055956	0.003653558074662455	0.006554267466119876	0.01487698663634869	0.02166076426648455	0.02376152475203269	0.001029069999672007	0.005346441960132575	0.001365819318601175	0.01453927321170485	0.06649272853592372	0.1050651049364112	0.0950374182561159	0.1204671628210917	0.1501986423001654	0.172286252452423	0.1424264629806322	0.1358503877075125	0.05198192158462495	0.08927306117982511	0.00119824776248872	0.1246226909083578	0.003335108242322003	0.01378536246176471	0.001171785337465311	0.01856318820014632	0.003776992232026506	0.01682949369809183	0.001035326968308099	0.04159571882807851	0.001006723148082224	0.01279585187611318	0.03033233443102205	0.05288333419227312	0.1152883779574377	0.124951439093	0.002635867369948618	0.02218250531852806	0.04911249023856854	0.04749074702884659	0.08123004680448066	0.09532837561236468	0.00110050025476493	0.01032154597886465	0.003003068470001309	0.009898429516123243	0.001053570904887921	0.05792701542968518	0.001032698869981564	0.07019443878780654	0.02365517231104655	0.0343517653846349	0.001058104600424038	0.05127583562042332	0.125577961379137	0.1755420021149478	0.02928307728044188	0.04184433181956146	0.001022295077709847	0.01572704675863327	0.001017208585097033	0.01868486226380256	0.001059486577425138	0.03197329958988042	0.0246754861397881	0.05559015049702849	0.01280613410487129	0.02641695949798795	0.002302909996950042	0.01382142208092344	0.001005171134545288	0.007093957296490431	0.08437718938829861	0.07113192278350319	0.1670457507811571	0.1827761814073843	0.0439077488975769	0.037585372871849	0.001030194459775303	0.05142460483546442	0.001022213442181057	0.00642148804857322	0.001008322541653027	0.004323275369166411	0.001017701923758538	0.002868407141235361	0.02409264781981273	0.01911958684598223	0.003258250021547741	0.03283998000671268	0.005576504317749712	0.002262615963675708	-0.00757067158838372	0.008160564578907639	0.001007088473225952	0.00100579524485145	0.001001489490250734	0.001003339048625137	0.05969224796665398	0.003676406019118306	0.01401889905272426	0.001021715376078554	0.001004884261250912	0.001060377182066778	0.001058454608669332	0.001036516906334688	0.3777705079769951	0.5084892984752757	0.001000861269447762	0.001026264631784216	0.5666675205533938	0.001010664820714493	0.3352015979543257	0.001003033456520697	0.001017554939811449	0.001024946969004891	0.01035389875962038	0.04087822175588689	0.001132584842938365	0.001004204886741512	0.1117014361637237	0.00103800441974584	0.001004292580482043	0.001008244450153381	0.1752083315782806	0.07213825001047022	0.001003828268729916	0.001007674302923398	0.2494553285859076	0.7196168487775439	0.001008285661318862	0.0693787977608583	0.001003837201958729	0.001006529789876816	0.001002490184900027	0.001006143829326647	0.00148034643046244	0.01791929779293996	0.001008823282248082	0.002051156741839417	0.07847828017039062	0.1026777602672913	0.1569985251549847	0.1578186303963397	0.04029879142598611	0.001195447131271805	0.002707982009833423	0.001153756618692764	0.01106682037448067	0.001085110357166024	0.001006226647096295	0.03457532065756314	0.1177318772739927	0.001499125233305811	0.05268554298046872	0.07981393730108122	0.001069229164551501	0.00177164796298368	0.001052369422623714	0.001031902652173341	0.0265562189784027	0.001063642385530184	0.1511303271216176	0.0283038966086318	0.001020772243978655	0.001014405007388734	0.00102601501065751	0.03042236646122902	0.02059517916444465	0.003657765588566556	0.001004626044086604	0.08566510911674897	0.1697548047102815	0.04034431041983201	0.001031018861423447	0.001014437741590405	0.001005591819790234	0.001012132051666385	0.02060060909947024	0.01933159311831441	0.003552091665987953	0.03043343447501405	0.006597648529672012	0.004302079439800644	-0.007585996615861926	0.008429553263959362	-2.640082769665189	-0.6102437191962936	0.08621948401825087	0.07607587329639455	0.01909129510964482	-0.01083606100674405	1.085620985916768	-2.402852385640882	-2.002936470702115	0.00231802103869457	-0.01772641513213342	0.3702391312434016	0.001190686839785114	0.01031714746287862	3.167189291816077	3.206674249653701	-0.007020488040476896	-0.05902015727897109	-0.3860010325043513	0.01813155884759545	0.6877575380086038	0.03815581538574304	0.02845825798007453	0.02458562349581705	-0.4308978206113954	0.5087090140914871	-0.02421283284439723	-0.06484928538759722	1.701406131320043	-0.04590570373348363	-0.005271721087751592	0.001495913849003581	-0.6735213411326413	0.4550042287420422	-0.009644338925999665	-0.007271400345804059	2.813775419377539	0.4111356382146395	-0.04908234284994429	1.062719084791567	0.02968899127574232	-0.002374679673243474	-0.00113713289541388	-0.0004395266931948507	-0.2914723586420804	-0.1824467424182262	0.0113410274279417	0.1179398116284351	0.5952346640018179	0.07763754761223891	-0.3596915024016528	0.6845084991584015	-0.5909943725750598	-0.0126115909547347	-0.04836031810236264	-0.01640377171663753	0.6075749421797882	0.4061361823289858	0.00137875730220938	0.157352485602523	-0.1645870051418153	-0.04190436859370454	0.1599182072861427	-0.1260219317928008	0.04117555677270228	-0.06140205503597586	0.2609398372795541	0.2007240437094496	0.1444938691816089	-0.01938318440934778	1.547665304321519	-0.05506222153397985	0.06608932368544239	0.001037334157778941	-0.2268091665577572	0.3605173756032396	0.5686848990879435	0.1213443529223978	0.03031070932383582	0.05922348661014394	-1.025491559269077	-0.1926456928454591	0.115300874582523	-0.04720101509254458	-0.02319451824360328	-0.01333452456493741	-6.379579797738416e-14	-6.587876461541851e-14
0.42	-0.05578211690062849	-0.03021735716952573	-0.05279239981257385	0.7660758994659279	0.9118851856870889	0.007570738599712067	0.4924271062092265	-0.003893057547580099	0.01883695355848181	-0.1577292855143299	0.06456689642376373	0.04183429571229123	-0.01777824156961876	0.07319809204090054	0.01507696481971338	0.1319907329663524	0.08986725050730997	-0.1319907329663517	-0.08986725050730839	0.08424095564179823	-0.1619180734443312	-0.004142419429091627	-0.3604545190456586	-0.01568800610992863	0.00316510190590477	0.09209653622952688	0.2558334369961388	0.8718526198228608	0.5731984691834495	0.1021587797507277	-0.08086491941119124	-0.01479636611629762	0.193727665485044	-0.1712405330242353	0.1067381976886814	-0.9824935136167811	1.434641744775842	-0.2549172831323251	0.03493152375195768	-0.1579857718431027	-0.4528651438502749	0.9997267119612561	-1.173691392249982	-0.4571952711217595	0.06788226783479437	-0.01130045273116168	-0.1562858794895787	1.050050502000132	-4.305988719660969	0.6944368878183772	4.305988719660984	-0.6944368878183768	1.336114009703473	-0.1988877770959525	-0.08935544667231732	-0.683142164822881	0.1257359195340324	0.2349219293641204	0.1470217797101937	0.5083956905164407	1.293992174117176	-0.1552680174991502	1.370285658047408	1.371789667030502	-0.02202118901995423	3.444839243300531	0.00100734717917278	0.02099257548361132	0.001006010429748773	0.02104921225220463	0.001001533878191346	0.004245581635851855	0.001003323438308433	0.003310763314879214	0.05160109961198342	0.07633207706552995	0.01965996757931699	0.04034759021599462	0.02888457978955499	0.05026501574948602	0.001022680594687561	0.007483569743369041	0.001005153949679828	0.02823328265233152	0.001059574087194892	0.1488206956888349	0.001056264049021018	0.0168375012765579	0.001034610677619992	0.02485733622949857	0.3185152152473653	0.2457701258227921	0.4371317436905819	0.3519859439363477	0.001000861497092921	0.005163352776880953	0.001023873960953516	0.01338621927255148	0.5513427205330931	0.5133051135823804	0.001010698918288598	0.02034038338270751	0.3265913128639552	0.3406158487477041	0.001013611189712961	0.01243066392169746	0.001017425952354308	0.008564206865164511	0.001025418380455241	0.0114193909098487	0.01326428949838401	0.05193861683196031	0.03823882223290977	0.08216294586494163	0.001329127311515244	0.007363383601346257	0.001004037606923854	0.02085534268483508	0.09611321530194333	0.1006249717233684	0.001498420706758586	0.01941106695170326	0.001004259959641325	0.004776083058313621	0.001008751605279317	0.01791996268253843	0.1861396762503469	0.181886109257461	0.06816457678958482	0.1026466304804807	0.001003812207522482	0.002407967702301029	0.001007700512298735	0.005980024010226011	0.2051587529827626	0.1500725899763992	0.7104549255172288	0.7323402983542132	0.001072791790394074	0.01275190365254384	0.05824235297266352	0.04603425971060315	0.001003746723529238	0.04328067223058023	0.001081152649648758	0.007296682662504727	0.001054749376750858	0.00532901658285743	0.00105268738579174	0.0036800405985151	0.004201840666473475	0.01287611581932245	0.02006700947212985	0.02266779068561728	0.001019158393434001	0.005423136041113252	0.001979812665350493	0.01592304103593226	0.074617947979862	0.1122813930029815	0.09899576423381888	0.1207872405892273	0.1523092789252541	0.1681109232522957	0.1490597572870125	0.141731857548956	0.04371124954783659	0.08192139810999627	0.001196155355475968	0.1245526468797263	0.002675276272704173	0.01318653037346506	0.001150267051571241	0.0184414662991098	0.01002394822431429	0.02450752752082302	0.001080459190405368	0.04566707135064047	0.001006294549566714	0.01278948049084389	0.03216188304494379	0.05359288552353124	0.1156728989301735	0.1218081572276986	0.002073341426998952	0.02199416795539221	0.05158529684150487	0.04936524714274644	0.0765344093653049	0.09007905319153647	0.001076276529401251	0.01089090496833649	0.002225515540789314	0.009315998903695005	0.001054757524050303	0.06026538793607482	0.001033325413122252	0.07227233328863505	0.02483224288806703	0.03512887501923318	0.001061123054082396	0.05109235749499658	0.1395183627433865	0.1912832930795237	0.02847434414177795	0.0410893487445159	0.001021271713545927	0.016506816963181	0.001015562938943625	0.01869001525372184	0.001040509699100499	0.02998636254951472	0.0288446497832994	0.05972721594349102	0.01876939145058674	0.03309293371492441	0.003643588222589582	0.01548115124565138	0.001004893978770655	0.007304476659881465	0.08445270428374708	0.07125038335326477	0.1667570939585856	0.1725964129183793	0.04112488888168526	0.03572815715138068	0.001030767038597665	0.05273510040746635	0.001017203226686842	0.006027633169377386	0.001006548326505917	0.004143427904070255	0.001014046156811606	0.002762845789263244	0.02076769643771782	0.01913866139560184	0.003463608419587241	0.02963310190737254	0.007544996320278991	0.004378882342716717	-0.007629407790368629	0.007974214013719682	0.001007197344273973	0.0010060126718186	0.001001475636540538	0.001003461960231464	0.07487594609361828	0.001015876623393395	0.001044253067363322	0.001026205742660698	0.001004858689925449	0.001064062895591459	0.0010717784089188	0.001049754979556827	0.4118940073536462	0.5390226370150871	0.001000872487336691	0.001037295907463238	0.5543873162756234	0.001011132515777054	0.3407162508449557	0.001003277368823883	0.001018436605339121	0.001025206291178799	0.001071478122833608	0.04756467592561033	0.001080340610074387	0.001004767394418652	0.1345318623000855	0.001045028465893776	0.001004543147080961	0.001008043418039349	0.1641817983314461	0.07739140615058714	0.001003967470451217	0.001007843857752398	0.2923402953926489	0.7148218377728688	0.001005446399536282	0.09452516746475319	0.00100414857344333	0.001005151870756951	0.001001938956440046	0.001004871998341196	0.001738500083423812	0.01846757622288111	0.001008148226193138	0.003070790374768913	0.09063166658103693	0.1060675499518766	0.1545731966226205	0.1607417651135253	0.02819358886434665	0.001192776269877675	0.001418214373933892	0.001107828076177411	0.0211136293106997	0.001160888112926416	0.001005547851660207	0.03417414292859097	0.115066756940232	0.001435929138868905	0.0561973339881735	0.06282768924055671	0.001036352373255114	0.001099037940706672	0.00105866481475716	0.0010355039194093	0.02595131800482409	0.001064925348327823	0.1683503759320213	0.02694001333493813	0.001019729593569561	0.00101333646141013	0.001015646696654962	0.03617360958690381	0.02912163296355028	0.006139308715623118	0.001004571088075195	0.08370147581075993	0.1634991541400535	0.03573077171825466	0.001031649630187091	0.001009881967005114	0.001003939583118421	0.001008630102821733	0.01752628872472731	0.01906127008375035	0.003624725194365821	0.02602605752417476	0.009987162218141389	0.006533550173352595	-0.007709849579868591	0.007560193823444472	-2.540051471037867	-0.6104213036670145	0.02043529787731441	0.08025963651287706	-0.008445770384778393	-0.008407387937685407	1.155517010076334	-1.11926640173399	-1.649130707706398	-0.001330984994609326	-0.02211202728109094	0.4113085682828697	-0.001819662265855007	0.006238106696977419	2.844962706375746	2.882228710014875	-0.02058178582440163	-0.01843145083954102	-0.925692724985821	0.007929453271505156	0.7215928243447816	0.03550299184107638	0.004721370792748881	0.00444067349241757	-0.6330859893238008	0.615299147956752	-0.005422906239816797	-0.09733591075558702	1.736031895154467	-0.02481876260787121	0.01555306922526533	-0.001242018575849231	-0.7295861397920036	0.4473602558329358	-0.008510965107519697	-0.007478749883588426	2.640819431776708	0.1434560718089761	-0.009586455825424379	1.126113055156473	0.008721933310135006	0.01372572011011265	0.01107091366370045	0.007777004498373495	-0.1306682411231287	-0.043109996214425	-0.0004821719020442111	0.1599995669673775	0.8262636369285182	0.05957713092019601	-0.3304190371395355	0.5043030782452721	-0.8711192712572103	-8.886456862423234e-05	-0.06840117217460051	-0.008294730282879257	0.8904800639879127	0.395889170391908	-0.004931776571334095	-0.001590150134442054	-0.4622725649722395	0.001930510331243402	0.2100619918890153	-0.8964441243930418	0.08069957597867591	-0.05645375527613519	0.1521818500608064	0.1907317455015314	0.03995720157863677	-0.01336097670862217	1.593968465349962	-0.09226013059757361	0.09096665593999059	-0.0001549406898678994	-0.1717945588038108	0.4538278700806006	0.7529364118316937	0.1987696533664836	0.005986755880984001	-0.04826576861218439	-0.7519562310598816	-0.1658082751223514	0.1505987892173736	-0.03189700493205259	-0.0131588844756884	-0.007950462137665881	-1.307037687991602e-15	-1.428359580776384e-14
0.43	-0.05725035940983601	-0.02921280677403422	-0.06264467701693727	0.7805208009781505	0.909419709766417	0.007949263962314795	0.490901771618888	-0.008894031592246034	0.03035659578809262	-0.1696306667650157	0.05981237962147065	0.0414280173794132	-0.01794133453279467	0.07147789428416811	0.02567935165317087	0.0926611985223972	0.09705718870183234	-0.09266119852239685	-0.09705718870183151	0.09722440312736863	-0.1636980951046381	-0.005052794730249926	-0.3668856923156609	-0.01463886214399471	0.005519418624983541	0.09304435905946966	0.2598635619578779	0.8843006115551386	0.5716024355930465	0.1130369825678506	-0.06577085003202862	-0.01480826179700937	0.2297635408025277	-0.1288433427317637	0.09048967186723789	-0.9798272963489357	1.454697250930343	-0.2381110652444124	0.03977041079796083	-0.1362207785090656	-0.5441544684893217	1.298348212251846	-1.198794299410896	-0.4886908059556685	-0.1555304252180675	-0.01208708806700215	-0.1820221298869681	1.062447522682984	-3.556655581221897	0.7462721092589875	3.556655581221908	-0.7462721092589876	1.257810686818134	-0.1579157983931138	-0.09367213768216733	-0.6002460801288972	0.08625330213121511	0.236513881588284	0.05691471257034417	0.2929262933132152	1.187519452578258	-0.1746880482766045	0.7990397023484541	1.642854007282159	0.01111166275950792	3.755641025760624	0.001007297274158841	0.02169005047100577	0.001006073184161884	0.02189605726533454	0.001001498278390502	0.004334165853584045	0.001003383991624193	0.003207962289784224	0.06378023262343552	0.08668270214117468	0.01077245668042252	0.03109023186522688	0.01578707767407636	0.03666019920391847	0.001855656733302631	0.008185975940429257	0.001004955666197487	0.02805649156881635	0.001064282362596613	0.153139498929442	0.001081221755410897	0.01681130534188234	0.01034250817744724	0.03100701220700959	0.3516141592670862	0.2718527508813506	0.470173302992398	0.3784623344723198	0.001000863417361686	0.00503606490392244	0.001030577136389492	0.01288243876834213	0.5505146833339757	0.5043089196443423	0.001010964842267139	0.02048948603965711	0.3328978915747636	0.3482555580574429	0.001008597640484611	0.01279982110099954	0.001018120504919352	0.008688693712071221	0.001025288902992523	0.01159489170507835	0.008297202063127715	0.04860364257938424	0.05114614164665242	0.09142316736707579	0.001204534595252315	0.007332418115956072	0.001004532938031844	0.01973370823725459	0.114514857498295	0.1167565219784788	0.001285591868054613	0.01930389497470921	0.001004470636695459	0.004697831158375286	0.001008254779593459	0.01792700566464746	0.1776013183813391	0.175037978940391	0.07315460752190911	0.1068732134278814	0.00100387172293164	0.002317067347497627	0.001007732453166539	0.005904872044327676	0.2406732834349792	0.1746690398993923	0.7106567468881644	0.7329044661778744	0.001039629603984456	0.01255379785644751	0.07572322714485195	0.05648318939632622	0.001004001672087999	0.04316265848277973	0.001043890113140882	0.007373823930518823	0.001028852162704636	0.00538848076235637	0.001029238917123338	0.003722485661044186	0.004048123417716164	0.01292403255590734	0.0211003484354927	0.02365419620028282	0.001014012859573052	0.005519979521242484	0.004338030528701233	0.0190675927330348	0.08162000997110522	0.1182233571774128	0.1036541690964718	0.1223593435210866	0.1547332934181163	0.1674013337260052	0.1548558170673666	0.1468654697962154	0.03324283883703612	0.07270384970026365	0.001193345013551624	0.1245553949906986	0.002142669303978788	0.01277688726993552	0.001123258576083271	0.01840649133596113	0.01408094310082796	0.03031160553150183	0.001112726132229814	0.04925998979725277	0.001005945164296049	0.01280116414900146	0.02894747072153788	0.0502062552025975	0.1058383811423685	0.1101768049506697	0.002403356553428234	0.0227113048821799	0.05312791443538731	0.05048588633329853	0.06854375966389306	0.08178032967586517	0.003196867969665396	0.01398860124685205	0.00288463568964106	0.01001492397241729	0.001057080238050564	0.06180147767650187	0.001034422857015293	0.07373104119357642	0.02791179574684849	0.03740936277819119	0.001069521797230197	0.05107190725841441	0.1515943310024099	0.2042069292140062	0.02697964367310837	0.03970667344229824	0.001020026623271668	0.01762047854166644	0.00101406769585203	0.01869718427269178	0.001027841622904039	0.02846973619126015	0.0328466675833792	0.06362025139906126	0.02323121605624684	0.03850535479866526	0.004831073590690642	0.0169264830295624	0.001004565842381631	0.007288402482152673	0.08133445938468183	0.06958768753631556	0.1677390386563129	0.1700425207236571	0.03790424236835523	0.03436777768918749	0.001031888934420865	0.0545371841375583	0.001013340510794419	0.005770185031845451	0.001005184485258523	0.004049301232213741	0.001011219250940211	0.00270717732237003	0.0166146701710059	0.01843323629451653	0.003569920099576909	0.02597948640432101	0.009475454666884825	0.006477853602641292	-0.007595875378504344	0.007217913271408045	0.001007285945390452	0.00100624494611111	0.001001449042245688	0.001003434357343217	0.08247604575421755	0.001012477267167652	0.001033484437677291	0.004160639562059756	0.001004656776229838	0.00107351550513454	0.001137172121307359	0.03645100225091186	0.4242205639719753	0.5482119776225398	0.001000859432563485	0.001037771576939156	0.5432745835931179	0.001011333877628341	0.3500054594726924	0.001003466823075143	0.001019187487670756	0.001025110030039076	0.004497249854843203	0.08309201361489534	0.001070005645504495	0.001005286190130648	0.1455260025219139	0.001079623110700216	0.00100481403615971	0.001007479098656117	0.1628788611024951	0.08152705065537967	0.001003905052428433	0.001007699560643239	0.3122238368664983	0.7078326327166049	0.001004827800241611	0.1010632519199448	0.001004367183425303	0.001005061326841119	0.001001862295377203	0.001004800050317243	0.005702119645652055	0.02547075418791136	0.001009088842354603	0.009981027045556498	0.09103426615595753	0.1137337347155037	0.1619932072417636	0.1666584625985961	0.01463376836708534	0.001188423149464786	0.001726791238055921	0.001084400097875494	0.01619513590022931	0.001133986624721119	0.001005610085976635	0.01761474530543254	0.07142349843190916	0.003858838133179041	0.05401484436184861	0.05409233700992346	0.009118154360409829	0.005668747920850838	0.001060202767604308	0.001035616807448828	0.03606660803980773	0.001089550150601199	0.1717303582499521	0.02385394671810214	0.001017885741476706	0.001011813634081286	0.001013819065201747	0.03854961147715824	0.02741171252726416	0.006031214880178732	0.001003930993133868	0.0715085214096594	0.1744193992465763	0.03268545809906798	0.001034246996716492	0.001008845432093488	0.00100361757049769	0.001007978709308577	0.01173234906129159	0.0172253841620381	0.003632387703704656	0.02228861400538499	0.01099654697250614	0.008532267605996773	-0.007471163605703811	0.006187788087490026	-2.444448924258649	-0.620916936830906	0.09501112713378011	0.08747331101221284	0.01732597240142673	-0.01117848869448923	0.924251399288989	-0.7196833707332491	-1.059854360735088	0.1295515460835547	-0.01408023336109581	0.4516106460661501	-0.003521492784563297	1.115076951031788	2.350200864693697	2.391791796710533	-0.008733575101407381	-0.06731970350905535	-0.8963933371280517	0.01811943127617246	0.8013348641112621	0.03772380517722711	0.01421481231447564	0.02386363073441874	-0.06965911751710591	1.237582341769119	0.0007360882910342865	-0.1268412345820922	1.477305210844971	-0.0004402196933534024	-0.0217014438389672	0.002112863227559806	-0.62544176444277	0.4001523881673747	-0.009223384790220101	-0.007495590306030298	2.256779445874182	-0.03029163349889312	-0.02257646914780004	0.9469951435797357	-0.03144380270568389	0.00534906991219043	0.00380793171470155	0.002795855043883728	0.1208388833805039	0.2278603344385043	0.01516616801965428	0.4479705763406772	0.3853945531856507	0.2317960451745019	0.1400532084980241	0.5102753772662116	-0.9780328781982709	0.0004644729696956594	-0.01593830617639858	0.001374088165590277	0.2956771590922607	0.3264255152501288	0.00495676144124037	-0.6428743503082943	-1.794236606843437	0.1325890523232303	0.02242956933085425	-0.7746696964700648	0.5160502653786012	0.1770671520607456	0.1308456705304017	0.1015197069074451	0.3832397957449931	0.01008246775924558	0.9826469877790993	-0.179822832821846	0.1289049003139421	0.001632210401011125	-0.1317283390889144	0.3332642474601264	0.3482477404004685	0.09921607610500409	-0.004624758130502087	-0.2938083162170038	0.1522177203870493	-0.1116198872294625	0.2078476067388471	-0.01925616559485193	-0.00546566944821593	-0.002996617550753475	4.835573200696162e-14	2.752624763393178e-14
0.44	-0.05848769123355377	-0.02848120792302862	-0.07222625312141324	0.7951770183497682	0.9071243010973542	0.008346084056262561	0.4899198979933552	-0.01471264298549468	0.04468684736933786	-0.1815493603330222	0.0548934259722745	0.03859583739177651	-0.01783536229421263	0.06967228028252624	0.03616632843319838	0.06092287310007645	0.104847119855945	-0.06092287310007645	-0.104847119855945	0.1093418733663087	-0.1650923742807528	-0.006034912665182558	-0.3724025124672267	-0.01391973149774016	0.007906828880405559	0.09352226900677375	0.2615979026920396	0.8954412744793644	0.5694897212639903	0.1180132697371234	-0.04809124329594575	-0.01474474066346915	0.2687065901115447	-0.1250583959263083	0.05214788879148625	-0.9283532936392921	1.476904916654825	-0.2209038328103671	0.03859047002096488	-0.04929357888201383	-0.6163926135668104	1.561848582288127	-1.177153855714131	-0.4900826405023646	-0.4172980631169371	0.04251258762101102	-0.1733691284748213	1.026968491313512	-2.787746915334086	0.8144354797364431	2.787746915334086	-0.8144354797364431	1.162918560377425	-0.1217392802571313	-0.1037039734265238	-0.5002715411355341	0.0597332555981521	0.2415406366324427	0.05303920318245988	0.04923884500093651	1.032526412508706	-0.2586041652297595	0.1899025284773917	1.888897138414551	-0.006937826169559011	4.0262740416072	0.001007316656676071	0.02241182657693512	0.001006220740883984	0.02276595737043176	0.001001467183632637	0.004415368253284971	0.001003400444555555	0.003106680108725896	0.07369526259043194	0.09500997293603732	0.00612641040901559	0.02620436075505567	0.008798223441140625	0.02930749334822463	0.003833895707773863	0.009829387098578829	0.001004755566619676	0.02793499710632649	0.001071363657971704	0.1578360799347103	0.001126402253410859	0.01676503205856053	0.03200571344193658	0.04498647249466557	0.3771953457834057	0.2923469143038212	0.4953897053481315	0.3993966278611788	0.001000857846288561	0.004911525548170753	0.001034165078658045	0.01233992413223595	0.546606077245695	0.4949203013496934	0.001011198469216866	0.02062733907138636	0.3401689221815138	0.3565422625600949	0.00100618684154933	0.01317304724840001	0.001018843234827425	0.0087292793859719	0.001025176041346177	0.01176074642815555	0.007430163160799052	0.04983042935510449	0.07389355756132056	0.1069313364863049	0.001137052551598882	0.007408230949750919	0.001005040006859363	0.01832151287676155	0.129420175031488	0.1299116170398152	0.001196397742524176	0.01932577081978816	0.001004711434817877	0.004532094289015072	0.00100772418849079	0.01795146490813829	0.1717693366917101	0.1696692371521901	0.07773096372320391	0.1106935993342316	0.001003870240864564	0.002232414427755799	0.00100767623125068	0.005831233263906379	0.2694739876374278	0.1947743567549284	0.7087847737322888	0.7317410831557956	0.00102274454163239	0.01244953895450862	0.08798730361606488	0.06464060781402975	0.001004238442076901	0.04266941377975762	0.001025219299018983	0.007476594789138215	0.001015870046342255	0.00546489540672375	0.001017483155713771	0.00377763464012166	0.005937456331571484	0.01490463938574329	0.02499438586901958	0.02697438208020689	0.001011911833729643	0.005632765403341355	0.00893544676269818	0.02446364864049677	0.08568629165865381	0.1204545911712526	0.1095435083614853	0.1249622132871718	0.1591135510961559	0.1699430289545882	0.1606586502536165	0.1516944852154719	0.02109898894990544	0.06224789119585153	0.001189763158915065	0.1245584560632521	0.002029471138284538	0.01281954709703532	0.00109803947617186	0.01847043507267052	0.01372805328080017	0.03092790312155652	0.001115398398324896	0.05227020158203464	0.001005801691612638	0.01284238078443757	0.01930571894473638	0.0413926297922453	0.08131686328721494	0.08731865076263161	0.003775560105054966	0.02446779254779578	0.05296958302046889	0.04998111299155265	0.06011728725628783	0.07435827690755814	0.008260091985762667	0.02075612198899268	0.005485965066955673	0.01247390960571321	0.001059010404723856	0.06239849279679876	0.001035027802033885	0.07431292485519807	0.03429786064560455	0.04213565984477378	0.001086036319372824	0.05131023761752262	0.1600729370149587	0.2107739973597566	0.02472053127345465	0.03758193402856131	0.00101848200687461	0.01902769978059797	0.001012558650767181	0.01872352878325287	0.001020595993335564	0.02734784324290023	0.03605669507279205	0.06656220142122742	0.02470210916717889	0.04043188723261363	0.005373018303140323	0.01764386022153719	0.001004081647939639	0.007303518163196241	0.07422014118148373	0.06518351860013774	0.1725649581782112	0.1738615658915523	0.03474780350735442	0.03338871400852795	0.001033748893273476	0.05685264554100023	0.001010891547915855	0.005649238997070419	0.001004341816752977	0.004038130124053843	0.001009480621471523	0.002706645712052583	0.01136770163981144	0.01697417064632335	0.003610465665799688	0.02226998555744398	0.01079186395199622	0.008509988977712027	-0.007425573925107244	0.006050875866667859	0.00100737454650694	0.001006477220403622	0.00100142244795084	0.00100340675445497	0.09007614541481682	0.001009077910941896	0.001022715807991254	0.007295073381458811	0.001004454862534224	0.001082968114677621	0.001202565833695919	0.07185224952226689	0.4365471205903044	0.5574013182299925	0.001000846377790272	0.001038247246415068	0.5321618509106121	0.001011535239479629	0.3592946681004291	0.0010036562773264	0.00101993837000239	0.001025013768899354	0.007923021586852813	0.1186193513041803	0.001059670680934597	0.001005804985842641	0.1565201427437423	0.001114217755506655	0.001005084925238463	0.001006914779273343	0.1615759238735441	0.08566269516017221	0.001003842634405647	0.00100755526353408	0.3321073783403479	0.700843427660341	0.00100420920094694	0.1076013363751363	0.001004585793407273	0.001004970782925287	0.001001785634314361	0.00100472810229329	0.009665739207880298	0.03247393215294161	0.001010029458516068	0.01689126371634408	0.09143686573087813	0.1213999194791308	0.1694132178609067	0.1725751600836669	0.001073947869824034	0.001184070029051896	0.002035368102177952	0.001060972119573579	0.01127664248975892	0.001107085136515828	0.001005672320293065	0.001055347682274119	0.02778023992358636	0.006281747127489177	0.05183235473552372	0.04535698477929023	0.01719995634756454	0.010238457900995	0.001061740720451454	0.001035729695488356	0.04618189807479135	0.001114174952874577	0.1751103405678827	0.02076788010126615	0.001016041889383838	0.001010290806752007	0.001011991433748532	0.04092561336741267	0.02570179209097805	0.005923121044734345	0.001003290898192551	0.05931556700855883	0.185339644353099	0.02964014447988129	0.001036844363245892	0.001007808897181862	0.00100329555787696	0.001007327315795422	0.005938409397855869	0.01538949824025308	0.003640050213043491	0.01855117048659522	0.01200593172687089	0.01053098503864014	-0.007232477631539032	0.004815382351535578	-2.36483149096482	-0.6463373301312338	0.02529552158438361	0.08487065490635481	-0.009922133990993726	-0.008103619130353195	0.7508461539199143	-0.2449689536146914	-0.3987085697316617	0.1868700072233245	-0.01105270307603664	0.4868641212151318	-0.005835131995101463	1.572194968725966	1.72727037915817	1.773809280592281	-0.0200320823830288	-0.0261782772188976	-1.004177596308025	0.005679528227462453	0.8509918629273916	0.03631678546077945	-0.01205886380843505	0.00251145906196328	0.2792662163354749	1.864888671375728	0.01593275759707966	-0.1554480933381019	1.140740856399676	0.0009908018067539763	-0.001943924658961179	0.002241233345521062	-0.4337084340181896	0.3661208476228547	-0.007261478095167975	-0.007176112788179805	1.742592818285308	-0.2020540973390329	0.009182923006059742	0.6678108015525637	-0.06632425773418578	0.01885163823117241	0.01446100663738962	0.01031778780805932	0.2558697775270873	0.4236460768372954	0.002706308491857584	0.6103004090392631	0.08411760081019859	0.2657304977651582	0.3198379138351832	0.4433837126446604	-1.11880129019312	-2.627225242067655e-05	0.02205941395127372	0.01148900968873388	-0.147076020136905	0.2793478380258254	0.0009748188844813795	-1.086989168018161	-2.707632947174095	0.2098006580969071	-0.1150205145705675	-0.7211099749201947	0.8146644687037745	0.2955583576386124	-0.03563307396523288	0.01536689683759315	0.5291190631035674	0.03839514242945447	0.3226548676035357	-0.2406729529014139	0.1496785880293317	0.003680157945175937	-0.09284787682487824	0.2636107833998123	0.05575868187319335	0.05317873497924175	0.01222472763545748	-0.5965603924579047	0.522631241463594	-0.08954511881561794	0.253274323887399	-0.004596584380673127	0.003432228263627506	0.003076909177481597	2.106255813527788e-14	1.062413887987221e-14
[truncated: 473,644 more chars]
