# Supplementary material for: Transtibial limb loss does not increase metabolic cost in three-dimensional computer simulations of human walking
Source: PeerJ. 2021 Aug 4;9:e11960. doi: 10.7717/peerj.11960 (PMC8349165; doi:10.7717/peerj.11960)
Supplement: Supplemental Information 1 — Each subject’s simulation output and Matlab code for generating plots presenting the data. [file peerj-09-11960-s001.zip › TTA3D_solns_rev/Pre/soln_walk_N50_wm100_S23.sto]

num_controls=92
num_derivatives=84
num_iterations=718
num_multipliers=2
num_parameters=0
num_slacks=2
num_states=242
objective=0.779096
objective_auxiliary_derivatives=0.000949
objective_contactAP=0.010822
objective_contactML=0.008408
objective_contactVE=0.015093
objective_control_effort=0.501548
objective_state_tracking=0.197468
objective_torsoGoal=0.044808
solver_duration=28396.375725
status=Solve_Succeeded
success=true
DataType=double
version=3
OpenSimVersion=4.2
endheader
time	/jointset/groundPelvis/pelvis_tilt/value	/jointset/groundPelvis/pelvis_list/value	/jointset/groundPelvis/pelvis_rotation/value	/jointset/groundPelvis/pelvis_tx/value	/jointset/groundPelvis/pelvis_ty/value	/jointset/groundPelvis/pelvis_tz/value	/jointset/hip_l/hip_flexion_l/value	/jointset/hip_l/hip_adduction_l/value	/jointset/hip_l/hip_rotation_l/value	/jointset/hip_r/hip_flexion_r/value	/jointset/hip_r/hip_adduction_r/value	/jointset/hip_r/hip_rotation_r/value	/jointset/lumbar/lumbar_ext/value	/jointset/lumbar/lumbar_bend/value	/jointset/lumbar/lumbar_rota/value	/jointset/patellofemoral_l/knee_angle_l_beta/value	/jointset/patellofemoral_r/knee_angle_r_beta/value	/jointset/knee_l/knee_angle_l/value	/jointset/knee_r/knee_angle_r/value	/jointset/shoulder_r/shoulder_flexion_r/value	/jointset/shoulder_r/shoulder_adduction_r/value	/jointset/shoulder_r/shoulder_rotation_r/value	/jointset/shoulder_l/shoulder_flexion_l/value	/jointset/shoulder_l/shoulder_adduction_l/value	/jointset/shoulder_l/shoulder_rotation_l/value	/jointset/ankle_l/ankle_angle_l/value	/jointset/ankle_r/ankle_angle_r/value	/jointset/elbow_r/elbow_flexion_r/value	/jointset/elbow_l/elbow_flexion_l/value	/jointset/subtalar_l/subtalar_angle_l/value	/jointset/subtalar_r/subtalar_angle_r/value	/jointset/mtp_l/mtp_angle_l/value	/jointset/mtp_r/mtp_angle_r/value	/jointset/groundPelvis/pelvis_tilt/speed	/jointset/groundPelvis/pelvis_list/speed	/jointset/groundPelvis/pelvis_rotation/speed	/jointset/groundPelvis/pelvis_tx/speed	/jointset/groundPelvis/pelvis_ty/speed	/jointset/groundPelvis/pelvis_tz/speed	/jointset/hip_l/hip_flexion_l/speed	/jointset/hip_l/hip_adduction_l/speed	/jointset/hip_l/hip_rotation_l/speed	/jointset/hip_r/hip_flexion_r/speed	/jointset/hip_r/hip_adduction_r/speed	/jointset/hip_r/hip_rotation_r/speed	/jointset/lumbar/lumbar_ext/speed	/jointset/lumbar/lumbar_bend/speed	/jointset/lumbar/lumbar_rota/speed	/jointset/patellofemoral_l/knee_angle_l_beta/speed	/jointset/patellofemoral_r/knee_angle_r_beta/speed	/jointset/knee_l/knee_angle_l/speed	/jointset/knee_r/knee_angle_r/speed	/jointset/shoulder_r/shoulder_flexion_r/speed	/jointset/shoulder_r/shoulder_adduction_r/speed	/jointset/shoulder_r/shoulder_rotation_r/speed	/jointset/shoulder_l/shoulder_flexion_l/speed	/jointset/shoulder_l/shoulder_adduction_l/speed	/jointset/shoulder_l/shoulder_rotation_l/speed	/jointset/ankle_l/ankle_angle_l/speed	/jointset/ankle_r/ankle_angle_r/speed	/jointset/elbow_r/elbow_flexion_r/speed	/jointset/elbow_l/elbow_flexion_l/speed	/jointset/subtalar_l/subtalar_angle_l/speed	/jointset/subtalar_r/subtalar_angle_r/speed	/jointset/mtp_l/mtp_angle_l/speed	/jointset/mtp_r/mtp_angle_r/speed	/forceset/addbrev_r/activation	/forceset/addbrev_r/normalized_tendon_force	/forceset/addlong_r/activation	/forceset/addlong_r/normalized_tendon_force	/forceset/addmagMid_r/activation	/forceset/addmagMid_r/normalized_tendon_force	/forceset/bflh_r/activation	/forceset/bflh_r/normalized_tendon_force	/forceset/bfsh_r/activation	/forceset/bfsh_r/normalized_tendon_force	/forceset/edl_r/activation	/forceset/edl_r/normalized_tendon_force	/forceset/ehl_r/activation	/forceset/ehl_r/normalized_tendon_force	/forceset/ercspn_r/activation	/forceset/ercspn_r/normalized_tendon_force	/forceset/extobl_r/activation	/forceset/extobl_r/normalized_tendon_force	/forceset/fdb_r/activation	/forceset/fdb_r/normalized_tendon_force	/forceset/fdl_r/activation	/forceset/fdl_r/normalized_tendon_force	/forceset/fhl_r/activation	/forceset/fhl_r/normalized_tendon_force	/forceset/gaslat_r/activation	/forceset/gaslat_r/normalized_tendon_force	/forceset/gasmed_r/activation	/forceset/gasmed_r/normalized_tendon_force	/forceset/glmax2_r/activation	/forceset/glmax2_r/normalized_tendon_force	/forceset/glmed2_r/activation	/forceset/glmed2_r/normalized_tendon_force	/forceset/glmin2_r/activation	/forceset/glmin2_r/normalized_tendon_force	/forceset/grac_r/activation	/forceset/grac_r/normalized_tendon_force	/forceset/iliacus_r/activation	/forceset/iliacus_r/normalized_tendon_force	/forceset/intobl_r/activation	/forceset/intobl_r/normalized_tendon_force	/forceset/obtext_r/activation	/forceset/obtext_r/normalized_tendon_force	/forceset/pect_r/activation	/forceset/pect_r/normalized_tendon_force	/forceset/perbrev_r/activation	/forceset/perbrev_r/normalized_tendon_force	/forceset/perlong_r/activation	/forceset/perlong_r/normalized_tendon_force	/forceset/pertert_r/activation	/forceset/pertert_r/normalized_tendon_force	/forceset/piri_r/activation	/forceset/piri_r/normalized_tendon_force	/forceset/popli_r/activation	/forceset/popli_r/normalized_tendon_force	/forceset/psoas_r/activation	/forceset/psoas_r/normalized_tendon_force	/forceset/quadfem_r/activation	/forceset/quadfem_r/normalized_tendon_force	/forceset/recabd_r/activation	/forceset/recabd_r/normalized_tendon_force	/forceset/recfem_r/activation	/forceset/recfem_r/normalized_tendon_force	/forceset/sart_r/activation	/forceset/sart_r/normalized_tendon_force	/forceset/semimem_r/activation	/forceset/semimem_r/normalized_tendon_force	/forceset/semiten_r/activation	/forceset/semiten_r/normalized_tendon_force	/forceset/soleus_r/activation	/forceset/soleus_r/normalized_tendon_force	/forceset/tfl_r/activation	/forceset/tfl_r/normalized_tendon_force	/forceset/tibant_r/activation	/forceset/tibant_r/normalized_tendon_force	/forceset/tibpost_r/activation	/forceset/tibpost_r/normalized_tendon_force	/forceset/tricox_r/activation	/forceset/tricox_r/normalized_tendon_force	/forceset/vasint_r/activation	/forceset/vasint_r/normalized_tendon_force	/forceset/vaslat_r/activation	/forceset/vaslat_r/normalized_tendon_force	/forceset/vasmed_r/activation	/forceset/vasmed_r/normalized_tendon_force	/forceset/addbrev_l/activation	/forceset/addbrev_l/normalized_tendon_force	/forceset/addlong_l/activation	/forceset/addlong_l/normalized_tendon_force	/forceset/addmagMid_l/activation	/forceset/addmagMid_l/normalized_tendon_force	/forceset/bflh_l/activation	/forceset/bflh_l/normalized_tendon_force	/forceset/bfsh_l/activation	/forceset/bfsh_l/normalized_tendon_force	/forceset/edl_l/activation	/forceset/edl_l/normalized_tendon_force	/forceset/ehl_l/activation	/forceset/ehl_l/normalized_tendon_force	/forceset/ercspn_l/activation	/forceset/ercspn_l/normalized_tendon_force	/forceset/extobl_l/activation	/forceset/extobl_l/normalized_tendon_force	/forceset/fdb_l/activation	/forceset/fdb_l/normalized_tendon_force	/forceset/fdl_l/activation	/forceset/fdl_l/normalized_tendon_force	/forceset/fhl_l/activation	/forceset/fhl_l/normalized_tendon_force	/forceset/gaslat_l/activation	/forceset/gaslat_l/normalized_tendon_force	/forceset/gasmed_l/activation	/forceset/gasmed_l/normalized_tendon_force	/forceset/glmax2_l/activation	/forceset/glmax2_l/normalized_tendon_force	/forceset/glmed2_l/activation	/forceset/glmed2_l/normalized_tendon_force	/forceset/glmin2_l/activation	/forceset/glmin2_l/normalized_tendon_force	/forceset/grac_l/activation	/forceset/grac_l/normalized_tendon_force	/forceset/iliacus_l/activation	/forceset/iliacus_l/normalized_tendon_force	/forceset/intobl_l/activation	/forceset/intobl_l/normalized_tendon_force	/forceset/obtext_l/activation	/forceset/obtext_l/normalized_tendon_force	/forceset/pect_l/activation	/forceset/pect_l/normalized_tendon_force	/forceset/perbrev_l/activation	/forceset/perbrev_l/normalized_tendon_force	/forceset/perlong_l/activation	/forceset/perlong_l/normalized_tendon_force	/forceset/pertert_l/activation	/forceset/pertert_l/normalized_tendon_force	/forceset/piri_l/activation	/forceset/piri_l/normalized_tendon_force	/forceset/popli_l/activation	/forceset/popli_l/normalized_tendon_force	/forceset/psoas_l/activation	/forceset/psoas_l/normalized_tendon_force	/forceset/quadfem_l/activation	/forceset/quadfem_l/normalized_tendon_force	/forceset/recabd_l/activation	/forceset/recabd_l/normalized_tendon_force	/forceset/recfem_l/activation	/forceset/recfem_l/normalized_tendon_force	/forceset/sart_l/activation	/forceset/sart_l/normalized_tendon_force	/forceset/semimem_l/activation	/forceset/semimem_l/normalized_tendon_force	/forceset/semiten_l/activation	/forceset/semiten_l/normalized_tendon_force	/forceset/soleus_l/activation	/forceset/soleus_l/normalized_tendon_force	/forceset/tfl_l/activation	/forceset/tfl_l/normalized_tendon_force	/forceset/tibant_l/activation	/forceset/tibant_l/normalized_tendon_force	/forceset/tibpost_l/activation	/forceset/tibpost_l/normalized_tendon_force	/forceset/tricox_l/activation	/forceset/tricox_l/normalized_tendon_force	/forceset/vasint_l/activation	/forceset/vasint_l/normalized_tendon_force	/forceset/vaslat_l/activation	/forceset/vaslat_l/normalized_tendon_force	/forceset/vasmed_l/activation	/forceset/vasmed_l/normalized_tendon_force	/forceset/shoulder_flexionAct_r/activation	/forceset/shoulder_adductionAct_r/activation	/forceset/shoulder_rotationAct_r/activation	/forceset/elbow_flexionAct_r/activation	/forceset/shoulder_flexionAct_l/activation	/forceset/shoulder_adductionAct_l/activation	/forceset/shoulder_rotationAct_l/activation	/forceset/elbow_flexionAct_l/activation	/forceset/addbrev_r	/forceset/addlong_r	/forceset/addmagMid_r	/forceset/bflh_r	/forceset/bfsh_r	/forceset/edl_r	/forceset/ehl_r	/forceset/ercspn_r	/forceset/extobl_r	/forceset/fdb_r	/forceset/fdl_r	/forceset/fhl_r	/forceset/gaslat_r	/forceset/gasmed_r	/forceset/glmax2_r	/forceset/glmed2_r	/forceset/glmin2_r	/forceset/grac_r	/forceset/iliacus_r	/forceset/intobl_r	/forceset/obtext_r	/forceset/pect_r	/forceset/perbrev_r	/forceset/perlong_r	/forceset/pertert_r	/forceset/piri_r	/forceset/popli_r	/forceset/psoas_r	/forceset/quadfem_r	/forceset/recabd_r	/forceset/recfem_r	/forceset/sart_r	/forceset/semimem_r	/forceset/semiten_r	/forceset/soleus_r	/forceset/tfl_r	/forceset/tibant_r	/forceset/tibpost_r	/forceset/tricox_r	/forceset/vasint_r	/forceset/vaslat_r	/forceset/vasmed_r	/forceset/addbrev_l	/forceset/addlong_l	/forceset/addmagMid_l	/forceset/bflh_l	/forceset/bfsh_l	/forceset/edl_l	/forceset/ehl_l	/forceset/ercspn_l	/forceset/extobl_l	/forceset/fdb_l	/forceset/fdl_l	/forceset/fhl_l	/forceset/gaslat_l	/forceset/gasmed_l	/forceset/glmax2_l	/forceset/glmed2_l	/forceset/glmin2_l	/forceset/grac_l	/forceset/iliacus_l	/forceset/intobl_l	/forceset/obtext_l	/forceset/pect_l	/forceset/perbrev_l	/forceset/perlong_l	/forceset/pertert_l	/forceset/piri_l	/forceset/popli_l	/forceset/psoas_l	/forceset/quadfem_l	/forceset/recabd_l	/forceset/recfem_l	/forceset/sart_l	/forceset/semimem_l	/forceset/semiten_l	/forceset/soleus_l	/forceset/tfl_l	/forceset/tibant_l	/forceset/tibpost_l	/forceset/tricox_l	/forceset/vasint_l	/forceset/vaslat_l	/forceset/vasmed_l	/forceset/shoulder_flexionAct_r	/forceset/shoulder_adductionAct_r	/forceset/shoulder_rotationAct_r	/forceset/elbow_flexionAct_r	/forceset/shoulder_flexionAct_l	/forceset/shoulder_adductionAct_l	/forceset/shoulder_rotationAct_l	/forceset/elbow_flexionAct_l	lambda_cid33_p0	lambda_cid34_p0	/forceset/addbrev_r/implicitderiv_normalized_tendon_force	/forceset/addlong_r/implicitderiv_normalized_tendon_force	/forceset/addmagMid_r/implicitderiv_normalized_tendon_force	/forceset/bflh_r/implicitderiv_normalized_tendon_force	/forceset/bfsh_r/implicitderiv_normalized_tendon_force	/forceset/edl_r/implicitderiv_normalized_tendon_force	/forceset/ehl_r/implicitderiv_normalized_tendon_force	/forceset/ercspn_r/implicitderiv_normalized_tendon_force	/forceset/extobl_r/implicitderiv_normalized_tendon_force	/forceset/fdb_r/implicitderiv_normalized_tendon_force	/forceset/fdl_r/implicitderiv_normalized_tendon_force	/forceset/fhl_r/implicitderiv_normalized_tendon_force	/forceset/gaslat_r/implicitderiv_normalized_tendon_force	/forceset/gasmed_r/implicitderiv_normalized_tendon_force	/forceset/glmax2_r/implicitderiv_normalized_tendon_force	/forceset/glmed2_r/implicitderiv_normalized_tendon_force	/forceset/glmin2_r/implicitderiv_normalized_tendon_force	/forceset/grac_r/implicitderiv_normalized_tendon_force	/forceset/iliacus_r/implicitderiv_normalized_tendon_force	/forceset/intobl_r/implicitderiv_normalized_tendon_force	/forceset/obtext_r/implicitderiv_normalized_tendon_force	/forceset/pect_r/implicitderiv_normalized_tendon_force	/forceset/perbrev_r/implicitderiv_normalized_tendon_force	/forceset/perlong_r/implicitderiv_normalized_tendon_force	/forceset/pertert_r/implicitderiv_normalized_tendon_force	/forceset/piri_r/implicitderiv_normalized_tendon_force	/forceset/popli_r/implicitderiv_normalized_tendon_force	/forceset/psoas_r/implicitderiv_normalized_tendon_force	/forceset/quadfem_r/implicitderiv_normalized_tendon_force	/forceset/recabd_r/implicitderiv_normalized_tendon_force	/forceset/recfem_r/implicitderiv_normalized_tendon_force	/forceset/sart_r/implicitderiv_normalized_tendon_force	/forceset/semimem_r/implicitderiv_normalized_tendon_force	/forceset/semiten_r/implicitderiv_normalized_tendon_force	/forceset/soleus_r/implicitderiv_normalized_tendon_force	/forceset/tfl_r/implicitderiv_normalized_tendon_force	/forceset/tibant_r/implicitderiv_normalized_tendon_force	/forceset/tibpost_r/implicitderiv_normalized_tendon_force	/forceset/tricox_r/implicitderiv_normalized_tendon_force	/forceset/vasint_r/implicitderiv_normalized_tendon_force	/forceset/vaslat_r/implicitderiv_normalized_tendon_force	/forceset/vasmed_r/implicitderiv_normalized_tendon_force	/forceset/addbrev_l/implicitderiv_normalized_tendon_force	/forceset/addlong_l/implicitderiv_normalized_tendon_force	/forceset/addmagMid_l/implicitderiv_normalized_tendon_force	/forceset/bflh_l/implicitderiv_normalized_tendon_force	/forceset/bfsh_l/implicitderiv_normalized_tendon_force	/forceset/edl_l/implicitderiv_normalized_tendon_force	/forceset/ehl_l/implicitderiv_normalized_tendon_force	/forceset/ercspn_l/implicitderiv_normalized_tendon_force	/forceset/extobl_l/implicitderiv_normalized_tendon_force	/forceset/fdb_l/implicitderiv_normalized_tendon_force	/forceset/fdl_l/implicitderiv_normalized_tendon_force	/forceset/fhl_l/implicitderiv_normalized_tendon_force	/forceset/gaslat_l/implicitderiv_normalized_tendon_force	/forceset/gasmed_l/implicitderiv_normalized_tendon_force	/forceset/glmax2_l/implicitderiv_normalized_tendon_force	/forceset/glmed2_l/implicitderiv_normalized_tendon_force	/forceset/glmin2_l/implicitderiv_normalized_tendon_force	/forceset/grac_l/implicitderiv_normalized_tendon_force	/forceset/iliacus_l/implicitderiv_normalized_tendon_force	/forceset/intobl_l/implicitderiv_normalized_tendon_force	/forceset/obtext_l/implicitderiv_normalized_tendon_force	/forceset/pect_l/implicitderiv_normalized_tendon_force	/forceset/perbrev_l/implicitderiv_normalized_tendon_force	/forceset/perlong_l/implicitderiv_normalized_tendon_force	/forceset/pertert_l/implicitderiv_normalized_tendon_force	/forceset/piri_l/implicitderiv_normalized_tendon_force	/forceset/popli_l/implicitderiv_normalized_tendon_force	/forceset/psoas_l/implicitderiv_normalized_tendon_force	/forceset/quadfem_l/implicitderiv_normalized_tendon_force	/forceset/recabd_l/implicitderiv_normalized_tendon_force	/forceset/recfem_l/implicitderiv_normalized_tendon_force	/forceset/sart_l/implicitderiv_normalized_tendon_force	/forceset/semimem_l/implicitderiv_normalized_tendon_force	/forceset/semiten_l/implicitderiv_normalized_tendon_force	/forceset/soleus_l/implicitderiv_normalized_tendon_force	/forceset/tfl_l/implicitderiv_normalized_tendon_force	/forceset/tibant_l/implicitderiv_normalized_tendon_force	/forceset/tibpost_l/implicitderiv_normalized_tendon_force	/forceset/tricox_l/implicitderiv_normalized_tendon_force	/forceset/vasint_l/implicitderiv_normalized_tendon_force	/forceset/vaslat_l/implicitderiv_normalized_tendon_force	/forceset/vasmed_l/implicitderiv_normalized_tendon_force	gamma_cid33_p0	gamma_cid34_p0
0	-0.06246250128596866	0.02295743922740587	0.1110291167300541	0.1610263828088753	0.8972213170155158	-0.006744325871262893	-0.2319645838556584	0.01359330861576534	-0.02501242544980932	0.5172057140392834	-0.03735237793843654	0.07212342694481053	-0.0148105399533608	-0.05547837555387344	-0.08797783643214696	0.2192821948111366	0.0730919689794728	-0.2192821948111365	-0.07309196897947279	-0.3896405449761001	-0.01367576796914278	0.02473037295870456	0.1464152257350929	-0.1734803488606005	-0.02190545101579416	0.2101803266751536	0.0306761019503095	0.5508148064370779	0.9317698402034507	0.1254934142784727	0.1363423759621664	0.6039992264147243	0.1052129516859014	0.06387029739907674	-0.5497643714909121	0.4896736387906747	1.698435104958295	-0.04398669204569362	0.01505182646919549	-0.98928092226453	-1.238883416357814	-0.9984244763883123	0.09226828031266457	0.32136723431238	-2.724228325883019	0.481873694439359	0.8709974329919061	-0.6825131982512218	1.517703890518462	2.126576895429693	-1.517703890518462	-2.126576895429693	-0.3587014994117423	-0.1802652442288129	0.07109718672992901	-0.2875944263658187	0.1296797817193676	-0.2864980975434382	-2.428353605301775	-0.7771840447208782	-0.1905337647735125	0.3305484416267918	1.476589501453378	-0.9024295350131011	5.722345889568938	0.3439095108848972	0.03554593495059211	0.04261802480144949	0.02059304184866081	0.02275828127897668	0.04589207558572553	0.0406524008911012	0.02726766482525813	0.0282612029879754	0.001079448594141917	0.04157209227121195	0.3765036864683728	0.3668606189683242	0.3244768654191012	0.3570464276201437	0.1883289486792631	0.1657371323707702	0.001549003484931854	0.04498069615843411	0.06718047461831493	0.1115143296106512	0.001033264285194903	0.05141244307719641	0.001007288508955714	0.01177980385113793	0.001003011833416711	0.09406301805621432	0.001001823707867056	0.103257357337523	0.01844822051557476	0.02847753958935977	0.001935888227157757	0.02738089706851122	0.002306789906988325	0.02593165372866352	0.01899999073306621	0.04071038003077142	0.001026048763133744	0.01000257223493084	0.04919556746533962	0.06020532161841539	0.0808805467388502	0.0609220951787891	0.02335870328821028	0.02854933620582328	0.08983372765879125	0.08759040266114469	0.05092828551537075	0.03887060017388069	0.4488448382890274	0.4376008078062122	0.01664697272055505	0.03048601799216479	0.001241428247448898	0.02749256517467659	0.001070687818443261	0.01518838171648637	0.1140166000838891	0.08495149786298177	0.001003520522119598	0.01880287796539718	0.001066923677110215	0.009946229196118183	0.001054241624442376	0.02857122533385791	0.02687503938164771	0.04881481566800085	0.01720567190023404	0.02773654954043538	0.001000548308049525	0.02937912971141152	0.001139763571598244	0.003745557314340358	0.3315898728595813	0.3263151212314703	0.001003629865228194	0.02543701938606068	0.05642822177465968	0.07731935241895271	0.03525615948778129	0.03882829838461722	0.02082709996514345	0.01497173884629226	0.02477672689973908	0.02131255529603359	0.0010038223487076	0.03049126180914388	0.001003677487239175	0.02942780782526037	0.001000529308266947	0.005740701955334328	0.00100215729587139	0.001062995447229432	0.1713350818156596	0.1736718221616842	0.001163988539618491	0.01283129255113683	0.001235674309032785	0.01863013540793202	0.03148373490859743	0.03380761751561682	0.001001419729275057	0.02789659991132689	0.04755815017926693	0.1218734423668069	0.02456443391285708	0.07428611129678404	0.1428101048280723	0.1103835390600267	0.3721813516127917	0.2772421976829232	0.4124466386945442	0.2958169992954874	0.001000283747093632	0.004332040398679841	0.001002879112781072	0.008807978221115167	0.3950409233736926	0.3065942061830854	0.001005622457243796	0.02325805491181733	0.4250914884178262	0.4484656554986559	0.001001267683336962	0.0162265059070458	0.001007049963108435	0.01107765667953777	0.001009887141670733	0.01431267014236645	0.3622272525583889	0.359061662152732	0.2847686826937954	0.2150647138901564	0.001025664308365201	0.01105174067582466	0.001003691984496327	0.001387462787196857	0.2670130124177148	0.2433872770318272	0.00702285617471032	0.02677820423690365	0.001001916136012584	0.004153217854263281	0.001002387714180433	0.01816275005996886	0.1831043623472083	0.2460533682598337	0.121054933359297	0.1453558249419849	0.001001678932106304	0.003595065218090163	0.001003354476049234	0.005504858630315182	0.3454013296657186	0.2427053077973814	0.5007774758254967	0.4435815155383093	0.00101430956463959	0.009138384085060278	0.0426277716228752	0.06780462139004412	0.001001432180005882	0.02667609287398934	0.001001614368615074	0.009633780146357233	0.001000689675091272	0.004545814904905758	0.001001236119261435	0.005877842695856607	-0.01906581179529557	0.02066821286560953	-0.008674833544629923	0.001713443937501362	-0.03828667664948023	-0.005477585845612013	0.001494551986639524	0.007414535549184199	0.02963173861853788	0.007675439527680798	0.04238868281237338	0.02625101566417842	0.0010577474272739	0.3838308759692131	0.2984518918406009	0.1672726409385253	0.001015331317760544	0.06435166421740542	0.00102941608297367	0.001007037676271316	0.001003538241442239	0.001002170023362249	0.01817573816605867	0.001011392483145085	0.001011238775487073	0.01462883568390844	0.001023509053529269	0.00103501690094589	0.0601485945386171	0.02321186201197848	0.1673769061697273	0.1060038657012712	0.4678693098030379	0.001014792528372631	0.001134871912544838	0.001008621967576548	0.001075893332686693	0.001004905549042075	0.001005872463828046	0.001027856536591572	0.042809507154364	0.02664548949001776	0.001000641140428277	0.001020704261099379	0.274516601232357	0.001003443065966102	0.001019254837578021	0.05295983428612196	0.03118631337628092	0.03650520591921926	0.001005672853410153	0.001005363709054261	0.001000719096240088	0.001003005802905865	0.1853298514712967	0.001002126187791118	0.001003410690912025	0.03604942666851018	0.001001941032363506	0.1087130264581098	0.03319200027421323	0.1800101085914194	0.3752721796587226	0.4045251604887535	0.001000355977776897	0.001001590340438204	0.2228557629040985	0.001007866129215765	0.4279094853279963	0.001001775727424333	0.001008857918395915	0.001013804401793741	0.5300004082333304	0.3657374833546636	0.001017648543437569	0.001004677723629763	0.2721918004577352	0.01319465888268994	0.001002307923041376	0.001003312096365938	0.1270928175278843	0.1207724071827115	0.001002404497922195	0.001004684774425952	0.3601480485326793	0.3911667750544345	0.001000858681376341	0.001048637625248725	0.001001659032322883	0.001001908052930255	0.001000786791063991	0.001001455076050508	-0.02377664659536407	0.0214792710423427	-0.009222636926072416	0.005058611444621797	-0.04721594355818817	-0.009406865712933529	0.000813664675003028	0.005852881087012955	-1.872595533435665	-2.874379916629045	-0.4075036763670212	-0.7222383818991126	-0.3014731078836068	-0.2965305819943199	-0.1219667631234851	0.3692989408693547	0.2319263491670865	-1.022486794157641	-0.03440033012836174	-0.1266140354087208	0.06244830268602711	0.02357752061710793	-0.5765145274250649	-0.6984322379304573	-0.04647933270726337	0.03330603719354987	0.0982402210122172	-0.3502313977864207	0.01934571808189102	-2.614702145455027	-1.534788498508588	-0.04925852913681418	1.917310209158867	1.410457823194753	-0.1242220494551183	-0.9503001995572709	-0.1614117781586942	-0.007882861908967649	-4.203004169724551	0.006649264901033718	0.07392771570703272	-0.01753338610396209	0.4635059624189938	0.440997362268065	-0.1114151683058379	0.04831450439265492	0.2330622884066167	0.05920518562011588	-2.502097431605658	1.164942234992682	0.4815473346756907	0.6124224105297472	0.08603541497001117	0.154687705743401	0.004427351090602613	-0.008492422743971918	0.4225687664601286	0.05397079398327279	0.06288023281512606	0.2648191001771036	0.08684586920253465	1.982110149305785	0.2223224762664479	1.595189828108227	-1.479029900709422	-1.919819141492449	-0.01488820083313074	-0.04268943516648117	-5.256858072209987	0.0139784188057842	0.2707126959537714	0.1018498695303404	0.03016608019612508	0.007735828505097978	4.744752372849164	1.820922372688299	0.1194595342447794	-0.04021163414397382	-0.2176788303484578	0.4452633627254284	0.03951944544300128	0.01452434683455541	-2.234938048699927	-0.04372464214341668	-0.01947748036455072	-0.01066978900382451	-0.7648826556672491	-2.79235031951544	0.1105135386630859	-1.612852786338752	-0.04859954790679098	0.03523150732788228	0.01826309192891916	0.02102009944985848	6.025331506709532e-16	1.553350091455049e-15
0.01	-0.06133135760352601	0.01745373459451093	0.1147610238686256	0.1782886415237221	0.8969534131877201	-0.006497523423208082	-0.241964137079675	0.001451841982947941	-0.03502216401355443	0.51727671507852	-0.03318167610374718	0.04292864690611507	-0.009806547530491141	-0.04663492132508014	-0.09378164978070591	0.2353482572779896	0.09791222674029097	-0.2353482572779895	-0.09791222674029099	-0.3937791802647064	-0.01570843395272208	0.02523237690722511	0.1418907848343036	-0.1720662013067061	-0.02485002933938305	0.1828172801779911	0.01690240835126633	0.5498792069508939	0.9349359564391539	0.1373473036606166	0.1171295470455165	0.6635109266334723	0.109302518764073	0.1670861854322039	-0.548878551352351	0.2569693597426146	1.753037410001612	-0.008946833172824478	0.03364765677976258	-0.9982046943384444	-1.18348339439549	-1.002026400847245	-0.1041404697486346	0.4966745174506921	-3.055903029823807	0.5106036884240777	0.89693595642207	-0.4785992513643699	1.72711334409574	2.770780947642243	-1.72711334409574	-2.770780947642243	-0.4588640795589292	-0.2264045964814287	0.03311611927300032	-0.6104545062235862	0.1559190493177789	-0.3013583735687557	-3.042434466011573	-1.847427272167027	-0.01410008983391439	0.2879986437777343	0.8727579923737416	-2.741944183239374	6.1628543069731	0.4176998399012087	0.04210576774387346	0.04735090441769521	0.02124338587721626	0.02228449942666909	0.0542214251732959	0.04522397912523767	0.02809435407689951	0.02611234802079459	0.001062033644523404	0.04012837491354934	0.3797124001410362	0.3736590688292133	0.3236604179146966	0.3689208049764903	0.1769670961665292	0.1546183281838963	0.001288559104251245	0.04456274527058883	0.06341991077799963	0.109747319024075	0.001029460499876858	0.05242555650096739	0.00100682195384209	0.01205973598615694	0.001003100473932144	0.08648908869166511	0.001001892435491985	0.09391317445694584	0.02205852003477467	0.03124070557954949	0.00148209694356956	0.02785164154345358	0.001671808820597914	0.02708954222212744	0.02019171802820419	0.04065420697618777	0.00102212502512573	0.01018132464183159	0.02717246253519604	0.03979106632545567	0.08414894658437971	0.05381819911237473	0.02710473509144973	0.03125308899655366	0.116759241535121	0.09448928136949636	0.06999169711185363	0.04677217029758712	0.4505214917246002	0.434042402761486	0.009163916994181662	0.02293148420025048	0.001174356271715415	0.02561355090747372	0.001039771579466749	0.01513438573065681	0.0901958726458022	0.06073118176860863	0.001003924321082227	0.01887902282288518	0.001947154130937135	0.01163229913287744	0.001038545020767786	0.028371054573408	0.03113291146968854	0.04998997324996653	0.02064727816787824	0.02986930005784729	0.00100059745889169	0.02756341309543392	0.001079051494074117	0.004213407667332395	0.3241006824031932	0.3434728637613368	0.001003350537232832	0.02642153824164886	0.03958511946484718	0.06152487406009739	0.05343518315977388	0.05645354305667102	0.0330472813014311	0.02314344047904869	0.03841317726148273	0.03166040144006117	0.001004772914026798	0.03194707304350793	0.007506102884385754	0.03788314195565099	0.001000593222189695	0.005899146464175508	0.001002453060539302	0.0009585136339107755	0.1780124593791133	0.17728198277475	0.001084537854036961	0.01326288508026046	0.001121617379345529	0.01909915307096864	0.03446652002573121	0.03650040924710515	0.001001563388269101	0.02885169077628739	0.08671273362075071	0.1431210884882885	0.02455832184663453	0.07508591285255407	0.158432311693096	0.1253411648711737	0.3697374446941001	0.2601335232837901	0.4053655708066303	0.2739530068376477	0.00100029316142238	0.004232728563502404	0.001002098372474234	0.008195662302573133	0.3211091582078213	0.2535674140143427	0.001006313445991365	0.02344626046579484	0.4240433438032146	0.4488671342879865	0.001001456682437076	0.01722104442663578	0.001007304086409754	0.01134891223006559	0.001010984926464056	0.0146182196933337	0.4170842373659751	0.398522859804042	0.3122409154550709	0.2298998093972805	0.001021488927314125	0.01201329522236883	0.001003884584727818	0.001005081748279313	0.2674692616137163	0.2394414696049082	0.01291567700581553	0.03306220103994342	0.001001951431495746	0.00418486948011291	0.001002663630434948	0.01832249740444997	0.148771118329072	0.2159326965208445	0.1202752863958102	0.1444110673450439	0.001001925711331686	0.003379623252449259	0.001003772021434185	0.005397245915766125	0.346589144829751	0.2323858594453401	0.4601982803454638	0.4151765157910574	0.001007651059525038	0.01017145780477716	0.02343934163236435	0.05043834854206353	0.001001421500702564	0.02613182118491583	0.001001610933866693	0.009961147157578683	0.001000674701933237	0.00473147987807137	0.001001230925624546	0.006074825610379102	-0.02025144228571368	0.02153748559962951	-0.009222433024345346	0.002799764261364	-0.04641738981387488	-0.009917924392971263	0.0006492155410055641	0.003981816674586494	0.06712161990017709	0.03404227140755223	0.08326525364755125	0.03141294656795037	0.001032194493992221	0.3888863208686438	0.3429635591998155	0.1501643167696669	0.001018556252809419	0.05368471080305453	0.001022189564657247	0.001005743087794339	0.001002900380416246	0.001001789610529992	0.03280403763713596	0.00100612194913567	0.001006069742066635	0.02736171521633184	0.001013415235678267	0.001018582406887773	0.1128059193933959	0.03827666743017808	0.1424028986370108	0.08295660902041328	0.4419754868595497	0.0010177940762219	0.001078807280760094	0.001006719157695421	0.1021538577887873	0.001003869890763218	0.004438133741343065	0.001017427533090878	0.03012471396876271	0.02257892894626552	0.001000654927166156	0.00101173152817528	0.3394400670380065	0.001002735611897514	0.033886625725856	0.0944859874385636	0.06045045862282164	0.06930505170301342	0.001005837700273296	0.02567301706320554	0.001000609511072986	0.001002553608712016	0.1919988826227942	0.001001553483068153	0.001002355410888722	0.03953068741298928	0.001001519862685267	0.161025503707341	0.01714494719502866	0.1849910880796716	0.3550135043641572	0.3769063427839065	0.001000258100052223	0.001001028274574332	0.1149987460732435	0.001006327269726437	0.4161856806902938	0.001001549842031349	0.001006477636426606	0.001010708502118244	0.5357628644937186	0.3652991405037483	0.001016715958680863	0.001003583543108327	0.2648819342700291	0.02439522983881183	0.001001717618910455	0.001002645056681662	0.06405178226480189	0.1177077688701653	0.001001994722085043	0.001003801935546981	0.3390346107185359	0.3456513450717083	0.001000605418047526	0.001025449909310905	0.001001200012883455	0.001001352948133578	0.00100055109962988	0.001001031298261364	-0.018616909328426	0.02245332997947146	-0.009769869382675159	0.002079006838643936	-0.05390925998281756	-0.01476710988436322	-0.0003276802118263481	-0.0009477537299671719	-2.644492541117941	-2.537739120356981	1.240876873319304	0.5445666932475107	1.093648601216841	-0.1343700007381245	-0.158999360069085	0.884303294450161	1.926604083248562	-1.190433719162754	-0.04717811372298842	-0.256248401674013	0.1261750604393516	0.02851063260777581	-0.8762033258927641	-1.091314655863761	0.5433760822920062	0.05676254749804229	0.1355443172517179	0.291181285976791	0.01871140653255629	-1.530799526397979	0.03772456296411021	0.5508878179902603	-0.2279874395612585	0.2617523063548998	-0.621455800162549	-0.5751018346158036	-0.2011038268456691	-0.003162751212474343	-0.7750891742275652	0.007617172378879374	0.2543792332215019	-0.0195793275983857	-0.2096665047044649	0.017310867326858	-0.2201110463539237	0.04634671528989664	2.835082698285475	0.1253828671543664	-0.7482299783716153	2.293049929073355	1.11712875044616	1.403732696603473	0.1742444019407179	1.413489134695292	0.02093522324773982	-0.01258032810175876	0.2797190460077232	0.03906283153336852	0.04285943409061992	0.2789724733109178	0.1016396760554826	2.248820142794298	-0.08014710817956301	1.394556236222532	-1.945717286715752	-2.450688625035234	-0.006852203368107512	-0.06810281352712087	-5.546812963389655	0.01907131896344899	-0.1916238671734384	0.09797590573856281	0.02407079161423268	0.04117480272731031	3.034512664804413	1.11182691613698	0.0865106364443691	-0.0350228224303577	-0.6199288402712408	0.7833668984466029	-0.01604062040303589	0.01639513077550282	-3.902004223811459	-0.1473584468861771	-0.0242102316346248	-0.01173773135392228	-1.286843898619572	-2.885043155062418	0.1058126446289502	-1.682277307670386	-0.05724330068405547	0.03435138486514325	0.02075908466620393	0.02093606464998442	2.373325818017994e-16	7.387544168414805e-16
0.02	-0.05902622265046972	0.0120218282750734	0.1161737353412864	0.1960675464487189	0.8970553251588708	-0.006084592862907512	-0.2516801771784205	-0.009957828955940811	-0.04502301675648494	0.5146014566986449	-0.02774085989291857	0.01218185938897972	-0.004764888219083894	-0.03755480555232468	-0.09755681705751036	0.2544565565179234	0.1271737137504837	-0.2544565565179234	-0.1271737137504837	-0.3986145969922668	-0.01820659277865912	0.02546894567014507	0.1343429205619901	-0.1703065814690785	-0.0279114346150616	0.1493680619173054	-0.00366989543461644	0.5501825254929874	0.9372362898442831	0.1425199664739142	0.08546733359892897	0.7269135156100344	0.1124408671869613	0.298668551521787	-0.5354047087994258	0.02583450560853996	1.801764346988289	0.02997646774350217	0.04827744891834732	-0.9325782972103162	-1.092524277572072	-0.9966473122253955	-0.4569836035096939	0.5753901095402393	-3.034629821570999	0.4894070721474004	0.9183297417844409	-0.2767839839003189	2.126151245134628	3.014822745304609	-2.126151245134628	-3.014822745304609	-0.4980577872025708	-0.2733638127003714	0.01801014961022439	-0.8922791006706655	0.1987742384661086	-0.3098634879617728	-3.645587958006408	-2.136906082088795	0.05724984088197362	0.1573918755119498	0.1403441876841217	-3.39230644100064	6.50052364113172	0.1536657798282636	0.06265116010741237	0.06517150774189841	0.03410329231627004	0.03199130878012522	0.07691643778482658	0.06008256984555684	0.03097501812981305	0.02555121118728725	0.001040547407860503	0.03854765203662917	0.3835117271386836	0.3824249301201611	0.3379774146278224	0.391251608508041	0.1632265505235644	0.1421452644686029	0.001159835490988131	0.04407736855832853	0.05651983803305632	0.1058001551818209	0.001023944529841091	0.05365595785340712	0.0010059411746985	0.01227205102771509	0.001002825679764402	0.07778031193019942	0.001001736478692231	0.0830128578666719	0.03089031874095381	0.0382303322661359	0.001252144589160923	0.02843454181253451	0.001350846050809222	0.02868667686512084	0.02690703252565543	0.04557769573244926	0.00101511474340408	0.0104229332302679	0.01493691915947197	0.02833631882523459	0.1083755005908217	0.06015089199283928	0.03616463907946373	0.03878466717977597	0.1213033712476233	0.08922159442846501	0.06983320605200169	0.04594356839714603	0.4435939341448498	0.4244917549895131	0.005281633294173091	0.01869407578404444	0.001112780612879635	0.02373623360648758	0.00102336683872985	0.01512019837312526	0.1180663157999351	0.06676911187688071	0.001003608027884453	0.01893597072860636	0.004096841638297747	0.01485567309208191	0.001025482934491055	0.02823806754964188	0.02731459619465341	0.04499764440033941	0.02044854670317275	0.02871792940922333	0.001000628918645522	0.02560925095504822	0.001044212450924219	0.004694314601821199	0.3407156487102335	0.3757487048115554	0.00100285703771704	0.02769836236228496	0.04533443989025444	0.06052611808739614	0.0814359699444005	0.08334816155918987	0.05288010374359374	0.03660102902662672	0.06048603953398902	0.04831892679465716	0.001005330421185241	0.03335850124871725	0.02274703280357614	0.0552397908063776	0.00100057034224486	0.006032879871693096	0.001002374655903183	0.0008078611215542724	0.1846364345100987	0.1788713168789326	0.001044529852477224	0.0137468515756425	0.001064056202799464	0.01972604677571287	0.0376673331922275	0.03949173152564232	0.001001424489115554	0.02987874087775511	0.1291722421236911	0.1664778665787681	0.01680735102814982	0.07232747027185032	0.1696205857158938	0.1382390818265048	0.3614739383284141	0.2382676057966376	0.3916829274657848	0.2468490412955876	0.001000248902287269	0.004157435588005927	0.001001427023831774	0.007679340650868786	0.2308948402418336	0.1916916948782703	0.001005888952122603	0.02354765383056109	0.4196213538092517	0.4446090395734713	0.001001438133604279	0.01820438544883518	0.00100624034968862	0.01155878774591856	0.001009984835812406	0.01489218061769367	0.4548545098849578	0.4174924255966518	0.3297522574280772	0.2366158559609054	0.001018935678519422	0.01305513863231842	0.001003433469648029	0.0007118413627732464	0.2651957979454073	0.2300197765216843	0.02131392668236187	0.04188216021711734	0.001001673768109957	0.004175375443603678	0.00100246782945044	0.01847005284952678	0.1009666868739004	0.1657571252893338	0.1185519163114932	0.1423660246114339	0.001001844046046382	0.003098874207978084	0.001003539046095971	0.005252404454278185	0.340388805590928	0.2172116921474189	0.4173137710568571	0.3859527819345117	0.001004196696844982	0.01144886576461247	0.01290712602259862	0.037721564748376	0.001001186537118535	0.02559145664478543	0.001001331523646339	0.01040299764263478	0.001000549313263605	0.004998780237469856	0.001001016333206725	0.006347755612763155	-0.01720682760456101	0.02247661580238868	-0.00976978782198565	0.001175467965332973	-0.0535898384850927	-0.01497153335637747	-0.0003934598654253408	-0.001696179494932824	0.1046115011818163	0.06040910328742366	0.1241418244827288	0.03657487747172231	0.001006641560710543	0.3939417657680745	0.3874752265590299	0.1330559926008084	0.001021781187858294	0.04301775738870364	0.001014963046340823	0.001004448499317362	0.001002262519390252	0.001001409197697734	0.04743233710821325	0.001000851415126256	0.001000900708646195	0.04009459474875523	0.001003321417827266	0.001002147912829655	0.1654632442481747	0.05334147284837768	0.1174288911042944	0.05990935233955539	0.4160816639160617	0.00102079562407117	0.001022742648975352	0.001004816347814291	0.2032318222448879	0.001002834232484361	0.007870395018858084	0.001006998529590179	0.01743992078316142	0.01851236840251328	0.001000668713904031	0.001002758795251176	0.404363532843656	0.001002028157828926	0.06675399661413398	0.1360121405910052	0.08971460386936235	0.1021048974868076	0.001006002547136455	0.05034067041735683	0.001000499925905889	0.001002101414518167	0.1986679137742917	0.001000980778345187	0.001001300130865419	0.04301194815746839	0.00100109869300703	0.2133379809565721	0.001097894115844084	0.1899720675679238	0.334754829069592	0.3492875250790594	0.001000160222327555	0.00100046620871046	0.007141729242388601	0.001004788410237112	0.4044618760525913	0.001001323956638363	0.001004097354457299	0.001007612602442766	0.5415253207541068	0.3648607976528329	0.001015783373924156	0.00100248936258689	0.257572068082323	0.03559580079493372	0.001001127314779537	0.001001978016997383	0.001010747001719498	0.1146431305576191	0.001001584946247889	0.00100291909666801	0.3179211729043924	0.300135915088982	0.00100035215471871	0.001002262193373084	0.001000740993444028	0.001000797843336902	0.00100031540819577	0.00100060752047222	-0.01345717206148792	0.02342738891660022	-0.0103171018392779	-0.0009005977673339227	-0.06060257640744696	-0.0201273540557929	-0.001469025098655724	-0.007748388546947298	-3.857678523486621	-2.028369661775048	2.210041065224478	1.313879859253634	1.755929389352935	0.0210130447403757	-0.1493678669750061	0.7627812268810823	2.323211584207865	-1.29333869984154	-0.04788549501135845	-0.5626446865442968	0.1059058884197813	0.01005410192493558	-0.8034840068083525	-1.009658979869821	0.7988128065720749	0.05573719602126821	0.1860894509181074	0.6457009643826096	0.03191695438900248	-0.8228005869072961	1.152529290867201	0.9163065493615798	-0.5160029207177333	-0.3355765816347533	-1.32267059490442	-0.2868751244156175	-0.1610723849153311	7.886375053098601e-05	1.848645070804493	0.002809874546201577	0.3813885201960787	-0.004096638767303968	-0.7699913238995651	-0.2158268709391132	-0.1391042731874572	0.05092582069201065	3.256681992477021	0.1176662386297018	0.4570470456251503	3.018817001085694	1.538724717640009	1.874558252643429	0.07715880913912684	1.934950649810599	-0.0005148691739316721	-0.01772656255154082	0.01840346468350215	0.06444558723495356	0.09445544115664836	0.3245252095868758	0.1012377165040001	2.403936543105385	-0.4893263510283107	1.183248056945037	-2.430478518313307	-2.967813758336532	-0.01008442889661371	-0.02349058179894992	-7.026643465675923	-0.00338401903645257	-0.6612020048154008	0.09961037005222136	0.01789007326118261	0.001418103183823212	0.6464260011091237	0.1971125839884644	0.1355173069258718	-0.02238350346167851	-1.312855961609428	0.9524558375522665	0.0312903129712615	0.01208596693080597	-6.245917947204217	-0.2637816694771838	-0.03253889613057331	-0.01811553839158532	-1.735826444843227	-2.956097141374202	0.1593803866867713	-0.6829549754801395	-0.04781811811816013	0.05812820209481027	0.03459016917549415	0.0362095170221682	-1.278679870673544e-16	-7.584125777208802e-17
0.03	-0.05504592515726188	0.0063792516249795	0.1155620885380848	0.2142871579325255	0.8975928022454784	-0.005564728862483484	-0.2603019385675385	-0.02081410155838873	-0.05475025860856852	0.506978526276713	-0.02168356684754991	-0.01722106753178669	-0.0004271986068763513	-0.0277920108664018	-0.09961401905835725	0.2789129842930715	0.1547486274293101	-0.2789129842930715	-0.1547486274293101	-0.4033107349370098	-0.02121392612823762	0.02566477622920784	0.1243172300336736	-0.1679497911728373	-0.03103471674981017	0.1101372262762878	-0.02259961484776283	0.5503306899021404	0.937592144176245	0.1396868259713263	0.05618549379204136	0.7927641948425747	0.1141967735292691	0.4873081792732641	-0.6013424171547113	-0.1473569120722915	1.838213067187924	0.07750347774719689	0.05621095346923029	-0.750237967187972	-1.08627367509243	-0.9483943881613116	-1.044810081978308	0.651547556675557	-2.835131593386063	0.3817150163112427	1.041345524471464	-0.1368585921347206	2.810298693580895	2.487668582344763	-2.810298693580896	-2.487668582344763	-0.4237457499081902	-0.3267885963667707	0.02304812277415168	-1.10243344054059	0.2731294413325201	-0.3133040237489018	-4.192874494552867	-1.759078902230787	-0.04774510954049269	-0.09671759023570689	-0.7188087997841199	-2.499645403353741	6.604066027471202	0.223360517230945	0.0706322505896832	0.07439120566113964	0.03890888773226186	0.03831194078839177	0.0904823103806157	0.06836918615335846	0.03276899724323531	0.0253406369744682	0.001024117900069329	0.03725889275969283	0.3888248941351428	0.3885231952450848	0.3556246330483052	0.4087540240913971	0.1449399772722285	0.1264584917551862	0.001091867337637774	0.04330859916510513	0.05066256401281136	0.1011400484042235	0.001018986337829519	0.05449412975379031	0.001004967387939203	0.01227652756928239	0.001002394942131432	0.07079628561393467	0.001001476411439183	0.07430901120063078	0.03951328439811297	0.04441162287194565	0.006341141612448948	0.03382619103304615	0.001496685783517804	0.03082056502022254	0.02864646673199392	0.04698260838077141	0.001009687035516821	0.01079119475690964	0.00824885446610535	0.02152467942124729	0.1140280198962544	0.0617385893640149	0.03770003492382648	0.04081383662993839	0.1270320352438732	0.0923813595379443	0.07037952195610049	0.04554079611487462	0.4435644907005455	0.4229438404025953	0.003205029214385217	0.01607391218435311	0.001068796067068187	0.02241715073315173	0.001013962236261807	0.01514212403305841	0.1311098195169393	0.06838122957370038	0.001003639898392675	0.01894373973511889	0.005030354765120686	0.01699727573348242	0.001016203578366844	0.02828973294968143	0.02782314907959986	0.04107885475681813	0.02203709519012326	0.02886797421970085	0.0010005956976727	0.02429539813603186	0.001024808652237766	0.005243658242225942	0.3636996072770785	0.4000285575136948	0.001002382903520458	0.0285596385299642	0.04707082356851307	0.05999487587924231	0.1054918068091107	0.1071998159040664	0.07056641029128834	0.04914826853762311	0.07972030735883456	0.06298855581618479	0.009007169202174235	0.04308300162868935	0.05755454569692084	0.08934337196859526	0.001000629833319723	0.006180943141660978	0.001002560504192508	0.0006082635801036003	0.1914057389337248	0.1771500671548792	0.001023193545445087	0.01429834866943257	0.001033306748998069	0.0205630688047751	0.04088037828810444	0.0429467880427882	0.0010014962467022	0.03096350021354197	0.1679649014455045	0.1897999812306824	0.01336555731170463	0.07009131786257336	0.1799760090761539	0.149508284641622	0.3447424807474064	0.2114135083781478	0.3689432318645764	0.2146675630129231	0.001000210864109941	0.004122839725192061	0.001000956978315428	0.007243110243534949	0.1472396770660469	0.1272387190090135	0.00101217071210581	0.02353783750755467	0.4097537169296403	0.4337165016173267	0.001332001943948058	0.01966783914512395	0.001005489741816774	0.0117997357949543	0.001010391797929997	0.01515913299952727	0.4640953129011103	0.4094460734212372	0.3311614026220662	0.2330806787910046	0.001017970818474138	0.01415321206685086	0.001003262735321297	0.0005093867557409692	0.2613046606992511	0.212945835876215	0.03242762839076959	0.05333127821512659	0.001001469428857831	0.004247592555429785	0.00100262768498981	0.01858911895248172	0.0582373768677038	0.1090239803645191	0.1166888251969737	0.1395860529582864	0.001003166541384232	0.002733366700466493	0.001004421717627883	0.005061960637454102	0.3232152040447164	0.1978188866096408	0.3759637659084915	0.3557670058680169	0.00100232888345644	0.01305834235740271	0.007176285664873066	0.03213393529833852	0.001001003022226398	0.02512810949643302	0.001001053942751938	0.01104041829987289	0.001000426744863876	0.005400371453211283	0.001000803387237473	0.006747928274756858	-0.01237439614231899	0.02318370825968143	-0.01032865451329365	-0.0007112920489398142	-0.05812546188858558	-0.02027624887464142	-0.00153590507642791	-0.006563349616530251	0.0597952347757551	0.03071068540730614	0.09473849220420633	0.03335532409656801	0.001007336768426581	0.4056908033614421	0.3956056603585505	0.1014868131966505	0.001020524936033703	0.0437560615621002	0.00101286416558986	0.00100353557997998	0.001001679462265777	0.001001033648176139	0.05139456802962839	0.02075144086002484	0.002196745201020666	0.02248077439814695	0.001004644914942685	0.001001886882709016	0.08325025977140374	0.0275298294166949	0.1511684130245779	0.0806737659178834	0.4680891281794907	0.001012879416492688	0.001023230354656592	0.001003631436410664	0.1021218458417009	0.00100438278645895	0.004436733491621815	0.001006163323920677	0.03769889859403524	0.02831874022410556	0.00100047009734046	0.001006181925996208	0.4169036940311996	0.001001772154743297	0.03387846541551446	0.1402599409617999	0.09547324002379452	0.1064741517348971	0.03141576793095007	0.1408476873498213	0.001000854037163085	0.001003305977574889	0.2062208321384207	0.001000991623623523	0.001001301295111316	0.04610937150791375	0.001001970467411199	0.2402060503040738	0.01673018103724911	0.2028523686167641	0.2879680177947139	0.2948684715711453	0.001000180634014244	0.001000469176578786	0.004072734168311809	0.001030485385018114	0.3736041566431316	0.00224728587311653	0.001005225751820537	0.001013525092756682	0.4331263858190457	0.3061750225968185	0.001017967809223929	0.001003589061065815	0.250890033555439	0.05316795284401394	0.001001366316229977	0.001003484466588908	0.001005858258894239	0.1134053028673783	0.001007045438152632	0.001007388829289381	0.2619285241557046	0.2744759940523148	0.001000412958588507	0.001002284729052508	0.001000872158532291	0.001000737346372736	0.00100028547185517	0.001000560003605483	-0.006675743944755594	0.02369585619133974	-0.01089676334382833	-0.002446607488509026	-0.06067939367697393	-0.02570008024794929	-0.002731854269608178	-0.01048248859378189	-4.893410796080449	-1.492382604260487	-0.2956357411498453	-0.06863673965677469	0.01539342126304159	-0.06562194229649275	-0.1103570420661216	0.6350858138010581	1.425086182746565	-1.832942627659522	-0.09965775715465995	-0.3610034005609091	0.06372190763853203	-0.00848810566167266	-0.6207153672141444	-0.7659010075567644	0.4754146399740173	0.9389946304127762	0.2438431415850966	-0.3212247331913574	0.04016294501971993	-0.5388066372564275	-0.7735106948711699	-0.4477018025832768	0.9804009346561495	0.2190700875683792	1.206221872502397	-0.2250331051957596	-0.106527821219808	0.003277610038830777	-1.203665109374019	-0.001029817136727242	0.0635523529346044	0.01338380622031765	-0.04068034910871136	0.2132213243657003	-0.1351839795200296	0.05748907322502683	1.976188802123432	0.05830713960219698	-0.539059708760907	1.812567435088529	1.005181195907183	1.112510854896242	1.678624541169336	4.627381816187059	0.02222361945629524	-0.02183496814335733	-0.364505568984905	0.05162009832790369	0.08308301188763129	0.3588847790705789	0.1152691817729821	2.227963795836197	0.02955533059745053	1.082759341657539	-2.930092225928079	-3.451615803428193	0.001914669986563285	-0.05068511262259362	-5.701293533485615	-0.004343672229379734	-1.552863118495391	0.1872932673244796	0.02598915956434898	0.0387085085420136	-2.255463296000492	-0.9185626973348171	0.09729668478232313	-0.01711173171665782	-2.071940103641544	1.306971048277487	-0.004893856127896214	0.01159095991470623	-4.835682049679167	-0.2964090371437935	-0.0401228423789366	-0.02053372626986746	-2.148985682522584	-3.059367506224356	0.1713707079846385	-0.4328669435483848	-0.04455807931323946	0.07261437154159275	0.04684735606548209	0.04576635631281933	-1.940876928966115e-16	1.211173371325378e-16
0.04	-0.04948171442193464	-0.0001696559867279619	0.1132427361833718	0.2327529101407758	0.8986050852771987	-0.004950061747468201	-0.2658542162536738	-0.03183417110128765	-0.06398277111911134	0.4941611030370461	-0.01440032761656611	-0.04430429309481711	0.002941095427488915	-0.01658556848146788	-0.1003380324175177	0.3115658180632592	0.1766772572350608	-0.3115658180632592	-0.1766772572350608	-0.406741030953671	-0.02471607948904448	0.02596775133707568	0.1125027630402236	-0.1648330802315842	-0.03414773678526797	0.0656646655391329	-0.04105229551303832	0.5488250602923912	0.9350920064171677	0.1279070602465834	0.03476274787231728	0.8576839126013556	0.1174249781035333	0.615451199945667	-0.7166709011221375	-0.3157066046937568	1.850992491877056	0.1249376567660619	0.06723807183659843	-0.3186815566137952	-1.125283665662263	-0.8977014439172474	-1.495882167056709	0.8205793466632709	-2.5706895500238	0.2955279565794723	1.20705928158674	-0.01014625556302168	3.765432444142551	1.885565970689453	-3.765432444142551	-1.885565970689453	-0.2448894015862136	-0.3723278149482299	0.03943905937231561	-1.250034393697332	0.3507583674512431	-0.307811068104481	-4.693932977233877	-2.04149833251462	-0.2735089628986392	-0.4138065427035644	-1.648980856746877	-1.820487663567939	6.314331346379841	0.4481254262195322	0.05478031959433746	0.06066810772342917	0.02738099164432631	0.03024090834586076	0.08523923602333851	0.06267042925193071	0.0321915828347763	0.02418889124151129	0.00101625430430447	0.03630105012222949	0.3961882076969636	0.3986909267101306	0.3699559405980109	0.4247096251686364	0.1208099502207409	0.105707876219058	0.001057258918942611	0.04220842594480865	0.04777592967113235	0.09874755253888853	0.001015458439580352	0.05497026432581129	0.001004024048369404	0.01211570267347766	0.001001888005704446	0.06481812237052564	0.001001158573500245	0.06699902463116934	0.04585214329237783	0.0484980115732991	0.01853775463950836	0.04554247406742436	0.002166821441148893	0.03362663892648	0.02111013400494826	0.04002307509915853	0.001007636547915441	0.01119474401226976	0.004791206749849391	0.01757459921278078	0.08209741154681051	0.04591026053063409	0.02628632498028592	0.03108604826302688	0.1440056126468365	0.1054785129624392	0.07980408629436125	0.04960592939627179	0.4597310146144881	0.452478876339192	0.002152106473926816	0.01443590348666705	0.001047052987573365	0.02153000455273216	0.001008669330380208	0.01516517740995554	0.09623707410200313	0.0491469381307311	0.001004430492787154	0.01891989950799651	0.003791549321120016	0.01645912704778564	0.001011148188636259	0.02848482542294934	0.03763024021359992	0.04364576253208486	0.02754785653035694	0.03233006572315897	0.001000479736647079	0.02267521758656336	0.001016823014235037	0.005815019383043514	0.3829533700843252	0.422810485937476	0.00100201788982863	0.02893886804824995	0.03263173933847865	0.05022963948207815	0.1205188765678945	0.1208205816049388	0.08254776623388801	0.05739381317172863	0.09198164714543097	0.07163200995726487	0.02769716136581082	0.06314865755838528	0.1145180161017182	0.1426197518012012	0.001000836709680847	0.006319274186596485	0.001003255967603683	0.0003783213105918553	0.1984203312536243	0.1715441623094202	0.001012535075508836	0.01489457887829741	0.001017937980067961	0.02159038795810215	0.044022188044684	0.04651740081161954	0.001001968216088955	0.03217522513560716	0.2005017404289718	0.2103866906666662	0.01916364796014627	0.07266776611229002	0.191171177707414	0.1601376053712383	0.3177663335496562	0.1798707360672074	0.3354277613911215	0.1781540471223876	0.001000202065813511	0.004170717260794789	0.001000723559786702	0.006927046139321324	0.08857687771636866	0.08091898770235473	0.001028164549923783	0.02334549185268266	0.3931249514391019	0.4128406265619261	0.002119544706534027	0.02183450875770368	0.00100567910630271	0.01199236339757348	0.001013552866951835	0.01540107349571783	0.4366262291314332	0.372387822480473	0.3123420822651399	0.2179563084268852	0.001018581354402769	0.01526505842399912	0.001003727538182866	0.0003895204530024672	0.2564125892613786	0.1891808157257114	0.04632969801993809	0.06741364690722518	0.001001486872732909	0.004316559010608935	0.001003461178002194	0.01869914617268261	0.0324424999943905	0.07434406405734152	0.1150802683960642	0.1363539163487284	0.001006559069411573	0.002305212620255908	0.001007098815067937	0.004830519902948263	0.2926071137838127	0.174106958100763	0.3387184184156155	0.3251992431240314	0.001001425862503995	0.0150533954465725	0.00422764568213587	0.02909830529698772	0.00100097692751477	0.02470615970330236	0.001000884959046638	0.01192045391724226	0.0010003505161437	0.00595811300063332	0.001000673197964886	0.007301909557744464	-0.006242633577083431	0.02359838392860536	-0.01090138441343051	-0.002370885201147477	-0.05968854786943452	-0.02575963817550032	-0.002758606260731286	-0.01000847302161911	0.0149789683696939	0.001012267527188621	0.06533515992568387	0.03013577072141372	0.001008031976142619	0.4174398409548097	0.4037360941580712	0.06991763379249255	0.001019268684209113	0.04449436573549676	0.001010765284838897	0.001002622660642599	0.001001096405141302	0.001000658098654544	0.05535679895104352	0.04050203030492341	0.00339258969339514	0.004866954047538665	0.001005968412058105	0.001001625852588377	0.001037275294632756	0.001718185985012119	0.1849079349448614	0.1014381794962114	0.5200965924429197	0.001004963208914207	0.001023718060337833	0.001002446525007035	0.001011869438513827	0.001005931340433526	0.001003071964385549	0.001005328118251174	0.05795787640490907	0.03812511204569785	0.00100027148077689	0.001009605056741239	0.4294438552187431	0.001001516151657668	0.001002934216894953	0.1445077413325945	0.1012318761782267	0.1108434059829866	0.0618255333147637	0.2313547042822858	0.001001208148420285	0.00100451054063161	0.2137737505025497	0.001001002468901859	0.001001302459357212	0.04920679485835912	0.001002842241815369	0.2670741196515755	0.03236246795865413	0.2157326696656043	0.2411812065198359	0.2404494180632311	0.001000201045700933	0.001000472144447112	0.001003739094235018	0.001056182359799119	0.3427464372336719	0.003493247789594697	0.001006354149183777	0.001019437583070614	0.3247274508839847	0.247489247540804	0.001020152244523703	0.001004688759544739	0.244207999028555	0.07074010489309418	0.001001605317680418	0.001004990916180348	0.001000969516068978	0.1121674751771375	0.001012505930057373	0.001011858561910751	0.2059358754070168	0.2488160730156477	0.001000473762458303	0.001002307264731932	0.001001003323620554	0.00100067684940857	0.001000255535514571	0.001000512486738746	0.0001056841719767333	0.02396432346607925	-0.01147642484837876	-0.00399261720968413	-0.06075621094650089	-0.03127280644010567	-0.003994683440560633	-0.01321658864061648	-5.464433441082914	-1.195058023968185	-2.378518106165867	-1.564453030905878	-1.041145252492943	-0.1672212592871949	-0.08318453908041162	1.576674494905515	2.013848682984508	-2.30610726438385	-0.1141662604259662	-0.1091225040917907	0.03349842274733806	-0.02300618554947162	-0.6023113922372018	-0.7308869605538845	0.3798324256808169	1.320663958794581	0.3205266011492538	-1.027188221604395	0.0389745001326755	-0.2504887478031367	-2.330675950044078	-1.4350850140532	1.471474742285384	0.5580045310989632	4.893919509798516	-0.09044414401456306	-0.07468504633206415	0.0003044071432307678	-2.320636757153298	-0.00351197218224638	-0.1545617452233777	0.02458877587827113	0.5271481598580446	0.4465824676570055	-0.2003698192778818	0.05532932077457677	2.957097136805435	0.02125690875100643	-1.389751792176916	0.972639272284858	0.6783857422618328	0.6693232765539229	2.14538991908393	5.76951038388825	-0.002461314180233475	-0.023795508163755	-0.7585275595976164	0.07339221024990486	0.1325148660096107	0.347636459923976	0.1266308337596869	1.856855499919275	0.4731937807704145	1.055271639844846	-3.368213496803443	-3.834221279910705	0.006410250787018526	0.000542678825085915	-3.399994553156302	-0.03988988540955936	-2.657869424666581	0.2402535533104098	0.008225983977895845	-0.003584273944632192	-5.1559537519608	-2.12072605485526	0.138271891449047	-0.005865842602924005	-2.651071862616269	1.479105976370137	0.03064018164190025	0.0102781903571154	-1.835272223676803	-0.3542146607592894	-0.04506821067033225	-0.02631492192792158	-2.599651039063195	-3.032494476872348	0.2364956859626839	-0.1725550857428039	-0.03953864707380435	0.1066511941210617	0.06582023551161648	0.06697124122094725	-2.475848088092773e-16	3.611207945698524e-16
0.05	-0.04312542783604281	-0.007711137178021057	0.1094193379670438	0.2512172287572817	0.9000561670525606	-0.00422108876479367	-0.2658223509246043	-0.04304584890053269	-0.07220045939000048	0.4782171397283921	-0.005466272129935592	-0.06812970932908016	0.00568487460315766	-0.004015351637122497	-0.1000248374344432	0.3548033500515329	0.1940441843171171	-0.3548033500515328	-0.1940441843171171	-0.4080170342126208	-0.02856116638368265	0.02643896531940669	0.09944613258398037	-0.1610731544878683	-0.03713981325278091	0.01650904803610736	-0.06116803462307751	0.5448429099457656	0.9294471532233485	0.1062630681686688	0.01896135057514255	0.9164708707028258	0.120931584641299	0.6498281329611084	-0.7855016132083842	-0.4481726662117966	1.839253828032877	0.1638682435123902	0.07899268001554523	0.3356429494364039	-1.112168857833849	-0.7373253244979583	-1.669528621751106	0.9630281128402595	-2.169594555108839	0.2519330288340283	1.297257153990026	0.07379853240618493	4.88268686802463	1.628578472439949	-4.88268686802463	-1.62857847243995	-0.01379643054784789	-0.3946501394271346	0.05131211668179126	-1.35660850148576	0.3974386838293609	-0.2885494843801224	-5.117389669792337	-1.855538486369738	-0.5002809565379875	-0.7024859358127739	-2.644984299077677	-1.324283259434314	5.246679805934511	0.2715587111036099	0.03564687257594822	0.04231982127768159	0.01495160954062484	0.01899513155631465	0.07850714814155271	0.05608844068183023	0.03012983636857212	0.02230726399704518	0.00101214383715464	0.03550007250430791	0.391981679789575	0.4114947949322673	0.37792875185949	0.4404481481068088	0.1004234055142794	0.08787287717108674	0.001039491507952858	0.04092488028753984	0.04412314546826283	0.09678908258711924	0.001013870810255821	0.05520680091852047	0.001003542576632222	0.01197789130253298	0.001001505742004774	0.0594863694446229	0.001000908425707966	0.06054674241102318	0.05064409905015531	0.05173518615675187	0.02944802472078862	0.0560434227981155	0.007057916857436543	0.04108604697382798	0.01290018811161938	0.03200977448486753	0.001006805814192891	0.0115581739120593	0.00294474611333788	0.01520220306286396	0.0466256483486711	0.02797018608105323	0.01461918498368822	0.02059413833691728	0.1409790111339193	0.1168629046063524	0.07758859507428928	0.05393181670043223	0.4592649279677783	0.4772894349293773	0.001591462329377417	0.01353793358490106	0.001035398118790985	0.02077432222065381	0.001005754721328009	0.01518021616152284	0.05792141078059997	0.03106470569935861	0.001005103800368473	0.01888369033797217	0.005666857052590391	0.01876174310698778	0.001008469653907574	0.02873475041165273	0.04235403344387116	0.0461268093029903	0.03023971293553988	0.03414602492305896	0.001000385126305974	0.0211845638861713	0.001012833579585444	0.00630205461645552	0.3975652664538883	0.4464038874571459	0.001001853483322475	0.02909237246456747	0.01783460659773761	0.03919125162285983	0.1322497793991219	0.1307575281147056	0.09259985075434274	0.06436016206628477	0.1017360465084278	0.07846707064392086	0.04926623248533812	0.08410772957855644	0.161162186941238	0.1877525282165772	0.001001039568686563	0.006396107401227723	0.001233197532950272	0.0001960716813758884	0.2012053844241132	0.1605831601771179	0.001006914368196385	0.01558927710968612	0.001009829044726158	0.02291609587374857	0.04647561357873248	0.04930709042161357	0.001002364862263141	0.0334834168542682	0.2219824710692014	0.2255389013132137	0.02488679064847458	0.07674109987669608	0.1942840512814703	0.1694450908104066	0.2861877386070458	0.1457593049828609	0.2974841102664761	0.1395859959109828	0.001000204822245761	0.004319615678679959	0.001000634290542363	0.006848643503861764	0.05055980655641224	0.0525777925005336	0.01066296883533313	0.03123948616171145	0.3711055093395224	0.3825932220151962	0.01839922256458981	0.04147593047743573	0.001006553770630737	0.01209793196423615	0.001016867060344435	0.01556447673761719	0.401160749203992	0.3134342976820969	0.2896880693523702	0.1924951158481281	0.009017222628064316	0.02538706714654826	0.001004872859278816	0.0005024070772259992	0.2462331607342608	0.1605795221033826	0.05699619250552217	0.07810691965673412	0.001001661789964735	0.004393392165796223	0.001004164382078115	0.01880447851811887	0.01772834266678994	0.05940870310968892	0.1143110357148309	0.1332370743993389	0.001086292051501668	0.001855866217908651	0.001018346872774363	0.004556013232246331	0.2592155221452246	0.1474938240731248	0.3081903780425279	0.2966921418418446	0.001001017809898974	0.01756965958888852	0.002654717221276753	0.02777649065443709	0.001001079612670124	0.02437966653596238	0.001000765946151213	0.01307517079897616	0.001000296988476801	0.006668296661397006	0.001000581107523084	0.008019458839272232	-0.002372522443674973	0.02312638397480656	-0.01147990084531287	-0.002710040057108225	-0.06061658291425766	-0.03081761279417561	-0.004053342389441765	-0.01190285109502556	0.01036463964914269	0.00101211525400213	0.07308133118054751	0.02571660075739136	0.001007725552351653	0.351806536305183	0.3865505049499285	0.07214182603750183	0.001022461439942683	0.0356159482600386	0.001013448095557092	0.001003395907167507	0.001001117683144066	0.001000639649099824	0.05741208386997646	0.04272338109658171	0.01969794906943227	0.002966246427467662	0.001005918316452455	0.001001537661413277	0.001077774193855581	0.001444198644579575	0.09295809565004802	0.05122068701199321	0.4018458582676868	0.001006914422425435	0.001022886143626771	0.001002954163427935	0.01185928885721797	0.001005697181895583	0.01326427494900352	0.001005981586283716	0.03925340269477481	0.02918608363353196	0.001000299518575833	0.001007900437485635	0.4280416238446124	0.001001823041285781	0.001005704437388215	0.1540248514083387	0.110470482190327	0.1190178518438625	0.08569073501485223	0.2304049272019202	0.001001286660712581	0.001868654918158881	0.1989883760928813	0.001001117675288617	0.001001463890376623	0.04962021198668629	0.001002722983545426	0.2517018111233316	0.0303496495623882	0.1850832894057865	0.2087954896784897	0.2046684877160601	0.001000213313037896	0.001000599979143815	0.001009112088141048	0.03769122189578735	0.3076330111869377	0.063557766787163	0.001008403068842825	0.001021059610205444	0.3218293080127355	0.243138078006865	0.03141679265573295	0.001007228994411948	0.2126581956820784	0.06943331820819144	0.001002045614608714	0.001004816046633097	0.001001057029683688	0.1140988209107041	0.001301929814040542	0.001045446850556631	0.1862205500081991	0.2446914971832949	0.001000694183720029	0.00100200098631055	0.001001341433907475	0.001000612686750174	0.001000229226178927	0.001000462246194928	-0.0004849766027976615	0.02198403242792864	-0.01206119807475881	-0.002023133191017048	-0.06143291553327899	-0.03551143249611192	-0.005395005677263977	-0.01274623913195176	-5.927443530361836	-1.115588520063099	-1.409019763725665	-0.7703289878179795	-0.3454185329054813	-0.2131768735140152	-0.07823617047361295	0.6747088980335095	0.8979750952665602	-1.322485121540713	-0.1382093119559298	-0.2799403351184857	0.01695130244425698	-0.004816299415263264	-0.4569521535255603	-0.5502859345089102	0.2778005427647967	0.8111248705600376	1.097694772704142	-0.6191492154700375	0.03400621064719202	-0.210560724398642	-1.326208312784803	-0.735237256215683	0.554930319164357	0.1830898908151249	-0.1466118945248095	-0.07716686394423838	-0.07634909400728598	0.001822944503597626	-1.296972345536485	-0.004122006137042056	0.572228270317613	0.02559651050974247	-0.05398074449438694	-0.06226970433800585	-0.09904295332577231	0.04401501958194726	1.52037074698175	0.01173855286426245	-0.8439347023352002	1.018609408660748	0.7172835766611612	0.6977646416390583	2.01665756661167	3.274030725405381	0.01174535244485017	-0.01390377183157887	-1.396502768713933	0.07131483079196181	0.1409423136490957	0.2213939449002514	0.1339403740544804	1.125657078951406	0.3301180207744636	0.7187942014173097	-3.387338467694986	-3.808420537122218	0.02080557329964174	-0.007741036200263095	-2.273054293853897	1.437123913337229	-3.335739024031712	3.384810246222587	0.009981661475829745	0.02453910481147712	-6.277177597054638	-2.844096588399031	1.745919199660314	0.02351446430890649	-3.004847151428877	0.7119690895604177	-0.003704612006042184	0.01026369449323935	-1.108436097585855	-0.2747931405414035	-0.0448282135856294	-0.02892782899713499	-2.656980527432311	-2.639768557036955	0.2730777645092822	-0.08969060767858067	-0.02676140608500421	0.1266871263906512	0.07671679217044478	0.07789720949816378	-4.528963203143496e-16	4.880255018383342e-16
0.06	-0.03660471144814434	-0.01575721377233368	0.1042952903063366	0.2694856386336083	0.9018542410515678	-0.003361485040811671	-0.2589295907247715	-0.05397988753090664	-0.07855905989381781	0.461238168060484	0.004796161883787594	-0.08720020136259447	0.007953859009769816	0.00916503593248718	-0.09884179616482884	0.409231813714001	0.2100640072182225	-0.409231813714001	-0.2100640072182225	-0.4070866631715133	-0.03256829378654336	0.02692416126246925	0.08546425693181788	-0.1569600685042578	-0.03987763165245447	-0.03628711078513595	-0.07564084517796348	0.5392722441594052	0.9212958509058666	0.07570403946019762	0.008587253412284288	0.9586898993604518	0.1232234089210057	0.6483371603469845	-0.817589981726042	-0.5758364935696004	1.81181074384119	0.1943361014950836	0.09336422009809171	1.053497417538866	-1.06975583188804	-0.5258838905028875	-1.702883838907517	1.086255052081805	-1.619704709874057	0.2005690027686847	1.329093426639677	0.1638230017449554	6.003618778981478	1.616145134499279	-6.003618778981478	-1.616145134499279	0.1963854584251704	-0.404735916592762	0.04223545151847009	-1.435083432881219	0.4213904154301468	-0.256959454531056	-5.42204124087743	-0.9129126214839766	-0.5912120508455784	-0.9150963674357955	-3.431988182858193	-0.7350276367046452	3.000745457610976	0.2051689746077429	0.02279618470155692	0.03013010083407561	0.008345275938265395	0.01312179537320842	0.07804719601970539	0.05435873716625451	0.02693918499143279	0.01984390009307119	0.001009936293595291	0.03471182299336301	0.3678781075393692	0.4059972996410342	0.3777112130236995	0.4379515108862997	0.08913234498729884	0.07802632226163758	0.001032208240062918	0.03953091088712746	0.03801392775280377	0.09320136885939038	0.001014419430581739	0.0553721385076916	0.001003688780369443	0.01201417246965637	0.001001325351635565	0.05582082008837021	0.001000774186042115	0.05617897692031994	0.05415104289931252	0.05425798346369626	0.03605835224268115	0.06239695314295293	0.01747876730156326	0.05410732966823879	0.007670864306560988	0.02676654450543322	0.001006365593091554	0.01188076284165276	0.002013103729962764	0.01363197988043964	0.02581699821740015	0.01800870681668449	0.008300655526244344	0.014942497437774	0.1010687966586407	0.1115676539990681	0.05382931561612876	0.05078606643421426	0.4219107407946217	0.445250556393429	0.00131143935637415	0.01313222565567019	0.001029156907367684	0.02000506919411296	0.001004552079442241	0.01518402832669394	0.03996250005882555	0.02318423889169569	0.001005323146369779	0.01882961649895263	0.01264217025108594	0.02704655871921402	0.001007457934642401	0.02900076140608998	0.03610506186473281	0.04210530886584849	0.02739272459261165	0.0315070901031789	0.001000351871371226	0.02066871786954308	0.001009987082432634	0.006734065648164918	0.4069392626476291	0.4483936524741752	0.001001924844611687	0.02921953067257051	0.009883758322826335	0.0328307669820051	0.1429133559562936	0.1412699573579987	0.1021599808930462	0.07178747550518719	0.1106934977057731	0.08558881840728172	0.0711069450877732	0.1028864705238462	0.186914988882885	0.2084400828336773	0.001001180222562497	0.006432529142262711	0.001779941056536032	7.525879091747374e-05	0.1973949051965925	0.1443575088981197	0.001004162997400949	0.01643622338941913	0.001005857226371504	0.02457554616167402	0.04798084816744115	0.05116712936613309	0.001002503425087186	0.03483268989833614	0.2295666390774967	0.231941241236918	0.02686065115917508	0.07904302750105259	0.1845851981812364	0.1727648644681551	0.2534964911019693	0.113458651760725	0.2591383278689282	0.1034050048849042	0.001000212336563847	0.004535551536983173	0.001000653628693898	0.006941868809650691	0.02801931498551855	0.03536170569235739	0.03305967805540642	0.04845667344186547	0.344481663429283	0.3472432952942455	0.05462457655502447	0.0834663027938871	0.001008015853147445	0.01213387526951412	0.001019334746693417	0.01565733924168812	0.3754807381100668	0.2539957427525761	0.2729788605249548	0.1636226941088471	0.02769921903853109	0.04737922934919612	0.001006715983535145	0.0007612356764061167	0.2282318197312203	0.1303706669055462	0.06208909632891916	0.08270143901900889	0.001001969464438482	0.004473845542456376	0.001004428327254372	0.01889392837758076	0.009823867295160901	0.05304261947098161	0.1146625456502246	0.1307452653094448	0.001270870084715099	0.001408105472813616	0.0010407698049601	0.004245134987312303	0.2297407966351858	0.1222872523327596	0.2860134032346334	0.2729870164338535	0.001000924154214198	0.02064136317693338	0.001862083844669988	0.02734683784519098	0.001001300070357019	0.02415090318778607	0.001000674372350274	0.01450209532835393	0.001000257076930416	0.007502454754628695	0.001000509952705211	0.00888702563597887	-0.001476259249055099	0.02164885663143987	-0.01206258847352702	-0.001510102329983761	-0.06137706432038413	-0.03532935503773794	-0.005418469256814159	-0.01222074411371792	0.005750310928591493	0.001011962980815639	0.08082750243541116	0.02129743079336901	0.001007419128560688	0.2861732316555564	0.3693649157417858	0.0743660182825111	0.001025654195676254	0.02673753078458045	0.001016130906275286	0.001004169153692414	0.001001138961146829	0.001000621199545104	0.0594673687889094	0.04494473188824002	0.0360033084454694	0.001065538807396658	0.001005868220846805	0.001001449470238178	0.001118273093078405	0.001170211304147031	0.00100825635523465	0.001003194527774979	0.2835951240924538	0.001008865635936663	0.001022054226915711	0.001003461801848833	0.02270670827592211	0.001005463023357634	0.02552547793362148	0.001006635054316254	0.02054892898464057	0.02024705522136606	0.001000327556374775	0.001006195818230031	0.4266393924704815	0.001002129930913892	0.001008474657881477	0.1635419614840828	0.1197090882024274	0.1271922977047383	0.1095559367149408	0.2294551501215545	0.001001365173004883	0.002732799295686153	0.1842030016832129	0.001001232881675375	0.001001625321396034	0.05003362911501345	0.001002603725275485	0.2363295025950877	0.02833683116612227	0.1544339091459687	0.1764097728371436	0.168887557368889	0.001000225580374853	0.001000727813840519	0.001014485082047077	0.07432626143177559	0.2725195851402034	0.1236222857847313	0.001010451988501875	0.001022681637340291	0.3189311651414863	0.2387869084729259	0.06181343306694221	0.001009769229279156	0.1811083923356019	0.06812653152328871	0.00100248591153701	0.001004641177085804	0.001001144543298398	0.1160301666442707	0.00159135369802371	0.001079035139202511	0.1665052246093814	0.2405669213509421	0.001000914604981754	0.001001694707889167	0.001001679544194397	0.001000548524091779	0.001000202916843282	0.001000412005651111	-0.001075637377572056	0.02000374138977802	-0.01264597130113886	-5.364917234996521e-05	-0.06210962012005708	-0.03975005855211815	-0.00679532791396732	-0.01227588962328703	-6.474073607955026	-1.125182597564503	-1.146804905737542	-0.489964909617905	-0.07068824158799029	-0.283568591188773	-0.08063891768508247	-2.08359820776846	-1.633183348751767	-0.7084184366794284	-0.1362510090546734	-0.4349712592837107	0.01925862203972982	0.01181232206413663	-0.2690706783071897	-0.3139836146652974	0.2369569703791472	0.4911802816238385	1.432901530561817	-0.4731740946330493	0.0308063060934553	-0.09005415430463749	-0.7349569130016432	-0.4670312086599304	-1.864453707954133	-0.9363229829767183	-6.475967915428196	0.008008250492460459	-0.07739918522455255	-0.001940910136101604	-0.2802836324113894	-0.007084905982752219	1.041878165381442	0.02780597702495163	-0.7733612817514077	-0.4443963362990024	-0.005408282525109417	0.04432448043405528	-1.363630163722696	0.01598766708811226	-0.4541711485042019	1.087735818990132	0.7705786511310893	0.7266606918948957	1.709323704107666	0.8804660242330565	-0.01054360889932091	-0.011508160412244	-1.811457388936788	0.1038418199187636	0.1992633404654223	0.1617063268290841	0.1348470988410867	0.1068813553506265	0.1189125527605067	-0.1422707164391293	-3.00605792436134	-3.356809242845448	0.01981773887092928	0.03486826707477653	-1.174972874427314	1.82474870881549	-3.67837385951077	4.710043672654272	-0.005699068299022145	-0.01769242151018974	-5.252959778189711	-2.802971886960048	2.5123025874688	0.0233225523883928	-2.972584177717787	0.2593552989233068	0.03136422593650089	0.007101693139369531	-0.1214167618877484	-0.2292080888601818	-0.04475107921983627	-0.0335892367743267	-2.318338581608584	-2.072099302033202	0.3475835751084507	0.005877280918100223	-0.0199926832410642	0.161092723649834	0.09061512200521728	0.09697474425671966	-6.71702444760969e-16	6.048769868695866e-16
0.07000000000000001	-0.03013755545033539	-0.0241163763694416	0.09767456138682434	0.2874222394970827	0.9039298700720217	-0.002323266092841587	-0.2449802335140921	-0.06458595147219284	-0.08321042072059331	0.4442433353837941	0.01652302676565378	-0.09988578218578451	0.009559982155094666	0.02258780568416208	-0.09642807480283452	0.4742425407196931	0.2265037812165272	-0.4742425407196932	-0.2265037812165272	-0.4042530793262518	-0.03665971829312143	0.02722002140053478	0.0708536683290026	-0.1526466381285025	-0.04224401711669019	-0.09243523883882358	-0.07900907780844232	0.5335882762744744	0.9113518007254974	0.03913732937209948	0.003699487616419587	0.9742125481620253	0.1243064717840747	0.6474832718580715	-0.8429728452266586	-0.7370928827719274	1.774416751278336	0.2202850253208663	0.1134245510956009	1.712806663150219	-1.042333013948963	-0.3952018874987253	-1.706986261566913	1.243294228980324	-0.9302705916751925	0.1134177939538098	1.340361127322946	0.3114027571972434	6.930161057151637	1.653081652083849	-6.930161057151639	-1.653081652083849	0.3685758212445688	-0.410068763634254	0.01704074719774737	-1.479790248794492	0.4383831589384901	-0.214772568206358	-5.851413844666014	0.2047178733730595	-0.5371228652491626	-1.073474943445997	-3.854079300586753	-0.2823068198169493	0.0866289410129957	0.02161726758133828	0.01410562247893593	0.02178128242792031	0.004789833983041415	0.009876518990162298	0.07024397980042477	0.04843590394795996	0.02172244468560663	0.01632367972378669	0.0010086021291193	0.03389717326222038	0.3369204096491413	0.3752510075421289	0.3707191781637553	0.4133409808898685	0.0795207247942518	0.07007366025906388	0.001026938376970227	0.03800605924400258	0.03146841084890244	0.08877416947230052	0.001854611006034104	0.05596981128522403	0.001006131287819881	0.01217413966232754	0.001001215431605949	0.05411035230337185	0.00100068480639176	0.05421998614555468	0.05858642487199738	0.05763701093339373	0.0545605944062277	0.07807944614169747	0.04543726180536053	0.08402960459797966	0.004458809687885573	0.02331339617865695	0.001005933987629576	0.01216945813216838	0.001518096212903315	0.01247789710748018	0.01413845944872716	0.0124834755310479	0.004825508607844871	0.01177927928952322	0.05830079649921845	0.0817320602773985	0.0298287466962822	0.03627591478819966	0.3693948313187513	0.3749095848608091	0.004904307582777281	0.0161367542326958	0.001025395622152155	0.01922242149603555	0.001003886863244276	0.01516768622168993	0.02930112701748953	0.01933447937246181	0.001005451251771834	0.01874704602793915	0.02642289615563331	0.04178922478235146	0.00100710869407583	0.02928072451521455	0.02776351173145159	0.03456496898975383	0.02246060174085817	0.02698923912400245	0.001000337309126481	0.02111093526417136	0.001009913319235295	0.007175905059323154	0.407863598652573	0.4241600958498914	0.001008190825019833	0.02946570898851395	0.005591704389299156	0.02935867290454318	0.1518797138899144	0.1514462004518206	0.1105189964954352	0.07915971967307833	0.1182809112905175	0.09234099220967577	0.09346397914092688	0.120228062076096	0.2050214639294355	0.2149982654996507	0.00100177128610018	0.006462289359118088	0.002583017673454725	8.173008591207281e-07	0.1823165084481487	0.1238915700172709	0.001002774140494122	0.01760693670252547	0.00100376465639568	0.02673750440590997	0.04954982211476111	0.05317476319569861	0.001002773606910407	0.03620253668979868	0.2221513643216425	0.2280422742516018	0.02409604154656924	0.07854680768451157	0.1627930719982272	0.1649393219894715	0.2096306826148668	0.08413671833042427	0.211159702284075	0.07151869492489284	0.001000225682717341	0.00477929310318246	0.00100070361706426	0.007110166495585302	0.01530051448849352	0.02513029534698279	0.05058389486575483	0.06049670411878208	0.3150228018747722	0.3107491045018507	0.0920219745472369	0.1274146258788861	0.001011830830637353	0.01208563258815468	0.001961423010271381	0.0166220508882119	0.330019842707823	0.2057311239732949	0.2390709520420941	0.135848124305172	0.0554025175401251	0.07935604320721348	0.001008983919796034	0.0009516817637984403	0.2006532569580657	0.1020291795760367	0.06545533666041739	0.08521705117624274	0.001002517381007439	0.004529572046827589	0.001004747077988101	0.01895839643842898	0.02008918562941767	0.06351469903722735	0.1110908527771612	0.1253513025877879	0.001349721498047186	0.0009278608685069174	0.001049733005983603	0.003909447580280918	0.1906145910944878	0.09802954721485665	0.267069939081532	0.2536465116385397	0.001000865721404866	0.02452566864125966	0.0014408994984939	0.02738110617510561	0.001001711850486891	0.02391667189339226	0.001000708417516239	0.01620568813894272	0.001000266896025001	0.008429143486517564	0.001000532559798655	0.009891084196730014	-0.000734313140027353	0.01987000630953795	-0.01262959556454361	-0.0005052655119063063	-0.06062187687250697	-0.039254024066944	-0.006823586306578129	-0.01324735233133177	0.003376975396077108	0.00100694421446421	0.04203509943795067	0.01118749305683877	0.001007039823324803	0.2606341028951731	0.3439436786127724	0.0599133391807414	0.001017899568557503	0.02133939805324959	0.004181091408788334	0.001012483931042519	0.001001068957819817	0.001000566910652736	0.06809650780722433	0.1043218218423585	0.1136937367608354	0.001036762627290332	0.001005160433017435	0.001001373858586002	0.001077199409392532	0.001097007358133547	0.001006137516287177	0.001002571953097203	0.2309829336720556	0.01516304359719736	0.001020995981830035	0.001002968498599819	0.01186332363565089	0.001005687406937521	0.05557737276261748	0.001006838469953886	0.01601572423541723	0.01401875232589784	0.001000317584435492	0.001012916912943422	0.3947294980230971	0.001025356978161065	0.001006779894239583	0.1676339280508547	0.1246185905036545	0.1309653833453076	0.1350877252429907	0.2408726191103842	0.001003250419854836	0.004006154192845833	0.1330758581817398	0.001001409930759497	0.001001554489712677	0.05268385784356362	0.001003436406072743	0.1846828897170387	0.01467444030594557	0.1033929864621849	0.09031237507940452	0.08497577295962659	0.001000251409309407	0.001000779180091178	0.001009703338278874	0.06869608929383905	0.2399084622517415	0.1550553237863599	0.001020326878686064	0.004569268925180804	0.1600140678603994	0.119903029430673	0.1112854171689742	0.001012676661915913	0.1271518939180044	0.07111345856665226	0.001003596646449327	0.001005449057843511	0.05703024476098205	0.09717558680016654	0.001296883227881855	0.001042162681820168	0.08375346876144094	0.2224588900492016	0.001000712103274698	0.001001270420634536	0.001002530280750065	0.00100090910643049	0.001000339891591136	0.001000677990131304	0.0002806923590445044	0.01798416792352514	-0.01318350206627555	0.0001382782345329014	-0.05867649482659843	-0.04278186550799506	-0.008251310070415331	-0.01505113071538886	-7.053829358915255	-1.257834261416693	-0.6004452580125437	-0.1993803510051209	-1.065113869462853	-0.419713513232751	-0.08070525496658251	-3.839235372902909	-3.125956851081299	-0.8692332304233261	-0.1616357799787522	-0.4398188030393692	0.09854548603377999	0.01997625613652126	-0.08231817455300729	-0.08906014574549297	0.4198762634721542	2.487970840768024	4.242091350272463	-0.244510572302054	0.02815276953973885	-0.1212482451379972	-0.4004593865995036	-0.2024861154266647	-3.538236941872157	-1.68619956904347	-7.354483611640771	0.5669911612085256	-0.07653270661728408	-0.001202491310005127	-0.4616251284653551	-0.009531392578264426	1.869832627709457	0.02889107769709955	-0.7130749585194412	-0.4645728815661432	0.08488274849445861	0.04434638436383624	-3.303377202415544	0.03363055524165778	-0.2526517252870142	0.9249964587847367	0.6913458905147137	0.6124934685047564	1.722000048775987	0.4529558602954517	0.009182915678541279	-0.003492875770261204	-2.252544219125656	0.1332368934252468	0.2403836626188097	0.2300849431487519	0.1349187964600906	-0.8771809939189797	-0.2165281412399974	-1.46116456338966	-2.88379362013964	-3.033059268518604	0.02703070175968066	0.0100790687001941	-0.8323646985216711	0.6530848360953155	-3.602010580639762	4.053359393635679	-0.004743475084340813	0.1833844543207172	-4.631675241087071	-2.853088735040053	3.831824164506802	0.01893438315495782	-2.684938882485526	0.2371730032286762	-0.006212839913243833	0.005108061032957769	2.061340702445042	-0.814153760417062	-0.0489690416746135	-0.03319759872496822	-2.617200647710868	-1.823805583572716	0.4398822862649926	0.004631126440172596	-0.02322186417156697	0.1801455875926789	0.09419437961612839	0.1040245927455169	2.625643308340609e-16	8.258829172843622e-16
0.08	-0.02360726135811752	-0.03239127682748918	0.08977776080211661	0.3049521201076679	0.9062498480124879	-0.001110094386906614	-0.2251448046907029	-0.07464406896148111	-0.08627936989672248	0.4268803715264166	0.02934557255717189	-0.1060627959343233	0.01007745824200184	0.03567027055149963	-0.09276411129001683	0.5464677235569277	0.2427510799983434	-0.5464677235569276	-0.2427510799983434	-0.3997502565342722	-0.04070006463745576	0.02726705962835408	0.05601333273367658	-0.1482506553411391	-0.04414218161437535	-0.1541919771745746	-0.07223745215080535	0.5286989600722511	0.8998311265407894	-0.0008320558680438953	0.002145491068972274	0.9600793709468971	0.1238592276641391	0.6609647792287664	-0.8007375539139722	-0.8310508266086918	1.730466693263321	0.2432058854975035	0.1283547716910693	2.230711740080842	-0.9601665414884519	-0.2094015603736309	-1.776510075045065	1.305391234012188	-0.3179912949437958	-0.01716040891431462	1.261032449772272	0.4138714319096415	7.446509945289963	1.577650091201582	-7.446509945289963	-1.577650091201583	0.5302332477687405	-0.3945202841439883	-0.007528930544078047	-1.481032831383107	0.4379008977518033	-0.1633152612196944	-6.543763297290089	1.115059036139186	-0.4322817143040373	-1.230421168303331	-4.112523213267245	-0.06827378702116739	-2.930419745729346	-0.1008924219931748	0.008379699982069725	0.01657146602344425	0.002977805185463168	0.008328388672829977	0.04828579112014032	0.03403175042915884	0.01407901477141654	0.01146486921712369	0.001007745627799961	0.03312943336556849	0.3071151616981908	0.3337410889651696	0.3576739350879055	0.378691689853737	0.06762443779532037	0.06089927232141077	0.001020425496438881	0.03643986607938337	0.02539300244135976	0.08461798910050188	0.00385163177244089	0.05730843927970766	0.001011511367044184	0.01240960038571528	0.001001125480077521	0.05398855068009956	0.001000612981065994	0.05417286189625527	0.06487127524321616	0.0622760635313756	0.09049013503310799	0.1090094204111726	0.09410486912775963	0.1327599145714103	0.00281244971540769	0.02133523302779684	0.001005364221416407	0.0124682185830489	0.00127004437303908	0.01159729808066485	0.007932329239559359	0.009392118235217866	0.003020785083632151	0.01015530124051202	0.0324801659151629	0.05209147705177766	0.01638828193993234	0.02265223059699947	0.3150853145291004	0.3029157397497126	0.01366188109989913	0.02395392280575802	0.001022986459080772	0.01852636801724026	0.001003307646082536	0.01516247889158687	0.01834638560214246	0.01451259918178912	0.001005627520349545	0.01863694456020625	0.04746040323835969	0.06370676288267142	0.001007035919057372	0.0295926716179739	0.02112422614036126	0.02827644439442131	0.01685670976788789	0.02210765203125895	0.001000325043207654	0.02218699258030614	0.001013238645369768	0.007627052986766529	0.3983045232153853	0.3859201876002347	0.001022941313186233	0.02989979296022734	0.003398309477174872	0.02752965131028814	0.1588298002135124	0.1593195597139033	0.1173499357109809	0.08536390747683292	0.1242229098594361	0.09761307577579373	0.1164396904039409	0.1365865803480398	0.2203194115616619	0.2179349070662627	0.001003009768674983	0.006469932723997969	0.003619074141650548	3.146512095560636e-06	0.152905881912749	0.0998903478777531	0.001002168630155734	0.01915968227237889	0.001002683458744356	0.02952832649879105	0.05160909185879031	0.05557411831040299	0.001003325180358122	0.03744699656771135	0.1982435954798788	0.2145874965284356	0.01604737989321401	0.07474503217282687	0.1286651273516969	0.1427750375185199	0.1472040400398776	0.05527348218911542	0.146654656375094	0.0424916891272964	0.001000245273454367	0.005038168119994742	0.001000754294721625	0.007369206155415474	0.008528867580329265	0.01949330164444268	0.0570866214210899	0.06291491835432153	0.2838264942773022	0.2755721580480188	0.1249378171981182	0.1640082596524035	0.001018677191395637	0.01202312562562168	0.00419870230855408	0.01878002239821896	0.2433606645085837	0.156728012662424	0.1719674947453887	0.1045379861827442	0.09145683010891055	0.1229909922467748	0.00101157175125978	0.001223277700802989	0.1620783910062298	0.07688737736980748	0.06863479599233378	0.08731301649768672	0.00100334684856121	0.004629710447172043	0.001005310516227436	0.01898241243806501	0.05153293859200431	0.09117959406604532	0.101067264748419	0.1151708040021861	0.001241909349523359	0.0004753006386596626	0.001035768353782301	0.003588195930952742	0.1323903787996448	0.06826327526376492	0.2481091916423868	0.235954826231536	0.001000735217369696	0.02965110427239696	0.001229741732084778	0.02751255520150138	0.001002343219959083	0.02375910013367504	0.001000905814591901	0.01811540206270257	0.001000340325457812	0.009375777451822463	0.00100067691773894	0.01097126998792935	0.0004172220540595514	0.01793067389140196	-0.01317695177164055	-4.236830129190109e-05	-0.05808139752757548	-0.04258345171393056	-0.008262613427464788	-0.01543971579860426	0.001003639863562722	0.001001925448112781	0.003242696440490168	0.001077555320308536	0.001006660518088918	0.2350949741347899	0.318522441483759	0.04546066007897175	0.001010144941438752	0.01594126532191873	0.007346051911301379	0.001020798708392624	0.001000998954492805	0.001000512621760369	0.0767256468255393	0.1636989117964769	0.1913841650762013	0.001007986447184007	0.001004452645188065	0.001001298246933827	0.001036125725706659	0.001023803412120063	0.001004018677339704	0.001001949378419428	0.1783707432516574	0.02931722155845806	0.001019937736744361	0.001002475195350803	0.001019938995379667	0.001005911790517397	0.08562926759161346	0.001007041885591515	0.01148251948619387	0.007790449430429613	0.00100030761249621	0.001019638007656813	0.3628196035757128	0.001048584025408238	0.001005085130597689	0.1717258946176265	0.1295280928048816	0.1347384689858769	0.1606195137710406	0.2522900880992139	0.001005135666704796	0.005279509090005513	0.08194871468026682	0.001001586979843619	0.00100148365802932	0.0553340865721138	0.001004269086870003	0.1330362768389897	0.001012049445768872	0.05235206377840108	0.004214977321665417	0.001063988550364191	0.001000277238243973	0.001000830546341856	0.00100492159451067	0.0630659171559025	0.2072973393632795	0.1864883617879886	0.001030201768870254	0.008115856213021333	0.001096970579312495	0.001019150388420134	0.1607574012710061	0.001015584094552671	0.07319539550040698	0.07410038561001582	0.001004707381361645	0.001006256938601032	0.1130593449786657	0.07832100695606241	0.001002412757740006	0.001005290224437826	0.001001712913500502	0.204350858747461	0.00100050960156764	0.001000846133379905	0.001003381017305733	0.001001269688769202	0.00100047686633899	0.001000943974611497	0.001637022095661065	0.01596459445727226	-0.01372103283141223	0.0003302056414157682	-0.05524336953313977	-0.04581367246387198	-0.00970729222686334	-0.01782637180749068	-7.58606313407411	-1.530212304820557	-0.519004505401691	-0.1505356964751455	-1.7669523016893	-0.5512866186644738	-0.07125695078694119	-4.236323503379296	-3.640935556691844	-0.9527636236953074	-0.1445193133535334	-0.3807674562254442	0.1674496654299683	0.02691102820744975	0.04866255403802564	0.06838969042786684	0.4889619960360347	3.540676535769951	5.194508539299763	-0.1781770594496473	0.0328193381664309	-0.03535740507580987	-0.2481821150403275	-0.1591831888120067	-1.825451608744371	-0.759029492013836	-6.806542631123639	0.9705362496997846	-0.06008034136811988	0.0002860448440029738	-0.4747077666991595	-0.01259110532810239	2.476852572817945	0.03420277575182518	-0.5229982255989778	-0.5171435590124097	0.121359701776192	0.04618618369108288	-4.164900488797298	0.0535687982421179	-0.1255566518628277	0.6271590526422994	0.5369673783037782	0.430642644639681	1.512709048046475	0.1561578043607552	-0.01496697929426766	0.003845979846714918	-2.518514040670574	0.1802482712681783	0.3250361101944493	0.2400505838568643	0.1097697161311297	-1.804280792219393	-0.5421985862682329	-3.010019114892737	-2.914318466562965	-2.784948410362467	0.02284442899381839	0.05301666185388205	-0.2560895458604139	-0.09961457945993761	-3.414924991798171	3.239105810357924	-0.008551924533690922	0.2209595511865711	-5.400658284507646	-3.510085550710608	4.843929623777606	0.03955252231083759	-2.332647153061735	0.1754259317653329	0.04024660513117405	-0.0009887191259282872	3.317146330626695	-1.186515261649173	-0.03921420432789705	-0.03070208523366862	-3.420051948246341	-1.742335424371168	0.5958096084706528	0.02531342021432967	-0.004660776305747572	0.2023169462840436	0.0946041686884224	0.1122001903463554	1.357724999458157e-15	1.061422026124745e-15
0.09	-0.01694611456432778	-0.03983126565182354	0.08168789259181451	0.3220201144616122	0.9087619805253303	0.000187575905262427	-0.2009507291657722	-0.08355501303056134	-0.08675255879331571	0.4083784715611863	0.04195842811974155	-0.1075164448489269	0.009221750084702504	0.04739905821813945	-0.08872427820482819	0.6215280815929028	0.2572698093192439	-0.6215280815929028	-0.2572698093192439	-0.3936829099329486	-0.04445361404929909	0.02709404056173879	0.04134377189899425	-0.1439726814785807	-0.04550641881686195	-0.2234446313193751	-0.0589582323650407	0.524963780184919	0.8867085916792238	-0.04322946141355979	0.001723565538367127	0.9122599182826565	0.1224547720531002	0.6590743075872354	-0.6904328657669684	-0.7690923118491023	1.682876912760648	0.2564874220127132	0.1296637181238841	2.591266894112175	-0.828587007535043	0.138364437227718	-1.913734136334912	1.209769402059814	-0.01022979780617948	-0.1383729311426456	1.085785899348004	0.3776334898621702	7.505621621129047	1.313576576588765	-7.505621621129047	-1.313576576588766	0.6797868181386568	-0.3555657512633053	-0.02618758151152333	-1.451473531648733	0.4177759882449624	-0.1107461183090096	-6.969999163263229	1.492219720899465	-0.316061645649795	-1.392524137784888	-3.844776221692082	-0.02170735427512323	-6.480151539778679	-0.178630842834758	0.004804943674618731	0.01350110296324382	0.00201240797616725	0.007638500576199388	0.02739664672794235	0.02056876779420369	0.007822175883941818	0.007280150134522265	0.001007197356506011	0.03250443175987545	0.2799273235915685	0.2940701522706546	0.3417707709083486	0.3450612143266145	0.0574827586913936	0.05334906381474626	0.001015970376049569	0.03502156725151243	0.01960792882106206	0.08083903108526715	0.008734258496385009	0.06006496342955704	0.001017297358401661	0.01261808268743387	0.001001071165042789	0.05485749769674069	0.001000568599017332	0.05529454125796564	0.06764824776076013	0.06385176206765519	0.1238012160440817	0.1385419358985918	0.1527045317569364	0.1875601738800688	0.001930269640054485	0.0201266846040766	0.001005247264022829	0.01281353673779975	0.001138416940091428	0.01095314679398174	0.004584896613286186	0.007423523212211104	0.002043820373552111	0.009316256163675221	0.01775053964749059	0.03619612174606683	0.009019297683095001	0.01596663552962987	0.2658769252484807	0.2447623843509331	0.01750545678204575	0.02922693475761924	0.001021428655251552	0.01801861224150744	0.001002934363002696	0.01519921306354583	0.01007004612759788	0.009868843625670733	0.001005893702685773	0.01851649928663721	0.06781387483782278	0.08766762113787217	0.001007055319990466	0.02994754306199651	0.01520523092425633	0.023205379102359	0.011653216933051	0.01764680611306364	0.001000321529856893	0.02345586838215063	0.01339457786822433	0.01794610778456898	0.383140516841301	0.3476057169182081	0.005620712146436761	0.03367223779935382	0.002229391617428455	0.02642754288983266	0.1631360225924416	0.1633852865992849	0.1219787830415446	0.08936854666237244	0.1279818375792369	0.1005123075084862	0.1318401194566413	0.1459274968512721	0.2264734828287881	0.2155418700165485	0.001004756172234514	0.006450801233129399	0.004271483832893937	5.606939290243599e-07	0.1235056557247626	0.07875841048901387	0.02261295222012273	0.04257486743818015	0.02327462985545145	0.05728869569659803	0.05192134912083028	0.05612848091320842	0.001003905746869606	0.03840704120057162	0.1675851058716279	0.1935373518154479	0.01336401972393762	0.07171100133069704	0.09285214211222138	0.1079283685218768	0.0889952100207579	0.03021500995403791	0.0876738077241791	0.01937749973019869	0.001000269046267708	0.005310730792539868	0.001000819767358182	0.007749072731126675	0.004883629057144822	0.0165313576300652	0.05909767686845801	0.0618073566816095	0.2533805521902392	0.2432063593803135	0.146846058850762	0.1874392291710997	0.001024685550617465	0.0120632989751884	0.009067438407970942	0.02331566233322786	0.1544069212119783	0.1043025800407223	0.1046134716294401	0.06825747847401632	0.130673998096029	0.173230415079506	0.001013611875530428	0.00171627994819515	0.1255415730248922	0.0574270109809179	0.06968908197219147	0.08730187373100615	0.00100434156588022	0.00490128211874099	0.001005934302647163	0.0189679987155588	0.08439032359690346	0.1218592907330426	0.09089366147874461	0.1052510764057255	0.00112457313742795	0.0001791263201901938	0.00102088171212935	0.003331355411313614	0.07829526723992018	0.03704242813112626	0.2323488396812108	0.2195190503910612	0.05960777387829733	0.0958584759370847	0.001122729040649518	0.02757190454137886	0.001003195096889594	0.02386341125854363	0.001001270121555365	0.02015518248655605	0.001000471718067667	0.01029801164046212	0.001000932702151139	0.0120724863690792	0.002212827694529553	0.01572269672894594	-0.01363268136450583	-7.90895918802358e-05	-0.05400091322309879	-0.04544301781099026	-0.0096430072955274	-0.01696074539183217	0.001003283759986099	0.0010017883170356	0.002122939981512381	0.001043006839938506	0.001006598224192929	0.2197363459359221	0.3003563473568711	0.0438669216615724	0.001012339615973201	0.0107113230905736	0.01948973784900894	0.001025451286983329	0.001001027913212626	0.001000530695506128	0.0664005637633401	0.1767147372851038	0.2795463295209404	0.001006664174691258	0.001005694879398775	0.001001351111978864	0.001024263822076286	0.001018653291721968	0.00100383866311548	0.001001882828188576	0.1625984706320757	0.01516426740834325	0.001019697070719178	0.001002605714548504	0.001012438610422129	0.001006389786647319	0.09961023703305588	0.001007103959735361	0.006257983304323711	0.004429106712669763	0.001000326555387984	0.04830012342314776	0.3397378795148381	0.01840940185503932	0.00100358890796862	0.1684158124928496	0.1280203865322093	0.1324874126975798	0.1489195224809354	0.2239389893539331	0.001007790244306397	0.004684463301742364	0.07568475753526156	0.08444653585962662	0.08706832115796005	0.04969798908507518	0.001004713702754664	0.1023433832317893	0.0183418927065343	0.03180864973321757	0.002608251970426991	0.001032503987326932	0.001000307786406279	0.001000936430675647	0.001005989136475636	0.06035539216989719	0.1856917087088141	0.1736627052146435	0.001031562247939684	0.0194372052929841	0.001049926556049409	0.001010301187111526	0.2090242484452771	0.001015862783850794	0.06539965454210493	0.06840804809381608	0.001005943086384697	0.001006859739504242	0.1378647683152781	0.07549717655191146	0.001002347708519185	0.001005470737688201	0.001000956378534469	0.2031951366191921	0.2376040427591352	0.001020120879052756	0.001004674394816938	0.001001970379444358	0.001000719787681879	0.001001414566798018	0.004469077814096612	0.01332120138393946	-0.01401772978393737	-0.0004432470691020421	-0.04892646387058727	-0.04800606018574	-0.01097197321854879	-0.01778927385254037	-7.972215821128339	-1.926704171826839	-0.1620377501983733	-0.01670407608383153	-0.9909355880021028	-0.3011533804119703	-0.053823709616618	-3.664252686555745	-3.05959475886364	-0.5878983957696161	-0.134165050040798	-0.3728078989715328	0.3734378069409982	0.01641056299315828	0.1201338176092148	0.1504309625717251	-0.1266706139548712	2.421553571338302	5.737586040547008	-0.08018927705242324	0.03580585171873362	-0.07566501323780328	-0.1518651043334993	-0.03530290751659452	-1.297500961954237	-0.5504254185727303	-4.882846731907118	0.08261454183301895	-0.04160674503415299	0.006202809973564257	-0.4139508882890806	-0.01130124386475311	2.2774587995638	0.03673447040269159	-0.4876943893459991	-0.3900945098424092	0.1311093006311629	1.840771314507112	-3.469710226074505	0.6548294728724757	-0.09203214933058458	0.1975720125496873	0.2690616021083801	0.1573026498672308	0.4141538881727418	-0.6328773784033971	0.004956370018521983	-0.002234929897662306	-1.726008071122274	4.139524915252356	4.696442943724592	-0.1082055239284775	0.08365837276383614	-2.313430293268812	-0.1532211657141206	-3.812727921079305	-1.995479794112249	-1.752430283893068	0.03000115252724164	0.03211727568664973	-0.2799633722580341	-0.130707345301616	-3.058406551167919	1.513481621846583	0.01624732604969327	0.6412438357915953	-4.510254723121134	-3.384545569048401	5.342956611519629	0.05880559577336895	-1.568917753280422	-0.1579574331548287	0.02687130183140298	-0.001730415369968864	2.774731957566854	-0.8184813400936064	-0.01997471270186293	-0.0208318943867024	-2.594118911621501	-1.541662399401449	11.07028744909214	-0.04716541317859523	0.02871132718570085	0.2059895543980592	0.08983237000871436	0.1084573839329577	6.143457144374828e-16	8.453706443223322e-16
0.1	-0.01066958064521163	-0.04626338723910993	0.07475252463718701	0.3386045530675824	0.9113249325515772	0.001452868603192957	-0.1736561962243219	-0.09134710381633089	-0.08304006802871375	0.3888084044330398	0.05339275106952963	-0.1070172180870324	0.007622165447212465	0.05740720485430652	-0.08554067539809143	0.6953813551639886	0.2687722276023236	-0.6953813551639886	-0.2687722276023235	-0.3862235052586676	-0.04779890272342352	0.02676105402348932	0.02701197817878948	-0.1398934933065367	-0.04638138276121728	-0.2868565930717034	-0.04336436173510164	0.5223515795095113	0.8720118771095738	-0.06728394681901063	0.001599423279964505	0.833542725098128	0.1203139679550413	0.5840422042940513	-0.5991641065043787	-0.600150775473774	1.633755543668486	0.2533697881784039	0.1218792528433669	2.850803223384752	-0.7363958848263087	0.627734371865405	-1.990143507628314	1.069684711455876	0.07258384035581456	-0.1659357049519166	0.9169042436777732	0.2426253762192835	7.205093052312104	0.9743878836373928	-7.205093052312104	-0.9743878836373937	0.8086448623602454	-0.3128681366002077	-0.03952242487103635	-1.41347940848759	0.3981437596490548	-0.06546060959302311	-5.375624818795649	1.577989204974064	-0.2076858719192097	-1.545257109920223	-0.4439391852542329	-0.008717132580662253	-9.109967849786932	-0.2481621193971741	0.002985243651520249	0.01199131814827721	0.001527467506191718	0.007409064086496134	0.01529166198806774	0.01290721141510934	0.004577066698229486	0.005131877957761091	0.001006892194429291	0.03205135238793705	0.2562797052896673	0.2611282582134137	0.3249383868930205	0.3180110904738445	0.05106840668295091	0.04852889804337803	0.001014841719697922	0.03385607312216461	0.01403094641943792	0.07720615607807059	0.01711532282143795	0.06456884826654948	0.001022516311093698	0.01277031426271621	0.001001058508110808	0.05629136639866415	0.001000555460816129	0.0570711767608399	0.06456682033933994	0.0606856847487831	0.1474832024905459	0.1585550320304269	0.2185623847366736	0.2469524897446515	0.001486718870882547	0.01939831445158799	0.001005810242951187	0.01317556679612339	0.001072618172604539	0.01044015459636894	0.002877058776308436	0.00622825185309845	0.001550519673368487	0.008915701470955354	0.009837019060670653	0.02726382762156404	0.005196943930097231	0.01219700428329194	0.2265654669134158	0.2040844394460729	0.01255099121856867	0.02557718166562957	0.001020529726119794	0.01769151449144309	0.001002813108366541	0.01526937549957286	0.005754180599216038	0.00703543054071616	0.001006265844730898	0.01841485379331559	0.0847356024937751	0.1084987333007793	0.001007096068157448	0.03032662017302682	0.009561112131868204	0.0185929654768511	0.007306631758023831	0.01400438413009568	0.001000329250368797	0.02478305543369854	0.04202961315146674	0.04090541004966287	0.3652668084080384	0.3170916515094156	0.01642637624713048	0.04207456848346283	0.001640935098733297	0.0257456659816301	0.1644507506416787	0.1635027137272104	0.1240610407833257	0.09084716238508565	0.1292740656025362	0.1009211077325067	0.1359762293749912	0.14604325082295	0.2199647860469875	0.2053151162161986	0.001006956883860664	0.006445373902329197	0.00430304235508872	1.012185789517404e-06	0.1026224181290655	0.06500749377440773	0.07172903403210466	0.09468490364463165	0.07383646143880711	0.1128452896604358	0.04951161288295084	0.05382945861917954	0.001004418303173352	0.03914854726944648	0.135776687282205	0.170165247805246	0.02037119880010904	0.06990833718741676	0.06186059543594733	0.06945221436406501	0.05113492268740132	0.01740181003367616	0.05000151408987615	0.009152267152715143	0.001000296208487761	0.005604852110783072	0.001000905456145447	0.00819476411711424	0.003028093152088569	0.015020751894423	0.05897229130263856	0.06012457964390623	0.2252798320413708	0.21440059083616	0.1544122734451037	0.1956057626586404	0.001028368833414069	0.01234128677866892	0.01703985422382462	0.03070640711357941	0.09274786104903854	0.07800638853423225	0.06048688359580035	0.04407648324150852	0.1715275673543271	0.2326301578521874	0.001014770848104212	0.002394542988385864	0.09926868829737798	0.04531918973291417	0.06774380454585013	0.08454780887352252	0.001005456835620497	0.005423207936776091	0.001006547590217529	0.01895107633054396	0.1122589246867619	0.1457930123132642	0.08374685419597418	0.09838015555130072	0.001065866490868524	7.67253179054388e-05	0.00101353184745048	0.003168240529367901	0.04430577063115544	0.0209808683645327	0.2216777448548687	0.2051847251299559	0.1869343065366186	0.2195493077467447	0.00107885918523792	0.02589480971913425	0.001004267834036718	0.02439709319551378	0.001001802705696146	0.0222422014688919	0.001000658903495959	0.01117221887138085	0.001001295945066433	0.01314870362757533	0.004699400053643232	0.01322444229257205	-0.01398238919714436	-0.0006069651624215561	-0.04842948134657159	-0.04785779832458884	-0.01094625924600527	-0.01744302328627459	0.001002927656409476	0.001001651185958419	0.001003183522534594	0.001008458359568477	0.001006535930296941	0.2043777177370543	0.2821902532299833	0.04227318324417306	0.001014534290507651	0.005481380859228478	0.0316334237867165	0.001030103865574033	0.001001056871932448	0.001000548769251886	0.05607548070114087	0.1897305627737307	0.3677084939656794	0.001005341902198508	0.001006937113609485	0.001001403977023902	0.001012401918445913	0.001013503171323873	0.00100365864889129	0.001001816277957723	0.1468261980124939	0.00101131325822844	0.001019456404693995	0.001002736233746202	0.001004938225464591	0.001006867782777241	0.1135912064744992	0.001007166033879204	0.001033447122453615	0.001067763994909912	0.00100034549827975	0.0955806088386387	0.3166561554539634	0.03577021968467041	0.001002092685339552	0.1651057303680727	0.1265126802595369	0.1302363564092826	0.1372195311908303	0.1955878906086522	0.001010444821908004	0.004089417513479947	0.06942080039025628	0.1678914847394101	0.173135158657891	0.04406189159803653	0.001005158318639326	0.07165048962458889	0.03567173596729973	0.01126523568803406	0.001001526619188566	0.001001019424289673	0.001000338334568583	0.001001042315009438	0.001007056678440602	0.05764486718389189	0.1640860780543487	0.1608370486412984	0.001032922727009115	0.03075855437294687	0.001002882532786324	0.001001451985802918	0.257291095619548	0.001016141473148917	0.05760391358380289	0.06271571057761635	0.001007178791407748	0.001007462540407329	0.1626701916518905	0.07267334614776054	0.001002282659298364	0.001005651250938577	0.001000199843568438	0.2020394144909233	0.4742075759167028	0.001039395624725606	0.001005967772328142	0.001002671070119514	0.001000962709024768	0.001001885158984539	0.007301133532532159	0.01067780831060666	-0.01431442673646251	-0.001216699779619862	-0.04260955820803478	-0.05019844790760802	-0.01223665421023433	-0.01775217589759006	-8.16324551530465	-2.503053655471783	-0.2068888563549291	-0.05844537508968106	-0.606667050517138	-0.1439972374964241	-0.03687250403602264	-2.890514975924467	-2.324865221821323	-0.4067550766360494	-0.09395837364890301	-0.3515508546178086	0.5169218028585808	0.01566088292019699	0.1616468910944907	0.1993809186606433	-0.4593931749942993	1.636792664653127	6.112919850484575	-0.08214140520331568	0.03616171888098359	-0.00912558726174645	-0.0935173822614994	-0.07148511198861268	-0.4328393725027656	-0.1758367278075024	-3.311460532339788	-0.8140167590703935	-0.0239487362344188	0.006971697657535516	-0.1126392724664038	-0.008831149280082036	1.850903354359218	0.03904390915328739	-0.4312678922880909	-0.353458771966933	0.1330219517168778	2.574235677149372	-2.604819434150482	0.9795459672386261	-0.04151034941224364	-0.1625008988489263	0.03176268573851845	-0.06744365709472144	-0.332323458264391	-1.4105855457664	-0.01222614728045211	0.004453441852121333	-1.042309905843953	5.919218479398227	5.884281063400601	-0.3306263955099896	0.06606200333406297	-2.268672651662239	-0.2959252464983161	-3.735916147126502	-0.4652640036198141	-0.2071570464396342	0.02715615813371328	0.0661816239091489	0.03417810988664572	-0.2146576524581833	-2.702918967087797	0.1862186041268113	0.03901096624908869	0.7919805202551812	-0.174810061465333	-1.090183055466603	6.675993611767656	0.07660468087054882	-0.8621381248845691	-0.373158486395274	0.09031743442442826	-0.001490451650515634	1.967951313271538	-0.5767539132420177	-0.0004595410909180601	-0.01195695769497395	-0.3881944750373226	-1.322045308497257	12.0925016374651	-0.3219754122100879	0.08121338611456747	0.211764657980519	0.08499877714423684	0.1072003658156076	-4.877730737333894e-16	5.412040448335199e-16
0.11	-0.00552885154279432	-0.05188424599302874	0.06975683338177899	0.3546960882858874	0.9137900650614612	0.002611841604417835	-0.14405587993585	-0.09825349558758051	-0.07397839505945836	0.3690299138677842	0.06334914705113659	-0.1063602615381793	0.006248074398115058	0.06581374821225956	-0.08394497496091069	0.765427689916192	0.2770801214375691	-0.7654276899161919	-0.2770801214375691	-0.3775482891486888	-0.05073004242306017	0.02631957021227078	0.0130793011830689	-0.1359737354735825	-0.04685126450751948	-0.3158779725644491	-0.02718735590323357	0.5207093067343436	0.8558181791175169	-0.04078127713345004	0.001638033945361999	0.7467398214898132	0.1176117310568984	0.4461166552114104	-0.520077243435635	-0.3980081473833238	1.585112279952432	0.2403716837261724	0.1091524075859706	3.064373675830805	-0.6310185798875965	1.158413564761909	-1.966809673225284	0.915434318991179	0.04780848269780664	-0.1093120183293275	0.7608451858321925	0.07549536761275821	6.787520887030047	0.6877454707397456	-6.787520887030046	-0.687745470739746	0.9215522973146268	-0.2748113577442761	-0.04939910520544347	-1.374093819939985	0.3864254913371295	-0.03063872554384485	-0.6453186263123057	1.645902032206997	-0.1110342748129866	-1.688288827422404	5.220002127533444	0.01595979235309808	-8.166878338290427	-0.2849470746437391	0.002016713652924435	0.01120545760115725	0.001269996731923784	0.007344331240309707	0.008437335307864292	0.008584098570268655	0.0028371932692866	0.003981525226722714	0.001006640998930136	0.03173949134186578	0.2360409049044491	0.2348784688123298	0.3084073078229865	0.2966882902404019	0.0476364766457085	0.04585068968587577	0.001018740973305912	0.03300726972404287	0.009364483837519914	0.07411135029581088	0.0221095990004236	0.06827975240120375	0.001025382504959085	0.01291777966344115	0.001001067245685433	0.05815062849603429	0.001000558550731697	0.05934320123926937	0.05856397912079147	0.05543196717365433	0.1620626823570302	0.1709358168640628	0.2747797323427716	0.298042405173059	0.001250908080230407	0.018921330690606	0.001007111164426183	0.01352888532969433	0.001037801348299294	0.01007412512344437	0.001965518331049704	0.00549006583354748	0.001287536756154	0.008711122535671155	0.005565462143929842	0.0231313486980621	0.003154190986891894	0.01052847370591707	0.196330801420009	0.1748406060260205	0.006992123529779793	0.01925960441850519	0.001019710805352618	0.01748337066037389	0.001002866115037745	0.01536486018642419	0.00344332458675365	0.005380944761471663	0.001006715499128872	0.01834906483811102	0.1005978698417798	0.1259555852858707	0.00100713324133698	0.03070298336298747	0.005432380151166556	0.01501654160285698	0.004272284286063626	0.01138430766693092	0.001000344964813829	0.02620455397254084	0.07469347614168849	0.06750657853580389	0.346464823276998	0.2928720132973993	0.02395804711580099	0.05009368324918418	0.001328111352379704	0.02522849545322539	0.1645970018687417	0.1616798804427526	0.125142918979421	0.09098342239026215	0.1296892072854199	0.1002277600750647	0.1317027482406355	0.1392322549058761	0.2063658883627091	0.1890107264281783	0.001007656984477551	0.006430017922321943	0.003890380563614515	4.081282599432373e-06	0.09044304069703986	0.05688510468566141	0.1060780599577894	0.1397359301085329	0.09885005340068392	0.1376013729951188	0.04536610430515648	0.04969018409278358	0.001004690808386502	0.0397561246658609	0.1107477307804007	0.1520626036088062	0.02320452307658366	0.06477730387444459	0.03791572330140686	0.03880996790483526	0.02827472489690651	0.01679043016843764	0.0276231658038986	0.01106746964822047	0.001000329205005199	0.005925549770425976	0.001001119837753486	0.008723997123226464	0.004322718266588002	0.01662021606142981	0.05864663146758051	0.05860171170692261	0.1995792936959496	0.1888109952776547	0.1509943230968723	0.1926018382835425	0.003231393326823222	0.01502903447792183	0.02317035218101372	0.03628139083770358	0.05771133383294122	0.08333286041957363	0.03539025844443233	0.04016900348223931	0.1932772019648012	0.271887729298419	0.001017512921891867	0.003216016489302651	0.08204694745769152	0.03829676946241057	0.06390391842835219	0.08015539387809147	0.001007051478971888	0.006124116834327353	0.001006941137964685	0.01895147229348642	0.1263409784300385	0.1583992629476101	0.07993782930169065	0.09436576453615955	0.00103484187448094	8.017698202272777e-05	0.001010043121432826	0.003065180270029031	0.02437281909139355	0.02241026911775324	0.2124182241841382	0.1926631329920623	0.2502442936410697	0.2656448043567382	0.001054762361853983	0.02193769604412948	0.001009907174099327	0.02542076134593392	0.001002162311471881	0.02436584613271476	0.001000781405641861	0.01203707530464523	0.001001531445184906	0.01421646030443848	0.005805303174294164	0.01029686008945723	-0.01435339075300051	0.0005679846073188723	-0.04370283622388262	-0.04982043720750103	-0.01213032101852145	-0.01672781703763963	0.001002792713743425	0.001001622741799909	0.001002636875888663	0.001006390275869809	0.001006247298727098	0.1942014021411708	0.2693574541654032	0.04444639970616331	0.001029791725141057	0.003323671889842792	0.02421251058916975	0.001026894697062139	0.001001092808995508	0.00100057276286646	0.04659846311700557	0.1804979368339136	0.3835744124597996	0.001004992060647293	0.001009757754926999	0.001001693578561086	0.001010949718679642	0.001013330360913926	0.001003971502511323	0.001001958954569795	0.1408081651482653	0.001007841188776293	0.001018352659143161	0.001003077840178739	0.00100426540203069	0.001007450530016383	0.129836117695784	0.001007176913356055	0.001021031566827791	0.001044947249156204	0.001000374703322608	0.1325535880515535	0.2991077047543113	0.02932603148160482	0.001001822634042643	0.1645893572201384	0.1269354477170586	0.1303705562210549	0.1148138567754537	0.1713047148510739	0.00100664327339111	0.002919745531859736	0.07704933763817727	0.1376945907532974	0.09486931435232357	0.03714684863126188	0.001004818788837602	0.07545111910329466	0.01836047654021267	0.006138917486071308	0.001002963952388524	0.001001743634908231	0.001000384872030198	0.001001597289405947	0.009639171732789897	0.05874854318801612	0.146581704744911	0.1322919658290464	0.009343904343954011	0.0292996048679996	0.01987575126467539	0.00772063594143656	0.2032606640920478	0.001023941550559972	0.05917659479332984	0.05579279892672903	0.001010007386886604	0.001007256072051963	0.1326042737169196	0.07672523895299442	0.001002774850044766	0.001007056328343013	0.001000264080506758	0.1910558389354421	0.247244268837515	0.001021458593460149	0.001024074564491553	0.001002422722196319	0.001000863354001751	0.001001684608155784	0.005714542008350113	0.007064519309511103	-0.01475556352212018	0.003170681886607054	-0.03985081351386492	-0.05148066753029371	-0.01322931623766922	-0.01519312370104298	-8.250223239119753	-3.075489013548427	-0.001566135343767234	0.02424304593021579	-0.292597695590985	-0.08735435014217514	-0.02497607976446995	-2.368765070149508	-1.946962977557283	-0.142947516315663	-0.07277419096037235	-0.2685449404585469	0.2176996269764533	0.01390996174356411	0.2075455420105195	0.2523215486360006	-0.5905961759415527	0.8123005739979597	4.147278179475391	-0.025701106124218	0.03522627390413489	-0.0476581851001447	-0.05666151484532234	0.008940313579870591	-0.3539284193432536	-0.1427342563713801	-2.527789300411417	-0.4703466030019258	-0.01634134084528572	0.01165552374550998	-0.1765522534423621	-0.004801771585391427	1.653481531148243	0.03695617244928371	-0.2850198623392473	-0.1864200813897352	0.1483391124741769	2.718285577157816	-2.243479561375722	0.5931005086929613	-0.05697422605250876	-0.2034270477297934	-0.00724966053266681	-0.0755385598811267	-1.018719877059004	-1.834666860437247	0.002734602845663499	-0.001939189047365196	-0.5739885056211133	2.952118001904654	-0.5275846658316228	-0.4866681679032466	0.05380653373518227	-1.388440524805588	-0.6591125324162322	-2.362823115322395	0.2053967894947041	0.4476191065512651	0.03498909689135854	0.04820564894079286	0.3202863153533211	-0.1034216910966395	-2.40999549874268	-0.8225909637219726	0.4655561723415783	0.3449211288499034	0.7391601914370406	-0.01594248395067941	1.241980908763269	0.08518275085086285	-0.537488637383604	-0.5052100046628076	0.05893950819509099	0.0008906157193952598	0.5264095588954943	-0.237254247876506	0.002516725041735561	-0.008259647539354842	0.4008467068005651	-1.190030701698278	-1.86751886568656	-0.4252684137338706	0.1205162124949294	0.2134399936777827	0.08741533771519426	0.1065772749715455	-4.471246223739974e-16	2.923180821651531e-16
0.12	-0.001706986760543402	-0.05656632409094768	0.06681194825401068	0.3703180142658297	0.9161466656246569	0.003620657958600926	-0.1124664498772824	-0.1036901976233623	-0.06039552987795072	0.3494471096124848	0.07157823413186648	-0.1062810281674159	0.005427334811396042	0.07255292372933793	-0.08405115491791813	0.8307987126826187	0.2825382287636788	-0.8307987126826187	-0.2825382287636787	-0.3678893805587688	-0.0533241609667228	0.02576057656279994	-0.0004906548056736401	-0.1321526297918705	-0.04703661698958152	-0.3040963165291256	-0.01067651967481298	0.5203255821792748	0.838349973782527	0.02662667583500174	0.001909029660885161	0.6718798490040294	0.1147617901739192	0.3202693402607717	-0.4114079753044073	-0.1899895499458267	1.53983369599595	0.231663398840763	0.09184792343500961	3.248625977403898	-0.4424579377327425	1.531972814315858	-1.951006245637058	0.7242229312804643	-0.04296079526211814	-0.05526541247570077	0.5834306755028833	-0.09775070261833173	6.270030655156765	0.4044305818102049	-6.270030655156765	-0.4044305818102049	1.005383358348576	-0.245463905405411	-0.06302439251200895	-1.340935207091979	0.378413329401952	-0.008554756744990323	2.784982286818165	1.644755284284569	0.04402377210077058	-1.80015857850564	7.737117471324009	0.03775987744447128	-6.721381625280723	-0.277702916364417	0.001530192023835677	0.01093433779590777	0.001141140414590746	0.007468809806656823	0.004890682065587961	0.006362413960489981	0.001958810306915643	0.003359170126299119	0.001006371075925048	0.03156230330092277	0.2190818783838229	0.2135665134932799	0.2929320196625706	0.2789264678688974	0.04676496878624285	0.0453887292880396	0.001028321920449981	0.03246115160325873	0.00589737892543806	0.07181256449641139	0.02108618614932105	0.06877165286416204	0.001025209597110931	0.01305006878796296	0.00100108958993825	0.06038907751149421	0.001000572097836324	0.06206355916577491	0.05091992526041508	0.04888884451175017	0.1671197244454874	0.1742597689488642	0.314463615287968	0.3307423522197288	0.001132742481402002	0.01863537714648093	0.001009172319040831	0.01389457799562467	0.001020543510865183	0.009815433338826516	0.00150708940240833	0.005044187692259518	0.001155843126211047	0.008661927515514764	0.003383774027934674	0.02097981909178637	0.002122590745094674	0.009645021781786157	0.174360046867736	0.1537189904630303	0.004132646557176422	0.01575329135264224	0.001018749403265947	0.01739146145722021	0.001003063494621719	0.01549309165513786	0.0022743089384392	0.004338498070671508	0.001007231732703612	0.01830931576510197	0.1162659656694267	0.1418286536935277	0.001007157261114406	0.0310802924942206	0.003318752903782777	0.01287250863349585	0.002720550431651651	0.009958711287826721	0.001000367428006016	0.02769106481163398	0.107605401047302	0.09471687273439883	0.3278405942422109	0.2721346332194425	0.02470118582266468	0.05331304911306839	0.001171389758996955	0.02470517206490373	0.1644850243433618	0.1594069469788712	0.1259536147687525	0.09064738965784339	0.1299898310859456	0.09932408282513498	0.1199736575671819	0.1258919702435977	0.1885486012742083	0.1689342900354621	0.001006105136820252	0.006371658990577029	0.003100434522103703	2.37073697683831e-07	0.08659692868371974	0.05369131178766945	0.1117917341166447	0.1509498874531773	0.07836161356237015	0.1104031909564508	0.03990507031122671	0.04430730209843381	0.001004657142068214	0.04019173909987744	0.09705289197540246	0.1416647505655366	0.01628572425821153	0.05814946421268984	0.02194641262476667	0.02278995264555821	0.01553695223882913	0.01875792100202211	0.01517974357720234	0.01525308050395174	0.001000368975455078	0.006264748510542741	0.001001504602400107	0.009329690528479984	0.0092398743608363	0.02211791003826158	0.05896589230678243	0.05778603069881154	0.1762879925807867	0.1663007737787181	0.1375048313389231	0.1784421936926894	0.008448262087606597	0.02099276220030231	0.02560317138654563	0.0380429277761831	0.04547707695458304	0.08277070742104164	0.02436364610562234	0.03726504181122613	0.1857925681101678	0.2587989806531452	0.001022785174602571	0.004048052636164238	0.0726410489904919	0.03466656282189303	0.05865240402091718	0.07444589894082898	0.001009263399087754	0.006783501362863453	0.001007034527787314	0.01895530807431119	0.1220647002876505	0.155783418397131	0.07954103486516167	0.09341247143196485	0.001019581135656461	0.0001543968412876365	0.001009002482452378	0.003010956511249812	0.01340779926342149	0.02353324412292663	0.2024289408223976	0.1812289594436538	0.2033676402210252	0.2023165994286102	0.001033745639054308	0.01827301962559678	0.001021783156864271	0.02674733681592179	0.001002217785831445	0.02652051572032215	0.001000792922553187	0.01290938218981585	0.001001548808759045	0.01528477523529666	0.005116209865056488	0.006912140021021915	-0.014771149128724	0.003884555641383613	-0.04028812472020638	-0.05132946325026221	-0.01318678296098344	-0.01478338015706326	0.001002657771077373	0.001001594297641399	0.001002090229242732	0.00100432219217114	0.001005958667157254	0.1840250865452873	0.2565246551008232	0.04661961616815356	0.001045049159774463	0.001165962920457103	0.01679159739162301	0.001023685528550246	0.001001128746058568	0.001000596756481033	0.03712144553287028	0.1712653108940967	0.3994403309539198	0.001004642219096077	0.001012578396244514	0.00100198318009827	0.001009497518913372	0.001013157550503978	0.001004284356131357	0.001002101631181866	0.1347901322840367	0.001004369119324146	0.001017248913592328	0.001003419446611272	0.001003592578596789	0.001008033277255536	0.1460810289170688	0.001007187792832903	0.001008616011201966	0.001022130503402495	0.001000403908365465	0.1695265672644683	0.281559254054659	0.02288184327853922	0.001001552582745735	0.1640729840722042	0.1273582151745804	0.1305047560328272	0.0924081823600772	0.1470215390934957	0.001002841724874222	0.001750073550239526	0.08467787488609825	0.1074976967671847	0.0166034700467561	0.03023180566448724	0.00100447925903588	0.07925174858200043	0.001049217113125602	0.001012599284108559	0.001004401285588483	0.00100246784552679	0.001000431409491812	0.001002152263802456	0.01827128678713919	0.05985221919214033	0.1290773314354732	0.1037468830167944	0.01765488596089891	0.02784065536305234	0.03874861999656446	0.0144398198970702	0.1492302325645475	0.001031741627971027	0.06074927600285678	0.04886988727584172	0.001012835982365458	0.001007049603696644	0.1025383557819486	0.08077713175822832	0.00100326704079117	0.001008461405747449	0.001000328317445077	0.1800722633799609	0.02028096175832723	0.001003521562194692	0.001042181356654965	0.001002174374273124	0.001000763998978734	0.001001484057327029	0.004127950484168066	0.003451230308415544	-0.01519670030777785	0.00755806355283397	-0.03709206881969506	-0.0527628871529794	-0.01422197826510411	-0.01263407150449591	-8.310767885959377	-3.278578877473348	-0.1039407079808326	-0.02060309258297533	-0.1863814035047317	-0.03839771137346687	-0.009937903010380156	-1.902948159517645	-1.612669649433712	0.03649451529717242	-0.03342131818137841	-0.1923468580457657	-0.1268789314806192	0.01262562767957235	0.2374842747124507	0.2890476082758583	-0.7172741923493713	-0.1745738851137559	2.434926174137047	-0.04393536183193096	0.03863654535286017	0.01234195039959902	-0.03505580660889094	-0.04040832896304666	-0.03664950905752274	-0.01882099715871113	-1.687016960927338	-0.2517639228181061	-0.000701810651303183	0.01352105402992626	0.009768545222456692	-0.003623172842441525	1.534146638872321	0.03923309740771139	-0.1447897113614948	-0.1145627551548151	0.1460244117670459	2.696060819640158	-1.908367807338534	0.01959618687119816	-0.04274092139563635	-0.2525209347336424	-0.06269586178053183	-0.1095095755922778	-1.638181207305284	-2.164994866705575	-0.02082673762785283	0.003070780709789418	-0.05659066769307923	-0.8481953444531647	-4.506572011269615	-0.579347889100745	0.0316694108544996	-0.7277144210282335	-0.5952865162548336	-0.8114699071359632	0.05051013614478118	0.2469246256055527	0.03085637422875302	0.08147370373740251	0.8138240718516452	-0.07322026668366895	-2.087044155174061	-2.044925439024229	0.6942069708746176	0.02929116312631082	-1.352535038240011	-0.8894794378153984	-3.793270406533401	0.07871721005951218	-0.1836953988873568	-0.636574474761561	0.08201256062141662	-0.0008024880968999509	-1.07646772369347	0.03546566894727531	0.01369409793863507	-0.002189657583033427	-0.4494796246467561	-1.104561590600204	-9.792238670159186	-0.2634879609156715	0.1417948500281165	0.2179696427374233	0.08648886752548457	0.1073120166146106	-1.134589301094099e-16	5.760664175843902e-17
0.13	0.001044751380721938	-0.06012594619559417	0.06594701961812741	0.3855137481787075	0.9184555619773291	0.00443780784961347	-0.079187888154733	-0.107010104696751	-0.04428148987256177	0.3297583832019232	0.0778831911777931	-0.1073209041447563	0.005010987077895468	0.07755521726677944	-0.08589578351416054	0.8899508050960229	0.2850066376917101	-0.8899508050960229	-0.2850066376917101	-0.3575842243948238	-0.05570467261725603	0.02504214730580747	-0.01380755113836926	-0.1283801941988864	-0.04706811124261439	-0.2777833252411378	0.005247343133560421	0.5219162812730642	0.8200078054825357	0.0964031582766281	0.002253818232408269	0.6079918696951979	0.1120438177543902	0.2333507474056136	-0.30357199892889	0.01149550899293814	1.500188380703969	0.2302728276175137	0.07175397353972125	3.399858336808486	-0.2246292406655997	1.660646187516278	-1.990866837502533	0.5427752013197185	-0.1644176954716831	-0.02977326554296184	0.4222601854568552	-0.2661437712809811	5.558551857208968	0.08763949812069441	-5.558551857208968	-0.08763949812069445	1.054394732926098	-0.2323513953955282	-0.07970826102028457	-1.325561488508727	0.3768197535310993	0.001081823948123909	2.426768840107386	1.536125156713623	0.2715455039563833	-1.85978432269815	5.986506842217487	0.03485812456577113	-6.070535424961709	-0.2659852948237917	0.001271845085034903	0.01092578771272934	0.001072759030493276	0.007688839881886808	0.002996185703283042	0.005160712062862617	0.001491599361849813	0.003002809616094785	0.001006147460092925	0.03153490017168638	0.204772539175235	0.1968338578680256	0.2790694948766658	0.2648587863692681	0.04532298111861743	0.04460049018973269	0.001037957826271918	0.03216382443465034	0.003591394382901404	0.07024646969906655	0.01910297267160077	0.06771514433968884	0.00102492369674967	0.01315904415082239	0.001001125931879398	0.06289094593359311	0.001000594569750463	0.06509409555366584	0.04310949947279893	0.0421077297291062	0.1672358156512267	0.1710380263430213	0.3457140606205623	0.3526989071394547	0.001069946449526999	0.01846919712722914	0.001011598997451761	0.01429061537268953	0.001011585891771886	0.009627423613364244	0.001263306435540778	0.004728079672146055	0.0010859640251227	0.008691023219195676	0.0022219935955714	0.02005350427390937	0.001574474716797091	0.009288746479244672	0.1575499645954867	0.1393810428820966	0.002606798952313021	0.0135627730358665	0.00101787343011962	0.01743684704166673	0.001003252179088773	0.01565323518285356	0.001652747625870597	0.003595484984507457	0.001007875585619126	0.01828415445100973	0.1299395570154669	0.1560189089797089	0.001007209516228662	0.03147484979245923	0.002190212700562782	0.0115344268115035	0.001889040029115433	0.009116922924863552	0.001000396946450072	0.02913322868267266	0.1383910094165673	0.1211581446521995	0.3105496786382146	0.2553892286682184	0.02525958232556288	0.05380292762930601	0.001088156582561775	0.02408439233042819	0.1630983831734742	0.1559226188151884	0.1255394018042049	0.08926586558827888	0.1293519946645248	0.09760388970521591	0.1081939893417189	0.1122623766826655	0.171136594451044	0.1484221650189968	0.001004744767715321	0.006285769642872922	0.00234270939407012	7.045988655596078e-05	0.08675966839375535	0.05417467939983899	0.1133404502875945	0.1447753620814593	0.05491283317560439	0.07943934267194716	0.03470109858259116	0.03925817521281404	0.001004791686954395	0.04042839995950517	0.08931711740221675	0.1353262225117152	0.008987440427495096	0.05314801982140109	0.01200130914497367	0.01659438412643984	0.008568157430020949	0.01453273481319534	0.008377752696471728	0.01262200469878022	0.00100041405356459	0.006611654376284503	0.001001891872473378	0.009990106304240227	0.01135782688529057	0.02518375941083777	0.06029237025935117	0.05808107385661243	0.155665676458098	0.1470454577536871	0.1225059667782176	0.1600847142343041	0.0166654575387468	0.02989211082050661	0.02785640203778508	0.03927868567055317	0.04751465823872879	0.08404382909757091	0.02250058609192912	0.03442417607637416	0.1829403451451439	0.238943594237831	0.001242203953756158	0.004873662339095231	0.06717377169077651	0.03348413921857005	0.05366315146838283	0.06890967024543496	0.001013673931998808	0.007340170622076957	0.001007312123691636	0.01895503650360948	0.1094429600638827	0.142859689429427	0.07982856549187115	0.093585785573951	0.001011950788603373	0.0003334078881149167	0.001009384153021264	0.003029740070211495	0.00743940653189059	0.01832751381723667	0.1902952634493205	0.1699501846943502	0.1472531277392971	0.1328980428835043	0.001018906175236584	0.01633540530572451	0.01100388464427295	0.03895637310990605	0.001002221264478609	0.02861884512299314	0.001000784048535957	0.01373407115545689	0.001001526518803822	0.01630161043084628	0.00499608259763637	0.003979985818976104	-0.01503300257346126	0.006352523271433602	-0.03767348916797013	-0.05226412986490045	-0.01411658842246956	-0.01306866428775896	0.001002493101997879	0.001001543946736268	0.001001710805838805	0.00100373344175883	0.001005877584456209	0.1762452329530065	0.24866263139607	0.04097660633057131	0.001050472256458048	0.001148547899919123	0.01698223140564717	0.00102542198472886	0.001001193369514777	0.001000635891640229	0.03065829086257291	0.164040989097146	0.4165790495285391	0.001004510487666289	0.001015432544781452	0.00100250054343214	0.001008996848013969	0.001013252486451014	0.001004513500414926	0.001002221719488816	0.1267773460702131	0.001003933386091389	0.001016718830341894	0.001003473152785377	0.00100334928441678	0.00100897913986856	0.1533998138397251	0.001007328288754096	0.001006904985920468	0.001016877192077335	0.001000447765581958	0.1955344896951941	0.2709116481004637	0.02845321501060536	0.001001445471966867	0.1580840178512688	0.1228043276644124	0.1265633136774117	0.09009536969543788	0.1383842586893704	0.001003741367626873	0.001378930650957101	0.08896959880009148	0.1225694657411734	0.03138180947720622	0.02715976625043286	0.001005314512428742	0.07818992831851833	0.001048855493032776	0.00101210301008189	0.001004239622061328	0.001002345539777	0.001000485971036319	0.001002415569312877	0.009671071466420536	0.06377088190412439	0.1167194564913674	0.09684482575104089	0.03231947422074301	0.03261870871036528	0.0595735076981893	0.02544701024845252	0.2033908331224755	0.001842040191450563	0.05953836811789507	0.04623270036847587	0.001022856586757993	0.001008067555586083	0.08127136950515798	0.07971913830093941	0.001004637992819667	0.001010898146716601	0.001000315076515308	0.1606416002200037	0.08322668478732909	0.001003411025871163	0.03902827305621483	0.001002267620488589	0.001000783963711939	0.001001519622049373	0.005570461020961349	0.001470836025419723	-0.01516389783074576	0.007856058676361367	-0.03552398989435226	-0.05279979064902834	-0.01496208200985465	-0.01170162264506407	-8.300014990204506	-3.144388845276325	0.05517668273783467	0.04548421434884854	-0.07241492921303401	-0.03059964297048424	0.004659124672748233	-1.460558890067087	-1.216609339561576	-0.1795025508753043	-0.02348314576461911	-0.1215926393923417	-0.0817000407919265	0.009462499150395928	0.2625265574059708	0.3170075455376786	-0.6458676496810372	-0.4580186819069327	1.954810479712193	-0.0005286947540822309	0.04078332428040603	-0.03379853503019422	-0.02794550032408557	0.02591518838372785	-0.1089884822759985	-0.03971226192116684	-1.217295465555509	-0.1874732691680997	0.01043824348638024	0.0179040286117079	-0.1124773657023021	-0.001686546732586682	1.293262023484111	0.0402112868475438	-0.1171637279323692	-0.06020082417818962	0.1417290962395139	2.58169872582371	-1.462655047364127	0.09954320442071025	-0.07432261576905166	-0.4436527875611033	-0.2125621475591217	-0.2329414961186181	-1.12502670044602	-1.904773684018649	-0.002494993506057863	0.009948192793338681	0.1425600778426745	-0.4062698807478751	-1.844644516741632	-0.4426840210903126	0.01550249267977229	-0.5483554592225808	-0.3896603049848361	-0.4357216736372712	-0.6598814474751186	-0.5613451840024702	0.0367176869690496	0.05901433726523628	-0.09056176341580711	0.1127013182942179	-1.767974001446109	-1.63148818134574	1.054112558267856	0.1952004161589476	1.047735874164412	0.1426465716412154	-0.7553290820000291	0.08831572065004085	-0.06771980646671834	-0.4841034743321078	0.04071138370844117	0.0003088142962412864	-1.448944127561856	-0.0004323971716160086	0.02085161690614801	0.004895436371455407	-0.5045476493631336	-1.16918230119786	-4.268757236070148	-0.1163150154304596	2.110708729028314	0.2029034008543317	0.07886615735409974	0.09700927100682914	-1.314319972725727e-16	-1.182991064603215e-15
0.14	0.003025477375835277	-0.0626988751356055	0.06693169215834475	0.4003392877623963	0.9207552612954835	0.005059175804839647	-0.04461384374706218	-0.1082448977110866	-0.02778638611253808	0.3095472168418884	0.08255387262655803	-0.1095574479821642	0.004796486874171229	0.08110277050790417	-0.0892734054365541	0.9419330304204968	0.2842587846125853	-0.9419330304204967	-0.2842587846125854	-0.3468265487305328	-0.05800544828852005	0.02418547529971628	-0.02706423315707584	-0.1246013154345196	-0.0470384621544238	-0.2565778823404178	0.01996814104592971	0.5257050814044063	0.8013241025044548	0.1417233691836768	0.002679397906313002	0.5501827167352725	0.109440209731796	0.166066911030372	-0.214069342377375	0.179930685274295	1.465794830158143	0.2298239919371934	0.05269153627773646	3.507722514428195	-0.02543512592214663	1.608185565242808	-2.055494235531734	0.3973678118481269	-0.2822943672756289	-0.01489590651989561	0.2924826162395637	-0.4043493678485309	4.836057237370741	-0.2388218196210146	-4.836057237370741	0.2388218196210146	1.095887258417823	-0.2295167095515671	-0.09067294233177307	-1.328892344294172	0.3797019636784905	0.003673911499700447	1.763472609364598	1.404142305083749	0.4836439796140989	-1.868465514123564	2.845863164408479	0.05391809792079657	-5.505616355499497	-0.2548300369773904	0.001142481386635191	0.01109679127851823	0.001038548403833315	0.00799599622803112	0.002039926740890245	0.004544996312382517	0.001257250517348756	0.002792672220827748	0.001005995146377416	0.03165952274457056	0.1927007909243102	0.1840158172012634	0.2671446561936879	0.2542794272962766	0.04193127880952277	0.0420914739521985	0.001045486245564324	0.03204270808348002	0.002416199242499516	0.06936630094918178	0.01816475353376374	0.06719210670076553	0.001025649442271444	0.01324517985613294	0.001001176421783334	0.06563235161358645	0.001000625377541777	0.06840266760123549	0.03582363226749581	0.03583311380809714	0.1644951309559531	0.1653345143936833	0.3716765756129293	0.3698070752120539	0.001038488091750179	0.01840024219668622	0.001014239503319656	0.01471449236563863	0.001007367955508533	0.009462369847459819	0.001141070439798489	0.004489683627572192	0.001051076260777709	0.008773985656879386	0.001638008175929665	0.01959254889110395	0.001299835731414861	0.009105212571931193	0.1438917143782449	0.1286386229459981	0.001838004476158886	0.01198115539665907	0.001017170483114098	0.01761341264586333	0.001003373340225747	0.01583909976934122	0.001340999307648911	0.003006826691684694	0.001008670517409812	0.01827003569530396	0.1408082543861393	0.1674810462656134	0.001007305913704504	0.03189517672332137	0.001622064347178144	0.0106424925769406	0.00146906365646119	0.00862657666945555	0.001000433637943337	0.03051206141240075	0.1661095333200751	0.1461409504889477	0.2952997642147111	0.2424426933830028	0.02820585423125308	0.05572718696237031	0.001046489605060971	0.02336056794413109	0.1599088147659268	0.1505477294364855	0.1234282552037868	0.08641708279812584	0.1273665306727162	0.094697003948221	0.1002166881891203	0.1026456523233799	0.1568015939310489	0.1314919454064654	0.001004514969538117	0.006198881888595307	0.001776905200917017	0.0001786891481939174	0.08870337620041177	0.05632843109883671	0.1204774681939159	0.1424332868210706	0.04809865403767411	0.07034136319940744	0.03045687711006028	0.03520949101528559	0.001005276761953782	0.04049858358564755	0.08438037481669869	0.1305303559913542	0.005202609033800944	0.05066309925335469	0.00677741517555019	0.0139139616338215	0.004960426178930674	0.01027361058122004	0.004859298074660793	0.008262068876650057	0.001000463875811999	0.006962960010915308	0.001002217128495136	0.01067807499079646	0.008192903150358371	0.02250852344835748	0.06278015110151124	0.05964950546570331	0.1378239610627213	0.1308621947175164	0.1105664492563322	0.145714075491916	0.02784998559722181	0.04144400946769186	0.03129714359819202	0.04149373610758741	0.05809169741030609	0.09253695491670083	0.02678639099178084	0.03654477885997465	0.2015723400037777	0.2321419549037325	0.001756792278736262	0.005852586851632141	0.0635621890032743	0.03301355699876903	0.04970808780828802	0.06449518525388952	0.001020890798483536	0.007825530886775614	0.001007960081301534	0.01895269716680124	0.09292129334492234	0.1279912146916032	0.07952829982336355	0.09341123235610112	0.001008823198386482	0.0005462992889973694	0.001010793864023784	0.003087846578600724	0.004364907772513136	0.01518466687822602	0.1752071900493198	0.1574855345809502	0.135347697335706	0.113395762763044	0.001011434325272238	0.01610111706955408	0.03419734139466119	0.06517543780167971	0.001002269649692596	0.03060272699855988	0.001000789601254098	0.01449504997192536	0.001001533170910413	0.01724404562566353	0.005917713866358519	0.001682338229630285	-0.01509841873701896	0.007373842563801847	-0.03575655803366283	-0.05260028773381248	-0.0149199260727986	-0.01187545975836968	0.001002328432918384	0.001001493595831137	0.001001331382434878	0.001003144691346519	0.001005796501755163	0.1684653793607257	0.2408006076913167	0.03533359649298905	0.001055895353141634	0.001131132879381142	0.01717286541967135	0.001027158440907474	0.001001257992970986	0.001000675026799425	0.02419513619227553	0.1568166673001953	0.4337177681031584	0.001004378756236501	0.00101828669331839	0.001003017906766009	0.001008496177114566	0.00101334742239805	0.001004742644698494	0.001002341807795766	0.1187645598563895	0.001003497652858632	0.001016188747091461	0.00100352685895948	0.001003105990236771	0.00100992500248159	0.1607185987623815	0.001007468784675287	0.001005193960638969	0.001011623880752176	0.001000491622798451	0.2215424121259199	0.2602640421462684	0.0340245867426715	0.001001338361187998	0.1520950516303334	0.1182504401542445	0.1226218713219962	0.08778255703079858	0.1297469782852452	0.00100464101037953	0.001007787751674676	0.09326132271408472	0.137641234715162	0.04616014890765635	0.02408772683637847	0.001006149765821604	0.07712810805503623	0.001048493872939949	0.001011606736055217	0.001004077958534172	0.001002223234027211	0.001000540532580827	0.001002678874823302	0.001070856145701882	0.06768954461610845	0.1043615815472615	0.0899427684852874	0.04698406248058712	0.03739676205767823	0.08039839539981414	0.03645420059983483	0.2575514336804035	0.002652338754930095	0.05832746023293336	0.04359551346111003	0.001032877191150528	0.001009085507475501	0.06000438322836731	0.0786611448436505	0.001006008944848166	0.001013334887685753	0.001000301835585541	0.1412109370600466	0.146172407816331	0.001003300489547635	0.07701436475577469	0.001002360866704054	0.001000803928445143	0.001001555186771717	0.007012971557754633	-0.0005095582575760989	-0.01513109535371369	0.008154053799888766	-0.03395591096900946	-0.05283669414507727	-0.0157021857546052	-0.01076917378563222	-8.178088100626937	-3.079649309970045	-0.06802997818736944	-0.003177838400111865	-0.06918417407527673	-0.009153088386006833	0.02046723741372488	-1.12002516781921	-0.9150051641061969	-0.3076609125482823	0.001820845306244292	-0.05516164855375134	-0.02018475437062941	0.008057696169800628	0.2853917262913365	0.3446547402116014	-0.6159744200223854	-0.6709277538127902	1.465248804711734	-0.02449034409015088	0.04420446852970338	0.0169331423111689	-0.01951341150096444	-0.02963498216247835	0.0564223779567901	0.01572728188689002	-0.9679114319602642	-0.1299837873044435	0.02553419329871965	0.01866526578425155	0.04063950389070758	-0.001414661166612813	0.988523038816963	0.04438702393234534	-0.05556019387560002	-0.04427433364377797	0.1333581835049269	2.404367603429653	-1.148593954136839	0.3064723502365349	-0.06334985175994667	-0.6306331777376567	-0.3561476058982412	-0.3468481030074423	-0.8356073669759536	-1.448613785918813	-0.02102641894243306	0.0106720704657259	0.277486149672558	-0.08170532218733156	-0.133398248876845	-0.3792593514824704	-0.001626035842557397	-0.419182114336147	-0.09198175160636472	-0.1084407018359628	0.04372252751507508	-0.09884737778617372	0.03173632800681827	0.08698428589659433	-0.3343929951596472	0.1814574235743276	-1.472633557402008	-1.247557295824824	1.224716976270816	0.2251496716591923	0.09146579028011537	0.1028142658750934	-1.182520990290289	0.1093801719806948	-0.04132712218297181	-0.4122257339918435	0.06775076171846664	-0.001216041341051709	-1.465416877717434	-0.0341078030199291	0.02047016874969246	0.005674932302484901	-0.036902951310892	-1.341736663419484	0.1910166147699165	0.07717725582469773	2.943800529585997	0.1950801373165713	0.07374683769096835	0.09243201646813365	-2.634500674933844e-16	-2.749822154517822e-15
0.15	0.004404689493458923	-0.06440791030656702	0.06930577086792544	0.4148440945699143	0.9230442134740761	0.005509406252082063	-0.009248436437247287	-0.107569619545535	-0.01244746285741792	0.2886497470612739	0.08591721056598357	-0.1128264983609834	0.004676598596266014	0.08342987256754902	-0.09375158566201698	0.9869098288578825	0.2803366737074404	-0.9869098288578824	-0.2803366737074404	-0.335617522899652	-0.06029507401165692	0.02325615306738782	-0.04043076948790104	-0.1207938050889198	-0.04699848775185791	-0.2375031854194531	0.03331904258209232	0.5313409287345413	0.782780552260278	0.1565346557540527	0.003430604641897819	0.496723871329182	0.1070240021916958	0.1090553970772457	-0.1286236378100421	0.2842329060722506	1.435720688748155	0.2274121858642151	0.03831047702042002	3.561140896648998	0.1547082308262861	1.450472228151453	-2.119538049845322	0.2799178591750416	-0.3625510083864853	-0.008216163322948361	0.1745242582384075	-0.4811828075113805	4.162899277761174	-0.5383880417004953	-4.162899277761174	0.5383880417004953	1.146386851117051	-0.2285115427102238	-0.09458516341331025	-1.345756374539709	0.3813761931265376	0.004384384931770071	2.107104569830036	1.266795446765362	0.6372514109737817	-1.836280788765427	0.3045476407318969	0.09558141649141912	-5.16301753834206	-0.2283525224321878	0.00107381238062488	0.01135525927911782	0.001020407561733178	0.008333070122884598	0.001531736530799403	0.004211550014104773	0.001132718240104121	0.002668145298715293	0.001005958734273277	0.03192405114154968	0.1830452545971352	0.1742555264226816	0.2568202371140665	0.2462318857834372	0.03734392614862329	0.03849063145945328	0.001050450694563467	0.03206013274497525	0.001784374549068639	0.0688510529975398	0.01703834243044032	0.06675283790598886	0.001026941804515184	0.01331242783937799	0.00100124281644646	0.0685913025379425	0.001000665169758525	0.07196839550846433	0.02753519224661062	0.02900347183972635	0.1585753506442815	0.1574063463857869	0.3920488958218759	0.3818122255887725	0.001021841905867912	0.01839417838007968	0.001203524516502311	0.01535049606380652	0.00100545696305493	0.009365931582123042	0.001076141005346666	0.004319032610812963	0.001032765497547373	0.008879073478117637	0.00132806527034664	0.01953301720329056	0.001154163462500146	0.009105806469071741	0.1329371885462901	0.1202357068488926	0.001429495334030043	0.01069174104388533	0.001016786482496361	0.01790579598073637	0.001003522984971107	0.0160458540493573	0.001175493942754872	0.00256017502339208	0.001009951960267609	0.01826525427340097	0.1493985423950167	0.1760421235926113	0.001007520481872213	0.03234230377284326	0.001319928379093166	0.01003580635843416	0.001244791896667089	0.008310395674392965	0.001000475507246158	0.03180267168064468	0.1913290427971192	0.1692773773036846	0.2816891408549175	0.2320431228232861	0.03065618660500881	0.05832738883714095	0.001024355171185885	0.02258277640461217	0.1549591465781912	0.1435842533906926	0.1196408346864685	0.0823147154014657	0.1239129220677083	0.09075431767121345	0.09516048900188957	0.09589546544582134	0.1451225667971213	0.1184713671138302	0.001004850999713461	0.006110299321244392	0.001402189917738106	0.0002973297565856062	0.09111048969373707	0.05926336025350851	0.1287077190504578	0.1389993207622277	0.05216371007278318	0.07101808288897743	0.02640857514483774	0.03142113493786274	0.001006110084377297	0.04042953693361895	0.08084847910768873	0.1265578599813527	0.003178053429453224	0.05016073693269165	0.003975814599955229	0.01305956561519414	0.003032974584623007	0.009481185143525174	0.002980029797051826	0.007297093025014711	0.001000520609114187	0.007315030566849862	0.001002390300121674	0.01140821783055061	0.004732369306833401	0.01936654078736276	0.06564977863708199	0.0617382448594564	0.1224607558273608	0.1173563049853274	0.100195350396121	0.133516596743056	0.0392618918702998	0.05270595144053301	0.03527450043083092	0.04405456910298191	0.06349004158525015	0.09058289733502635	0.02859696147613942	0.03597328540222137	0.2145694272307937	0.2044502146554299	0.002444897275153452	0.007026810754911051	0.06085457273771377	0.03251279393663403	0.04638088776176003	0.06076753651114465	0.001029529174844067	0.008266047958889978	0.001009146077313834	0.01894799050970224	0.07517304265654724	0.1139968400921597	0.07831125440268889	0.09254746130365088	0.001008206918860386	0.0007562006887249203	0.001014561805323153	0.003165145742623444	0.002724475051763277	0.01461103409559071	0.1578735971459403	0.143309821684271	0.1391846510278155	0.1183368892524273	0.001007430755274178	0.01721397245456967	0.05581072582542024	0.08983290561074449	0.001002367459915653	0.03242659221959451	0.001000812198639253	0.01518007052115831	0.001001572877714508	0.0180960740849739	0.007509362901369027	-0.0004375094180485642	-0.01511214763865674	0.008376532946116873	-0.03398929804051992	-0.05224156523884262	-0.01555128411108962	-0.01096952848928134	0.00100231398497218	0.001001554980338759	0.001001175077857185	0.001002919264854284	0.001006026041645009	0.1655553049065936	0.2346409823872377	0.02898031231479705	0.001055383178179099	0.001118034636859475	0.01462453069681255	0.001029241583534899	0.001001357530647914	0.001000733276954861	0.01263461156922816	0.1424394018962735	0.4363690671409753	0.001004633546520494	0.001724059903430299	0.00100384920710712	0.001008581722067139	0.00101401133973811	0.001005044397944474	0.001002508603234939	0.11407883715479	0.001003160443659399	0.001016554446678939	0.001003807201231003	0.001003064440388833	0.001012436702248851	0.1642493023518371	0.001007976451567862	0.001004695629402181	0.00101060732681861	0.0010005423095814	0.2422006118314319	0.251057354682989	0.03298442604096524	0.001001299751946522	0.1428098260181901	0.1104635703470036	0.1154771620945822	0.08844242545405215	0.1243896491222565	0.00100567424435362	0.001014332426154828	0.09535904338210927	0.1436153088084323	0.06653947796105418	0.01980825407695769	0.001007677483944731	0.07526022394960759	0.001041742107166443	0.001009226921266394	0.001003132390735822	0.001001702243384711	0.001000612745701585	0.001002478834066194	0.001040181522640765	0.07068696375624174	0.09519932976992379	0.08168536931008853	0.05723261600423026	0.04202562725673415	0.06145052409885056	0.02568462763390444	0.2183178982959355	0.003596879265121859	0.05665228889778124	0.04125728047293171	0.001043293683987838	0.001011475876785853	0.04382496614445015	0.07500630688230482	0.001008882580401448	0.001022839022213878	0.001000269076664296	0.1201584059875521	0.143956320995145	0.001003233553240388	0.08568893205768632	0.001002560948206423	0.001000862609023423	0.001001664128922991	0.009498125011193445	-0.002499717994242868	-0.01511071836825737	0.009557206645375653	-0.03224874770451141	-0.05140673961896085	-0.01606192083466013	-0.01022388098308127	-7.959616275659001	-3.155998803927345	0.07457130135111167	0.05318517662661994	-0.01122180436259832	-0.0129328237715628	0.03238005639163758	-0.8396739837245094	-0.7052210297661869	-0.4076107192338158	0.004452149049671083	-0.04504916491878627	-0.06639696573924485	0.005710611976665764	0.3058975578000918	0.3681485673448845	-0.742971236074395	-0.9058598286039519	0.9472042753044058	0.01275749071804811	0.08031118101375974	-0.02149696812159764	-0.01412100656976333	0.03109842422665286	-0.03530617704605168	-0.007264063243999127	-0.7266462663102181	-0.1240998961044069	0.0334347200443726	0.022062055709461	-0.0847192462420566	0.0002872744447735538	0.7274565138670793	0.04535754205283384	-0.05933660128786642	-0.02249387599460797	0.1245499794176443	2.219269814973189	-0.9426654954776699	0.2053966502270892	-0.08477396303977219	-0.758308897310534	-0.4617266842016654	-0.4400661016992813	-0.5360590456534975	-1.161488155149082	-0.002517328901245962	0.01305810677976569	0.3117797871476953	-0.580311037822115	0.2389446733909255	-0.3806577457651646	-0.01187776092743901	-0.3704186260862489	-0.007313398934117944	-0.06227357954559172	-0.1264967210986009	-0.07242696216873483	0.03711724614622595	0.06695253297708224	-0.2593533285015076	0.2318923203086803	-1.251332886973215	-1.185614902178468	1.03978397781838	0.2761077899610636	-0.523797648384918	-0.2305088508503259	-3.890971065045929	0.125549397932033	-0.06066690424721217	-0.3405202157186117	0.03161166776776013	-4.509725195728952e-05	-1.326616809547703	-0.1354610502590295	0.02156199426631294	0.009419205508086413	-0.03928446189978418	-1.494178302032413	0.5894522001427785	0.139907436609236	2.02312986504058	0.1707633803522675	0.06347635386025986	0.0787506115473945	-8.153466652358681e-17	4.104495255377021e-17
0.16	0.005192183009037994	-0.06528906681170855	0.07240330726839792	0.429064784685414	0.9252924198544258	0.005844503822240932	0.02652461316820197	-0.1052663836586845	0.001040521297895293	0.2672456892598989	0.08824459147282011	-0.1166291741478596	0.004649475322481637	0.08462498492365265	-0.09869498419212717	1.025262952528816	0.2736352701727251	-1.025262952528816	-0.273635270172725	-0.3238894328410476	-0.06257774129543517	0.02230589884587193	-0.05400618970125896	-0.1169822698182802	-0.04694950613742734	-0.2133230350437832	0.04531919887356873	0.5383246281151132	0.7646777616480461	0.1515773918196086	0.004576189582045323	0.4473850697159662	0.104874338255361	0.04772319062145609	-0.0484936092133741	0.3246222234526498	1.408971491754504	0.2216748322886187	0.02966496086102655	3.589250973555065	0.3001564183376373	1.237997745281418	-2.156811839683835	0.1901764053303339	-0.3890194488870212	0.003657094304811228	0.06608467553135371	-0.4973930287779637	3.511322284080255	-0.7946803455350835	-3.511322284080255	0.7946803455350836	1.199700103962589	-0.2281250216798379	-0.09485934016928521	-1.370669120800706	0.3805069486864639	0.00547535387241454	2.784563300305634	1.133993256146511	0.7532143897014303	-1.780313587734585	-1.107846936555519	0.1327937388333343	-4.68160759692377	-0.2015213162243119	0.001039475821695739	0.01168517176641691	0.001011371609217619	0.008711550945679658	0.001277022121580708	0.004046225849484059	0.001070330576592903	0.002590405190694924	0.001006055364686115	0.03230595616059399	0.175872110828218	0.1670695176102254	0.247883375125723	0.239960648874863	0.03188808206737037	0.03403719690286117	0.001052675659746387	0.03218751230561089	0.001460968348793405	0.06852209318792328	0.01521805225007276	0.06588960816288986	0.001028629734519097	0.01336576632561537	0.00100132579105016	0.07174028475399263	0.001000714195654097	0.07575879347034757	0.01754451903524177	0.02111334383815684	0.1492700188265584	0.147394238204855	0.4065077673149813	0.3889796208115908	0.001013649736086905	0.01844499021003131	0.001650870430360337	0.01626701418411148	0.001004917798528511	0.009326907030166413	0.001043724203229525	0.004217179201799927	0.001023945795684905	0.009004871697739267	0.001173073010649938	0.0195468761196512	0.001081392557186646	0.009126820091346853	0.1243854610366967	0.1138262080428063	0.001224742037714589	0.00957514121748889	0.001016777511374502	0.01829195197412052	0.001003738011426386	0.01626787019333843	0.001092691186049745	0.002217453592986962	0.001011848829893939	0.01827235913735991	0.1559003759581587	0.1821054582886446	0.001007881672128544	0.03280871068599344	0.0011684500198981	0.009584569521939763	0.001132072035474744	0.008106058937046039	0.00100052178753846	0.03299878318622929	0.2141663696068405	0.1904533878975206	0.2694616093193268	0.223362476720028	0.03144522040266079	0.05967169247710196	0.001013273005256697	0.02181377854541702	0.1482616461837878	0.1354566141724825	0.1141765937239925	0.07723453289873497	0.118923262008875	0.0859281429281311	0.09251343759844367	0.09149189066795547	0.1358139010710686	0.1081424566526667	0.001005535806451557	0.006031990623101575	0.001217830975665726	0.0004398923951323165	0.09337655404449816	0.06260962895950849	0.1359357824698254	0.1313226030998109	0.06356013491296948	0.07452430639922755	0.02221979234084053	0.02755141846472112	0.001007290776398359	0.04026713903981335	0.07802518798208606	0.1232199527011874	0.002152219784594931	0.05054037754651482	0.002554199643917104	0.01267178848978799	0.002059635050310506	0.009257894038356963	0.00203145910213738	0.007247946240718578	0.001000585086274382	0.007674094193164958	0.001002376770829746	0.01217529066879497	0.002956591636218169	0.01801446104908316	0.06856322273545629	0.06419938917452467	0.1093564949921761	0.1053797670193035	0.09057269113094885	0.1221282484837204	0.04991583549212443	0.06248194021447877	0.03952882756785621	0.0467977091576362	0.05788089470425255	0.08123059511360425	0.02439757745532704	0.03166668397447661	0.2080528856865745	0.1636196534893	0.003259875427018132	0.008365270595411719	0.05860069105730869	0.03176339063376107	0.04349210846804682	0.0575404569162876	0.00103905685712977	0.008682944543398069	0.001010934553351173	0.01894539907806957	0.05763002813774708	0.1015957031531204	0.076022592837748	0.09076571849514233	0.001009336459410943	0.0009785768357337113	0.001021199178586361	0.003268916788883081	0.001897684178898366	0.01516976050655806	0.1386869159237657	0.1275865208179839	0.1405727805336442	0.12102967710662	0.001005396455941878	0.01878953811035507	0.07089150428077585	0.1063467717587637	0.001002516431694524	0.03403940407484347	0.001000852846827414	0.01576895868322328	0.001001647219803306	0.01883459657968048	0.009696681548665069	-0.002470898458386028	-0.01510313928223164	0.009646198303879791	-0.03226210253314026	-0.05116868805644172	-0.01600156017722324	-0.01030402286455119	0.001002299537025921	0.001001616364846351	0.001001018773279492	0.001002693838362305	0.001006255581534855	0.1626452304524616	0.2284813570831586	0.02262702813660505	0.001054871003216564	0.001104936394337808	0.01207619597395376	0.00103132472616228	0.001001457068324458	0.001000791527110603	0.001074086946180796	0.1280621364923517	0.4390203661787919	0.001004888336804487	0.002429833113542571	0.00100468050744823	0.001008667267019713	0.001014675257078171	0.00100534615119052	0.001002675398674113	0.1093931144531906	0.00100282323446004	0.001016920146267143	0.001004087543502524	0.001003022890540894	0.001014948402016115	0.1677800059412961	0.001008484118460433	0.001004197298164909	0.001009590772885044	0.001000592996364349	0.2628588115369438	0.2418506672197098	0.03194426533925898	0.001001261142705045	0.1335246004060469	0.1026767005397627	0.1083324528671682	0.08910229387730573	0.1190323199592677	0.001006707478327717	0.00102087710063498	0.0974567640501338	0.1495893829017026	0.08691880701445201	0.01552878131753691	0.001009205202067857	0.07339233984417898	0.001034990341392938	0.001006847106477572	0.001002186822937472	0.00100118125274221	0.001000684958822345	0.001002278793309085	0.001009506899579649	0.07368438289637502	0.08603707799258603	0.07342797013488969	0.06748116952787342	0.04665449245579008	0.04250265279788697	0.01491505466797404	0.1790843629114675	0.004541419775313624	0.05497711756262912	0.03891904748475339	0.001053710176825149	0.001013866246096197	0.02764554906053298	0.07135146892095913	0.001011756215954732	0.001032343156742003	0.001000236317743048	0.09910587491505758	0.1417402341739591	0.001003166616933141	0.09436349935959797	0.001002761029708792	0.001000921289601703	0.001001773071074265	0.01198327846463226	-0.004489877730909637	-0.0150903413828006	0.01096035949086253	-0.03054158444001335	-0.04997678509284444	-0.01642165591471506	-0.009678588180530304	-7.666019171249394	-3.313992450642408	-0.05374108084747073	0.005103547188203173	-0.03555974734386748	0.000204274432410676	0.04394256182675231	-0.6051687745940866	-0.5597442432531582	-0.4781793253176572	0.02381182513433274	-0.01790402014865184	-0.1049769440350951	0.005275796768266288	0.323397984630156	0.3895887511424855	-0.8280716266621271	-1.087715788419892	0.4976977739317026	-0.01311521477851468	0.1003073529571098	0.02841588498720033	-0.005753889951719307	-0.02549290248579608	0.07110049879159176	0.0198112269138043	-0.5692279737563974	-0.09542088202898398	0.0442887250009462	0.02171763857719838	0.06142555146819942	0.0009625960043098242	0.4889745126240581	0.04824299665793816	-0.02447031747318667	-0.02190548210064309	0.114458430973061	2.012284359249473	-0.8048090628450986	0.05529270327460724	-0.06159111569519393	-0.8634658122211134	-0.5517106271123599	-0.5235457962224059	-0.3662849470373986	-0.9102802196244886	-0.01897164510070298	0.01545647649673105	0.3597540599381953	-0.9302556429021078	0.432502515259181	-0.3955314306262128	-0.0202962841979453	-0.2922643683689017	0.08441883529087536	-0.01511692319172385	0.1575493940204061	0.08431843568166861	0.03313494208317255	0.09437028559463206	0.02358758938338096	0.2559384078373593	-1.166763204168989	-1.085731197919986	0.927526336491742	0.2616110835111899	-1.388183137669414	-0.6442073281232024	-3.810285173855742	0.1422273594250467	-0.09105517033056426	-0.3121119044142839	0.06302666419722945	-0.0007929962706235954	-1.146769345636592	-0.2177021542315908	0.0229651182059581	0.01096930874987645	0.1895688874096405	-1.651254257341084	-0.2586511122682031	0.1697193099786586	1.315080197376883	0.1528694641594377	0.05452036025736949	0.06973082354737274	2.259541229224522e-16	4.574991338419809e-15
0.17	0.005301612226500614	-0.06536746312691533	0.07559648592617083	0.4430314673869034	0.9274626994198473	0.006121982776176531	0.06254627736898963	-0.1016604431995011	0.01222529419303779	0.2456739609402959	0.08976718955391322	-0.1203919584784973	0.004804954056868134	0.08474312728152093	-0.1035112228002873	1.057118228952555	0.2646469531359296	-1.057118228952555	-0.2646469531359296	-0.3116251095679565	-0.06485376174436309	0.02136662185062306	-0.06785662495471151	-0.1131978807810929	-0.04688350344853374	-0.1829361277105774	0.05599506163118869	0.5463251160196754	0.7472097019032987	0.1380607986458979	0.005994263665090055	0.402452465697791	0.1030751656726473	-0.02436512287576178	0.03379284651883568	0.3057137282703469	1.384756945064046	0.2119771054727157	0.02646748189129674	3.610183427041467	0.418397642579659	0.9934744981996165	-2.15564750618559	0.1151992997019933	-0.3540842428014631	0.02523558441745295	-0.04264062604379449	-0.4578093402443499	2.857832886014877	-0.9953982464994399	-2.857832886014877	0.9953982464994398	1.253627597924129	-0.227278789616084	-0.09276053232686624	-1.39879433856205	0.376041547404954	0.008042242187462093	3.233999685812698	1.00372144996734	0.844245953771436	-1.711886920515207	-1.517104275495277	0.1472245916832386	-4.292712973359034	-0.1585948608694715	0.001021313392009601	0.01203875107675293	0.001006652443506179	0.009089155107712377	0.001141807709873777	0.003962429611391327	0.001037184609881374	0.002551695197300989	0.001006309625397133	0.03278084207956726	0.1707837496053946	0.1619963957685163	0.2403655848890581	0.2349793081464377	0.02638698977385894	0.02944305552260843	0.002058934656994581	0.0333533840169473	0.001284829596075606	0.06831728101946923	0.01273544608098051	0.0646608667767256	0.001029489863122272	0.01341343566090788	0.001001423614849766	0.07503380146283313	0.001000771816560127	0.07972106422247238	0.009660439169360425	0.01491836581733907	0.1367744086098569	0.1356138029253077	0.4159023327725098	0.3920243257475158	0.001009459982539346	0.01853091265275914	0.006931710192569672	0.02205235464593623	0.001005250812023688	0.009385720681093142	0.001026608128302569	0.004191315980192215	0.001019479769474876	0.009133159326637325	0.001091122716186986	0.01969847621980511	0.001042929815271078	0.009201928522723026	0.1177156513996813	0.1088108421971002	0.001115960393019754	0.008631663765320142	0.001017220420096935	0.01875344426332614	0.001004116093229249	0.01650069722214986	0.001048779730320534	0.002011569381701711	0.001017234168863391	0.01829729492670024	0.1609198447193726	0.1860322136286846	0.001008424813689993	0.03328470922030227	0.001087963510386307	0.009261598011127154	0.001072134828111236	0.007961445008030775	0.001000567777031614	0.03408989770883398	0.2347649599197265	0.2094209149003134	0.2584900320039799	0.2159346072190142	0.03075048478936391	0.05960079701404705	0.001007387882206462	0.02113117865619052	0.1402074798986845	0.1265726075586763	0.1074981263300977	0.07152117688213619	0.1126925202745307	0.08047236713154912	0.0911090446667268	0.08830286143938745	0.1279499342825218	0.0996340139465587	0.001147949696085325	0.006067985816392376	0.001125332362911129	0.000603330997994592	0.0950819767527796	0.06626127749625153	0.1434413880285186	0.1231632066390209	0.07857335463350222	0.07974466526707163	0.01747292292345975	0.02321965353683724	0.001009175516025448	0.04005335102771013	0.07526881247152706	0.1203211194140755	0.001605349071262299	0.0513432774797138	0.001797518729696511	0.01248485241941857	0.001542178360331119	0.009740418334292131	0.001527316978992797	0.007728105112048099	0.001000661877507084	0.008043113933043319	0.001002296130301214	0.01299762253172676	0.002004600496917635	0.01761747162804072	0.0710165932017256	0.06669445780006279	0.09757781264695078	0.09451390897328955	0.08053490020072604	0.1106585562746747	0.06126838189935757	0.07202944484768684	0.04347674332275482	0.04920985734507382	0.05151239129756124	0.07082856599837217	0.01895241038403431	0.02600690179471998	0.1997411203998486	0.1384160975755286	0.003421354235609977	0.009189143750273097	0.05647104774433886	0.03097569245910875	0.04068793260816377	0.05445097318355881	0.004224400198135058	0.01235916220401881	0.00101546535069836	0.01895085217783523	0.04161673686522186	0.09107162175889297	0.07284558175468971	0.08820682848696723	0.001017324467838251	0.001227221121425506	0.001059666157095691	0.003424448385885824	0.001458494462208619	0.01651391250557913	0.1187252526506709	0.1105465784021737	0.1436961265779039	0.117270915882685	0.001004344548745619	0.02042724030085869	0.07965726794269387	0.1154186669829268	0.001002717626946971	0.03540114315301395	0.001000911662354968	0.01624633393468583	0.001001755958519468	0.01944282727919534	0.01224986986971363	-0.004584009677459453	-0.0150888517902646	0.01103509437679213	-0.03022682162685338	-0.0494444104813075	-0.01637248354213359	-0.009594571518857493	0.001002503727877612	0.001001846825673319	0.001000945228859083	0.00100267475933434	0.001006843835797732	0.1623836465157301	0.2250608132079142	0.01790475298059895	0.004846096595203444	0.00109815822826665	0.008292587394754558	0.001029590023015772	0.001001583245781933	0.001000865838619295	0.001038051269564791	0.1084370413515572	0.4338213198723282	0.001005278459880057	0.02102749186961561	0.001006373118387642	0.001008900509357288	0.001014964166375827	0.001006176089016133	0.001003077542177415	0.1066734489318401	0.001002557677619204	0.001018325427378734	0.001004866611890012	0.001003109762692272	0.001029514758292921	0.1697779154662582	0.001009418126495208	0.001004131920385009	0.001009857754808814	0.001000634792380607	0.27831814603683	0.2344743778743263	0.02824531251288217	0.001001264933705775	0.1228247630619767	0.09381771255997015	0.09961708546782813	0.08926204494128126	0.1136381649346698	0.001541137773723643	0.001035886636878037	0.09740032027763047	0.1594744131670667	0.1075995241299587	0.009360214305422037	0.001012771383764263	0.07012987408215368	0.00103367700486408	0.00100607584807085	0.001001811839631838	0.001000968763035992	0.001000789876761485	0.001002155874785249	0.001006975715568029	0.07461522743138672	0.07660214194124057	0.06146129891578983	0.08213162282212243	0.04948098755902697	0.0445471944696233	0.01110600519465682	0.1910792674624015	0.002785137606342217	0.05280871660262056	0.0359892446406773	0.01306874730777254	0.001025523121967834	0.01721159437514245	0.06639217919369489	0.001037382656049039	0.001156696731365464	0.001000217788671396	0.08008175777415008	0.1543650208825977	0.001003320264848758	0.08826896757122553	0.001003067435027941	0.001001016510824671	0.001001950384777695	0.01501633131479047	-0.006772426453819663	-0.01507337262427135	0.01248377835842974	-0.02793973047000789	-0.047294233216941	-0.01670406900900914	-0.008817906843812791	-7.321022159780213	-3.501458118293821	0.08109871658961634	0.05506683918716156	0.006600645804070901	-0.005631201782740119	0.0510955980036507	-0.4161184468906092	-0.4406408490498347	-0.4438755373117923	0.1985296193498622	-0.02011773130002605	-0.1404939378313164	0.004436758229546423	0.3352362034261498	0.4028939225086691	-0.4431663621754835	-1.274240389602345	0.1082751053256219	0.02042237429447691	0.9817851037317497	-0.003693639684379716	0.0009405330256991391	0.03243722080882137	-0.01393474433867283	0.0007638576389968204	-0.4400799216591057	-0.09049045368361354	0.04863731274559271	0.02427311445786436	-0.05935994719118716	0.003582650524374468	0.3054581710570524	0.04741627985283158	-0.03483471670464822	-0.009775396126765805	0.1040107944297032	1.780885035377503	-0.6870234703537617	-0.06958371522728518	-0.06852200078238634	-0.9123092881575268	-0.5898606057193641	-0.567734071522909	-0.2761537359839694	-0.7928665494579424	0.01877242509768987	0.01711736518581227	0.3704784759541667	-0.6609031883433963	0.6174425607332726	-0.4667910947807019	-0.02307225005559879	-0.2847992083179394	0.0807057728491815	-0.01718258013728656	-0.007710227458517226	0.03002998611608436	0.03887742332786265	0.077391963420004	-0.05742825114810401	0.2418327998241243	-1.021040389208395	-1.20503051138915	0.9726346637688231	0.2185238022775696	-0.7148109608840688	-0.4936782061386595	-1.398454869434964	0.02690660835261795	-0.0701132539123859	-0.307789875571596	0.6298078475726916	0.001293990562934128	-0.9592086445141325	-0.2921444838667208	0.02646737273769677	0.01933922194118954	0.1126761287910627	-1.74321788142224	-0.4073168556003146	0.1589281680372974	0.5117377418424297	0.120569624826862	0.04124944753415234	0.0527143312453039	1.874039379521445e-16	3.920506848588798e-15
0.18	0.004734325036586205	-0.06459363987439555	0.07835158623717312	0.4567677615171079	0.9295238824574207	0.006386586499371538	0.09863031291781117	-0.09695111142547903	0.0208003645509384	0.2241704654972103	0.0905656992431341	-0.1235217955151078	0.005110125647735379	0.08376848396105517	-0.1076902639448206	1.082381607956059	0.2538790015492279	-1.082381607956059	-0.2538790015492279	-0.2988076199371664	-0.06712731151793985	0.02045539873002003	-0.08196960464593719	-0.1094680250971345	-0.04678232012806053	-0.1498194109379854	0.06544447096471274	0.5551568024417445	0.7304682520517569	0.1228026547635412	0.007448751693863514	0.3617748149158332	0.1016968078269502	-0.08762009085395114	0.1219503043319331	0.2370065540985263	1.362893777497531	0.199855526719	0.02708991471290804	3.601725243161842	0.5208346813053766	0.7160572378330382	-2.143165264380382	0.04535872695588557	-0.2624299900815625	0.03359566560149935	-0.152472460135421	-0.3699535360525651	2.192942800033229	-1.150607255516303	-2.192942800033229	1.150607255516304	1.310333375502339	-0.2276308866096058	-0.0892485652780973	-1.423178008355375	0.3696002780389746	0.0125114801874207	3.330525188182847	0.8887025713273308	0.9194540932027324	-1.63499160909368	-1.456157078284729	0.1400765279790811	-3.830616949680322	-0.1173583688210162	0.001012338070400488	0.0124399815717081	0.001004409290799543	0.009505878808799289	0.001074150704840052	0.003934241687140505	0.001020607626281739	0.002524082581609274	0.001006730966115033	0.03332908764138189	0.1675371723102698	0.1586138916095568	0.234273731180599	0.2310654929615075	0.02120507367643371	0.02509515442504729	0.004449487175547831	0.03594144673694645	0.001193318326340906	0.06817855220676766	0.009602297278979339	0.06308527731359233	0.001029051984158874	0.01345807524899247	0.001001535622676518	0.07844362574827983	0.001000837787020371	0.08381724238504483	0.005542464252776864	0.0116051689011661	0.1211609037384302	0.1217920479705526	0.4206284979256386	0.3910857607595498	0.001007561269740297	0.01865589111532881	0.01865620016782246	0.03440320354522457	0.001006263964264802	0.009512224538828586	0.001018170239575653	0.00424317561022442	0.001017392306461694	0.009279351964784036	0.001050565746692324	0.01980509592132044	0.001023905496636576	0.009253165209678133	0.1126261963240972	0.1048999150841386	0.001061433569150867	0.007821015238239656	0.00101814474429052	0.01927724982714327	0.001004694768938575	0.01674183942795068	0.001026873556025646	0.0018951035798444	0.00102721209843536	0.01833517392104518	0.1647302805782545	0.1883962540232474	0.001009163484578113	0.03376622767602958	0.001047691000428989	0.00899366054754056	0.001042305206344995	0.007855389166023619	0.001000611668711159	0.03508392549245987	0.2531218033024436	0.226064368486439	0.2486900270816204	0.2094968346530311	0.02862942950505979	0.05827777978572235	0.001004448626410987	0.02057147575712364	0.1309997820836461	0.1172309528569842	0.09983557594786897	0.06545932019410843	0.1053663380657237	0.07457096732909456	0.09037380407707307	0.08587615920212084	0.1210175408864155	0.09225596110629096	0.001486293849984846	0.006259473951832913	0.001086588693684033	0.0007799621210503385	0.09603185495206744	0.07001725504946685	0.1518219505113886	0.1189189485511931	0.095688994154385	0.08699062366236578	0.01198991149278159	0.0182962057725044	0.001011901382242366	0.03979347540204344	0.0722774256691955	0.1175780301495396	0.001330602633044136	0.05224538543350372	0.001417495599578272	0.01242989110193972	0.00128269874336091	0.01017037563668373	0.001274608228076806	0.008214878913677233	0.00100075273926267	0.008415811008431827	0.001002194340031413	0.0138690474657606	0.001525225072259479	0.0177770404749964	0.07278791691162814	0.06901119482208426	0.08660417174866146	0.08466631955164385	0.06949044670968717	0.09809117290593725	0.07388015186339493	0.0817478349622343	0.04688101943411573	0.05112229016921266	0.0489321940625078	0.0664826103857816	0.01424832230392972	0.02167453788549271	0.1989690956962181	0.1322899788898723	0.002627028768653967	0.008990589498571851	0.05431635824427183	0.03028854976926362	0.03781154698892029	0.05134455873605323	0.01174061698504934	0.02043092108776749	0.001023560827702918	0.01895948637588358	0.02779262693201454	0.08238829603673316	0.06886286948926698	0.08496145608854207	0.001034135599935008	0.001501996966593701	0.00114108617628949	0.003639745453517299	0.001238501721161001	0.01809157541030907	0.09860574366189434	0.09299249007751309	0.1505849146599363	0.1145990255329837	0.0010038957208624	0.02199024226940569	0.08183258894676101	0.1168303044833462	0.001002971453790827	0.0364726220384248	0.001000988690008824	0.01659984278388658	0.001001899002137085	0.01990486350238063	0.01512296787683529	-0.006810079232423947	-0.01507277678725612	0.01251367231280764	-0.0278138253447541	-0.04708128337232714	-0.0166844000599661	-0.008784300179147893	0.001002707918729302	0.001002077286500286	0.001000871684438675	0.001002655680306375	0.001007432090060609	0.1621220625789987	0.2216402693326696	0.01318247782459284	0.008637322187190325	0.001091380062195493	0.004508978815555355	0.001027855319869265	0.001001709423239409	0.001000940150127988	0.001002015592948786	0.0888119462107626	0.4286222735658647	0.001005668582955627	0.03962515062568864	0.001008065729327054	0.001009133751694863	0.001015253075673482	0.001007006026841746	0.001003479685680716	0.1039537834104896	0.001002292120778368	0.001019730708490326	0.001005645680277497	0.001003196634843649	0.001044081114569732	0.1717758249912202	0.00101035213452998	0.001004066542605108	0.001010124736732583	0.001000676588396865	0.2937774805367162	0.2270980885289429	0.02454635968650535	0.001001268724706505	0.1121249257179066	0.08495872458017763	0.09090171806848807	0.08942179600525678	0.1082440099100719	0.002075568069119572	0.001050896173121095	0.09734387650512713	0.1693594434324308	0.1282802412454654	0.003191647293307168	0.001016337565460668	0.06686740832012836	0.001032363668335223	0.001005304589664128	0.001001436856326203	0.001000756273329773	0.001000894794700628	0.001002032956261413	0.00100444453155641	0.07554607196639844	0.0671672058898951	0.04949462769668998	0.09678207611637143	0.05230748266226388	0.04659173614135961	0.007296955721339588	0.2030741720133355	0.00102885543737081	0.050640315642612	0.03305944179660122	0.02508378443871994	0.001037179997839483	0.006777639689751907	0.06143288946643066	0.001063009096143347	0.001281050305988925	0.001000199259599745	0.06105764063324257	0.1669898075912363	0.001003473912764375	0.08217443578285312	0.00100337384034709	0.001001111732047639	0.001002127698481124	0.01804938416494867	-0.00905497517672969	-0.0150564038657421	0.01400719722599694	-0.02533787650000243	-0.04461168134103756	-0.01698648210330322	-0.007957225507095274	-6.945767891294107	-3.644259895397822	-0.04421084392363751	0.01292745499904007	-0.02443808457548253	0.0024237499728548	0.05861449039501595	-0.267045238044135	-0.3462391345541475	-0.428931268779338	0.3082500268668839	-0.004687348998143162	-0.1743465594288972	0.00466984732667727	0.3466594999514012	0.4163702332320189	-0.2517154057331626	-1.495979723461456	-0.2989562108465193	-0.005304010810143803	1.413409040449822	0.04195392634894647	0.009790680376270436	-0.02191190063605837	0.06210441906387087	0.01503687802959249	-0.3483402272074974	-0.06885509701133168	0.05675137992325868	0.02338067397501967	0.07930923335378053	0.003551237003772843	0.1764315235285918	0.04934698094157549	-0.01346350802798129	-0.01419386469901945	0.09504108317730345	1.54746967591603	-0.6067896758389473	-0.1951316497793505	-0.0370117176632719	-0.954995429798283	-0.6214107613981534	-0.6126705973969194	-0.2138195487771128	-0.6842022464564473	0.01212694332934424	0.01809498053542645	0.3806198632326462	-0.1472279683096461	0.8376224207491937	-0.5138679979159967	-0.02951380691063151	-0.261115563853685	0.1042604394090682	0.01127802738638938	0.1470359953116926	0.08564142174159083	0.03387040918543713	0.1041888998150406	0.1348992429830074	0.2202720871340255	-0.9631094792953371	-1.30526942985835	0.9617034327596248	0.1616680108514704	-0.1769684371411125	-0.3787236740173295	0.005202271767275829	-0.06225812188747893	-0.07094407336912749	-0.3154980473696417	0.9421349088228309	-0.000156776636912423	-0.7786182112230582	-0.3549986322816072	0.02819143010125163	0.02292240287563084	0.2362710685514121	-1.754083439111194	-0.04127693742143192	0.1547792655873367	-0.2169713473718489	0.09481742560751334	0.02974707980501282	0.04049192828145768	-1.892271946245211e-17	7.504195099349775e-16
0.19	0.003629650592246625	-0.06295257246959454	0.08021577260027708	0.4702969198015713	0.9314547715685616	0.006671244068214895	0.1344204791497123	-0.09133811798345884	0.02645310144743636	0.2027803830470687	0.09072101376176406	-0.1254776389418041	0.005381314399517554	0.08174900277707964	-0.1107881813899645	1.100965771933501	0.2417621416066369	-1.100965771933501	-0.2417621416066368	-0.2854121430782239	-0.06942448020064411	0.0195803364632982	-0.09628274054115966	-0.105797635202914	-0.04662291729333629	-0.1168996862520056	0.07378753704977582	0.5647026451289804	0.7145089374741104	0.1094049906342654	0.008681847125376717	0.3252192073597476	0.1007941140656772	-0.1311165904769621	0.2051412159479202	0.1322909666817597	1.343273752174796	0.1859161242620473	0.02992310525381265	3.550792394098148	0.5992412519758935	0.4157702750598654	-2.134245520493357	-0.01329323965980924	-0.1223975235935351	0.01847363163702245	-0.2488117678882041	-0.2461545232876139	1.525452653409004	-1.266416110653977	-1.525452653409004	1.266416110653977	1.368303465845899	-0.2328025080121904	-0.0860601985201937	-1.436641045485947	0.3652054418479606	0.02038016658859644	3.242069019946002	0.783412232863188	0.9898914383574582	-1.56012093185378	-1.205581717872291	0.1020325309642301	-3.474339976148523	-0.06375587241253074	0.001007726294190185	0.01286020467064629	0.001003336191036568	0.00993412075337703	0.00103823749825587	0.003928947767644205	0.001011832040034781	0.002503636919674236	0.001007304194469071	0.03393410390311458	0.1657118290502868	0.1565320845518029	0.2293505910056665	0.2280115546152215	0.01669529755250581	0.0212934487212483	0.007795826746654864	0.03948184520990428	0.001142207549911481	0.06810368551072263	0.006703808024952582	0.06157027828712894	0.001027846676541131	0.01350713022616324	0.001001659504783383	0.08194510497194457	0.001000911032630862	0.08801559535517391	0.003332529219469633	0.009729167895347734	0.103349425523073	0.1063190084878832	0.4217310883299368	0.3872552988477007	0.001006659286397871	0.01880357414623797	0.03236907961300681	0.04883946842426814	0.001008344614384415	0.009702356296037608	0.001013689320432736	0.004364440893594131	0.001016299148284212	0.009429900474112542	0.001029771018481885	0.01995007657561652	0.00101413155788743	0.009311487771837474	0.1068630430803959	0.1006899230998022	0.001032411036057024	0.007163234233063628	0.001019543618284849	0.01985505971345088	0.001005801821388799	0.01698645610316695	0.001015321918033931	0.001879899168639324	0.001043871293388142	0.01837987063160328	0.1681415398532217	0.1898963564735431	0.001010180960144747	0.03425234285223261	0.001026295340203213	0.008775160177950707	0.0010265340233673	0.007765073964960395	0.001000652664919507	0.03598566051801923	0.26975150214245	0.2405866677440753	0.2402281497275096	0.203894652104755	0.02574595679517322	0.05602826231183766	0.001002891773712283	0.02017752446827977	0.1212384428168618	0.1077163490741621	0.09168444011514403	0.05926883182097248	0.09749164065038797	0.06845536255582202	0.0898719854624722	0.08402712408603098	0.1147141558619555	0.0859530998891872	0.004211069194154942	0.008238782477638179	0.001093641758748876	0.0009672520427831812	0.09606600980560728	0.07364072547732371	0.1613508654304922	0.1197611975866939	0.1125029371691373	0.09600867024339847	0.007467518039919778	0.0142623835501281	0.00101688867163975	0.03948819251953008	0.0691073473401725	0.1148964138126253	0.001185547534217493	0.05309771207155312	0.001215627760405741	0.01246594196700353	0.001144899188051839	0.01090521239949604	0.00114044815351232	0.008879603004624046	0.001000860536801705	0.008784432312286403	0.001002101087226818	0.01479056266804177	0.001270090894688215	0.01826031409187853	0.07378657031270169	0.07105497661732943	0.07655568707470174	0.07572121916414178	0.05695067996883212	0.08432886175274786	0.08449120110992392	0.0890947711728929	0.04939757430438307	0.05234845653822388	0.04682775999928197	0.06509718814302791	0.010746433350296	0.01855368382756154	0.2013037819777456	0.1349072010265155	0.001843793647634317	0.008630393642727408	0.05215102369723775	0.02968446542093486	0.0348807282238497	0.04824235080861983	0.01991764326002178	0.02896690681280373	0.001037574367779077	0.01896763116612949	0.0171729922860547	0.07558292378199037	0.06435567786891681	0.0812436644683978	0.00299086567202116	0.002737105792848176	0.002978458428014019	0.005246791981710246	0.001121766915341226	0.01996462891808788	0.07922931400062438	0.07576786108944478	0.1586997530976221	0.1154383215872241	0.001003749012779159	0.02343104166585367	0.07902677225614606	0.1124246838507423	0.001003281895944887	0.03723407672898349	0.001001085350005997	0.01682455910101072	0.001002078902504666	0.02021471700116646	0.01766805733971773	-0.008619674103833599	-0.01490649173461598	0.01400033390909196	-0.02482733877924202	-0.0437271494006921	-0.01651834570136551	-0.008228000295494677	0.001003111983567681	0.00100233970919967	0.001000842063539113	0.001002735692237605	0.001008297272051454	0.1633582280634658	0.2195692890617373	0.01042645269763328	0.01363850830415071	0.001086957852980356	0.00284256989619336	0.001025523534660337	0.001001855267409071	0.001001027113222627	0.001001490784610963	0.06811440006556557	0.4201118970599228	0.001005764609728235	0.05494026917132978	0.001012577930782935	0.00100893465976061	0.001015083957627324	0.001009075975144111	0.001004365300649089	0.09401215882694729	0.001002127145937025	0.001022072965841799	0.001008060787851693	0.001003386623535285	0.001075703021979039	0.1752249998223581	0.001011990929008462	0.001003992468688591	0.001010114762865942	0.00100071118381798	0.3067538709451016	0.2227651378779498	0.02068435298132127	0.001001274013216949	0.1021088228174233	0.07648705728528876	0.08260706269273381	0.08898667448548221	0.103192859126031	0.01129320186459288	0.001143362781792269	0.09504505323391131	0.1824664098500767	0.1429434141524001	0.002107587745855364	0.001026936826386442	0.06339151816490941	0.001036199968067809	0.001005277048634602	0.001001323538830654	0.001000686578230909	0.001001038647846062	0.00100197957738227	0.001003931667587468	0.07469272012569089	0.05967200736548482	0.03374430945014754	0.09999721739191249	0.05257845740183412	0.0422835693769717	0.006647220747313167	0.2072188108990911	0.001021291212024541	0.04848288693862822	0.03006201882419433	0.03210316876079066	0.0010648333722311	0.003913696961686368	0.05612475073327442	0.0083971438756249	0.007960166103126026	0.001000198821276857	0.04576694231913472	0.1752996016320231	0.001003699917426161	0.06935006918401641	0.001003800516887929	0.001001248727858539	0.001002383235560214	0.01990808534241882	-0.01008102811685373	-0.01462027697703766	0.01548150485185841	-0.02143242203712658	-0.03966538987682551	-0.01597778222126481	-0.007888320242566655	-6.559307673396255	-3.730405046758099	0.08608605500845741	0.05870811205709699	0.01194368728273898	-0.004342049688377435	0.06244583959498039	-0.155063205708012	-0.268687407032252	-0.3386600344400371	0.3953901163108715	-0.007926166682704456	-0.1303700207732589	0.005243840643766577	0.3539177572842692	0.4236665238143682	-0.1350246160918212	-1.600273644165653	-0.4698348495761078	0.02548814122938737	1.468620290114643	0.00840583123303623	0.01494673655711844	0.03391740670841965	-0.01161033291878469	0.0002611613984177881	-0.5016861713712392	-0.06069002919256244	0.05931531601498261	0.02500882700164275	-0.04026021947135109	0.005039638335546823	0.1320593137128608	0.04827207496918769	-0.02572945773642801	-0.006134217767985876	0.08590917186143808	1.360803616669646	-0.5158180132127808	-0.2510184764289246	-0.03613773995812438	-0.9450818068001251	-0.615157961903171	-0.6094944561072558	-0.163050678935599	-0.5830967205781188	0.350893430910319	0.01938230863791097	0.3405307207934971	0.2943495905059449	0.9505949044269104	-0.3107713501124994	-0.03194762791583176	-0.2711849915708361	0.07139299917837995	0.0001742052767864953	0.03684815181587973	0.05890128208370649	0.03826331168543762	0.08736068570579875	0.009985810214337022	0.1856209370277096	-0.834747369310826	-1.442446999012434	0.5257720978605362	0.08295789782991086	-0.120388344437803	-0.2451124703095844	0.4742917987039144	-0.01314284217628294	-0.05128681864821798	-0.3071885080396639	0.7828692432498314	0.001275161172222589	-0.5897009916970009	-0.3895211192073607	0.2122753198893366	0.2810008173131259	0.1650557657495021	-1.680667364354373	0.1864432847294963	0.1342436616418813	-0.6587985794396084	0.05873188273103317	0.01554727752174898	0.0223180636272481	-3.512543463850835e-16	2.679086636610344e-17
0.2	0.002155957377787056	-0.06051325476904414	0.08092661053399815	0.4836399540161969	0.9332340815177191	0.006986678728408868	0.1695358486173697	-0.08501674148841644	0.02914137272400191	0.1814976691904348	0.09031988612133948	-0.1258429225536952	0.005436229218122945	0.07884448877872104	-0.1125438458168006	1.112921914183314	0.2286776517831069	-1.112921914183314	-0.2286776517831069	-0.2714507212290528	-0.07180335483980248	0.01872826855053321	-0.1106462630515928	-0.1021493614393183	-0.04635449519965541	-0.08520504512040711	0.08118274736553467	0.574958171091159	0.6992008409063185	0.0990469010000582	0.009399201765961561	0.2924113071006279	0.1004101805991201	-0.1614238448779496	0.2816003634818125	0.006336868221946611	1.325668963529955	0.1695396943223391	0.03324533298303106	3.466765890313115	0.6625112919098225	0.1231641138465534	-2.121691545678862	-0.06592970485502757	0.05568197287946067	-0.009659121033319604	-0.3294790230119997	-0.101502932390973	0.8673384545072195	-1.344133231704083	-0.8673384545072195	1.344133231704083	1.423522373548118	-0.243972077900426	-0.08464969448715758	-1.433255331397522	0.3651770519140801	0.03431533197961872	3.085508477306601	0.6991314174664875	1.061390748191314	-1.504748007122754	-0.8482421792710133	0.03692836979340916	-3.081075490287138	-0.01360630987785304	0.001005623651120205	0.0133183144978209	0.001002931188216686	0.01039978461275289	0.00102027188997322	0.003944403164925636	0.001007486295744864	0.002480658241271423	0.001008023471525794	0.0345791459861506	0.1650745146111116	0.1553976868513698	0.2254431681971549	0.2256089673742788	0.01300333527447037	0.01817695048705497	0.01193385956378537	0.04376045803488773	0.001114442385239215	0.06806722534367673	0.004400707168125032	0.0604435413999376	0.001026077868212113	0.01356500591259283	0.001001794373476377	0.08552760914401973	0.001000991140471616	0.09229789612174372	0.002215208578811789	0.008673880166103499	0.08383490248220915	0.08975366566537499	0.4197937838289931	0.381635090206971	0.001006256555832717	0.01897860442466481	0.04650101742115718	0.06367113644263263	0.001011641629334332	0.009927009286292898	0.00101135032201166	0.004551797546555783	0.001015668230132807	0.009595616183085702	0.001020413134848985	0.02000284836866214	0.00100968982692539	0.009331058977569352	0.09928659021123988	0.09470563162248485	0.001017822423173974	0.006647436151014619	0.001021414402550616	0.02047365052097755	0.001007563225005773	0.0172313392866509	0.001009643712527617	0.001931697112886202	0.001068014264227921	0.0184289973522955	0.1715539398603151	0.1912068472411509	0.001011509245509145	0.03473958958881591	0.001015564659564121	0.008569213555883255	0.001018646678113564	0.007687403965576723	0.001000690459096667	0.03681417392822604	0.2848745906730136	0.2533567096410003	0.2331904133105793	0.1991370508008444	0.02237816059227827	0.05333247762851705	0.00100211638326823	0.01996153696090869	0.1112417983060985	0.09838618712030174	0.08329596889158136	0.05318673998256224	0.08934643345449689	0.06240019622995607	0.08939849543029997	0.08247388153351412	0.1088786862463824	0.08045949222245226	0.01012659140572899	0.01262051595161243	0.001143413007663727	0.001167994390344083	0.09510492509649465	0.07675699943443229	0.1721614798257758	0.1243793766632349	0.1280486411193078	0.1056946819302953	0.004611499280378772	0.01172328069918977	0.001024683214825037	0.03914642567725111	0.06578512827467645	0.1122347845572897	0.001114916059368437	0.05377700763662272	0.00111462483812693	0.01251821640048371	0.001075928492522545	0.01164567456430354	0.001073320745061599	0.009624862268070068	0.001000986371318771	0.009149266444142018	0.001002027781495665	0.01576119208116864	0.001142162549605071	0.01894136327570125	0.07396766305600413	0.07266634686489247	0.06748162734222579	0.06779463674331224	0.04267084910668984	0.06933714896103052	0.09175043236702213	0.09262504268921391	0.050875994896486	0.05276930082339391	0.04369773132030309	0.06366939683646197	0.008625840388349524	0.01677898182448744	0.2043083541698056	0.1408968077268015	0.001446987047543205	0.008660496797148712	0.0499815055004696	0.0292345329492674	0.03190340342364131	0.04515588917680741	0.02741952201715822	0.03644444609407255	0.001058410253653646	0.01897477812882235	0.01014211191760723	0.07044938116336306	0.05945562448223579	0.0771518051551925	0.00760494404081294	0.0056164030591744	0.007209751780761753	0.008910040090783238	0.001063393747205059	0.02192701338020217	0.06108834087429964	0.0595826426733874	0.1668121671270733	0.1178740339567734	0.001003788755070656	0.02469237646103578	0.07179751014884002	0.1037614168887404	0.001003650484460039	0.03767242709758165	0.001001202188171676	0.01691781021236029	0.001002296640363322	0.02036801061795639	0.0197555546123253	-0.009906907687719239	-0.01456031212459962	0.01547875952509438	-0.02122820694882075	-0.03931157710067239	-0.01579052766047307	-0.007996630157924517	0.00100351604840606	0.001002602131899054	0.001000812442639552	0.001002815704168835	0.001009162454042298	0.1645943935479329	0.217498308790805	0.007670427570673718	0.0186396944211111	0.001082535643765219	0.001176160976831364	0.001023191749451408	0.001002001111578733	0.001001114076317266	0.001000965976273141	0.04741685392036854	0.4116015205539809	0.001005860636500843	0.07025538771697092	0.001017090132238815	0.001008735567826357	0.001014914839581165	0.001011145923446475	0.001005250915617462	0.08407053424340494	0.001001962171095682	0.001024415223193271	0.001010475895425886	0.001003576612226921	0.001107324929388347	0.178674174653496	0.00101362972348694	0.001003918394772073	0.001010104788999301	0.001000745779239095	0.319730261353487	0.2184321872269568	0.01682234627613719	0.001001279301727393	0.09209271991694003	0.0680153899903999	0.07431240731697954	0.08855155296570764	0.09814170834199011	0.0205108356600662	0.001235829390463444	0.09274622996269556	0.1955733762677227	0.1576065870593347	0.001023528198403562	0.001037536087312216	0.05991562800969048	0.001040036267800395	0.001005249507605075	0.001001210221335105	0.001000616883132047	0.001001182500991501	0.001001926198503113	0.001003418803618526	0.07383936828498334	0.0521768088410745	0.01799399120360512	0.1032123586674536	0.05284943214140437	0.03797540261258382	0.00599748577328675	0.2113634497848466	0.001013726986678272	0.04632545823464443	0.02706459585178745	0.03912255308286138	0.001092486746622678	0.001049754233620829	0.05081661200011819	0.01573127865510645	0.01463928190026313	0.001000198382953968	0.03047624400502686	0.1836093956728098	0.001003925922087946	0.0565257025851797	0.001004227193428769	0.001001385723669438	0.001002638772639304	0.02176678651988898	-0.01110708105697777	-0.01418415008833321	0.01695581247771988	-0.01752696757425073	-0.03471909841261346	-0.01496908233922639	-0.007819414978038034	-6.182582741017573	-3.760623669749805	-0.03663349827635208	0.02041183795866156	-0.02028822121993371	0.001917146679299614	0.06661965465567685	-0.07756336657995733	-0.2159689134854848	-0.2918897748582077	0.4558928972720133	0.002993956801687086	-0.09669413157448367	0.006433989178436233	0.3628644896334886	0.4331597925201627	-0.08757275041833056	-1.714440391429202	-0.6569055566226618	0.000165438693394759	1.492489668314002	0.0488581729582024	0.02300895429466475	-0.01887846070712036	0.04366264681377724	0.007286606744101639	-0.7032001258036749	-0.04045851238592747	0.06490756416707387	0.02343397562850399	0.0927097044441642	0.004437239029134858	0.1385091869910073	0.0495732930175776	-0.01095275852349827	-0.01166482436310604	0.08039676010679543	1.197018203773754	-0.4378734269658484	-0.2843850916665339	-0.001418961368716261	-0.9181070640059436	-0.5997314544530129	-0.6005829079156014	-0.1546610360625053	-0.5223515363826869	0.4926119329632336	0.02078546570104041	0.2791805690829952	0.6079580398983924	0.9712154419220259	-0.2149241236283934	-0.03681059886373968	-0.2571181475379386	0.06965422481311016	0.01452274106966348	0.1481610757107327	0.1017484562414335	0.03311297478586941	0.1140117419841762	0.1744543563711269	0.1337897775975969	-0.7594058859608368	-1.551149757563929	0.1983704938921117	0.0006035940832600426	-0.1854422499035643	-0.1094932630459152	0.6796791844958315	0.01580168016566905	-0.040113698036867	-0.3123487882454473	0.7304456200693585	-0.0003563421703484625	-0.4442522839999652	-0.4298121708938149	0.3570291181156103	0.4341627190516461	0.2541372594185092	-1.546201324709008	0.2780063256403321	0.1188863453341648	-1.068500613251465	0.03019656121540815	0.003454038650100788	0.009179951882278811	-7.567501491510902e-16	7.236866263949492e-16
0.21	0.0004212539024412284	-0.05735614812296411	0.08032438874017429	0.4968161894888394	0.9348355545319529	0.007332339823593708	0.203684190250956	-0.07811752273206435	0.02903892178173229	0.1603881753235427	0.08941504922199962	-0.1242836554200716	0.00518228424155321	0.0752248834398011	-0.1128056345763678	1.118379840027601	0.2150154235109354	-1.118379840027601	-0.2150154235109354	-0.2569600210472817	-0.07432794943077917	0.01788101352299774	-0.1249080930487134	-0.09847723789707508	-0.04591864448461505	-0.05518337404968698	0.08782223157267584	0.5859438567293005	0.684388132797684	0.09252898525441684	0.009312648192653967	0.2631918373916952	0.1005806539313235	-0.1874047730515932	0.3459324518800114	-0.1261710106942682	1.309814359350342	0.1500223277773594	0.03567832155555246	3.363754802848227	0.7138915301156022	-0.136027568626288	-2.094509435754507	-0.1124493586349159	0.2593176285075179	-0.03786570909960569	-0.3893947699073073	0.04789154302565671	0.2287152428242064	-1.381424471508881	-0.2287152428242064	1.381424471508881	1.473190952203099	-0.2622046725318729	-0.08509718364184343	-1.422838249359317	0.3692032750364319	0.05349920233472466	2.913345641851586	0.6324628789204813	1.136141486509084	-1.444252576983043	-0.4671710037507143	-0.05975959947137046	-2.759686625761278	0.04724328547854122	0.001004677796059404	0.01378567877036663	0.001002819200039229	0.01087153642019558	0.001010740188532528	0.003968375460954929	0.0010051933989305	0.002463224973278493	0.001008915908053003	0.03524640132715582	0.1651876353882672	0.1548507166593091	0.2223553752341695	0.2236384303327905	0.01023683171332988	0.01583229696033219	0.01453873311189327	0.04666773995944411	0.001097209015527736	0.06807909247777504	0.002876992560159308	0.05977190808611869	0.001024858008961096	0.01363908363935418	0.001001945001813716	0.08918097016078649	0.001001080003314873	0.09664936287093814	0.001621227852639079	0.008018825681634971	0.06263978770201985	0.07201586777454262	0.4157843131404457	0.3751169522615998	0.001006055465782652	0.01916738966648887	0.06106136087864663	0.07882090973791504	0.001770868569877236	0.01090697600952006	0.001009964793911133	0.004798215285371733	0.001015291761216651	0.00976267664331495	0.001016392413335771	0.02003722427084617	0.001007730915752915	0.009333816926561208	0.09568797973282568	0.09035951244438477	0.001010025966276748	0.006290340675355643	0.001024000424042447	0.02112016393541447	0.001010232634997352	0.01747259645833432	0.001006671421085622	0.002072422138997412	0.001153109723928103	0.01853496756368378	0.1751557454879175	0.1927431884817942	0.001013779461111198	0.03522340177099481	0.00100978880603625	0.008389986344932137	0.001014222266831976	0.007615143961685891	0.001000727029268719	0.03759008767519699	0.2986478936089439	0.2645754062810848	0.2268043911437392	0.1949981360393117	0.02008177401874583	0.05115538864943461	0.001001696679398763	0.01994562089075925	0.1012849870198748	0.08943644911498755	0.07504945770966769	0.0474001623930457	0.08122501626307398	0.05655419599374042	0.08890913745174601	0.08103443635320763	0.1035057190961877	0.07552150250439978	0.01605293994389909	0.01703509723898522	0.001753776346671875	0.001503597351167653	0.09314840103933714	0.07911212031139164	0.1835658285863382	0.1315507797385239	0.1431553295729471	0.1156410621574857	0.002861693714909433	0.01016029434084953	0.001033791160501399	0.03878228733558701	0.06245484868896047	0.1096365201876946	0.001079263593757089	0.05427829869921456	0.001061128527495556	0.01258551531798328	0.00103930480854184	0.0126385727621233	0.001037686887563244	0.01055968331378711	0.001001118887694013	0.009510786332453974	0.001001975320993173	0.01679590066983754	0.001074182979185714	0.01978959070378713	0.07329205573327183	0.07369004993589635	0.05957564182160865	0.06083359818339076	0.02921116246630364	0.05538937229341449	0.09346906702539833	0.09162000603424753	0.05166238429984205	0.05264557418847545	0.04208345477227574	0.06296695513902152	0.007283491672744591	0.01591134399483111	0.2099240643023602	0.1491143119730676	0.001234066440291514	0.008915856970290298	0.04795418028262153	0.02899352521086161	0.02906553736175826	0.04222852234230865	0.03181435862766798	0.04069174283086711	0.001077303833058813	0.01897325051735036	0.005744056254190579	0.06627982569069513	0.05445040658359287	0.07288964531390711	0.01265130026322686	0.00925856801088551	0.01115744683710632	0.01259189378338378	0.001032430187650142	0.0240695466126245	0.04507637148375693	0.04513087441661397	0.1749318546107006	0.1208569619348287	0.001003907338248409	0.02575002167841032	0.06167435962565092	0.09251175604654982	0.001004082459854772	0.03778920692890968	0.001001341389127384	0.01688137593497711	0.00100255623213157	0.02036734569150921	0.02116979709181956	-0.01090245554201167	-0.01415324739553673	0.01682145426584731	-0.01753676893095199	-0.03486354633860573	-0.01407351741900445	-0.005918710727232949	0.001003843563171186	0.00100278770885332	0.001000826913471523	0.001002800013570412	0.001010421870566827	0.1660484597402511	0.2163650557594984	0.006882507177659636	0.01627995999246794	0.001076502892444376	0.001358457268345821	0.001023924047704227	0.001002186910250262	0.001001221894415402	0.001000772986967401	0.02421852295018646	0.4028995482637709	0.001005833974004881	0.08656868351297452	0.003869595561691557	0.001008342904309064	0.001014887372613004	0.00101310641914308	0.001006065708797156	0.09639374767932539	0.001001869605907138	0.001028618037648254	0.001015155332524224	0.001003579481372897	0.001355401813688757	0.1830558025594015	0.001018267791330868	0.001003658820859698	0.001009205497872527	0.001000781422289519	0.3301577157100239	0.2127302427629453	0.01810172132253431	0.001001243494401002	0.0828995353570596	0.06075093873073736	0.0668098052453862	0.08797835145641317	0.09394347686036839	0.02416137495738547	0.003366781436917564	0.08847379989238686	0.2080659169799144	0.1731899909457295	0.001019213440258834	0.001048122311753472	0.05675491955971015	0.001043933858060116	0.001005596801491209	0.001001160352025562	0.00100057814586594	0.001001319650683631	0.001001916097303158	0.001003400696688416	0.07117667044312442	0.04723893426315619	0.009509372703414088	0.08937781383390495	0.05243501596991884	0.04200752455816612	0.005725889628572304	0.2268449406316217	0.001010892477128734	0.04476183778623196	0.02471679588326257	0.03489361593892693	0.001100764226115648	0.001037481724792801	0.04596503011730812	0.0200637411340516	0.01601523469458877	0.001000204013806969	0.02083418190543474	0.191955935738818	0.001004119434355238	0.04195901845189014	0.001004789905663517	0.00100157130587788	0.001002985115774643	0.02210644802884542	-0.01173430298434563	-0.01372146051225189	0.01805666243709777	-0.01385317199843605	-0.03053107391734767	-0.01164005524137415	-0.00232022789589695	-5.828757094709735	-3.729671372005535	0.0886426135313066	0.06078531882775789	0.01389022643144372	-0.003509129371504983	0.06683764143284023	-0.0370275049251004	-0.1807335134689858	-0.1856354879578839	0.1473376841980294	0.001150855023998159	-0.03917461150781397	0.008447611779457572	0.3680375727984868	0.4373811156349299	-0.04842329953329404	-1.835531381741168	-0.6291548096704167	0.02858140692029855	1.532513294331797	0.1491385794057455	0.02661164484198838	0.03457251680192007	-0.01981515478476721	-0.004468689275285114	-0.1673060614215303	-0.02901200863742488	0.06475217314709404	0.02425092317046256	-0.02387456351717875	0.01571574757288768	0.1699899074983361	0.04747179340573624	-0.02115892977649343	-0.004781577387557557	0.07552752893108072	1.049086424960822	-0.3968310107277122	-0.1453890324775919	0.003443734399734197	-0.870914963107687	-0.5569259120425438	-0.5683858246624429	-0.1364757731359076	-0.4674094045941332	0.3947421934685373	0.04663389387087988	0.1890991739614653	0.8134449543425165	1.02229170309057	-0.108052875074304	-0.0355549731182118	-0.25919795452763	0.03585527749101772	0.00248381528010363	0.07569029883056706	0.09184898715706302	0.03772360214133691	0.09967264075066556	0.04254361486697059	0.06953602838014936	-0.6388187525487327	-1.251225855854174	-0.3805925970428931	-0.02827248358034441	0.04609719502910495	-0.0644051692432592	0.9587285127146589	0.03435210734570788	-0.008907966834104384	-0.2767002564270155	0.1688489337706552	-0.0001535725512543975	-0.3907732760580258	-0.4260535447662129	0.3756085034633243	0.3121871671547742	0.1941565539573249	-1.338395333504636	0.3244348894754495	0.09428831447329453	-1.186863196705708	-0.005472560403837757	-0.01036401337496137	-0.008463243930222929	-4.665538075923956e-16	1.426094516948551e-15
0.22	-0.001629896540452297	-0.05367237600852756	0.0784153946459618	0.5098409657702396	0.9362198764583253	0.007696073869552899	0.2368279920032157	-0.07080772947100432	0.02657335602496001	0.1397214363142455	0.08812266527620168	-0.1205936464903	0.004744198339756645	0.07115753887786895	-0.1116110877053243	1.117585589609278	0.201186921377356	-1.117585589609278	-0.201186921377356	-0.2420154363970489	-0.07707260493517626	0.01702040742525756	-0.1391775796654436	-0.09476618356855079	-0.04527162332683611	-0.02704773418309242	0.09390595404311887	0.5976889029627839	0.6705866101190806	0.08946688024717606	0.008093599476204893	0.2372802111001644	0.1013458924918908	-0.2247132383874898	0.3869334571531176	-0.255017591855781	1.295377125281455	0.1261094767500645	0.03685992313790096	3.26585791404778	0.7446261928514083	-0.3494588490539789	-2.033140574159877	-0.1434391141466487	0.481830332109055	-0.04648730607814744	-0.4190268676144004	0.1897641937311999	-0.3830967980149025	-1.377388003985665	0.3830967980149025	1.377388003985665	1.514299267240441	-0.2879842605844933	-0.08731990852831109	-1.434786655319489	0.3729632091702993	0.07654942052746153	2.708302236481486	0.5879790701268599	1.21326286725967	-1.302510921116552	-0.1570800315909049	-0.1895706588348872	-2.419506806806738	0.1053467357949124	0.001004368944648652	0.01426189198336322	0.001002856069755185	0.01135242689526567	0.001005983773094959	0.003998358613667569	0.001004039668309859	0.002448369071968936	0.001009991923527938	0.03591602337255682	0.1658226269427547	0.1545532000910095	0.2199745885297958	0.2219423967317628	0.008430634819062919	0.01429234957846656	0.01471185216407022	0.04714269565002367	0.001085577273865043	0.06812567014427724	0.002199973367850528	0.05962920756341103	0.001024614678468536	0.01373527926029439	0.001002113224206704	0.09289295778156181	0.001001178348601374	0.1010504696007665	0.001323376501857363	0.007605711114279296	0.03977531912367369	0.05299479413047376	0.4102766006643243	0.3694033384691857	0.001005941633067767	0.01937002850804847	0.07606230802742173	0.0942223684010548	0.003572265257472537	0.01294984902877815	0.001009075939504692	0.005090771470864877	0.001015089877191645	0.009932705800103194	0.001015363709798579	0.01994599150481085	0.001007159539731788	0.009287011745472598	0.0988437736129988	0.09133386336195051	0.001006083255726318	0.006106167460434977	0.001027395201546764	0.02177583507245514	0.001013907534436957	0.0177050270393053	0.001005187438211819	0.002268008556637429	0.001319682204298875	0.01872249119022595	0.1790421147379483	0.1946312623183313	0.001017234161949134	0.0356946784566809	0.001006772398838493	0.008220710038158047	0.001011561237666057	0.007551884398375655	0.001000763135640701	0.03833955529972143	0.3111341921416181	0.27438574415457	0.2206285821518515	0.1910620008785481	0.01950278854687771	0.05053757041241246	0.001001469021159215	0.02013457139012149	0.09151118969416509	0.08098639933713216	0.06713241217367855	0.04206138476986643	0.0732744187504851	0.05103710603000896	0.08838329179785961	0.07967941060805381	0.0985893460026489	0.07106804418324318	0.02081469139846876	0.02060411720012833	0.003121701484526806	0.002106647615905803	0.09019213538561288	0.08048409426671339	0.1952384191522754	0.1403907233337478	0.1581674080851915	0.1262251379835972	0.001977113976355151	0.009354628657010778	0.001043638404297752	0.03844456814190431	0.05918302816575445	0.1071175609038063	0.001063391217928357	0.05459913898215827	0.00103456006334376	0.01263882816308287	0.001020973868615508	0.01366491524046184	0.001019856383274489	0.0115945066963131	0.001001253721874882	0.009874390472267208	0.001001944050899527	0.01788949819620318	0.001040189305697871	0.02073928528545909	0.07173795243030139	0.07402877126803491	0.05291568010998443	0.05489792316183213	0.01782035537924139	0.04405622624604915	0.08850012315301382	0.08538889530520599	0.05189955626860789	0.05214537990151943	0.04308292941819865	0.06461420642931667	0.006467499379954269	0.01548346111246405	0.2191442053627053	0.1599695149402402	0.001126122964466808	0.009329174001724045	0.04613345414400832	0.02903997126878907	0.02644668825182347	0.0395503704928129	0.03210381531230409	0.0408181288991078	0.00109088684792437	0.01896761882902492	0.003489919516866514	0.06261162633171451	0.04947388267910127	0.06856205931180931	0.01730294361451486	0.01321266575317518	0.01381851851912196	0.01535336638760501	0.001016956653511274	0.02620588779717601	0.0316129608056749	0.03292987586611558	0.1830635462418007	0.1244798441363766	0.001004063404831895	0.02661105507715271	0.04935916004281341	0.07991552012424498	0.001004579836211177	0.03759033658042419	0.00100150379247933	0.01671806755989658	0.001002859221426462	0.02021573960418179	0.02186765225762196	-0.01165245277835438	-0.01370909943512818	0.01800291915235022	-0.01385709254111929	-0.03058885308773967	-0.01128182927327996	-0.001559946195575037	0.001004171077936312	0.001002973285807586	0.001000841384303495	0.001002784322971989	0.001011681287091356	0.1675025259325693	0.2152318027281918	0.006094586784645554	0.01392022556382479	0.001070470141123534	0.001540753559860279	0.001024656345957046	0.001002372708921792	0.001001329712513537	0.001000579997661661	0.001020191980004384	0.394197575973561	0.001005807311508919	0.1028819793089781	0.006722100991144302	0.00100795024079177	0.001014859905644843	0.001015066914839685	0.001006880501976849	0.1087169611152458	0.001001777040718593	0.001032820852103332	0.00101983476962256	0.001003582350518874	0.001603478697989167	0.1874374304653074	0.001022905859174792	0.001003399246947171	0.001008306206745754	0.001000817065339943	0.3405851700665664	0.2070282982989338	0.01938109636893143	0.001001207687074611	0.07370635079717919	0.05348648747107482	0.05930720317379288	0.08740514994711872	0.08974524537874666	0.02781191425470474	0.005497733483371685	0.08420136982207815	0.2205584576921061	0.1887733948321243	0.001014898682114105	0.001058708536194727	0.05359421110972983	0.001047831448319837	0.001005944095377343	0.001001110482716017	0.001000539408599833	0.001001456800375767	0.001001905996103204	0.001003382589758305	0.06851397260126549	0.0423010596852371	0.001024754203223052	0.07554326900035643	0.05202059979843331	0.04603964650374844	0.005454293483857858	0.2423264314783968	0.001008057967579195	0.04319821733781948	0.0223689959147377	0.03066467879499261	0.001109041705608594	0.001025209215964774	0.04111344823449805	0.02439620361299675	0.01739118748891442	0.001000209644659954	0.01119211980584262	0.2003024758048261	0.001004312946622529	0.02739233431860057	0.001005352617898266	0.001001756888086321	0.001003331458909983	0.02244610953780187	-0.01236152491171349	-0.01325877093617073	0.01915751239647568	-0.01017937642262137	-0.02634304942208187	-0.008311028143521648	0.003178959186244135	-5.505687860576163	-3.635838233051257	-0.03486371018617861	0.02223957148414224	-0.01908604988326159	0.002432620015974201	0.06709299553482867	-0.0276726418277183	-0.1610682253933526	-0.1309485458867791	-0.03057234952334868	0.009936063282470715	0.009092426647767656	0.01085756801420976	0.3745898104352016	0.4430877886469471	-0.03918476699575429	-1.971095542076499	-0.4960007260312692	0.002936158640506027	1.542826741885468	0.2614394321643922	0.0322366436301099	-0.01828472139531252	0.01854091316990498	-0.002626019271987319	0.3608938933294926	-0.005874060238265596	0.06673910868782737	0.02166865748596811	0.1036819827499191	0.02074792205844897	0.208855706169783	0.0470661937189731	-0.008962577688090513	-0.009864736246983965	0.0751075356174941	0.9153464504538672	-0.3973175068120583	0.02746905674552352	0.03955435253361904	-0.8181694185141853	-0.5101714611855578	-0.534800853418762	-0.1377771490319614	-0.4254452570035054	0.3234996677173878	0.0742749264839561	0.08255118475547352	0.9416661438853567	1.098754561706255	-0.06345998872808881	-0.03152676926744748	-0.2412571303965662	0.03356406888348483	0.01172552658966766	0.1548499318144885	0.1217489236032231	0.03352982508633912	0.1257895295235227	0.1947477870883427	-0.003206570175463455	-0.5543331782882654	-1.028223633513786	-0.8468443209229178	-0.07468993632422648	0.2844963476435577	-0.02154227358806313	1.207218928677149	0.04739305182409951	0.01737706122978699	-0.2625057912448447	-0.09373651364140441	-0.001177157563868447	-0.343981061262503	-0.442897403056292	0.4194156762313287	0.250086501375789	0.2528988498443447	-1.096047383453999	0.4059971703388447	0.07956398160773528	-1.337815629274325	-0.03293347474729743	-0.0219207808893689	-0.02100828029376738	3.034302197074683e-16	2.132303876829568e-15
0.23	-0.004149634508002211	-0.04972815586845861	0.07526573192795903	0.5227273965068638	0.9373401653178446	0.008064217758331613	0.2690777744165032	-0.06331968608441482	0.0222407393662995	0.1198854664758229	0.08662557689552346	-0.1146223496771608	0.004367046753014437	0.06697492639849742	-0.1090670597266021	1.110826893107401	0.1876096407333463	-1.110826893107401	-0.1876096407333463	-0.2267105780682561	-0.08011339015899652	0.01612622886536362	-0.1537344075446149	-0.09102594175593519	-0.04437138800125517	-0.001038617176575543	0.09961936743950248	0.6102124907967617	0.6587477389941686	0.08892223872668956	0.005402032585434517	0.2144692494043452	0.102753112870054	-0.2772346216329824	0.3975363076572594	-0.3695585726583598	1.282143508510631	0.09765558025831635	0.0362230584636801	3.180775652820594	0.7502359647188126	-0.504402150697615	-1.934890792940057	-0.1533271544126825	0.70562251445657	-0.02998392054967803	-0.411858772135037	0.3132705857818289	-0.9655924807878808	-1.335086212975507	0.9655924807878808	1.335086212975507	1.545946483297109	-0.3208903886589881	-0.09201785734650965	-1.480078961840904	0.3748063558931463	0.1041556237327135	2.493952943265995	0.5584815148738757	1.291051051124435	-1.052197909830822	0.03406268076247249	-0.3477496061788768	-2.143072788837024	0.1757188343689956	0.001004356279332757	0.01470539130079309	0.00100299392985516	0.01180028087992682	0.001003481805686468	0.004022175234302479	0.001003387208233582	0.002442864248117253	0.001011469925895528	0.03656916792838535	0.1686935996574695	0.1546312267565077	0.2182511690797101	0.2204274305563398	0.007459748894104412	0.01344378370321033	0.01267067766251966	0.04548187612966196	0.001075966540288433	0.06821942429398618	0.001819039992635021	0.05976216584793733	0.001023637055886786	0.01385632449630398	0.001002295169262258	0.0966455369996491	0.001001283024882231	0.1054764161648395	0.001165247027525359	0.007323793005422596	0.02182218418733031	0.0373191302925736	0.4042929956268962	0.3657831776647478	0.001005877507367547	0.01956912915700128	0.09157971246048525	0.1098143044551803	0.0084108512423528	0.017938928286914	0.001008421922459554	0.00541168770791382	0.001015019313511852	0.01008684765446968	0.001014577906903757	0.01978775915859391	0.001006837378813026	0.009204137674678059	0.1040632053620015	0.09479711952936516	0.001003943803746007	0.006108563547662445	0.001032181986530744	0.02242471276468009	0.001735133971928512	0.01864461017899925	0.001004320136007324	0.002525961699337452	0.001389189301377505	0.01881621050666455	0.1829251029819055	0.1968498845228073	0.00102417336617797	0.03614686720656818	0.001005050318836735	0.008078615592060549	0.001009763785435199	0.007494433332090025	0.001000793732018032	0.03908587767214533	0.3228207247950366	0.2830413001327355	0.2136616456684412	0.1868490585787957	0.01709070024845308	0.04965285712454217	0.001001325238491962	0.02053751316723658	0.08185081195785256	0.0729780535071836	0.05941893421165288	0.03710863069152725	0.06542713275053114	0.0457937511362219	0.08706988422680419	0.07791523009703594	0.09351086208984734	0.06679065919150953	0.02402601270200307	0.02308103918923356	0.00444274388845962	0.002859429541594502	0.086303834176017	0.08078826086158071	0.2065075806800095	0.1501205727500291	0.1726879489821617	0.1375657868541722	0.001509292192109475	0.008913343166390444	0.00105186557968913	0.03818615283297028	0.05623384049076066	0.1047735087900303	0.001055480409893045	0.05482161570282051	0.00102067907258828	0.01270848411726737	0.001011240709809237	0.01490347258903376	0.00101038659912158	0.01280307046802391	0.001001389608390085	0.01024251110991712	0.001001960424603829	0.01904766482579422	0.001022324931465209	0.02178747633081911	0.06911901035243409	0.073470040664132	0.04736398299960785	0.04980948770613176	0.009791473297819361	0.03605297643765612	0.08262195207434676	0.07836216613260383	0.05153196269798081	0.05123323881219109	0.04465148694581406	0.0672463415533216	0.005826292868672791	0.01521944297222651	0.2297881931440683	0.1719576848149068	0.001068295293430445	0.009854897407806424	0.04432253683222818	0.02927823875165946	0.02396487143002696	0.03703963086667558	0.02891569480187138	0.03783247193451966	0.001095363828608857	0.01896153771771368	0.002286818664250967	0.05905423828940151	0.04470110699293857	0.06430191976175276	0.02060147893114289	0.01693807706626157	0.0152612372060224	0.01720513347986688	0.001008753411829081	0.02839753155942653	0.0210482843941013	0.02332355404115166	0.1916563276314171	0.1290447809047336	0.001004193610718298	0.02733170068078913	0.03633343304327723	0.06705874477292451	0.001005167107544951	0.03709196049347061	0.001001699092772406	0.01643325287829529	0.001003222949261108	0.01992100137066136	0.02188740717691762	-0.0122495849591359	-0.01324606120738415	0.01898011862730444	-0.01116791275788093	-0.0273617916831131	-0.008321014688051799	0.003178165671051772	0.001004488642551859	0.001003276249472212	0.001000909070157372	0.001002643806217212	0.001014130679292512	0.1784017944044751	0.2152235588896076	0.006701598021791387	0.0075003913554252	0.001062147692403147	0.001319876698038518	0.001020896313577885	0.001002579111276132	0.001001444623251068	0.001000486036081226	0.001011273265972115	0.3887267732493725	0.001005813700927696	0.1205355847051566	0.01932405604438862	0.00100756449687085	0.001015018614867081	0.001012654432370106	0.00100618195671528	0.1136621313450303	0.001001666771230462	0.001040838636934115	0.003728082909760324	0.001003278114092092	0.001341543324871678	0.1909722591875197	0.001038578118680557	0.001003138809656747	0.001007543700202132	0.001000832770571379	0.3509412198937871	0.1965538611940491	0.01020555280384997	0.001001148466845942	0.06454644336341164	0.04629694947849566	0.05183412767458913	0.08346257874022668	0.08366953499506168	0.02745975960264468	0.006113387175494165	0.07828979378062763	0.2301889540259101	0.2021424566500853	0.001026207162296097	0.00106188428547332	0.05164763950155842	0.001046750832878598	0.001006475718067707	0.001001111653994604	0.001000524153676842	0.001001593818354932	0.001002037932156159	0.001004027329739564	0.06332900232150744	0.03908696339256489	0.001017619021093799	0.07396690379988589	0.05027336915499923	0.04695568196406384	0.004885541768655525	0.2541162755333966	0.001008122994255346	0.04123412591211949	0.02012189605847377	0.02062092534472415	0.00109239475847913	0.001025775062199842	0.03703228084487697	0.02412978092778569	0.01636198784734225	0.001000221667643972	0.007172006755678535	0.210930793819313	0.001004342791849306	0.01503877191665743	0.001006138408528123	0.00100202539691551	0.001003829925497017	0.02146020020750077	-0.01275716517787874	-0.01277285519663916	0.01981540308691798	-0.009269562042839375	-0.02494972408735012	-0.005368189338482868	0.00791564272552424	-5.206917722668162	-3.481179361806229	0.0837891650298128	0.05607290543983977	0.0130436516152866	-0.002247116028739832	0.06380402821779513	0.05400025430349752	-0.1434387819048246	-0.04510674168226541	-0.2879714008722241	0.01008272520283942	0.01847487138643826	0.01321111845792255	0.3767460745993078	0.4431029294785021	-0.02081179813121617	-1.192886373375972	-0.2448858456107733	0.02841788224869144	1.577302147473244	0.7085000703404606	0.03194856346749349	0.03218809457281942	-0.03600748600861881	-0.01207871271609439	0.3307171078588344	0.005764119999825106	0.06363251922122026	0.1546757004217233	-0.01364884264107121	-0.0005883837867620656	0.2357716235398194	0.04384766009516779	-0.01686150612668054	-0.003621530867372656	0.0749510894690837	0.8266970955472666	-0.4577532680900982	-0.2207577160900858	0.04449418288796974	-0.7864237220877491	-0.4817026212868978	-0.5153206840003386	-0.2119898920302589	-0.4286696094077782	0.1781769359307555	0.07709859569620943	-0.02192591492918829	0.9946413081722447	1.164167758749462	-0.0289357480924017	-0.02093374963455479	-0.2244156027831555	0.01458919067098705	0.004473895420205591	0.1107918943138547	0.1244327214112159	0.03842541754517573	0.111938898255926	0.06084450715115612	-0.1094719834977651	-0.464194229867216	-0.5960279868051227	-0.5649067518923794	-0.1091593570321224	0.2385289969390195	-0.02963787088442875	1.186732219550389	0.05782571680820085	0.03026659945030181	-0.2420614550791036	-0.4767012000154945	-0.0005096411634756769	-0.3629855508180905	-0.411704321002812	0.3275710511502253	0.1270773439186648	0.2006471444495141	-0.8235146730519247	0.5066437307923087	0.06557143761638561	-1.245083205805258	-0.06556444456298081	-0.03479140852708573	-0.03724206079278141	-2.777309706569349e-15	1.842907500018493e-15
0.24	-0.007134594303321682	-0.04580913511945068	0.07113135077452282	0.5354885256697969	0.9381671337655815	0.008409619115742997	0.3003770467438448	-0.05585794057158165	0.01673855965061782	0.1010068724671364	0.08510915033947419	-0.1066173265224129	0.00412370174318078	0.06303310055766606	-0.105461092314316	1.098334740424972	0.1745448353546614	-1.098334740424972	-0.1745448353546614	-0.2111110250355272	-0.08350476479794772	0.01517000920039266	-0.1688491597287776	-0.08727563239988441	-0.04317535126929525	0.02283996025110961	0.1051511424550766	0.6235018510170358	0.649803959803165	0.08986635292780144	0.001158469615433589	0.1944110101938262	0.1048526990698963	-0.317757603941404	0.3818935789409094	-0.4519612789424712	1.270316810543227	0.06744539439357071	0.03231141686443425	3.075755896858587	0.7393666181001429	-0.5833714604582126	-1.84166540821265	-0.1473067492208617	0.8885756004307827	-0.0197259906959001	-0.3708695399063192	0.4021520804439969	-1.529788034125372	-1.274892950920678	1.529788034125372	1.274892950920678	1.573238208027801	-0.3581021436106406	-0.09972812954490656	-1.546371516317808	0.3749767178571339	0.1357097018036728	2.282194320715139	0.5516513939649517	1.366417344519004	-0.7234925343348545	0.140671112728773	-0.499969874680998	-1.868962309746702	0.2438199001307433	0.001004508812086642	0.01514218711111271	0.001003214383460568	0.01224871860389753	0.001002265304085805	0.004043117198074193	0.001002990848494473	0.002429156126545559	0.001013433855511546	0.03719746618865104	0.1746551796400594	0.1558476507646024	0.2171555792283425	0.2190433456493949	0.007266923664905549	0.01326337249446529	0.00846843648939497	0.04165567070611457	0.001067000011487508	0.06835268381920361	0.001517799071768817	0.06001821781371874	0.001021267574236594	0.01399669441485714	0.001002489349105761	0.1004442801018889	0.001001392820976472	0.1099325562965536	0.001086110732499798	0.00711721628454242	0.01202902991809062	0.02856008370550559	0.3984532822480552	0.3641685333418811	0.001005848656867749	0.01976906437499499	0.1076527506618856	0.1258032449211919	0.01699521179345148	0.02656232345314101	0.001007902107712399	0.005729781933971105	0.001015063441605762	0.01023796773764385	0.001012978368072919	0.01950943971273191	0.001006326931554963	0.009082839134567285	0.109129252673976	0.09792740087323509	0.001002819447392075	0.006209666706752798	0.001038584939347671	0.02306040724616077	0.003445859234545491	0.0205670956471174	0.001003734507224301	0.002763881935192811	0.001292988986642	0.01873903701415542	0.1866588236091024	0.1993647525654159	0.00103548097157205	0.03658115373531756	0.001004059422415966	0.007935376023719035	0.001008484055758446	0.007439532703883618	0.001000816879020372	0.03985446010113894	0.3339632740693221	0.2911383330728756	0.2053430250617919	0.1816572892177124	0.01136331118686394	0.04579549605520066	0.001001223758547557	0.02109365864785231	0.07226745929081516	0.06519944540313263	0.05184623831664759	0.03240086700803609	0.05764933005271387	0.04070168117676846	0.0846156590540826	0.07550099399027579	0.08796545007507862	0.06252189463379648	0.02551487213031144	0.02429350003528622	0.005410354450386944	0.003664962270678497	0.08151374698022579	0.08004141498518599	0.2170400800594004	0.1600903008732185	0.1865282201168392	0.1494043440854008	0.001280574973619119	0.008693140921234311	0.001057565892122555	0.03801034400690937	0.05372607450697289	0.102692002639653	0.001050985977489009	0.05496408110401847	0.001014007482757907	0.01277367069494644	0.001006376951205729	0.01623936025501811	0.00100564626205187	0.01417253893798294	0.001001526060890054	0.0106095211252034	0.001002034608838738	0.02025017819854646	0.001013718944843321	0.02287525713183212	0.06534553778835837	0.07182068294022666	0.04284109413097445	0.04559723222417968	0.005609727452672426	0.03166363333714072	0.07856991846649544	0.07396265550146114	0.05053331072328567	0.04993377125106365	0.04591480323697014	0.06931675276372885	0.005220235363134585	0.01492317336627581	0.2407371628413685	0.1836305027971324	0.001039419642097714	0.01048717008620454	0.04243506068787327	0.02964510653991533	0.02158466007028426	0.03466075496930115	0.02242864101591188	0.03181797848401264	0.001089275290059363	0.01894801447622539	0.001682073599090142	0.05544213524299279	0.04021067066718183	0.06027649661079722	0.02216514692813585	0.01980217607146523	0.01549713915646779	0.01803112180281993	0.001004659728806683	0.03052317552304138	0.01346246216650391	0.01649362857481428	0.2009340850631216	0.134605789701418	0.001004273610966191	0.02794260979941712	0.02332662900525286	0.05478298071183008	0.001005853687586256	0.03630259365077331	0.001001931015867681	0.0160272543274309	0.001003654080245294	0.01948484450067691	0.02123671926314882	-0.01271238919683998	-0.0127677713051151	0.01974444557925072	-0.009664976576946817	-0.02535722099175011	-0.005372183956283227	0.007915325319447475	0.001004806207167406	0.00100357921313684	0.001000976756011249	0.001002503289462435	0.001016580071493668	0.1893010628763809	0.2152153150510235	0.00730860925893722	0.001080557147025611	0.00105382524368276	0.001098999836216756	0.001017136281198724	0.001002785513630473	0.001001559533988598	0.001000392074500791	0.001002354551939845	0.3832559705251839	0.001005820090346474	0.138189190101335	0.03192601109763294	0.001007178752949929	0.001015177324089319	0.001010241949900527	0.001005483411453709	0.1186073015748147	0.00100155650174233	0.001048856421764898	0.006436331049898084	0.00100297387766531	0.00107960795175419	0.1945070879097321	0.001054250378186319	0.001002878372366322	0.00100678119365851	0.001000848475802814	0.361297269721008	0.1860794240891644	0.001030009238768509	0.001001089246617273	0.05538653592964408	0.0391074114859165	0.04436105217538538	0.07952000753333466	0.07759382461137669	0.02710760495058461	0.006729040867616644	0.07237821773917709	0.2398194503597141	0.2155115184680462	0.001037515642478088	0.001065060034751912	0.04970106789338703	0.00104567021743736	0.00100700734075807	0.001001112825273191	0.001000508898753852	0.0010017308363341	0.001002169868209114	0.001004672069720822	0.05814403204174939	0.03587286709989268	0.001010483838964546	0.07239053859941535	0.04852613851156516	0.04787171742437926	0.004316790053453191	0.2659061195883964	0.001008188020931497	0.03927003448641952	0.01787479620220984	0.01057717189445567	0.001075747811349699	0.001026340908434909	0.03295111345525589	0.02386335824257462	0.01533278820577008	0.001000233690627992	0.003151893705514453	0.2215591118337999	0.001004372637076083	0.002685209514714288	0.00100692419915798	0.0010022939057447	0.00100432839208405	0.02047429087719967	-0.01315280544404398	-0.0122869394571076	0.02047329377736029	-0.008359747663057384	-0.02355639875261836	-0.00242535053344409	0.01265232626480435	-4.920375815096721	-3.271036487850428	-0.03620441160822758	0.02235631934605692	-0.01966098125589762	0.0007919604719720024	0.06212373642225682	0.2000068266915878	-0.1348919716977406	0.002682387415457108	-0.4636495301604844	0.01783713838407935	0.03371116289879526	0.01472250452292438	0.3838225872657073	0.4491265021751936	-0.02411648940044363	-0.58777209191007	-0.09489742971700757	0.003103072448686342	1.622227624262691	0.9883026137826272	0.03167224143178458	-0.01888907563376713	-0.00547650675910996	-0.01031091313522859	0.294298928620546	0.01386735413431143	0.06410246653898077	0.2182491231707682	0.09967540138098024	-0.01343063973255825	0.2681048737962956	0.04348574949135318	-0.009191602136890588	-0.009354648631136763	0.07955954693143456	0.8036418428487561	-0.5930829190782366	-0.5670604995487203	0.07019509323374935	-0.7722218733346777	-0.4611733822159514	-0.5045438665520335	-0.267788268180404	-0.423721170199391	0.07060743910695705	0.0848250871630148	-0.127651309496939	0.9896418852669854	1.198336233836994	-0.01924333963524452	-0.01500547269281772	-0.188747937716804	0.01756180499062645	0.01083165128858323	0.1743159952969743	0.1539298632528668	0.03330770061381656	0.1346588781557588	0.2026657382189431	-0.2213319941759491	-0.3790971835386071	-0.3054422919382555	-0.3214006126310189	-0.152155230684018	0.1721515649240218	-0.02799256673069339	1.14414855018896	0.0687029062872468	0.04309712230688174	-0.236133045492268	-0.6995038108251677	-0.002665583622090209	-0.3549240620816501	-0.3959541232360886	0.2471532146547867	0.0449307475140281	0.2396988901172106	-0.5407681117286924	0.6052115760043398	0.05761668460604506	-1.221613371229118	-0.09113162589604239	-0.04615755474199171	-0.04929200758657146	-8.995676557982747e-15	7.42276819236078e-16
0.25	-0.01037652867650218	-0.04215495369608525	0.06637900950203934	0.5481391217324495	0.9386929609023197	0.00869571964554834	0.3304130313474606	-0.0485465583563446	0.01086844414009303	0.08290427092598011	0.08371185347469277	-0.097093382533868	0.003847873879514491	0.05964926957226113	-0.1011775769635591	1.080249755184415	0.1621173419865719	-1.080249755184415	-0.1621173419865719	-0.1952421632656761	-0.08727829263446617	0.014119295724378	-0.1846356928716846	-0.08352157384635225	-0.04164137255051576	0.04468249757370964	0.1106848451949467	0.637516798676198	0.6442856763700338	0.0916480707972301	-0.004489791294160259	0.176819928205719	0.1076858461711873	-0.3258413488373442	0.3476837956506909	-0.4960551581998717	1.260115626735806	0.03800136556918445	0.02463216012831232	2.922616867001715	0.7222591326992233	-0.5828387540488615	-1.784123646165768	-0.131894881702328	1.009333547192556	-0.04005910174203223	-0.3039296211812284	0.4527609099648477	-2.087252507664859	-1.209643200743277	2.087252507664859	1.209643200743277	1.600499587792277	-0.3963153944427434	-0.1110445204355913	-1.599256250036417	0.3781892704448214	0.1714043090190591	2.083932948411636	0.5569164133892388	1.433926950097122	-0.4110635645468368	0.2150872411080561	-0.6224662785417749	-1.652112385459019	0.3225723971686612	0.001004742261907708	0.01556351281012227	0.001003493618037739	0.0126930793652617	0.001001645840485928	0.004056947822452999	0.001002711612486377	0.00240333331399716	0.001016055913187662	0.03779783364525497	0.1820539013542339	0.1584202059990489	0.2165257756411672	0.2177353740538174	0.006529277983176654	0.01262334497607375	0.004880307754726718	0.03824979074796004	0.001058765910436776	0.06853659141937805	0.001302890302467677	0.06040138578963354	0.001017685416893602	0.01414994607616516	0.001002665631904868	0.1043072550500915	0.001001506296986055	0.1144448014292946	0.001044097388057586	0.006941875353542861	0.006713885001493706	0.02363467159939876	0.3928052871483667	0.3634881926754842	0.001005794069259989	0.01996082494690418	0.1243089668708185	0.1424045404401282	0.02296614556141568	0.0328587015889546	0.001007400883462898	0.006029087330843268	0.001015034437529921	0.01037951376748718	0.004385573631072823	0.02186106424205187	0.001020776410738044	0.008961464522272112	0.1122057976414763	0.09982900689527976	0.001002157750115242	0.006339534276422997	0.001046263890605386	0.02368149654208328	0.00602244064557827	0.02332854823215773	0.001003265649524778	0.002974705460767883	0.00118549236119804	0.01863561721364946	0.1904747829875317	0.2023365656550886	0.00104744436592064	0.03699880592004816	0.001003437518149732	0.007790224745047225	0.001007530990336031	0.007378714705745259	0.001000830894605725	0.04066347847113996	0.3446909034756612	0.2993172575711631	0.1953546647253028	0.1749228098134685	0.006374178421383716	0.04151479551332857	0.001001135019589752	0.02175348970764483	0.06326855940887366	0.05780476665901197	0.04476015474600888	0.02803106419058264	0.05034279440193878	0.03589982536910587	0.08107985559167222	0.07251700841594519	0.08203791000175556	0.05836834180664155	0.02589307082894707	0.02465589613951422	0.006108352138625227	0.004518647290937747	0.07582460421591197	0.07822762586120524	0.2264073259334317	0.1698250195101587	0.1988426151344036	0.1613254296602981	0.001654934626927355	0.009016878624120319	0.001064496943996796	0.03789383694530592	0.05216780436192758	0.1010783658025189	0.001047903230244132	0.05506590512682277	0.001010627119118103	0.01284112701394141	0.001003802188924585	0.01781663072446019	0.001003129524967467	0.01577447579185468	0.001001709548557357	0.01096594381210659	0.001002179369323149	0.02148376154983444	0.001009623502848087	0.02399980809745713	0.0607294405048743	0.06923757444874837	0.03869559016262436	0.04186348061980387	0.003371343547793831	0.0290889330561558	0.07387418971263819	0.07037547965893683	0.04848929372472283	0.04795193253847559	0.04654675755662358	0.07066928379176696	0.004360054515213188	0.01442424824337185	0.2518274436830894	0.1950026073167848	0.001024479903299115	0.01122003987277764	0.04038324801339162	0.03008000427647662	0.01949652560754175	0.03256390339441498	0.01559062776546022	0.02546235675163434	0.001081070462698477	0.01892628384365423	0.001361797301324192	0.0517799408562335	0.03570967834692333	0.05625674012945008	0.02269413594942706	0.02199441100962742	0.01510621323162494	0.01827694565687373	0.001002496968014642	0.0326405169533225	0.008246205403021128	0.01202425021937789	0.2106197759892876	0.1409508547746313	0.001004315354955698	0.0284659522016714	0.01333152571292815	0.04531127750309216	0.001006800616217709	0.03523407004361107	0.001002253837380558	0.01550077029860136	0.001004254192229183	0.01891088684227453	0.02046379162981778	-0.01258739564162725	-0.01217181259210458	0.0203166229026969	-0.008675255931212824	-0.02341747192521046	-0.003789554004152175	0.008543271623939211	0.001005136659274758	0.001003957656279031	0.001001021848137525	0.001002351410373371	0.001020650084458577	0.1984606225498138	0.2156101948583877	0.004419788841940847	0.001049061962234828	0.001047123444406829	0.001061873081345401	0.001011267659315624	0.001002902871387581	0.001001679259920513	0.001000340967053681	0.00100175765198784	0.3783507519583666	0.00100566717989178	0.15724027693527	0.0275785565609563	0.00100662586870083	0.001014857818889582	0.01376719763223563	0.001061476685564185	0.1148481324347815	0.001001395222580705	0.001058825186453323	0.01069366555049936	0.001002611753866746	0.001068372299899423	0.1988966261760116	0.001064672951833615	0.001002715811988814	0.001006334341749607	0.001000842945625793	0.3712098907650243	0.1714940354680642	0.001016717970535784	0.001001003265528423	0.04851120554110087	0.03359033092684441	0.03867565473719415	0.07361275869631279	0.0710130691410578	0.02565084798495451	0.006947354575729623	0.06477251307412391	0.245577512285134	0.2230053955431684	0.002897812001644267	0.001077339224061638	0.05071332534824963	0.001043869027767087	0.00100719525309963	0.001001131003459969	0.00100051167199776	0.001002044047103073	0.001002465517065974	0.00100594450082028	0.05205929498299641	0.03196332346534578	0.001009708090636026	0.06365511316914495	0.0438242322006757	0.04682815865641572	0.002720547970730682	0.2774725297912896	0.001009559108081442	0.03680023632335425	0.01656822729719905	0.005814154806866536	0.001069806135521998	0.001029062074549989	0.0282257108171672	0.02279576449889749	0.01412202086354614	0.001000256835492221	0.002157566233170541	0.2322419830511809	0.001004347087392947	0.001861701883673078	0.001008515292012959	0.001002840130190171	0.001005344336395927	0.01968246459858045	-0.01201007424441435	-0.01148375238707233	0.02076346352641014	-0.007937941899994345	-0.02136658139667835	-0.003298286828584525	0.005883974215741384	-4.654627436765222	-3.014941694145311	0.08163617858994546	0.0561050635061085	0.01193523915898873	-0.004669992288831958	0.05820992505916413	0.3080521751705498	-0.1268111496502287	-0.1204019471466734	-0.2389643039000942	0.01983114838400552	0.04317945133804708	0.01577451643424042	0.3891925785510169	0.4539279179998775	-0.01381143542425281	-0.3911548315496807	-0.05120807753765617	0.02722317770320978	1.697321824175711	0.318795445481202	0.02890894348467925	0.03077808045367131	0.4457070757819331	-0.01278091347945914	0.08440503304597366	0.01276092160394186	0.06058349853636329	0.3247328940642746	-0.01916538712710382	-0.008097664962992236	0.3288053778439007	0.04055179737365937	-0.01763611206113918	-0.004567774811334506	0.08275606367774317	0.8345706764939691	-0.7580253425159209	-0.2966422546269097	0.06575395609495954	-0.7057673773168728	-0.4132395696981396	-0.4563879557296434	-0.3275901109493726	-0.4073226259845913	0.001761693817443068	0.08597258535944984	-0.2362473357974956	0.9584587205440039	1.182710073404183	0.07518163621554255	-0.009109334397316218	-0.1306778492285111	0.004812537443218738	0.004042172820616519	0.1534015988503814	0.1689109996073205	0.03631165946209106	0.1176466003535277	0.06690509786330706	-0.2978400969397902	-0.3655867157234874	-0.2084664327114711	-0.4039958294796025	-0.2427085755750824	0.09731716220117478	-0.07020630146429863	1.145606379083017	0.07731766935966511	0.04327726367477005	-0.1872206301231772	-0.5825081198234481	-0.002192686443922374	-0.3729040561830209	-0.4083051586172975	0.189155997081344	0.004614497965522519	0.1945351405213358	-0.3570022555093735	0.6668403840799861	0.04710130504569185	-0.7047316188806676	-0.1215319309491104	-0.05892655773164674	-0.06488277987537455	-9.081127610076161e-15	5.959801542746131e-16
0.26	-0.01355566284292149	-0.03888063740806659	0.0612592839576124	0.5606971026994831	0.9389327877292665	0.008896731738942905	0.3586529009466222	-0.041425771762558	0.005238042321598275	0.06521902462087752	0.08247640754608954	-0.08656824858027452	0.003230129314252102	0.05699384885391077	-0.09644167570986978	1.056588820398096	0.1503712217788743	-1.056588820398096	-0.1503712217788742	-0.1791017244426999	-0.09142531210179529	0.01293651969616186	-0.2006007074849579	-0.07966476143907289	-0.03974089974757323	0.06447101531147774	0.1163260159104642	0.6521274852746353	0.6409647002671216	0.09415639334898399	-0.011146535381482	0.1613115965329603	0.111299404554094	-0.3051975625891699	0.3059205518715546	-0.5254381333311636	1.251793791419421	0.01024533243525318	0.01529372958227866	2.716532895967764	0.7012474938100547	-0.5354287220522079	-1.758194361001919	-0.1149365619852302	1.088813593440494	-0.08810933101458296	-0.2251874864953543	0.4926292610304889	-2.644977943278018	-1.13861831884231	2.644977943278018	1.13861831884231	1.627553618651367	-0.432800469772668	-0.1261406399850714	-1.582067810391073	0.3955274886065822	0.2090085186362578	1.87139040374875	0.5731449890944326	1.485565132373706	-0.2840310682910288	0.2859920491938193	-0.7016665102265769	-1.452412246677008	0.3999021564538849	0.001005024237131526	0.01599824322650776	0.001003822481783102	0.01316260448560636	0.001001358823195884	0.0040719846418006	0.001002496087070232	0.002361486894625316	0.001019402280010423	0.038366868093047	0.190060666305654	0.16187965336747	0.2162728900849835	0.2165049466117403	0.004723508104137006	0.01106105243047366	0.003038003117303824	0.03644762777951852	0.00105129814046401	0.06876704212154637	0.00117679159252014	0.06088694722155224	0.001012959449412302	0.01430911851745319	0.001002812437197104	0.1082365351964335	0.001001622899521994	0.1190232225290886	0.00102307130447728	0.00678379280356281	0.003984479989705959	0.02086009702974427	0.3873776776774601	0.3629436243116223	0.001005690295601853	0.02015301064446019	0.1415701649016055	0.1597354882977284	0.02392781458085192	0.03389468100478725	0.001006873815854583	0.006322362914505087	0.00101486011274863	0.01052512532374215	0.01235614215184634	0.02782169449154719	0.001056006265411711	0.008850882781865145	0.1124225175155066	0.09958315667930633	0.001001746388237312	0.006477980374915903	0.001055088103620147	0.02428143933470494	0.009415540428843039	0.02687558353294212	0.001002850185360535	0.003147480375427916	0.001126115061876032	0.01856019682299384	0.1944913604083894	0.2059918127964066	0.001058636759508496	0.03740233188116842	0.001003045401249547	0.007626704613222927	0.001006831156015766	0.00731300073135922	0.001000835132321901	0.04151982010687329	0.3550721059814981	0.3078782989964594	0.1835134462160857	0.1664125347524864	0.00380994706276603	0.03971139804663817	0.001001047660254176	0.02248839451715563	0.05509887881312037	0.05110302782024675	0.03831856995858843	0.02412702784560524	0.04369417226594317	0.03156270884719239	0.07648663404331826	0.06897756648601526	0.07577065129344686	0.05436877749904472	0.0253944210696787	0.0243265321532119	0.006567956427239305	0.005385627347279758	0.06923725191660329	0.07529365185927037	0.2343792173161001	0.1792826128525577	0.2092008766841205	0.1729951293987191	0.002770410187762076	0.01002058876560711	0.001074102971244896	0.03781188942357421	0.05177904232068237	0.1001444772647131	0.0010454615136775	0.05510052261034255	0.001009031751893522	0.01288216535756291	0.001002524540534824	0.01955266223720458	0.001001873170295791	0.01759982877184616	0.001001957930681565	0.01130245076835257	0.001002399612237396	0.02271488637065081	0.00100821329447176	0.02510657194824325	0.05541401324194779	0.06581287314503044	0.03463088309278829	0.03832682634197114	0.002239335443014905	0.02751493131385415	0.06735169000550283	0.06572351343975395	0.04521359953721989	0.0451096784647325	0.04640624660485706	0.0712423464381039	0.003132042146167781	0.01355077046470586	0.2629756429081947	0.2068493108856231	0.001017699011001286	0.01202245584004367	0.03812910525484077	0.03049854858679923	0.0177787416073555	0.03083667515407332	0.00968247255518616	0.01995006440408466	0.001073997491377873	0.01889391787608314	0.001202826410923712	0.04807626930107609	0.03106719577742964	0.05210423372677216	0.02245570609270356	0.02354254049516604	0.0143153610921492	0.01813102125550624	0.001001427706891823	0.03462919322511458	0.005070074828336634	0.009275689541611032	0.2205770504799986	0.1480033762918511	0.001004323435162413	0.02888562608434856	0.007665856846856139	0.04004826136697262	0.001008069785321246	0.03389277832353703	0.001002688416792676	0.01485297703864336	0.001005062324185228	0.01819952378754001	0.01967826489962513	-0.01178391032346881	-0.01143770164107757	0.02070079517654548	-0.008064145207259503	-0.02131101066573723	-0.00384396821685853	0.004240352359394476	0.001005467111382111	0.001004336099421221	0.001001066940263955	0.001002199531284308	0.001024720097423485	0.2076201822232318	0.2160050746657518	0.001530968424944489	0.001017566777444047	0.001040421645130898	0.001024746326474047	0.001005399037432523	0.001003020229144689	0.001001798985852429	0.001000289859606618	0.001001160752035828	0.3734455333915494	0.001005514269437085	0.1762913637692048	0.02323110202427967	0.001006072984451727	0.001014538313689845	0.02652415331457073	0.001117469959674662	0.1110889632947493	0.001001233943419081	0.001068793951141748	0.01495100005110067	0.001002249630068113	0.001057136648045714	0.2032861644422912	0.001075095525480907	0.001002553251611307	0.001005887489840704	0.001000837415448771	0.3811225118090405	0.156908646846965	0.001003426702303058	0.00100091728443952	0.04163587515255766	0.02807325036777448	0.03299025729900288	0.06770550985929091	0.06443231367073934	0.02419409101932441	0.007165668283842594	0.05716680840907073	0.2513355742105539	0.2304992726182905	0.004758108360810446	0.001089618413371365	0.05172558280311595	0.001042067838096771	0.00100738316544119	0.001001149181646746	0.001000514445241667	0.00100235725787182	0.001002761165923366	0.001007216931918445	0.04597455792424342	0.0280537798307989	0.001008932342307506	0.05491968773887453	0.03912232588978623	0.04578459988845218	0.001124305888008171	0.2890389399941818	0.001010930195231348	0.03433043816028897	0.01526165839218828	0.001051137719277396	0.001063864459695808	0.001031783240665068	0.0235003081790785	0.02172817075522038	0.01291125352132218	0.00100027998035645	0.001163238760827055	0.2429248542685619	0.001004321537709809	0.001038194252631867	0.001010106384867938	0.001003386354635643	0.001006360280707804	0.01889063831995265	-0.01086734304478472	-0.01068056531703707	0.02105363327546	-0.007516136136931304	-0.01917676404073835	-0.004171223123694195	-0.0008843778333215788	-4.424612702494775	-2.722080721279152	-0.03352346813303901	0.02738919114215738	-0.01941974226213483	-0.002412760892717128	0.05585713465987301	0.377385253486502	-0.1193831409977177	-0.1817706180262519	-0.1429061322178771	0.02714575878285127	0.05418985409954619	0.01590666051892906	0.3970836268935824	0.4623616955857899	-0.02066481319653572	-0.1576045846196021	-0.06774296921000614	0.003188097578052166	1.768158091995466	-0.06377713021356626	0.03046627878972149	-0.01807597035142798	0.7163246372759593	-0.008152338757576764	-0.1351923189830697	0.01558305989885251	0.05987316587881569	0.3753656663195473	0.09206567919796639	-0.007830757763951562	0.404791684125334	0.04066050476925136	-0.01286537276738494	-0.01033384388067233	0.08902420007790054	0.8800652282504992	-0.9482420504259041	-0.07159988451238503	0.08520984317740468	-0.6336338922635881	-0.3680200877207435	-0.4115960094022129	-0.3788795393002673	-0.3929234662877698	-0.06774457899902385	0.08748409437956343	-0.3516882850877648	0.9342168263587503	1.148059066541746	0.1167511480849182	-0.008093564718465014	-0.05279827785112382	0.004120497133722304	0.005548056213889484	0.2060682039574397	0.1986130884768162	0.0293245544825681	0.1341671720614336	0.1991083152511652	-0.3896505566238644	-0.3396777182299887	-0.1053025842015985	-0.5343586879627252	-0.3242383029149948	0.01625788858379059	-0.102903097883098	1.239068360026155	0.08261214242582965	0.03982643705920979	-0.1622083785833712	-0.5308379338594298	-0.004792650644897521	-0.3632194957612733	-0.4225041075022371	0.1183321241300778	-0.03341890357022482	0.2139658584194014	-0.1966045761947831	0.7467028648056425	0.03688298069062134	-0.3798759567054434	-0.1456852484784004	-0.07041940096768184	-0.07677308685299872	-3.278979494822394e-15	1.36584414450126e-15
0.27	-0.01640573463780871	-0.03603389293774011	0.05584282351823343	0.5731823393915929	0.9389051580197189	0.009003889199111211	0.3845666932044846	-0.0345461774061501	0.0002067525201028612	0.04765805042938038	0.08140180239483992	-0.07537447124906947	0.002012524090379825	0.05514464670752448	-0.0912798306977966	1.027344165992734	0.1393694378078299	-1.027344165992734	-0.1393694378078299	-0.1626952519114086	-0.09592305552177131	0.01159343231982768	-0.2160010428309727	-0.0755535294425185	-0.03748922161860482	0.08197752279817383	0.1221682165205058	0.6671627551984569	0.6378297398048214	0.09742935966969604	-0.01843383633179395	0.1475338104573529	0.1157061330124881	-0.263639656309882	0.2620713377530292	-0.5578398960427111	1.24557337180369	-0.01567992465920027	0.006297546263735639	2.462239333180634	0.671684081586247	-0.4684333650579869	-1.755240321756351	-0.09842657291322489	1.149425797280296	-0.1563264195888607	-0.1436368923603139	0.5396238430331394	-3.200253831613628	-1.060657526396154	3.200253831613628	1.060657526396154	1.65328819950348	-0.4662885871471957	-0.1418364916063609	-1.498736061056242	0.4266391545260338	0.2386592209185802	1.619187881077422	0.5972171152096756	1.519596923987739	-0.3416202276542522	0.3617998126771238	-0.7568439357062262	-1.305035704049196	0.4787961909125312	0.001005364209879709	0.01643126608339552	0.001004210016605588	0.01364256675863318	0.001001220379506952	0.004084593786101881	0.001002334699392212	0.00231066656965984	0.001024541479451752	0.03890176444170457	0.1967007029370524	0.1655790095288241	0.2164784059228823	0.21538101258839	0.003100843344844454	0.009659331410723792	0.002049669240491662	0.03531916384340883	0.001044899528231767	0.06905026999480231	0.001103085397541176	0.06145069405448277	0.001009442452456985	0.01447618059797936	0.001002965477826102	0.1122320285012636	0.001001738626022681	0.1236755973674613	0.001011903667160794	0.006633202414574628	0.002529079943567479	0.01921748470545892	0.3814387651046063	0.3617660173731974	0.001005619204227038	0.02033906781195829	0.1580836049455518	0.1767659967162408	0.02384960346677786	0.03352104748711107	0.001006481674876968	0.006623270180801561	0.001014810871351716	0.01066632388883679	0.02454320601455695	0.03663758593379163	0.004968799511219923	0.01115627683576968	0.1136537134021309	0.0992851066193515	0.001001481077966157	0.006635894475940461	0.001065277580234137	0.02485538261580394	0.01268181603178436	0.0302658851163399	0.001002518137853561	0.003325252443964334	0.001089071115190395	0.01848339908857469	0.19881012243046	0.2104538499431452	0.002065034540915052	0.03872552593696355	0.001002760842607964	0.007453453677711224	0.001006274424108991	0.007239420238127283	0.001000837849418198	0.04243393249431012	0.365543770048216	0.3169538367552808	0.1727949757107568	0.1568782239469303	0.002440593107925486	0.03923250453846727	0.001000983698234012	0.02329819609411584	0.04720881588520102	0.04478436869176223	0.03236988808767018	0.02060538224408225	0.03740417443276953	0.02752381190896722	0.07121019215468738	0.06514869965914315	0.06956594379844094	0.05068027399155907	0.0238210179701115	0.02315569101736708	0.006483230665854098	0.006043946246228301	0.06293169584359982	0.072185456595923	0.2399695666679685	0.1885577438397754	0.2162851445757421	0.1841928138627308	0.00511742644508606	0.0121484609298805	0.002592550131505735	0.03903481655232705	0.05301374498192574	0.1000992625363173	0.001044260099575524	0.05506624246958614	0.001008301735287157	0.01289437220761436	0.001001868447738777	0.02152641974035564	0.001001220709313049	0.01967204418913816	0.001002208282400286	0.01160920901841166	0.001002743180346679	0.02391760834644526	0.001008897037349374	0.0261952739669971	0.04974784190055535	0.06178180243330877	0.03140769577868802	0.03552569321370535	0.001637256589936992	0.02644597528236027	0.05798056318348494	0.05885652893390068	0.04157340976851532	0.04205129568350428	0.04695854909774359	0.07196318705344537	0.002210192644737984	0.01285978137756364	0.2721756139066525	0.2192443069000048	0.001014577795345648	0.01285586054876422	0.03648428031272739	0.03132907248609287	0.01654639032445412	0.02957300594577374	0.005504424475858223	0.01603789931360404	0.001067362235643871	0.01884668701140724	0.001121819252947266	0.04439581842361695	0.0269335276029175	0.04841717217442734	0.02155391530151964	0.02437672543154121	0.01317578786058534	0.01762218421520612	0.001000879398809509	0.03647331615051529	0.003665637930897379	0.007918224839844397	0.2281040523566929	0.1555761427505171	0.001004334114399814	0.02918519054647271	0.004448094018840987	0.03714083984425986	0.001009554763327973	0.03229613628797127	0.001003203039596091	0.01408880098558569	0.001006018484807262	0.01735811503588942	0.01924452132638024	-0.01062089786511213	-0.01067484196550689	0.02116492843241483	-0.007554541092495686	-0.01932411761755983	-0.004295435688905702	0.001874164867088862	0.001005930298721643	0.001004847864588447	0.00100108422902292	0.00100213900966585	0.001034264367363304	0.2080645405405629	0.2175732016771625	0.00127666102154696	0.00101266505189663	0.001036393272482792	0.001027688751966926	0.001006106538227826	0.001003213171156638	0.001001909886213505	0.001000273695435	0.001001005676380374	0.3646307736026843	0.001005571407503485	0.1901584063345947	0.0242131819086326	0.001006074079469186	0.001014946872798342	0.04784552403532651	0.01580855726491061	0.1191932514958431	0.001001180469622357	0.001081882412108759	0.01726698120284053	0.001002107397373557	0.001044894285270075	0.2086070720385866	0.004840566779664182	0.001002389795340899	0.00100553220960302	0.001000843436561209	0.3928408997781446	0.1536785323281062	0.001003863240672877	0.001000917008518638	0.03400421314878498	0.02313806077372393	0.02730796524788583	0.0613925823048906	0.05893789032582138	0.0202123230415113	0.005738365776272286	0.05287301597076338	0.2488634601934454	0.2268465685146389	0.009983315257207357	0.00679146339557962	0.0569433621762321	0.00104380646136491	0.001007676402831825	0.001001216541224595	0.001000564782339018	0.001002563204299609	0.001003388015877368	0.001011632162154781	0.04001704935251153	0.02733151925556736	0.001007920720292031	0.03852387978524579	0.03557322411810639	0.04920587935648986	0.001346275933467085	0.2897572188796456	0.00101166727098005	0.0347349925061447	0.0151256734792224	0.001038939747043223	0.001057570938039438	0.001042271645694589	0.02108073834624814	0.01953607614105144	0.01110576395870903	0.001000333167999033	0.003047861242644472	0.2400164173341384	0.00100436527208374	0.001029053604343283	0.001011941008703099	0.001004036619403601	0.001007566265240117	0.01909388415829032	-0.009260729262994774	-0.009907403608657526	0.02171809781385731	-0.007075660942199781	-0.01745510743082242	-0.004846273213108309	0.001714811535116634	-4.223292190134863	-2.412808872664217	0.08190465470646163	0.05875872461387211	0.01155275103843767	-0.006638834078790868	0.05135488257436747	0.3469235111205778	-0.1049168324056972	-0.1046432946103435	-0.09022055933763723	0.02995138595766793	0.05920030662463215	0.01751251489038315	0.4027590433550552	0.4689529073255707	-0.012028415635873	-0.1516024069402147	-0.1553917420951902	0.02627530244249756	1.637995530536654	-0.01519652322997749	0.03014068082993322	0.03022672794639769	1.032175087749035	0.4344709371512948	0.07573832674354181	0.0170355376323732	0.05531882663794863	0.3075881146353363	-0.01962239616388611	-0.007870459582907103	0.487050499903953	0.209855135852669	-0.01995139507118859	-0.005980766057142152	0.0944865583586486	0.9379216549576941	-0.933435641311013	-0.02017805163262857	0.08082720708221247	-0.6305745707467724	-0.3364672249373731	-0.3959695072937922	-0.3893114202687424	-0.3466641545975722	-0.1641030780459166	0.04403177224533014	-0.2761818879597172	0.9188488349570673	1.087255662893656	0.2939281350482023	0.2337471921943358	0.0465427863576023	-0.009092583259015092	-0.001852634965257776	0.1966616832562517	0.216518042295978	0.03055150621887742	0.1115702454239883	0.06163088383820147	-0.4204352056869475	-0.2247655508959143	-0.1002411094356452	-0.8393275689250922	-0.2932254539360364	0.1264366514041622	-0.0391141022067668	1.228259153825946	0.08367119987531831	0.1240276381314058	-0.09542235783507706	-0.2703055292912597	-0.005027776048743529	-0.3691824023937084	-0.3225302529381659	0.04696133308063926	-0.06849029809908729	0.1619142277007657	-0.07659829477249044	0.7662164846426268	0.02350384658104132	-0.2079258759030294	-0.1720596720303903	-0.08183949933152784	-0.09056233148824276	-1.135478271495125e-15	2.486637046983498e-15
0.28	-0.01880491316755117	-0.03366635074182023	0.0501027672067965	0.5856149666315799	0.9386210162297931	0.009025878340465336	0.4078179631617534	-0.02805183604853854	-0.004082707515783729	0.03008942129657357	0.08053903399485432	-0.06359005414507193	8.530680590048502e-05	0.05414143201513684	-0.08565151681622687	0.9926577258894349	0.1291796902303593	-0.9926577258894348	-0.1291796902303592	-0.1460450142146956	-0.1007418913032386	0.01011259673755415	-0.2305901647509493	-0.07113357347211616	-0.03502107305397368	0.09664030868276539	0.1283087978605737	0.6824815851863237	0.6341591116443261	0.1012563615570971	-0.02630441921301483	0.1351730677398822	0.120822381486095	-0.215018909560209	0.2100800969902364	-0.5901573077427542	1.241271900994882	-0.04105708364044738	-0.001739934180557589	2.184028435849038	0.6241968940507909	-0.3870627689304449	-1.759725349263851	-0.07256921173243061	1.206941547998992	-0.2300317431354585	-0.05598999569556824	0.5859230349298237	-3.733335082865674	-0.9762110401275689	3.733335082865674	0.9762110401275689	1.67630665173565	-0.4970189420709091	-0.1536902811718601	-1.419825125183426	0.4572722833761727	0.252302605768902	1.302646083327852	0.6328211350997101	1.542277145182778	-0.3911646079300176	0.3967991625316211	-0.8183228964083636	-1.169003575049669	0.5418061594964461	0.001005765820564205	0.01687186862455427	0.001004659697563871	0.01414088820089714	0.00100115984169237	0.004095263260890325	0.001002223770292216	0.00225095961348124	0.001031884164367787	0.03939862069458885	0.2009716082239163	0.1685068742366068	0.2171853627862814	0.2144163465889587	0.002155735338348045	0.008846792364534332	0.001550758574156978	0.03449453850609431	0.001039686467524617	0.06937510124248752	0.001067706844082748	0.06208376923680635	0.001008038727356295	0.01465950400134242	0.001003138479195536	0.1163065962491867	0.001001851938200579	0.1284190733803364	0.001006314294103678	0.006491721470149956	0.001796179902212067	0.01821435835688505	0.3745470901833883	0.3600835229973146	0.001005612259687646	0.02052355602372873	0.1732451498978988	0.1924964376850546	0.02427927905188929	0.03350581154202154	0.00100628624983476	0.00693368665831101	0.001014990640743202	0.01080788077419102	0.04076208107847078	0.04817162497805007	0.01414511347242533	0.01684509727714734	0.1177306809000108	0.101101043609206	0.001001321739741133	0.006839406674089482	0.001076916882744637	0.02539588259340325	0.01546489981498784	0.03312521511115512	0.001002281045693941	0.003492809838686073	0.001064429909926523	0.01839595422206049	0.2034837920431896	0.2157215178881172	0.004442840962485989	0.04131697118747891	0.001002536865687871	0.007264345097074534	0.001005818467833489	0.007161415184387858	0.001000842219365633	0.04342331689303003	0.3763518043775326	0.3266943187244913	0.164851346417823	0.1482475113137517	0.001751615763086274	0.03938785232376897	0.00100095159549894	0.02418647335615071	0.03933273493181252	0.03848200365904216	0.02683995351023198	0.0173945194997874	0.03133131425501529	0.0236475961202971	0.06542838450861935	0.06114298619674868	0.06361739955792331	0.04739775601932905	0.02108510420792604	0.02109088199477485	0.005733338466078479	0.006263304528890035	0.05746940663447245	0.06964539169251581	0.242633410204394	0.1976203788291418	0.2193722530104561	0.1946557993892509	0.008875719261767417	0.01560124847214012	0.006183723665987662	0.04210819730196706	0.05605504986218446	0.1011310820755777	0.001044529326986855	0.05495634978568205	0.001008083598490619	0.01287019368302459	0.001001574264328259	0.02364546363399921	0.001000919825770054	0.0219439505640536	0.00100243642008715	0.01188396910652449	0.001003228460820537	0.02505015172566115	0.001011447440051585	0.02719916553177925	0.04389320735187314	0.05732673663196194	0.02935163879106179	0.03374718245459797	0.001334919659095409	0.02567505937837192	0.04524301161409788	0.04893117494690886	0.03795288582121172	0.03912942537390435	0.04882824560791269	0.07374160780458031	0.001857860402164229	0.01269210076734213	0.278346534810454	0.2311810601816573	0.001013386642835954	0.01368792784869081	0.03579598032009686	0.03293408725606513	0.01584423058583838	0.02883029010220107	0.003365133293957031	0.01416974491716828	0.001060897827682548	0.0187858772797109	0.001086562071307377	0.04076638679993885	0.02358944555742191	0.0455011876685801	0.0200285530557832	0.02445089655549249	0.01170770728801416	0.01675837942133875	0.001000631991575351	0.03800858779993035	0.003894141632780926	0.007709525033882328	0.2317857569966514	0.163295027139005	0.00100436132952689	0.02936518171290605	0.002808599716319689	0.03576339328759361	0.001011214645828072	0.03048325461501639	0.001003785517114288	0.01322771325825931	0.001007099617915906	0.0164072037975527	0.01923543736085707	-0.009162151191133268	-0.00990511426806342	0.02176261587663618	-0.007091022924420081	-0.01751404886155674	-0.004895958239197497	0.002818228615279149	0.001006393486061175	0.001005359629755672	0.001001101517781885	0.001002078488047391	0.001043808637303122	0.208508898857894	0.2191413286885732	0.001022353618149431	0.001007763326349213	0.001032364899834687	0.001030631177459807	0.001006814039023129	0.001003406113168587	0.001002020786574581	0.001000257531263384	0.001000850600724921	0.3558160138138189	0.001005628545569884	0.2040254488999846	0.02519526179298554	0.001006075174486645	0.001015355431906839	0.0691668947560823	0.03049964457014656	0.127297539696937	0.001001126995825634	0.00109497087307577	0.01958296235458038	0.001001965164679001	0.001032651922494427	0.2139279796348854	0.008606038033847454	0.001002226339070281	0.001005176929365336	0.001000849457673605	0.404559287747243	0.1504484178092475	0.001004299779042867	0.001000916732597756	0.02637255114501231	0.01820287117967338	0.02162567319676878	0.05507965475049029	0.05344346698090341	0.01623055506369819	0.004311063268701978	0.04857922353245604	0.246391346176337	0.2231938644109873	0.01520852215360427	0.01249330837778788	0.06216114154934824	0.001045545084633049	0.00100796964022246	0.001001283900802442	0.001000615119436369	0.001002769150727402	0.00100401486583137	0.001016047392391118	0.03405954078077963	0.02660925868033582	0.001006909098276555	0.02212807183161704	0.03202412234642656	0.05262715882452754	0.001568245978925999	0.2904754977651093	0.001012404346728752	0.03513954685200044	0.01498968856625653	0.001026741774809049	0.001051277416382989	0.00105276005072411	0.01866116851341778	0.01734398152688249	0.009300274396095874	0.001000386355641616	0.004932483724461892	0.2371079803997149	0.001004409006457671	0.001019912956054698	0.001013775632538258	0.001004686884171559	0.00100877224977243	0.01929712999662798	-0.007654115481204825	-0.009134241900277326	0.02238256235225462	-0.006635185747468314	-0.0157334508209065	-0.005521323302522427	0.004314000903554781	-4.042237240870632	-2.132745907632615	-0.03200753127884132	0.03106102498958702	-0.01980767616469837	-0.004190087135341844	0.04824911550521332	0.2230869627722258	-0.08752953621392377	-0.06393422331417022	-0.08213841245883803	0.03546643366871423	0.06805552397815773	0.01915892508630779	0.4128985155121553	0.4805819304862573	-0.01884292428382836	-0.02970738947730304	-0.1687204567015533	0.002874306432520085	1.508144602055759	0.007902384303760304	0.03236812103232248	-0.01800430629950416	1.259954157678759	0.6685329387370516	0.2876050909787916	0.02470267932374403	0.05318450517888307	0.2691713486030073	0.09002274443502493	-0.009960184184425928	0.5659178437720128	0.2943107437132696	-0.0160369017923786	-0.01121875598216761	0.1040786023345189	1.013054070328323	-0.7675224159504239	0.05524837418213693	0.1009049801923351	-0.6303750731106977	-0.3058635162751154	-0.379059779491203	-0.4142488664047349	-0.3117263592366412	-0.2465381563484235	-0.0003080288778008345	-0.23806221309973	0.8917176267884726	1.001119279043435	0.3817342236821688	0.3619971594589744	0.1626085756801068	-0.01100201149581146	-0.001729018714353037	0.2351254820559417	0.2385512800015041	0.02292492209349665	0.1201314527457164	0.1821462244568289	-0.4744495745488915	-0.1351532443983043	-0.04569455870048891	-1.146032584190431	-0.2969358085893039	0.2277739157424821	0.001758597501044587	1.147419813480335	0.08234466066703884	0.1947246111949369	-0.05801770563799413	-0.1220357950504457	-0.007508424071803957	-0.3530156450050654	-0.2682886982027151	-0.0336706383547009	-0.1044124542836726	0.1521956032222699	0.03314840296613288	0.7759264507700007	0.01296832155245969	-0.07388096349613953	-0.1889331759562287	-0.08980173582142255	-0.09867358419022476	-3.127838752084769e-15	4.004132198102491e-15
0.29	-0.02073251716906494	-0.03188414791993145	0.04405911289422697	0.5980130482846004	0.9380809419507358	0.008972739278063866	0.4282570694821733	-0.02214597035548833	-0.007491167014327779	0.01249379948226374	0.08001182502319032	-0.05122140394647162	-0.002551645889526907	0.05406397407402038	-0.07959081762242033	0.952829700015801	0.119868702023267	-0.952829700015801	-0.1198687020232669	-0.1291817542801363	-0.1058546101900613	0.008536957419649324	-0.244530887829556	-0.06643961768177338	-0.03247830966196683	0.1078623308323805	0.1348442307078853	0.6979813683814974	0.6303597109949762	0.1050735382102275	-0.03485121146147813	0.1240393404200627	0.1265235986251063	-0.1720357375140858	0.1483696634931351	-0.6202147322543411	1.238564388354176	-0.06701176299125083	-0.00858266295059223	1.903827501225859	0.5570377833128972	-0.2966692173765064	-1.75655954226552	-0.03572134438519247	1.265555845684699	-0.2955647919014253	0.03728284181447207	0.6278127011767528	-4.227307793961245	-0.8820929547671286	4.227307793961246	0.8820929547671287	1.6965902231723	-0.5242748959088973	-0.1606440131971733	-1.367567424918786	0.4801681229934932	0.2569095242325368	0.9476206786545495	0.6788551196310849	1.554504289846867	-0.3695549160700709	0.3504477968193183	-0.8832594171945751	-1.054240425408178	0.5958925098552968	0.001006074057603861	0.01728861443684532	0.00100501405343458	0.01462776213786792	0.001001120476333821	0.004096946517609752	0.001002132987416143	0.002190166700085129	0.001040296501450755	0.03985207418423935	0.2040354864615545	0.170127158117467	0.2181183463581807	0.2135784282537865	0.001599312781798278	0.008365795494881137	0.001284530333766322	0.03372446376071244	0.001035076521679181	0.06973775542849847	0.001049271204237483	0.06278493890761297	0.001007321314119284	0.0148590377336699	0.001003346631050664	0.1204793361898592	0.001001983072389294	0.1332774486275497	0.001003345601881695	0.006360239133430336	0.001406892352530975	0.01758368753026171	0.3690636047702985	0.3599024889478531	0.001005585569229226	0.0206956713386282	0.1885292051884138	0.2079242641578423	0.02241343430006561	0.03147967865690758	0.00100614989173062	0.007252413829339084	0.001015095500642045	0.01093483419167978	0.05608630834528727	0.05997836813275875	0.02396775100711421	0.02331846017998379	0.1196032017703741	0.1023268678861254	0.001001210664131363	0.007111165728584136	0.001087394683650624	0.02589361595717214	0.01794046808470532	0.03563246269417641	0.001002088064392611	0.003678892181879523	0.001047613355724946	0.01829606755936456	0.2085668860367324	0.221741588475484	0.007897370399308656	0.04487672503328666	0.001002349711230649	0.007071967944577429	0.00100541936112444	0.007078389137743134	0.00100085344598808	0.04450791161719697	0.3883762095378426	0.3373860353682496	0.1577794114981751	0.1409760311676698	0.00138577717725199	0.03994649029489519	0.001000931767281299	0.02516621563261572	0.03157504940479393	0.03224939502650378	0.02136803416803364	0.01431699054298111	0.02519410918985003	0.01977948414677114	0.05950080200698644	0.05710507478428098	0.05797693325442325	0.0444225104261833	0.01769934738330371	0.0185262734637468	0.004835500113453606	0.006245175036631424	0.05305214794152403	0.06788025398959305	0.2438979435749425	0.2064344310052587	0.2204796923561985	0.2044384549330606	0.01322964138210942	0.01967906833332385	0.0118797541004678	0.04703406410142947	0.05990225498953894	0.1030035708374606	0.001046909561636363	0.05480909520780802	0.001008315335050857	0.01283228400778046	0.001001476843281799	0.02593706829773922	0.001000798252113289	0.02439189186467228	0.001002646693340266	0.01212548485448514	0.001003961174381073	0.02608598394500945	0.001017669991410807	0.02810799866579405	0.03836411733415516	0.05290325480592568	0.02803343048429452	0.03263144596260786	0.001174370735362791	0.02509969050512616	0.03205120024543739	0.03796549552930231	0.03402076160727449	0.03603043463960374	0.05124574769567429	0.07589384695877757	0.003435963240447291	0.01400026455925117	0.2817582759739939	0.2417279053352822	0.001012974340214597	0.01449056372982842	0.03543017829453972	0.03498066316416725	0.01564253757580171	0.02857586670781018	0.002221418143504383	0.01331483969384189	0.001056507348057026	0.01871699253408193	0.001070023650604129	0.03725029610199108	0.02088331770519402	0.04319513830146809	0.0189719066400977	0.02469556528854658	0.0104936106627896	0.01609089338564652	0.001000533805248924	0.03918420252319223	0.005775701050804129	0.008575749728416666	0.2334629137162197	0.171393649329478	0.001004443404959521	0.02945655575870303	0.001933274982323025	0.03517672814756865	0.00101272774063993	0.02851374965137279	0.001004339271322678	0.01229796925336282	0.001008115849078235	0.01537812303842582	0.02019468660845776	-0.007552831959237939	-0.009136111769149191	0.02244230655151252	-0.00515565912226984	-0.0160691536530135	-0.005519954399124213	0.003741388605581568	0.001006395977941464	0.001005402451044509	0.001001060889677286	0.001002004689253353	0.001053488511132323	0.2099354822436316	0.2202897709243311	0.001014814468379051	0.0010063937347168	0.00102851313331489	0.001029616673592039	0.001006372211258562	0.001003696200440588	0.001002203093560183	0.001000254945450681	0.00100078685300648	0.3590468385231673	0.001005497930189477	0.2221238271149963	0.01615487403096805	0.001005951137959702	0.001015077039844655	0.0793996771844887	0.03854446568760996	0.1179788823718013	0.001001068060257353	0.001101120148254918	0.0215808873577915	0.001001821298236813	0.001027957970892033	0.2202677583051965	0.01406622606134872	0.001002094538798882	0.001004857717643521	0.001000878388535972	0.4222083682661444	0.1430936282062912	0.001004135244187074	0.001000906394706132	0.01918749543465756	0.01263526900601767	0.01523674307430212	0.04933314181744557	0.04864421740512131	0.01199321830130783	0.003526724399504197	0.04669680557739476	0.2460211933907826	0.2217417995039939	0.02023311448420159	0.02264417243564043	0.066904837369407	0.001052637627036636	0.001009053036586726	0.001001452926676799	0.001000719635090366	0.001002947054995376	0.001005323420004601	0.001030997989590864	0.02982946666658537	0.02645151396398213	0.001007309574506921	0.01159642428188263	0.02718431100445303	0.05554925381437244	0.008068031764813521	0.2862867194093711	0.001012664467296468	0.03488481977419922	0.01578810006734384	0.001019501699004366	0.001052495695770416	0.001052847917861209	0.01715811829732437	0.01818373031791733	0.009083774776738515	0.001000469928387157	0.01015896073525483	0.2358913406117674	0.00100463019089243	0.001015371912049373	0.001014748151545556	0.001005109024245689	0.001009512869577098	0.02187198114552976	-0.005862485909772368	-0.008368605165336942	0.0231697925857994	-0.002036674019975705	-0.01489282071017719	-0.006142855436343741	0.004206458757508515	-3.871291688270945	-1.904095407872856	0.07864423750126401	0.0578161142885661	0.01033427822851251	-0.007056554007172971	0.04247168213313945	0.1050834666226683	-0.08567976708406511	-0.0342747002067175	-0.07459508632337285	0.03733730714896352	0.07205428508992888	0.02050740814024743	0.4222363934732887	0.4920271855960406	-0.009991128550457029	-0.07479526467326841	0.1066488148268933	0.02431311938204363	1.577691005403366	-0.3879561061801614	0.032145082506671	0.02810376207224102	1.101179182098433	0.6242161881169872	-0.04794204828592467	0.02943820913547161	0.04646055229654261	0.2345686137037492	-0.01695918373367932	-0.01022184893847889	0.6377351238729394	0.4079126155837332	-0.02100114882071865	-0.006854779411741761	0.1138545056344899	1.123944181578012	-0.7047295755399995	0.06069770335833218	0.0986528986202463	-0.6161980550202303	-0.3084998997085582	-0.3933016055301792	-0.3997307358242673	-0.2860664408709608	-0.2703457819193771	-0.004885441502153962	-0.1189298946687186	0.857397734783731	0.9453393034542616	0.4292663982585164	0.6060892500242471	0.2104677907354216	-0.01612709962342091	-0.004513028265312252	0.2301980451072335	0.2527034493770461	0.02389411810151312	0.09244731710861059	0.04222718091803006	-0.4168291927295916	-0.08732327954215516	-0.06115253241620069	-1.060867605180828	-0.3258865007038362	0.1987478076983193	0.2433606525341639	0.923548201324645	0.07803274780640468	0.2149226597160386	0.002845030614554956	-0.05354786032923531	-0.006703809753025072	-0.3473706258185854	-0.1972973600850719	0.07688091028717579	-0.03572080746870408	0.09073401570624966	0.1390647410269592	0.8330711947436283	0.006780363938780553	-0.04005438038475676	-0.203437058222308	-0.09565276871647917	-0.1062845687797303	-2.302486249817921e-15	4.001033758546863e-15
0.3	-0.02227630485326366	-0.03065877354984529	0.03766564901204576	0.6103906535735626	0.9372797011535634	0.008860329388435541	0.4458952066460885	-0.01690984960720785	-0.01005689359527666	-0.00498498012208468	0.07976763187145403	-0.03830359015210684	-0.005790108951150705	0.05482277753827071	-0.07306334484578628	0.9082108159682074	0.1116157040654923	-0.9082108159682075	-0.1116157040654921	-0.1121083119910644	-0.1112023904336602	0.006915587857852088	-0.2579264719372881	-0.06155722604622892	-0.0298696935373314	0.1157099688970438	0.1419776939585651	0.713508166903324	0.6267512254403184	0.1079415500679807	-0.04381408483511139	0.1141582885018389	0.1326893365141918	-0.1382556460971821	0.09871440662971784	-0.6601192216650928	1.237176628183189	-0.09329038726358267	-0.01359409962592917	1.623834604548076	0.4902479050968462	-0.2185161854114122	-1.736356907271558	-0.01596604774688699	1.316774267151885	-0.3503338163742022	0.1112622853778451	0.6792777514953451	-4.691506717657592	-0.7646129902640518	4.691506717657592	0.7646129902640518	1.718343122664953	-0.5440312134203538	-0.1628363299500229	-1.310797331040728	0.4949594524166557	0.265473152294725	0.6277692663374673	0.7524272157733621	1.547680210529903	-0.3529815889926879	0.2069662034561758	-0.9015391214423537	-0.9184684947305196	0.6347103095112998	0.001006229345454733	0.01771050424986379	0.001005212563585925	0.01512725752434841	0.001001080479277331	0.004105747839859189	0.001002050700878427	0.002128067364071936	0.001049342736356158	0.04024865633141666	0.2064799169908672	0.1706908166335173	0.2191296074653999	0.2125902385220064	0.001316662712553747	0.008121107368595001	0.001150613636190243	0.03294826578551018	0.001030845794441963	0.07012730545777658	0.001039549215914143	0.06352237243674022	0.001006741761305865	0.01506484389936853	0.001003595771224116	0.1247630625356714	0.001002139805938603	0.1382782984250492	0.001001860698520774	0.006241147189333644	0.00121192244947825	0.01715108328690164	0.366401653979009	0.361699202654205	0.001005506890265158	0.02086510566806302	0.204616561295524	0.2240556640511532	0.01707219577125874	0.0262501465213461	0.001006019697460343	0.007591943695112065	0.001015008642048494	0.0110641314611356	0.06875321259136401	0.07019090279672774	0.03277467341829576	0.02929095196522194	0.1168455765651367	0.1000321663896672	0.001001125671807131	0.007423952408004625	0.001095707292665056	0.02632706133376711	0.02017401338698364	0.03786239629927979	0.001001919652926845	0.003870568005265541	0.001036860184122922	0.01818742323160191	0.2140882823983809	0.2284689973690076	0.01231403329473898	0.04928067530186234	0.001002190247847459	0.006873069718386676	0.001005060221648534	0.006994953074853762	0.001000873529247397	0.04572069026843225	0.4021196503112168	0.3491463008191451	0.1505351004186842	0.1337938005574713	0.001202520159321553	0.04068617605724011	0.001000916686646813	0.02623171979894725	0.02398300616270583	0.02615701452617261	0.01579460621374884	0.01124736901316798	0.0188670148372121	0.01580678420336979	0.05359796487166391	0.05302042508555418	0.05266674458713574	0.04162155357234084	0.01387757479803605	0.01560472171514436	0.003992530830982081	0.006134244260282289	0.04976185072926717	0.06718750245546364	0.2445750953368045	0.2144944320517925	0.2206474113399762	0.2133611349330515	0.01787419603457362	0.0240953094313892	0.01967783082692084	0.05388824329426675	0.06412772211012877	0.1053120101710652	0.001051646916140017	0.05468024388232508	0.001008973112180284	0.01280673087910155	0.00100151271349751	0.02838947642444732	0.001000789780786672	0.0270313489366908	0.001002840773816841	0.01233216928061403	0.001004981952012838	0.02700734458752669	0.001028258515866119	0.02889584472157783	0.03339216089927562	0.04885850473594557	0.02726463473865009	0.03201413235290617	0.001094269567699251	0.02461654240069719	0.01982277887828065	0.02743853672629351	0.02963189374071492	0.03255121211116772	0.05388348669590142	0.07763804181057363	0.007447872167878514	0.0172290436510934	0.2825249674820414	0.2488840038897504	0.00101289841254116	0.01524558744973737	0.03511630833437484	0.03723918223619694	0.0159271869341708	0.02880143079159522	0.00164282018076523	0.01300673549629564	0.001054922344320764	0.01864309539044155	0.001061801062835206	0.03387561165888525	0.0187450434672817	0.04146771676957106	0.01883042847926924	0.02587404526766914	0.009767264246360142	0.0159112421796861	0.001000526544875499	0.03997940159957825	0.009301320091195006	0.01047018395614611	0.2340899351270838	0.1797419151822577	0.00100459506987515	0.02953026651831857	0.001491565317913149	0.03503025936238046	0.001013970411864362	0.0264451286215739	0.001004827184774279	0.01132454381275764	0.001008994204338272	0.01429867239906652	0.02223100379025915	-0.005821972500996792	-0.008369353112884229	0.02319369026550105	-0.001444863369891371	-0.01502710184301286	-0.006142307874980663	0.003977413838319319	0.001006398469821754	0.001005445272333346	0.001001020261572687	0.001001930890459314	0.001063168384961523	0.2113620656293693	0.2214382131600891	0.001007275318608675	0.001005024143084387	0.001024661366795093	0.001028602169724272	0.001005930383493994	0.001003986287712589	0.001002385400545784	0.001000252359637978	0.001000723105288039	0.3622776632325156	0.001005367314809071	0.240222205330008	0.007114486268950575	0.001005827101432758	0.001014798647782472	0.08963245961289514	0.04658928680507336	0.1086602250466657	0.001001009124689071	0.001107269423434065	0.02357881236100262	0.001001677431794627	0.001023264019289632	0.2266075369755075	0.01952641408884998	0.001001962738527483	0.001004538505921706	0.001000907319398336	0.439857448785046	0.1357388386033348	0.001003970709331281	0.001000896056814507	0.0120024397243028	0.007067666832361966	0.008847812951835463	0.04358662888440085	0.04384496782933922	0.007755881538917473	0.002742385530306416	0.04481438762233347	0.2456510406052282	0.2202897345969982	0.0252577068147989	0.03279503649349298	0.07164853318946579	0.001059730169440223	0.001010136432950991	0.001001621952551156	0.001000824150744363	0.001003124959263356	0.001006631974177831	0.00104594858679061	0.0255993925523911	0.02629376924762844	0.001007710050737287	0.001064776732148213	0.02234449966247949	0.05847134880421734	0.01456781755070104	0.282097941053633	0.001012924587864185	0.034630092696398	0.01658651156843115	0.001012261623199682	0.001053713975157785	0.001052935784998309	0.01565506808123097	0.01902347910895216	0.008867275157381158	0.001000553501132699	0.01538543774604777	0.2346747008238201	0.001004851375327189	0.001010830868044048	0.001015720670552854	0.001005531164319818	0.001010253489381766	0.02444683229443154	-0.004070856338376058	-0.007602968430396558	0.02395702281934417	0.002561837707516904	-0.01405219059944788	-0.006764387570165055	0.004098916611462249	-3.701947628541745	-1.736917459977044	-0.03097873113335961	0.03358531489153086	-0.01838406305869252	-0.004451371658757651	0.03687484701056822	0.01176188981026402	-0.1175838155355244	-0.0166724746407593	-0.08336305842290846	0.04084560232214933	0.0753082956422883	0.0204134117605371	0.4350957965401231	0.5090768405434443	-0.01636484575923723	0.009905927175353326	0.2268290944611178	0.002338109339593999	1.648859286160361	-0.6327774657857469	0.0365286599813105	-0.01753553590608448	0.9411124595308205	0.5683587152173896	-0.4165000636967166	0.03290820430891259	0.04032690774410307	0.2137085530193986	0.09114144047353316	-0.01171171719923362	0.7073855050033756	0.4631500282668326	-0.01734111653110464	-0.01130075923109426	0.1297153877481896	1.226763831755748	-0.749672508773703	0.09145793242587678	0.1180573581656424	-0.6023294466692543	-0.3042820308764819	-0.3999773734662765	-0.423596523656549	-0.2768686113759814	-0.3179267998632188	-0.01886828569590719	-0.02358497934104859	0.7409074008718327	0.8291241702796933	0.4494184710584959	0.7476596381339501	0.24979869002445	-0.007321361017595231	0.0007422905986883275	0.2672861746495604	0.2768544342814723	0.01595865772731526	0.09723713737950403	0.1579488088106265	-0.3987032233376603	-0.03546866794061975	-0.02725040493712548	-1.058288461270876	-0.3729821674163439	0.1461650552622393	0.3858816574876857	0.4692704936490057	0.07282222842130841	0.2371132439804524	0.03797978999719995	-0.01267558989440558	-0.008510903696902149	-0.3247343940366734	-0.152563131159713	0.153091610858992	-0.006845488337306059	0.07611247384710208	0.2387903096051671	0.8258551832313258	0.00943566431617328	0.01415830747121697	-0.20875638918729	-0.09853802296316146	-0.1087475602367091	2.279816896257484e-15	1.970477198091791e-15
0.31	-0.02354113371273899	-0.02982888613556349	0.03078820136973337	0.6227601366764638	0.9362154137580265	0.008709868995062826	0.4607416297177322	-0.01231481693314568	-0.01196135963614174	-0.02213845154575717	0.07958763278533282	-0.02493579271536973	-0.009510367574354655	0.0561756544330938	-0.06593426707655284	0.8590163925383864	0.1046989986638063	-0.8590163925383864	-0.1046989986638062	-0.09480148444476844	-0.1167029806265365	0.005298548942543526	-0.2706692429321507	-0.0565657219474237	-0.02714446031589643	0.1208110082633978	0.1499907517807385	0.7288574960310557	0.6231368198541155	0.1089951163882569	-0.05268748798959961	0.1056879847337166	0.1391950260256188	-0.1180508108525597	0.06848261360750374	-0.7147901094250806	1.236913215837684	-0.1196223516988568	-0.01627666096888225	1.349449194937138	0.4281982924338758	-0.1624950170881993	-1.689241297397019	-0.02165069563889994	1.351369342602171	-0.3894890312967328	0.156643256367905	0.7456699294522516	-5.145437332195955	-0.6150153954414336	5.145437332195954	0.6150153954414332	1.743155774796425	-0.554777469653455	-0.1595249127045957	-1.235641396984408	0.5022436258518217	0.2797981555055188	0.4025164242536886	0.8533407275723341	1.519691791624248	-0.3739451595194477	0.0196478563717123	-0.8661577337543721	-0.775956588798675	0.6635906170339785	0.001006199980830329	0.01812418803190465	0.001005220636658497	0.01562529976337556	0.001001032903388184	0.004121792537100743	0.001001969998180685	0.002069936690678114	0.00113457451625792	0.04063661718667781	0.2077999907388551	0.1703212984034325	0.2197497596357545	0.2110780546855795	0.001164730809302832	0.007989402042491879	0.001079071691638444	0.03213716988036624	0.001027077034821322	0.07053905415492692	0.001033754384186261	0.0642710022542643	0.001006236122301366	0.01527102804028147	0.001003858581093021	0.129161679878079	0.001002312063361141	0.1434466022617229	0.001001074810503943	0.006135676141991651	0.001108458821752871	0.01685045893212502	0.3679091377220585	0.3657002894238598	0.001005382460529308	0.02102652523150079	0.2204375390025004	0.2400764555761364	0.01152335707067119	0.02086189325672821	0.001005893617051339	0.007955970952257739	0.001014722790112573	0.01118969679667142	0.07934836462012854	0.07912915314896456	0.04029296125516436	0.03469308894590634	0.1151495662568316	0.09719880099512344	0.00100106057724451	0.007762611481840693	0.004020761039000987	0.02946422089268721	0.0217569131880656	0.03944081644907892	0.001001773147695329	0.004093679164986622	0.001028851384326126	0.01807279799630443	0.2200599530252386	0.2358979041080308	0.01729162008711613	0.05412848843223787	0.001002043555411965	0.006677629646550012	0.001004719997998928	0.006910937854689831	0.00100088737596331	0.04710082380321554	0.4175443958914044	0.3617889238880344	0.143283628553894	0.1260481845839468	0.001105277060976617	0.04154263585424945	0.001000906565083613	0.02738425515854644	0.01691478729547717	0.02044171535305048	0.01083074207656523	0.008529764041597368	0.01308240292296422	0.01215069842466405	0.04812966604936301	0.04911877129555815	0.04791772677115013	0.03904294575165092	0.01048271362570589	0.0129749770575423	0.00315988218479955	0.005915139305206603	0.04640044659277408	0.06641148391520697	0.2464622340050512	0.2211196088187709	0.2221620663731189	0.2210093503977014	0.02391926549534329	0.02980887170523818	0.02868515175967271	0.0618999322448696	0.06788611741366637	0.107757007511353	0.001056952101408936	0.05463088339847337	0.001009736635928499	0.01281716403977276	0.001001584066658896	0.0311080315258809	0.001000818242631531	0.02999995431847345	0.001003037701469893	0.01250194036077917	0.001006786635550267	0.02781375159523721	0.001938020178631418	0.03052714360123061	0.02881887043444114	0.04505972058932087	0.02663209159742551	0.03159836908716764	0.001052471164562045	0.02416846710247925	0.01088508004286707	0.01937237077489781	0.02562310522006555	0.02930906271367941	0.05503982926522282	0.07807749795766987	0.0100699339134438	0.0197574104183484	0.2837955174760367	0.2525076913061376	0.001013026806874656	0.01593109859206184	0.03368373627155699	0.03865147335724239	0.01671441582474284	0.02951484869990589	0.001333888894973083	0.01292677336337166	0.001053077165807537	0.0185642904211121	0.001057991956870079	0.03068352966389846	0.01680754986317352	0.03996176032718631	0.01816621679855765	0.02669513280374886	0.008953491172193444	0.01565983635213573	0.001000549826342463	0.04052080645574324	0.0126111291024254	0.01249301943037271	0.2361383616974469	0.1877346164437132	0.00100478624721029	0.02965184272684042	0.001256020518864884	0.03508957103484037	0.001015354311467691	0.02432966877605247	0.001005371651584803	0.01032801821889176	0.001009982671769618	0.01319356751767216	0.02485905173160641	-0.004008618954846736	-0.007536279474980908	0.02406656412850829	0.003089272825752599	-0.01348362478235946	-0.006587329475478582	0.004217765345155879	0.001005975627455014	0.001005046086196501	0.00100095219854778	0.001001848043232484	0.001358794383636342	0.2089294494715319	0.220306200242815	0.001005790957797714	0.00100421711741475	0.001021879745660976	0.00102697930542572	0.0010055233696195	0.001004255435472104	0.001002580949474819	0.001000260852319729	0.001000717426118701	0.3789371301318263	0.001005156221762743	0.2545637144045513	0.004061863217580273	0.001005707669736991	0.001014109412171388	0.09621655827977141	0.05125069191247544	0.1161917927836718	0.001000979053274931	0.01214210750164577	0.02347371511805609	0.00100157267047076	0.001018190737767679	0.233927693309383	0.02545459590216394	0.001001830112471499	0.001004219921989824	0.001000897103918536	0.4609601761997998	0.1288534415693987	0.001004058798693493	0.001000896010813341	0.006510150199254621	0.004038403830590619	0.004930692636861467	0.03957199965887206	0.04061359739121651	0.005995335830731633	0.001898042091237294	0.04017327305106886	0.2536726843896547	0.2288404783336212	0.03527096672856011	0.04399647207184298	0.07358389100825082	0.001064795759029395	0.00101086527101871	0.001001689093126123	0.00100086792356338	0.001003342206268037	0.001010384640802044	0.004444098412656653	0.02178522190108262	0.02558682449908819	0.001010018586962555	0.001068427380397353	0.01994206689026641	0.05474653519928267	0.01142596461249493	0.2899063077648361	0.001013359969941448	0.02977875828625404	0.01842336285577802	0.001011369736583462	0.001048992768539383	0.001054950413289757	0.01382912218595832	0.01607640718679901	0.007413803451595012	0.00100059144448195	0.01685009855187358	0.2443725320624317	0.001005098430597525	0.00101028951115426	0.001017703169791145	0.001006282714098376	0.001011652601636845	0.02781687522267269	-0.002145475501831793	-0.006649854672758249	0.02502707103883162	0.00804535711600475	-0.0114852950680189	-0.006890704600131511	0.004553195838972961	-3.562799678721888	-1.62674704421923	0.07757348801450291	0.05794713253035172	0.01175984445456298	-0.006430232331480042	0.03984739425730482	-0.08644844190051558	-0.1875137620519656	-0.009935297552713848	-0.08029839661679507	0.04161579102223398	0.07427354328022449	0.02067069095820118	0.4447442826643633	0.5249375328528322	-0.007243802117304039	-0.04835543412123803	0.5882388939320534	0.02291715132540523	1.552306626308734	-0.4603660446854306	0.036407739848151	0.02761578042378236	0.8480660576196152	0.5112064399200377	-0.1449398044775898	0.03467504129159606	0.5423923283934781	0.1091585355296914	-0.01249339789563431	-0.01132347191692273	0.7771191003252075	0.5028835151662882	-0.02057595407537691	-0.006872524538337332	0.1470338240018554	1.301434522280993	-0.7969837639186578	0.08316847215462027	0.1152130015827957	-0.5430238117290436	-0.2421936488388708	-0.3346694394100805	-0.3633009590040638	-0.2399608079048685	-0.2201160016153824	-0.0256952743267696	-0.1268303477043606	0.6054291495213812	0.7194864529522796	0.6747679095462782	0.8515899155384008	0.2351657405638083	-0.003027493766920999	0.001030479481795885	0.2813685047699166	0.3212152129291674	0.01670120081732179	0.0691406111263812	0.1934433329632613	-0.3647727970662776	-0.04528073320390995	-0.05312684935983841	-0.5842671626075316	-0.2846645755714622	-0.0502143196086474	0.1258345960922763	0.3238498747645178	0.06443545364459456	0.04880775903374861	0.1007171564954894	-0.002297253169428104	-0.007543160891518411	-0.3128657786333008	-0.1483894992491323	0.01602226256013338	-0.0424074841590457	0.03771920523656972	0.1685647816005157	0.7811046013875407	0.01351254853030995	0.004468601850830396	-0.213671568169538	-0.1008303668228775	-0.1119889821532479	3.509117404163079e-15	5.546220202053901e-16
0.32	-0.02470413477140871	-0.02926473053007813	0.02338145077099012	0.6351327823591287	0.9348861489224879	0.008539222530652561	0.4729641742479608	-0.008357090504164518	-0.01330915382357112	-0.03866788446870707	0.07930227943544521	-0.01138452085192895	-0.01349531203768317	0.05790224592125206	-0.05816730371472652	0.8053408820465017	0.09938965004929771	-0.8053408820465017	-0.09938965004929771	-0.07724252873108647	-0.1222717527166947	0.003746020411867998	-0.2825969904580262	-0.05153430835905985	-0.02426923715693867	0.1239618537285243	0.1591076360882319	0.7438521262679886	0.619191409624502	0.1086525231108712	-0.06099756399618141	0.09863187012777008	0.1459044093400709	-0.1178900859360815	0.04556804487041777	-0.7659798129512704	1.237809144135935	-0.1462858752637795	-0.01763131383343908	1.099058896265065	0.3627866560806486	-0.1071818147242726	-1.611549207127055	-0.03703690050016474	1.353469152492617	-0.4032709843985775	0.1860052040449374	0.8068548700139463	-5.58772413007032	-0.4431416328285592	5.58772413007032	0.4431416328285592	1.768768756142145	-0.5576675928767605	-0.1499342530233121	-1.147792637243129	0.5029413503284949	0.2954711397997511	0.2377304860919483	0.9731925128373463	1.476740432370213	-0.419182517674854	-0.07226571607619992	-0.7888736918610829	-0.6356306622953427	0.6754490701163288	0.001005973778929338	0.01853913401961326	0.001005024977895811	0.01612468016728449	0.001000975078702121	0.004144281567901681	0.001001888222660742	0.002014353331212873	0.001324990596039342	0.04102820562087556	0.2077242348249601	0.1689461896740413	0.2197265141823741	0.2087867470749253	0.001088000483179636	0.007917067278083688	0.0010429017533956	0.03131345237295605	0.001023802045619124	0.07096185435650723	0.001030046412389982	0.06500496081069855	0.001005779820042061	0.01547520320925558	0.001004124561370232	0.1336602804034182	0.001002495972386258	0.1487841212033369	0.001000686314379132	0.00604598237882477	0.001056722766554634	0.0166174818846657	0.3743427586664684	0.3737609932220906	0.001005214677368175	0.02118287565412011	0.2354735307196417	0.2550419487267766	0.007147243740870623	0.01673296847668541	0.001005770862632391	0.008322717460078351	0.001014235148577988	0.01131579061782202	0.08803601776405477	0.08718279288318151	0.04639398928232868	0.03949783594363367	0.117272069950336	0.09723803451480441	0.001001013003178385	0.008114481850502437	0.01092940069094648	0.03628065438870795	0.0225240482073713	0.04018922818165867	0.001001647524993243	0.004301216260026456	0.001022310900700959	0.01795875095211561	0.2264890893133712	0.2439858445259908	0.02268182422385287	0.05926776395234824	0.001001903899698488	0.006484969512096204	0.001004390599427581	0.006830097789354926	0.001000889185442193	0.04867581684433716	0.434633635108603	0.3751684660699427	0.1361128224735352	0.1179034637193494	0.001056699513209826	0.0424162344039051	0.001000901483871613	0.02859124558717521	0.01052455120103024	0.01525066981611425	0.006775008615362743	0.006344402328365578	0.00815354997152899	0.009044802272464018	0.04328240690133974	0.04562307141224484	0.04383136731338008	0.03680018031138619	0.007871653224971933	0.01096052428367383	0.002320058785525767	0.005605487393595733	0.04242760276628346	0.06474666312149499	0.2505356745766042	0.2270290389821709	0.2262442654111437	0.2281302145981369	0.03178319663323256	0.03722014613901439	0.0385804462070205	0.07085827687607041	0.07081386931716205	0.1099346242329555	0.001062137386824685	0.05461015884670315	0.001010482807168365	0.01282106322766193	0.001001653312445479	0.03411571970250089	0.001000854363868776	0.03354262461235637	0.001003244793862515	0.01264030614719429	0.001009565786626348	0.02849208374932994	0.004085462235190547	0.03326735869770975	0.02457053090135149	0.04148866497304006	0.02596332271062004	0.03115658272889154	0.00103273250411634	0.02373876152043274	0.006214705070429898	0.01516674480215786	0.02235579967081032	0.02667358332993538	0.05397520248400758	0.07679494554308752	0.009845467780509215	0.01986659357551867	0.2873249423766088	0.256728659087762	0.001013308769684113	0.01653740559464932	0.03063201188865934	0.03828459299297422	0.01800934725629553	0.03073604121811633	0.001178804989545473	0.01298118210332654	0.001049793373004256	0.01848637075793244	0.00105709585621804	0.02763462061276692	0.01491736737249326	0.03850469994595055	0.0163934106717438	0.02629241784293554	0.007822853527769407	0.01508365635678015	0.001000580442494653	0.04084479986132313	0.01500045168815261	0.01389723951536367	0.2409382485190713	0.195532397856564	0.001005005377477543	0.02977317691176343	0.001137891180950035	0.03525492289595999	0.001017037650789703	0.02218497749313224	0.001006019711142564	0.009306671056042786	0.001011176560520426	0.0120645814337798	0.0279817629975496	-0.002120580548433879	-0.006623179090588406	0.02507088756250233	0.008256331163292488	-0.01125786874118898	-0.00681988136228881	0.00460073533244187	0.001005552785088274	0.001004646900059656	0.001000884135522874	0.001001765196005653	0.001654420382311159	0.2064968333136944	0.2191741873255409	0.001004306596986754	0.001003410091745113	0.001019098124526859	0.001025356441127169	0.001005116355745005	0.001004524583231619	0.001002776498403855	0.001000269345001479	0.00100071174694936	0.3955965970311371	0.001004945128716415	0.2689052234790947	0.001009240166209973	0.001005588238041223	0.001013420176560304	0.1028006569466477	0.05591209701987752	0.123723360520678	0.001000948981860791	0.02317694557985749	0.02336861787510956	0.001001467909146894	0.001013117456245723	0.2412478496432585	0.03138277771547791	0.001001697486415514	0.001003901338057943	0.001000886888438737	0.4820629036145536	0.1219680445354625	0.001004146888055704	0.001000895964812174	0.001017860674206441	0.001009140828819273	0.001013572321887472	0.03555737043334326	0.0373822269530938	0.004234790122545789	0.00105369865216817	0.03553215847980426	0.2616943281740812	0.2373912220702442	0.04528422664232131	0.05519790765019298	0.07551924882703585	0.001069861348618567	0.001011594109086428	0.001001756233701089	0.001000911696382395	0.001003559453272723	0.001014137307426019	0.007842248238522699	0.01797105124977414	0.02487987975054792	0.001012327123187822	0.001072078028646493	0.01753963411805332	0.05102172159434801	0.008284111674288823	0.2977146744760391	0.001013795352018712	0.02492742387611008	0.02026021414312489	0.001010477849967242	0.001044271561920957	0.001056965041581205	0.01200317629068566	0.01312933526464588	0.005960331745808868	0.0010006293878312	0.01831475935769938	0.2540703633010433	0.00100534548586786	0.001009748154264472	0.001019685669029435	0.001007034263876933	0.001013051713891923	0.03118691815091383	-0.0002200946652875276	-0.005696740915119941	0.02609711925831907	0.0135288765244926	-0.008918399536589924	-0.007017021630097969	0.005007475066483674	-3.467531311757502	-1.478611318158423	-0.0307262899998088	0.03385294786788579	-0.01709519634681202	-0.003941908873041158	0.03760036279788618	-0.1893562100509987	-0.2734085703809221	-0.004798362301778868	-0.08588737887615372	0.04305590320811242	0.0723740434243122	0.02001161737277089	0.4550924331264633	0.5429198615315153	-0.01320938892420863	0.02343538863881492	1.038752500176322	0.001324281175909329	1.437799611291726	-0.3809117688707376	0.03707251011597094	-0.01742983878311972	0.7641903359268448	0.4488807186259782	0.1580197191482335	0.03555046327404687	0.7761816951642363	0.04770686957549948	0.08802662753727823	-0.01159607897896484	0.8391922407907509	0.5214425062137816	-0.016785129054529	-0.01066572826528537	0.1686872890158605	1.374147654359561	-0.8294934869882834	0.09488568295514047	0.1289483719715618	-0.4974787194320759	-0.1978333792087191	-0.2899394481651335	-0.3424057423199961	-0.209700135290942	-0.1948684231164095	-0.03697767700298146	-0.2013454300321064	0.5977580801561656	0.7236539174368184	0.7889609030439464	0.936990774253541	0.1963225662874044	-0.001594174601299911	-0.000564503957756028	0.3251127896868425	0.3916674167015267	0.009677598977474725	0.07162216665594479	0.3797320521759015	-0.3531575172688804	-0.04067328644812905	-0.02357646170285838	-0.2861804655397238	-0.2516481646674438	-0.1982366570734789	-0.09795506452925042	0.588726566696411	0.05698140047390909	-0.1187210530822673	0.1395347119771555	0.01419858468137657	-0.008333842489760442	-0.2960998052656213	-0.1427839189299093	-0.09166888851960302	-0.07180032189829549	0.03263018373008161	0.1150672317580358	0.7868712135103991	0.009387259596045026	0.03536634520311272	-0.2146026766670515	-0.1035023367597792	-0.1135238007363083	-5.557967797784672e-16	1.093479726905964e-16
0.33	-0.02597748893904214	-0.02889330169853033	0.01553756942589644	0.6475211648411693	0.933288428329123	0.008357599362933357	0.4828474128124576	-0.005048872425043597	-0.01404550928583776	-0.05427507057771978	0.07881771781596264	0.001959524353215623	-0.01747082122457126	0.05984136086737071	-0.04987928801458998	0.7473459681631918	0.09587194358488309	-0.7473459681631917	-0.09587194358488309	-0.05943446569629657	-0.1278263398952384	0.00231717376625941	-0.2936099262420762	-0.04653374556957853	-0.02124226054002656	0.1254835529392708	0.1694941445096945	0.7583694063952071	0.6147330474068827	0.1082269121032737	-0.06829211574242934	0.09282375165406474	0.1526843143261503	-0.1412867316524372	0.02970403722731244	-0.7977509167916021	1.240320678925546	-0.1733077858242319	-0.01881605322577612	0.8842633730343995	0.3002890166496359	-0.03538428860643156	-1.506752247468595	-0.06057911966610782	1.304948999777329	-0.3852509222740242	0.1996307379235441	0.8448220128839884	-6.005435921386821	-0.2628343441872045	6.005435921386821	0.2628343441872042	1.790475330116793	-0.5517869096832777	-0.135655996019211	-1.056642609664795	0.495649455039323	0.3091566899400701	0.06068618415524344	1.10372050351017	1.42841078128256	-0.4690524674405792	0.007053685080696083	-0.6622117159805252	-0.5283121999636368	0.6788751693267118	0.00100563738917381	0.01893523037939802	0.001004734514159662	0.01660612294019468	0.001000911725150992	0.004168640030151834	0.00100180361706821	0.001965681974410594	0.004171835005878094	0.0435301553810051	0.2052469604783344	0.1664137497683634	0.2177953633706594	0.2053703337637965	0.001046926902245553	0.007868454756736925	0.001023420761778467	0.03050937083309272	0.001020942480463065	0.07138989223032845	0.001027499821669337	0.06569925584669802	0.001005398726413787	0.01567053986354984	0.001004441847576608	0.1382429631099315	0.001002666627118729	0.1542908383285466	0.001000483103122455	0.005969149491565907	0.001029295478036102	0.01644466199248019	0.3857251789273257	0.3859982248591678	0.001005028387883761	0.02132575619866758	0.2501718514293453	0.2692286540489138	0.004166279975363009	0.01392978447499877	0.001005668835035072	0.008675807947583089	0.001013633963901059	0.01143254360468317	0.09419833351446866	0.09425239232806951	0.05088749268874085	0.04364727856148784	0.1126977200972853	0.09473262791412068	0.00100098480163603	0.008446308101905754	0.01690664537387029	0.0422315836593404	0.02255040627662389	0.04021661961633175	0.001001546350184831	0.004495748592397268	0.001016961063600814	0.0178538433106389	0.2329963917437007	0.2525435945539232	0.02859351310953546	0.0647780739115989	0.001001766150648837	0.006305093641152484	0.001004068391425591	0.0067525137603794	0.001000901713428225	0.05046922737838743	0.4527195575941097	0.3891352978286475	0.1277360425783333	0.109131554165787	0.001031107195120483	0.04328142517902431	0.001000904017628465	0.02981231351106465	0.005930335855118724	0.01142052145278318	0.00397313936223738	0.00483428268662602	0.004690883651788687	0.006836840672864995	0.03890898184947165	0.04235571078722255	0.04007273941215034	0.03464954448857149	0.006046936476151872	0.009549102688671629	0.001695438285501572	0.005426037644355455	0.0359179104802283	0.05989045554618404	0.2564955113224124	0.2338230211221083	0.2320171701015448	0.2359261101254468	0.04164157933566583	0.0464048126897225	0.04791275954874693	0.0796960948973483	0.0732835535664581	0.1117670361696972	0.001065456259307403	0.05453188597297055	0.00101090973711403	0.01277302599518382	0.001001676341654521	0.03764903816840891	0.001000870376795994	0.03772254413514655	0.001003495010245342	0.01275339128948344	0.001013073644728732	0.02905019394046257	0.008442080345660305	0.03801832658363691	0.01988007368565082	0.03732595213966988	0.02498893975987248	0.03046628176685805	0.00113012135458544	0.02344137507175687	0.003713687822038905	0.01295794502735014	0.01926913417622208	0.02415834064777308	0.05223081492285546	0.07514210511554167	0.00836312580200943	0.01866609729501714	0.2927110834459354	0.2649903595401878	0.001013755014712218	0.01707861019716235	0.02605999531386453	0.0360064391185262	0.01936849062442455	0.03205455213700227	0.001096685086867398	0.0131146591044077	0.001043604220567373	0.01841479283843334	0.001076086373355123	0.02470712651696999	0.01235189339992487	0.03634307792004028	0.01326861722286405	0.02434650067881166	0.006276079947628696	0.0140661409467113	0.001000600446311338	0.04096014634382051	0.01657976516011655	0.01474251904700098	0.247423368054499	0.2037126185043239	0.001005162321805026	0.02979218820528622	0.001075423858084929	0.03549724085429251	0.001020572113276543	0.02001961104514071	0.001007291518514753	0.008258847152920848	0.001013499730885007	0.01091224174712689	0.03060880071476214	3.765458860204928e-05	-0.00566493680781371	0.02631125196710914	0.01274211530823312	-0.009231610958116296	-0.007011812596873781	0.005311416826023267	0.001005062701355261	0.001004250607782523	0.001000813356031852	0.001001673583142228	0.01181120762102681	0.1961172218784219	0.2101927666683234	0.001004057721452561	0.001002920634635367	0.001017008839161381	0.001024420386882605	0.001004905481204948	0.001004981411155421	0.001002901523786551	0.001000273559411762	0.001000778753819313	0.4225543613000016	0.001004740934753591	0.2838181255849579	0.001006099820446679	0.001005541012036976	0.001012659818160891	0.1024132518017362	0.05672378450212667	0.09067201219453064	0.001000960928447168	0.02359714726465934	0.02190786798881728	0.001001418344407372	0.001009934463504583	0.2475354200197128	0.03862485499005783	0.001001559607588113	0.00100359071203698	0.001000938324813903	0.5026414241700851	0.109243384565697	0.001004742642355709	0.001000915698713329	0.001011480984509942	0.001005900400702574	0.001008790981864283	0.03211507140047508	0.03405049810559369	0.003995890653954041	0.001033679195520011	0.02196545241931296	0.272605919996237	0.2466269345512559	0.05999981750185162	0.06239592551381697	0.07733172480272217	0.00106810671019573	0.001011150930943713	0.001001652989333298	0.001000866180417999	0.00100392119585278	0.001018913114687491	0.01749477874033428	0.01177471111181684	0.02303775021234911	0.001416944401550524	0.00106932289080068	0.01436745733651343	0.04927064486436744	0.005495327910388067	0.3079116247678446	0.001014578234388116	0.01734294340552905	0.02139503240022837	0.00101177353233825	0.00103114718642972	0.001128757906696453	0.007485048412826215	0.00707197190027544	0.003504309185620312	0.001000614389875346	0.01830679688165197	0.2637781985791577	0.001005308869493477	0.001010931570158786	0.001028112850351234	0.001009952574206526	0.001018342164759482	0.03277334448303815	0.00240208912873141	-0.004681251239207871	0.02772292253873871	0.01659849048018189	-0.007455922312264767	-0.007199576604829478	0.006265251727251918	-3.437953373233134	-1.267594485265498	0.07475764869628326	0.05512346961764343	0.0123429677232241	-0.005149216949056824	0.4285929825340175	-0.3205591566907513	-0.4156961483813397	-0.00472569943253658	-0.07575873181634014	0.04263942600756351	0.06618805619497468	0.01889580280014324	0.461590125974356	0.558732160945104	-0.004678724585477346	-0.03747072078209725	1.411611838994069	0.02057537421072939	1.400974700026857	-0.1948841418098348	0.03356856831828516	0.02620537128197855	0.6445394784769283	0.3792606785536609	-0.6808927550661668	0.0303646918483193	0.4328272002443395	-0.03691005678879863	-0.01628899789870171	-0.009440735355604048	0.8642844104245097	0.5763875503097264	-0.01821910505306031	-0.006110986019675598	0.190097269265201	1.413639240311529	-0.9294931637918661	0.08020996572159275	0.1171681516562012	-0.2787715083773323	-0.1086057316177171	-0.1588649433228917	-0.3146331771842878	-0.2199475852057972	-0.09908130248812159	-0.00132478668244795	-0.7486132328539004	0.7786354386590362	0.8460836829027127	1.027677751998773	0.8373556916766826	0.1716064704300402	-0.0142642818613948	-0.008628161556688739	0.3812224798877359	0.4472877263483769	0.01170223947696354	0.04501271583356011	0.5779952314239466	-0.4735427366630374	-0.09347955560410789	-0.02808343233095764	-0.159425449229443	-0.2538538921890239	-0.1317326498682897	-0.1432895559438171	1.063008656806913	0.05186739870256315	-0.3351983535624753	0.1258998490768304	0.01489050859077779	-0.006196699561403926	-0.2886352194680197	-0.2793045701892395	-0.2939806178157566	-0.1295886187994962	-0.006555697212096088	0.05461249945579273	0.8587080554085	-0.006488860746322818	0.02087412341302577	-0.2176304546809956	-0.1058814528326368	-0.1164849156862423	-6.195135504126009e-16	-2.52844466633308e-16
0.34	-0.02761998908569405	-0.02865092346976849	0.007527343220675361	0.6599482624707074	0.9314190023577025	0.008160446795829425	0.4907829328366511	-0.002322669033049743	-0.01392273981324882	-0.06874021407394121	0.07807662311672792	0.0145066413684371	-0.02106873186905797	0.06185111973461858	-0.04138938859963195	0.6853486181228617	0.09408426948289667	-0.6853486181228619	-0.09408426948289668	-0.0414803925427336	-0.1332782322473956	0.001036482093063757	-0.3037668044532988	-0.04165175430883236	-0.01810145323099394	0.1250571139735869	0.1811742727995353	0.772454245657815	0.6098791094438544	0.1091918002229622	-0.07408529948763222	0.08801924277813951	0.1594487775711456	-0.1917192817397764	0.01975792431322656	-0.7992487849767478	1.245552173635418	-0.2006269508748936	-0.02073719371038478	0.7095151882044033	0.2463837186552382	0.064643172246843	-1.383140684568798	-0.08834351645058935	1.194083514507999	-0.3277512759177651	0.2001339882708442	0.8472316129782761	-6.38821136147433	-0.09713516034292205	6.38821136147433	0.09713516034292205	1.797970779896799	-0.5371286275996048	-0.1203032585412011	-0.9765811226786718	0.4792270445814611	0.3182372782239259	-0.1518971491941196	1.231916486512987	1.39025225944809	-0.4982976667567099	0.2058341093810022	-0.4886000916520743	-0.4349087427393246	0.672360721899521	0.001005224113668077	0.01933052872832941	0.001004391109362287	0.0170809068177072	0.001000844656727417	0.004198662500893831	0.001001715506044414	0.001924231902998894	0.01060954176442723	0.04891613313767589	0.1998097934090821	0.1624664588281029	0.2132609345798399	0.2003563829765686	0.001026271584763622	0.007826522140133652	0.001013439363670698	0.02978168168223268	0.001018468222029743	0.07181639796568759	0.001025758857638005	0.06632278378298592	0.001005102784760136	0.01584992105153968	0.001004828939528118	0.1428950032788685	0.001002814455562023	0.1599649363709324	0.001000383657634992	0.005901977165957016	0.001015620398905254	0.01627864039490012	0.4020293594973603	0.4020515902370709	0.001004833141594639	0.02146085406787762	0.2647511806019119	0.2830901076651368	0.00265197806588929	0.01253210343362385	0.001005594221942965	0.008994548445110296	0.00101295315295562	0.01154839674599424	0.09751538286769193	0.09996978096124361	0.0536693618459446	0.04704810698688305	0.09606055968070176	0.08318434509785733	0.001000976684395735	0.008712773784302885	0.02013217133744564	0.04531365921923659	0.02186185103521453	0.03955739756292421	0.001001470993527455	0.004632059565340647	0.001012695118093322	0.01776883052420428	0.2393839432946324	0.2611100656470569	0.03507083929218915	0.07071087625201015	0.001001628336640371	0.006140006212658151	0.001003751977133369	0.006682679899164322	0.001000933705533713	0.05247981125906136	0.4714239640984874	0.4033296617347756	0.1174757540603972	0.09922150564215852	0.00101861378655209	0.04406158359139483	0.001000915155845256	0.03097266739729678	0.003576668343512764	0.009470828545703707	0.00255096585799468	0.004083984046440748	0.002927011557752	0.00572326197464177	0.03493890427753855	0.03925907197856267	0.0364893227199601	0.03241081748859422	0.005002604455574453	0.00874559010183042	0.001372246683475674	0.005530741383199297	0.02598364679353019	0.05020005550794062	0.2641722631067555	0.2429536895719061	0.2390089209765303	0.2452630581537425	0.05356331135119654	0.05736780807701188	0.05612816567685158	0.08774104794309694	0.07545455911719399	0.1133956866289384	0.00106623738299479	0.05432079557515172	0.001010901399187994	0.01265679561615169	0.0010016362019528	0.04173360082811511	0.001000855609577863	0.04254780390916128	0.001003801017753112	0.01284960713666725	0.00101721575847458	0.0294925949512607	0.01535296259111603	0.04497793745447706	0.01441698997431902	0.03213465649462173	0.02359714575025373	0.02936513862389862	0.001381097943816932	0.02333344078784075	0.002446078524485452	0.01190131662141655	0.01612338966078411	0.02154743507767526	0.05047831160205283	0.07417226811706981	0.006230493607175034	0.01697789516918709	0.2997230230470224	0.2779767348842638	0.001014369659555442	0.01758691114217789	0.02000139613055405	0.03161485328662195	0.02061602657285658	0.03328868574518889	0.001056275798360372	0.01332686613626062	0.001033945858489808	0.01835813760344937	0.00112148547623646	0.0218771921119215	0.008813874483865799	0.03312332686342392	0.00868407516651019	0.02048348401640877	0.004273307761504688	0.01253416680710987	0.001000602940301472	0.04077378971745139	0.01738441604287942	0.01500196600220683	0.2550172994786281	0.2128972617520727	0.001005222437166321	0.02962532249974026	0.001044787344579457	0.03582794290321321	0.001026554046771758	0.01784917156451746	0.001009386981820945	0.007192661820029488	0.001017307244399128	0.009744067538215589	0.03254209750858254	0.002505188830293034	-0.004668529596280765	0.02780857562225783	0.01628378599367285	-0.007581206880875298	-0.007197492991555109	0.006386828431062563	0.001004572617622247	0.001003854315505389	0.001000742576540828	0.001001581970278803	0.02196799485974246	0.1857376104431493	0.201211346011106	0.001003808845918366	0.001002431177525621	0.001014919553795904	0.00102348433263804	0.001004694606664892	0.001005438239079223	0.001003026549169247	0.001000277773822045	0.001000845760689268	0.4495121255688662	0.001004536740790766	0.2987310276908212	0.001002959474683382	0.001005493786033111	0.001011899459761477	0.1020258466568248	0.05753547198437582	0.05762066386838254	0.001000972875033545	0.02401734894946119	0.02044711810252499	0.001001368779667849	0.001006751470763446	0.2538229903961669	0.04586693226463773	0.001001421728760712	0.001003280086016016	0.001000989761189069	0.5232199447256164	0.096518724595931	0.001005338396655715	0.001000935432614484	0.001005101294813443	0.001002659972585874	0.001004009641841095	0.02867277236760691	0.03071876925809357	0.003756991185362295	0.001013659738871853	0.008398746358821658	0.2835175118183927	0.2558626470322677	0.07471540836138194	0.06959394337744094	0.0791442007784085	0.001066352071772894	0.001010707752800998	0.001001549744965507	0.001000820664453603	0.001004282938432845	0.001023688921948961	0.02714730924214586	0.005578370973859539	0.0211956206741503	0.001821561679913229	0.001066567752954866	0.01119528055497353	0.04751956813438687	0.002706544146487311	0.3181085750596502	0.00101536111675752	0.009758462934948026	0.02252985065733185	0.001013069214709258	0.001018022810938536	0.001200550771811701	0.00296692053496677	0.001014608535905006	0.001048286625431756	0.001000599391919494	0.01829883440560457	0.2734860338572723	0.001005272253119094	0.0010121149860531	0.001036540031673033	0.00101287088453612	0.001023632615627042	0.03435977081516247	0.005024272922750346	-0.003665761563295802	0.02934872581915834	0.01966810443587118	-0.005993445087939611	-0.007382131579560989	0.007523028388020164	-3.483406615638275	-1.01604235520823	-0.03088589217047942	0.03252116878835214	-0.0159623946484394	-0.002497651794925271	0.6144059621061387	-0.472326416967535	-0.5929160656007458	-0.003462381353085714	-0.07060890107549195	0.04274947551570461	0.05822062348200126	0.01682052411188774	0.4689639256111885	0.5763960449667088	-0.01127727659420858	0.02479504755989968	1.801979248341489	-0.0002322538915719551	1.372749270108908	-0.09981117680838986	0.03020251212047153	-0.0176098078931291	0.4937481735840686	0.2991578801341885	-1.650555523967688	0.02247834947280985	0.2024109530169942	-0.08961582804064323	0.07638235565178605	-0.007617107972009423	0.8409364538310135	0.6059409824458839	-0.01382744056464533	-0.009115694713193475	0.2121219583405982	1.41965408384421	-1.057121281001498	0.07787921040540606	0.1168055644401034	-0.1213876281817562	-0.04586917889786127	-0.07106286788997347	-0.3082613790474998	-0.2273183707234589	-0.07328662148412642	0.01985302061384305	-1.168183922618597	1.065095342128246	1.03186441763399	1.1446266703602	0.7784177791476877	0.1555702707872915	-0.02815767941854786	-0.01420313326856146	0.4353616284464756	0.5207354669464357	0.006303739956557748	0.04848033058904001	0.8214606491585018	-0.5588740796044677	-0.1228417226333141	0.01431397124909582	-0.05574619176489572	-0.2707807422544969	-0.06163597125867935	-0.1954962335949539	1.533661545026473	0.05040066897441006	-0.5414074445735113	0.1226592498372892	0.02994459083573902	-0.00534930560954898	-0.2765878671159244	-0.3544097250711185	-0.4750887881754005	-0.1746920678048043	-0.02771043804321886	-0.00209928352825866	0.987755733508197	-0.02778814021770443	0.05304316332074629	-0.2156172831933978	-0.1071746227136622	-0.1166907051879859	6.848435398120031e-15	-4.586479964214235e-16
0.35	-0.02990489396579742	-0.02847633850287395	-0.0003245213866965188	0.6724450650962611	0.9292758475717915	0.007938177566918277	0.4971685305919402	-7.092263801003487e-05	-0.01264054841673552	-0.08190861299000932	0.07704278866931098	0.02562519247567033	-0.02387927803429823	0.06380457399249097	-0.03307844013836575	0.6197101855409503	0.09381879718625767	-0.6197101855409503	-0.09381879718625769	-0.02354401403240649	-0.1385378834923359	-9.305054117389336e-05	-0.3132072384624209	-0.03698094893865908	-0.01489443955626907	0.1224355440759613	0.1940939994933226	0.7862252938632093	0.6048717679349344	0.1124299156903309	-0.07792889694823035	0.08411902617896889	0.166114207172794	-0.2653877113486443	0.01851793690629306	-0.76894038318254	1.254540117792026	-0.2276086109332243	-0.02367442060407121	0.5687056439623065	0.207564849066237	0.1936360128382382	-1.253527574207123	-0.1214879225169068	1.02329284425551	-0.2322634921557761	0.1860601499004519	0.8122296703443047	-6.731878573155947	0.03937304266590403	6.731878573155947	-0.03937304266590399	1.786847493644073	-0.51285739454766	-0.1060907810464428	-0.9131774035708611	0.453398136040133	0.3225023290498933	-0.3711670070840946	1.350207821558101	1.363402697173944	-0.5014246098810918	0.4100239035288578	-0.2738695493959661	-0.3440849201166016	0.6593406637313984	0.001004803331352898	0.01971192993048294	0.001004050997580828	0.01753818346051277	0.001000780169387147	0.004231275414529124	0.001001629005907696	0.001892711160207544	0.01801117255180924	0.05501016688563095	0.190291808344786	0.1567740802009779	0.2047745252451744	0.1932523602357077	0.00101539681599864	0.007781078078870654	0.001007982267764436	0.02917904830477781	0.001016325437348462	0.07223741903874514	0.001024775872452844	0.06685009876323016	0.001004937425842352	0.01600739105040578	0.001007090134178842	0.1476120921453445	0.001006051240071004	0.1658140405366775	0.001000330839905232	0.005838514511299627	0.001008446127964652	0.01611915149119954	0.4219557395325462	0.4206948471094536	0.001004647127417495	0.02158290062126865	0.2786788666111411	0.2963790018141806	0.001845758841707633	0.01182942815047572	0.001005561386290242	0.009267733591924732	0.00101227748547293	0.01165623511019404	0.09662924911176446	0.1035152141824778	0.05420147018260408	0.0494323049060586	0.07867151437977235	0.06855806844222441	0.001000994065262423	0.008873779465992396	0.03133434355510032	0.05406990607939292	0.02053410220072799	0.03831025311895818	0.001001421518913475	0.004723149120312316	0.001009475362216963	0.01771319662395918	0.2447696820905396	0.2690466555101023	0.041800481293574	0.07679402800410617	0.001001496312242872	0.005996852730035403	0.001003453995622515	0.006620078996237132	0.001000978954219658	0.05469951256967719	0.4898603044779398	0.417324117462274	0.1030358177372246	0.08739022626811489	0.00101276514015372	0.04473128938369143	0.001000937466541734	0.03200208374947917	0.0023211370901161	0.008462828513573956	0.00179387556415581	0.003704449986333551	0.001987204005847992	0.005146759183758575	0.03063259990157631	0.03572985052245922	0.03205457228583224	0.02945851305199108	0.004283783321171023	0.008189562998608492	0.001195504945537036	0.005801760214813027	0.01674646284851429	0.04073650411126204	0.2733738745781163	0.2549388498901146	0.2471091585420624	0.2564253083284722	0.0667108327649733	0.06920123707989025	0.06240621497065097	0.09443475124061386	0.07746976374471068	0.1149164289270515	0.001064978757444763	0.05396581418992513	0.001010777591637295	0.01249627781972773	0.001001601782536823	0.04640262090547186	0.001000847318585456	0.04808277471132476	0.001004083867828779	0.01293429098348401	0.001381641078954777	0.03017327224084872	0.0231958213298505	0.05253812669724707	0.00958444606303354	0.02750194973931378	0.02157055555158571	0.02770225742083982	0.004906147065649927	0.0262535743793487	0.001771060268268769	0.01144310254492127	0.01314887394379678	0.0190260959191133	0.0506552233267291	0.07467674237713891	0.006434280334224501	0.01681387191507005	0.3093945109197383	0.295075658259888	0.001015107937496666	0.01809865362164395	0.01400639726796944	0.0266903085810111	0.02128098142208611	0.03400871361160724	0.001035523944452747	0.01362059343090181	0.001024871267008152	0.01832791120407624	0.002809154485579086	0.01968908856927167	0.00573026476558345	0.03036554429054619	0.004967462869453752	0.01733889651034588	0.002696411789857182	0.01142594222650704	0.001000610934879621	0.04028401056170081	0.0177212264193829	0.01482859575834327	0.2635643973741162	0.2234028630853559	0.001005200211176236	0.02925432160220979	0.001029084880942714	0.03629042926716441	0.002207110296103872	0.0163703261388626	0.00195242052540131	0.006583858591244572	0.001984966921424567	0.009076287494935251	0.03329216220212278	0.004679243753274851	-0.003740554848954122	0.02871972229502045	0.01853614843263916	-0.005964340737395469	-0.007306668367747973	0.007039781470590459	0.001004190132276692	0.001003563990107102	0.0010006880856765	0.001001502620983785	0.02958007657495204	0.1640525560711046	0.1803014536252111	0.001004307410040843	0.001002194599421883	0.001013398048140441	0.001023979982592629	0.001004825185293583	0.001012831971523286	0.001014828837800702	0.001000274267135937	0.001001093145571246	0.4792797764099843	0.001004383155777108	0.3104197914197166	0.00100236435175509	0.00100555549809799	0.001011299205321931	0.08964174939453384	0.05255424927464858	0.05285995679775601	0.001001045385320106	0.06114127623339248	0.01786343150808747	0.001001371091874038	0.001005594099208345	0.2551570461796715	0.05305207231050729	0.001001305775606251	0.001003028662011719	0.001001056740529764	0.5395431256639086	0.07010056507616029	0.001007811951521669	0.001000982049783285	0.001004084971304822	0.001002120728113485	0.001003217184736854	0.02304814874239325	0.02361654083502664	0.003329744155778697	0.001009435393342796	0.004707547281640864	0.2970145234164934	0.267085924447756	0.09056854276820341	0.07085250159235613	0.08096107125251067	0.001061398182620672	0.001010598818310679	0.001001579685254349	0.001000853941847565	0.001004458843641623	0.002385193804238078	0.03593653153193599	0.003305242440951711	0.01768050913084058	0.01434937341190692	0.001064677911962772	0.008797742481243775	0.05374404194522283	0.009985410654535355	0.3375277237313782	0.001016312149578857	0.005396037952174065	0.02159034966260717	0.001014647947455689	0.001013230024592825	0.00742552280346729	0.002002744700609813	0.001009088436111699	0.001031904204603081	0.001000636059991601	0.0179172969455296	0.2847005064002313	0.001005096557404444	0.001013271690401409	0.005471377614798167	0.00456270254344187	0.00466124177657375	0.03318814000523054	0.006577275340676703	-0.002872414730143652	0.02912766614847256	0.01988294606902201	-0.004324191113478046	-0.00735547317449619	0.007306136976175146	-3.553869433515033	-0.8512177920168219	0.07338574991501744	0.05284597317027252	0.01324545311193769	-0.003402975147371522	0.604811064998295	-0.6763248207011491	-0.8391383008993877	-0.005018169267047046	-0.05117511814573144	0.04149818696754811	0.04696163240954505	0.01454991380456166	0.4746171732136603	0.5937019516469073	-0.003955658707252596	-0.03764416932306688	1.902833933652455	0.01844227781704426	1.287395997395409	-0.04472076026974368	0.02510783078668717	0.02527013258613825	0.1929162619066295	0.170194946639964	-1.265726463964951	0.009377080502405381	1.466027883782004	-0.1563563084748131	-0.02582934269547296	-0.003777358731352562	0.7382459859543706	0.6109359356714013	-0.0142612378252272	-0.004664371909296938	0.231721154383541	1.369752133890465	-1.327073972262611	0.05735299502855801	0.09137982248646068	-0.07762280365861597	-0.02894890157743416	-0.04346815044342498	-0.3930103492049082	-0.3585453551302343	-0.04426302831109283	0.03349764095160324	-0.7539888800152269	1.309853830192012	1.195635768516734	1.215505992580253	0.5609431635228119	0.1496199252756995	-0.04007220403213683	-0.01657201024831753	0.4989467272932931	0.5887034228282397	0.009211537903253686	0.08709237462240522	0.7229016000286331	-0.381390752025237	-0.2040951267479868	0.5345607218981951	-0.03228574144151356	-0.2378316639633538	0.1510970123707887	0.1451039916440797	1.840441241419605	0.05211894297222414	-0.4544226886925869	0.02820679299516949	0.03041921640117072	-0.001222933302889362	-0.1659733552488745	-0.2082347528895793	-0.1733271027314139	-0.05737337073473692	-0.06665482762516467	-0.03077589585798326	1.122141171101259	-0.04351350959740734	0.04630654890543739	-0.09040696074962062	-0.022785075524645	-0.02536483838934009	1.041314454845926e-14	-5.869548440571528e-16
0.36	-0.0329302636540216	-0.02821338737483043	-0.007807789376673465	0.6850537001528811	0.9268747380465193	0.007687803013103602	0.5021790713380747	0.001900613722545654	-0.01001320144083536	-0.09387053506932949	0.0755855736767076	0.0348458209998844	-0.0256721124126779	0.06548238846456463	-0.02519936337135691	0.5508629782947843	0.09477837716923088	-0.5508629782947843	-0.09477837716923088	-0.005792591240345315	-0.1434964956015295	-0.00109508378266759	-0.3220637870132111	-0.03261450945628642	-0.01166466920342177	0.1176587702968432	0.2081420086169697	0.7997112059121546	0.5998855377491525	0.1167569766822618	-0.07943769345411988	0.08115853751537146	0.1726079001517985	-0.3398122433639426	0.03743115654302198	-0.7255294614977604	1.267918659848628	-0.252217898747126	-0.02635825869108978	0.4345037863734704	0.1903417117584361	0.3336742881242141	-1.141845317219213	-0.1730196254878798	0.814498997904166	-0.1242089185451107	0.1450060311111656	0.7608572741268381	-7.029966294325215	0.1478752955795196	7.029966294325215	-0.1478752955795196	1.760979636243608	-0.4769208004502634	-0.09480337999241038	-0.8598040310123157	0.418353867021218	0.3227886138483524	-0.5829379254926286	1.457572972484954	1.333225028158246	-0.4940754021290636	0.423623214293434	-0.02163990071035194	-0.2469631556246924	0.6380133973707279	0.001004401706812441	0.02012263607290644	0.001003735791324506	0.01801606254906283	0.00100072068282855	0.004278781077861412	0.001001546082996844	0.001864242832370926	0.02541382161900815	0.06102055998791012	0.1760225783896435	0.148736452169206	0.1915417487647225	0.1833486205920212	0.001010211267411335	0.007738323987441986	0.001005136679267326	0.02873303244471314	0.001014493433165576	0.0726472306624734	0.001024532546097905	0.06725640162803083	0.001004920109984371	0.01613844809049552	0.00101191885070058	0.1523906132537345	0.001013572858299937	0.1718445186731621	0.001000302690300078	0.005772055904412346	0.00100498444226235	0.01590673018797774	0.4447678090657686	0.4396315050604679	0.001004477335913131	0.02170571388916385	0.2916717083954479	0.308885356366956	0.00144086902322247	0.0115577506192589	0.001005575848184667	0.009510171331729614	0.001011639542058032	0.01177565243477804	0.09081932126724311	0.1033796620242525	0.05222102984595204	0.05030227077846315	0.06641522236171055	0.05804928268243737	0.001001039024896079	0.008893401267097254	0.05428757879210975	0.07297800619023129	0.01859615201712382	0.03649940643898279	0.001001397950890852	0.004762174750670718	0.001007287290340577	0.01768792961647578	0.2486801025134878	0.2757122747096701	0.04866315603503449	0.08293452631939964	0.00100137232752494	0.005865621818847222	0.001003179304462154	0.006564194740237358	0.001001035073770309	0.05711229135875178	0.5075108422818611	0.4305350058572847	0.08313651183978353	0.07232123862779882	0.00101107956620378	0.04523446443145823	0.001000971936672881	0.03284630617683306	0.001689090617889992	0.007970163964242959	0.001413765115033319	0.003526780645814948	0.001514849490360669	0.004869289762638089	0.0256652369338081	0.03149031625383041	0.02631636097291078	0.02533185361532823	0.003709014525694511	0.00773344495259268	0.001104983704931207	0.006183632107085377	0.01006703569535287	0.03453102744167406	0.2839972173329247	0.2687091083493175	0.2562606701409369	0.2690767765481725	0.08077800136224718	0.08154686517591238	0.06637865455172243	0.09897231687689542	0.07939200483840238	0.1164089198632597	0.001061871777773052	0.05357467936640171	0.001010661224239348	0.01235192372654363	0.001001599559346155	0.05172262217934929	0.001000859822392558	0.05437076695256558	0.001004313218380892	0.01300540806466293	0.002243701131927612	0.03122318738958559	0.03137805308211139	0.06008245746771231	0.005973050202766389	0.02423237184275476	0.01881771181265119	0.02539602391354814	0.01283513432880473	0.03332161472271862	0.001431553963026766	0.01132781943443922	0.01044072838718094	0.01670391030829957	0.05359015762185413	0.0769655321464514	0.01012535280443434	0.01952822317951941	0.322286660544536	0.3138719219390804	0.001015952643032188	0.01863271232269082	0.00874598607146671	0.02230797566989175	0.02117257393144036	0.03399003099606802	0.001025941646553679	0.01396761743045758	0.001017938430236145	0.01832313975640733	0.006742362840951127	0.01845891473024744	0.003681963561165993	0.02873687253792944	0.003071608819732697	0.01662697416789582	0.001893689072425435	0.01117828894403566	0.001000633273527262	0.03951250447458274	0.01770969480675177	0.01442242547277656	0.2729833989981141	0.2355156179331541	0.001005101211804411	0.02881302290161178	0.001021815449487506	0.03689112267004079	0.00500356965128437	0.01583592917328411	0.004191805681590012	0.006572979259910129	0.004280159828527312	0.009066780072003617	0.0327610965600149	0.006439263672887795	-0.002902332044410475	0.02887606473881749	0.01943016366772848	-0.004312549373253585	-0.007325287889769207	0.007112838209203081	0.001003807646931137	0.001003273664708815	0.001000633594812172	0.001001423271688768	0.03719215829016162	0.1423675016990599	0.1593915612393162	0.00100480597416332	0.001001958021318145	0.001011876542484979	0.001024475632547218	0.001004955763922274	0.00102022570396735	0.001026631126432157	0.001000270760449829	0.001001340530453226	0.5090474272511026	0.001004229570763449	0.3221085551486119	0.001001769228826799	0.001005617210162868	0.001010698950882385	0.07725765213224292	0.04757302656492134	0.04809924972712948	0.001001117895606667	0.09826520351732378	0.01527974491364995	0.001001373404080226	0.001004436727653253	0.256491101963176	0.06023721235637683	0.001001189822451789	0.001002777238007422	0.00100112371987046	0.5558663066022007	0.04368240555638955	0.001010285506387622	0.001001028666952086	0.001003068647796202	0.001001581483641095	0.001002424727632614	0.01742352511717959	0.01651431241195971	0.002902497126195102	0.001005211047813739	0.001016348204460068	0.3105115350145941	0.2783092018632442	0.1064216771750249	0.0721110598072713	0.08277794172661283	0.001056444293468451	0.001010489883820361	0.00100160962554319	0.001000887219241526	0.001004634748850406	0.003746698686527195	0.04472575382172612	0.001032113908043883	0.01416539758753087	0.0268771851439006	0.001062788070970679	0.006400204407514015	0.05996851575605877	0.0172642771625834	0.3569468724031064	0.001017263182400195	0.001033612969400102	0.02065084866788248	0.001016226680202121	0.001008437238247244	0.01365049483512288	0.001038568866252857	0.001003568336318391	0.001015521783774408	0.001000672728063706	0.01753575948545464	0.2959149789431903	0.001004920861689794	0.001014428394749719	0.0099062151979233	0.008112534202347621	0.008298850937520459	0.03201650919529861	0.00813027775860738	-0.002079067896991502	0.02890660647778677	0.02009778770217285	-0.002654937138993794	-0.007328814769431392	0.007089245564330129	-3.623679013298855	-0.7966835758039821	-0.02502490411648244	0.03664165793724984	-0.01298384470903679	-0.001887168803979006	0.5976778329709576	-0.9413762978969368	-1.15285944616588	-0.002924387386225729	-0.03928539759744593	0.04050758564984343	0.03401820039328892	0.01153793235661623	0.4812503739939859	0.6126708391145944	-0.01187646704018198	0.01420856765565581	1.860659464067838	-7.891099073716123e-05	1.216241350855221	-0.01361162642212126	0.02405303071857575	-0.01529401581628145	-0.2424489023079051	-0.003688529220010838	-0.8270573447985057	-0.005798426644120762	2.232781603153411	-0.2023562752425309	0.06596957072912719	-0.001543729421131654	0.5867423211354715	0.6174102950853668	-0.01144292627772442	-0.007772365327707922	0.2507374540323574	1.262940617346668	-1.704662934255984	0.04457306149943976	0.07976677947441468	-0.01832053162200461	-0.00549623498014212	-0.0112561939374316	-0.4503239415525498	-0.4621893707354028	-0.05330481004282494	0.04202363274556781	-0.5165689772004708	1.422114970327111	1.329708026628096	1.247066488988951	0.3471902469006164	0.1499199984063061	-0.03538836707790912	-0.0109703926205857	0.5655578677506121	0.671339754761905	0.003590386829132527	0.1223279024188089	0.8182889546975489	-0.2862483078546776	-0.251512183479888	0.8438953216214908	0.0128400014377516	-0.2309500327047944	0.2952271305900033	0.3801786701183328	1.8731296057401	0.05486391329057401	-0.4329650856752041	-0.02508284655422844	0.04060393181866527	-0.0002583152915082867	-0.08500192639079904	-0.1285875610189113	0.01144424454716841	-0.002577808178509869	-0.08405582431671811	-0.04865929186888928	1.309186436411203	-0.0418477008312103	0.08068457110578028	-0.02672759117812491	0.01241015677643426	0.01496381888175385	5.130510156226818e-15	-5.39602545480809e-16
0.37	-0.03661356937444074	-0.02767384810377649	-0.01487206125453078	0.6978200589398711	0.9242484493183312	0.007418281776487132	0.505757391601191	0.003756691507491194	-0.005957955040493658	-0.1048896140691791	0.07353497526421349	0.04191754789468928	-0.02642566019446597	0.06662956054223025	-0.01782323856202723	0.4791982635351466	0.09666884644541213	-0.4791982635351466	-0.09666884644541188	0.01163004957010639	-0.1480457418660566	-0.002004775359712917	-0.3304162431497151	-0.02863461685122797	-0.008452083077149664	0.1109308944111011	0.2228221562007948	0.8128655189431342	0.5949920426406934	0.119895564887751	-0.07840990894442496	0.07913315246801593	0.1792396181462787	-0.3924712558531288	0.06852866999106494	-0.6925082369872595	1.285744026345308	-0.2719691005491208	-0.02684760125756284	0.2826230504553112	0.1731808603113062	0.4718101289411871	-1.063165203823635	-0.2345657230235587	0.605616951034053	-0.03083713881520296	0.08590646407682252	0.7199703430871444	-7.268115108771581	0.2358495809766049	7.268115108771581	-0.2358495809766069	1.720952955724883	-0.4326683910899096	-0.08817578383039576	-0.8110953205896543	0.3774822353188817	0.318934242213357	-0.7767115341024567	1.464512500234766	1.298780288304356	-0.4828935212936987	0.2064763444882944	0.2241293514637116	-0.1517192997792773	0.7062471159131233	0.001004023072964284	0.02056304841583161	0.001003429462651154	0.01852193240510188	0.001000667006457208	0.004336066244152169	0.001001481096326907	0.001834414934963201	0.03413131608607536	0.06796528387480297	0.1587678754565121	0.1383810120374856	0.1749751984312033	0.1708495308934441	0.001007680546623326	0.007702184018410592	0.001003553291939193	0.02843499682948522	0.001012981158001189	0.07307824665268162	0.00102471757522663	0.06754147025861436	0.00100502130889893	0.01624095998924689	0.01769823096940604	0.1647246922109143	0.02603306717156495	0.1872670745257933	0.001000286601609824	0.005697878291902836	0.001003425268489403	0.01565059651748096	0.4691406370335547	0.4578455263930289	0.001004327790446862	0.02182950798487352	0.303774481190271	0.3207970379553289	0.001225778865832702	0.01152165903221783	0.001005618307731233	0.0097375525280278	0.001011036964387388	0.01190270207004032	0.08228034926498125	0.09920246693296052	0.04914214215421198	0.0496454709967536	0.0532523074239316	0.04825501435862616	0.001001108211069588	0.008779326239290085	0.07906287840658056	0.09484481441446202	0.01626750147535546	0.03432073760380999	0.001001391727515423	0.004791442403652641	0.001005777729868806	0.01768717122501457	0.2492082755935515	0.2803609920633499	0.0556019080561472	0.08910897230779596	0.001001274001536363	0.005740352606940062	0.001002955825495477	0.00650951182635342	0.001275078374605607	0.05978392272302613	0.5237781931423858	0.4425094660864077	0.06102450579117923	0.05491698629665653	0.001012457098620581	0.04555234531980847	0.00100101434966047	0.03349095738161734	0.001353102802872927	0.007742863690422158	0.001211819634368709	0.003451641237367031	0.001263809738453446	0.004741168495590751	0.01969961588362303	0.02637885328060056	0.01973176702135875	0.02046690420041457	0.00357996988167449	0.007608519334233546	0.001056073125504157	0.006628098991399226	0.005690656220854215	0.03145808547552328	0.2960293024432067	0.2828335965295949	0.2673310395971072	0.2830671029331198	0.09451693423608953	0.09339580513441442	0.06895284390710731	0.1019071056728812	0.08133017416199421	0.117925815559778	0.001057977137303173	0.05327868592371047	0.001010325791300946	0.01226726386934116	0.001001562937150464	0.05777128361726622	0.001000852666862076	0.06148742093793946	0.001008469355934029	0.01305897481323194	0.007199360690950979	0.03580262620710892	0.04082711428843354	0.06850220540933148	0.003568601780191931	0.02232662311515563	0.01491826762498176	0.02215403486275362	0.02085672654660393	0.04070001392455927	0.001250166228544549	0.0114043628407014	0.00780248776204135	0.01444094104925709	0.05438125184549841	0.07771149153552608	0.01146715400518723	0.02124360025651523	0.3374657882745831	0.3316300793629368	0.001017522677122511	0.01917023606832922	0.00500939798490922	0.01955497458442678	0.02008110166223047	0.03305678238582546	0.001021384140619642	0.01434538098511867	0.001013041659588032	0.01833708777517672	0.01099018471809777	0.01762256327089067	0.002388680580072888	0.02793864927006732	0.002061314146415279	0.01726518108252556	0.001463549892787074	0.01135076059535659	0.001000637330106089	0.0385371676792931	0.01669819116956257	0.01357433218798698	0.2854121915716089	0.2501321474085806	0.001004934448429417	0.02845815172259482	0.001018115433481613	0.03763801777288237	0.01005867614124466	0.01645946723239342	0.008267806803922639	0.00727481104863413	0.008548876393160116	0.009906094865157108	0.0308171500852065	0.008193503766870239	-0.002064392182855079	0.02881562988819104	0.01885815833355211	-0.002441725223492505	-0.007301975648218208	0.007075839193821916	0.001003477916535848	0.001002972768754902	0.001000592154726223	0.001001405170743303	0.05008043589260152	0.1209780508954722	0.1370791670126116	0.001005250605854658	0.001001861043452867	0.001011010294349836	0.001025277782315236	0.001005271187464646	0.06506118424421033	0.09800443647136449	0.001000269095675887	0.001002193668492446	0.5369479920804965	0.001004123588104802	0.3319613165803937	0.001001546708769491	0.001005700809315993	0.001010165259385457	0.06512054122104059	0.04348334008441867	0.02690649299900716	0.001001232934810085	0.1214131061990247	0.01235616259397199	0.001001395274526237	0.00100401216150559	0.244555927910443	0.06747001072636925	0.001001156323851466	0.001002677583218894	0.002033647178584117	0.5666588399537765	0.02234878636981664	0.001016941014930142	0.001001083718138081	0.001002454049836198	0.001001253024743449	0.001001938898200314	0.009242991598304381	0.008771954825082607	0.003902943725421484	0.001005112302813604	0.001011946688585765	0.326997835725348	0.2964940327411727	0.1188374975205428	0.07238217390949804	0.08487810372604182	0.0010517901712255	0.001009542512104669	0.001001453077760922	0.001000809685835596	0.001019698518959678	0.01978966016286553	0.05803196095032846	0.001027136710957623	0.007620308379548845	0.03204953756092573	0.001059768865890854	0.003766781557559577	0.0513831544924202	0.009198398871764081	0.3779861892051024	0.001020758698225581	0.001029758133367694	0.01734423864192352	0.001016991336278675	0.001007529385306484	0.01713448832610959	0.001026564130998782	0.001003379115078733	0.001014053568052361	0.001000615173874956	0.01392379477000188	0.3207748911225435	0.00100462556014898	0.001014126146398638	0.02014899180805984	0.01639127818216231	0.01713670505440861	0.02791371632232673	0.009998324667368679	-0.001214711750019906	0.02868241376588665	0.01729444950447951	-0.0004003315413452166	-0.007257192109702111	0.007028115082033768	-3.67655955731895	-0.8385200290813278	0.07922645898558392	0.05801395966833531	0.0151270153969718	-0.003834676501094162	0.7771536636762962	-1.124587772972933	-1.34064923537466	-0.003916617808682318	-0.02270101397581704	0.046741394358458	0.02332903475870184	0.009073622390852264	1.834759788738603	2.27778369624679	-0.005125481991465931	-0.04646187009131698	1.823176557150592	0.01851294782981708	1.158769523100342	0.004845669981321609	0.02171732622367683	0.02684204624243447	-0.580462246224708	-0.1201024700078872	-1.135089508940144	-0.01571014251694657	2.125659585341484	-0.2335468014956036	-0.02897155701907412	0.001017276528299221	0.3320863168268628	0.6172852217805977	-0.01334782212755872	-0.004418990116579167	0.279498820262803	1.136444428909368	-1.762546703097147	0.02020592751784402	0.05259516530885036	-0.02097745121901001	-0.006826809047359134	-0.01123562849565329	-0.5659024940740536	-0.5115768285337152	0.01945533769334326	0.04600179088659313	-0.127928982210233	1.434122641990776	1.499671105224702	1.134349992096502	0.2414750466741699	0.1556525489511746	-0.02528389724792647	-0.007458069072277529	0.636143790868219	0.7440226989133769	0.005821517469206618	0.7382092355904351	0.876014636011893	-0.1090046521535578	-0.3904157525998094	0.6484422811349649	0.00821628053618885	-0.223665698028124	-0.1428753636485958	-0.03749969420887495	1.790112269255614	0.05079848456307002	-0.1371576089520415	-0.153285490478007	0.03685914976720763	0.002529446702967786	-0.0779224687942576	-0.0385532600986069	0.1108145459402332	0.03270566659583533	-0.1119734897847919	-0.1217956460549549	1.654292772553733	-0.03159633288358728	0.07345521657997735	0.1405063562087282	0.1200733221267601	0.1429197172422512	1.327049352249845e-15	-1.057796930400498e-15
0.38	-0.040692135873749	-0.0268817745285431	-0.02176162057469026	0.7107763992557066	0.9214567709623653	0.007164818735444465	0.5078607880312906	0.005210371230384494	-0.0006882961220696775	-0.1151577335672609	0.07094494589598407	0.04707357142011002	-0.02637558520903059	0.06723007933919903	-0.01068790340265267	0.406197907095967	0.09960798921516162	-0.406197907095967	-0.09960798921516162	0.02857455647172446	-0.1521446621960221	-0.00287941642755277	-0.3382938559110098	-0.02506771312336883	-0.005301871743056819	0.1018430539658606	0.2371533777407586	0.8257096658835692	0.5902622692886967	0.120934141925705	-0.07501645544855823	0.07825204260112857	0.1870911807578174	-0.4188643991417647	0.08793801737891242	-0.6905869499582369	1.305914965617755	-0.2852958243026046	-0.02314661957632937	0.1395190197700784	0.1098620993479899	0.5765567917406681	-0.9916534168656641	-0.2809058166349361	0.4313583240273398	0.03651563490011373	0.03567537497186213	0.7126993441358517	-7.297094630233584	0.3576099942932677	7.297094630233584	-0.3576099942932677	1.665352854476944	-0.3868556135379511	-0.08779327815150542	-0.764835355970486	0.3357560915785996	0.3103136554124989	-1.054930837392323	1.387787763712679	1.271191810046996	-0.4613310508365074	0.003620980786389047	0.4514938965240037	-0.0181081195310596	0.8819823207824022	0.001003668902902052	0.02102954697829951	0.001003125851528468	0.01904597467038511	0.001000619451347757	0.004395044134396561	0.001001439564446939	0.001792423985878656	0.04465719757010086	0.07628136764680973	0.1395002187077264	0.1263471758192312	0.1558438761300587	0.1566618210480256	0.001006638231337039	0.007667731403495573	0.001002713480716371	0.02823142639464325	0.001011792049626712	0.07360297418897832	0.001025211307538721	0.06772965250390287	0.001005229673870919	0.01632210403825614	0.05595685780499236	0.1860696964544395	0.08256299171077582	0.2135190598948012	0.001000277728565666	0.005626217733988042	0.001003072856115898	0.01535696141942536	0.4943333950224402	0.4769156712976049	0.001004200037312575	0.0219494771997036	0.3150014108404605	0.331914237954582	0.001118057043188111	0.01162371123823368	0.001005681347382099	0.00995040020985552	0.00101046884601621	0.01203525542710077	0.07204759361805124	0.09202097449427415	0.04558189193268391	0.04805160052058569	0.03606374143017717	0.03528162872410628	0.001001200335434398	0.008605327144765558	0.1022267077115154	0.115192788770036	0.0136386866264602	0.03182508421499909	0.001001399558204134	0.00480563327256256	0.001004810934487838	0.01770077965501533	0.2452799006787238	0.2821357043907343	0.06259476926324774	0.09527635713874562	0.001001208105740735	0.005603927255819119	0.001002794289875486	0.006450719484555808	0.001927900030809606	0.06262046779281377	0.5382979888157483	0.4533537544441034	0.03845681493571158	0.03734312114336235	0.001016474889381347	0.04566263920875988	0.001001063084966126	0.03396684355953828	0.001184593528816551	0.007673856378327419	0.001110628114758891	0.00344434121810973	0.001137946961768451	0.004707225812252173	0.01258874639707378	0.02029358955273683	0.01250250753443514	0.01508479071892616	0.004012830451268035	0.007945264732907187	0.001031574501856806	0.007086308860205079	0.003451867512944771	0.03137425647385855	0.3094666100031213	0.2980183607143447	0.2807787181187759	0.2996964757499335	0.1074259350481836	0.1044664348055434	0.07049562520478778	0.1038359684979314	0.08333309155019061	0.1195658390033586	0.001053702572758526	0.05303952990569143	0.001009684238012689	0.01217283254005071	0.001001466321634615	0.0642848854174226	0.001000810304434451	0.06909185406284328	0.001018081913060951	0.01309580950573917	0.01752302428073658	0.04488035959148589	0.0518976492845286	0.07780983023566243	0.002349471568558927	0.02177021450991547	0.00969286709710291	0.01771710634313609	0.0273995892015263	0.04662361559318447	0.001157912847649842	0.01160709705958589	0.005153318066819895	0.0121901587692498	0.05089387627054347	0.07417122265600891	0.008175869648395671	0.01877030050554781	0.3544236717543218	0.3519063751286813	0.001020055904223512	0.01961183498847152	0.003103933616452053	0.01917437394016646	0.01791577832278555	0.03108994888683289	0.001019488934388457	0.01474300783887551	0.001010140279621705	0.01836335924339036	0.01483110513701178	0.01698738328808824	0.001732000807812064	0.02781588398505567	0.001553678724800942	0.01873561323792961	0.001247369873445367	0.01174507283901524	0.0010006105655667	0.03725379557801527	0.01441865481813174	0.01196978693236087	0.301984303868059	0.2694049396618216	0.001004703383611706	0.02813170028570543	0.001016115089346802	0.03845544234398916	0.01759346880248317	0.01842747936163352	0.01437043282895405	0.008816788125613236	0.01501851005503268	0.01172558596671477	0.02743397267828912	0.01002361507068212	-0.001208841464355549	0.02864602313004879	0.01679859775703109	-0.0003150467751397359	-0.007246456461215019	0.007022752533830614	0.00100314818614056	0.001002671872800988	0.001000550714640273	0.001001387069797839	0.06296871349504141	0.09958860009188446	0.114766772785907	0.001005695237545996	0.001001764065587588	0.001010144046214693	0.001026079932083254	0.001005586611007019	0.1291021427844533	0.1949822418162968	0.001000267430901945	0.001003046806531667	0.5648485569098902	0.001004017605446155	0.3418140780121757	0.001001324188712182	0.001005784408469119	0.001009631567888529	0.05298343030983826	0.03939365360391599	0.005713736270884849	0.001001347974013503	0.1445610088807256	0.009432580274294026	0.001001417144972248	0.001003587595357934	0.2326207538577099	0.07470280909636166	0.001001122825251142	0.001002577928430365	0.003066170637297778	0.5774513733053526	0.001015167183243736	0.001023596523472662	0.001001138769324076	0.001001839451876194	0.001000924565845802	0.001001453068768015	0.001062458079429166	0.001029597238205503	0.004903390324647867	0.001005013557813469	0.001007545172711461	0.343484136436102	0.3146788636191011	0.1312533178660608	0.07265328801172476	0.08697826572547081	0.00104713604898255	0.001008595140388976	0.001001296529978655	0.001000732152429667	0.001034762289068954	0.03583262163920386	0.0713381680789308	0.001022159513871362	0.001075219171566818	0.03722188997795085	0.001056749660811029	0.001133358707605137	0.04279779322878163	0.001132520580944758	0.3990255060070984	0.001024254214050968	0.001025903297335285	0.01403762861596456	0.001017755992355229	0.001006621532365807	0.02061848181709629	0.001014559395744708	0.001003189893839074	0.001012585352330314	0.001000557619686206	0.01031183005454912	0.3456348033018968	0.001004330258608166	0.001013823898047556	0.03039176841819638	0.024670022161977	0.02597455917129676	0.02381092344935487	0.01186637157612998	-0.0003503556030483098	0.02845822105398652	0.01449111130678616	0.001854274056303361	-0.00718556944997283	0.00696698459973741	-3.695605804215396	-0.9570582395100302	-0.01980766020793244	0.04027613978608902	-0.01264529991830586	-0.004319779139325363	0.8719498099937373	-1.277055515203757	-1.490583475534135	-0.002586916562969011	-0.02039236152025344	0.05924989486780324	0.01464092333351724	0.007264362408161725	2.283435431263093	2.778556742389947	-0.01137305612124538	0.006708282143896241	2.031884178470863	-0.0008438871666058691	1.057345033031204	0.01401713218926991	0.02114632782448892	-0.01419327145664014	-0.8433083717867786	-0.1911026681116813	-1.462880806940242	-0.01778323998760109	1.929014829422065	-0.2657531859701645	0.06295421391472249	0.001329634869798738	0.01194131587635943	0.6159980635960303	-0.01367415412047139	-0.008594250910440644	0.2837201951350304	1.036906243061439	-1.738585498686359	0.003055661619679077	0.04601377410174769	0.01333806072321202	0.008071642857981629	0.007579522804319732	-0.645084092479308	-0.5656221840503558	0.03902939336380399	0.04477222964396996	0.08125361569675034	1.634170171219299	1.857517313001368	1.091404431514344	0.1460050527135061	0.1745455478187361	-0.02402088214346916	-0.01292468703818068	0.6585459401984984	0.7688955826678943	0.0002439756169127147	1.021986815789538	0.9958643316399088	-0.01638028338288039	-0.4905000772444865	0.5529358149784035	0.03807816396221043	-0.2285126368976972	-0.562018523128366	-0.4575566954743155	2.376757274117719	0.03567894819135667	0.04151500256573335	-0.2317998243042348	0.04457659163788257	0.002206374574540784	-0.04476763107993183	0.006504035551205588	0.1778892927020364	0.0417903102890409	-0.1456628855143541	-0.1999496860359983	2.240438991974105	-0.03616375240634463	0.09479046475882179	0.242167222848032	0.1804392144274568	0.2109990805625878	1.619761561903454e-15	-3.142120592693839e-15
0.39	-0.0449142179366352	-0.02598073133084347	-0.02878277400202508	0.7239363367516362	0.9185672306154203	0.006969331231921888	0.5088131821467804	0.005744767153167783	0.005291891933747577	-0.1246723465943158	0.06799057031089754	0.05064389933063599	-0.02579049425737617	0.06740253481183076	-0.0034588195629878	0.3349652974908712	0.1040228889301221	-0.3349652974908713	-0.1040228889301221	0.04489469722411026	-0.15578278368139	-0.003782890787816823	-0.3457104952975491	-0.02192054284785801	-0.002258006887326916	0.08925876985832079	0.2502541300577581	0.838317718144888	0.585820095252625	0.1210363884956007	-0.06941817823122531	0.07876244493382847	0.1975267019358637	-0.417558539367842	0.08848228224966258	-0.7165791417233224	1.326227287552866	-0.2909120784401922	-0.01559454165624794	0.05217847495643418	-0.009602435020535365	0.614302644047791	-0.9211171312830646	-0.3070390879798237	0.2838878776429034	0.07136898524692237	0.002439870878925121	0.7368466061782969	-6.900051102264361	0.520724026265509	6.900051102264362	-0.5207240262655091	1.597050750529914	-0.3414875437168716	-0.09344694688398708	-0.7178522038739374	0.2939235280649338	0.2984135805617212	-1.380810454459598	1.214856598564568	1.251554681283138	-0.4239893880037636	0.08121159655629596	0.6693079565912675	0.1044097182701814	1.233007443551865	0.00100338342221314	0.02149014857035966	0.001002887110194893	0.01956190333260142	0.001000579805702803	0.00444719714380761	0.001001436826701457	0.001736804777018628	0.05915232028865045	0.08730009794678804	0.115736111972639	0.1121426216041073	0.1326189928989746	0.1405043452939645	0.001006251785722388	0.007635107159984619	0.001002239129394704	0.02806959614151385	0.001010924596797742	0.07431702984133944	0.001026087012634001	0.06784980778581695	0.001005541396217311	0.01638714012524696	0.1047744070953334	0.2101086347406035	0.145133211317728	0.2413265123007797	0.001000271978385149	0.005558384743660852	0.001003669482652251	0.01506609487347501	0.5175498671508103	0.4962924312190872	0.001004143946110197	0.02205056057168656	0.325965331568705	0.3424282865084433	0.001060844937849378	0.01179443617851624	0.00100576302170071	0.0101401917840668	0.001009992937351728	0.01215930194321456	0.06249924425969384	0.08372913661762758	0.04405213763447394	0.04687581543780439	0.02135645449757079	0.02347215743432738	0.001001308633599641	0.008397162506151424	0.1289070997916439	0.1359691734271009	0.01156221576066731	0.02982825387774964	0.001001418414057887	0.004819749399183308	0.001004164044477738	0.01771976641491252	0.2375492276325047	0.2806385156778006	0.0700248884449275	0.1017478179181249	0.001001190269601719	0.005452083317627606	0.001002718360601072	0.006383093779614958	0.02658515828678997	0.07735673108130138	0.5510553196813185	0.4633454896770136	0.02108087441638261	0.02275863811113326	0.003642001527207866	0.04709428437824472	0.001001114599835083	0.03429983566318745	0.001094957364804096	0.007715464846467305	0.001056823743012244	0.003488589226154519	0.00107099067453545	0.004736774137109813	0.00703212518606365	0.01549161372131383	0.006973627481367068	0.01082078965834275	0.003939194355157423	0.007949876105333145	0.001019275673467015	0.007488723383022873	0.002258452742197211	0.03269598567579302	0.3233223402868786	0.3166177751400738	0.2947147512436755	0.320302074531414	0.1192716143039271	0.114788352187784	0.07059994096753391	0.104480635910954	0.08524452654714793	0.1213144857897347	0.001050760012700194	0.0527065292498753	0.001009162798469791	0.01198087969868924	0.001001391010196812	0.07054358029339522	0.001000777651387193	0.07633321942921081	0.00217369697016808	0.01414776903345437	0.02876731065154845	0.05443992855023034	0.0626458702079694	0.08634895422076246	0.00170046240061174	0.02180514962116984	0.005519082283938219	0.01406062160385531	0.03306693326170333	0.05163781206270048	0.001107497835170128	0.0118871945726782	0.003193210176160724	0.01053620023160399	0.04521770259817996	0.06857619529652252	0.004748761048782404	0.01525288630217939	0.371342314936331	0.3797216719194604	0.001024162319627737	0.01987245425617894	0.00208939664027908	0.01999830352812777	0.01532704566174908	0.02868341969444397	0.001018363893455435	0.01515461216138326	0.001008325613694537	0.01839468249244407	0.01700696334432132	0.01646308764677796	0.001380376454370243	0.0279616717438516	0.001284556802201983	0.02059104540872712	0.001134500129419166	0.01219013105151406	0.001000572418303267	0.03554461375024105	0.01222548754919884	0.01021077041661975	0.3187235769822304	0.2939501418479532	0.001004531839195085	0.02764544205699611	0.00101482095737109	0.03925588118919196	0.0241356521791057	0.02045427961423616	0.01946984696029151	0.0102742017105084	0.02060886772860721	0.01346915674931644	0.02386060823150905	0.01148184153542429	-0.0004419009360177412	0.02853434514430743	0.01473768418551682	0.001800851540776434	-0.007218399291444438	0.007364910536387556	0.001003033992260324	0.001002610555177208	0.00100052825365281	0.001001473665445605	0.08899714456754225	0.06362387769413592	0.08116097512924382	0.001005980232685651	0.001001729762852968	0.001009918427716025	0.00102777553006318	0.001006102018856424	0.2043949548298477	0.2689195852067562	0.001000264778947334	0.001005342542346478	0.5767514751045792	0.001004143079301256	0.3532435530295326	0.001001252557603891	0.001005901838866809	0.001009384358003499	0.04785395943706155	0.04461437664638408	0.003380058238521108	0.001001483406552958	0.1873330103879533	0.009203154112116875	0.001001455712949145	0.001003408972877161	0.2154560686334709	0.08368693027643294	0.001001213066937062	0.001002691304552936	0.09668361854583188	0.584422600845304	0.001009334020557798	0.01092966307300751	0.001001193118743614	0.001001443414111648	0.001000718613814488	0.001001139145220683	0.001041447457252458	0.001019242482626595	0.002979029653424556	0.001007712326747251	0.001007388769418705	0.3574191391425475	0.3275740532471305	0.1406628239132005	0.0690783899055428	0.08852714895199396	0.001048171993978012	0.001008641284298653	0.001001326262708759	0.00100075341557374	0.005362972159929051	0.0461284669769831	0.08007952653681631	0.001022499533311806	0.001053699907729979	0.0415938057933636	0.001053531001008875	0.001123619000737044	0.03448220348983153	0.001083990223192485	0.413282043963244	0.001031974284039054	0.001027904118476038	0.01115602249122006	0.001016716700454307	0.001006281036474315	0.01834400584309779	0.001012888671013417	0.001004739809203021	0.001020647515665772	0.001000511652309205	0.009438631577963413	0.3571700036275968	0.001004372824386186	0.001013178184237234	0.03229479762463201	0.02541622861150056	0.02744838096267733	0.02032699161041218	0.01263244396752015	0.0002518033259338471	0.02848356643079871	0.01287402891700999	0.003874011844387383	-0.007216605994877535	0.008025409288301425	-3.670365650779984	-1.04245296503355	0.0798099219199912	0.0580971123468633	0.01417193894843641	-0.006570255582025228	1.312009144294858	-1.614211765635311	-1.774391477305236	-0.003355402277515599	-0.01477225214838324	0.08509442132991993	0.009476032364226434	0.005612085464174013	2.491320944062809	2.74626402622525	-0.004832597429347833	-0.04793825640017527	1.821367556401908	0.0154338707059321	1.063583262927287	0.01888386689450293	0.01717230940440849	0.02587721865502024	-0.7913209598466233	-0.02784786907113845	-0.9238960742130458	-0.02418836098871259	2.245062924151774	-0.1444602662370175	-0.03049171887451444	0.001896805177930887	-0.3203964476762352	0.6767446513972616	-0.01643744993901875	-0.006071212341249613	2.417737710005239	0.9681728831354726	-1.153122877352998	0.2620460089484812	0.02295710883039047	0.0005863084192405304	0.002955081340984974	0.001234598660717906	-0.3376165375729467	-0.30313131892627	-0.03595424047927585	0.03625558800009226	0.1741626002448436	1.985149169782946	2.104644014017492	0.9875401172591366	-0.01884334548826905	0.1706472679445272	-0.04272264289712147	-0.02316443889246006	0.6025817751523718	0.6929141331614511	0.1923323409689772	0.8939609896605185	0.7370291864394277	0.02071551635076797	-0.2584621632193849	0.4547892162389703	0.02451833159588768	-0.1120723962821511	-0.5371442058617483	-0.2484068395088851	2.940061939410679	0.01526649519547476	0.1205057336613409	-0.249115678269536	0.03953658549497645	0.003355177716348052	-0.05894259440707966	0.02144892611045211	0.1924681012887756	0.04553227356559918	-0.1793790144512085	-0.1519612871628905	2.430829603683905	-0.06021719809444059	0.07054505322203469	0.1717171179960706	0.1163056950198656	0.1445965931206283	1.593249583950763e-15	-3.676160034108946e-15
0.4	-0.04888343717975326	-0.02518789568177694	-0.03615191153344864	0.7373040400864586	0.9156725327264856	0.006860054691759852	0.5089287309629905	0.00488593212538974	0.01149419325138514	-0.1337770350476773	0.06486276838443845	0.05277494136426938	-0.02513087690776378	0.06735135978326702	0.004123612368536198	0.2691844088211034	0.1099295512918054	-0.2691844088211034	-0.1099295512918054	0.06048308057289939	-0.1589887902739892	-0.004759262424880181	-0.3526380936392602	-0.01918433127124966	0.0006654851647849986	0.07584915546978971	0.2611003876895973	0.8507634802905388	0.5818447688960661	0.1238460391241021	-0.06160736812375962	0.0800246596105144	0.2123090402033546	-0.3682918351881452	0.06629650765228891	-0.7601837707759865	1.347468133396333	-0.2863273327005422	-0.005904426904221461	-0.02785004008587634	-0.1687840907642752	0.6209794441047281	-0.9096685021269904	-0.3155910849094529	0.1435011486488273	0.05142091449223894	-0.009050725267161342	0.7833689625077154	-6.206750443168008	0.6559625236378177	6.206750443168008	-0.6559625236378177	1.519001373757602	-0.3004326349841737	-0.1023727335112922	-0.6670271470047152	0.2535643517981069	0.2862390946888469	-1.219996893590576	0.9368888266806349	1.238733786913342	-0.3679615149340097	0.5451017925075518	0.8940004745505594	0.13225434926615	1.751345738671324	0.001003183628076501	0.02198338428269993	0.001002737125543429	0.02011166731111614	0.001000548756773287	0.004500403656323745	0.001001478778393728	0.001665695015251251	0.07841988745613064	0.1021258084185656	0.08595919127953745	0.09305581175023889	0.104348230686719	0.120504395461378	0.001006201228023969	0.007612273955179328	0.001001984913696482	0.02788001009082049	0.001010378217386591	0.07533552633008674	0.001027372851056731	0.06792089113748577	0.001005955012113664	0.01643173035702307	0.1611068293000406	0.2352354896975582	0.2073921517308673	0.2677109461676963	0.001000267778109834	0.005476784675698029	0.001005116090487078	0.01473706299009765	0.5371464833747693	0.5129010174371695	0.001004178683173186	0.02214562079667696	0.3369986384177969	0.3535482749168525	0.001032209124049994	0.01197650879666905	0.001005862582996052	0.0103010528456766	0.001009631434010691	0.01229029267971367	0.05480316744394092	0.07666932017126003	0.0456361665363052	0.0478187727266317	0.01228285706166477	0.01630605477589513	0.001001430505838518	0.008114786459921577	0.1610838949606862	0.1604700636962889	0.01038458798149864	0.02871893119511279	0.001001447130991001	0.004788584289393391	0.001003751405518757	0.01772729751992517	0.226336484904304	0.275547427652947	0.07805258756582731	0.1087802613490394	0.001001226499913834	0.005280321928615111	0.001002737131971645	0.00630648879246043	0.08143921688385394	0.1060593269417737	0.5620296645264816	0.4728518536991104	0.011628718813121	0.01478442820443155	0.00985081116938916	0.0504790121211534	0.001001167532696613	0.03447343498019217	0.001049943124243482	0.007797636057001733	0.001029824747517142	0.003546985296729606	0.001037360916494572	0.004790006915336724	0.004164937588703884	0.01309514952592495	0.004126508789386604	0.008703098523201839	0.002943878285283263	0.007269237491309093	0.001014478961631818	0.007822318881817008	0.001658269002741065	0.03467891598984955	0.3370660826826134	0.3357100732271325	0.3081423623771824	0.3386101874447381	0.1299333399169089	0.1245084585972334	0.06907226503085079	0.1034236660805805	0.08699375241796446	0.1228880535320103	0.001049807513097986	0.05218220917020175	0.001008925290452956	0.01175557260903458	0.001001368247581705	0.07652429572359704	0.001000771970194935	0.08322086957718923	0.0049049247492077	0.01658614454597698	0.03934408991996912	0.06284025965871966	0.07231942413783227	0.09305178838563731	0.001375186137975259	0.02213148905127112	0.003377312897200252	0.01219455722659412	0.03807099633909782	0.05581711466424737	0.001080684099813105	0.0122290035502986	0.002198605793975499	0.009752844330593648	0.03825807136004353	0.06382519339691722	0.002981241302402416	0.01375254982917972	0.3872217795874783	0.4057828110243468	0.001030076355830792	0.01989359668928803	0.00158068919455966	0.0215291849860896	0.01258272374955633	0.02611544203952243	0.001017281745052577	0.01556958580140129	0.00100724839282437	0.01841640084709226	0.017014955072717	0.01583150945544754	0.001203493268298861	0.02822077070531424	0.001150650487133253	0.02257039446033139	0.001082091317159301	0.01262193713742477	0.001000530358982479	0.03400210460077675	0.01067090504075097	0.008928407788089746	0.3335132620987635	0.3132660949041338	0.001004467403693869	0.02694477022863822	0.00101385118827337	0.03997129838723579	0.02839039356646876	0.02203230752802642	0.02242674466257068	0.01124814587537635	0.02416674176572169	0.01475514817238502	0.02034686552328724	0.01247863195126512	0.0002151851927496316	0.02851401606693511	0.01297265806850538	0.00385264283813791	-0.007229737931456949	0.008184579662949209	0.001002919798380086	0.001002549237553428	0.001000505792665348	0.001001560261093371	0.1150255756400431	0.02765915529638738	0.04755517747258065	0.001006265227825305	0.001001695460118348	0.001009692809217357	0.001029471128043106	0.001006617426705829	0.279687766875242	0.3428569285972157	0.001000262126992722	0.001007638278161289	0.5886543932992681	0.001004268553156358	0.3646730280468897	0.001001180926495599	0.0010060192692645	0.00100913714811847	0.04272448856428483	0.04983509968885217	0.001046380206157365	0.00100161883909242	0.2301050118951814	0.008973727949939723	0.001001494280926041	0.001003230350396388	0.1982913834092319	0.09267105145650421	0.001001303308622982	0.001002804680675507	0.190301066454366	0.5913938283852554	0.001003500857871861	0.02083572962254237	0.001001247468163152	0.001001047376347102	0.001000512661783174	0.00100082522167335	0.001020436835075749	0.001008887727047687	0.001054668982201245	0.001010411095681034	0.001007232366125949	0.3713541418489929	0.3404692428751599	0.1500723299603403	0.06550349179936084	0.09007603217851709	0.001049207938973474	0.001008687428208331	0.001001355995438862	0.00100077467871781	0.009691182030789156	0.05642431231476235	0.08882088499470182	0.00102283955275225	0.001032180643893141	0.04596572160877636	0.001050312341206721	0.001113879293868951	0.0261666137508814	0.00103545986544021	0.4275385819193898	0.001039694354027141	0.001029904939616791	0.00827441636647556	0.001015677408553387	0.001005940540582826	0.01606952986909927	0.001011217946282126	0.001006289724566968	0.001028709679001232	0.001000465684932203	0.008565433101377699	0.3687052039532969	0.001004415390164206	0.001012532470426912	0.03419782683106765	0.02616243506102411	0.0289222027540579	0.01684305977146948	0.01339851635891032	0.0008539622549160039	0.02850891180761091	0.01125694652726607	0.005893749632471405	-0.007247642539782099	0.009083833976865442	-3.594671238095291	-1.122837831740135	-0.01328083615190498	0.0470432030457693	-0.01243459929728443	-0.007417889720795114	1.633345844353589	-2.253506642952681	-2.259078291239218	-0.0006287088218420991	-0.02594352103304146	0.1201380621450438	0.004826537284444498	0.003175191365219518	2.501018765421255	2.493953034577574	-0.01412647164836703	-0.0009247853415063112	1.478249437790904	-0.002048516565114634	1.178533003940815	0.0162866677633277	0.01536022530420047	-0.01280442737957035	-0.596904085730973	0.2326458062100411	-0.5342070806709159	-0.03262552151074299	2.673915951846694	-0.08825165504765416	0.05389796663258419	-0.0009614961085711141	-0.7068385465076025	0.7281945939030505	-0.01765764428465572	-0.01039010735317386	3.076986709531966	0.9398320008987763	-0.4165308735808848	0.3936721763044495	0.01413521677286066	0.02145060920212039	0.01090125536404156	0.01231641347817409	-0.1639817652724673	-0.1363601989618584	-0.0980206039261287	0.03100842483924027	0.2134938381211724	1.73274690348523	1.398020139370066	0.9710422369561169	-0.1943223959657198	0.1395297389986357	-0.0622847669149484	-0.01959553669681917	0.6029500510443423	0.698152538990069	0.2775271725785196	0.7901392457385139	0.6286063675948761	0.04190058038650678	-0.1324160048405636	0.3859570413845814	0.0504204568678361	-0.05439210957054428	-0.3932134311521434	-0.05414114940056947	2.025925736939208	-0.01221641872830496	0.1829053765658422	-0.2640895168107585	0.0452504551399471	0.0002853956706341887	-0.06622414108395856	0.02916627608455835	0.2026726688633943	0.03913988497142129	-0.1123283498523676	-0.1046189085937754	1.1945891659839	-0.07904647233605826	0.07778613532702568	0.152412755085553	0.08374533042201401	0.1194832086559706	4.639631397217772e-16	1.145327832964317e-15
0.41	-0.05207958157634494	-0.02470792128841412	-0.04406626590141365	0.7508924509250176	0.9128780117640707	0.006855942106931854	0.5080131280514639	0.002323052626387145	0.0178457340155393	-0.1431809060667533	0.06168153510369607	0.05351074900348379	-0.0249864962291815	0.06727011325866401	0.01230519795055841	0.2107432131450657	0.1169912607701589	-0.2107432131450658	-0.116991260770159	0.07525168760281531	-0.1618158307488625	-0.005830810996700709	-0.3590248836205826	-0.01683738845982664	0.003475486266528567	0.06686968187030551	0.2691890607533924	0.8630934341862657	0.5784961084264901	0.1322107743978128	-0.05134806923170871	0.08160464148963199	0.2324327093231374	-0.2699146934157136	0.02868025098522528	-0.8206804983430496	1.370286508707734	-0.271662806932446	0.004761572646736848	-0.1533891174475332	-0.3406204302846937	0.6652826022228789	-0.974267407064165	-0.3211629708304115	-0.0009827317767420061	-0.02315761357912017	-0.006226215731339077	0.8512708643108823	-5.48392915220466	0.7530673217727285	5.483929152204659	-0.7530673217727286	1.43466223610928	-0.2653666727053138	-0.1112724709666667	-0.607243139435474	0.2165484968517978	0.2766763475801531	-0.6247825168142356	0.6817496617811737	1.221788285843873	-0.3076654879858302	1.051210576738841	1.161393057562067	0.188536583871606	2.268487525777991	0.001003055038869697	0.0225253250537953	0.001002664636507047	0.02072628128177582	0.001000524572584235	0.004558267269514689	0.001001537488836133	0.001578856268739478	0.09784908207047086	0.1176736786633759	0.05755786911280491	0.06895839149133524	0.07505957018137588	0.09571547621802431	0.001006572521970937	0.007605557999615024	0.001001832427290414	0.02759650902397846	0.001010153850752262	0.07670393547645057	0.001029796797188685	0.06792958247302799	0.001006751466313239	0.01645111674690402	0.213104379782069	0.2588639760485416	0.2625669652664051	0.291031646004683	0.001000263779327514	0.005369351742603104	0.001006462675746992	0.0143665693443007	0.5516951240315696	0.5241763376764907	0.001004265930566677	0.0222400464721611	0.3482503525429929	0.3660137823120258	0.001017003901913069	0.01213877254438007	0.00100597093160782	0.01044058362722565	0.001009360890690083	0.01242972823283155	0.05190425759106673	0.07375613268819721	0.05196541951262035	0.05210528480846668	0.006865600842729513	0.01204283358222038	0.001001563369693739	0.007727611219143254	0.1914300550631444	0.1863205258831113	0.009963585811743675	0.02834751624269104	0.00100148455214738	0.00473141616576661	0.001003447913184141	0.01771007628616763	0.2160368130357297	0.267753875997086	0.08583884493685448	0.1157137665870351	0.001001282471973247	0.005085929721617905	0.001002789934167238	0.006217509209773369	0.1361193534226365	0.1366351000428528	0.5715553371031413	0.4822178176654599	0.006503974636608596	0.01096703476599139	0.02099812176981876	0.05586020163241012	0.001001218089343749	0.03447851587616046	0.001025958149052825	0.007908166344952667	0.001015446510102215	0.00361300291341137	0.001019437191205926	0.004856730149620602	0.002630676485031224	0.01193075543967961	0.002605923403444135	0.007682236421748484	0.002014738123442552	0.006633146841525383	0.001016299822426347	0.008113993450922308	0.001341438038482135	0.03683691996336852	0.3494174935567271	0.3487094673883261	0.3193882723788886	0.3461316500009491	0.1396360770660534	0.133994725492275	0.06546382496145343	0.1002858958854741	0.08848376371159472	0.1242357138026946	0.001048392593808601	0.05154955299593535	0.001008648301111552	0.01161317265294432	0.001001379730287377	0.08290354900575615	0.001000784247467816	0.09067628338328039	0.006948270332283129	0.01835816597185575	0.04688223652616564	0.06825228830784329	0.07877701925183343	0.09629429619785554	0.001205319719005221	0.02256803085574301	0.002233971965258412	0.01122675414485894	0.04167490039798409	0.05853053059653366	0.001063365665439067	0.01266265277109044	0.001667630167571972	0.009410672414191449	0.03140760647094074	0.05977379284129283	0.002028350200498589	0.01338158345532488	0.4026494245402206	0.4203001693323785	0.001038015443737329	0.01965781808557028	0.001315441697202984	0.02343406497179665	0.01020703121718537	0.02389418133296377	0.001016608939561759	0.01600484112544831	0.001006465691539222	0.01841605468894251	0.01491168941890842	0.01484561121499731	0.001111550723978789	0.02851452001765946	0.001386555723817787	0.02485066696648037	0.001144660933323032	0.01310065899052297	0.001000488769391361	0.03324552313957918	0.009916860709197476	0.008175755180968218	0.3449958747385188	0.3165871676308393	0.001004368031073726	0.02615984802501239	0.001013559245336597	0.04061872896572118	0.02938521020238053	0.02255161096187712	0.02263162234766477	0.0113371681736571	0.02485542153658301	0.01511235632244816	0.01777441673392323	0.01302135657142445	0.0007562749491681106	0.02793705866088823	0.01256051560800036	0.00584310262222195	-0.007281621692837411	0.008580088518896105	0.001002922421150127	0.001002623009626279	0.001000494000342409	0.001001631013936526	0.1319608486055809	0.01433498648492773	0.02429223359625133	0.001007545847526649	0.001001655361112466	0.001010112871346467	0.001034729618982617	0.001008395021197866	0.3156135076262658	0.376262179680195	0.001000257495063604	0.001008055068869889	0.5835006397476519	0.001004431329777485	0.3771004315262297	0.001001177071862971	0.001006138192712552	0.001009030422165769	0.0530955752859148	0.06811920436338413	0.001033997519705862	0.001001771691074522	0.2500502802908173	0.00996590311265287	0.001001548212909821	0.001003048926461283	0.1975078347601056	0.09927704415170532	0.001001372373774942	0.001002878899485505	0.2330103261316826	0.5967994745759437	0.001002620689183023	0.04375992853763036	0.0010012903598751	0.001000949050193404	0.00100045653200493	0.001000746399776051	0.001017794558985171	0.001008740936807905	0.001031673515777963	0.001024780527651873	0.001014326258333166	0.3775949824650623	0.3427223225399129	0.1578834565934134	0.05681060248293826	0.0908671484617571	0.001044983952660047	0.001008083040108364	0.001001421872033633	0.00100081592997672	0.008617356741601925	0.05541016683385394	0.08584302705136743	0.00103300228098376	0.001038689703213699	0.04592024258546744	0.001041129520027005	0.001112352718854283	0.02104766469559461	0.001026963512653527	0.4429856651737181	0.001051849113851053	0.001046552472922607	0.007101423900111838	0.001016104449494242	0.001005406285706119	0.009659204458979461	0.001019695585117831	0.002161967368156368	0.001363023001329449	0.001000428400670618	0.009562676862531238	0.3680349356840923	0.001004137048339862	0.001013867087541292	0.02737618237667691	0.02004258939784572	0.02281981562349378	0.01594705351450323	0.01326235336158193	0.001219214860979878	0.02690261873744961	0.01319122841210299	0.007793044798163105	-0.00736068877667293	0.008572601008484766	-3.481383207980012	-1.174651767721743	0.08972267214918254	0.0706499175960673	0.01514598958618696	-0.00943366352479673	1.484672437283493	-2.457156208577108	-2.651433092296588	-0.0005077351181942199	-0.0315407934706864	0.1534269254352995	-0.003257451497186428	0.0005687287845340453	2.201914920008931	2.153401096344903	-0.009486714138053527	-0.05687688723247685	0.7748580093058619	0.01534129784089527	1.303949807162666	0.01587204506571878	0.01230068359098903	0.02768648992427678	0.02413267370113942	0.6279420833642494	-0.3201214685453859	-0.04502163310168739	2.464493419936175	0.005713757134987205	-0.03694014860893314	-0.002541721862846869	-0.805625056589506	0.6627548323888044	-0.02057952642841306	-0.008271026125831098	2.992321030863379	0.9258955250244518	-0.3218541787016599	0.6688246527282405	-0.01154939866205134	0.006088695943441668	0.004504187765812073	0.003993309222546234	-0.07497018591860748	-0.06994662207573477	-0.03744835701400806	0.02765475133020307	0.2160035418056227	0.9368406115174501	0.2616275957360875	0.9232518433135193	-0.4278346139054723	0.1297978622664694	-0.0616842728547925	-0.009752257643619654	0.6607277202602264	0.7780792434823061	0.09183572178938634	0.3194748279222037	0.05959149412629603	0.04551591739731093	-0.06648023006421848	0.1715146552601219	0.04367139127442973	-0.01780640500338722	-0.4376847429319042	-0.02267262312142368	1.046275781894165	-0.03221773534425166	0.1985385966130134	-0.187062851972768	0.04608366566262984	-0.0005882145502353341	-0.1358105192105736	0.02960561733634804	0.2487843897676913	0.05414984991063386	-0.04796799873585826	-0.04839704857102305	-0.2813281629516655	-0.07544711490562413	0.0601925901300486	-0.04372131864015404	-0.0601025561556884	-0.04191045527847932	-1.115303720138606e-15	4.789070529360593e-15
0.42	-0.05426128403377793	-0.02463465306277346	-0.05252538941083027	0.764711219748458	0.9102575576448372	0.006948879398855751	0.5058985771094778	-0.001863048905273081	0.02511892316577884	-0.1533256172964795	0.05842936097600254	0.05266242450931887	-0.02560628587540762	0.06724628274708302	0.02111548386303817	0.1594570165737082	0.1249246567220565	-0.1594570165737082	-0.1249246567220565	0.08917516937278448	-0.164303947982387	-0.006971421646476451	-0.3647212022314612	-0.01483887560688	0.006217316555042867	0.0623758113233454	0.2747534584392762	0.8750898718796503	0.5755735609562574	0.1433375569489642	-0.03830883189846915	0.08389128243423181	0.2575807795287693	-0.1654034473564099	-0.01504472589214269	-0.8691375990663132	1.393539730372616	-0.2515139640642318	0.01350554844615753	-0.2676396461777881	-0.4934284972958008	0.805309121321803	-1.057836544257022	-0.3297792542996772	-0.1733252780270353	-0.1014131504689101	0.002432477337320464	0.9091090285992653	-4.77575062223198	0.8302998183466199	4.77575062223198	-0.8302998183466199	1.349976321770188	-0.2326479867143923	-0.1161851491002167	-0.5289328729158792	0.1838783601048887	0.2726049320677286	-0.3228762830857627	0.4320337510983517	1.172030546444033	-0.2827389150654327	1.097511247995691	1.449988162788291	0.2735861623625958	2.756225955841182	0.001002992088823532	0.02313891136124769	0.001002665315077333	0.02142007219323545	0.001000506587493115	0.004626096801061802	0.001001602223536382	0.00148734566589041	0.1156996682896708	0.1319881418177359	0.0348184574207319	0.04608911158371575	0.0471318986804225	0.06842118291814496	0.001007398705013899	0.007606254196271876	0.001001736163116092	0.02723351219870036	0.001010251856966784	0.07840172800494422	0.001033638640713672	0.0678523584811183	0.001008038733331118	0.01644043777618637	0.2565876116627543	0.2788185164024085	0.3075640014118441	0.3104432513650971	0.001000259463809858	0.005244518409588299	0.001007344128604859	0.01392546637715628	0.560283197953199	0.5283590456079378	0.001004390961573962	0.02234059967707393	0.3598042278503914	0.3794148977014825	0.001009402636725866	0.01228806896372042	0.001006084570259651	0.01054216156920404	0.001009172296374028	0.01258392151662185	0.05503156497979085	0.07734929533693739	0.06362102897562981	0.06044332385806251	0.004076323026563163	0.009869939195360394	0.001001706232662465	0.007210111668752521	0.2169172358630864	0.20912627078338	0.01023695555813833	0.02866810818924945	0.001001530232916949	0.004617610172194823	0.001003205485722759	0.01767528365825539	0.2091506624866441	0.260359861082659	0.09302795118918819	0.1221203255706697	0.001001344993907676	0.004881556813774449	0.001002853450087952	0.006123763931110788	0.1823882044952138	0.1649888099626315	0.579829508053882	0.4912204588526659	0.003874687105555275	0.008849217338508143	0.03749352870356001	0.06358068371134507	0.001001264811565518	0.0342738397852951	0.001013921097317527	0.008028074926978076	0.001008232449631772	0.003681107447912429	0.001010439638634766	0.004929174616666543	0.001856488106234374	0.01147428312871284	0.001839937512823989	0.0072614780667487	0.00153664474616363	0.00635525373136171	0.001024397913481962	0.008381979155383513	0.001186386041680685	0.03895691853042226	0.3596584705503716	0.3558410591127606	0.327521418606972	0.3469498438367392	0.1484654314764158	0.1429143094887301	0.0595499417995666	0.09497491438547259	0.08966961571739589	0.1254799217199044	0.001045572545440835	0.0509997676147767	0.00100820753109701	0.01154317139371444	0.001001418423787202	0.0894953924262564	0.001000811019127836	0.09848543487191808	0.007443318921768122	0.0187220311656058	0.05040470272159631	0.06977392309388347	0.08105503367199798	0.09503754425371376	0.001125432359178321	0.02304397013700619	0.001662411780585296	0.01075824025415492	0.04356566883216732	0.05954317797319866	0.001050116107604845	0.01324967145546521	0.001400725158289684	0.009321433604656667	0.02529835358096156	0.05465913727909584	0.001545521118429462	0.01324668741173072	0.4179501911441077	0.4300829238067707	0.001048063140607805	0.01930367331582307	0.001191016168703802	0.02550931643909877	0.008413181570894006	0.0222361804506312	0.001016486320290106	0.01657692023451754	0.001005807274323369	0.0183999648108665	0.01069100785244631	0.01301819882714636	0.001069819706151832	0.02881332367107838	0.00208173580583644	0.02745413340371101	0.001343092931709816	0.01365584142088579	0.001000449333561834	0.03286314349908537	0.01002293943588141	0.007910758101859473	0.3523784260717118	0.3126204607989231	0.001004179128758233	0.0254856450001954	0.001014080976685316	0.04134500238503666	0.02665868472606373	0.02125449614872849	0.01978904388141016	0.0101628610444661	0.02228558329598276	0.01403956153411272	0.01631959629949107	0.01311148944660373	0.001180139938682277	0.02667387747876496	0.01371265604438997	0.007772785994044822	-0.007374280437893209	0.008371102825291094	0.001002925043920168	0.001002696781699129	0.00100048220801947	0.00100170176677968	0.1488961215711187	0.001010817673468079	0.001029289719922013	0.001008826467227993	0.001001615262106584	0.001010532933475577	0.001039988109922127	0.001010172615689903	0.3515392483772895	0.4096674307631742	0.001000252863134486	0.001008471859578489	0.5783468861960356	0.001004594106398613	0.3895278350055696	0.001001173217230344	0.001006257116160603	0.001008923696213068	0.06346666200754476	0.08640330903791611	0.001021614833254357	0.001001924543056624	0.2699955486864533	0.01095807827536602	0.001001602144893601	0.001002867502526169	0.1967242861109793	0.1058830368469064	0.001001441438926902	0.001002953118295504	0.2757195858089991	0.602205120766632	0.001001740520494184	0.06668412745271834	0.001001333251587049	0.001000850724039707	0.001000400402226685	0.001000667577878751	0.001015152282894592	0.001008594146568124	0.001008678049354681	0.001039149959622714	0.001021420150540384	0.3838358230811316	0.3449754022046658	0.1656945832264863	0.04811771316651568	0.09165826474499709	0.001040759966346621	0.001007478652008397	0.001001487748628405	0.001000857181235631	0.007543531452414697	0.05439602135294554	0.08286516910803303	0.001043165009215269	0.001045198762534256	0.04587476356215853	0.001031946698847287	0.001110826143839613	0.01592871564030782	0.001018467159866844	0.4584327484280463	0.001064003873674966	0.001063200006228422	0.005928431433748118	0.001016531490435097	0.001004872030829305	0.003248879048859646	0.001028173223953536	0.003317645011745765	0.001697336323657666	0.001000391116409035	0.01055992062368478	0.3673646674148878	0.001003858706515519	0.001015201704655673	0.02055453792228617	0.01392274373466732	0.01671742849292965	0.01505104725753697	0.01312619036425354	0.001584467467043751	0.02529632566728832	0.01512551029693992	0.009692339963854806	-0.007473735013563762	0.008061368040104088	-3.370409659395857	-1.130892869922093	0.001048271119501731	0.06287859120575363	-0.01044141562604664	-0.008352260988270212	1.386664426263531	-2.00787857269585	-2.76015310254436	0.0008537216223834388	-0.04184267272025007	0.1860147385710018	-0.01235652820593745	-0.002837880754362732	1.766229565998118	1.712134139263064	-0.01760655163233794	-0.01504664961099723	0.059726976216115	-0.0008230106793748281	1.365654602797521	0.01369320208920809	0.00776965739007647	-0.00985288124508236	0.704365940629624	1.042951199762211	-0.1161417193079641	-0.05869038343322468	2.064972494535952	0.05014972474837453	0.04257039264357785	-0.004475774940972294	-0.6269311982208	0.6228053430308352	-0.01965378445389047	-0.01134324654827691	2.632574073271902	0.8671674450700475	-0.07661567138950046	0.8615306898400964	-0.02781618059386525	0.02332626801701554	0.01131863892789394	0.01346066003058699	-0.02239741021673716	-0.01633944967114511	-0.0263810960020576	0.02627065191040819	0.2058927568281335	0.5591864161333969	0.05736639528587632	0.8577056572388214	-0.628964656944761	0.1188392683037348	-0.04571060829339879	-0.005115797324742881	0.6454680787125697	0.7689000754993748	-0.00410407384711278	0.01206047312182118	-0.2712455836771224	0.04978007574476961	-0.03255816663433125	0.04580333026032082	0.08109434958442793	-0.003805488197000945	-0.605864432466662	-0.006927083348434113	1.079004970211289	-0.03588965193419315	0.2169796728848583	-0.15143755196554	0.07261521214440733	-0.002863348337422083	-0.2345269705641028	0.03017714429929045	0.2673114550797301	0.05443200042435141	-0.03748798571161581	-0.007087802991214702	-0.262966745740419	-0.05690263657429103	0.09355470349304305	-0.210870894314316	-0.1689205550723354	-0.1665173790237444	-4.694483538360709e-15	3.198390244970341e-15
0.43	-0.0554957483241031	-0.02505392400256642	-0.06130034230766117	0.7787628002638685	0.9078522710945013	0.007111047522298545	0.5029273564029177	-0.007465882570445218	0.03435987669804039	-0.1642341130417115	0.05512930853500834	0.04989978357683168	-0.02687433572438313	0.06737227523365873	0.03034062811141436	0.1153364167108673	0.1335713710632427	-0.1153364167108673	-0.1335713710632428	0.1022489741963508	-0.166472960411483	-0.008138621461078797	-0.3695385820558672	-0.01313930100717626	0.008942707848862849	0.05876746519253587	0.2777434327914832	0.8863790792511869	0.5726626120710162	0.1523895473665549	-0.02237745956399636	0.08678472158629105	0.2874417270745173	-0.09045452400555061	-0.06594494344525666	-0.8784163477207296	1.417031749697294	-0.2297855134886501	0.01814553075604234	-0.3071253476474529	-0.6181222163376043	1.037168535721869	-1.114117971464648	-0.332419898698872	-0.3842185087616291	-0.14000505913856	0.02027800917093911	0.9285658964856306	-4.02984537579421	0.8996833734018205	4.029845375794211	-0.8996833734018209	1.261662424946518	-0.2004325534440284	-0.1176571781267287	-0.4351840972916317	0.1557804768841104	0.2723153032061094	-0.3911526747244716	0.1657645034779585	1.080554457152919	-0.3028871038772723	0.7058012206026341	1.731747368761641	0.3006055229456103	3.208890926920334	0.0010029434529153	0.02379468351339948	0.001002678920543179	0.0221664435654252	0.001000490216967256	0.004693617592030777	0.001001642584678785	0.001401497269329142	0.1301961684381213	0.1440526969276073	0.01904917361933691	0.02940670718103271	0.02599174124666001	0.04453856831943535	0.00101453485052962	0.007605889317844298	0.001001644709461912	0.02682580992740773	0.001010786758723922	0.08041365117844178	0.0010426758701709	0.06767647051529296	0.001012185619308286	0.0163975374131955	0.2915286877345065	0.2940805247473069	0.3431294611622088	0.325135110759551	0.001000254644472213	0.005111034879105131	0.001007630468283877	0.01344288476811964	0.5640301124278373	0.5270769796601652	0.00100447805828891	0.02243601523143149	0.3712780494543513	0.3928692823566597	0.00100535787750286	0.01242214480582097	0.001006186930189169	0.01057773977939288	0.001008976674103941	0.01273576258290383	0.06309759825394154	0.08691061238130365	0.0788343025445381	0.07235120440815976	0.002585153353996679	0.008807729218510927	0.001001863805556035	0.006561994574532296	0.236427129540304	0.2273332872030454	0.01034032297348208	0.02883842790129611	0.001001580201502222	0.004452263121864913	0.001002962814025275	0.01763517723540921	0.2070357409136842	0.2558146985278971	0.09934064501805646	0.1277531347669535	0.001001376306715846	0.004682357737496643	0.001002872367745708	0.006029080555177941	0.2213657569150931	0.1893451681480933	0.5864573383105839	0.4993655869841033	0.002472874381386305	0.007854606852633901	0.05272751524170474	0.07161949638457138	0.001001305600493035	0.03381879704376364	0.001007527407739545	0.008167815339636942	0.001004396893765552	0.003757206452860324	0.001005659479879806	0.005011667955197987	0.001445884922559617	0.01135736975769778	0.001433634585047549	0.007117322655259089	0.001279176124050196	0.00626253525511046	0.001051455461151974	0.008643833125889365	0.00111260312122719	0.04087671249329523	0.3685694199496053	0.3616650894732483	0.3347530493809046	0.350102000612359	0.1572462982509913	0.1515805658558067	0.04925089471052897	0.08612594522648197	0.09013152773677137	0.1263724335910338	0.001041616516441034	0.05064710224138806	0.001007656768536713	0.01151747263521082	0.001001480288816841	0.09543864078132566	0.001000851943385202	0.1055213428641014	0.007337542641531501	0.01858156505186901	0.04716472164488401	0.06609529974106211	0.07330579430728382	0.08584927377240857	0.001087750450307923	0.02350890917888887	0.001362610921674699	0.01050345173826886	0.04666466741785811	0.06155584751948119	0.002333625786670602	0.01547183685510497	0.001258975612812789	0.009348651233356273	0.02273673757123677	0.05083136993076591	0.001289321580767702	0.01304781476956399	0.4326600141047111	0.4407780584449752	0.001060051190099528	0.01897758965616006	0.00113429541919886	0.02754956357903851	0.006687379546528754	0.02063809982241387	0.00101846709457982	0.01740823798454635	0.001005170592541787	0.01838068211788409	0.006837058026200429	0.01100242752569951	0.0010554482405073	0.02908421171565363	0.003236046128874583	0.03026362284380849	0.001731238587351503	0.01433822112733069	0.001000417500224895	0.03239973102814986	0.009057874852332721	0.007238494477440858	0.3592247199101831	0.3147432897941334	0.001003921933535046	0.02503589062301679	0.001016526963873666	0.04233499131613234	0.02257600328500153	0.01916778727159175	0.01604705390255032	0.008576270698469295	0.01864568565290472	0.01242532925942158	0.01461445293445213	0.01284001019202153	0.001575531710309136	0.02499413363867001	0.01445750146848127	0.009604452740513992	-0.007461924286139737	0.007855061974399925	0.001002865590442164	0.001002689946966215	0.001000465542872397	0.001001670052127943	0.1536434986575152	0.001007544822991504	0.00101992436457148	0.001033074827078259	0.001001493926896175	0.001012029184711128	0.001062314404829567	0.001021855898533151	0.3622760641766329	0.4180739795466641	0.001000246892943093	0.001007468698251662	0.5680320444687705	0.001004547200808675	0.4003424929136997	0.001001127622303523	0.001006324200544267	0.001008645664872044	0.08160687177061968	0.1090374852467219	0.001017076728402683	0.00100211514009182	0.2716643285841097	0.01002143800165694	0.001001657633381351	0.001002577240850722	0.2092509908032399	0.1099402194750135	0.001001381356504809	0.001002840390237995	0.2976449582200617	0.6024733722311721	0.001001492579510232	0.0747268981643741	0.00100136056749565	0.001000892663529967	0.001000409384647469	0.00100069933678227	0.001019470857779349	0.001010730180709578	0.001012610168438082	0.001113856499292942	0.001047919811465589	0.3901254437414939	0.3532808567508034	0.1755754110648766	0.02653477498741441	0.08998114757868515	0.001034739847715188	0.001006749339831707	0.001001592829943426	0.001000926133674521	0.006954742002137132	0.03360636860481381	0.04596063870281318	0.001053051092087875	0.00105404932747435	0.05427474273400786	0.00590786474295656	0.00111165452407314	0.02316109274878992	0.001025481727543525	0.4707431379846596	0.001079742456404802	0.001085410544126851	0.003932857022568494	0.00102391040339048	0.00100420001269473	0.002249860610332459	0.001050908678315755	0.005398963467679517	0.002507194487739583	0.001000378666321125	0.005868903748647967	0.3788044775487939	0.001003481310256727	0.001022347634133496	0.01575750342503628	0.0102041191153236	0.01277986214373959	0.01256003411091953	0.01233958679961512	0.001963774876575364	0.02307263617566623	0.01466793982983321	0.01136580970835159	-0.007540119552460071	0.007173976270954751	-3.289931498251954	-1.040832712463386	0.09901101115445654	0.08157829626876556	0.0155631109045039	-0.008353799633211008	1.02925957569439	-1.312325071460384	-1.953552487486997	-0.0006675884258072135	-0.0388571683781084	0.216056957131269	-0.02274639216400532	-0.005707237033455578	1.280982045852415	1.222311532266199	-0.011124814876455	-0.06631488778757322	-0.3484064550704675	0.0146060470210054	1.313433483890968	0.01412695819197096	-0.0001728617766693918	0.02781052541614568	1.203849288315218	1.330226405611938	-0.08530654442027594	-0.07082340419034376	1.558980851203462	-0.01171656731615434	-0.04741435030536401	-0.003320059663607198	-0.2659140884639478	0.5085743113150787	-0.01963052361139421	-0.008360524703088783	2.23102289332527	0.7439662426779334	-0.09913092347529687	0.7352620402857575	-0.0611364283629589	0.00953568368529497	0.005890198317077702	0.005807133918567088	-0.002312851100982416	-0.01069898274535381	0.002057557076039872	0.02583447841767119	0.1767292973034031	0.5805570660701823	0.5232762885143267	0.8606797343580046	-1.138126505962582	0.05754934641993279	-0.02506179321928137	5.272274025676099e-05	0.5405549568943422	0.6357163464969751	-0.02270568675669924	-0.718537755932375	-1.488917285025127	0.04374487223569627	-0.01962396374654565	0.3461069457019584	0.3498115076709809	0.00706099705430022	-0.1669007054898129	-0.02705691918027432	0.9813618035383147	-0.027975368737424	0.1910184340638672	-0.167935564548025	0.09429145523319779	-0.001044652103186773	-0.1684081078227684	0.0239265416068192	0.2912414693945165	0.07885546751184452	-0.0509085972665758	-0.1218169389197451	0.5993721220956345	-0.03335218329234134	0.1086693490329614	-0.2092454083286262	-0.1504870555064638	-0.1590153973153248	-6.634687647647672e-15	1.665584694541453e-15
0.44	-0.05624967677982743	-0.02589626155925477	-0.06994498371366213	0.7930569622821615	0.9056570040253505	0.007296139104248453	0.5001456531062642	-0.01404517284400473	0.04574803289204335	-0.175413084059278	0.05173718970603092	0.04487774232826127	-0.02816255185442089	0.06760208271436498	0.03953972330094536	0.07923058854866348	0.1429311306603165	-0.07923058854866348	-0.1429311306603165	0.1143459735117904	-0.1682981601380449	-0.009332612495139702	-0.3734377042838434	-0.01172838772823431	0.01166046214936302	0.054705563195889	0.2780648161915337	0.8965958316085156	0.5694470940408221	0.1573118690626204	-0.003764663230129502	0.0898134699910712	0.3216171455394151	-0.06929628043625195	-0.09965804927122222	-0.8430753009003287	1.442056030949098	-0.2095100678271452	0.01809024014758034	-0.2297361641964645	-0.6887198189732733	1.234749653670081	-1.111931598723942	-0.3481925318963189	-0.6252053412436794	-0.1054464066808302	0.02319547616350656	0.9038992168302665	-3.172796282104573	0.972908869524131	3.172796282104573	-0.972908869524131	1.154615220144831	-0.1638854462075568	-0.1215433929919087	-0.3452813536298636	0.1261460959525231	0.2710775334037271	-0.4135874562532358	-0.1016844393329519	0.9575395436025356	-0.3436527440560566	0.2715775036906552	1.986272962667104	0.3006480129067806	3.619120139671104	0.00100288940547903	0.02449722862120884	0.001002682300730211	0.02295529037934213	0.001000473699054997	0.004769709760845166	0.001001646889586012	0.001329542047041645	0.1404885790085378	0.1526335929312964	0.01053475990794821	0.02016815488211549	0.01429530551702165	0.03060647976261627	0.001030230974633112	0.007598084605397513	0.001001538307409793	0.0264731810943416	0.00101180257004345	0.08271660836762479	0.001058360191101507	0.06739892409374017	0.001020102472498061	0.0163269921317243	0.3172464465307625	0.3043343561768738	0.3689037621680844	0.3348109578631905	0.001000249249413333	0.004981328903816059	0.001007271736534731	0.01290226430957998	0.5635807455176689	0.5207455907205316	0.001004498120120352	0.02252671912689645	0.3824566034703365	0.4054477904923627	0.001003313677357744	0.01259070796478129	0.001006271643509817	0.0105483274051835	0.001008739826835937	0.01289192064323816	0.07552115315215532	0.1013453175046731	0.09689285900049729	0.08687988187739383	0.001831892188440817	0.008383682939787933	0.001002037898862187	0.005795836209355181	0.2491777381295743	0.239956889043576	0.009932405070905257	0.02852116114338404	0.001001632931438208	0.004233832214171407	0.001002696335165244	0.01761339146426174	0.2103485841542853	0.2553653237987326	0.1046443113914248	0.1323881680987544	0.001001361898632761	0.004500056485352288	0.001002825429210062	0.005941211515753112	0.2527044698335906	0.2094557744192335	0.591190521969135	0.5057419449354343	0.001767104019901162	0.007330108915203228	0.06434415277059868	0.07806652842667203	0.001001339649476359	0.0330922300050253	0.001004353068187402	0.008317065984094717	0.001002484551423065	0.003838692139361839	0.001003286449020725	0.005100699819895194	0.001242402216596462	0.0114014743643992	0.001231222243082398	0.007083351409470078	0.001152298870292457	0.00628080799936797	0.001102344363768556	0.00889335544827511	0.001088967459570491	0.04246476970762925	0.3765787610082155	0.366950948636285	0.3423050106857941	0.3564195961805502	0.1663644628212129	0.1598305865395208	0.03350069885423314	0.07226643764403656	0.08967309902268586	0.126588633458259	0.00103662796077986	0.05049374521369202	0.001007016686128108	0.01154575939084432	0.001001563772979997	0.1002539588560044	0.001000906888880732	0.1111484582730515	0.006992949304941344	0.01829358667334381	0.03573011200505494	0.05598811573031033	0.05231562611043215	0.06680902310438694	0.001073858394458702	0.02392961037380027	0.001216963771044821	0.0103412724351507	0.05217436853585791	0.0662528442213533	0.005399708772908295	0.01997535715543403	0.001188483777699179	0.009418893208090829	0.02485675903807615	0.0511768898034898	0.001164618544098692	0.01282135954621801	0.4465087042176266	0.4481369567997109	0.001073914933360106	0.01877120016629433	0.001117045035395201	0.02932865869959165	0.004822059772914325	0.01888232934226873	0.001023148199604822	0.01847561168661839	0.001004516232826611	0.01837804253169225	0.004371689577524884	0.009654420308740952	0.001059637269946138	0.02929037604303605	0.004848580964783896	0.03321206352069642	0.002329596584551051	0.01516918130406705	0.001000395363464803	0.03193068977793202	0.006249484088501281	0.005585378982919892	0.3675421425416156	0.3228446947870993	0.001003604607329585	0.02481252244573035	0.001021324023876448	0.04360291469183326	0.01811774890744714	0.01701409743784403	0.01229033688892593	0.007111329106748073	0.01483653990525872	0.01080552715978942	0.01238539638169422	0.01222511473073515	0.00196020057387251	0.02295175936422363	0.01440073629844056	0.01133065481900168	-0.007535395261486112	0.007091453844669979	0.001002806136964159	0.001002683112233301	0.001000448877725324	0.001001638337476206	0.1583908757439117	0.001004271972514928	0.001010559009220947	0.001057323186928524	0.001001372591685767	0.001013525435946679	0.001084640699737006	0.001033539181376399	0.3730128799759762	0.4264805283301539	0.0010002409227517	0.001006465536924835	0.5577172027415057	0.001004500295218738	0.4111571508218297	0.001001082027376702	0.001006391284927931	0.00100836763353102	0.0997470815336946	0.1316716614555276	0.001012538623551009	0.001002305737127015	0.273333108481766	0.009084797727947864	0.0010017131218691	0.001002286979175273	0.2217776954955004	0.1139974021031206	0.001001321274082715	0.001002727662180487	0.3195703306311243	0.6027416236957123	0.001001244638526281	0.08276966887602984	0.001001387883404252	0.001000934603020227	0.001000418367068254	0.001000731095685788	0.001023789432664106	0.001012866214851034	0.001016542287521483	0.00118856303896317	0.001074419472390795	0.3964150644018561	0.361586311296941	0.1854562389032668	0.004951836808313135	0.08830403041237321	0.001028719729083756	0.001006020027655018	0.001001697911258448	0.001000995086113409	0.006365952551859571	0.01281671585668208	0.009056108297593341	0.001062937174960482	0.001062899892414444	0.06267472190585718	0.01078378278706583	0.001112482904306667	0.03039346985727201	0.001032496295220207	0.4830535275412728	0.001095481039134638	0.00110762108202528	0.001937282611388868	0.001031289316345863	0.001003527994560162	0.00125084217180527	0.001073644132677975	0.007480281923613273	0.003317052651821501	0.001000366216233216	0.001177886873611151	0.3902442876826999	0.001003103913997935	0.001029493563611319	0.01096046892778638	0.006485494495979877	0.00884229579454953	0.01006902096430209	0.0115529832349767	0.002343082286106976	0.02084894668404415	0.01421036936272651	0.01303927945284837	-0.007606504091356381	0.006286584501805414	-3.251265276920643	-0.9530144694898646	0.01040286225101753	0.07137367955118917	-0.008727140056959699	-0.005573626133515492	0.6899326050270658	-0.5191081519426826	-0.7700478941662519	-0.000634245181464075	-0.03082798507494546	0.2442215417080902	-0.03268821935148192	-0.00836686445043602	0.7645941829318114	0.7089316811001923	-0.01685104059351423	-0.02665441951160208	-0.9501376221560921	-0.001765342457891498	1.190479298902667	0.02059066546117083	-0.005228459489560256	-0.008989482434607904	1.679043556430275	1.567110583589577	0.0114910203173303	-0.08229863762460174	0.9482895787089929	-0.04736756924338111	0.03195362117085376	-0.0008116446026944091	0.1922263668986722	0.4232501701342704	-0.01627421962718028	-0.009980379246670881	1.783423690407623	0.5134134090487849	0.01740683829921411	0.5431745636149569	-0.08212104003523973	0.02522831437679691	0.01239597523861806	0.0147683652637398	0.009806185326575539	0.005697383468973795	-0.004182851900248252	0.02380432228638918	0.1395454071203523	0.4515521766431806	0.6904541538001405	0.7744585205663419	-1.631072341635712	-0.01642313247710877	-0.005848939154877078	0.00568130550268041	0.4198820226344666	0.4871415588527547	-0.03360652680468842	-1.273651658464262	-2.241641621020407	0.04093250635051793	-0.01403632408075056	0.5826687613782335	0.5373653297222941	0.00479938101004846	0.2287930117441028	-0.01244359958428143	0.4117577135175102	-0.01195081797473423	0.1647492690075369	-0.1829755223510997	0.1198264025530554	0.0004652729978900274	-0.1009741536664434	0.01723240086073433	0.2951017024378271	0.08414809448264715	-0.03861374156808253	-0.2032581770116778	0.9327484538107212	-0.01162539659585735	0.1491415924140903	-0.2242670856365155	-0.1445908042172166	-0.1676313440119445	1.258962496676204e-15	4.800275478808063e-16
[truncated: 473,527 more chars]
