# Supplementary material for: Transtibial limb loss does not increase metabolic cost in three-dimensional computer simulations of human walking
Source: PeerJ. 2021 Aug 4;9:e11960. doi: 10.7717/peerj.11960 (PMC8349165; doi:10.7717/peerj.11960)
Supplement: Supplemental Information 1 — Each subject’s simulation output and Matlab code for generating plots presenting the data. [file peerj-09-11960-s001.zip › TTA3D_solns_rev/Pre/soln_walk_N50_wm100_S22.sto]

num_controls=92
num_derivatives=84
num_iterations=261
num_multipliers=2
num_parameters=0
num_slacks=2
num_states=242
objective=0.731288
objective_auxiliary_derivatives=0.000861
objective_contactAP=0.010831
objective_contactML=0.007916
objective_contactVE=0.011416
objective_control_effort=0.478186
objective_state_tracking=0.182298
objective_torsoGoal=0.039780
solver_duration=10743.327214
status=Solve_Succeeded
success=true
DataType=double
version=3
OpenSimVersion=4.2
endheader
time	/jointset/groundPelvis/pelvis_tilt/value	/jointset/groundPelvis/pelvis_list/value	/jointset/groundPelvis/pelvis_rotation/value	/jointset/groundPelvis/pelvis_tx/value	/jointset/groundPelvis/pelvis_ty/value	/jointset/groundPelvis/pelvis_tz/value	/jointset/hip_l/hip_flexion_l/value	/jointset/hip_l/hip_adduction_l/value	/jointset/hip_l/hip_rotation_l/value	/jointset/hip_r/hip_flexion_r/value	/jointset/hip_r/hip_adduction_r/value	/jointset/hip_r/hip_rotation_r/value	/jointset/lumbar/lumbar_ext/value	/jointset/lumbar/lumbar_bend/value	/jointset/lumbar/lumbar_rota/value	/jointset/patellofemoral_l/knee_angle_l_beta/value	/jointset/patellofemoral_r/knee_angle_r_beta/value	/jointset/knee_l/knee_angle_l/value	/jointset/knee_r/knee_angle_r/value	/jointset/shoulder_r/shoulder_flexion_r/value	/jointset/shoulder_r/shoulder_adduction_r/value	/jointset/shoulder_r/shoulder_rotation_r/value	/jointset/shoulder_l/shoulder_flexion_l/value	/jointset/shoulder_l/shoulder_adduction_l/value	/jointset/shoulder_l/shoulder_rotation_l/value	/jointset/ankle_l/ankle_angle_l/value	/jointset/ankle_r/ankle_angle_r/value	/jointset/elbow_r/elbow_flexion_r/value	/jointset/elbow_l/elbow_flexion_l/value	/jointset/subtalar_l/subtalar_angle_l/value	/jointset/subtalar_r/subtalar_angle_r/value	/jointset/mtp_l/mtp_angle_l/value	/jointset/mtp_r/mtp_angle_r/value	/jointset/groundPelvis/pelvis_tilt/speed	/jointset/groundPelvis/pelvis_list/speed	/jointset/groundPelvis/pelvis_rotation/speed	/jointset/groundPelvis/pelvis_tx/speed	/jointset/groundPelvis/pelvis_ty/speed	/jointset/groundPelvis/pelvis_tz/speed	/jointset/hip_l/hip_flexion_l/speed	/jointset/hip_l/hip_adduction_l/speed	/jointset/hip_l/hip_rotation_l/speed	/jointset/hip_r/hip_flexion_r/speed	/jointset/hip_r/hip_adduction_r/speed	/jointset/hip_r/hip_rotation_r/speed	/jointset/lumbar/lumbar_ext/speed	/jointset/lumbar/lumbar_bend/speed	/jointset/lumbar/lumbar_rota/speed	/jointset/patellofemoral_l/knee_angle_l_beta/speed	/jointset/patellofemoral_r/knee_angle_r_beta/speed	/jointset/knee_l/knee_angle_l/speed	/jointset/knee_r/knee_angle_r/speed	/jointset/shoulder_r/shoulder_flexion_r/speed	/jointset/shoulder_r/shoulder_adduction_r/speed	/jointset/shoulder_r/shoulder_rotation_r/speed	/jointset/shoulder_l/shoulder_flexion_l/speed	/jointset/shoulder_l/shoulder_adduction_l/speed	/jointset/shoulder_l/shoulder_rotation_l/speed	/jointset/ankle_l/ankle_angle_l/speed	/jointset/ankle_r/ankle_angle_r/speed	/jointset/elbow_r/elbow_flexion_r/speed	/jointset/elbow_l/elbow_flexion_l/speed	/jointset/subtalar_l/subtalar_angle_l/speed	/jointset/subtalar_r/subtalar_angle_r/speed	/jointset/mtp_l/mtp_angle_l/speed	/jointset/mtp_r/mtp_angle_r/speed	/forceset/addbrev_r/activation	/forceset/addbrev_r/normalized_tendon_force	/forceset/addlong_r/activation	/forceset/addlong_r/normalized_tendon_force	/forceset/addmagMid_r/activation	/forceset/addmagMid_r/normalized_tendon_force	/forceset/bflh_r/activation	/forceset/bflh_r/normalized_tendon_force	/forceset/bfsh_r/activation	/forceset/bfsh_r/normalized_tendon_force	/forceset/edl_r/activation	/forceset/edl_r/normalized_tendon_force	/forceset/ehl_r/activation	/forceset/ehl_r/normalized_tendon_force	/forceset/ercspn_r/activation	/forceset/ercspn_r/normalized_tendon_force	/forceset/extobl_r/activation	/forceset/extobl_r/normalized_tendon_force	/forceset/fdb_r/activation	/forceset/fdb_r/normalized_tendon_force	/forceset/fdl_r/activation	/forceset/fdl_r/normalized_tendon_force	/forceset/fhl_r/activation	/forceset/fhl_r/normalized_tendon_force	/forceset/gaslat_r/activation	/forceset/gaslat_r/normalized_tendon_force	/forceset/gasmed_r/activation	/forceset/gasmed_r/normalized_tendon_force	/forceset/glmax2_r/activation	/forceset/glmax2_r/normalized_tendon_force	/forceset/glmed2_r/activation	/forceset/glmed2_r/normalized_tendon_force	/forceset/glmin2_r/activation	/forceset/glmin2_r/normalized_tendon_force	/forceset/grac_r/activation	/forceset/grac_r/normalized_tendon_force	/forceset/iliacus_r/activation	/forceset/iliacus_r/normalized_tendon_force	/forceset/intobl_r/activation	/forceset/intobl_r/normalized_tendon_force	/forceset/obtext_r/activation	/forceset/obtext_r/normalized_tendon_force	/forceset/pect_r/activation	/forceset/pect_r/normalized_tendon_force	/forceset/perbrev_r/activation	/forceset/perbrev_r/normalized_tendon_force	/forceset/perlong_r/activation	/forceset/perlong_r/normalized_tendon_force	/forceset/pertert_r/activation	/forceset/pertert_r/normalized_tendon_force	/forceset/piri_r/activation	/forceset/piri_r/normalized_tendon_force	/forceset/popli_r/activation	/forceset/popli_r/normalized_tendon_force	/forceset/psoas_r/activation	/forceset/psoas_r/normalized_tendon_force	/forceset/quadfem_r/activation	/forceset/quadfem_r/normalized_tendon_force	/forceset/recabd_r/activation	/forceset/recabd_r/normalized_tendon_force	/forceset/recfem_r/activation	/forceset/recfem_r/normalized_tendon_force	/forceset/sart_r/activation	/forceset/sart_r/normalized_tendon_force	/forceset/semimem_r/activation	/forceset/semimem_r/normalized_tendon_force	/forceset/semiten_r/activation	/forceset/semiten_r/normalized_tendon_force	/forceset/soleus_r/activation	/forceset/soleus_r/normalized_tendon_force	/forceset/tfl_r/activation	/forceset/tfl_r/normalized_tendon_force	/forceset/tibant_r/activation	/forceset/tibant_r/normalized_tendon_force	/forceset/tibpost_r/activation	/forceset/tibpost_r/normalized_tendon_force	/forceset/tricox_r/activation	/forceset/tricox_r/normalized_tendon_force	/forceset/vasint_r/activation	/forceset/vasint_r/normalized_tendon_force	/forceset/vaslat_r/activation	/forceset/vaslat_r/normalized_tendon_force	/forceset/vasmed_r/activation	/forceset/vasmed_r/normalized_tendon_force	/forceset/addbrev_l/activation	/forceset/addbrev_l/normalized_tendon_force	/forceset/addlong_l/activation	/forceset/addlong_l/normalized_tendon_force	/forceset/addmagMid_l/activation	/forceset/addmagMid_l/normalized_tendon_force	/forceset/bflh_l/activation	/forceset/bflh_l/normalized_tendon_force	/forceset/bfsh_l/activation	/forceset/bfsh_l/normalized_tendon_force	/forceset/edl_l/activation	/forceset/edl_l/normalized_tendon_force	/forceset/ehl_l/activation	/forceset/ehl_l/normalized_tendon_force	/forceset/ercspn_l/activation	/forceset/ercspn_l/normalized_tendon_force	/forceset/extobl_l/activation	/forceset/extobl_l/normalized_tendon_force	/forceset/fdb_l/activation	/forceset/fdb_l/normalized_tendon_force	/forceset/fdl_l/activation	/forceset/fdl_l/normalized_tendon_force	/forceset/fhl_l/activation	/forceset/fhl_l/normalized_tendon_force	/forceset/gaslat_l/activation	/forceset/gaslat_l/normalized_tendon_force	/forceset/gasmed_l/activation	/forceset/gasmed_l/normalized_tendon_force	/forceset/glmax2_l/activation	/forceset/glmax2_l/normalized_tendon_force	/forceset/glmed2_l/activation	/forceset/glmed2_l/normalized_tendon_force	/forceset/glmin2_l/activation	/forceset/glmin2_l/normalized_tendon_force	/forceset/grac_l/activation	/forceset/grac_l/normalized_tendon_force	/forceset/iliacus_l/activation	/forceset/iliacus_l/normalized_tendon_force	/forceset/intobl_l/activation	/forceset/intobl_l/normalized_tendon_force	/forceset/obtext_l/activation	/forceset/obtext_l/normalized_tendon_force	/forceset/pect_l/activation	/forceset/pect_l/normalized_tendon_force	/forceset/perbrev_l/activation	/forceset/perbrev_l/normalized_tendon_force	/forceset/perlong_l/activation	/forceset/perlong_l/normalized_tendon_force	/forceset/pertert_l/activation	/forceset/pertert_l/normalized_tendon_force	/forceset/piri_l/activation	/forceset/piri_l/normalized_tendon_force	/forceset/popli_l/activation	/forceset/popli_l/normalized_tendon_force	/forceset/psoas_l/activation	/forceset/psoas_l/normalized_tendon_force	/forceset/quadfem_l/activation	/forceset/quadfem_l/normalized_tendon_force	/forceset/recabd_l/activation	/forceset/recabd_l/normalized_tendon_force	/forceset/recfem_l/activation	/forceset/recfem_l/normalized_tendon_force	/forceset/sart_l/activation	/forceset/sart_l/normalized_tendon_force	/forceset/semimem_l/activation	/forceset/semimem_l/normalized_tendon_force	/forceset/semiten_l/activation	/forceset/semiten_l/normalized_tendon_force	/forceset/soleus_l/activation	/forceset/soleus_l/normalized_tendon_force	/forceset/tfl_l/activation	/forceset/tfl_l/normalized_tendon_force	/forceset/tibant_l/activation	/forceset/tibant_l/normalized_tendon_force	/forceset/tibpost_l/activation	/forceset/tibpost_l/normalized_tendon_force	/forceset/tricox_l/activation	/forceset/tricox_l/normalized_tendon_force	/forceset/vasint_l/activation	/forceset/vasint_l/normalized_tendon_force	/forceset/vaslat_l/activation	/forceset/vaslat_l/normalized_tendon_force	/forceset/vasmed_l/activation	/forceset/vasmed_l/normalized_tendon_force	/forceset/shoulder_flexionAct_r/activation	/forceset/shoulder_adductionAct_r/activation	/forceset/shoulder_rotationAct_r/activation	/forceset/elbow_flexionAct_r/activation	/forceset/shoulder_flexionAct_l/activation	/forceset/shoulder_adductionAct_l/activation	/forceset/shoulder_rotationAct_l/activation	/forceset/elbow_flexionAct_l/activation	/forceset/addbrev_r	/forceset/addlong_r	/forceset/addmagMid_r	/forceset/bflh_r	/forceset/bfsh_r	/forceset/edl_r	/forceset/ehl_r	/forceset/ercspn_r	/forceset/extobl_r	/forceset/fdb_r	/forceset/fdl_r	/forceset/fhl_r	/forceset/gaslat_r	/forceset/gasmed_r	/forceset/glmax2_r	/forceset/glmed2_r	/forceset/glmin2_r	/forceset/grac_r	/forceset/iliacus_r	/forceset/intobl_r	/forceset/obtext_r	/forceset/pect_r	/forceset/perbrev_r	/forceset/perlong_r	/forceset/pertert_r	/forceset/piri_r	/forceset/popli_r	/forceset/psoas_r	/forceset/quadfem_r	/forceset/recabd_r	/forceset/recfem_r	/forceset/sart_r	/forceset/semimem_r	/forceset/semiten_r	/forceset/soleus_r	/forceset/tfl_r	/forceset/tibant_r	/forceset/tibpost_r	/forceset/tricox_r	/forceset/vasint_r	/forceset/vaslat_r	/forceset/vasmed_r	/forceset/addbrev_l	/forceset/addlong_l	/forceset/addmagMid_l	/forceset/bflh_l	/forceset/bfsh_l	/forceset/edl_l	/forceset/ehl_l	/forceset/ercspn_l	/forceset/extobl_l	/forceset/fdb_l	/forceset/fdl_l	/forceset/fhl_l	/forceset/gaslat_l	/forceset/gasmed_l	/forceset/glmax2_l	/forceset/glmed2_l	/forceset/glmin2_l	/forceset/grac_l	/forceset/iliacus_l	/forceset/intobl_l	/forceset/obtext_l	/forceset/pect_l	/forceset/perbrev_l	/forceset/perlong_l	/forceset/pertert_l	/forceset/piri_l	/forceset/popli_l	/forceset/psoas_l	/forceset/quadfem_l	/forceset/recabd_l	/forceset/recfem_l	/forceset/sart_l	/forceset/semimem_l	/forceset/semiten_l	/forceset/soleus_l	/forceset/tfl_l	/forceset/tibant_l	/forceset/tibpost_l	/forceset/tricox_l	/forceset/vasint_l	/forceset/vaslat_l	/forceset/vasmed_l	/forceset/shoulder_flexionAct_r	/forceset/shoulder_adductionAct_r	/forceset/shoulder_rotationAct_r	/forceset/elbow_flexionAct_r	/forceset/shoulder_flexionAct_l	/forceset/shoulder_adductionAct_l	/forceset/shoulder_rotationAct_l	/forceset/elbow_flexionAct_l	lambda_cid33_p0	lambda_cid34_p0	/forceset/addbrev_r/implicitderiv_normalized_tendon_force	/forceset/addlong_r/implicitderiv_normalized_tendon_force	/forceset/addmagMid_r/implicitderiv_normalized_tendon_force	/forceset/bflh_r/implicitderiv_normalized_tendon_force	/forceset/bfsh_r/implicitderiv_normalized_tendon_force	/forceset/edl_r/implicitderiv_normalized_tendon_force	/forceset/ehl_r/implicitderiv_normalized_tendon_force	/forceset/ercspn_r/implicitderiv_normalized_tendon_force	/forceset/extobl_r/implicitderiv_normalized_tendon_force	/forceset/fdb_r/implicitderiv_normalized_tendon_force	/forceset/fdl_r/implicitderiv_normalized_tendon_force	/forceset/fhl_r/implicitderiv_normalized_tendon_force	/forceset/gaslat_r/implicitderiv_normalized_tendon_force	/forceset/gasmed_r/implicitderiv_normalized_tendon_force	/forceset/glmax2_r/implicitderiv_normalized_tendon_force	/forceset/glmed2_r/implicitderiv_normalized_tendon_force	/forceset/glmin2_r/implicitderiv_normalized_tendon_force	/forceset/grac_r/implicitderiv_normalized_tendon_force	/forceset/iliacus_r/implicitderiv_normalized_tendon_force	/forceset/intobl_r/implicitderiv_normalized_tendon_force	/forceset/obtext_r/implicitderiv_normalized_tendon_force	/forceset/pect_r/implicitderiv_normalized_tendon_force	/forceset/perbrev_r/implicitderiv_normalized_tendon_force	/forceset/perlong_r/implicitderiv_normalized_tendon_force	/forceset/pertert_r/implicitderiv_normalized_tendon_force	/forceset/piri_r/implicitderiv_normalized_tendon_force	/forceset/popli_r/implicitderiv_normalized_tendon_force	/forceset/psoas_r/implicitderiv_normalized_tendon_force	/forceset/quadfem_r/implicitderiv_normalized_tendon_force	/forceset/recabd_r/implicitderiv_normalized_tendon_force	/forceset/recfem_r/implicitderiv_normalized_tendon_force	/forceset/sart_r/implicitderiv_normalized_tendon_force	/forceset/semimem_r/implicitderiv_normalized_tendon_force	/forceset/semiten_r/implicitderiv_normalized_tendon_force	/forceset/soleus_r/implicitderiv_normalized_tendon_force	/forceset/tfl_r/implicitderiv_normalized_tendon_force	/forceset/tibant_r/implicitderiv_normalized_tendon_force	/forceset/tibpost_r/implicitderiv_normalized_tendon_force	/forceset/tricox_r/implicitderiv_normalized_tendon_force	/forceset/vasint_r/implicitderiv_normalized_tendon_force	/forceset/vaslat_r/implicitderiv_normalized_tendon_force	/forceset/vasmed_r/implicitderiv_normalized_tendon_force	/forceset/addbrev_l/implicitderiv_normalized_tendon_force	/forceset/addlong_l/implicitderiv_normalized_tendon_force	/forceset/addmagMid_l/implicitderiv_normalized_tendon_force	/forceset/bflh_l/implicitderiv_normalized_tendon_force	/forceset/bfsh_l/implicitderiv_normalized_tendon_force	/forceset/edl_l/implicitderiv_normalized_tendon_force	/forceset/ehl_l/implicitderiv_normalized_tendon_force	/forceset/ercspn_l/implicitderiv_normalized_tendon_force	/forceset/extobl_l/implicitderiv_normalized_tendon_force	/forceset/fdb_l/implicitderiv_normalized_tendon_force	/forceset/fdl_l/implicitderiv_normalized_tendon_force	/forceset/fhl_l/implicitderiv_normalized_tendon_force	/forceset/gaslat_l/implicitderiv_normalized_tendon_force	/forceset/gasmed_l/implicitderiv_normalized_tendon_force	/forceset/glmax2_l/implicitderiv_normalized_tendon_force	/forceset/glmed2_l/implicitderiv_normalized_tendon_force	/forceset/glmin2_l/implicitderiv_normalized_tendon_force	/forceset/grac_l/implicitderiv_normalized_tendon_force	/forceset/iliacus_l/implicitderiv_normalized_tendon_force	/forceset/intobl_l/implicitderiv_normalized_tendon_force	/forceset/obtext_l/implicitderiv_normalized_tendon_force	/forceset/pect_l/implicitderiv_normalized_tendon_force	/forceset/perbrev_l/implicitderiv_normalized_tendon_force	/forceset/perlong_l/implicitderiv_normalized_tendon_force	/forceset/pertert_l/implicitderiv_normalized_tendon_force	/forceset/piri_l/implicitderiv_normalized_tendon_force	/forceset/popli_l/implicitderiv_normalized_tendon_force	/forceset/psoas_l/implicitderiv_normalized_tendon_force	/forceset/quadfem_l/implicitderiv_normalized_tendon_force	/forceset/recabd_l/implicitderiv_normalized_tendon_force	/forceset/recfem_l/implicitderiv_normalized_tendon_force	/forceset/sart_l/implicitderiv_normalized_tendon_force	/forceset/semimem_l/implicitderiv_normalized_tendon_force	/forceset/semiten_l/implicitderiv_normalized_tendon_force	/forceset/soleus_l/implicitderiv_normalized_tendon_force	/forceset/tfl_l/implicitderiv_normalized_tendon_force	/forceset/tibant_l/implicitderiv_normalized_tendon_force	/forceset/tibpost_l/implicitderiv_normalized_tendon_force	/forceset/tricox_l/implicitderiv_normalized_tendon_force	/forceset/vasint_l/implicitderiv_normalized_tendon_force	/forceset/vaslat_l/implicitderiv_normalized_tendon_force	/forceset/vasmed_l/implicitderiv_normalized_tendon_force	gamma_cid33_p0	gamma_cid34_p0
0	-0.06227599284251698	0.02337745639223735	0.1103367458108963	0.1627912704319051	0.898103059257098	-0.007417774403685897	-0.2335267533721489	0.01586814551845874	-0.03964699817390952	0.5065512018490801	-0.03659885772927972	0.06665777358051232	-0.007825809375897061	-0.05444890365788208	-0.08702357749695108	0.2071825291751559	0.04855717619937634	-0.2071825291751559	-0.04855717619937634	-0.3937987495590172	-0.01572992823958463	0.02354203293258037	0.142236871252461	-0.1691558203916025	-0.02102409577194831	0.2096704078461065	0.06532888185018586	0.5491831080449614	0.930607824839582	0.1070954742503602	0.1276436898185991	0.5872346230540235	0.05955804859051818	0.1222216088783945	-0.5313522355702798	0.361249580616822	1.704837629314312	-0.0479859449743989	0.03096545374423493	-0.9909138978604483	-1.209247270666087	-1.092255294234124	0.02713443942305326	0.4046434676708851	-2.417137647808127	0.4266675592365748	0.8231958422388009	-0.5657276227787761	1.714609324896471	1.98292824491785	-1.714609324896471	-1.98292824491785	-0.3562910349661204	-0.1601362318329777	0.0820919145260067	-0.312179066520801	0.1152858339119398	-0.3012833459573112	-2.248182662002497	-0.6973379949957595	-0.2174219114919125	0.3249049046809252	1.445497422716607	-0.4931138452386645	5.744911841465051	0.3016238691800916	0.04423839020138071	0.04889768635781983	0.03564744424430868	0.04060244574828992	0.04043322842188964	0.03483307364303663	0.03921787018281125	0.05556252161086175	0.007864740940241857	0.04279937514050348	0.2925465852411703	0.2864228179805078	0.2359898539852849	0.2588841280939145	0.1812205250825276	0.159378928124494	0.001484317104897805	0.05088387866172271	0.005421689767714582	0.06845218448103146	0.001061138415387325	0.06318902556421163	0.001014196944689374	0.03376325591790078	0.001006097346995463	0.07115744463413924	0.001003449544702959	0.07169121486316819	0.009501988744202067	0.01977979991104795	0.001532432506912885	0.02496670077989472	0.002926640073736336	0.02250253241588764	0.02493121944771454	0.04577443719678245	0.002591377720944757	0.0119536373423285	0.04598679118279722	0.05857500438218294	0.07027096093113944	0.05671926924020834	0.02642694714903531	0.02918909230891044	0.06228762447042366	0.07864113869169372	0.0341935259944876	0.08077724050418966	0.2682866793454006	0.250025128193287	0.004461569387744464	0.05314222107923442	0.01577279924515513	0.03104267004720028	0.001652759440527824	0.0172456711712714	0.09927425410634109	0.08039000475816761	0.001004571587685094	0.0192270731998469	0.001007861336229496	0.01446837706677053	0.002955427296040166	0.03486327701001702	0.03993716334826163	0.04540612319736072	0.02235311673061271	0.03001988178782957	0.001001097938611928	0.02884247820800781	0.002291132443132391	0.01879967890991349	0.2444405686497745	0.2852618945185157	0.001007072650579774	0.01330447860611279	0.04907276917217726	0.08308644321279243	0.006680481140683988	0.008772857106312773	0.007039708434470178	0.01030408412044867	0.006524704867959186	0.0114067718480714	0.001004537932512887	0.028289585080659	0.001004490129060683	0.04160012222551188	0.001000676494673861	0.005296847549173526	0.001001912132248261	0.003602646846159302	0.1595286475630013	0.1616578208174425	0.001170583400654774	0.02934164034726798	0.001220706808112624	0.01875662256255489	0.02738969309447543	0.03009699340658217	0.001001893596200968	0.03186051173604546	0.04277501737897041	0.1193996670620492	0.02979899071474522	0.08907621731419967	0.1563366383282485	0.1291848033919442	0.391788946237949	0.284044812368579	0.4484350930630263	0.3208927628188212	0.001000372626210492	0.004075949488641184	0.001003337701875667	0.007914009960884778	0.3513079232491973	0.2678079918200384	0.001006978406867197	0.02268661240263935	0.3952859459371902	0.4182710306686145	0.001001582579961967	0.01674504735404399	0.001008824417063558	0.01038404194771982	0.001012500916260052	0.01230746310960022	0.2685914394087202	0.2687344873158465	0.2893402704480655	0.2621799624260301	0.001028062829876223	0.009241095260349788	0.001002873852350715	0.007480546188685064	0.2287499981974213	0.1904568326881966	0.001727072163655656	0.02335208298633336	0.001002318539194084	0.00427021683367423	0.001003025981820135	0.01858265524489177	0.147991636951975	0.1934334508255012	0.1046957042833728	0.132119838055379	0.001002670344619796	0.001628334050460269	0.001004437678027317	0.004696720058857629	0.3313129614806727	0.2406902696339507	0.5933881058851991	0.6117005774593798	0.001008905242369657	0.02126194547656902	0.04749783856345539	0.05828030190753552	0.001001859045686779	0.03246582743639497	0.001002282564395995	0.005910248346301477	0.001000746160611008	0.007085920296620648	0.001001409586731413	0.00889475417298235	-0.0181366550584736	0.02009532383720368	-0.007641310368872997	0.001571644335146396	-0.04036890135846772	-0.006046092184520606	0.001059497584972835	0.006455331102243241	0.03307180293762183	0.01523603425998909	0.03420661983502507	0.03294839980766214	0.001050533683860974	0.3185308316597881	0.2275589666616494	0.1626758329953987	0.00103329804955481	0.006446115435044903	0.00104507219216636	0.001012333050352757	0.001006134739048998	0.001003559751972771	0.0106036117839268	0.001014791372360946	0.001021194452881434	0.01928501937920271	0.00102014405212108	0.001037828463309447	0.02630608739523537	0.02287148071282914	0.1164304603107676	0.07393811627230593	0.3317877820353732	0.001017304571611592	0.001163904334385887	0.001010264746708767	0.001046569084072818	0.001006671396124316	0.001006362731866087	0.001021441397983063	0.05066112747062627	0.03106382470398137	0.001001187964929271	0.001014310476473127	0.1921326578214217	0.001005500858190919	0.001016644367137675	0.01368595451714966	0.01450628753389982	0.01334430860710818	0.001006546951342378	0.001006258122099414	0.001000911760254684	0.001002643713704555	0.177486641863641	0.001003136190337294	0.001004673799755536	0.02922227942970934	0.001002563706199462	0.09717964150732046	0.0388850847311014	0.2077643483123022	0.392310349416868	0.4283342116324986	0.001000462002384715	0.001001875341290472	0.1807123442854948	0.00100949940129062	0.4041795289810922	0.001002189894042333	0.001010683962468761	0.001016629804716304	0.4166108545999833	0.3725668180492454	0.001026084548053027	0.0010030781638374	0.2419354062443491	0.002571908208650409	0.001002771549559477	0.00100422330439605	0.08424517240465264	0.1057986349858481	0.001003898678159696	0.001006210105488061	0.3511796884544587	0.4406798509651951	0.00100117250316228	0.005877958326640218	0.001002114708196305	0.001002612631021587	0.001000843129047016	0.001001619811676358	-0.02315138291094917	0.02068929386441688	-0.008187329683321993	0.005014452418531969	-0.04841938593931631	-0.009861848648017551	0.0004024933849009307	0.004899346074603934	-1.135686850021206	-2.459693675823302	-0.7084916079406028	-1.193570590410011	-0.4092586664988102	-0.7091866235428887	-0.4886912983866948	0.9691546394528613	0.5707337636430156	-0.8966970100608569	-0.04419259168733895	0.06454309982633853	0.04117537443992621	0.01447808837595192	-0.4365684482580112	-0.4962607277343822	0.04371842838936337	0.04715114761696334	0.03409143525810959	-0.4406277664663986	-0.07657287198029721	-2.509703519112219	-2.40771222897828	-0.239752381104607	1.628024287373246	0.9068950391716969	2.14161954637565	-0.3490772108576049	-0.9904938156953424	-0.04674682758761686	-3.958085730602203	0.004271062100214352	0.09318635854524862	-0.1357979243193923	0.1626993676238853	0.3733600357488033	-0.10534221083362	0.05436920817439984	-0.1917090476415365	0.03484761620293286	-2.16144907105281	0.4093744773494188	0.4542345251308463	0.4239906636824952	0.07973750943817719	0.2200081658622487	-0.001137305459654655	-0.01840740720531706	0.5054002785971441	0.09042059797658113	0.06104820613153128	0.1213335078985372	0.09230553491919147	1.846001346030601	0.1923689558614702	1.748563105029842	-1.56830908928582	-2.28847840872555	-0.01370074041977217	-0.04011215705648943	-5.27424591078945	0.01070290156273298	0.4293438746584461	0.09424721907828433	0.01949608860082106	0.008104949483070757	4.536630347924758	2.145185425439504	0.07939707447992701	-0.1196684159830355	-0.1777206131230255	0.08452909927537976	0.05453555742053674	0.01214851672532698	-2.707190272968725	0.007996477429092971	-0.01531364761666906	-0.01079324172462453	-0.6000014012923007	-4.405955865499767	0.1756676234597229	-1.450129921498259	-0.07171717922406762	0.02772241176145572	0.03162768195232158	0.03530738373042511	4.159008388706661e-16	-1.517781957586905e-14
0.01	-0.06055679748656029	0.01808394662229199	0.1127415355575241	0.1800802851596752	0.8977887144487209	-0.007002725398537573	-0.2432214300545089	0.004078944873821841	-0.05051154548517507	0.5063941742832061	-0.03153673695157087	0.04025323636814204	-0.003477710551751015	-0.04609524395469443	-0.09161583778609531	0.2258513268221664	0.07302885554346229	-0.2258513268221664	-0.0730288555434624	-0.3978216487183867	-0.01754253598903104	0.0241462129192069	0.1375683002313386	-0.1679090270694483	-0.02409346396524039	0.1843143691870857	0.05088732071510093	0.5480035932750639	0.9336905492012917	0.1183121870319793	0.1126286860499155	0.6467995875638465	0.06370685944652758	0.2252672965267941	-0.5250067347798225	0.1239694496377086	1.751965493113291	-0.0142447257956481	0.05091660015924092	-0.9351530370039615	-1.143243087374116	-1.075764141187287	-0.08620015235678859	0.5867993815329217	-2.807588852854328	0.4359049886426724	0.8464562774684343	-0.3568548687122776	2.048028669081863	2.833448020865022	-2.048028669081863	-2.833448020865021	-0.43837816944743	-0.2025377042310849	0.04252293301686517	-0.6144055093040031	0.1371299196169105	-0.3115449695848011	-2.823029225204392	-2.037704925150531	-0.03704508600026195	0.2756502315437595	0.7760469856144647	-2.32673574545695	6.149689169103061	0.4469416778515289	0.0464879241107068	0.04940436369513702	0.03205553194425943	0.03572849006509728	0.04630255345797222	0.03768059267298594	0.03818808570951252	0.05002028199014091	0.004554453288738047	0.03874079538175462	0.3042295194936401	0.3013205639681961	0.2423608333760355	0.2753654842370363	0.1710958810614916	0.1495928795937941	0.001267402725584402	0.05038493198509179	0.005215684381453667	0.06868035890998045	0.001051518815731229	0.06402478800030473	0.001012877895238388	0.0339730609784463	0.001005829683316478	0.06484698247896624	0.001003343630864463	0.06439149041327083	0.01333644084301973	0.02288547863667842	0.001277178567298976	0.02558648793846239	0.001992992450590295	0.02299797460339685	0.02487129196119132	0.04438602181624489	0.001821135640195857	0.01141984993531185	0.02534109542176305	0.03916509547232533	0.06124927937385981	0.04319130855421977	0.02745895056418722	0.02945077753503776	0.08226563112924531	0.08307189901629265	0.0484369141478088	0.08324858953962987	0.2883182511861753	0.2721255784506145	0.002782863914029548	0.05008842754083932	0.008752439468286525	0.02292593374390255	0.001337543372900651	0.01689825530080605	0.07504882365476218	0.0565087324820427	0.00100514218513092	0.01928576664576432	0.001008225010532664	0.01556187312802032	0.002008694676033128	0.03378063215587093	0.04254136116123694	0.04475678616281976	0.02555554926272982	0.03175670445407799	0.001001154896328179	0.02685527376142374	0.001665118124076896	0.01926070276688351	0.2412125869065856	0.3012206788566248	0.001006132618359662	0.01386851402164339	0.02972318307575451	0.06687333018010701	0.01871236725314123	0.01842383876689363	0.01971767850459078	0.02088698960769074	0.01896370120720312	0.02201650055543838	0.001005724899221289	0.02957339132769855	0.00712834677459157	0.04962920526883403	0.001000757202190869	0.005427166179512778	0.001002154409879675	0.003388734230519521	0.1692280451510733	0.1663798550065014	0.001088324580760673	0.03009886864305098	0.001114496865795757	0.01918226965394036	0.02950363004024413	0.03204208750976705	0.001002076251821631	0.03287093047075035	0.0776305410279952	0.1390030000507053	0.03213872530675904	0.09040587503261922	0.1790863363666818	0.1465638446399553	0.3884469055827964	0.2656552406341728	0.437269520340948	0.2947076816692189	0.001000381941476145	0.00399944416711488	0.0010024428100248	0.007387205561922156	0.2788135925975437	0.2164593297321485	0.00100769833135662	0.02281175102049936	0.3970124461379958	0.4202095366252458	0.001001791737396074	0.01766097207632928	0.001009031255784357	0.01058394776969167	0.00101372905373412	0.01254577621469881	0.3195014468702164	0.3065434186097734	0.3154745243397143	0.2793311116195678	0.001025662060127331	0.009964070450744652	0.001002717666455379	0.006403955710850104	0.2330001744265337	0.1869276972994082	0.005616274005505752	0.02756200006907114	0.001002350366485445	0.004286214932277947	0.001003368451491612	0.01872399515230439	0.1136038047770777	0.1614429092571926	0.1049672138472681	0.1319047711411435	0.001003088704306914	0.001455326954528097	0.001005047332564337	0.004579497488493725	0.3349002693466802	0.2322137856113488	0.5394766631997985	0.5670157276898743	0.001005029333153145	0.02313041779020145	0.02783670625257607	0.04181979716887456	0.001001825820888477	0.03169762006328552	0.001002228465176499	0.006194751071526899	0.001000722973254866	0.0074072395625579	0.001001379126884494	0.009244683274971429	-0.01976778028878775	0.02089008418699614	-0.008175302738119105	0.002490178277814695	-0.04757308435099256	-0.01046297026073314	0.0001510394010423763	0.00304581123039349	0.06294162218240075	0.03851776450115638	0.06967655659206627	0.04039899258706529	0.001029949052906803	0.3345167402909598	0.2770970307600517	0.1473906542645003	0.001048135171231974	0.003770138757016228	0.001038488584938141	0.001010804656063465	0.001005057346820902	0.001002957295517667	0.02331885749632797	0.001008019614439879	0.001011257959820184	0.02949002955533993	0.001012081849806136	0.001020386253190414	0.06931124143538034	0.03353764753608756	0.1005921244081293	0.05768707478949978	0.3213083074740841	0.001018447121681285	0.001095974339012286	0.001007692247373672	0.07577741962788859	0.001004944568878797	0.001010499346578835	0.001014594538188205	0.0413054419334413	0.02752642521601668	0.001001236342454106	0.00100846667037644	0.2730842337952297	0.001004861150136355	0.01136186452125893	0.04718696956130929	0.04971651996357966	0.04876876826157714	0.00100730976200814	0.02422764570279237	0.001000781485249343	0.001002205874263323	0.1910610614398492	0.001002288882872134	0.001003236457574598	0.0342248258154131	0.00100201473715002	0.1422269491787842	0.03135136942491651	0.2223318963999722	0.3714049755881859	0.3980282089564918	0.001000332099498473	0.001001203693378612	0.09086626413525893	0.001007557596524388	0.397604720009653	0.001001856689906889	0.001008030307951546	0.00101363432207426	0.4175922144255374	0.36078461091551	0.001020691886103198	0.001002112596173528	0.2393743150039677	0.01574772921330416	0.001002055156629642	0.001003303118957464	0.04262474629202363	0.1049604041071242	0.001003207140615266	0.001005234789513925	0.3340628322533085	0.3829063692665022	0.001000846115139693	0.003441599811395038	0.001001517568282466	0.001001799495706542	0.001000576765130924	0.00100111696961374	-0.01869202342124015	0.02184547679489519	-0.008699673551183694	0.001389292907986865	-0.05410022607296374	-0.01536074562714483	-0.0009585819697578011	-0.001846536516885002	-1.973379457052596	-2.114423439213149	0.7258348575218915	0.1593002218907222	0.8675843725753191	-0.3931773115421759	-0.3327032541855087	1.848966094643563	2.511814351975195	-1.049643434110583	-0.05519016936255381	-0.02139823081477923	0.1121269034386449	0.02452115351797254	-0.7588061220850206	-0.8840910861548358	0.5300303484941061	0.07014043332433503	0.07056701877642874	0.1259425320975432	-0.03171829833407254	-1.441799950262853	-0.4306190817385654	0.2622541515034632	-0.4097074654508531	-0.2701820052533755	2.016336389323403	-0.2713287180694962	-0.6298444648986856	-0.02436004261772714	-0.9431988818827646	0.006172190106476852	0.119483170810867	-0.08261147805452532	-0.2782619132587531	0.002651482381644202	-0.2515573069947525	0.05344458351341549	3.047947607334711	0.06921467594029967	-1.136936984129507	1.450943270750394	1.58285381630824	1.608807927811875	0.1505255161053271	1.275877032080645	0.01942997692775912	-0.0243434337113248	0.4277573155940266	0.0707004171844426	0.03708455294125997	0.2625609621466329	0.1069524986953561	2.057043883266019	0.06825365976504251	1.723168470752569	-2.1079526967689	-2.938237219071134	-0.003855213067127976	-0.05614010490189976	-5.192282878954959	0.01068394919514704	-0.0283222086154626	0.08975707672992471	0.01888456076558355	0.03081990926271596	2.91213200584994	1.243022842227018	0.06961584579300788	-0.09510700936119748	-0.5577634411645714	0.7027674224820264	-0.02559294211190582	0.01477917101165467	-3.607834422684999	-0.05192831174215084	-0.01959205651631505	-0.01309996798651194	-1.090748761825629	-4.53341893544687	0.2074469865678819	-1.675446991406565	-0.07815167135235029	0.03126647760638111	0.03515046577724672	0.0376207884790278	7.45905924428832e-16	-4.931568328251327e-16
0.02	-0.05769765022770458	0.0129241813694204	0.1129013564222287	0.1978105838316413	0.8978309305592912	-0.006421997343023656	-0.2519724460800765	-0.006889720811279971	-0.06106448046102134	0.5042739948067654	-0.02528249622538042	0.01162961535965798	0.0007513460579762334	-0.03754137452711796	-0.09424328354444103	0.2487206718483176	0.1036669445559902	-0.2487206718483176	-0.1036669445559902	-0.4023681003984959	-0.01978373004764331	0.02446806859731735	0.1300913536339467	-0.1663520802171795	-0.02723408870135954	0.1532097402339646	0.02764016948458913	0.5480709254546999	0.9358010347481538	0.1221804510027905	0.08477199817027754	0.7098605686081475	0.06687294966413397	0.35021198945812	-0.5046033321555038	-0.08774419576792485	1.793094418153492	0.02332623881490654	0.06410126381735376	-0.8021817665019855	-1.045140278759063	-1.029932827150269	-0.3654959426903537	0.6430674573672194	-2.860954407030885	0.402859116354724	0.8632377871166936	-0.1727647166191311	2.554718800724644	3.216210178606241	-2.554718800724644	-3.216210178606241	-0.4610015390834121	-0.2458534936611585	0.02562705282688083	-0.8738541818246605	0.1773165399431575	-0.3155346545254502	-3.397900720822525	-2.458456014081139	0.0319474784137893	0.1304571417115238	-0.02419233944499816	-3.061450667429537	6.444115148360664	0.1050797414994893	0.06126327131220047	0.0617345391506148	0.04101655409008373	0.04259886554848922	0.06549341065093242	0.04996119909627608	0.0411069392538702	0.04782065516120029	0.002861451007559232	0.03595173804034476	0.3172664087738321	0.3201735706045542	0.2640213590902933	0.3048459528732954	0.158837008105313	0.1386034446816532	0.001166288749369421	0.0497882067599976	0.0037819076058305	0.0679744195291711	0.001043417673513394	0.06515455944618356	0.001011454118821399	0.03419444358395673	0.001005156952201366	0.05731567940627036	0.001002989320095339	0.0556012546618768	0.02144205226755681	0.02943266751607789	0.001146059011120869	0.02623619243093674	0.00151916908387845	0.02402527312206987	0.02969583778723345	0.0475532446735064	0.001430632712046825	0.01128859759742612	0.01393909507963024	0.02834857162885481	0.07519235020263818	0.04545210413505489	0.03304808249567436	0.03383746984244771	0.0861295385611402	0.07709028452272884	0.04835336617398679	0.07822246493572785	0.2975364318853282	0.2851091736644274	0.001937174980679599	0.04752270229288279	0.005082847671972993	0.01850596035053697	0.00117846909903601	0.01672599639667126	0.09284808232236126	0.05902542397531255	0.001004563492167271	0.01932460826213869	0.00101047608524577	0.01673744682511104	0.00152980931804346	0.03317343881803286	0.03957192185958088	0.04012698215765215	0.02552044885638138	0.03064585113307769	0.001001207561755932	0.02462215949788177	0.001348327034928353	0.02018075098605799	0.2678143746476951	0.3395104805066371	0.001005342821747096	0.01451387630566106	0.02391907843824099	0.0592324345572976	0.04062572811832261	0.03639415084099353	0.04272167110163902	0.0403713053264269	0.04196661878114644	0.04179998740472836	0.001006699679230141	0.03077013092547797	0.02149499330953567	0.0649190346526943	0.001000732364578917	0.0055300259957356	0.00100205645615609	0.00311641181615912	0.1803093278907467	0.169987982256911	0.001046774629491161	0.03094915581104532	0.001060670481290289	0.01975838043729401	0.03297459073411473	0.03524572563767817	0.001001892909162696	0.03394304744342398	0.1150211453260485	0.1601881173586772	0.02979599840972315	0.09033511194835254	0.1981621370425231	0.1635666393305995	0.3794289504631713	0.2419188096497314	0.4200147525838571	0.2623340304798738	0.001000321612074211	0.003953747443665742	0.001001659595318017	0.006973380219529602	0.1952317619555244	0.1600264067976107	0.001007086727948962	0.02282747393026001	0.3960775735763039	0.4179709959906394	0.001001729576055301	0.01855657591566543	0.001007807138664715	0.01072972286247241	0.001012844351603366	0.01274910604937609	0.3518425596972334	0.3247166493326319	0.328345098227624	0.2861999878497504	0.001021764634541427	0.01072176982009007	0.001002156584299374	0.005589259405916329	0.2347681197464929	0.1787084243343068	0.01403519427185636	0.03631369354017051	0.00100200789369008	0.004273217903194467	0.001003079273888239	0.0188514327896463	0.07436665451999522	0.1229384347319613	0.1047715268277089	0.131062902791217	0.001002951834194537	0.001230407221202973	0.001004864103068579	0.004425746786360338	0.3315720386992965	0.2189662272254869	0.4834136542407732	0.520984101809541	0.001002929051861053	0.02559928815394908	0.0158087368347045	0.02810184277595151	0.001001510495069959	0.03097824649025753	0.001001794655047446	0.00657734478488415	0.001000578135517057	0.007839215503007944	0.001001112355561813	0.00970601697879565	-0.01733858237241976	0.02192579292391249	-0.00869486277310895	0.0003795832516787589	-0.05376170543759909	-0.01560119427221551	-0.001059163563373602	-0.002587950454549092	0.09281144142717963	0.06179949474232368	0.1051464933491075	0.04784958536646843	0.001009364421952633	0.3505026489221315	0.326635094858454	0.1321054755336019	0.001062972292909135	0.001094162078987553	0.001031904977709921	0.001009276261774174	0.001003979954592815	0.001002354839062578	0.03603410320872914	0.001001247856518816	0.001001321466758934	0.03969503973147716	0.001004019647491193	0.00100294404307138	0.1123163954755253	0.04420381435934599	0.08475378850549106	0.04143603330669363	0.3108288329127948	0.001019589671750977	0.001028044343638685	0.001005119748038573	0.1505082701717043	0.001003217741633236	0.001014635961291583	0.00100774767839335	0.03194975639625633	0.023989025728052	0.001001284719978977	0.001002622864279754	0.3540358097690376	0.001004221442081787	0.02170708467538019	0.08068798460546892	0.0849267523932595	0.0841932279160461	0.001008072572673911	0.04744903328348533	0.001000651210244004	0.001001768034822115	0.2046354810160574	0.001001441575406972	0.001001799115393661	0.03922737220111687	0.00100146576810058	0.187274256850248	0.02381765411873163	0.2368994444876422	0.3504996017595037	0.3677222062804851	0.001000202196612254	0.00100053204546675	0.001020183985023052	0.001005615791758157	0.3910299110382138	0.001001523485771445	0.00100537665343433	0.001010638839432216	0.4185735742510917	0.3490024037817746	0.001015299224153366	0.001001147028509653	0.2368132237635862	0.0289235502179579	0.001001338763699809	0.001002382933518821	0.001004320179394634	0.1041221732284003	0.001002515603070835	0.001004259473539791	0.3169459760521582	0.3251328875678093	0.001000519727117109	0.001005241296149861	0.001000920428368624	0.001000986360391497	0.00100031040121483	0.00100061412755112	-0.01423266393153113	0.02300165972537349	-0.009212017419045395	-0.002235866602558239	-0.05978106620661117	-0.0208596426062721	-0.002319657324416533	-0.008592419108373937	-3.414757893830121	-1.726052721507125	1.656208015691528	1.155295642906909	1.477358812169367	-0.04066406518684237	-0.2347868149188864	1.760206769186807	3.170556262270461	-1.137374286349058	-0.06374830137998122	-0.1222796621253314	0.09997717639707743	0.01679359736894098	-0.6807366317625685	-0.7943629880336907	0.7320204591431961	0.05313461439830143	0.1404627014908468	0.4704998810934132	0.003934141845875009	-0.7910265058348099	0.7500390243865088	0.5852490351519334	-0.4544506762592934	-0.5925996886967401	0.3182485376727682	-0.251463552769897	-0.2511412337089063	-0.01171543432150866	1.321507023276739	0.0003006961614107561	0.1096018857134355	-0.04070762105775261	-0.6333940265014443	-0.1961751617009441	-0.1545241742251822	0.1461740806152886	4.2744944147391	0.05111298990034956	-0.4470055890776112	2.073240560053231	2.234516571429665	2.258742292067094	0.0623241795862041	1.6721574339699	-0.006629068282760322	-0.03008936694943816	0.282618890867286	0.1090323724188495	0.09114094452516619	0.3730423128437307	0.1046451825129409	2.162358209893725	-0.08771520467577892	1.673313793556483	-2.63768093929286	-3.526192416674123	-0.007539020804348154	-0.01751634574246418	-6.291098080119029	-0.01118024005712269	-0.4060654435891388	0.09018304248844787	0.00866994276262029	0.001108295398825511	0.6094902337111099	0.08873083276850652	0.08634191027012517	-0.06728958140279566	-1.115748128385629	0.9928843769476595	0.04873653188315773	0.009368062654406425	-4.009976864353267	-0.1173638097091007	-0.0256961750952595	-0.01809886807851531	-1.554216273944307	-4.675311087665267	0.2957472334827658	-0.9016198523506871	-0.06195041920776466	0.04734060938782168	0.05375901685488008	0.05758830409745337	1.075911009986998e-15	1.419150591021879e-14
0.03	-0.05325958663434373	0.007567302324107051	0.111302280079815	0.215916435577321	0.8982935807812524	-0.00575737558741528	-0.2591075418912213	-0.01734188595467532	-0.0710131246052419	0.4978303515058013	-0.01867987940790658	-0.01634983000247004	0.004226567154419889	-0.02829750247548717	-0.09539620329304135	0.277623225962918	0.1335733908167303	-0.2776232259629181	-0.1335733908167303	-0.4066493712436806	-0.02250903508170099	0.02472719995617569	0.1203314319657079	-0.1642034871738365	-0.03040088794023743	0.1164966781228516	0.006331384047520252	0.5479312082831611	0.9358050945403127	0.1176324098886531	0.05826243494404655	0.7749039414089908	0.06809438010141626	0.5258015648075093	-0.5774132842257245	-0.230364446224093	1.82456128273561	0.06918644816752917	0.06933372166613429	-0.5891073096542804	-1.057298685202562	-0.9631598905280448	-0.9052582032023339	0.695012171783532	-2.724061129781183	0.2988757189598238	0.9947605587019577	-0.0606845088485774	3.25655806010088	2.744146429220091	-3.25655806010088	-2.74414642922009	-0.3802530199697739	-0.2981910525132873	0.02776821853426337	-1.0697885987493	0.2532788939487576	-0.316650576563182	-3.939625057106876	-1.920447656872891	-0.07864615520573928	-0.138487573953107	-0.8852048830327137	-2.288525808301468	6.497072063126441	0.1721283385216654	0.06515727920472744	0.06704122960488831	0.04307587014761198	0.04724628272953829	0.07687231865605068	0.05679629501261046	0.0428814561396707	0.04679751707186921	0.001956197886032315	0.03407181606259577	0.3327310876865316	0.334200498048517	0.2899027550734114	0.3304573651325635	0.1422274184865394	0.1243243314644381	0.001110403576436574	0.04887636385749363	0.00251888409664469	0.06724420781527735	0.001036132211080435	0.06599857331601616	0.001009776096694305	0.0343087072081493	0.001004263676465262	0.05148035707757218	0.001002487694025984	0.04888911381297992	0.02984782112475213	0.0356771559646861	0.006787690967657617	0.03223106157847081	0.005938044154128208	0.03088649871218106	0.03026897287046608	0.04788133400395451	0.001221833302565633	0.01144872680875518	0.007721138811491927	0.0218657711949644	0.07846389325022329	0.04541307308665379	0.03286217240371035	0.03423639306270342	0.09616350499632648	0.08128497242284342	0.05324629936021755	0.07690492923816424	0.3089354862928689	0.29190497153015	0.001486747703415352	0.04498166612053717	0.003107378576071681	0.01628696788061556	0.001093195645315025	0.01665494609202196	0.1005027351625677	0.05838397289674742	0.001004463123169212	0.01931695745243771	0.001011006795683323	0.01775976870729039	0.001273886893619218	0.03294911484520622	0.03949657386520587	0.03624559562709894	0.02680018247851049	0.03051441009734777	0.001001130001689187	0.02324287772172362	0.00117955156950524	0.02160296326092487	0.3032149382710531	0.3731707040510525	0.001004522627411671	0.01481516491484881	0.02023787988989989	0.05362797516468474	0.06083730082537224	0.05351049400647525	0.06400059811077832	0.05895945095831483	0.06305796077431951	0.06022173931196989	0.01236380217556985	0.0438598240116585	0.05568463011317906	0.0954421013422708	0.001000822585490917	0.005658910051775207	0.00100241832044632	0.002795605152204406	0.1915969974494046	0.1710748360809179	0.001024572138656804	0.03193707679319667	0.001031827351043924	0.02055303981502439	0.03709383374276048	0.03942950079670908	0.001001953095715097	0.03507922940866092	0.1492514805740064	0.1810110951298495	0.03495773170143737	0.09192551078217036	0.2145070718674899	0.1799732793641217	0.3623596226081905	0.2131095650365719	0.3944372056797393	0.2246563957433737	0.001000268958920474	0.003940715344202769	0.001001108060090062	0.006613913568627281	0.1205432331336028	0.1026502944288341	0.001280370051884466	0.0229872145761117	0.3901491336226964	0.4102496364881132	0.002582447008933516	0.02137404020811897	0.001006955569020201	0.01092125134771481	0.001013450257716975	0.01295739967849012	0.3568286587871833	0.3180951614344815	0.3244872439849198	0.2808350749244493	0.001019205609046143	0.01150939166408862	0.001001684700403293	0.004947563173567559	0.234490105147764	0.1649665792997162	0.02568224123623932	0.04820786830815669	0.001001747583639925	0.004352295943300968	0.001003213440696901	0.01895392110523091	0.04193186290673658	0.09024233866337451	0.1047347643394028	0.1299013711211826	0.001054777634799534	0.0009792455773596164	0.001007322944754881	0.004239361050855639	0.3178783675097546	0.2011159552163869	0.4290450162344729	0.4726563764830294	0.001001780355816333	0.02883301041886086	0.008713263075249908	0.02102692725873197	0.001001260318746358	0.03036733864225155	0.001001375808091941	0.007090449254842535	0.001000439225645934	0.008423610590826098	0.001000854667857914	0.01032258013170307	-0.01355532650193942	0.02271533607845803	-0.009256523275832056	-0.001850250443360579	-0.05776382892640958	-0.0210357127713507	-0.002307623386972464	-0.007195856495215648	0.05014502312267871	0.03140577492951532	0.07956966692274091	0.04254295308887189	0.001008543115404205	0.3755671960320807	0.3497998515748909	0.1025269673427543	0.001043114044636773	0.001277332284202048	0.001025710234801774	0.001006975134705543	0.001002787580057074	0.001001636390644167	0.0421992060129837	0.02265857045597268	0.01870021237429471	0.02339311137009602	0.001004471542823989	0.001002448793764065	0.05667821747405674	0.02270142032838111	0.1315749623004523	0.07447045048074735	0.3494876738061137	0.001014244740970648	0.001025442584832631	0.001003804492766481	0.07576156370388241	0.001005323990040572	0.00100895582439244	0.00100662035491444	0.04576007172059936	0.03188553515153628	0.001000850092123356	0.00100466772709662	0.3857793937351086	0.001003201708111538	0.0113557847854257	0.08956524253067066	0.09458606267703128	0.09290700007029896	0.04433384561611822	0.1381190644468193	0.001001140911415427	0.001003663717107316	0.2153282183248725	0.001001482156367743	0.001001811599370064	0.04419099694559909	0.001002481042868673	0.2115642940265741	0.05551894748161104	0.2474876211372789	0.3047921256025478	0.3128514732347584	0.001000224290467459	0.001000535827000461	0.001012082565496512	0.002038166003235392	0.3652208632682189	0.00696691399908396	0.001006655420958109	0.00101699304773595	0.3203705068975833	0.2876701518539426	0.001017594079209644	0.001001233047553881	0.2314879783183339	0.0469092045747976	0.001001593380013687	0.001004173874979862	0.001002812880963448	0.1051699589207988	0.001198572625105938	0.00101463881144902	0.2664862986993266	0.2890373319238767	0.001000640110976024	0.00100666072202399	0.001001067264536695	0.001000900639300769	0.001000281354186386	0.001000563125593051	-0.009230200687740529	0.02327582031542776	-0.009853788463981121	-0.003771591211013263	-0.06015216259110388	-0.02661108740265606	-0.003546456060641568	-0.0106865124453819	-4.652280594722165	-1.418299406103585	-0.5334932049178531	-0.2496196529712306	-0.01321508534145975	-0.1696385047581044	-0.1494220396321471	1.25400641014146	2.206246346672065	-1.701955427067885	-0.1140014487501388	-0.03306741282314652	0.07009556808408099	0.004630860223162143	-0.5098647959679788	-0.5782632962062513	0.5399801696200253	1.049768039083032	1.151661831405898	-0.3677745360098249	0.02535432022143367	-0.5097511398564522	-0.6926404244159278	-0.4560741484333404	1.130941005222268	0.2676850897433612	1.278668896630103	-0.2488310037108645	-0.1841892895442746	-0.003803681444903871	-1.165090779067267	-0.001930039322542592	0.09707565308017393	-0.006610496384709215	-0.1460868067389186	0.1458816649391771	-0.1341093848434375	0.1490578466661126	2.869328752740712	0.01416221431248311	-0.6542114055960783	1.39507335316963	1.524534699818389	1.479347161040025	2.303933919598823	4.182054018437238	0.02286386541917355	-0.0336544446666587	-0.07169646489629451	0.09674087526982589	0.07851130959928407	0.4537967364329949	0.1222977932558965	1.975401751507742	0.3992811672452621	1.596890549851329	-3.107169979721592	-3.980498768905614	0.003600145648274669	-0.04310594391463093	-5.018959479160838	0.03394866478424877	-1.176803218898081	0.44788308183415	0.02380026081600915	0.03051672068159094	-1.918833487583592	-1.161377557644581	0.07561158607531357	-0.05952038556018873	-1.609993971800695	1.352909612912723	-0.0123779228890402	0.01068048601789618	-2.490620760388148	-0.1200459790227204	-0.02467070261329014	-0.01948574912049942	-2.021003932180603	-4.956887654729279	0.3604274060160375	-0.5237240045623553	-0.05918817777696235	0.05701416530541472	0.06530898760766704	0.06841309325338912	-3.846134377370704e-17	9.28847564272484e-15
0.04	-0.04741360221968573	0.001163099538534839	0.1083282000275617	0.2342315165214178	0.8992143123744433	-0.005025110222464338	-0.2630399905517088	-0.02827581322098229	-0.08039495604826671	0.4865283210287208	-0.01103112747659009	-0.04263413652369528	0.006862672757708187	-0.01746168464322802	-0.09551427923636592	0.3144671538084443	0.1581312202539585	-0.3144671538084443	-0.1581312202539585	-0.4096731685982007	-0.02572722188514928	0.02505481296098605	0.1088624127202839	-0.1612689658337216	-0.03354360789795668	0.07451897197769093	-0.01311171532367358	0.5461228975009746	0.9328544354556189	0.104480573349135	0.03804020539455544	0.8384522628970503	0.07097395628586825	0.6317961537174689	-0.7140680802072505	-0.3627449377358117	1.834940257836918	0.1149425130605587	0.07762998568586647	-0.1616523363705624	-1.141492703341386	-0.9165702869111164	-1.337173377913716	0.8522944801357579	-2.521926638850332	0.2350360177255675	1.181626943242457	0.0342040444359809	4.142993546909767	2.146486813903896	-4.142993546909767	-2.146486813903896	-0.2095068409529894	-0.3444298475370386	0.03932338213824442	-1.215673697269482	0.3345021993035877	-0.3107187982028745	-4.450829527632061	-2.08531880090612	-0.3017712437077163	-0.4604866336562522	-1.744951424521128	-1.803983932081557	6.145104885803867	0.4367088909334314	0.04787053702438306	0.05229220945063735	0.02988179672481413	0.03713032356358184	0.07177745499989703	0.05163938826066764	0.04136410717913214	0.0443143860244636	0.00150125812088133	0.03279880806767715	0.3512109931612595	0.3494302526180971	0.3143229446709795	0.3540612829485149	0.1199658397776577	0.1048941947408169	0.001072532077935266	0.04760055439240846	0.001974689461315143	0.0671269766293127	0.001029392250790486	0.06658187021815808	0.001007786362233749	0.0342584954434917	0.001003220774248867	0.04664764424709262	0.001001877601227595	0.04343202644854048	0.03707576765799782	0.04069432968931026	0.02017003501115582	0.04531012969208789	0.0168166552279238	0.04545609804767777	0.02278110492138222	0.04093990353318923	0.001117598891950565	0.0117409363978846	0.004513865052980477	0.01806919765346213	0.05536431111015328	0.03290339183975279	0.02250795353911869	0.02570379172713002	0.1214024008068106	0.09646015960597544	0.0706985667772617	0.08234801754178202	0.3294165727290842	0.3154377088201964	0.001258443688695702	0.04270433577843275	0.002108688206351436	0.01499153397427387	0.001049903634900576	0.01662374167104216	0.0722871738419984	0.04141773759241699	0.001005466616714994	0.01928402385096728	0.001008430549270707	0.01872322313386932	0.001145255606301824	0.03299216243279627	0.04585156511406207	0.03714117548027936	0.03121567955753113	0.03308337863954552	0.001000873816647511	0.02168442772427321	0.001096155041374445	0.02337769736554069	0.3364253925204004	0.4051326247333856	0.0010036026116282	0.01489747023941635	0.01328658355024357	0.04654170412235361	0.07537473234196922	0.06519652350691651	0.0794453970009605	0.0716904422202041	0.07798065388216924	0.07246171205870489	0.03869132361039408	0.0718151989564333	0.1124912338158611	0.143552077311276	0.001001112648388581	0.005796463022690643	0.001003547481440361	0.002451673346322903	0.202524051827067	0.1684250861823771	0.001013495564181294	0.03304775434160992	0.001017417201749316	0.02154301420084714	0.04157702244748444	0.04412334071574846	0.001002491068734109	0.03638313496297091	0.1781962762697606	0.1991594405321721	0.05231870434643654	0.09819045920937623	0.2284764170230925	0.1952819770616937	0.3356417354458463	0.1801153701276489	0.3589698273769169	0.1833007703361673	0.001000253698381563	0.003999101251361573	0.001000834324316709	0.006336682151704492	0.07058819282247984	0.06295051550390343	0.001932821881997833	0.02332285313708091	0.3777824233225898	0.3936629963730379	0.006335078388856913	0.02700570286898614	0.001007169697304334	0.01108901820939581	0.001016931698273569	0.01315876626816027	0.32754890483177	0.2866390660961119	0.3011387562726456	0.2629791539005414	0.001019074664002484	0.01232258409251178	0.001001491909526477	0.004429437284848006	0.2323840773556693	0.1469610830329288	0.04006930527478365	0.06271106652368762	0.001001744867588579	0.004436519464870598	0.001004176412545912	0.01905606022054432	0.02311721582656966	0.07389845130371704	0.1051544075129442	0.1285599141162638	0.00117873193112009	0.0007343021901396039	0.001013743962323418	0.004029882401988902	0.2915001939224598	0.1784428324957768	0.3789997932259501	0.4225132751731112	0.001001266520306632	0.0329964400045988	0.005038430071934285	0.01742014761532174	0.001001208749708913	0.02981534238704776	0.00100112360861647	0.007752305705023638	0.001000355275241751	0.009189174993139619	0.001000700375657314	0.01112805417925061	-0.008959265715918907	0.02316129085666363	-0.009871590806696919	-0.00361734474734369	-0.05934526767900825	-0.02668151546864783	-0.003541642485635957	-0.01012788740010968	0.007478604818177774	0.001012055116706958	0.05399284049637436	0.03723632081127536	0.001007721808855778	0.4006317431420299	0.3729646082913277	0.07294845915190667	0.00102325579636441	0.001460502489416542	0.001019515491893628	0.001004674007636914	0.00100159520552133	0.001000917942225751	0.04836430881723826	0.04431589305542654	0.03639910328183048	0.007091183008714886	0.001004923438156784	0.001001953544456749	0.001040039472588168	0.001199026297416237	0.1783961360954135	0.1075048676548011	0.3881465146994325	0.001008899810190321	0.001022840826026577	0.001002489237494386	0.00101485723606048	0.001007430238447671	0.001003275687493294	0.00100549303143553	0.0595703870449424	0.03978204457502055	0.001000415464267715	0.001006712589913485	0.4175229777011795	0.001002181974141291	0.001004484895471218	0.0984425004558724	0.1042453729608031	0.1016207722245518	0.08765961865956254	0.2287890956101533	0.001001630612586849	0.001005559399392516	0.2260209556336877	0.001001522737328514	0.001001824083346468	0.04915462169008131	0.001003496317636767	0.2358543312029003	0.08722024084449045	0.2580757977869155	0.259084649445592	0.2579807401890317	0.001000246384322663	0.001000539608534226	0.001003981145969968	0.00307071621471263	0.339411815498224	0.01293230451239646	0.001007934188481886	0.001023347256039685	0.2221674395440748	0.2263378999261106	0.00101988893426592	0.001001319066598108	0.2261627328730817	0.06489485893163729	0.001001847996327565	0.001005964816440789	0.001001305582532258	0.1062177446131973	0.00139462964714104	0.001025018149358249	0.2160266213464949	0.2529417762799439	0.00100076049483494	0.00100808014789812	0.001001214100704763	0.001000814918210041	0.001000252307157942	0.001000512123634983	-0.004227737443949933	0.02354998090548203	-0.01049555950891685	-0.005307315819468287	-0.06052325897559658	-0.03236253219904001	-0.004773254796866602	-0.01278060578238986	-5.408689580125625	-1.28886129465321	-2.354934106013355	-1.797379626494205	-0.9210417214860569	-0.3326626568017478	-0.1134040183528059	2.000772194310223	2.76905737360714	-2.167578987630284	-0.1365416138962051	0.0003164434604929309	0.04783378285895089	-0.01610148040109733	-0.4802147321188363	-0.5433522911422	0.4865575143464163	1.469974407614916	1.682137450567927	-0.9834040791492666	0.03035021740593468	-0.2537811273571859	-1.744091015313423	-1.201055876013878	1.741649180344193	0.7595251115395444	3.665636422537514	-0.1987223867216593	-0.06642952099292554	-0.00374625758760453	-1.943449821876337	-0.004755862222665887	0.09782839459335246	0.01276669102561262	0.3219992502452804	0.3439067538845861	-0.1903578184836335	0.2166784465650703	3.934833842322642	0.007316332976306785	-0.7433679190212729	0.9871778270451436	1.063085697429939	1.022386459965787	3.035460551305104	5.189539289855642	-0.004895285307421221	-0.03471439533479224	-0.4647018536422637	0.1335836856712296	0.130203946143638	0.4750552648453758	0.138189900327552	1.627431736123786	0.847194714001837	1.453725326366448	-3.47467099844555	-4.26179055081537	0.00674458051999872	-0.001069298946545577	-2.755831391349811	0.02399934296639806	-2.179121566098968	0.65302271617116	0.003917618050362848	-0.0002771124899354333	-4.357431254332718	-2.409470786952854	0.09145602715513593	-0.04257551267694691	-1.968478374824965	1.514689066456578	0.04976562817584244	0.009298222543406474	-0.7395351225674113	-0.1533488766859742	-0.02445252377059086	-0.02271745075091802	-2.518786416246332	-5.03838628434658	0.481688697648001	-0.2079926775888245	-0.05016810064731606	0.07709100543236565	0.08999287975395436	0.09537048302547652	-1.214296567292662e-15	3.551926523718645e-15
0.05	-0.04100625493989355	-0.006466493148479671	0.1042714798698191	0.2525317499924263	0.9005608482921567	-0.004209422911908023	-0.2615795557578636	-0.03992941174810813	-0.08881771565702794	0.4720584571689028	-0.001855755038019608	-0.06639364912543823	0.009137559993658196	-0.005042363219691185	-0.09496894661713938	0.3608977826999241	0.1777045429878792	-0.3608977826999242	-0.1777045429878792	-0.4106926035202882	-0.02929702207733702	0.02549652451001644	0.09610840483510903	-0.157661995306406	-0.03656544155001965	0.02763801565388263	-0.03362184469964321	0.5419380840235684	0.9267989505347157	0.08240857923392575	0.0215482511585815	0.8953795634408639	0.07450484191054534	0.6470162164349007	-0.8004275998162563	-0.4461464032156702	1.822672549987402	0.1532446459930003	0.08573401076954884	0.4584604547213548	-1.178785518123071	-0.7558116891486971	-1.540110000724738	0.9731457847248817	-2.211561689917867	0.2148469676759882	1.286727085647822	0.07399555369752878	5.139580360110967	1.804066001521692	-5.139580360110966	-1.804066001521692	0.001338697292654095	-0.3669866849921193	0.04607786054027276	-1.331873914668991	0.3814524541327488	-0.2917267366639512	-4.906702501650271	-1.906663774548957	-0.5089128321774096	-0.7323611685022624	-2.63848850719244	-1.45541088917839	5.049847970362363	0.2921572634724103	0.02863432472617791	0.03449559322315524	0.01632216255619422	0.02401343278116289	0.0651267549728755	0.04558347883290376	0.0379212034088389	0.04073980945518998	0.00125941836914601	0.03183860415648836	0.3587452873087772	0.3668599821951228	0.3331434353686462	0.3790706110631583	0.1006838557182272	0.08787195028108988	0.001048253130807618	0.04613588767100824	0.001686021919972626	0.06714049966194019	0.001024839594798266	0.06697700220387411	0.001006401507446612	0.03415144765024194	0.001002399373950591	0.0425052765422232	0.001001384244223071	0.03879936110294623	0.04220799960082043	0.04423903801161642	0.03355256479649131	0.05825495253005009	0.03413144855267879	0.06692700224846926	0.01457566657128055	0.03298603719344603	0.001062481767456736	0.01205535555058035	0.002801974825834909	0.01573652121799405	0.03074124977866183	0.01990881816117902	0.01240105442767696	0.01699916103123965	0.1255524482969794	0.1098734175712839	0.07440034745930721	0.08819981465740011	0.337942167644968	0.3365321553732408	0.001136508494170511	0.04086691038089332	0.001577053645977723	0.01410643877281254	0.001026742243599943	0.01661066322908235	0.04069612745978836	0.02525619619565646	0.001006232799568438	0.01924406838179712	0.001012706398753485	0.01971594333374207	0.001076891182889476	0.03316864662978525	0.04786329898281032	0.03843945083216423	0.03294918226457718	0.0342025094183089	0.001000649534160452	0.02025045740158092	0.001052500431348011	0.02540861277312575	0.3657666597963488	0.4392901156231155	0.001002955603523881	0.01497419899312424	0.007377808181139836	0.04029434304081844	0.08751095984080484	0.07474893755253473	0.09239725583411419	0.08199403066663608	0.0903578499803277	0.08235969825997727	0.0676740124371505	0.1004235014013755	0.1600111847184481	0.184387411387478	0.001001416342608014	0.005886165902931051	0.001006178440388735	0.002084253344751097	0.2082015372951979	0.1601278396865925	0.00100768242204322	0.03435858011419671	0.001009835875188336	0.0228402167762571	0.04540322402113565	0.04809420926269174	0.001003000584310485	0.03782521525800324	0.1973932374861971	0.2122980249232899	0.06404474345170018	0.1053680140717338	0.2307773595294187	0.2076443409143385	0.3043304768091272	0.1450942360025451	0.3193516237633607	0.1409135544628456	0.001000253010606977	0.004147969192061044	0.00100071873578944	0.006264961530859942	0.03967234159381805	0.04007351178604707	0.01448805226511673	0.03355491321976713	0.3600319898305596	0.3683589267216849	0.02386350458621432	0.04802518552993354	0.001008143835379918	0.01120429200825988	0.001021233635315158	0.01330456188312763	0.2969203646635139	0.2386613233242719	0.2764316272782772	0.2348563117489258	0.00102069960578168	0.01312145747252255	0.001001468546986667	0.004248488605079777	0.224790322695605	0.1258063528232165	0.05186463946099072	0.07446245226006899	0.00100191493778943	0.004552308867176729	0.001004989548179963	0.01915984393296492	0.01262839218341549	0.06838048021321354	0.1062891463517613	0.1272938520396485	0.004833358091792882	0.00170896235917158	0.001559290834435982	0.004145432485481783	0.2625690445253566	0.1523836729138767	0.3372868215276764	0.3748097994273569	0.00100113794734613	0.03837206983239014	0.003074908903252203	0.01585150349611919	0.001001303589524234	0.02939091134462145	0.001000951304426479	0.008570325214225617	0.001000298277047368	0.01015525955640354	0.00100059557238421	0.01215012363560709	-0.005924345803933799	0.02295543576978787	-0.01050207267879096	-0.003500748285839906	-0.06019187508785048	-0.0319536365418393	-0.004839717806116315	-0.01105768838569805	0.00442244809436093	0.001012562248423326	0.05872742398283929	0.03094023021595141	0.001007069085055755	0.3505151675234436	0.3687569109703538	0.07303334167953321	0.001022748587667348	0.001320519127335494	0.001020596991488358	0.001005202526140012	0.001001501714742683	0.001000830954291595	0.04819952660743397	0.05251284243515594	0.06859239057812659	0.004095369083542374	0.001005255061325822	0.001001834914472565	0.001065840442540158	0.001227506556263936	0.08970633856341614	0.05425601923032124	0.325341536716939	0.001010038302289063	0.001021233460695604	0.001002759034898487	0.001033842654728382	0.001006691651844174	0.001028900429240014	0.001005904184184903	0.04227350841106708	0.03080415382220132	0.001000416694463737	0.001007349159835916	0.4335745503758238	0.001002367141047006	0.001005830027316505	0.1081510146464603	0.1146360648627098	0.111524950580034	0.1167382309819653	0.2325791170490594	0.001001818498053162	0.001011756766608046	0.2107332551091002	0.001001725628661624	0.001002048851717676	0.0506960639538413	0.001003560019856029	0.2232738672484863	0.07111251340677269	0.2141234680389492	0.2257719739292389	0.2203863145812751	0.001000257295661278	0.001000648228297291	0.001005073981712093	0.04902431673832249	0.3077405649059647	0.06878327517529637	0.001010192735670553	0.001027710601376178	0.2479154715579385	0.2305098361918237	0.001024507500745013	0.001001550136345433	0.1980631341163141	0.06704856060528849	0.001002298308598782	0.001005726573581176	0.001001305224072775	0.1093495227959643	0.01482351470492864	0.003060658568115255	0.1995797452943116	0.2475121854982802	0.001001210293587485	0.001006171053018525	0.001001561506860468	0.001000735674543015	0.001000227669018921	0.001000464833373032	-0.004246712579936951	0.02227394457421371	-0.0111377650868038	-0.001938897797440129	-0.06077337538649567	-0.03689864108929725	-0.006190963533927713	-0.01060915545392506	-5.987230619122524	-1.301600006128389	-1.320327050797665	-0.9107727516852796	-0.3491802995904049	-0.389898018639037	-0.08363152709962615	1.219322331127891	2.004977559782836	-1.289228873364959	-0.1532138357298456	0.002497896242245053	0.03254805969475096	-0.005233404474120351	-0.3474065509793229	-0.3829064386089142	0.240937006887736	1.131052070661441	2.527396601577152	-0.64419288148642	0.03226698294448634	-0.2036223259828718	-0.9260016612057744	-0.6003837808182526	0.7126526902102324	0.2817992162781033	0.4837249606888333	-0.1658950605038048	-0.09549681411103907	0.0002676350438253173	-1.275802852412501	-0.004061781031111837	0.102337280646206	0.02185297554467551	-0.09212446340285262	-0.1043289678579432	-0.09876846916376356	0.1993810676488745	2.645196206545763	0.007595407664743672	-0.5109831726034074	0.9295533498652827	1.002939212886648	0.9622649732589184	2.672826855189722	3.011417152024193	0.0148677500286756	-0.03836603310658496	-1.163432066289561	0.1365986441594523	0.1378739583599187	0.331677902182985	0.1474522426572697	0.9597078326498688	0.5394296962894245	0.9122826884902921	-3.463822402528126	-4.142981149326332	0.02035079767405813	-0.00614358403353612	-1.812362153183026	1.806936051395247	-2.828776715641784	3.307316116026839	0.01429310731244072	0.0205899642810509	-4.90555847248943	-3.066763374080189	0.07372380755423152	0.001682463793246836	-2.220508922659227	0.877949860364914	-0.007270930845178063	0.01039561486867535	-0.3327596471193426	-0.1029270551512388	0.1902946369799844	0.0393107627125073	-2.622843213911775	-4.432144697774705	0.6006363481251019	-0.1080106761271124	-0.034732769272183	0.08774069808678775	0.1047175729887322	0.1110758384365978	-2.422433439549878e-15	1.402704805914409e-15
0.06	-0.03452641960710845	-0.01461699531020273	0.09945432577518931	0.2706362897936174	0.9022568048045242	-0.003305899320192377	-0.2537763582656471	-0.05164269390422939	-0.095267790917392	0.4560599088807301	0.008239103760838371	-0.08649708649044484	0.0110577228754782	0.007962651953387061	-0.09405170667665157	0.4171877235851589	0.1949303056572212	-0.4171877235851589	-0.1949303056572211	-0.4097320178371994	-0.03301608546682452	0.02591754882924167	0.0822900137288335	-0.1537487057915982	-0.03933971872032211	-0.02324189334572782	-0.04904412481987574	0.5364702132493365	0.9185721957260146	0.05232998103185206	0.009711908129684551	0.9356390772523677	0.07727088214472494	0.6462937643160629	-0.818249975148971	-0.5148317251132446	1.79580152387342	0.1848266319916108	0.09519724191773285	1.106900203303667	-1.153429429140465	-0.5220334172316843	-1.642910263584601	1.036191752193262	-1.790711591503071	0.1640911469014849	1.298765693150777	0.1085855086882198	6.114855945660744	1.676974800988141	-6.114855945660744	-1.676974800988141	0.1864972800827897	-0.3742824869970564	0.03518593617720573	-1.428550341489703	0.3957659968024018	-0.2612075018508399	-5.250620062792482	-1.067748949758706	-0.5583827030741279	-0.8947406112160116	-3.346272241894008	-0.8728616906661596	2.811547539341896	0.2837398128339325	0.01654568746766443	0.02356691020839224	0.009077037552777526	0.01721938409596233	0.06350370762276296	0.04347497955838592	0.03311644022449803	0.03636351841996165	0.001138080357725396	0.03102628226139123	0.3472605368217405	0.3684996714413142	0.3440611118504443	0.389604220353398	0.08916701414049909	0.07806243789252108	0.001035864086055046	0.04459983557089158	0.001471495127045969	0.06717912921770244	0.00102310528969386	0.06725994032026308	0.001005973814101449	0.03415532082950401	0.001001942111971	0.03971655838502069	0.001001094174841124	0.03577938446371688	0.04484538949290608	0.04588412696252352	0.0442113182098775	0.06817240931899506	0.05776784415118234	0.09431109431895628	0.008803400733178868	0.02731957204971994	0.001035095024348976	0.01238094345299964	0.001938807605420226	0.01417938780887591	0.01692678684656557	0.01295979979954894	0.007100402438489478	0.01248584575768395	0.09055217212108833	0.1061462189600347	0.05246743025140549	0.08540329996122464	0.3225566048921157	0.3237216494863221	0.001076101745589085	0.03944378721400509	0.00130982392525054	0.01338345179581923	0.001015300984692303	0.01661183568888241	0.0224424912159456	0.01616279264543229	0.001006246220455416	0.01918625724164848	0.001027661663751671	0.02080240145209361	0.001042919599750477	0.0334156784871399	0.04093216886764865	0.03470308054153134	0.02960947191015485	0.03131183188786595	0.001000538065521397	0.01966241387881905	0.001030997466473542	0.02756284737245677	0.3902554041775357	0.4530071862827496	0.001002724892890684	0.0150406981907007	0.004335565527421064	0.03622446316393249	0.0983933144908173	0.08391255785995781	0.1040202750801366	0.09185537089854086	0.1014596393604273	0.09180809538328774	0.09540919588515116	0.1250042744103559	0.1880264054388077	0.2044582128845484	0.001001662102805017	0.005934455796729652	0.001010593471515729	0.001692424121650926	0.206051449986887	0.1457827524410879	0.001004878738167493	0.03594007073106546	0.001006159428583007	0.0244732411564768	0.04815368937288476	0.05100808791220186	0.001003287079973094	0.03927670149568339	0.2043141885741365	0.2175420509961712	0.06309352431334882	0.1080013218915596	0.216139393176507	0.2113983357180554	0.271557678914803	0.1121535905580278	0.2792520249073742	0.1018945768400935	0.001000258125355323	0.004352553005925912	0.001000715308621424	0.006356435294810453	0.02185018190284065	0.02684741642101178	0.0425571383607842	0.05515204172147395	0.3374785451276544	0.3381457750307992	0.05858336349396379	0.08828087118969329	0.001009760493454462	0.01127799966744464	0.001025566254747374	0.01339364012973431	0.2849897451583044	0.1951790731972411	0.2613533193255102	0.2046105718047395	0.001023822054873738	0.01390516341774157	0.001001572465342	0.004369020302111944	0.2095812553280046	0.10339007946891	0.05906435307059184	0.08111729932189002	0.001002225200130703	0.004677837185356365	0.001005276729265904	0.01924271441590978	0.007104857245358524	0.06786924732960908	0.1082594816360522	0.126440102682956	0.01326747241562776	0.003958396517799273	0.00284769269468851	0.004685763561499386	0.2373599246612352	0.1273900139419795	0.3065911104253324	0.3352736645582082	0.001001298707575287	0.04515314857139753	0.00208269366817308	0.01521444349527095	0.001001524776791045	0.0291203937729195	0.001000825554184423	0.009531675700334547	0.001000257467149669	0.0113133972547123	0.001000519540287632	0.01339021955179809	-0.004925355923930243	0.02203612651998374	-0.01114037035474674	-0.00121627078398659	-0.06064082183139725	-0.03673508282640793	-0.006217548737650498	-0.009919988495250999	0.001366291370544086	0.001013069380139693	0.06346200746930422	0.02464413962062745	0.001006416361255732	0.3003985919048574	0.36454921364938	0.07311822420715974	0.001022241378970286	0.001180535765254445	0.001021678491083089	0.00100573104464311	0.001001408223964037	0.001000743966357438	0.04803474439762968	0.06070979181488532	0.1007856778744227	0.001099555158369862	0.001005586684494859	0.001001716284488381	0.001091641412492147	0.001255986815111635	0.001016541031418778	0.001007170805841405	0.2625365587344455	0.001011176794387805	0.001019626095364632	0.001003028832302589	0.001052828073396284	0.001005953065240592	0.001054525170986735	0.001006315336934276	0.02497662977719177	0.0218262630693821	0.001000417924659756	0.001007985729758346	0.4496261230504681	0.00100255230795272	0.001007175159161793	0.1178595288370481	0.1250267567646166	0.1214291289355161	0.145816843304368	0.2363691384879657	0.001002006383519481	0.001017954133823575	0.1954455545845127	0.001001928519994735	0.001002273620088884	0.05223750621760129	0.001003623722075291	0.2106934032940723	0.05500478596905495	0.170171138290983	0.1924592984128858	0.1827918889735184	0.001000268206999892	0.001000756848060356	0.001006166817454217	0.09497791726193236	0.2760693143137055	0.1246342458381963	0.001012451282859218	0.001032073946712673	0.2736635035718021	0.2346817724575368	0.001029126067224108	0.001001781206092757	0.1699635353595465	0.06920226227893966	0.001002748620869999	0.001005488330721463	0.001001304865613292	0.1124813009787313	0.02825239976271625	0.005096298986872261	0.1831328692421282	0.2420825947166165	0.001001660092340031	0.001004261958138926	0.00100190891301617	0.001000656430875988	0.001000203030879901	0.001000417543111081	-0.00426568771592397	0.02099790824294539	-0.01177997066469076	0.00142952022458803	-0.06102349179739477	-0.04143474997955447	-0.007608672270988823	-0.008437705125460259	-6.535925621329553	-1.366276843404068	-0.9813474634695215	-0.532811207050533	-0.1315596908368364	-0.4930055499926894	-0.08382761513446584	-1.157235871856652	-0.1260863912735611	-0.7250325733986314	-0.1508186896394734	0.005337748087451041	0.02539500899355137	0.006082714101271675	-0.2094848225854541	-0.2208145498692205	0.106633640066622	0.8645011978114723	2.864775024507018	-0.5259238399458448	0.03258396735063042	-0.09867252208719487	-0.5349799519246328	-0.3627927915469322	-1.68644213496735	-0.9701372508191722	-3.115354065455116	-0.1158619405914218	-0.03400787609931112	-0.000896077235622536	-0.5298222525690683	-0.008326996448531092	0.1165759782891108	0.026876223098773	-0.6849298782582768	-0.4580549079566871	-0.02117245849755735	0.2413422849142565	-0.1532502036965038	0.005270421750024556	-0.3078716780914321	0.9094190794061198	0.9746360545244966	0.9324686443734014	2.2299546641128	1.036632774029322	-0.01317788259561603	-0.03959623964046095	-1.674270003586269	0.1877166545276219	0.1973683071055833	0.2636572853587029	0.1400710888571159	0.04852007247646605	-0.06165469450453191	-0.2679484834191272	-3.058573262328276	-3.588142900701453	0.01788775515307026	0.03156957801247837	-0.8256497207855809	2.297013026770528	-3.160937974005504	4.500263315933629	-0.004395609885476491	-0.01162058616205419	-3.458332725370844	-2.83405034546697	0.0884225401968765	0.01772056268314142	-2.220787003743794	0.4953813315444914	0.05171341135059931	0.005115576591525235	0.2618125188123945	-0.07088633270140877	0.2305022741485541	0.06223874775403426	-2.305686294245739	-3.404918109025482	0.7627784798912118	-0.02167585391796495	-0.01938540650242927	0.1057572008137563	0.1284035067629205	0.1389757749923787	-3.633441569472716e-15	-4.27643365116322e-16
0.07000000000000001	-0.0279697499348077	-0.02268580366344412	0.09378250712283183	0.2884196139080938	0.904248258182115	-0.002282649547563061	-0.239760273562239	-0.06287590527387311	-0.09955037484063911	0.4391771034539851	0.01886647738916307	-0.1018384728584419	0.01217690889485714	0.02073994365335179	-0.0925194247206341	0.4825950636950998	0.2113388456689702	-0.4825950636950999	-0.2113388456689702	-0.4071123661130505	-0.03676382351665915	0.02615600947865833	0.06763418283524805	-0.149793525222408	-0.04175592170070294	-0.07783431728839312	-0.05515362968067436	0.5313687153268618	0.9091979717174148	0.01654954723935156	0.004230258756049672	0.9494976182175496	0.07955518634113737	0.6639459791753168	-0.7898538455436613	-0.6143231633837848	1.75968143994351	0.2125249052364729	0.1091312766837068	1.680962510306711	-1.087123892430493	-0.3297913712872518	-1.733540838839033	1.083224891864622	-1.280965428596518	0.0573369991557818	1.248041025809894	0.1961958779556206	6.910863115913027	1.5961418907811	-6.910863115913037	-1.596141890781101	0.3386266236833025	-0.3725997343628932	0.01337022950897737	-1.492360554236723	0.3945616250051567	-0.2201438878782822	-5.698312668444731	-0.1827845908822661	-0.4616891106698288	-0.9895249276189786	-3.782406585518085	-0.2777863895754243	-0.0627829712003402	0.1730527540836424	0.009231253984091812	0.0169470966798993	0.005171724551242183	0.01359539129525408	0.05660171451618506	0.03860046041811897	0.02627793124304851	0.03070639387132767	0.001073613034368117	0.03028717421347011	0.3259321044068821	0.348737338897561	0.3466274875023483	0.3810468471494127	0.07975190644609266	0.07068688927359529	0.001028113767087486	0.04300683639144854	0.001323621983478107	0.06721348224509202	0.001044259606449655	0.06742131235717813	0.001007516829311814	0.0342206041822152	0.001001667188257611	0.03822385160328368	0.001000909004386117	0.03426178786744166	0.04789551137965029	0.04778423195103883	0.06014660048477397	0.08153850156399144	0.08677936947548488	0.1255370333377419	0.005060898633695094	0.02346584045770276	0.00102065075436809	0.01271412838909324	0.001480232153571449	0.01305317569365135	0.00934264524806064	0.009144596706696579	0.004233590451770025	0.01003655202306046	0.05177729813597948	0.07952431330820312	0.02904384073182964	0.07098861231662817	0.2946000322703518	0.2895214327314877	0.001078438306365374	0.03852253753125631	0.001167948119631522	0.0128055644092992	0.001009288932256551	0.01661875670164382	0.01228431645235157	0.01108455644688185	0.001006203359567316	0.01909901789593222	0.009129171696963425	0.03013023191351182	0.001025302697639432	0.03371103565844487	0.0323265346681505	0.02793413002227502	0.02453749447243424	0.02682792267916917	0.00100047889001497	0.01977554963042037	0.001022477043633884	0.02987543117554967	0.4038412308927414	0.4418338173875245	0.001006308560674092	0.01506676402283082	0.002712624468939443	0.0336375012650538	0.1070860862544153	0.09200415573139976	0.1133372770177025	0.1005534900164314	0.1102998023345696	0.1000112964785432	0.1210963902967721	0.1453520810086709	0.2080758295243937	0.2124189970012285	0.001002841930704832	0.005956250106483268	0.001012311663730494	0.001310374167702129	0.1911713084561811	0.1260763126566337	0.001003518583431838	0.03800871030197484	0.001004230163803282	0.02660407659535586	0.05034399948919879	0.05347200514107765	0.001003655448272656	0.04063125514614094	0.1974299435891144	0.213578312401969	0.0530509213039733	0.1050146637604456	0.1891962630115328	0.2010796521591935	0.2267901575817949	0.08254339253117741	0.2290504147156948	0.06834130775226142	0.001000270642192346	0.004579047134434583	0.001000753389724635	0.006543325403934134	0.0119461963737699	0.01936108472590253	0.06333526751163904	0.06994368093887891	0.3116485594087162	0.3065019118556164	0.093299143979735	0.1286485913693947	0.001013650756569242	0.01128143158134478	0.003369743891549596	0.01569086896199835	0.2562783675565114	0.1635541778503126	0.2301556702830366	0.176781780421568	0.009503372240848804	0.02400921638900894	0.001001784122223915	0.004576651743596045	0.1842707246641984	0.08169444463242446	0.06405736414393189	0.08520980034820436	0.001002813583995102	0.004781864824637351	0.001005553593009405	0.01928853435557049	0.008170039601141835	0.07295845258344971	0.1060305222364405	0.1226048477117515	0.01692867063302082	0.004422926445454369	0.003405133284259853	0.00470810910882791	0.2002492996375582	0.1031353752207317	0.2814681826647514	0.3049597983549351	0.001001354701246014	0.05377121892561437	0.00155466994658779	0.01503214263502547	0.001001975484716796	0.02892568278774899	0.001000866259700498	0.01062719077106017	0.001000271713347807	0.01265348279135111	0.001000551292142266	0.01485034856574015	-0.003106739502896914	0.02053657910913494	-0.01176553885027673	7.196590177541705e-06	-0.0592329041013754	-0.04084885141233506	-0.00768810158586279	-0.01087656738882449	0.001186220165085604	0.00100798872462667	0.03452618716560469	0.01312491454426616	0.001006564010857082	0.2663774116482951	0.3405029216797948	0.06190145253206313	0.001018190962903692	0.001160168130797253	0.001104011194453956	0.001011992193313361	0.001001358119479287	0.001000692898170273	0.05462616278278375	0.09613365999560262	0.1449176207085568	0.00105607495755736	0.001005643550381825	0.001001644435436034	0.001067071275125509	0.001145143652541543	0.001010947126940921	0.001005110236464994	0.2184201008633222	0.001139836021111649	0.001020620876940198	0.001003034873422901	0.001037214485912185	0.001006332784876102	0.03179963439116396	0.001007518318819858	0.01985131545171565	0.0161490810469375	0.001000416786340741	0.001018367129219207	0.4178596940324612	0.001016371548247046	0.001006773576848394	0.1204851363811264	0.1279140393218571	0.1239462419412738	0.1676221598169904	0.2468660035773473	0.001005815519713077	0.001010838686897899	0.1396991946089947	0.001002250801273661	0.001002179075698472	0.05367935655063644	0.001004389991865332	0.1635186345926656	0.02801221352664184	0.1190312070796491	0.1013973027490744	0.09401144246925323	0.001000296749324018	0.001000823623454855	0.001005128970790459	0.08318009663588619	0.2448759543401433	0.1506629130306259	0.001022139735977999	0.009873797871067168	0.1373456338878973	0.1178440081034183	0.0332644945062411	0.001002193217004061	0.1160092141137705	0.0713501951723154	0.001003998933482745	0.00100614071806603	0.01632097023095401	0.09449137620861799	0.01462856689953329	0.003050850465398778	0.09206752524790966	0.2240167210539822	0.001001203888279129	0.001002681774901047	0.001002897693749227	0.001001121993643752	0.001000357193420121	0.001000725454925857	-0.0003609645113825941	0.01866796839123262	-0.01237916189406866	9.280505686334697e-05	-0.05639251621460736	-0.04449390114461686	-0.00922219788578274	-0.0137842360931136	-7.073722377221471	-1.469460984626697	-0.4232330861283453	-0.2305572259809432	-0.8180152116005066	-0.6392333996648969	-0.06660153443907216	-2.658299729253887	-1.482222920624088	-0.7561222943844024	-0.163583270548523	0.001727105222073461	0.01184997475658637	0.009345742581028589	-0.09485487469589822	-0.09022944890930366	0.262056178881437	1.746459756545595	3.334371827684644	-0.2728927581463698	0.03398296558636433	-0.1128580863074572	-0.260505791885392	-0.1568017202817529	-3.136421310670432	-1.628413289090954	-3.71984512949694	-0.07028365925602365	-0.06692738720316613	0.001825394496495733	-0.4428715068217313	-0.009467883618578888	1.619432832514722	0.03202233229649967	-0.6463603787249876	-0.4459382337311871	0.03897258316171449	0.2282802824596098	-1.943508784608508	0.003356162489055226	-0.2086158361090942	0.7020324287950582	0.756577361261524	0.7031436456074887	1.836275453902863	0.5700752510458691	0.009381403090656959	-0.03551575265135862	-2.243515459004058	0.2318329775397797	0.2355993484546136	0.2284885166487979	0.1288709290511399	-0.8360921595286547	-0.5249661052504442	-1.792411550077683	-2.891259413411097	-3.135910931151968	0.0255248849586098	0.0143367474240462	-0.6251523235559225	0.7441691184341661	-3.163019053858958	3.595677484471281	0.002486238236189171	0.4246192492001709	-3.121049791995894	-2.868685594606538	1.801183226223056	0.02588227736485098	-2.119581340661293	0.3287234087914266	-0.009353298203077358	0.003432772122403067	0.7463459977131779	-0.6635092356670125	-0.106648781882916	-0.04731615095043065	-2.632505783477252	-2.713796516220595	0.975970552390229	-0.01272574102142685	-0.01661182599044992	0.1135908335028808	0.1398792958456229	0.153797749629921	2.877667541943602e-16	-4.220990323514867e-14
0.08	-0.02126938384297732	-0.03030091522196321	0.08727203934700302	0.3058062814109215	0.9064885201434533	-0.001129702505004469	-0.2204641926009379	-0.07326339270568344	-0.1017697784205271	0.4213912917624572	0.02978243996598967	-0.1121843899923785	0.01215628170224262	0.03275044004893942	-0.09016128920873219	0.5542900066951318	0.2266813172612315	-0.5542900066951318	-0.2266813172612315	-0.4029356141848023	-0.04041477238193796	0.02620223413547474	0.05264790830391446	-0.145871643132099	-0.04370481235089077	-0.1378171055687056	-0.05327246800714595	0.527240986450956	0.898593282431334	-0.02276999205674831	0.003069816227884571	0.9339245453304644	0.08073057177909916	0.6750330482219737	-0.7275106162045106	-0.6825615498075092	1.716470201543681	0.2345883487412138	0.1211366959035879	2.162899454882266	-0.9842846415737786	-0.1093973485598543	-1.823511516541204	1.093909541893642	-0.7916177446909642	-0.06387149549528673	1.145406632275348	0.2737562198651241	7.372376523678987	1.463761117090588	-7.372376523678987	-1.463761117090588	0.4979173209027274	-0.354924650085814	-0.00326126234283309	-1.494639069039404	0.3891063010262584	-0.167745035806679	-6.328692930321901	0.5303843571067006	-0.3636288937603351	-1.140833666712113	-4.054093342613887	-0.008620321572205306	-3.074775231111499	0.0619560611438058	0.005347642591891661	0.01348989160783984	0.003178081703599976	0.0118368421185469	0.03944936224548293	0.02762125383869685	0.01709525938450789	0.02356256962804788	0.001041458521372677	0.02964210077282358	0.2999686155282895	0.3180722950090383	0.3403738652485204	0.3620230685189048	0.06940440639433318	0.06281908912487542	0.001022214143290619	0.04141212767393353	0.00123945913847025	0.06721755627877561	0.001096013302122274	0.06759635134273746	0.001011420068433349	0.03438967140392583	0.001001504731223315	0.03770349407242365	0.001000790919219291	0.03382430189506122	0.0525493694648909	0.05089862696505229	0.08426034275813687	0.1018564545570629	0.1209306337127552	0.1600777118413396	0.0031325269351681	0.02130031129301696	0.001013460142175255	0.01305920167909246	0.001250479021329794	0.01219646237573202	0.005391918852172712	0.007100781457050571	0.002723975724788344	0.00875509605396927	0.02871512292489153	0.05344814644119661	0.01595841011089952	0.05852277395958885	0.2603638766519151	0.2494216300166799	0.001143953935838141	0.03800020076293088	0.001097488945693986	0.01233774833178651	0.001006287355431687	0.01663924587298421	0.006935327301940492	0.008164432115383412	0.001006371894407686	0.01898995935049815	0.02802477765047456	0.0505999124727919	0.001017099600483969	0.03405266755575751	0.02524664408579897	0.02222586990439154	0.01912699774330195	0.02224884121427175	0.001000448747926505	0.02034532502893116	0.001023411815361606	0.03227056915675467	0.4028414910914135	0.4168953064053796	0.001015012491621349	0.01517608979674297	0.001894528431102362	0.0320702437532548	0.113141792706926	0.09781584511411477	0.1198765047711193	0.1068187099679296	0.1164053274664683	0.1057704097140337	0.1443457821100761	0.1616631594554667	0.2241988157923776	0.2161507419402492	0.001005337071733217	0.005958977029430752	0.001009610862025326	0.001008069038582618	0.1602405019699956	0.1013824931470168	0.001003000068687915	0.04069316463957161	0.001003218715413407	0.0293212394812567	0.0521844912254297	0.05556510536982427	0.00100422286735113	0.04181474583304107	0.1751324329289251	0.2009237204413631	0.03495299223627716	0.09771621631590681	0.1519904237028156	0.1756176382820131	0.1622370539603697	0.05377254088241992	0.1614740740116687	0.03890835793131356	0.001000291175870508	0.004825326993296956	0.001000805825294106	0.00681373631552726	0.006744723522761851	0.01527365584350021	0.06892294613245445	0.07169251012463136	0.2834678729891489	0.2749817060970621	0.1226704520852875	0.1606423561684115	0.001020441467513258	0.01127580934358237	0.008917258103241295	0.02095708304544407	0.1869244994751876	0.1276700083977022	0.1654082781118061	0.1444973066438247	0.02928338135557184	0.04730473138553281	0.001002096006933688	0.004928196884432529	0.1469834244047243	0.0609736251135243	0.06774246229851577	0.08780385819917948	0.001003733098804922	0.004921862927121845	0.001006018312177184	0.0192990570734265	0.01620120592462408	0.08260251659902156	0.09711865027478037	0.113823026487065	0.0121333638561744	0.002444371014833355	0.00266488061104018	0.003948510289248822	0.1404005000393266	0.07299461160296621	0.2582955066523718	0.2798789065419675	0.001001154465544424	0.06497525884796354	0.001289277794017549	0.01500110021703649	0.001002695365109995	0.02884705654393433	0.001001119502174425	0.01180839277382243	0.001000355953489488	0.01411629707724038	0.001000721194492189	0.0164811289810743	0.0001026147738084649	0.01848343673771012	-0.01237338916837547	-0.0004761243969175144	-0.05567628113617654	-0.0442595417176857	-0.009253969611796054	-0.01475978099845126	0.001006148959627122	0.001002908069113644	0.005590366861905155	0.001605689467904874	0.001006711660458432	0.2323562313917328	0.3164566297102097	0.05068468085696649	0.001014140546837098	0.001139800496340062	0.001186343897824824	0.001018253341983609	0.001001308014994536	0.001000641829983105	0.06121758116793782	0.1315575281763199	0.189049563542691	0.001012594756744857	0.00100570041626879	0.001001572586383687	0.00104250113775887	0.001034300489971451	0.001005353222463067	0.001003049667088588	0.1743036429921988	0.001268495247835493	0.001021615658515764	0.001003040914543212	0.001021600898428086	0.001006712504511402	0.06254474361134119	0.00100872130070544	0.01472600112623953	0.0104718990244929	0.00100041564802172	0.001028748528680066	0.3860932650144544	0.001030190788541369	0.001006371994534996	0.1231107439252047	0.1308013218790976	0.1264633549470315	0.1894274763296128	0.2573628686667289	0.001009624655906671	0.001003723239972224	0.08395283463347675	0.001002573082552586	0.001002084531308068	0.05512120688367159	0.001005156261655375	0.116343865891259	0.001019641084228712	0.06789127586831514	0.0103353070852631	0.005230995964988085	0.001000325291648148	0.001000890398849356	0.001004091124126698	0.07138227600984003	0.2136825943665811	0.1766915802230555	0.001031828189096779	0.01871552179542166	0.001027764203992347	0.001006243749299734	0.06549986294525809	0.001002605227915362	0.06205489286799436	0.07349812806569114	0.00100524924609549	0.001006793105410099	0.03164063559629473	0.07650145143850466	0.001004734036350325	0.001005401943925294	0.001002181253691123	0.2059508473913479	0.001000747684218225	0.001001101591663165	0.001003886474482284	0.001001587556411516	0.001000511355960343	0.001001033366740634	0.003543758693158779	0.01633802853951985	-0.01297835312345699	-0.001243910110861336	-0.05176154063182	-0.04755305230967926	-0.01083572350057668	-0.01913076706076708	-7.546139560536392	-1.648771379974871	-0.3488257721828186	-0.1597224822503236	-1.35249717866786	-0.7903454889218571	-0.06502069367954351	-3.337778140810565	-2.21936747657807	-0.8234828793574498	-0.1511605972538486	-0.0007180506537946111	0.02812839872241354	0.02683948790115745	-0.01501497241006183	-0.004792425090263474	0.3494916451662624	2.254873347426485	3.527722921469408	-0.1882833544795706	0.03496163813174297	-0.04477276262614407	-0.1807023832833089	-0.1292252384404612	-1.577294378002343	-0.5803673933077492	-4.295271257449777	-0.03607935770674788	-0.01199361429783515	0.00181755448017835	-0.09819987915866843	-0.01269083642225486	2.344945997861485	0.03613116830033165	-0.4727917979837177	-0.4770893591968242	0.07015547088433258	0.2578531205366731	-2.90627862108047	0.02192241010643571	-0.1039308006754967	0.4534373816607321	0.488056221246027	0.4436510724204136	1.422609033808961	0.1908249384974499	-0.01699135995668225	-0.0236472746745969	-2.671745948618825	0.310879607865103	0.3146337965099333	0.1894938853328243	0.1058584961456262	-1.689650600804272	-0.9240125571895189	-3.29661454708281	-2.890703986709695	-2.764079047324602	0.0218449012238037	0.04827373850637939	-0.1458691582441708	-0.3115489795599684	-3.136206490679809	2.825472239796691	-0.006206440217962018	0.582176464074299	-4.310187546507236	-3.725186824381316	2.726714945248267	0.04650330255363016	-2.02582394022673	0.195692696476636	0.05890750399135431	-0.001943867826128222	1.172784271158632	-1.06019958339783	-0.2581147975066652	-0.09415012562748097	-3.482911273549247	-2.35832323096435	1.279972393517679	0.008575834533332573	0.003831541768759109	0.1228945872210835	0.1529492566130123	0.1731060552707988	4.925098303943743e-15	-8.956684845853001e-14
0.09	-0.01463433427708148	-0.03726412782142461	0.08048984426418344	0.3227317896342499	0.9088960612294548	0.0001124147361616366	-0.1968324352279816	-0.08264937131676903	-0.1014737660835386	0.4028047107426889	0.04063770558916151	-0.1181416940708682	0.01107157948519802	0.04361424570950827	-0.0873468206519281	0.6287138137485804	0.2403863832568543	-0.6287138137485807	-0.2403863832568543	-0.3971227995796667	-0.04381582312518521	0.02611579992854544	0.03794314609547905	-0.141999773378566	-0.04509864356779802	-0.2042155506609361	-0.04529872354954943	0.5239230454309809	0.8860569787207114	-0.06435696488055218	0.002866653609507999	0.885047893152701	0.08061007853719571	0.6431280991174178	-0.6680668014922324	-0.6594128437225728	1.668383495905799	0.2446167832154353	0.1260390216956531	2.545582498694688	-0.8982191635390051	0.1907454424983521	-1.886320263971309	1.072621703900473	-0.4248274962371127	-0.1421465985762637	1.028729310130073	0.2759068485638043	7.45494996610861	1.268478326625416	-7.454949966108714	-1.268478326625407	0.6610364992119987	-0.3250378486386615	-0.01386296736824701	-1.445416684004597	0.3851662760339747	-0.1126252736065883	-6.679080706343997	1.02805271943746	-0.2977128666194226	-1.361563827399547	-3.771903560578045	-0.02877300949309856	-6.522451140670563	-0.07608075530000948	0.003233796695127706	0.01159680781251884	0.002115575216444712	0.01094278506260032	0.02319652491103435	0.01724038968188802	0.009608115373772916	0.01728379656605805	0.001024594741545339	0.02910051922061313	0.2733007365095146	0.2841005409900966	0.329101728849261	0.3387411501237503	0.06032552659052856	0.05577988246968238	0.00101835541171549	0.03991862657756127	0.001184780061072999	0.06715793370471615	0.002823594226466072	0.06858122802139401	0.001016456020872519	0.03469145541339322	0.001001408734088507	0.03791541860426404	0.001000717434659381	0.03415462810582801	0.05485321639308603	0.05229870818198053	0.1087347187871112	0.1230968719657442	0.1663989853928359	0.2034559764808102	0.002096435709464333	0.01997447803813238	0.001010166487750914	0.01341262268454564	0.001128574432158822	0.01152502556368945	0.003271402239595153	0.005887626223890934	0.001896259170963199	0.008044832328993966	0.01567840838552129	0.03963055589316929	0.008791293199855185	0.05309958912254183	0.2250709729377177	0.2075605705262193	0.001172553548876617	0.03767100402413109	0.001060851630334254	0.01200883158210763	0.001004747696501608	0.01667799709835422	0.004061184178854306	0.006405753551898664	0.001006767443634044	0.01887618598153687	0.0473313429213211	0.07331816189289087	0.001013188117225156	0.03442992829232997	0.01889311777503446	0.01765985225162324	0.01385089992970213	0.01786401525924381	0.001000435687769744	0.02122093963805534	0.0209728142479651	0.05105837428511602	0.3928747368183119	0.3870658831793694	0.007644040812920047	0.01997055302579044	0.00145943371632409	0.03112429035445341	0.1171084985052892	0.1013599199686472	0.124221405501607	0.1106455927335303	0.1203520303230138	0.1092048094200386	0.1595374457160819	0.170850956978655	0.231669510684129	0.2151180794366504	0.001012493071730408	0.005965653419415162	0.001006744171830973	0.0008385860836885411	0.1297184984056751	0.07907553558468182	0.01797010109611309	0.05835261432662498	0.0309343594073762	0.063818670030285	0.05243857552808916	0.05607402775051191	0.001004882632477894	0.04280285868590301	0.1462951846478846	0.1813590127099051	0.02572067725116187	0.09161567308753872	0.1133400698193066	0.138534195668051	0.100836535383055	0.02871772925080472	0.09879749578584936	0.01625599385844833	0.001000315604497422	0.005089243978322917	0.001000869805272434	0.007154428243737745	0.003955903958064486	0.01308039811811311	0.06999667166731584	0.06950020598397434	0.2556492267142277	0.245025582939787	0.1418368299939606	0.1817277318497044	0.001027728482200645	0.01136145967279439	0.01715785288481142	0.02856027153314669	0.1148216694708945	0.08528021859414792	0.100176648927109	0.1050356839928647	0.06463947508806452	0.08765006263962305	0.001002454763975661	0.005471238729546571	0.1112911264720456	0.04368890964050869	0.0694698888539288	0.08854910364798223	0.001004832625868354	0.005214974317791336	0.001006698694346634	0.01928960153389096	0.03211388469266341	0.0959222100615784	0.08817286469242311	0.1051221231325854	0.007022232031402588	0.0007512740376404004	0.00185368721300603	0.00323571629883952	0.08353307568363971	0.04046923330412389	0.239917840858121	0.2579292782212421	0.05351759394582088	0.1191910294709455	0.005292453759056958	0.01794491572458784	0.001003569252617039	0.0290030059589727	0.001001529870245271	0.01302904420298477	0.001000500290043312	0.01564895223550301	0.001001012173877562	0.01822122483029035	0.003094855738677323	0.01617180034116585	-0.01289854040480348	-0.0007834574563837424	-0.05125408576634745	-0.04718879234192219	-0.01072261157949282	-0.01700549716075921	0.00100514857102041	0.001002540303292317	0.003297067984375383	0.001307873105946585	0.001007323252001058	0.2123986867605902	0.2970094104027067	0.04705060678678263	0.001014507759492388	0.001117705960296881	0.007541142689758154	0.001024610676692314	0.001001309524609716	0.001000640227003109	0.05465457290709231	0.1519111095169096	0.2771439049565794	0.001010346005041425	0.00100761725270678	0.001001656556088276	0.001030230552045387	0.001027206006259416	0.00100500683114074	0.001002879779828536	0.1485304875834117	0.00114634569627212	0.001023641081649663	0.001003233793067407	0.001014018976736624	0.001007573855475151	0.07635798517908227	0.001009452425320623	0.009259459370071927	0.005989286164085495	0.001000427552446293	0.07789900115048286	0.3582185680933381	0.02615744247913523	0.001004653884182125	0.1225884212793847	0.1303998738424611	0.1257603565421368	0.1775389073209074	0.2337975709199611	0.001028668237851614	0.001003792608211936	0.08109089251162427	0.06615792985787947	0.1177338339784553	0.0507122464881016	0.001005918650239835	0.08634029649476155	0.02675830578771625	0.04377607402054381	0.005668719991330607	0.003116213087880876	0.001000354339521976	0.001000975297037758	0.001004340081615801	0.07138182425707294	0.1935929826324977	0.1647924845061139	0.001038260505777151	0.03240170759094965	0.001014968270902133	0.001003685661231615	0.1437535490337438	0.001003016691692605	0.05400418943828829	0.07013132694627536	0.001006592523185854	0.00100792596323849	0.06583226171670081	0.07535589764480963	0.001963871519480307	0.001005268360022106	0.001001216730672426	0.2062645583912318	0.2114750164257953	0.01668751433676061	0.001004979747066034	0.001002269446193284	0.001000768220184774	0.001001553260266022	0.005727974339928549	0.01372718138587428	-0.01335984146676114	-0.0007224283922955176	-0.04642592650410744	-0.04982663499197584	-0.01210076401034203	-0.01755099740304712	-7.889505962212267	-1.971001338773352	-0.08568261655058347	-0.04114177458094905	-0.7769645903616342	-0.479426114413585	-0.04568582015575293	-3.374779566669261	-2.381217638624299	-0.6013809812659203	-0.1437487655044351	-0.009843134868698001	0.1608582922425808	0.03267060442255685	0.05206973688050789	0.06522087727977612	-0.04386455340654276	2.001118116798837	5.065932560581596	-0.09167822049487281	0.03560029523538347	-0.07563239959199561	-0.07902870132499817	-0.03309382376953195	-1.127819833704796	-0.4577418675560486	-3.980043553634003	-0.03127986951034577	-0.04095611181699065	0.005414880250080171	-0.1987177462735898	-0.01039058948081061	2.16403174848198	0.03907402510992406	-0.4374679657977488	-0.4096982705947383	0.1007013550232957	3.186246394662027	-2.996245791778384	0.8661041284375042	-0.0816270094398982	0.2548575686041434	0.27707325367311	0.2426676393456236	0.4469056112250376	-0.4004103177057192	0.01008375924718341	-0.01000807650582051	-1.798354666381033	2.978815862992152	5.928519150532359	-0.07323512255442231	0.09161071203143965	-2.13810729504599	-0.3858033733612504	-3.995753129303348	-2.023556355290552	-1.700107790209472	0.02909507832842534	0.02814656482262337	-0.229474815394163	-0.150733485262141	-2.844755693332762	1.416217805437987	0.02150816111217874	0.9047807729320625	-3.670473630688675	-3.767194293585136	5.341010310587897	0.06450999636078947	-1.432528634167972	-0.03674917235277506	0.0203794125783104	-0.0004585723440817825	1.466784899546735	-0.6986560479415312	-0.09699810552215894	-0.05129156089113709	-2.785566461201323	-2.020554712282734	8.377346782163215	0.4627795521638185	0.03237099107721443	0.1213043226497464	0.153419606534358	0.1750650439060512	3.089755942468645e-15	-5.748154526767298e-14
0.1	-0.008583797177424373	-0.04372094920789724	0.07437307493322827	0.3391689923847131	0.9113347941028886	0.001366123316227151	-0.1699099330473302	-0.09133393763437676	-0.09751195703974394	0.383814574951854	0.05114443646719408	-0.1211806284217238	0.00953179671748393	0.05335252245737345	-0.08490776509609391	0.7022403075992655	0.2518754086855684	-0.7022403075992655	-0.2518754086855684	-0.3897870662188146	-0.04691057635621591	0.02592822702168696	0.02375750839667536	-0.1381703450843526	-0.0459893991436657	-0.2659604120599815	-0.03343764991790001	0.5213316579908761	0.8714592708435968	-0.08838011003693362	0.00255913989022308	0.8070376037924647	0.07940843575759153	0.5581305549742068	-0.6262323736067584	-0.549476399434628	1.618809106970644	0.2408267062276806	0.1234549636834698	2.821048416421293	-0.8440021828782048	0.6237619928013943	-1.904222470754527	1.024202592865786	-0.2079437991641532	-0.1548876056272599	0.9203008497345644	0.1986736196711897	7.192913883126236	1.020553003708836	-7.192913883126236	-1.020553003708836	0.8025010720459699	-0.2936651476424871	-0.02348900232069318	-1.390814167113663	0.3806180091622025	-0.06712990759966975	-5.397976191684893	1.307850191917241	-0.2183181777862682	-1.553114500010955	-0.5413278091294087	-0.02949054175387356	-8.901502667606104	-0.1542738463963147	0.002165326271108681	0.01065840668344429	0.001581478076447887	0.01057294971408876	0.01325028357093731	0.01101618327810973	0.005572422121431045	0.01369370752102655	0.001016472252135381	0.02868058030184439	0.2483975559935588	0.2522125656018233	0.3149882843104415	0.3155146870229902	0.05358298849203766	0.05045101890786186	0.00101661063495323	0.03861296949416847	0.00114639077461267	0.06704796016718929	0.00684076470073378	0.07065374429226288	0.001022152927240511	0.03502614930098178	0.001001361515141013	0.03863828597208117	0.001000679909231548	0.0350159836413798	0.05311428264294972	0.05053355286440285	0.1306959833477365	0.1420369765428205	0.2255756144540466	0.2597564141361096	0.001574735460946292	0.01917084840316936	0.001009479343110167	0.01376876222932981	0.001067656536896721	0.01096145838769965	0.002193848531449571	0.005178206671023521	0.0014772666704707	0.007687893234279484	0.00872941941503317	0.03205982772506717	0.005077275897843465	0.05029849073937995	0.1920773882760091	0.1717587006841662	0.001125759807242023	0.03734420578358121	0.001043551166736503	0.0117752985718666	0.001004074738048427	0.01673718727111101	0.002599644344789168	0.005286438935205486	0.001007396009297712	0.01877561251836458	0.06353755818760465	0.09318710468890497	0.001011599042501396	0.03482920897987148	0.01289694706495949	0.01353538592388019	0.008912228009540772	0.01385842702665748	0.001000435116283461	0.02227403021105285	0.0664413357721397	0.08972626684052382	0.3770724108358064	0.3582375952166755	0.02316513165481953	0.03108085022018199	0.001240645004992294	0.03051036095735451	0.119199792684557	0.1029025960733654	0.1265999516195947	0.1123552334773718	0.122365627696876	0.1106125379122472	0.1638738801891791	0.1712403744878943	0.2278048207656446	0.2080814780163647	0.00102559556326144	0.005995794640248351	0.001005346230152301	0.0008127323044342518	0.1094385412338471	0.0652412177687388	0.05685890711914004	0.09542559256834635	0.09806813606405675	0.1347649592366366	0.05056183617627245	0.0543898886515509	0.001005593734220571	0.04364389282576334	0.115907338150691	0.1598652475492702	0.03292615057361972	0.08820600315113876	0.0788194389866748	0.09818899262407144	0.05907396394968126	0.01523545346306476	0.05728552218735054	0.006231921667903406	0.00100034234392757	0.005370360210806127	0.001000944249683969	0.007542305965717965	0.002542185279766585	0.01195031096439922	0.07059267975660916	0.06820140768557442	0.2299103236612419	0.2182918411792558	0.1481590254716263	0.1894590104566929	0.001034587852683581	0.01166940566686245	0.0278839177858309	0.03837908929340222	0.0669353778298655	0.06420647145422698	0.05771216415972372	0.07715228901663418	0.1164791365366307	0.1540981176976541	0.001002839887487727	0.006266495409480678	0.08564106107511964	0.03229486283433031	0.06893145401357512	0.08726676343939001	0.001006054086646776	0.005742743947403894	0.001007605425844272	0.01927965898071591	0.05601281412841531	0.1114508241538361	0.08249157436013077	0.09947640631936547	0.004872444829921925	0.0001745387525855361	0.001446519113633194	0.002865021302690988	0.04747234844350862	0.02201524087929762	0.2279972810553403	0.2396887667142776	0.168225524870715	0.2088054955129179	0.01499530143543365	0.02190853696405037	0.001004552886432426	0.02959472936224488	0.001002076067850234	0.01423585170758458	0.001000700919128433	0.01718144583782444	0.001001417668482407	0.01998546844586809	0.005548413158119814	0.01366069010655404	-0.01332791637938502	-0.0005382473305181452	-0.04622294455790197	-0.04968093100481469	-0.01205551924191823	-0.01670088944303643	0.001004148182412365	0.00100217253747058	0.00100376910684561	0.001010056743985592	0.001007934843544005	0.1924411421294477	0.2775621910952035	0.04341653271660926	0.001014874972147677	0.001095611424252033	0.01389594148168829	0.001030968011402229	0.00100131103422508	0.001000638624023197	0.04809156464625112	0.1722646908575026	0.3652382463704719	0.001008097253336383	0.001009534089144716	0.001001740525792848	0.001017959966331903	0.001020111522545521	0.001004660439818864	0.001002709892568811	0.1227573321746247	0.001024196144708788	0.001025666504783758	0.0010034266715916	0.001006437055045161	0.001008435206438893	0.09017122674682389	0.001010183549936552	0.003792917613913419	0.001506673303676481	0.001000439456870966	0.1547692537722914	0.3303438711722253	0.05128469416972652	0.001002935773829255	0.1220660986335548	0.1299984258058246	0.1250573581372421	0.1656503383122152	0.2102322731731857	0.001047711819795159	0.001003861976451649	0.07822895038977178	0.1313132866332079	0.2344655834256035	0.04630328609253256	0.001006681038824282	0.05633672709826409	0.0524969704912092	0.01966087217277249	0.001002132897398115	0.001001430210773669	0.001000383387395752	0.001001060195226184	0.001004589039104901	0.07138137250430117	0.1735033708984143	0.152893388789174	0.00104469282245963	0.0460878933864801	0.001002172337811921	0.001001127573163497	0.2220072351222252	0.001003428155469802	0.04595348600854843	0.06676452582685956	0.001007935800275409	0.001009058821066955	0.1000238878371012	0.07421034385111654	0.002923009002609631	0.001005134776118918	0.001000252207653736	0.2065782693911157	0.4219492851673725	0.03237392708185806	0.001006073019650233	0.001002951335974996	0.001001025084409202	0.00100207315379141	0.007912189986698303	0.01111633423222872	-0.01374132981006528	-0.0002009466737297282	-0.0410903123763949	-0.05210021767427241	-0.01336580452010734	-0.01597122774532474	-8.088762859836102	-2.519178313055672	-0.1578892389335131	-0.05487814076332282	-0.5211656280617423	-0.2526086855302016	-0.04069216699119931	-2.921022414676898	-2.208276417699232	-0.4814142606829387	-0.1135917946579293	-0.01078824334730884	0.2456563171648882	0.03342146352540275	0.08717359478528419	0.1014134398667328	-0.2835556617349224	1.794810781105467	6.112157524635183	-0.08384263049521846	0.03550534599792757	-0.02319883541558446	-0.07995524722481262	-0.05856031238834709	-0.3279219020173063	-0.05595010253072703	-3.083433327768279	-0.03559965805677425	0.00708313358982385	0.005905343957541699	0.02967291019964911	-0.010050855294607	1.775084673044514	0.04053515849416198	-0.3844815329786966	-0.4012418147085022	0.1056506636589931	4.23387060594596	-2.706051568417209	1.285089203175254	-0.03752600033500055	0.05315763169787471	0.06460781689418418	0.03831682966115538	-0.3370669689808347	-1.009962844839937	-0.01229839378677041	0.005078560453369224	-0.9772179993404344	4.193585318798714	7.604405527974581	-0.2491184105969601	0.0764427535452968	-2.075462086639631	-0.3858378987958975	-3.948966633086303	-0.5761968179346459	-0.2384206708605426	0.02528475071524636	0.05771089726033822	0.06676495609052481	-0.132847811108547	-2.491730211331017	0.1546528249358	0.03825269275327236	1.025302318584893	-0.04697901378062719	-1.409541289435423	7.947259706036532	0.09694626951765731	-0.8476902068595779	-0.209824435002375	0.1058391517800187	-0.002041270610725905	1.614568397098808	-0.4491622751459136	-0.0348424590790443	-0.02573032677532041	-0.6686340987460387	-1.616499868212157	8.359711477315731	0.2125369809155663	0.09098633941554617	0.1201258023085786	0.1529169454247734	0.1779356085431341	-8.547182172202878e-18	-9.895315556964582e-15
0.11	-0.003576455966002507	-0.04967069881681301	0.06968813085667887	0.3551113633645002	0.9136907018861771	0.002554951751507893	-0.1406740710589608	-0.09927167823506383	-0.0885569777952057	0.3648492329044526	0.06086609549609549	-0.1228168845749015	0.008117915640652066	0.06189115543696717	-0.08356216973795526	0.7722423981166708	0.2608184960312283	-0.7722423981166708	-0.2608184960312283	-0.3811368567851433	-0.04968606697535524	0.0256498886855861	0.01007531138977651	-0.1344082041396662	-0.04649060363764809	-0.2992493769880658	-0.01956621646556704	0.5196179730003966	0.8552247742551949	-0.06500077508400104	0.00239295192396405	0.7222514972611088	0.07745525365792669	0.4447684373366955	-0.5565444852326016	-0.383488417894171	1.57018261463555	0.2310076162185096	0.1132294759855718	3.021787857924854	-0.7263473859372357	1.150652964397761	-1.890886264494559	0.9098285451802226	-0.1353748974622963	-0.12778872884419	0.7811542654379393	0.06620978390154492	6.792906687431571	0.766795131448789	-6.79290668743157	-0.7667951314487892	0.9228182180199862	-0.2623871577007499	-0.03283673284312587	-1.346921625510276	0.3718897819761241	-0.03518604592910685	-1.397731743081319	1.453383788817214	-0.1149421858066449	-1.688575873867139	4.775509823584793	-0.004790389675730286	-7.986661657556903	-0.227646278812815	0.001597270796577552	0.01020287124646565	0.001297842471924146	0.0104728627643333	0.007357815089197018	0.007389269384488703	0.003351441647656288	0.0115511392116069	0.001012343037051591	0.02837425668287398	0.2258157955969161	0.225550992709339	0.299305122680509	0.2946281882852244	0.04955789151461126	0.04730105851922584	0.00101872300248429	0.03758711250945918	0.001118928599957668	0.06690148509655912	0.009099935436406381	0.07221297364765049	0.001025918749600717	0.03535617869636635	0.001001352473650957	0.03970725760702935	0.00100066870233398	0.03623510951726766	0.04871177347832684	0.04670009687166114	0.1450933022758076	0.1550771282371105	0.2785502217650925	0.3109717450668216	0.001297158246163558	0.01864938298127947	0.00101095226740774	0.01412859227839775	0.001035465322333049	0.01053856832526208	0.001618104319259973	0.004713280695804272	0.001253433068471297	0.007513384423369076	0.004987835434333862	0.02863015961802701	0.003092909806646969	0.04939204842933573	0.1638722162894282	0.144196970422736	0.001073792563926975	0.03684377398927525	0.001034786013645545	0.01164673882899543	0.001003896526724185	0.01682467257688714	0.001820544355612232	0.004528399233744232	0.001008044344157219	0.01869876892005828	0.07843504243895502	0.1099163620547683	0.001010937970573162	0.03523473579414386	0.008155832139938904	0.01022453178812818	0.005265379493339634	0.01083047445615668	0.001000449462332729	0.02342500324964901	0.112669355879592	0.1328602901223693	0.35802157240674	0.3328024091831251	0.0352405523462958	0.04261596294818479	0.001124092738374016	0.02998997333307556	0.1204189691524148	0.1031056349048544	0.1280210484996284	0.1126199670856557	0.1235213730520045	0.1107395043688238	0.1594516905962134	0.1636946708912689	0.2168822129036629	0.1955494585582589	0.001030588517554338	0.005993525800382244	0.001004871619048583	0.0008617107069432236	0.09979346250263597	0.0582745647410665	0.0866381792584303	0.1248524367125402	0.1353759480418837	0.176495812403465	0.04674491347999506	0.0507063429519541	0.001006036163500505	0.04433180875097272	0.09188421553716149	0.1432091785463421	0.0356008133076638	0.08185055315514918	0.05068791756546474	0.06537496942642901	0.0328768451971176	0.01345834307380153	0.03183352107629826	0.007418776281932801	0.00100037432727251	0.005672793184169413	0.001001115899124898	0.008025178200841847	0.001792787458378164	0.0115034170261392	0.07226911650604083	0.06798422231052603	0.2061675042947105	0.1946356982824241	0.144126300086641	0.1855997088759535	0.002856717160899031	0.01399080824240266	0.03550949830457951	0.04528125186189189	0.03872492099652343	0.06564842235719381	0.03208375719967369	0.06947993400804289	0.1477037670119148	0.2074408795367076	0.001003925282733264	0.007378358881725468	0.06877940718046091	0.02502627613955725	0.06652083237780268	0.08426449710336603	0.001007748571556523	0.006460600083859291	0.001008232425039	0.0192739918541564	0.06858598016514088	0.121410597011858	0.08075157707781934	0.09712950015054711	0.003979425846774662	4.812079830853343e-07	0.001230849021929818	0.002657839349452905	0.02617494429545957	0.02061547837241064	0.2185648577308681	0.2254316043125711	0.2239882146114765	0.2347170751839605	0.01926041607772301	0.0196501992809393	0.001009776102916637	0.03076664208780908	0.001002363808993819	0.0154540565372718	0.001000813696538655	0.01871919776014442	0.00100164584572001	0.02175898315565014	0.006643602966065687	0.01102347747726269	-0.01370626320370401	0.001050354242014138	-0.04188130635884242	-0.05157259521861316	-0.01329681432317745	-0.01566105143178205	0.001003999272501629	0.00100215406669194	0.001003224787014206	0.001007698638312293	0.001008139447062748	0.1783852994941616	0.2601087684544919	0.04562817572989797	0.001026037214322011	0.001085871628402853	0.009471643996057334	0.001028881988400419	0.001001370164622509	0.001000672620830068	0.03922238034370293	0.1620230887299561	0.3834344761235993	0.001007546058669732	0.001014981986290639	0.001002142517903879	0.001015848719996125	0.0010202079960947	0.001005102902817076	0.001002988799258424	0.1127340834800766	0.001015879820302504	0.001025660195757712	0.001003951686541996	0.001005459256514579	0.001008959227823207	0.1042099916115268	0.001010306199864097	0.002408904743751512	0.001273843657582357	0.001000485488743225	0.1925313869419321	0.3069515477555615	0.04703570299121008	0.001002526318525959	0.1223131910224934	0.1302428412449831	0.1253612057561521	0.1407778431061844	0.1864337704948212	0.001025693721653254	0.001004814041812845	0.0929351671612996	0.1190621727395519	0.1461821224870005	0.03849476168393512	0.001006340537690239	0.05914190056621752	0.02677339002119702	0.01033658493480591	0.001005169466663199	0.001003182973483821	0.001000428106598745	0.00100149279500074	0.001013352145481244	0.07708663921307639	0.1564329960833272	0.1247360239607779	0.007904294138324056	0.04274176021960949	0.00590440893008569	0.001010641458145722	0.1684078427355234	0.001006431128983146	0.0468822610879861	0.06054518487846957	0.001010845608674521	0.001008737820886713	0.07061717054366355	0.08206418676272144	0.003135421612832055	0.001006934967477107	0.001000321186120861	0.1977480280972318	0.2149149564229922	0.01668879505988435	0.001022944091601267	0.001002419511805238	0.001000851508255663	0.001001722673640457	0.006723923157481073	0.008311979443986796	-0.01405655674292435	0.003639996547131317	-0.03817246334572463	-0.0530421614678464	-0.01448291724695327	-0.01437307236969113	-8.191824219180637	-3.063146501248625	0.01934192819947565	0.0182926578632358	-0.2386074738935545	-0.1743221424106383	-0.02274513327167854	-2.421127532547421	-1.974944460103973	-0.1693585373002919	-0.08929639832729233	-0.01704793690587266	0.07254399909550902	0.03275006364521533	0.1243745101517744	0.1402644029344113	-0.4751430907701149	0.8069182855767202	4.183022381307477	-0.03115447563359226	0.03661545603852323	-0.04889052895193272	-0.02534281072954635	0.006555684299928092	-0.3091088527851206	-0.09213944994651535	-2.425798157036859	-0.06723709854834765	-0.02121613634732973	0.01107059208439002	-0.1242235869397863	-0.005960698888126192	1.576972418498765	0.04068841282031462	-0.2782402771696911	-0.2203730665229745	0.1220914210706975	4.317971012231386	-2.387937419734499	0.9823723303453205	-0.06074497116121981	-0.0115819337011568	-0.00994295213119476	-0.01315882272433073	-1.159153991527832	-1.489096633010664	0.004231318789893756	0.005887259956430926	-0.4118064184261665	1.740704267975058	0.9389662499422055	-0.4734824185702007	0.05956804446440465	-1.291045334355241	-0.8103299171930544	-2.583284706501614	0.08995557941433543	0.3440474055350268	0.0332689570495712	0.04592566945805355	-0.0896801975889738	0.07080670784511112	-2.239663537956939	-0.9357177199746572	0.3977673961357068	0.3891740099700285	0.01571510973656089	-0.4574612666669347	2.680992337041987	0.122861667849594	-0.6009930110775066	-0.3873732895427336	0.05468291365018935	0.0001054886029804169	0.4322208823282618	-0.03717555414989454	-0.004337842010051849	-0.01567752034738264	0.1773193317641997	-1.250894796249932	-2.268620640712004	-0.5313579832518159	0.1416296183725333	0.1234186874383356	0.1546393599022599	0.177425492277419	-1.571891329257739e-15	1.975424305339787e-15
0.12	0.0003401865698404573	-0.05470837765367351	0.0667837865349666	0.3705829951903997	0.9159680017430282	0.003609087888194678	-0.1095608983553875	-0.105516914326682	-0.07483051558595813	0.3459560431465875	0.06913499401611305	-0.1242094756907877	0.006978019758517811	0.06885017815120668	-0.08366828277916383	0.8378064906894311	0.267185924635057	-0.8378064906894312	-0.267185924635057	-0.3714251537918175	-0.05217740314053839	0.02525833100595613	-0.003206851938412352	-0.1307309574008096	-0.04673462115729791	-0.2966733459045947	-0.004631028336198732	0.5192223469647818	0.8377919322422972	-0.00170361308786076	0.002442465333152111	0.6486855102634905	0.07502983607581129	0.3399908198584264	-0.4438182191957091	-0.1933564484671998	1.524661276193103	0.2251051209401969	0.09651650396467874	3.196510559462096	-0.5055012810644216	1.57805858574326	-1.889792012847242	0.7336504910890183	-0.1592107917058489	-0.1000905666858171	0.6043787966636492	-0.09166806019819615	6.305314294197225	0.5054212553425923	-6.305314294197226	-0.5054212553425924	1.014799783974552	-0.236834256851237	-0.04613287102617228	-1.310807431371397	0.3636391679961823	-0.01569251277360918	1.775023010626207	1.520601127324307	0.0452936131844492	-1.792783584910304	7.442237599512121	0.01364973333554584	-6.657478760858587	-0.2487209428864237	0.001312473908081429	0.01009644078066776	0.001155878466289436	0.01060744101237353	0.004323290846589393	0.005556227335616983	0.002227546228440977	0.01023892135167558	0.001010381761595852	0.02818222610703493	0.205878058099199	0.203593307576326	0.2828178622425983	0.2758973752159101	0.0483685435947202	0.04664823375673547	0.00102536241330254	0.03687270560675564	0.001100328858730662	0.06673617810652896	0.008054533965553716	0.07223171317783054	0.001026757275731263	0.03568446353576016	0.001001377535464964	0.04108085173406507	0.001000680108830325	0.03777832505253943	0.04221157225481142	0.04119053996986656	0.1494370422739152	0.1580493168108389	0.3172692905962126	0.3444591361582644	0.001157962852748619	0.01833367845548092	0.001014413640485555	0.01450416719455741	0.001019576287335335	0.01023342077106103	0.001328454486258807	0.004425093198222892	0.001141487259042021	0.007476949602151434	0.003082006916998292	0.02685570800147674	0.002091162751820211	0.04911967993108155	0.1419336177002116	0.1233050288930469	0.00104365448966147	0.03594445585773561	0.001030402106245886	0.01158255476125465	0.001004070105760269	0.016948176610533	0.001429125193343986	0.003943112467452075	0.001008630490549585	0.01864354184987125	0.09262757175896798	0.1248506654262925	0.001010668951155747	0.035645341405478	0.005035376104935655	0.007959560720526527	0.003291580583700338	0.009130478353571662	0.001000479659389845	0.02466680817267599	0.1526196171228775	0.1745864263213165	0.3372986484016597	0.3103398111931526	0.03943724830904623	0.04993707658548865	0.00106560605157863	0.02941159260132147	0.1212359740408922	0.1026903160333205	0.1289600138987915	0.1121907372968718	0.1243260907136724	0.1103446557701909	0.1469119047440248	0.1483156898336658	0.2010505869130931	0.1784464336315623	0.001022069659063552	0.00592815487557451	0.001005110704023591	0.0009538803017230726	0.1003423744001083	0.05709121315557261	0.09711804582589541	0.1312180930865475	0.1195422106777992	0.1574883071265029	0.04105348579501534	0.04520240649519027	0.001006086931419785	0.04480380597440783	0.07868394031240408	0.1333384684539804	0.02478098222300856	0.07349784847145689	0.03004008510533044	0.04713436449285054	0.01806959493189091	0.01441818183799814	0.01749240161350982	0.01047798601597593	0.00100041268179975	0.005997081613640692	0.001001418090142317	0.008602061748751458	0.001421193133707335	0.01148597793569106	0.07571496336458279	0.06924546127740157	0.184349329268304	0.1734952670216848	0.130329138201767	0.1705605644793802	0.007170260664947792	0.0190595450651956	0.03790027119430453	0.04684344578994259	0.02488673673897643	0.05812769195620972	0.01763598680534506	0.06135243259561354	0.1438960894097027	0.2069119579438514	0.001005969945898863	0.00867243362483862	0.05945774630460485	0.02037568503313066	0.06239579149429392	0.07958440850172908	0.001010051012759934	0.007175418983190752	0.001008385188617159	0.01926572161829205	0.06215816505679923	0.1211919359568554	0.08318146107460028	0.09839376332572489	0.003634970719497032	4.060690124115726e-07	0.001123847242431791	0.002552041766241677	0.01438832851049761	0.02133438220249257	0.2092652308258929	0.2143516271068642	0.1777218893896948	0.1816085807465818	0.01379567472570972	0.01393830798473336	0.001020825984304922	0.03239198998320047	0.001002241559362292	0.01670229593254072	0.00100078322406268	0.02027435145313041	0.001001584546947015	0.02354714146869934	0.006216488349236162	0.00827483674200429	-0.01404253010038313	0.004140516913432248	-0.0384888609387079	-0.05283111248559531	-0.0144553211681642	-0.01424900184427489	0.001003850362590892	0.0010021355959133	0.001002680467182801	0.001005340532639006	0.001008344050581492	0.1643294568588755	0.2426553458137803	0.04783981874318669	0.001037199456496345	0.001076131832553672	0.005047346510426377	0.001026795965398609	0.001001429295019937	0.001000706617636938	0.03035319604115475	0.1517814866024095	0.4016307058767267	0.001006994864003083	0.00102042988343656	0.00100254451001491	0.001013737473660348	0.001020304469643879	0.001005545365815287	0.001003267705948036	0.1027108347855285	0.001007563495896219	0.001025653886731666	0.001004476701492391	0.001004481457983998	0.001009483249207661	0.1182487564762297	0.001010428849791642	0.001024891873589605	0.001041014011488231	0.001000531520615483	0.2302935201115728	0.2835592243388979	0.04278671181269365	0.001002116863222664	0.1225602834114321	0.1304872566841415	0.125665053375062	0.1159053479001536	0.1626352678164568	0.001003675623511356	0.00100576610717404	0.1076413839328274	0.1068110588458958	0.0578986615483976	0.03068623727533769	0.001006000036556196	0.06194707403417096	0.001049809551184842	0.001012297696839328	0.001008206035928287	0.001004935736193979	0.00100047282580174	0.001001925394775294	0.001022115251857583	0.08279190592185162	0.1393626212682402	0.09657865913238178	0.01476389545418848	0.03939562705273887	0.01080664552235945	0.001020155343127941	0.1148084503488217	0.001009434102496482	0.04781103616742376	0.05432584393007958	0.001013755417073629	0.001008416820706461	0.04121045325022596	0.08991802967432636	0.003347834223054478	0.001008735158835296	0.001000390164587993	0.188917786803348	0.007880627678611937	0.001003663037910634	0.001039815163552303	0.001001887687635481	0.001000677932102127	0.001001372193489507	0.005535656328263843	0.005507624655744876	-0.01437178367578342	0.007480939767992362	-0.03525461431505436	-0.0539841052614204	-0.0156000299737992	-0.01277491699405752	-8.257909191710398	-3.310678145600654	-0.08806824469734686	-0.007945101204187583	-0.1623912591118638	-0.08653859563253856	-0.01783355836492371	-1.980244862782626	-1.777139284008928	0.01801286454619009	-0.05130177825675115	-0.01455462722730256	-0.06244164787662616	0.03307255232725072	0.1480980932027877	0.166231371743511	-0.6187758435455057	-0.2187818430068242	2.566569556781353	-0.04269045127694401	0.03865431941625671	0.0003496662317293796	-0.04460755169719055	-0.03094551444978062	0.003121396080660926	0.07086465982726915	-1.749475581420057	-0.1153769255035137	0.01995826861591137	0.01310908953149451	0.06422349723347275	-0.005727549700890468	1.416093874176693	0.0415509179065346	-0.1753049193486419	-0.1356505211253476	0.123817040545157	3.9522931893663	-2.111533959701649	0.4422893850354657	-0.04912462183003379	-0.07051390890670226	-0.07418486251940733	-0.06604618138072359	-1.903722461176373	-1.924163938558107	-0.02491881077495758	0.01371679890755345	0.1794422890952463	-0.4186522352385849	-4.543266160783485	-0.6131965620304275	0.03325901319043224	-0.7183903045263625	-0.7852888363364452	-1.034282980273511	-0.02880698724268194	0.136050353142195	0.02965584193683864	0.07651315981749575	0.1526559256529234	0.1628370572762484	-1.988587884112555	-2.081315738230984	0.5877195422038478	-0.04269140950289333	-1.839515274570791	-1.500570570203035	-2.827076980345265	0.1333885236913505	-0.3240910891902942	-0.5453888881249697	0.1052317043552812	-0.002561892528360871	-0.4211183855060679	0.2730715936533145	-4.597795268557299e-05	-0.005453452769942582	-0.2449008313522695	-0.9810628290122312	-7.444303344368546	-0.4781737417034083	0.181673373381	0.1261327154249197	0.1563972995579793	0.1808643291965664	-2.741656251329093e-15	4.688346257796991e-15
0.13	0.003285660442841399	-0.0585803123957194	0.06583494871888095	0.3856247475952186	0.9182137917072958	0.004472275071620129	-0.07677063955846741	-0.109301770631183	-0.05776664448902453	0.3269355046981565	0.07558299652108477	-0.1261583179956687	0.006111522019449226	0.07406585157031101	-0.08542229327513451	0.8976089930748072	0.2708061953419809	-0.8976089930748071	-0.2708061953419809	-0.3609825129020206	-0.0544841891808032	0.02471063410222234	-0.01620009062919257	-0.127100227696377	-0.04684360185671507	-0.2776279998285336	0.01047809594106499	0.5207848162833312	0.819475193773204	0.06963887538689556	0.002540014128885521	0.5852859664175621	0.07250297399800139	0.2510882314149499	-0.3336935900839882	-0.0003013261856529509	1.484653215088863	0.2241569595999101	0.07617087897478272	3.354500813248241	-0.2549400529266118	1.80055334919602	-1.918408220365479	0.5611104396038297	-0.2336680827463385	-0.07316138280082915	0.4438605826512211	-0.2558360246439319	5.648827459497834	0.2140981068861937	-5.648827459497833	-0.2140981068861937	1.071909889362292	-0.2261051312228522	-0.06261892424101215	-1.291447013856351	0.3632189041281071	-0.00716414728597618	1.982489391626867	1.490971819908596	0.2648908432594373	-1.862068370940642	6.550320989440088	0.008723544526931932	-6.030033062748099	-0.2546924305860955	0.00116124989424868	0.01015899920387205	0.00108053543754002	0.01086539417540135	0.002704096361423655	0.004573175883272718	0.00162953865284007	0.009392067844419058	0.001009366475195911	0.02811206920686758	0.1884521791860948	0.1858801062862651	0.2670438393570975	0.2595148860118257	0.04654605663828083	0.04555480479195859	0.001035822096706083	0.03644778346964759	0.00108679515188077	0.06657279134723205	0.007091574397872606	0.07203833775571772	0.001028403551540133	0.03600076773197808	0.001001425981971326	0.0426865729766337	0.001000705202194405	0.03956735719672828	0.03565735073524109	0.03557546268767702	0.1491764376053777	0.1548164224427985	0.3482413247154416	0.3675294476612448	0.001083944368432059	0.018143010497637	0.00101840908170031	0.01490266623558955	0.00101142455777379	0.01001000608561652	0.0011741893537311	0.004200016019506196	0.001082110668562949	0.007503527180606855	0.002067714287590756	0.0261579257218188	0.001558977673182634	0.0493463621774087	0.1237443882002249	0.1075967440714375	0.001025925601677286	0.0345504061739058	0.001027888089082498	0.01162359172412487	0.001004291300664208	0.01710547070029758	0.001221111504290249	0.003457639249896575	0.00100932493818021	0.01860691560773929	0.1048680965059096	0.1377080076549246	0.001010582102131441	0.03607024975194009	0.003080589069428228	0.006479106928280245	0.002190271414478807	0.008121937325310439	0.001000523140059117	0.0259210573173838	0.1891719893893917	0.212662694781834	0.3171788297984097	0.291203159321291	0.04285684425767384	0.05376726254068902	0.001034475742014451	0.02871244499786191	0.1210813149460297	0.1013167882674973	0.1288151079281453	0.1107308273773033	0.124217529652587	0.10903543577459	0.1334682903617852	0.1317168251657816	0.1848914996891241	0.1599367182948665	0.001013384107875461	0.005829205385787792	0.00100588321677047	0.001124511341653056	0.1055524343421786	0.05998893558403503	0.09973111835365656	0.1282008332232109	0.09719446963596497	0.1223386873380587	0.03532710412145623	0.03969332801944636	0.001006364589270081	0.04505294194649374	0.07073887087714308	0.12688197450067	0.01355341553941425	0.06656383188680047	0.01640894553161023	0.03875158587507677	0.009919128729350513	0.01092101647263796	0.009609190178849094	0.00878211296302683	0.001000456877194575	0.006336526001802646	0.001001736699029377	0.009247014954243165	0.001227606203094622	0.01173858739336543	0.08006044664944757	0.07162157776430186	0.1647245753298996	0.1549436784357996	0.1156815115250121	0.1525220066545626	0.01643889466552307	0.0291331469925618	0.03954307417015147	0.04722074897451542	0.02461508952559015	0.05837556409769027	0.01345502964506027	0.05902269969271336	0.1476841188318171	0.2014185918830343	0.001014871856474251	0.01004071084664523	0.05329799208337786	0.01732157408285524	0.05827747926156231	0.07482759361872364	0.001014370632433853	0.007844206813609577	0.001008761496809617	0.01925684265922016	0.05021794520958511	0.1174779414168055	0.08637462610091208	0.1008706205362358	0.003186619656559533	6.314382190749153e-05	0.001069688272906599	0.002539728384582838	0.007957591014191006	0.01680435777924784	0.1980916276584661	0.2047324587195521	0.1221815933995709	0.1312913919277948	0.007645767147371296	0.01030551980979677	0.01065046982906518	0.04449076172396822	0.001002065461767556	0.01792322740259481	0.00100073339776624	0.02178693369728039	0.001001483322675671	0.02529209293753667	0.006296377243286913	0.005661751656508225	-0.01431627986250886	0.006495392817203144	-0.03579174194407688	-0.05359619458828368	-0.01541106456841024	-0.012821908396622	0.001003627979147548	0.00100205545655248	0.001002224869120326	0.001004604953124586	0.001008280939262186	0.154032862481283	0.232091256377082	0.04133055107008989	0.001054753731121521	0.001069807814553077	0.006925656354764058	0.001032926789990636	0.001001516252425435	0.001000752212889668	0.02580789199465727	0.1461328400158161	0.4186845548066068	0.001006781773083474	0.001024375636199131	0.001003276146603848	0.001013286039392183	0.001020282757655396	0.001005730305389176	0.001003428765057658	0.09081452035013744	0.00100739696550688	0.001024948076246872	0.001004559391915673	0.001004261598973936	0.001010525178289561	0.1249745701624016	0.001010544909610859	0.001019413919598849	0.001032411291769476	0.001000599582528576	0.2634690509333373	0.270264548565965	0.05047264027512024	0.001002036202173201	0.1193674654372762	0.1269503457366487	0.1226546323210258	0.1103151986842932	0.1532478573919861	0.001004910864672474	0.001007466446308239	0.1174100593831664	0.1003483708820151	0.07140192733349381	0.02675772276980658	0.00100720646644708	0.05891971052275286	0.001050511818057087	0.001011472639681169	0.001010708810766305	0.001006339739914701	0.001000528289554895	0.001002189146554238	0.001029085418173706	0.08838866075948847	0.1267836477596728	0.0919115622995425	0.03643030155597961	0.04327058416346199	0.03571256541582989	0.01544975242323542	0.1870173762957566	0.001036575279440881	0.04374479742640226	0.05202706806802001	0.001023190192559226	0.001009776089828399	0.03031080126006768	0.09130533747241557	0.002180935113684372	0.001017172418562704	0.001000370305625082	0.1701365236910985	0.05704164571356006	0.001003414454612871	0.03767110380314025	0.001001877560302511	0.001000684602100559	0.001001382878751635	0.006984842869389411	0.00317196817163636	-0.01454562657396344	0.008061831160365459	-0.03352432505268768	-0.05405094815254174	-0.01621563564406716	-0.01143240807107213	-8.258137598135395	-3.325036970664855	0.05656504933630569	0.04536982779541508	-0.05417455347029006	-0.07719426847113438	0.001753468401429762	-1.572074188715662	-1.497709618462988	-0.2214270586369746	-0.03244240514297231	-0.01719030726033214	0.01795657745796849	0.03013354770859221	0.1719323744772785	0.1907150879168342	-0.5145011637249386	-0.422575919439137	2.050944345219792	-0.004757583774278928	0.04108943377171222	-0.03282681965844172	-0.01041361374588178	0.020549601288847	-0.09708353886725737	0.0005603871051693375	-1.411134755812905	-0.1620769455793807	-0.001814558544596327	0.01777428898675588	-0.1043686215013192	-0.002244874832487903	1.148124488776761	0.0436156467228789	-0.1185773114533302	-0.07233044380355928	0.1254851559657717	3.669155907040856	-1.718800963535451	0.3570499156920735	-0.08358253115740526	-0.2044252381433311	-0.2183920974614064	-0.1956860871535489	-1.442103920728798	-1.743603704087638	-0.002382204363498619	0.01955520387820903	0.3940336642377648	-0.2893611251105632	-2.528335044474888	-0.4990424617138554	0.0163309096306816	-0.5794344700264366	-0.5753769540921805	-0.6347896862274597	-0.5058733041399417	-0.3540340914989855	0.03621659635896195	0.0591825030800062	-0.03581743251019773	0.2975811334003377	-1.720937948108974	-1.538216281971614	1.359000014130273	0.09898815726551961	1.307060827264232	0.6521510874204772	1.057865713876145	0.1396885050019186	-0.2856117536068932	-0.4184555437903809	0.04615822387171521	-3.175930476334609e-06	-0.3321921998049475	0.225384871711877	0.008993424662357878	0.002279201222327147	-0.517035114363435	-0.9737241975817383	-2.931303667386905	-0.2403695708197898	2.059345822663226	0.1182823098501972	0.146292636695896	0.1687430951224556	-6.184509159673508e-16	6.037926911730444e-15
0.14	0.00540163673160359	-0.06144474667276378	0.06669995578253914	0.4002953396985406	0.9204532226887578	0.005133504392780684	-0.04261168982389604	-0.1106851168470307	-0.03950269429098715	0.3075060278687477	0.08046041140215983	-0.1289450456152342	0.005515744069061835	0.07782948371411026	-0.08871904298500097	0.9506558654117852	0.2713771911896607	-0.9506558654117852	-0.2713771911896607	-0.3500233260969302	-0.05673114936541147	0.02402170423080172	-0.02910792635685732	-0.1234523366931292	-0.04689911450826136	-0.2580546943312502	0.02498336989757647	0.5244739756847738	0.8007204795831395	0.1237840245809107	0.002674206598009337	0.527932787920114	0.06997516830589014	0.1740913030106785	-0.2423181261954103	0.169412527481566	1.450429215893728	0.2238333243790987	0.0561249315116993	3.470248746992354	-0.02519926333373775	1.81807440596401	-1.971579689042785	0.4195329663096915	-0.3267878546427633	-0.0459466089476597	0.313970541602539	-0.4002159029772906	4.954188284517604	-0.104433716506237	-4.954188284517604	0.104433716506237	1.118108967033266	-0.2248690857078237	-0.07437946455091037	-1.293726838748287	0.3670714277823143	-0.004998903375024659	1.880614894870686	1.399831063173859	0.4706316297739589	-1.880378729074062	4.002769743363892	0.02097846801362834	-5.448205691162142	-0.2489096657466958	0.001085505418641231	0.01034744416735608	0.001042828222498537	0.0112315194479951	0.001887884255741868	0.004073625823945357	0.00132938895678189	0.008807792729205474	0.001008827509756919	0.02817632127646305	0.1734227178121904	0.1719582479322901	0.2528968014116441	0.2459761616135494	0.04254976221854933	0.04252512456128787	0.001049830367398267	0.03624866238433413	0.001076867218023543	0.06641102030875727	0.007531059803082496	0.07247464500706806	0.00103229310954164	0.03628603970577723	0.001001493693725891	0.04449722360693742	0.001000740551735294	0.04157542742732759	0.02997693993391458	0.03069528567871689	0.1467730411071675	0.1497022206452988	0.3740128293612202	0.3855470550907613	0.001046832758971983	0.01805223791034663	0.001022379635910868	0.01532683476962236	0.00100771658138776	0.00982100005113612	0.001096806662532696	0.004016706329311046	0.001052416379076726	0.007573713050888138	0.001558244582711402	0.02582592348703136	0.001292364655662998	0.04965265962652507	0.1077267477208676	0.09470326631856739	0.001016981446465869	0.03273003825980945	0.001026278578745617	0.01174498994030824	0.001004443208370382	0.01729215360157565	0.00111693467359703	0.002994730422290811	0.001010193211086267	0.01858570083078049	0.1145979776204899	0.1476681535463686	0.001010596757364717	0.03652135224667562	0.002091020703585153	0.005632185044405619	0.00163241854418745	0.007558414291967222	0.001000578917625738	0.02714555864337873	0.2230380587768258	0.2480934525482067	0.2990789566633985	0.2759037009451479	0.04822250212250236	0.05774411709307943	0.001018875626546236	0.02788238933226275	0.1196746679367484	0.09859713939274621	0.1272866048605585	0.1078109958263011	0.1229182919335434	0.1064331686388382	0.1229986419468003	0.118952542452523	0.1710442692217313	0.1442578680436778	0.001009661243825883	0.005730288444683692	0.001007119873016586	0.001327900275282314	0.1126294934927422	0.06485051579313854	0.09848289896219982	0.1233396428306998	0.08952100881940006	0.1060880612856146	0.03039237667990065	0.03501309068900241	0.001007106864561477	0.0451256787351	0.06488623437968519	0.121619259375637	0.007619794197562092	0.06251305991966648	0.00912253301433073	0.03458823190937698	0.005676425187454419	0.007595771388987523	0.005510487592482227	0.005821121630656749	0.001000506709643936	0.006681084754088069	0.001002027865225376	0.0099198122463349	0.001134245453517178	0.01209596131764439	0.08492092154488501	0.07490098181133895	0.1474226125420923	0.1390923457586151	0.1049194971819484	0.1395598297351666	0.0314725386541998	0.04487952876501893	0.04221862757663285	0.04843993115221426	0.03624271572555094	0.07262833098944121	0.01828756226994592	0.06674599629997269	0.1780871303364269	0.214658511135261	0.001032897444679577	0.0114546354115162	0.04803439538603657	0.01468583690615056	0.05495648842593739	0.07096566851963622	0.001021249009146727	0.008451230703490178	0.00100962952768645	0.01924987256622685	0.03851891285153579	0.114337858414736	0.0887737015992746	0.1029631612252227	0.002379580016493621	0.0001082724848727408	0.001046834554266426	0.002583394286371345	0.004637325540778945	0.01387505869388861	0.1839001459995603	0.1942580761726033	0.1064209388034096	0.1167391224388822	0.004474777012740967	0.009291203017619916	0.03304321476792526	0.07000420339427867	0.001001972391407104	0.01907251675483067	0.001000711834035402	0.02320367393552598	0.001001438081640805	0.02693434598217963	0.00728913123538756	0.003233618971937624	-0.01452342504867068	0.007667612380042137	-0.03373917610428869	-0.05389578388326079	-0.01614004948200423	-0.01145120463208079	0.001003405595704204	0.001001975317191659	0.00100176927105785	0.001003869373610167	0.001008217827942881	0.1437362681036906	0.2215271669403837	0.03482128339699311	0.001072308005746698	0.001063483796552568	0.008803966199101723	0.001039057614582474	0.001001603209830918	0.001000797808142388	0.0212625879481598	0.1404841934292227	0.435738403736487	0.001006568682163865	0.0010283213889617	0.001004007783192787	0.00101283460512402	0.001020261045666913	0.001005915244963064	0.00100358982416728	0.07891820591474635	0.00100723043511754	0.001024242265762078	0.001004642082338955	0.001004041739963874	0.001011567107371574	0.1317003838485735	0.001010660969430076	0.00101393596560809	0.001023808572050721	0.001000667644441669	0.2966445817551025	0.2569698727930322	0.05815856873754683	0.001001955541123738	0.1161746474631204	0.1234134347891559	0.1196442112669896	0.1047250494684328	0.1438604469675152	0.001006146105833599	0.001009166785442438	0.1271787348335053	0.09388568291813465	0.08490519311859143	0.02282920826427548	0.001008412896337964	0.05589234701133475	0.00105121408492933	0.001010647582523009	0.001013211585604315	0.001007743743635412	0.001000583753308052	0.001002452898333182	0.001036055584489827	0.0939854155971253	0.1142046742511053	0.0872444654667032	0.05809670765777075	0.04714554127418511	0.06061848530930036	0.02987934950334289	0.2592263022426916	0.001063716456385281	0.03967855868538075	0.04972829220596044	0.001032624968044827	0.001011135358950323	0.01941114926990941	0.09269264527050475	0.001014036004314268	0.001025609678290112	0.001000350446662139	0.1513552605788491	0.1062026637485082	0.0010031658713151	0.07430239244272821	0.001001867432969542	0.001000691272098994	0.001001393564013765	0.008434029410514981	0.0008363116875278445	-0.01471946947214317	0.008642722552738557	-0.03179403579032099	-0.0541177910436631	-0.01683124131433512	-0.01008989914808675	-8.158410346843409	-3.459604479414142	-0.0628909366413798	0.0136893207089971	-0.06569098050846339	-0.03402291722395442	0.009048235587638278	-1.221976275565479	-1.208386322847306	-0.3692373886325792	-0.006141567897812171	-0.01423148306287348	0.06349488681601083	0.0268661078434986	0.1890839707498037	0.2100389890255993	-0.4717957888996374	-0.5950433288986566	1.556028742088528	-0.02271137716622875	0.04378821801637981	0.007231396424562934	-0.03625405399283586	-0.02222385608459594	0.07627740505475583	0.0867877003851085	-1.186514167672184	-0.2006405715568283	0.03603051927854931	0.01898685183420291	0.06873637522342514	-0.00264525669639032	0.8366546067390844	0.04678974756123999	-0.04859853767431637	-0.04664692214174811	0.1178674768025786	3.42319105053734	-1.344095260557967	0.4716231044734731	-0.07530623425796062	-0.3397381306922646	-0.3661691888061747	-0.3246556094108864	-1.136806070251273	-1.357990921456693	-0.0249123010382945	0.0202683776474179	0.5722138452234684	-0.78743834107347	-0.7634674135834475	-0.4474283329705054	-0.002020823505507852	-0.4796345388708932	-0.2086399128319557	-0.1903980498587181	0.005577069099263782	-0.1169733027420091	0.03067871476152654	0.08208197713751242	0.1736088189738657	0.3434945693036145	-1.448536702372428	-1.066039557146641	1.722275511222051	0.1256843891223152	0.9614636754833064	0.5100353318288724	0.9195800822635299	0.1425179923042513	-0.2404163344761625	-0.3664109313413663	0.09287891624768571	-0.002180119369300452	-0.3063360779099831	0.1962082893485259	-0.003567795938647176	0.005742403919534566	0.07524423622482004	-1.152105660939591	-0.2913194783936771	0.04552053484853497	2.864607359289551	0.111804291861276	0.137228898377106	0.1603246443576952	2.572744773156478e-15	6.945342820196733e-15
0.15	0.006827656806857821	-0.06342051414782619	0.06901295071502858	0.4146503757597564	0.9226882373922847	0.005610954608736524	-0.007600493717699579	-0.1098716843743448	-0.02198470905193325	0.2874389254158696	0.08404405946837529	-0.1326090664953415	0.005137947904211865	0.08035998288527231	-0.09322336338727344	0.9967388766097063	0.2687399699561857	-0.9967388766097063	-0.2687399699561857	-0.338581759011628	-0.05897792076808092	0.02324798869544052	-0.0421327124022686	-0.1197721860284094	-0.04694631992151483	-0.2374302785395496	0.03839290281203985	0.5299764138390206	0.7820433037665401	0.1492976126077928	0.003076050686707156	0.4752528773285619	0.06753521604369753	0.1103279803928864	-0.1538312112234723	0.2826632552744296	1.421189495374484	0.2226914230632647	0.04039936173067286	3.527704513422316	0.180315058499345	1.670944476921552	-2.038201282723152	0.3018946601272617	-0.398131659999637	-0.02860385547193178	0.1935858686212113	-0.4905574478465925	4.261390779004482	-0.4175342715423975	-4.261390779004482	0.4175342715423975	1.170202180202182	-0.2243907832265725	-0.07983307607130405	-1.312955517633973	0.3683608324661302	-0.004419338141692315	2.260717539117787	1.281107235829888	0.6244464505452731	-1.85011217226502	1.241711920520205	0.05876544118316906	-5.073768088927441	-0.2384947678245635	0.001045291592709231	0.0106010228580152	0.001022830990633811	0.01166313258504942	0.001454187405912038	0.00380321640859181	0.001169872040403809	0.008393710426402218	0.001008600853640966	0.02836902768636297	0.1610468844988167	0.1612655386497115	0.2403465144966959	0.2351087098850857	0.03735476397477185	0.03840304393186254	0.001194860479560235	0.03634439247083273	0.001069291301671669	0.06625899690286469	0.007749676753212146	0.07284840413978994	0.001036438469780856	0.03652885089532946	0.001001582589696382	0.04648320777371682	0.001000787336506458	0.04377486401878537	0.0234307620425225	0.0252985317143907	0.1414441533208582	0.1424199342399685	0.3944230707337634	0.398204689726064	0.001027177374367471	0.01802887168615689	0.001924065733381668	0.0166898455615579	0.00100619580397949	0.009701274105455199	0.001055703456296703	0.003869624878244865	0.001036690773484087	0.007663730083689329	0.001287950988706953	0.02585712370716423	0.001151018205479397	0.05013238687241996	0.09452255565871587	0.08425705623396279	0.001012020237509931	0.03057773982352248	0.001025361302510773	0.01196275245068643	0.00100464134624815	0.01750521765353969	0.001061639393639047	0.002602777022046135	0.001012286556846625	0.01857731207932746	0.1222513423776877	0.1547403203334894	0.001010773906714257	0.0370049634932924	0.001563742549148506	0.005139433860280334	0.001333961953661711	0.007213239285361367	0.001000645131900942	0.02830139765135948	0.254312626513992	0.2810623746113505	0.2826156834767486	0.2637968698546465	0.05231777939660187	0.06198824291461258	0.00101058316830409	0.02696670840845139	0.1168033911003033	0.09458740519493769	0.1241598790896615	0.1034865069934274	0.1201853257478803	0.1025733262900217	0.1152639767219186	0.1093863732534859	0.1595475369442931	0.1320599803863685	0.001008363018549312	0.005630510862868613	0.001009486659509523	0.001538515733127071	0.1200685218715266	0.07094564386617684	0.09625315677558444	0.1138813672252202	0.08982471002713911	0.1013031834781118	0.02544892190377821	0.03042009576853254	0.00100840559923995	0.04504659347636271	0.06009384161047868	0.1169721822813758	0.004433291453753002	0.06118442018152131	0.005195446521336495	0.03314516138985427	0.003406503685847999	0.006766583400730071	0.003318410747600447	0.004864166588734727	0.001000564677093204	0.007022586075499659	0.001002224253186486	0.01062525808845007	0.001082899557947943	0.0125553144014367	0.08984183771899627	0.07861265690331704	0.1323340252813623	0.125812044697717	0.09628210300402441	0.1293700237293637	0.04611710833300321	0.05975307494517623	0.04514990136491862	0.04980064228391021	0.04012809676581818	0.07464868968221652	0.02010250622292908	0.06931465458058333	0.1981304631047335	0.2002186731639763	0.001079819444010185	0.01294492544616459	0.04374386271612538	0.01246046634814484	0.052048542039782	0.06758898543363172	0.001033235546593379	0.008994905819256719	0.001011626683739097	0.01924302418844576	0.027391577160885	0.1114506335266507	0.09008493463660937	0.1044006182932512	0.002069070898045494	0.0002184180570066998	0.002457579867892457	0.003593978821486063	0.002864825146701977	0.01333114158618611	0.1672624417090284	0.1818064233864412	0.1077806276903235	0.1161137022549298	0.002782446312850813	0.009871719505096683	0.05499288005237843	0.09464508249070042	0.001001940819962086	0.02011498399391425	0.001000711285690427	0.02448188604388938	0.001001434345053007	0.02842417368273148	0.008911085376892603	0.000944602976550919	-0.01469143049266399	0.008855886229956485	-0.03186651982546159	-0.05344945886963378	-0.01678986792593061	-0.01032047179473255	0.001003453887675147	0.001002053931591942	0.00100157386062475	0.001003566934416369	0.001008489470131916	0.1388126560336661	0.2137082327889378	0.0280910271685192	0.001577314801697202	0.001059646482003014	0.007285614899207581	0.001042187339388612	0.001001735926986534	0.001000868357533412	0.01149150895706972	0.1269237513323965	0.4393845944710947	0.001006847599550926	0.00441763053158278	0.001005125326781612	0.00101298508178538	0.001020375259003524	0.001006437588147296	0.001003970003195104	0.07348452476884861	0.001006541041759979	0.001024545705624982	0.00100502138288604	0.001004103869864236	0.00101691707942106	0.134826535943436	0.001011209805719532	0.001012650465278522	0.001021910585192805	0.001000753292394455	0.3227528769415982	0.2451281934163866	0.05659256119256961	0.001001950859468654	0.1095348258001103	0.116152658244032	0.1131603781046749	0.1033118940092445	0.1386803023470554	0.001007744535609382	0.001014304400453517	0.1340165995560536	0.09253333164242518	0.09484587313608081	0.01722447872328218	0.00101089456532046	0.05241094418765795	0.001052686431526041	0.001009973628584015	0.001010029123595645	0.001005737901382947	0.001000659901528988	0.001002408094696369	0.001023849127813729	0.0986637881036298	0.1049956558266763	0.08155979134161905	0.06789211029193354	0.04996522384156442	0.03085707244244061	0.0154499636755564	0.2061196010922931	0.001183608656911716	0.03760181641134092	0.04736635714557516	0.001056782542036816	0.00101587938131125	0.01024735357396811	0.09114951465733448	0.002361974170247934	0.006387887661455988	0.001000319655312709	0.1301397041298036	0.1127557485156888	0.001003100579201222	0.08714936369378777	0.001001942257375463	0.001000727165359967	0.00100146167054687	0.0109146842915263	-0.001257779987459097	-0.01483700475308006	0.01021469102166953	-0.03005185077476813	-0.05246846811684616	-0.01740658765903971	-0.009374197074743665	-7.963760315608567	-3.74163192275146	0.07086283177469618	0.05938270747230896	-0.004285089605323401	-0.04264452740539015	0.02721948507751358	-0.9253975847799232	-0.9745933787808836	-0.4529485580942679	0.0253843503595091	-0.01550184217781514	0.0132745303386131	0.02204172176342764	0.2073807822369309	0.2293198136514703	-0.5999389449338051	-0.850574060869812	0.9956436615954204	0.009316282616107473	0.2152826845234564	-0.01991837807972862	-0.002431263528538896	0.02501615938473372	-0.03232880290099267	0.02801034295423701	-0.9108862177891255	-0.2259167391748072	0.01599311112698135	0.02297101821600244	-0.09155705957432166	0.0004628894700511275	0.5821397108860505	0.04981540934163114	-0.04497827700631166	-0.0250645787497124	0.112588431206439	3.163507771656613	-1.093387204048328	0.3615543423239593	-0.09990537879305311	-0.4592377521177727	-0.4955925742959884	-0.4446813576515819	-0.7957441583577639	-1.085176866000948	-0.002150783340451838	0.02197472397153124	0.6487549872229214	-1.049505000627408	-0.2510845181139111	-0.4719401160822883	-0.01340924373933967	-0.4460627966314549	-0.06014447395143548	-0.09955294540367543	-0.1163704843471764	-0.06709664849288416	0.03599299654655353	0.06550692893090142	-0.01740857536117522	0.3961597124434514	-1.231040855247839	-0.9662392119498283	1.279760905323246	0.140019744311362	-0.5827115232995651	-0.03780884801156092	-3.300176700288302	0.1555107724446318	-0.2016486177445057	-0.3152919147483867	0.03425488579100181	0.0001938215483797618	-0.2797655527307661	0.09446717391524782	0.02155768562242791	0.1849739939666608	-0.1002552164715981	-1.342848313823275	0.08121963334938712	0.06692834795407494	2.097687819424179	0.09689471350280007	0.118657707977406	0.1383397340174937	2.363222531131886e-15	4.663064846893114e-15
0.16	0.007592501706515993	-0.06454128774536118	0.07214275681318993	0.4287313595865305	0.9248974872847616	0.005962176628415746	0.02785668122805783	-0.1072302296644749	-0.006375368051060433	0.2668147925904788	0.08659226486858237	-0.1367499855876455	0.004963842330650417	0.08173033260636019	-0.09832837734931864	1.035863217470632	0.2631360309317398	-1.035863217470632	-0.2631360309317398	-0.3266193278894725	-0.06121707679784454	0.02243565403845142	-0.05540153965563105	-0.1160970774978393	-0.0469870444483856	-0.2125113580359158	0.0505861489363956	0.5368547136850704	0.7638171213774562	0.1514535441615172	0.003837017250815334	0.4267375929059802	0.06521699332673617	0.04185626789146384	-0.07131935068991811	0.3327747606159467	1.395618769005373	0.2186803621690119	0.03087929225637556	3.559444514904542	0.3404051841030787	1.43634555832779	-2.082985763545315	0.2124444331080227	-0.4221674970821152	-0.00520849068803909	0.08194065158759448	-0.5203546149317835	3.562454217118491	-0.6977772747004271	-3.562454217118491	0.6977772747004271	1.222281774403759	-0.2233460111267185	-0.08210328887482857	-1.342535080336978	0.3660630009523022	-0.003702726092670063	2.73951583725735	1.156573705152331	0.7458039681355428	-1.790180043570891	-0.6687615512676397	0.09280296309570338	-4.615280457368065	-0.2245637567004481	0.001025214793830414	0.01090982394288003	0.001012875741011217	0.01215416161285008	0.001236863123786128	0.003670040290977533	0.001089936481427119	0.008077882499723779	0.001008623469962601	0.02867523975171664	0.1514258062892685	0.1532736561600979	0.2293606510103045	0.226294506919223	0.03138901629265797	0.03351075698256688	0.00151978907183044	0.03675828469476397	0.001063585293773349	0.06611441058395752	0.007109881783708947	0.07278048742604534	0.001040075757371475	0.03673378597497538	0.001001693407391104	0.04863019764429311	0.001000846009647647	0.04615125338806723	0.01524326179322543	0.01884882796067664	0.1327561185837387	0.1329075372538546	0.4092348561339225	0.4058628378551377	0.001017493104121406	0.01806412656842532	0.004063126160441647	0.019361863343146	0.001005994842601524	0.009647796639162041	0.001035232737181521	0.003782700512577936	0.001028888174346193	0.007769814173380931	0.001152943138197366	0.02593351859155524	0.001080518867790396	0.05058991836881712	0.08441632173268955	0.07632237459197712	0.001009195940505556	0.02828975100682845	0.001025054665318636	0.01223427472944581	0.001004930110907418	0.01773847515904379	0.001034028821639536	0.002274989144765209	0.001016008994139482	0.01858486628116566	0.1279753116909901	0.1593981669681093	0.00101113699063553	0.03751531858509877	0.001298867281336786	0.004832087947167965	0.00118362316491936	0.007003592725567206	0.001000721067968033	0.02938308939576487	0.2829084591526798	0.311221896172643	0.2675416423242049	0.2537136319340608	0.0538076436867818	0.06466224958937464	0.00100643652551523	0.0260427731906268	0.112354554520127	0.08947180348542412	0.1193184002930633	0.09796186440983271	0.1158907303066259	0.09759217153982346	0.1100826777934629	0.1026513315093352	0.1503857984203129	0.1224825256037431	0.001008513835419907	0.005545121417561389	0.001013239526443374	0.001769794955713022	0.1271871797616822	0.07786447989437156	0.09439075115655911	0.1034437784060527	0.09425712258967714	0.09991484351940044	0.02014298242018293	0.02555889906817949	0.001010296089489578	0.04486523355036529	0.05585735466185052	0.1127723651100057	0.002815156519299285	0.06124904165755064	0.003192670883211054	0.03257043517414648	0.002257164913943702	0.006369245350115588	0.00220946986123702	0.004625609803789303	0.001000631739565045	0.007368373625534319	0.001002299984067609	0.01135994557786061	0.001051125979161838	0.01303438234750572	0.09462331145268313	0.08277056132723698	0.1193582429081208	0.1140011817448458	0.08880334826291043	0.1203486941374522	0.05819815851336784	0.07102129048176065	0.04801531295002503	0.05111156418033128	0.02812282892516264	0.06046770879602354	0.0140206529041693	0.06515971589364512	0.1901575446561272	0.1588023966541383	0.001163231425604279	0.01456426601679321	0.04045044332002459	0.01071304773886978	0.04937646083473037	0.06453250564689152	0.001051309903955966	0.00950430399701821	0.001014997931161614	0.01924141655133406	0.0169866681846859	0.1085694142996468	0.09016651911315555	0.1049161856966891	0.002585826968092726	0.0004586417024611322	0.005827566429418888	0.006054863982969654	0.00197086781902768	0.01354540319033105	0.1484896623048344	0.1673086415455289	0.1113080456519447	0.116663198940794	0.00192925089465606	0.01055668168284654	0.07210186754299322	0.1126403469713499	0.001001962473474505	0.02101452217583387	0.001000728967451463	0.02558171178871075	0.001001466548314968	0.02971511742782589	0.0111055066780685	-0.001214463471902609	-0.01482578916128823	0.01029995649254824	-0.03008084438881731	-0.05220113524721347	-0.01739003830370748	-0.009466426133387768	0.00100350217964609	0.001002132545992225	0.001001378450191649	0.001003264495222562	0.001008761112320952	0.1338890439636417	0.2058892986374919	0.0213607709400453	0.002082321597647708	0.001055809167453461	0.005767263599313442	0.001045317064194749	0.001001868644142149	0.001000938906924434	0.001720429965979627	0.1133633092355702	0.4430307852057024	0.001007126516937988	0.007806939674203858	0.001006242870370437	0.00101313555844674	0.001020489472340135	0.001006959931331529	0.001004350182222928	0.06805084362295087	0.001005851648402418	0.001024849145487885	0.001005400683433124	0.001004165999764599	0.001022267051470638	0.1379526880382987	0.001011758642008988	0.001011364964948954	0.001020012598334888	0.00100083894034724	0.3488611721280939	0.2332865140397409	0.0550265536475924	0.001001946177813569	0.1028950041371002	0.1088918816989081	0.1066765449423603	0.1018987385500563	0.1335001577265958	0.001009342965385166	0.001019442015464595	0.1408544642786022	0.09118098036671571	0.1047865531535702	0.01161974918228889	0.001013376234302957	0.04892954136398114	0.001054158778122753	0.001009299674645024	0.001006846661586981	0.001003732059130493	0.001000736049749968	0.001002363291059556	0.001011642671137632	0.1033421606101343	0.09578663740224726	0.07587511721653491	0.07768751292609632	0.0527849064089437	0.001095659575580852	0.001020577847769912	0.1530128999418945	0.001303500857438148	0.03552507413730108	0.04500442208518988	0.00108094011602881	0.001020623403672187	0.001083557878026813	0.0896063840441642	0.003709912336181601	0.01175016564462186	0.001000288863963305	0.1089241476807582	0.1193088332828694	0.001003035287087348	0.09999633494484736	0.001002017081781387	0.001000763058620946	0.001001529777079978	0.01339533917253761	-0.003351871662446039	-0.01495454003401695	0.0117866594906005	-0.02830966575921526	-0.0508191451900292	-0.0179819340037443	-0.008658495001400585	-7.689039576564158	-4.110996646042612	-0.05184645780022118	0.02557249885826192	-0.03824432096059045	-0.01437204199899355	0.03174936667838301	-0.6818109169724765	-0.7977365703270959	-0.5232786526066432	0.05749085958873134	-0.01274406566579022	-0.02484028247727906	0.01929088586223681	0.2212851115091809	0.2454295445904152	-0.6823857467772197	-1.041065445055359	0.5561314408427115	-0.01098715587459209	0.3055896159468857	0.0204810923021282	-0.02422263691294155	-0.01901044470650104	0.08531633790637676	0.08234855048555831	-0.6842084791483959	-0.2277786476382453	0.0467824729547986	0.02302554254222865	0.0815694798161808	0.0005433339317323717	0.3537905762389327	0.05213851659917598	-0.01151748347173367	-0.0195412327794076	0.1030380240875081	2.861310950167093	-0.9393766265748462	0.1575992751192528	-0.0769570930606123	-0.5609116330332742	-0.6061999389503753	-0.5489180896872107	-0.5705805792739886	-0.8339043465199296	-0.02203467373658894	0.02440113059566985	0.7369554362547547	-0.9833009838110234	-0.08415984382516548	-0.501068688947217	-0.02247575695754462	-0.3901825542926717	0.0700123300029464	-0.01672918909572802	0.09194705662786103	0.02670634865331116	0.03153596048613455	0.08793030659659413	0.177551791429233	0.4327404356919895	-1.154649080767034	-0.8323442743683619	1.001209382507485	0.1157265420673416	-2.278804240310352	-0.8346840616809006	-4.475707625447129	0.1683280995003248	-0.1448259447300471	-0.3023702714885008	0.08602352864671814	-0.001131971292062226	-0.3051349456936923	0.0118303564303904	0.02244781872545413	0.2958025291933163	0.2268799785943055	-1.56133147188963	-0.05633610443035674	0.06640967290315407	1.535484436135101	0.08321848042848544	0.1015516256687009	0.1205478532662081	7.934131166479461e-16	1.104909320881558e-15
0.17	0.007596338521825218	-0.06484649460975182	0.07544893358887733	0.4425709588869379	0.9270453523863731	0.006251596376618191	0.06359447510004794	-0.1032086448027976	0.006655315712212445	0.2459467427872738	0.08835587230140106	-0.140830171448678	0.005099007772121206	0.08199540060807392	-0.1034203884102349	1.067959010774964	0.2549713777354172	-1.067959010774964	-0.2549713777354173	-0.3141466262595023	-0.06343780095193471	0.02161296814647769	-0.06899552439520346	-0.1124669510220691	-0.04701326941612045	-0.1830281927137301	0.06150675744884334	0.5448248154770379	0.7462790188942857	0.1408169777271876	0.004836429564441291	0.3823263749096672	0.06308337139583618	-0.03917889072558634	0.01144224096409823	0.3192490469055155	1.372666605312862	0.210494660517423	0.02774961247612275	3.582293305873239	0.4604146418550623	1.16354966064087	-2.089267458224242	0.1410956819954677	-0.3841045463810902	0.02928589313768018	-0.02935761411412307	-0.4887219776394773	2.855083332799192	-0.9278112907042662	-2.855083332799192	0.927811290704266	1.273073988630458	-0.2207985014086524	-0.08210144377409548	-1.374113394650832	0.3597184044689044	-0.0007076868319790124	3.12192294094815	1.028907787352642	0.8447921683072713	-1.718911411714958	-1.357351263555814	0.1038877718940555	-4.254335813313315	-0.2018720935750367	0.001014679920101489	0.01123068427390871	0.001007691330906396	0.01266305639501806	0.001121485662647314	0.003600895648567547	0.001047448366581416	0.007851772065597808	0.001008889798918298	0.02907222744424829	0.1442799949809654	0.1474871386188931	0.2200656263063155	0.2191082348636756	0.02548799193963504	0.02856218794118277	0.004121118262287816	0.03934735314975989	0.001059036503116359	0.06598479042427233	0.00596060931517183	0.07244048444426889	0.001042061950691199	0.03690988987206994	0.001001825739603127	0.05090484942222095	0.001000916364363713	0.04866944835726801	0.008663427155319229	0.01369682650634257	0.1210308517870533	0.1216738910749554	0.4188162710941208	0.4092046831913451	0.001012520420746009	0.01813677031343355	0.009963782133875967	0.02581248957384706	0.001006611986995114	0.009697081833644591	0.001024367340925	0.003758281261927225	0.001024735818171872	0.007875651458722628	0.001081768064657406	0.0261394351131806	0.001043434294777491	0.05110083150918427	0.07676944010267769	0.07033841779574376	0.001007351144965234	0.02606115812948967	0.001025350408922358	0.0125671124019443	0.001005457658410717	0.01798647608825904	0.001019468971160807	0.002072604300615155	0.001022842796980367	0.01861320634249765	0.1324558747748529	0.1620847375410512	0.001011746712509354	0.0380423501162693	0.001157900710927888	0.004652855755083181	0.001103453960915888	0.006865564965469012	0.001000800433537462	0.03037467626237737	0.3089719706504225	0.3381151385023181	0.2540731843628886	0.2450155267776303	0.05356807285444083	0.06545294587249875	0.001004227237400688	0.02520716698640659	0.1066109411917026	0.08357568824630243	0.113070136183896	0.09158284362814902	0.110273231966734	0.09178860016799005	0.1065704740780103	0.09770377119160695	0.1428380711195769	0.1148095566922437	0.001084268717697931	0.005527416819415516	0.002828102581745263	0.003114924203392726	0.133388663779602	0.08539945505393454	0.09420913461643632	0.09551416839174449	0.1012991259624071	0.09975025424256405	0.01473020696582291	0.02064020108740621	0.001013114278234998	0.04463425571675651	0.0515326266208056	0.108804371465244	0.001959013309773704	0.06200515997464218	0.002126423192445991	0.0325019536385733	0.001645397846381265	0.006600245078829342	0.001619548590100786	0.004851800638521368	0.001000709501274805	0.007722023596210242	0.001002307144183495	0.01213929441487695	0.00103127503389527	0.01357535668967912	0.09871917590623534	0.08703481395164994	0.1077021983844654	0.1032219703758071	0.08078887515661907	0.1111474423905603	0.06863726235907078	0.07982723844063862	0.05054128843641564	0.05214669569236851	0.01538969923790417	0.04473182358840672	0.00777224183726316	0.05979668407908482	0.1752245665507259	0.1265715295176031	0.001196873712272618	0.01622187578535973	0.03776890874929947	0.009464740104305289	0.04669895853234436	0.06153769249959891	0.002935006603197011	0.01199546893455146	0.001020680291642673	0.01925045545758091	0.009368655554588462	0.1059284430782907	0.08910887378248829	0.1045308488745618	0.004627307005528831	0.0009320430013536608	0.01118110008258677	0.01008350437683522	0.001495944940003254	0.01464323715536545	0.12873985316572	0.1509033941418424	0.117469276607834	0.1157085423164983	0.001476131913205338	0.01113696437777181	0.08232396161308916	0.1228627712883651	0.001002027184120981	0.02174613650554638	0.00100076131345494	0.0264772128086725	0.001001527595870998	0.0307761960088771	0.01376860626163682	-0.003209944953071943	-0.01486559847932	0.01174214879310493	-0.02777717628867202	-0.0502032236282364	-0.01774071788769705	-0.008924088118290596	0.001003896538632642	0.001002434080228324	0.001001292340818199	0.001003183416864188	0.001009510353842158	0.1325953318464404	0.2015683490631257	0.0164968602022967	0.0108817486015664	0.001053026182155231	0.003870390511061896	0.001043124190577431	0.001002043670760013	0.001001032454026653	0.001361506184021708	0.09514330160292858	0.4366014479141481	0.001007530278183855	0.02340235517168843	0.001008109946601006	0.001012993897850427	0.001020350469835373	0.001008260799604721	0.001005240243906645	0.06532517933840723	0.001005075599620558	0.001026342744675014	0.001006519382649646	0.00100444193727144	0.001036459684855019	0.1401761892923359	0.00101290803828112	0.001010821206514531	0.001019948794890028	0.001000920327347039	0.3688805372742574	0.2250917093579948	0.05176416421818844	0.001001912735523418	0.09452180977917912	0.09977437215909633	0.09829044739011199	0.101285316566561	0.1291240955940905	0.001293226413904481	0.00785846788460145	0.1441959207173164	0.09636410580886437	0.1165152137403364	0.006327854571885136	0.001018307051816689	0.04383687381787722	0.001070864797545034	0.001009825768442581	0.001005973001436379	0.001003177034347382	0.001000836431492641	0.001002273395118909	0.001009742886590913	0.1052838485651373	0.08664357262642598	0.06494699669981008	0.08546988863950489	0.05433640286331565	0.001067592989412703	0.001018110768863503	0.1482541164149805	0.001171321362482098	0.03380180457342488	0.04210862871083192	0.008137632909788552	0.001031645850102819	0.001051376311894035	0.0859934662043858	0.009366804038650332	0.02128385119497015	0.001000279702815899	0.08968449835250639	0.1324854465235696	0.001003494605035026	0.09201291462582722	0.001002160051410667	0.001000821978643778	0.001001643032648172	0.01673031951650136	-0.00509188506642317	-0.01483425455347823	0.01314873253567772	-0.02504751661210819	-0.04771257475958898	-0.01789842457882303	-0.008594224596708186	-7.356914501065263	-4.493692906298728	0.07509413206884463	0.06479522698910302	0.00992558530476937	-0.02573671134117497	0.04558277050392977	-0.4807736528803657	-0.6428360823309676	-0.4718072048644792	0.4333370487661406	-0.01271914896065325	-0.04298974888696976	0.0162067867736639	0.2332738636569482	0.2579962346301818	-0.3746609538582972	-1.212447820565488	0.1038408667907386	0.01738436289101921	0.9336411750951923	-0.0008904347169607322	0.01045961174260568	0.02576647657979558	-0.01331576634621363	0.03342304495183298	-0.5162858939335104	-0.2164744543098581	0.02735912296442823	0.02597843364504973	-0.06911667708417639	0.00432298102582008	0.1939246302569646	0.05329972285566342	-0.01992773054029437	-0.009861166708630426	0.09503792265818062	2.516868100182045	-0.8046013100303112	0.004844523353052418	-0.0833749935710601	-0.6174297774649758	-0.6684806375272691	-0.6114440091422769	-0.4242659178116687	-0.701793864523656	0.01053556511568838	0.2343093130298782	0.7690282130487903	-0.6009851697478281	0.05813418381858072	-0.4853476667897448	-0.02453020832109485	-0.4003699562871227	0.08549232908080656	0.007380379456976436	-0.009943590399059864	0.02379439024930481	0.03729522017479468	0.07393603982040628	-0.006923873499536506	0.4183350626367198	-1.012607151643889	-1.005387849933356	0.7622936013696522	0.08881907842298614	-1.004362810224956	-0.3103740124979033	-2.154872544088291	0.1632706152674145	-0.1048107771603802	-0.2992386184193602	0.3971110814747449	0.002010422579269135	-0.234805468368939	-0.08566712806914369	0.06847286519318256	0.499513171463101	0.05610202721052461	-1.701665513049711	-0.1000116832133436	0.05382579494502047	0.5387175479920424	0.06343491460375168	0.07797251209559025	0.09254895390314691	7.815417468871299e-16	5.456096867105831e-16
0.18	0.006847124174085113	-0.06428915766303303	0.07834350679897985	0.456192001977523	0.9290994205423923	0.006532067979778107	0.09938612827311773	-0.0980918797549202	0.01677079448803859	0.2250565782034232	0.08943055107928691	-0.1442367739404018	0.005490446476532819	0.08113456906669106	-0.107916304509868	1.092932461907641	0.2447266465948511	-1.092932461907641	-0.2447266465948511	-0.3011415393760862	-0.06563304046036142	0.02080027407787985	-0.08284083809008611	-0.1089075872030947	-0.04698450657257513	-0.1507767849415859	0.07119150048375741	0.5536820726121994	0.7294094739700988	0.1263305283312501	0.005850938133987875	0.3419034232113387	0.0611853221733254	-0.1087539647184157	0.1011894115319699	0.2504540474989607	1.351907527040913	0.199920973050531	0.02908966324786972	3.570216375120475	0.5594412213430898	0.8533045608384402	-2.087408719674427	0.07465870212146072	-0.2874508232203759	0.0460461619020379	-0.1432392570318408	-0.4011356226750815	2.137985782787526	-1.113792863549129	-2.137985782787527	1.113792863549129	1.328758825090243	-0.2182490819937376	-0.08010492420017505	-1.392800871396141	0.3519104695954293	0.007294836163887624	3.293164327249038	0.909400609645599	0.9232350367731771	-1.656468531776574	-1.438738143589233	0.09582221427982943	-3.81762719777118	-0.177449215022607	0.001009612128549553	0.01159321874551483	0.001005251213689656	0.01322184154090767	0.00106374866300593	0.003578755853596632	0.001026169805090637	0.007665414942600779	0.001009397703303283	0.02954558713531483	0.1394169051596745	0.1435525618702532	0.2125175664534539	0.2133714204416322	0.02002271798454507	0.02396717190139136	0.009770435203710383	0.04488531001720066	0.001055370929730474	0.06586924395095643	0.004437653565329455	0.07192410374812674	0.001041957704542365	0.03706345957478845	0.001001979429833084	0.05328824730904327	0.001000998321178279	0.05130691378827974	0.005083300600062422	0.01082268068813658	0.1064078332010524	0.1085229002457249	0.4232864853461345	0.4077717199987916	0.001010237231316616	0.01824918298654137	0.02050795670022817	0.03701679774308712	0.00100785440751116	0.009824660318596124	0.001018866115941325	0.003814309246626601	0.001022591042147801	0.007996915201076055	0.001046835722673751	0.02628354860933275	0.001025342976295542	0.05153015861513296	0.07120419432042149	0.0659225964366022	0.001006040983073817	0.0239895713910243	0.001026245356548844	0.01293293841712507	0.001006280929104948	0.01824611963882951	0.00101233019541122	0.001951251034322052	0.001033357594836284	0.01865529195520408	0.1359980081192154	0.1634846814113992	0.001012626402530933	0.03858195170662683	0.001087128423745283	0.004521557824460661	0.001063339710301872	0.006770432442026636	0.00100088081032559	0.03127901931739225	0.3324895240319632	0.3615498698645662	0.2423262733161826	0.2375344676270737	0.05195004984331634	0.0648452308933853	0.001003106412491146	0.02451105640345292	0.09970934478683668	0.07714084068264637	0.1055654087573294	0.08461472325646924	0.1034476899239801	0.08537033486772183	0.1042608200273804	0.09405932448230198	0.1364940453109436	0.1084245597383957	0.0012640896488524	0.005596668940041916	0.007128008655171466	0.006249673098102865	0.138387106642717	0.09322481650316633	0.09631604755851451	0.09145679199715223	0.1102379872780972	0.1012153711029859	0.009321691775517974	0.01579841054073766	0.001016989274469172	0.04435842141280567	0.04682396474881856	0.1048258903517143	0.001537548483399894	0.06304450815247564	0.001590874905547398	0.03280499271280373	0.001338258823086221	0.006886443951855402	0.001323556027524297	0.005206749047899437	0.001000798578762766	0.008076301759545051	0.001002265751641511	0.01295859795454347	0.00102040308947438	0.01414456586741548	0.1018790615239654	0.09110176204889368	0.09691825116691952	0.09352075953990409	0.07139271575436451	0.1002913016403184	0.07773681318588166	0.08631343035118455	0.05261185563457382	0.05283833211044864	0.008597825645127295	0.03766065241128567	0.004547703012776098	0.05750320141835229	0.1639847602337846	0.112016810927805	0.001147587740488067	0.01783121354323043	0.03552413124081447	0.008617328296111542	0.04390847595227579	0.05849480806951759	0.007376101024465239	0.01714455807880972	0.001029033862965934	0.01926303840311018	0.005396016948228614	0.1036383815364399	0.0869470015246981	0.1032674549910402	0.008448395821124197	0.001752907489127389	0.01851395806681383	0.01583687984989779	0.001258014608707755	0.01593574799050054	0.1086774328598559	0.1336363812004938	0.1264593167533578	0.1153546360208356	0.001249383325693922	0.01171677615900937	0.08448987238865187	0.1240090403456727	0.001002131044124478	0.02228983104970363	0.001000806953248246	0.02714964070606138	0.001001614760709948	0.0315837183250711	0.01687962635213543	-0.005035114382779807	-0.01479867793163812	0.01313092825667527	-0.02483452082388559	-0.04746620613495055	-0.01780193813241164	-0.008700461843462546	0.001004290897619195	0.001002735614464422	0.001001206231444748	0.001003102338505814	0.001010259595363365	0.131301619729239	0.1972473994887594	0.01163294946454811	0.01968117560548509	0.001050243196857002	0.00197351742281035	0.001040931316960112	0.001002218697377877	0.001001126001128871	0.001002582402063794	0.07692329397028699	0.4301721106225939	0.001007934039429723	0.038997770669173	0.001009977022831575	0.001012852237254113	0.001020211467330611	0.001009561667877913	0.001006130305590362	0.0625995150538636	0.001004299550838698	0.001027836343862141	0.001007638081866167	0.001004717874778281	0.001050652318239506	0.1423996905463732	0.001014057434553251	0.001010277448080109	0.001019884991445167	0.001001001714346837	0.3888999024204208	0.2168969046762488	0.04850177478878447	0.001001879293233267	0.08614861542125804	0.09065686261928459	0.08990434983786366	0.1006718945830657	0.1247480334615852	0.001577109862423812	0.01469749375373831	0.1475373771560307	0.101547231251013	0.1282438743271026	0.001035959961481385	0.001023237869330421	0.03874420627177329	0.001087570816967315	0.001010351862240138	0.001005099341285775	0.001002622009564268	0.001000936813235317	0.001002183499178263	0.001007843102044196	0.1072255365201402	0.07750050785060472	0.05401887618308524	0.09325226435291346	0.0558878993176876	0.001039526403244553	0.001015643689957094	0.1434953328880664	0.001039141867526049	0.03207853500954869	0.03921283533647398	0.01519432570354819	0.001042668296533508	0.001019194745761258	0.08238054836460741	0.01502369574111906	0.03081753674531844	0.00100027054166849	0.07044484902425457	0.1456620597642697	0.001003953922982703	0.0840294943068071	0.001002303021039948	0.001000880898666614	0.001001756288216368	0.02006529986046511	-0.006831898470400301	-0.01471396907293951	0.01451080558075493	-0.02178536746500111	-0.04460600432914875	-0.01781491515390176	-0.008529954192015785	-6.987499853123776	-4.796914490514583	-0.043511629684716	0.03555057160258843	-0.02884335147275728	-0.006421379773206824	0.04702376638535512	-0.3114227584594941	-0.5078450436262734	-0.452568052288097	0.6472685420777162	-0.009929328391927571	-0.06011582535042254	0.0147840469870279	0.2430343332880766	0.2692836369526088	-0.2268146195516162	-1.424534375121605	-0.398830264909493	-0.003033370254669633	1.256326003654683	0.03613975039594022	-0.00813318984288168	-0.01592515330414421	0.07295573281173096	0.06603134360186359	-0.370581391730042	-0.1963774198635688	0.05338014149126593	0.02535406681328899	0.09777579538757751	0.003292444176513314	0.09646523572018426	0.05465252843659037	-0.001930631179280303	-0.01096218544824155	0.0855892617679829	2.1696087566817	-0.6959674254000909	-0.1220829773282628	-0.04905796880731048	-0.6686580979401466	-0.7240198569495917	-0.6718568753741685	-0.3099578575893197	-0.5763099549896629	-0.004643329982003529	0.3823250600017729	0.7950326941885155	-0.2088542598678229	0.2417813836264729	-0.4856872021263535	-0.03144705102596315	-0.3922800480462763	0.1266583021513276	0.05757493286499617	0.1029868854903232	0.05245786358251038	0.03166159901790618	0.09592124712663899	0.1831987585418439	0.3932795302581416	-0.9390489741399138	-1.163322075038362	0.5372581728410806	0.04702752327592293	-0.5458614342111875	-0.2207742309153402	-0.9404779160997084	0.1586736973611894	-0.06464677945590294	-0.3119845280462369	0.6176083699917567	-0.0004231634921849595	-0.234953009792624	-0.1637810558484873	0.09194045650169379	0.640749545032724	0.2658153526144411	-1.733684579422061	0.06381396129622735	0.06631549016561376	-0.279746615806413	0.04563452331743611	0.0569370011541264	0.06983660029476825	1.52503427759813e-15	1.440300787977463e-15
0.19	0.005522268440785756	-0.06283336265720629	0.08032161251637497	0.4696153993170508	0.9310398439292257	0.006841726486550305	0.1348211335924225	-0.09210773355736061	0.02360792504280346	0.2041497580017664	0.08988144913773764	-0.1464142285711074	0.005893420190539437	0.0791737478375194	-0.111297403562289	1.110725759349767	0.2328288745079606	-1.110725759349767	-0.2328288745079606	-0.2875498040628534	-0.06781717227888794	0.02001281786452375	-0.09677932922573212	-0.1054184564853063	-0.04684988230205918	-0.1177457277421336	0.07972245046161232	0.563252522078132	0.7130924023466156	0.1124029660798579	0.006666298452362598	0.3054418294150144	0.05956880688195986	-0.1553204580859501	0.1890716801736021	0.1408600567791937	1.333044185066333	0.187602065559777	0.0330075548319124	3.513506194415817	0.6348709030672764	0.5151558340239856	-2.09106194410971	0.01628333144470943	-0.1402563740831313	0.0335939790469445	-0.2467280879394294	-0.2708756921082252	1.423783045455356	-1.257936770135766	-1.423783045455356	1.257936770135766	1.389005889220619	-0.2195725958085437	-0.07753989470936512	-1.393746475444497	0.3462932872008442	0.02027693769975968	3.29302044042398	0.7996738888327579	0.9911725269028401	-1.605491047841616	-1.328673472961272	0.06117224119919899	-3.469582692332529	-0.1456030395178257	0.001007124799374387	0.01197367335760499	0.001004108803628346	0.01381298635899691	0.001033097126159414	0.003575464965826863	0.00101486676281184	0.007515513049166212	0.001010135176460656	0.03007768768884144	0.1363394103135511	0.1411172108254374	0.2064682104319671	0.2088774687009356	0.01541549724046117	0.02008336397158718	0.01548759867370153	0.05065807438881056	0.001052253828882467	0.06577348843809337	0.00315526992878215	0.07147931001137688	0.001040695406068305	0.03720630334151046	0.001002151701381118	0.05576143890026186	0.001001090501167356	0.0540425480256154	0.003095701824670715	0.009137277125929584	0.0884666470081978	0.09301435354263929	0.4237068277209265	0.4024647511208225	0.001009125929715203	0.01838688892575086	0.03298093792694776	0.05021191428884948	0.001010659378073796	0.01002275184715531	0.001015723047053181	0.003935072137899746	0.001021355573004464	0.008123687599727153	0.00102923805054431	0.02646303068493149	0.001016341583666859	0.05193481012927643	0.0671749070770413	0.06268954270717177	0.001005029154083945	0.0221446573594628	0.00102770250977024	0.0133449530691393	0.001007597213894155	0.01851196329342526	0.001008622832941041	0.001934072015539965	0.001307462997505594	0.01896236014497109	0.1394131364820642	0.1643681973597887	0.001013852538394575	0.03913290030891688	0.001049177099320118	0.004425783620139359	0.001041636719568831	0.006692804873570816	0.001000957964086434	0.03209715070788047	0.3538052947662716	0.3817547628663433	0.2320441256420081	0.2310463045196958	0.04964890364284134	0.06325773802596725	0.001002476442484497	0.02400678755255461	0.09218088834072077	0.07043755006489662	0.09740597402352442	0.07735964222892332	0.09594671528618311	0.07861900716635814	0.1027153373478278	0.09145129225889709	0.1310383608460186	0.1032353213572332	0.003595133610735691	0.007233568065137256	0.0139506798030901	0.01134694153463778	0.1419929794469189	0.101028629699788	0.1007788658924807	0.09084031018607543	0.1190993353902672	0.1043902657695604	0.005308909849558603	0.0122263366961469	0.001023063431527958	0.04403021634214819	0.04182632975433984	0.1007977132925715	0.001321728705708919	0.06416038333536424	0.001306819797966472	0.0333149572743742	0.001175003458135105	0.007416687430464583	0.001166306874303087	0.005668665796709982	0.00100089617250187	0.008423714567859297	0.001002205524587352	0.01381955554054235	0.001014068749088613	0.0147868241705268	0.1039758555401548	0.0948040153943247	0.0871969457183126	0.0848589996361722	0.06024929001026567	0.08777429427818979	0.08453367453211863	0.08982893764627813	0.05429336065563596	0.05328290051791027	0.004934933372812962	0.03396792804696382	0.002825898309088302	0.05631200283168933	0.1542689627305549	0.1045661594052134	0.001091350803720266	0.01943003827694502	0.03370500891457736	0.008119230160423116	0.04103664135178876	0.0554274939361635	0.01156935733155241	0.02184457603426247	0.001080242455128957	0.01931151648785355	0.003264705272005359	0.1010628740573953	0.08394166666574772	0.1013062295399695	0.01284091026450685	0.002834024260315015	0.02554802601121655	0.02180604098908999	0.001131761829129346	0.01763564379083982	0.08936374390275943	0.1166162083687022	0.1355942331498745	0.1166350404206919	0.001129333445003092	0.01233345423675066	0.08052999965794586	0.1185111325492224	0.001002266624630994	0.02263469959392876	0.001000862667409172	0.02759046911939077	0.001001721823722365	0.03212677875609536	0.01961858820844388	-0.006663628630813415	-0.01463263606582479	0.01458377765780734	-0.02158269598807307	-0.04426489775152469	-0.01728511435162398	-0.008082407871909454	0.001004743822722087	0.001003075851772114	0.001001181968861588	0.001003103831395164	0.00101144675796968	0.131984299732617	0.194907438858243	0.009214407318390119	0.02338329219892153	0.001047965363929505	0.001665184629954418	0.001038070355941071	0.001002425979597311	0.001001237557714072	0.001001900174249295	0.05198095843783862	0.4196342250895543	0.001007999310498446	0.05412498176612383	0.001016625673652061	0.00101211328411423	0.001019949863369835	0.001012073089062665	0.00100768672271416	0.06143326317551324	0.001003702540889187	0.001030388974399341	0.001010091485758262	0.001004804055850892	0.002051715751435103	0.1465062690847959	0.001016034890514164	0.001009159789161127	0.001018337341119977	0.001001069172366253	0.4047916890322588	0.2104668263494969	0.0453958222211293	0.001001771398872765	0.07798169955342329	0.08191138670978547	0.08164848342717314	0.1004272141400467	0.1211438384286123	0.009807751079132749	0.02691032024890309	0.1474380067938997	0.1116976933056898	0.1350258363211914	0.001024810686693997	0.001034586118498998	0.03331445399772026	0.001104530567132701	0.001010980671712889	0.001004801589857592	0.001002407187082065	0.001001049280071984	0.001002108453619247	0.001007166127277367	0.1066520599865213	0.07073842076926497	0.03909640323038693	0.09383045975167956	0.05678053094275855	0.001035175595702898	0.001014809452193551	0.1348179421905748	0.001027434684572156	0.03115910909615638	0.03622749317034807	0.01680004906952072	0.001210434647378268	0.001016564393961897	0.07774726365088699	0.01973470696748254	0.03562969288010717	0.00100027742690353	0.05546082847065462	0.1523573434000251	0.001004609058455817	0.06763222972749873	0.001002496303136643	0.001000954277951651	0.001001898349495409	0.02200018074306153	-0.008157527007507003	-0.01440152779391341	0.01609500472056473	-0.01816873397065089	-0.04079070410664869	-0.01634444992907773	-0.007106316844258567	-6.603006914036055	-4.995526196474895	0.07959959019355177	0.07192145379304321	0.01442553349767648	-0.01886144766134832	0.05736194201315433	-0.1815476389995379	-0.3947758859196138	-0.3346790969365589	0.5179432486390262	-0.008907753982499518	-0.03047765276570071	0.01413540459911502	0.2513889631211227	0.2777085258625613	-0.1209638647849525	-1.679211394212912	-0.6560462574464243	0.02285339586591808	1.374046107313764	0.01301158094921185	0.02411330067872212	0.02727795088371293	-0.01252660154530851	0.02429647061768475	-0.278548944797113	-0.1711942854834235	0.03551175246614049	0.02724340869141583	-0.04947412383734415	0.05356423296684238	0.08722539579389982	0.05541302318302101	-0.01321139899547467	-0.005809960713107088	0.07818622105278381	1.873396265550785	-0.6052754523498834	-0.1889595992855302	-0.04549849251738051	-0.6696647029913784	-0.7241790700125168	-0.6766236267576887	-0.2205939219867321	-0.4706632201284129	0.3010849291014442	0.6302747230411559	0.7592035349684125	0.07707570583606169	0.3818551168371881	-0.2496438003377999	-0.03436143210345088	-0.409781016958815	0.1015997285478707	0.04870659518954747	0.02796460948074549	0.04400930458155359	0.03622655702830226	0.08237558282830998	0.005835977559595726	0.3431643281884236	-0.8020171494032277	-1.332749367522438	0.1785803203822175	0.03747890223015147	-0.2333709959013186	-0.04751422811673259	-0.580033736647472	0.1612917842007281	-0.0350703340038105	-0.3042651104657854	0.3550924032239491	0.008815937253226542	-0.2810895826745277	-0.2291516171037015	0.1239202104498208	0.5607899500372426	0.1227495438754286	-1.660240247423696	0.1878253315324292	0.0586377402839535	-0.8085594767946797	0.02385080528029616	0.03183210072905572	0.03984894695260186	1.315344989613344e-15	1.588965421670808e-15
0.2	0.003758649489476543	-0.06052568224875646	0.08107456715054646	0.4828583305628838	0.9328402290784592	0.0071955294109223	0.1695906822749414	-0.08544480399560567	0.02709459684670749	0.1832932068521738	0.08977146614570158	-0.1468862268453125	0.006143234020444029	0.07624394532516252	-0.1132496484380107	1.121470309613102	0.219724406866	-1.121470309613102	-0.219724406866	-0.2733730685583791	-0.07004439865847925	0.01924640465892323	-0.1106927499931848	-0.1019741691943055	-0.04656602942335479	-0.08531690957745465	0.0872426683185601	0.5735118765600286	0.6973287479148127	0.1001190755465795	0.00695283079405354	0.2726139467479007	0.05827827745761197	-0.1965066083203864	0.2715664920565931	0.005423830854238252	1.31581430830195	0.171913325530452	0.03791854676782892	3.437125047763317	0.6951978941821618	0.1832128106662683	-2.077354909261577	-0.03751750797589914	0.05364044807974449	0.01541418508354601	-0.3370355136690032	-0.1153647873351438	0.7282363470292073	-1.355131974563142	-0.7282363470292073	1.355131974563142	1.445758863338593	-0.2268679942066995	-0.07589632264937977	-1.387786797757382	0.3429417842379591	0.03714055780281209	3.172716520294383	0.7072541854641725	1.061016039965949	-1.545785093440476	-1.110003799966479	-0.009943381056925433	-3.090884971929086	-0.1122520416190784	0.001006108319812737	0.0123851513112021	0.001003708088781455	0.01444513185232421	0.001017764590447639	0.003592073715127811	0.001009218515779287	0.007382137014420965	0.00101109760368094	0.03065213792944158	0.1347688373747463	0.139803605320345	0.2017648110054447	0.2053992910951085	0.01183892728992714	0.01706387869738387	0.02016944682994235	0.05545735331787657	0.001049556516728259	0.06569736927527009	0.00235548630965763	0.07128185607748978	0.00103863342525028	0.03735318163160557	0.001002341487091699	0.05831172613477535	0.001001192374376276	0.05685839061249173	0.002091828252655845	0.008189447954534294	0.06694580979938618	0.07489794378711875	0.4206650974048783	0.394781139914621	0.001008603203226414	0.0185518276592468	0.0464179976467506	0.06432469592568194	0.001015387105980449	0.01027555245024682	0.001013782598680332	0.004133125911825684	0.0010206072630346	0.00826244057573741	0.001021699010324922	0.02652367090136004	0.001012621502318992	0.05220403825530376	0.06439876223871994	0.06030122572783855	0.001004224837003735	0.02059390770066196	0.001029707646978641	0.01377295273753926	0.001009482336164929	0.0187795627043691	0.001006813159721204	0.001996518063708253	0.001944582661537011	0.0196354373980389	0.1430905224123699	0.1653689381640012	0.001015454512796607	0.03968772879351943	0.00102964798700617	0.004337586058341273	0.001030014991931759	0.006629300578360826	0.001001030267492503	0.03284572783291034	0.373049789415913	0.3990583236131236	0.2230640268835448	0.2253567534545884	0.04696899778579474	0.06119515884507102	0.001002107642050455	0.02372703273020474	0.0842925839419001	0.06379425307518728	0.08889795933327778	0.0701874874271604	0.08803896869944018	0.07187356309538567	0.1017161741750756	0.08946853934466592	0.1262988763557709	0.09882878535811566	0.008833651416958134	0.01099960300407924	0.0232893828119472	0.01871808947364495	0.1441009845429962	0.1082783589991865	0.1076066672997259	0.09282866227754548	0.1270029014996124	0.1086256247827047	0.003256278853452368	0.01038720986306066	0.001031775765032191	0.04366784339077825	0.0365837208865564	0.09670175694900721	0.001222211812239172	0.06517816260586271	0.001164966797800991	0.0338648969314037	0.001093198633719082	0.007943792126454968	0.001087550490789519	0.006168611507569606	0.001001001206564518	0.008768944787778232	0.001002137884511524	0.01472821586621319	0.001010564398208405	0.01547294692819105	0.1049421886187858	0.09788491239986939	0.07862278548755781	0.07730613369590421	0.04717404907259137	0.07378291488716815	0.08857639289252041	0.09013977744292066	0.05561206030601121	0.05349976503532666	0.00306744040084231	0.03217948134829673	0.001957309349110225	0.05595194202202806	0.1448500604628251	0.09980850923027834	0.001057381087452576	0.02106105992362522	0.03230445287161358	0.007913971889594713	0.03809763364699459	0.05235376962337784	0.01446591073539175	0.02490034978579213	0.001189737577698694	0.01941330028385592	0.002186477542434293	0.09799776794978454	0.08021360829110359	0.0986706709942051	0.01735238090118444	0.004224057952403561	0.03143952346465453	0.02720682419527324	0.001068629753752376	0.01936245359644937	0.07138551635992646	0.1006337710422713	0.1436437373004385	0.1190223109086321	0.001069628945014757	0.01292188326271465	0.07106983420841635	0.1080633601435585	0.001002431070534254	0.02277707955036369	0.00100092721863261	0.02779835110498858	0.001001846394743423	0.03240216648497353	0.02182149608227763	-0.008090219071562422	-0.01436899459120313	0.01612419355139118	-0.01808766537990214	-0.0406542614753827	-0.01613252960814538	-0.006927298316220285	0.001005196747824959	0.001003416089079471	0.001001157706278429	0.001003105324284518	0.001012633920575995	0.132666979735995	0.1925674782277266	0.006795865172232127	0.02708540879235796	0.001045687531002008	0.001356851837098485	0.001035209394922029	0.001002633261816744	0.001001349114299273	0.001001217946434793	0.02703862290539024	0.4090963395565148	0.001008064581567169	0.06925219286307485	0.001023274324472551	0.001011374330974347	0.001019688259409058	0.001014584510247416	0.001009243139837956	0.06026701129716287	0.001003105530939676	0.001032941604938247	0.001012544889650356	0.001004890236923504	0.003052779184630712	0.1506128476232212	0.001018012346475076	0.001008042130243081	0.001016789690794788	0.001001136630385783	0.4206834756440893	0.204036748022745	0.04228986965347411	0.001001663504512263	0.06981478368558855	0.07316591080028635	0.0733926170164826	0.1001825336970278	0.1175396433956393	0.01803839229584169	0.03912314674406788	0.1473386364317686	0.1218481553603665	0.1418077983152801	0.001013661411906609	0.001045934367667575	0.02788470172366724	0.001121490317298086	0.00101160948118564	0.001004503838429409	0.00100219236459986	0.001001161746908656	0.001002033408060234	0.001006489152510541	0.1060785834529023	0.0639763336879252	0.02417393027768861	0.09440865515044568	0.05767316256782948	0.001030824788161242	0.001013975214430008	0.1261405514930832	0.001015727501618265	0.03023968318276408	0.03324215100422216	0.01840577243549325	0.001378200998222946	0.001013934042162536	0.07311397893716658	0.02444571819384602	0.04044184901489589	0.001000284312138571	0.04047680791705466	0.1590526270357803	0.001005264193928932	0.05123496514819036	0.00100268958523334	0.001001027657236694	0.001002040410774454	0.02393506162565795	-0.009483155544613707	-0.01408908651488732	0.01767920386037453	-0.01455210047630066	-0.03697540388414863	-0.0148739847042537	-0.005682679496501353	-6.228310985558481	-5.080358619536541	-0.03730696138331251	0.0437507066501989	-0.02486342405859493	-0.003116208035344233	0.05549370380005493	-0.08707365051479921	-0.3046902166523877	-0.279703521167913	0.4525714535689454	-0.006002058383973802	-0.01064786477786244	0.01559095166164905	0.2584534619470552	0.2853253068607426	-0.07929974138926182	-1.946106985608589	-0.874158730555974	0.002413188602623617	1.439859021868698	0.04708156530242234	0.007324986687718198	-0.01352903783230119	0.04918736097768903	0.03894666597863375	-0.2016340417105988	-0.1375445453114408	0.05657714476842884	0.02570521808292463	0.1137008087776593	0.07649425680655982	0.1199102068847973	0.05542850489910604	-0.0004153026746371492	-0.008137530799073152	0.07167840867630705	1.589342305682364	-0.5362450169459818	-0.2171002400239009	-0.004155163097625294	-0.6566593723320647	-0.7074346117929917	-0.6706801492959199	-0.1849019957545675	-0.4197694785806867	0.4211838327874249	0.8371009604962264	0.6842159147438743	0.3121125206415502	0.4538742529404253	-0.1390977998255438	-0.03828062716845974	-0.405835904930586	0.1070391196733056	0.06556995195680343	0.1023591289665647	0.06006365599232572	0.03122508133883933	0.1054617950610374	0.1919716494524435	0.2690082622808785	-0.7172701814471334	-1.458196480816955	-0.1036753268491156	0.001486745266879409	-0.1650059010802219	-0.05454667551499801	-0.4018776465683899	0.1651130799543364	-0.006078806483905421	-0.313266563932544	0.2887595292071679	0.01023797870299529	-0.3328727355058758	-0.2986476747872235	0.1537238406818744	0.5270739584309361	0.2711981536684928	-1.526137478349896	0.2851871789130095	0.06066567981015611	-1.269719537649133	0.00513680575939687	0.01034771560781283	0.01630205986555441	5.521952907729378e-16	1.304453396773067e-15
0.21	0.001553872240937869	-0.05744431243783582	0.08039644379870853	0.4959363634225016	0.9344618599729462	0.007598423347028037	0.2035785791455671	-0.07824342877057257	0.02740141120425141	0.162733441412554	0.08915042517354617	-0.1452076364237147	0.00625986646560087	0.07249909059730932	-0.1135820100251912	1.125403753689909	0.2059016050236921	-1.125403753689909	-0.2059016050236921	-0.2586669676194975	-0.07238186735581852	0.01849060283084643	-0.1245628573196696	-0.09855315721399235	-0.04609885651239341	-0.05447200829927028	0.09390800001407704	0.5845042588401762	0.6823128585628246	0.09037464075592755	0.006291512248193668	0.2432376935201334	0.0573688363256347	-0.245223358400256	0.3404686722152117	-0.1385761997278429	1.300031859930562	0.151708609641576	0.04227259979501292	3.360778242115035	0.7416516823337885	-0.1109938172032094	-2.030360319593997	-0.08426594763849701	0.2824033145120752	0.01004998641655906	-0.4063002857783289	0.04569327631288389	0.06437115982534537	-1.402956129613117	-0.06437115982534547	1.402956129613117	1.493986059065252	-0.2420680202107897	-0.07550608251302637	-1.391551799311673	0.3409762924842676	0.05681298891352177	2.991122614895603	0.6293888403581844	1.138692185081601	-1.439541777075667	-0.8362739892730013	-0.1268090636191874	-2.782225055650752	-0.06918743256677892	0.001005757552407309	0.01279333545330383	0.001003655360731908	0.015083964292736	0.001009639538100458	0.003615103521049042	0.001006203725772874	0.007281027811374537	0.001012368890582812	0.0312470634310597	0.1345147813406119	0.139307582598601	0.1981516501686066	0.2027246232369324	0.009441491227198539	0.01502603565933014	0.02294886422261238	0.05857981573773882	0.001047046268239872	0.06564678956994047	0.001852123083465751	0.07127240153921298	0.001036468816392353	0.03752209110690806	0.00100255580773012	0.06091872999008135	0.001001307083080105	0.05972900832692759	0.00155820459712588	0.007605817024234436	0.0460856957052103	0.05692615871546941	0.4150555275566075	0.3860110426792283	0.001008334172976489	0.01873025330309785	0.0607016680769446	0.07910346089426083	0.002520472044586019	0.01202028665933292	0.00101241380549794	0.004390868029086208	0.001020160902045829	0.008399043462571408	0.001018777149273943	0.02653118280300921	0.001011263499157148	0.05235240220015215	0.06246762574648305	0.0584685132827403	0.001003563807666328	0.0194001006792674	0.001032615956624948	0.01422204421457904	0.001014524506798856	0.01904612958871518	0.00100578361097412	0.002169491010811891	0.002600968995817774	0.02033208725276714	0.147074915443784	0.16676470777257	0.00101803790810083	0.04023645035135749	0.001018777229991458	0.004273036988404874	0.00102296495259957	0.006575006193813464	0.00100109807754041	0.03353898344893314	0.3905306387957941	0.4136174588238429	0.2149950251022165	0.2202810655400497	0.04424677945254575	0.05904359148873621	0.001001862526963417	0.02371257758186226	0.0762179693135784	0.05734153627221587	0.0802238134262465	0.06323818744518346	0.07988921694594073	0.06524984243191707	0.1007715656711845	0.08760056192314299	0.1218527407544535	0.09469263026777579	0.01396285126916244	0.01471197763769127	0.03150169286691104	0.0262891470407868	0.1446006154960629	0.1145102612770604	0.1162750478771664	0.09698600558198074	0.1345741335378371	0.1135957705280872	0.002161042088046821	0.009383329762190987	0.001039912922985968	0.04330341325145637	0.0312371724579225	0.09258649581961029	0.00117095795946624	0.06604332930668039	0.00108999236578696	0.03439889001655231	0.001049704226249834	0.00862856519719029	0.001045692826976549	0.006742612875632941	0.001001107093180454	0.009115914953863392	0.001002085734538932	0.0157022907855519	0.001008546537955171	0.01625442233588992	0.1045841277716494	0.1000330140978523	0.0712614622789757	0.07069515270576017	0.03381896791281823	0.05995685393608135	0.08913987911392085	0.08747995468646481	0.0564429488866409	0.05335964305519109	0.002075126715227259	0.03127377181379865	0.001496466151797918	0.05597617779831388	0.140035683402758	0.09806794089896355	0.001036325148482168	0.02273193772802738	0.03113128467694493	0.007940359289256535	0.03514147671285035	0.04930222896537089	0.01438213226061417	0.02482486542504304	0.001278043984032205	0.01949404050738319	0.001612863432953722	0.09438260516778499	0.07602154132282929	0.09549915780478632	0.02195751780713784	0.006047631517004829	0.03587950326897336	0.03178575779738132	0.001035146567116558	0.0213109180091132	0.05579477900463748	0.08637864748844512	0.1508874575198041	0.1223052848579089	0.001038272925454508	0.01346036102236653	0.0581302120305311	0.09485017022794567	0.001002629478083603	0.02272182547852362	0.001001002109206463	0.02778022294889846	0.001001991410844596	0.03241765919461922	0.02324841064652807	-0.009218487908782229	-0.01397003454475438	0.01756478866955439	-0.01486721734322117	-0.03677911031924171	-0.01391521925413413	-0.003866176619699324	0.001005558146795848	0.001003756504190334	0.001001205564618967	0.00100303318649225	0.001014587096796015	0.1354106175254813	0.1914998939773569	0.006907777099810398	0.02516893729155465	0.001043372432783453	0.001300031113254179	0.00103337526528877	0.001002902021440624	0.00100149189506202	0.001000962914877418	0.01402213707675559	0.3971191573680121	0.001008045405280779	0.0861119475390498	0.006688016654188042	0.001010663498343949	0.001019703204970075	0.00101671070207767	0.001010363842408461	0.05979743322881862	0.001002681591152681	0.001037928397473649	0.001025886656134645	0.001004561512571121	0.003485552582881262	0.1554770383749609	0.00102302294749109	0.001006973686192455	0.001014644183869677	0.001001195732578468	0.4336558873077211	0.1979883501565707	0.03982494163806313	0.001001560009473719	0.06174524043426367	0.06458740255984904	0.06511476455432572	0.098814057534604	0.1133428942384831	0.02073498393549084	0.04230795684018544	0.1436420574314411	0.1346616695266155	0.1494379497454787	0.001013586771973755	0.001050453056201831	0.02256048927194616	0.001114272306283717	0.001012201594931792	0.001004364692674048	0.001002061808578736	0.001001264276694874	0.00100202981822378	0.001006410499345801	0.1023406429127797	0.05956471010752353	0.01260351708575693	0.08599165501413973	0.05730591175315401	0.001040547788345618	0.0010168148011889	0.138306101292432	0.001013293514876926	0.02937886257390897	0.030328637708718	0.01078490949500857	0.001363090135371659	0.001013712342476722	0.06821083915856636	0.02930831154600534	0.04154254816200568	0.001000303464945268	0.03203878185755518	0.1647235637598545	0.001005948621142362	0.03338118663066702	0.001002959797104738	0.001001124370140804	0.001002228552803143	0.0241260044274482	-0.01013502263750473	-0.01347583292205262	0.01891385163503894	-0.01189886280006093	-0.03274692431124585	-0.01093089653991391	0.0006481473782797192	-5.870897447343462	-5.052362917328282	0.08004187074676898	0.07421532840004952	0.01602444844179282	-0.01331224212792473	0.06167896791315355	-0.01420999962668038	-0.2338358359986404	-0.1397197669855415	0.1867304464601016	-0.003908116147346749	0.008327284164533698	0.01835068750775019	0.2630340189732905	0.2889661306888979	-0.04251710831680804	-1.65678266632193	-0.8684343986203406	0.02588812899846117	1.512337916566341	0.291238478861243	0.03596612553365757	0.02729610864137294	-0.02760801180962848	-0.002265492950445967	-0.1649618669044959	-0.1013180928913826	0.0390264413649267	0.02701943538140897	-0.02994805000112693	0.06351232951483957	0.160532270914085	0.0542405362625132	-0.009409978687556742	-0.0038755370487629	0.06735140136333118	1.333021644100544	-0.484921312542622	-0.210810215963972	0.006006315612171038	-0.6344597919919214	-0.6830928374019479	-0.6548152753033299	-0.1884997371529902	-0.4078198166614941	0.3245643090356513	0.6849794554861627	0.5580084271049399	0.5146586416624428	0.5377211169526851	-0.06913260355802339	-0.03455852924855286	-0.4141603346247369	0.07088570581457987	0.04535856792545485	0.05200265265427951	0.05747086226634148	0.03655061344722539	0.09486467640954821	0.02231946224490623	0.1591477229627142	-0.6084847710628332	-1.314118027650009	-0.4119963224194575	-0.0306047981013463	-0.03711208726978136	0.04132208826647363	0.05577983766925995	0.1699872181413868	0.01193856360998087	-0.2996902375897315	-0.2485201476931803	0.005794565429201182	-0.3887153232704165	-0.337162733986243	0.2118764860862206	0.3953199285540048	0.1554374193667515	-1.318682733452125	0.3688710481132511	0.04834731475086671	-1.378796847956312	-0.01562977768253287	-0.0133422215325403	-0.01209187348123749	6.74655061833899e-17	2.57889047275908e-15
0.22	-0.001161308018786385	-0.05380108476269869	0.0783524891858693	0.5088637596876734	0.9358603163967828	0.008033228593658587	0.2368127254323059	-0.07068027971874324	0.02509184294172843	0.1427707576416619	0.08813464196926551	-0.1412316469896266	0.006386987398169122	0.06823064253206104	-0.1123997667834787	1.122876106639469	0.1917947295594437	-1.122876106639469	-0.1917947295594437	-0.2435228526847094	-0.07491460456165858	0.01773144221772181	-0.1386301286148542	-0.09516032973144499	-0.04541939035461079	-0.0255972796884796	0.09990197886010319	0.5963103556420177	0.6688949323709588	0.08344577913894173	0.004326874811587042	0.2170122579943593	0.05690350385047645	-0.2985872105574996	0.3839380648998932	-0.2677424213460249	1.285686989412743	0.1272784314002872	0.04430080887279146	3.286374930985925	0.767552659541415	-0.3400637133471152	-1.957938575516036	-0.1164659544009436	0.5131202505778144	0.01751188256774503	-0.4417541811481202	0.1875561784434875	-0.5639818784203757	-1.41194669895127	0.5639818784203757	1.41194669895127	1.533361662502019	-0.2659216959052588	-0.07656807965910693	-1.427219591496034	0.3373048846831226	0.07959920716678558	2.778681986815644	0.5729836155660152	1.2237589443041	-1.226192461415273	-0.5468891652332603	-0.2706071592062747	-2.460721431531101	-0.02343031025527839	0.001005763046277417	0.01320795034499982	0.001003799303465443	0.01573342935968298	0.001005602851930727	0.003643663947942886	0.001004660982958287	0.007191759980782784	0.00101398128462797	0.03184946871549629	0.1354719578269697	0.1394778232119573	0.1954815038259773	0.2006507247548193	0.008270341050667184	0.01403238974681897	0.02346209353647217	0.05948815056821058	0.00104463362394546	0.06562332228301522	0.001571372423820228	0.07143980830162062	0.0010344695113249	0.03772339026393851	0.001002797361563524	0.06357414071142412	0.001001435834935816	0.06264107111951905	0.001290661912518436	0.00723729251527636	0.02817045628395422	0.0415916377086671	0.4074056418044752	0.3776409783002588	0.001008190131524872	0.01892191401583354	0.07580352104406331	0.09450033315139383	0.006086921014134847	0.01588778607440063	0.001011374149884337	0.004687302197884657	0.001019945303047602	0.008537292617410404	0.001018380500111185	0.02637305004193195	0.001011145452991163	0.05229889607746498	0.06118720446472135	0.0570009199978397	0.001003021382209359	0.01856552116435606	0.001036563952017848	0.01466918737934596	0.001023718384944653	0.01930817694389983	0.001005104648145873	0.002380720450801878	0.003145085853832514	0.02091921629554958	0.1513886399158487	0.1686053547039851	0.001021835466071848	0.04077103411065001	0.001012809771092409	0.004211077137091851	0.001018368244158696	0.00652870601861831	0.001001161531432312	0.03420032959687853	0.40639005980104	0.4259294946479155	0.2076083368675246	0.2155377522721185	0.04163125214077218	0.05702701483137335	0.001001688257796846	0.02394200268610898	0.06804408923124433	0.0510935411607548	0.07147599654518468	0.05651228162313038	0.07158077769562721	0.05876223175120853	0.09964604391986955	0.08570241962954671	0.117482906001726	0.09066522348140175	0.01786180200263518	0.01755635348680649	0.03723514198401768	0.03257505663444853	0.1434232493480715	0.119355405266766	0.1265445549849051	0.1030278851391331	0.1420955955036986	0.1193313715380906	0.001610539761996889	0.008855470127706344	0.001046239947220774	0.04297761023475442	0.02585026471369285	0.0884796699829936	0.001141721769944012	0.06669370642864124	0.001052805025017492	0.03485466634696351	0.001027893451164688	0.009331988529016165	0.001024704764987992	0.007372713645816438	0.001001211300504203	0.009467590288103338	0.001002057876962314	0.01673573914646108	0.001007498755053802	0.01707925677624081	0.102800498595407	0.101038579772064	0.06512871770441531	0.06506526318502447	0.02099879336150533	0.04735850796917605	0.08582456870587639	0.08222570903498354	0.05673005570980801	0.0528657959371527	0.001581488243386622	0.03101771797389345	0.001267023263161687	0.05641694893724379	0.1420014428075768	0.1009644231309401	0.001024583586137569	0.02447929903075899	0.03010361203923188	0.008164388705679593	0.03219007658806948	0.04630699147316561	0.01060678797858617	0.02103667190520486	0.001314630937673172	0.01952688158040886	0.001325230360116029	0.09025235143684857	0.07148843876927551	0.09189726089668614	0.02664738307362531	0.008479299951084728	0.03872413992394291	0.0352453660976198	0.001018420202945196	0.02321005579383392	0.04309309829769624	0.0743842063524932	0.1574471648543825	0.1263490006143154	0.001022942580077547	0.01391517841034492	0.042651266090244	0.08036985513477461	0.001002863805903627	0.02247564084561062	0.001001087916498289	0.02754412918020372	0.001002158000820022	0.0321825619044524	0.02385134403580515	-0.01002915558311618	-0.01342821213404806	0.01886808555871839	-0.01202490954683432	-0.03266840688525953	-0.01054739035991086	0.001374748528994995	0.001005919545766737	0.001004096919301197	0.001001253422959504	0.001002961048699981	0.001016540273016036	0.1381542553149675	0.1904323097269873	0.007019689027388674	0.02325246579075133	0.001041057334564898	0.001243210389409873	0.001031541135655511	0.001003170781064504	0.001001634675824767	0.001000707883320042	0.001005651248120946	0.3851419751795093	0.001008026228994389	0.1029717022150247	0.01235275898390354	0.001009952665713549	0.001019718150531092	0.001018836893907924	0.001011484544978967	0.05932785516047436	0.001002257651365685	0.001042915190009049	0.001039228422618937	0.001004232788218738	0.003918325981131852	0.1603412291267006	0.001028033548507105	0.001005905242141828	0.001012498676944565	0.001001254834771153	0.4466282989713529	0.1919399522903962	0.03736001362265215	0.001001456514435175	0.0536756971829388	0.05600889431941175	0.05683691209216885	0.09744558137218026	0.1091461450813269	0.02343157557513999	0.04549276693630298	0.1399454784311136	0.1474751836928645	0.1570681011756773	0.001013512132040905	0.001054971744736084	0.01723627682022509	0.001107054295269347	0.001012793708677943	0.001004225546918685	0.00100193125255761	0.001001366806481091	0.001002026228387325	0.001006331846181062	0.09860270237265716	0.05515308652712186	0.001033103893825248	0.0775746548778338	0.05693866093847854	0.001050270788529995	0.001019654387947791	0.1504716510917809	0.001010859528135589	0.02851804196505385	0.02741512441321384	0.003164046554524088	0.001347979272520386	0.001013490642790908	0.06330769937996618	0.03417090489816468	0.04264324730911547	0.00100032261775196	0.02360075579805571	0.1703945004839286	0.001006633048355792	0.01552740811314368	0.001003230008976136	0.001001221083044917	0.001002416694831833	0.02431694722923844	-0.01078688973039576	-0.01286257932921792	0.02014849940970335	-0.009245625123821188	-0.02851844473834306	-0.006987808375574114	0.00697897425306079	-5.527891942843432	-4.919099310558032	-0.03602081146444649	0.04587723195723564	-0.02375729986405383	-0.0007479335444111841	0.05698966036374211	0.04617901650520981	-0.1845363414398007	-0.07086409605939338	0.009745935690853804	-0.000579574703098246	0.02472439535898077	0.02206888800723186	0.2681348351544126	0.2936143224918604	-0.03627845712088729	-1.418654172639195	-0.7941521592713231	0.005060202379554705	1.563480479579515	0.4716346064987503	0.01506339699534345	-0.01319978423129191	0.01605842843239702	-0.001427347528485618	-0.1286102096710724	-0.06569904401479874	0.05618748231387306	0.02480131225066052	0.1213521073549362	0.05459009438727846	0.208885671454041	0.05260094519001365	0.0001025410500374136	-0.006538688928629677	0.06529651506082614	1.139922428353018	-0.4697700876245023	-0.1901021002295104	0.04462088742021317	-0.6157150340299951	-0.6627557798082228	-0.6434581527439069	-0.1909349701692321	-0.3980198177875147	0.2475840758881494	0.580071365800201	0.4068642571102148	0.6890197711849793	0.6069653058646135	-0.04389370654865402	-0.03055520264447772	-0.4041488463745449	0.06408120390193843	0.04992660100931953	0.1060891811846765	0.07128353641635791	0.03216611496979072	0.1173364833751393	0.2006434559828582	0.04050105752665645	-0.5210518875654616	-1.212653483980644	-0.6225599058541924	-0.06925828231368408	-0.03507476216163635	0.02876039701382432	0.5255324660898899	0.1804097796202487	0.03344959686944701	-0.3020059307721985	-0.4537823026106284	0.000658148546070719	-0.4358909252932561	-0.3847244185234956	0.2753428145775927	0.303208898057015	0.2613328280798675	-1.074000994775041	0.4373355403389602	0.04393360547545779	-1.523144573160784	-0.03304930645518524	-0.03324540691311014	-0.03381594009694316	-2.252505444400484e-16	4.928464859699395e-15
0.23	-0.004409752076140716	-0.04987697946484345	0.07516022095194744	0.5216548883831834	0.9369960738945733	0.008471016836807736	0.2692941197822937	-0.06296596261716361	0.02089480114816032	0.1236161081513955	0.0868843972781924	-0.1350656649603626	0.006634308849165396	0.063807526994487	-0.1099631959501505	1.114243573995635	0.1777639571103059	-1.114243573995635	-0.177763957110306	-0.2280245960026356	-0.07772783493022156	0.01694985317358421	-0.1532221763659788	-0.09181255309502255	-0.04448496522554535	0.001177088213337796	0.105433007417505	0.6089902024459948	0.6581709636220732	0.07936440725263354	0.0008805666214448708	0.1937347476551568	0.05694992188940217	-0.3476061420690592	0.3971138324321451	-0.3659054672050401	1.272828889490473	0.09972680821936249	0.04268067163148923	3.204247217747915	0.7730265112587447	-0.4877859479335322	-1.875248135514896	-0.1317426438724823	0.7120527191833942	0.02935232856372741	-0.4375868048661868	0.2948665757189158	-1.159228021419267	-1.390481698634674	1.159228021419256	1.390481698634674	1.565990489998717	-0.2973870008329562	-0.08044650796499239	-1.489398412402477	0.3331542629206777	0.1083697529027522	2.578339462083875	0.5373512043008856	1.310605047513676	-0.9205268428474561	-0.2767680746765507	-0.4144762244402396	-2.194736069957213	0.03298001449682534	0.00100598427085524	0.01360195767295234	0.001004108290633444	0.01636921846273829	0.0010034987062473	0.003666243774588436	0.001003783696663737	0.007119504396999587	0.001016212905818935	0.03244478511384854	0.1378651097233563	0.1403131334004031	0.1934723968641363	0.1989503017310318	0.007999942648709539	0.01379973872731649	0.02137129403179825	0.05796118523540288	0.001042183622264142	0.06563303372227468	0.001401598480804142	0.07174784271481889	0.0010324596215373	0.0379619091737412	0.001003066982296408	0.0662744971678934	0.001001577860606258	0.06559055703736329	0.001148606939000714	0.006977686582630841	0.01537982550867151	0.0303267005746314	0.3985061657274864	0.3703610921535028	0.001008121175722144	0.0191132927919501	0.09135188438746829	0.1101923931273761	0.0113400924374295	0.02148174484639857	0.001010552300761092	0.004984104275698784	0.001019914730465921	0.008665176466026195	0.001018984878663371	0.02613775923007467	0.001011502654092734	0.05208417214130708	0.06069692657300261	0.05604256840713408	0.001002579867624584	0.01805016076170118	0.001042015155438764	0.01512321996687671	0.002131328361823836	0.02066824098709096	0.00100457720640547	0.002620537761448753	0.003150835740672285	0.02096458520473913	0.1559349746373288	0.1709559050212845	0.001027889086148648	0.04128700641695328	0.001009242389094446	0.004160178228263701	0.001015106734528616	0.006485240894858581	0.001001216959195492	0.03485121428962795	0.421175968918128	0.4367892098234776	0.2001438272422288	0.2106312991566062	0.03771546650738793	0.05457549053154884	0.001001557563702686	0.02438716218030119	0.05991874037264566	0.04506683474693165	0.06281878349588708	0.05002260915938416	0.06324840189795845	0.05242228848800402	0.09780329201012701	0.08348785862005116	0.1128249012769808	0.086641252012898	0.02034030378047279	0.01941186007327202	0.04055759912265733	0.03745059318840811	0.1405228174281947	0.1226029998477997	0.1375631030424486	0.1105535575029611	0.1496914566813079	0.1256646201939445	0.001320266715955211	0.008560042061708207	0.001048160086730139	0.04271810318569007	0.02067016719145687	0.08449920793761727	0.001121583696016675	0.06716556073881925	0.00103330351418716	0.03525057128654161	0.001016197235195137	0.01019148134196151	0.00101349388974745	0.00810906279033646	0.001001317240154222	0.009822621393736519	0.001002080321844478	0.01782987730496969	0.001007067499332455	0.01797325690931053	0.09948146309408984	0.1007158934771447	0.0600236918392744	0.06026241092102065	0.01149793369202429	0.03797659198203964	0.07904466412571705	0.07525758211266238	0.05621326290049598	0.05186170008868255	0.001332516080727573	0.03110895870888043	0.001147958730373844	0.05709551675401484	0.1463333652859392	0.1064508400554615	0.00101788675181597	0.02635012927893265	0.02983985116749344	0.008718968322019007	0.02927424589500135	0.04338350019602281	0.006735981053164089	0.01728884414124208	0.001290934876176792	0.01950411700347412	0.001173025219489022	0.08567722375986701	0.06674407361107935	0.08798477946136717	0.03093561469755225	0.01155199296358869	0.03986492582678404	0.03743419844908882	0.001009559060545773	0.02522922646421187	0.03354826954664283	0.06492854094569114	0.1643078501904051	0.1310548919045213	0.00101507641991456	0.01429809070489963	0.0283704990537916	0.0673071911304466	0.001003153759851041	0.02204866600360093	0.001001191312388845	0.02710094732426587	0.001002358774433307	0.03171106688297803	0.0238186619706912	-0.01044636625427485	-0.01284512866523928	0.01983117019084857	-0.009866687570885839	-0.02899247204190203	-0.007413669941886677	0.005262889785047785	0.001006464049043073	0.001004711531772706	0.001001355944930878	0.001002794297287289	0.001020223454960428	0.144398891448203	0.1897769352784575	0.008297017683466067	0.01542814723238486	0.001038428963879929	0.001208844653019546	0.001029374948756941	0.001003497148028205	0.001001802644657129	0.001000596620593087	0.001003891879874346	0.3739851636894299	0.001008069029921537	0.1200822584180175	0.02087441021678899	0.001009480679819191	0.001020022315084796	0.001020271271973932	0.001012204242931225	0.06072402700214678	0.001002004263565156	0.001051727804754992	0.005188354497746859	0.001003855298485077	0.002511807104811158	0.1654250139342924	0.00103939789148586	0.001005212119879502	0.001011047117309942	0.001001291398969963	0.4593230703507082	0.1832994407074929	0.02941305472046993	0.001001391974947739	0.04605204281520471	0.04799718386918048	0.048846538288995	0.09332741327346634	0.1034344683530584	0.02279066045401438	0.04360685550716492	0.1327065443716426	0.1598057327940178	0.1651810891850908	0.001021127618336848	0.001046086291854095	0.01280443957447259	0.001095169444689909	0.001013184902000887	0.001003854132827998	0.001001737425244441	0.001001478830072033	0.001002169209681624	0.00100686139219965	0.09157136844807741	0.05217438104932762	0.001022201872893079	0.06343004741715962	0.05439306811688458	0.001092147741654434	0.001027587715113556	0.1551885114229723	0.001010965684527658	0.03040524804003215	0.02463352699066999	0.002104284126008321	0.001197088523092935	0.001015309613946194	0.05831001920479872	0.03726792702477966	0.03998787735998183	0.001000349309927921	0.02111523362124534	0.1794039393704204	0.001007107009686352	0.008296611091029487	0.001003646298625901	0.001001364763995608	0.001002695488840606	0.02338735169869582	-0.01059115814445482	-0.01224808466499432	0.02054039144788425	-0.008205315552557803	-0.02569575904131685	-0.004620638776996804	0.007778163466727117	-5.197878202036564	-4.693687855880441	0.07727458933863117	0.07270285066026201	0.01527556495617063	-0.01065749310147476	0.0604509015452766	0.1232026523575061	-0.1589158133333501	0.01697547025279155	-0.3022180189082938	0.002619314683590696	0.03659893597179274	0.02557102779191368	0.2722663524063894	0.2967805377801778	-0.01924452044449402	-0.8545090846600893	-0.6767346013426465	0.02625832758617747	1.577679241417675	0.6403421525524948	0.03687171134432192	0.0258095896725834	-0.04639540285919079	-0.03554801325541843	-0.06356936739628086	-0.0387459342777682	0.03971055673041373	0.2295178727067587	-0.02550047029963913	-0.03846842211705011	0.2634458801283972	0.05065155134645172	-0.007980876852688218	-0.003267521755604203	0.06532485168125991	1.046238668500447	-0.521664643809633	-0.3158647282900696	0.04834206528204638	-0.5902081464320532	-0.6358044532780822	-0.6252856758393387	-0.2481594294654373	-0.4048225041398226	0.1272858750514227	0.3939419548943808	0.2414866361465408	0.8098484854193319	0.6572471229425414	-0.01875556676392826	-0.02213453934520939	-0.3895142407036642	0.03449291524441123	0.0326006113183484	0.07785797651936194	0.0776309194933285	0.03706075002902342	0.1064495390949911	0.03413024533485463	-0.1070984685242444	-0.4390710711590269	-0.6945625840856838	-0.7770561556523271	-0.1305065741328684	0.03869273018419195	0.09401788119671717	0.5620423799260328	0.1941648112181905	0.07812931318331935	-0.2852921079461149	-0.2986311590446122	-0.005375445239712284	-0.4767469784683317	-0.3987577843258433	0.339341941104097	0.1384094017876811	0.1704792559362022	-0.8166730077998055	0.5070308797931663	0.03368196390051327	-1.119018230066505	-0.05193091284111431	-0.05493401695542545	-0.0595662991237549	-3.345165690337437e-16	6.416390892367129e-15
0.24	-0.008043521683281143	-0.04593419135883604	0.07113049500643476	0.5343261402735062	0.9378519273624021	0.008875318663773208	0.3007845353619898	-0.05526543448388368	0.01556729793171724	0.1052206586718113	0.08553659589063999	-0.1271510613277907	0.006922032388107228	0.05958454886474664	-0.1066002635191645	1.099757478789627	0.1640596174315824	-1.099757478789627	-0.1640596174315824	-0.2122090265629956	-0.08087559703883804	0.01610857648247451	-0.1683822659363153	-0.08847916806664569	-0.0432303166114338	0.02601246692391841	0.1107315851138513	0.6224903492126866	0.6504458844242865	0.07776276039244634	-0.0038790845895791	0.1731184279222583	0.05756842606954161	-0.3756523205147237	0.3876746265303268	-0.4352339636641885	1.261711628375312	0.07129762540801253	0.03760352563605655	3.088179176927594	0.7647948658814776	-0.5661559979221138	-1.806098573379569	-0.1359772936968005	0.8628445712393924	0.02559230015877625	-0.4017266995814546	0.3728284979750734	-1.734694390855229	-1.346660144868422	1.73469439085523	1.346660144868422	1.596824214015253	-0.3328280439159737	-0.08850560905496786	-1.540827955338395	0.3344265630739665	0.1436439041760522	2.390884148568288	0.5264934433549113	1.387818936846995	-0.6264145511950365	-0.05094416000907023	-0.5332757633826344	-1.928483310270299	0.09098691798746274	0.001006367215480292	0.01400248837744618	0.001004570167190957	0.01701593161301676	0.001002498444747801	0.003689221242326618	0.001003261855843191	0.007039523920968339	0.001019170643587723	0.03302603239117312	0.1417969173265908	0.1419882688825786	0.1919699915065259	0.1974050574878283	0.008492886685530849	0.01422473071375272	0.01649627615252423	0.05370220985692675	0.001039644385764973	0.06567765761925907	0.001299464040415257	0.07216611599487886	0.001030371540045766	0.03823353349654893	0.001003364990349006	0.06902606568489073	0.001001732864417048	0.06858663540918637	0.001077507652791327	0.00678036628566112	0.008569203614572606	0.02409793940562253	0.3888372239952742	0.3638080956481505	0.00100810812600097	0.01930793606240548	0.1072117236443339	0.126108872495762	0.01813170969276464	0.02855832921848357	0.001009905468055861	0.005276230280308281	0.001020051605619806	0.008794145125224835	0.001020004452848693	0.02577956574364128	0.001012041191980661	0.05170732434131003	0.06105481780151478	0.05571934747138945	0.001002232463782323	0.01776314452356887	0.001049147714157965	0.01556522894471716	0.004749886862805864	0.02354466192441898	0.001004124777889835	0.002828474543327027	0.002452450811997338	0.02029080566155357	0.1606672414744126	0.1739187020690042	0.001036599181960126	0.04178522584309625	0.00100711282639636	0.004097488519297705	0.001012750618800725	0.006441091864860481	0.001001262950364585	0.03551571519434774	0.4351880698611897	0.4471386292527448	0.1921771633681969	0.2049015772292921	0.03187500445259782	0.05039648089447847	0.00100145996371752	0.02498746506902623	0.05191339615865917	0.0392777402781654	0.05433213348551251	0.0437836777508275	0.0549581753419906	0.04624141471557489	0.09498564090464258	0.08081558708552679	0.1076961463172251	0.08260781283407355	0.02130506885716633	0.02017744366076506	0.04144060615261496	0.04043201593038945	0.1358641137271019	0.1241617775306971	0.148951845221472	0.1190995305242943	0.157420619589683	0.132427567949669	0.001178788096046735	0.008409085590167405	0.001044675142513682	0.04251915280431382	0.01580355825852824	0.08073797160886147	0.001105572669408862	0.06746762987574442	0.0010237522002412	0.0355736030615714	0.001010165923393925	0.01113011996170281	0.001007794014568963	0.008958224575796635	0.001001426223302031	0.01017321816612731	0.001002163065537418	0.0189638977437291	0.001007116883458365	0.01888133517701115	0.09456468655757252	0.09885540736130267	0.05583860469385987	0.05629279164336955	0.006512811054864896	0.03285059887468152	0.06894026947783261	0.06656477238109151	0.05477510102273627	0.05027675071944492	0.001228850848840275	0.03149896899808059	0.00109238492833559	0.0580386008583048	0.1507948205293397	0.1120110999516938	0.001014592964787744	0.02837076607919715	0.03059497076900295	0.009740234705043649	0.02640714243440954	0.04054915364844838	0.004232049994046675	0.01500709054705911	0.001203637040049666	0.01941608504891496	0.001097808940929822	0.08076516450017635	0.06185029750009857	0.08390238689445843	0.03463022194685594	0.01526906183678453	0.03923398636076689	0.03809059072439127	0.001005143903438326	0.02717919991136755	0.02719473258750531	0.05805992777220842	0.171946319057347	0.1365533814519977	0.001011382235113845	0.01460947989765576	0.01712141019035465	0.05739689048621079	0.001003506913409511	0.02144531757090118	0.001001314861051227	0.02645458778747594	0.001002598577946829	0.03100957122346084	0.02318803759529148	-0.01045494875403378	-0.01224110439948913	0.02041345976034589	-0.008453740531394086	-0.02588536996276521	-0.004790983403493391	0.007091729679509611	0.001007008552319409	0.001005326144244217	0.001001458466902253	0.001002627545874601	0.001023906636904819	0.1506435275814385	0.1891215608299277	0.00957434633954346	0.00760382867401837	0.00103580059319496	0.001174478916629219	0.001027208761858371	0.001003823514991907	0.001001970613489491	0.001000485357866128	0.001002132511627742	0.3628283521993504	0.001008111830848686	0.1371928146210102	0.02939606144967445	0.001009008693924833	0.0010203264796385	0.00102170565003994	0.001012923940883484	0.06212019884381922	0.001001750875764626	0.001060540419500932	0.009337480572874786	0.001003477808751415	0.001105288228490473	0.1705087987418842	0.001050762234464616	0.001004518997617175	0.001009595557675318	0.001001327963168773	0.4720178417300635	0.1746589291245896	0.02146609581828771	0.001001327435460303	0.0384283884474706	0.0399854734189492	0.04085616448582114	0.0892092451747524	0.09772279162478985	0.02214974533288877	0.04172094407802685	0.1254676103121716	0.1721362818951711	0.1732940771945043	0.00102874310463279	0.001037200838972104	0.008372602328720096	0.00108328459411047	0.001013576095323832	0.00100348271873731	0.001001543597931272	0.001001590853662972	0.001002312190975922	0.00100739093821824	0.08454003452349766	0.04919567557153338	0.001011299851960909	0.04928543995648541	0.05184747529529063	0.001134024694778874	0.001035521042279321	0.1599053717541638	0.001011071840919729	0.03229245411501045	0.02185192956812614	0.001044521697492452	0.001046197773665515	0.00101712858510148	0.05331233902963128	0.04036494915139466	0.03733250741084819	0.00100037600210388	0.01862971144443496	0.1884133782569122	0.001007580971016912	0.001065814068915299	0.001004062588275666	0.001001508444946302	0.00100297428284938	0.0224577561681532	-0.01039542655851389	-0.01163359000077072	0.02093228348606515	-0.007165005981294418	-0.02287307334429064	-0.002253469178419495	0.008577352680393445	-4.879688335826979	-4.389887312486886	-0.03471613615616986	0.04806204140186617	-0.02367777164550909	-0.002292911994023073	0.05417583615820032	0.2141440752511565	-0.1535005853230242	0.06066450512835372	-0.5366560734428301	0.006402916841890419	0.04677216873131711	0.02868997060824172	0.2783772472600227	0.3029328132876278	-0.02382132998570865	-0.411418979633831	-0.6487742309906052	0.005713101247320649	1.608364358060234	0.768159726516156	0.0141281823544561	-0.01298282211471193	-0.008522106482831108	-0.03385212029632339	-0.001584078678876079	-0.02003021111028772	0.05378276037583276	0.3280726910780534	0.1149760016012229	-0.08923959611789037	0.3313350175380943	0.04905036915796997	-0.002255618977532781	-0.006675470176302048	0.06801975745490055	1.037863279094013	-0.6344238499848673	-0.5355991676786782	0.07564956632677525	-0.5681926450186144	-0.612607568770315	-0.6116442545888314	-0.2824770751749935	-0.3999133598516541	0.02959947609373339	0.2012486034045525	0.0691008774829783	0.8930799026860345	0.6929051258387369	-0.01499938765731628	-0.01844386910686093	-0.3603037030504385	0.03012416925137381	0.03535196809965752	0.1219183425438695	0.09384606460438884	0.03127924832130783	0.1253129394253022	0.2034590829090415	-0.2670589066579222	-0.3544052902949148	-0.3614689080249781	-0.9674964677041082	-0.1854289864671763	0.02467914868100976	0.08166365451761015	0.5403010604320673	0.2103710900384408	0.1267869502064941	-0.2841769848585139	-0.1605674686546472	-0.01239532703539859	-0.5032772418350803	-0.4187066448414402	0.4042179867159596	-0.003279117176298562	0.2474933834354129	-0.5565905481111708	0.5958551917930764	0.02962898511573829	-0.8926719011423457	-0.06832402459319244	-0.07388094308352068	-0.07981606770550626	-2.943047946402405e-16	7.202233080812762e-15
0.25	-0.01180624472353289	-0.04217243937998004	0.06653460462772212	0.5468958863387838	0.9384258917167677	0.009213454591833091	0.3308660057573504	-0.04769723776183414	0.009750988967829268	0.08738329625543166	0.08418476727115536	-0.1179896431646589	0.007036056780626117	0.05584869877578991	-0.1025801676713003	1.079574204638749	0.1508859105797685	-1.079574204638749	-0.1508859105797685	-0.1960830901581217	-0.08438719652234822	0.01516568781259617	-0.1839070303974735	-0.08509004218479982	-0.04160484777051248	0.04907558931208775	0.1160197452288977	0.636690914965433	0.6453303804759352	0.07816849957221807	-0.009669030701558641	0.1549207533179591	0.05880628681809136	-0.3731031462998481	0.3627589113311798	-0.4825266453659293	1.252604321810188	0.04363470359113647	0.02983799565611176	2.920528671628849	0.746818758748137	-0.591811708297922	-1.764611409373199	-0.1331377039595643	0.9651249258202761	-0.006127012570581825	-0.3427423411133918	0.430105491561954	-2.300165121194452	-1.285369457413444	2.300165121194452	1.285369457413444	1.627897704197908	-0.3694791734215068	-0.1005768126766777	-1.556654065167128	0.3454649241088787	0.1803663626819814	2.217061592209267	0.5334342427774111	1.449978952787248	-0.4176536703276653	0.1219219407473127	-0.6218137240521814	-1.714213620437379	0.1567193662483621	0.001006825757942214	0.01439674183604346	0.00100514509267066	0.01766953426762385	0.001001997296113574	0.003706862946315794	0.001002909948083293	0.006953270516222072	0.001023469969937576	0.03358406825555448	0.1472572101458905	0.1446257441737794	0.1906912353179716	0.1958282805709713	0.008991424188436827	0.01466154560960828	0.01139122934174398	0.04902028651112387	0.001037042102362458	0.0657613802676187	0.001225235231115587	0.07266771895011793	0.001027487500929243	0.03853427483415323	0.001003686128500533	0.07183489905592243	0.001001904549747106	0.0716411985039931	0.001039754024917663	0.006610092632924149	0.004902891100501863	0.0205662039292138	0.3790465811728586	0.3575291447678516	0.001008089308612398	0.01949743632127577	0.123014997922158	0.142094302304922	0.02334326008530993	0.03412456976724886	0.001009355713440796	0.005551850631696485	0.001020182788186661	0.008917912984910098	0.001021573558425551	0.02539749082927807	0.001012536208899721	0.05124370413374848	0.06249751925582023	0.05619156474459833	0.001001952331233268	0.01762603826712277	0.001058473312529457	0.01600356151204234	0.007944072495121439	0.02697113942273089	0.001003719131292658	0.003024239550832328	0.001783532063367928	0.0196295716565434	0.1654575841150917	0.1776109029589199	0.001068755877988209	0.04228703452295581	0.001005737980184826	0.004026933717276542	0.001010978963737094	0.006390602880581725	0.001001304333273099	0.03621279867766379	0.4489388794667713	0.4578039853499115	0.1829561597603885	0.1977549890545982	0.02444150854117758	0.04403978446347756	0.001001380601710212	0.02570469839047389	0.04429236613951689	0.03382417911739843	0.0462930572823424	0.03789688504949663	0.04702053874579859	0.04035125992490261	0.09140628714250879	0.07790617489839635	0.1022955087017813	0.07876899873080069	0.02118938232166643	0.02014170519776181	0.04038910694658306	0.04158593722434332	0.1296993569012842	0.1241235451377789	0.1589545057712665	0.1280898367309823	0.163999569870362	0.1392649386056218	0.001345343697272701	0.008544564615749983	0.00104170693023605	0.04236466951634978	0.01189871990340282	0.07750744965634658	0.001093803902074537	0.06765827517733407	0.001018778285968584	0.03585278110713425	0.001006780382856269	0.01224935264067695	0.001004687433257822	0.009956650413525923	0.001001546508222823	0.01050903864402106	0.001002319770414564	0.02012244855554007	0.001007698868392442	0.01982502280524308	0.08840319761589624	0.09559581450145631	0.05233065056019304	0.05305544153344419	0.003838646926908809	0.02985730763621494	0.0569495124409279	0.05668168027491735	0.05258398557807179	0.04825635500302072	0.001183795328597143	0.03202567494366208	0.001065040866215846	0.05911383966313517	0.1553269675936423	0.1172868313414571	0.001012937110421931	0.03054706632665577	0.03258215485215853	0.01140050198865865	0.02379335227782946	0.03796791779197461	0.002674607562936007	0.01370805826057296	0.001124582604567536	0.01932740235190392	0.001059323383092104	0.07563692182300996	0.05675202486939541	0.07962867265284639	0.03734289102673747	0.01944273161977216	0.0374007106213598	0.0375796592977449	0.001002817925915851	0.02919013505226656	0.02331497819559858	0.0534064743102762	0.1794176698855967	0.1427037058227884	0.001009556334590372	0.01486853232025253	0.009434410150637892	0.05062701008447944	0.001003968230696928	0.0206721156971277	0.001001473513937001	0.0256101850043746	0.001002905383155386	0.03008684518784509	0.02229504355610241	-0.01010282760536413	-0.01158969211619332	0.02083595059696541	-0.007963001335754664	-0.02370327052123816	-0.003626745895487181	0.006631081768961493	0.00100755205030822	0.001006096447388605	0.001001490398898815	0.00100247280747442	0.001031360844000994	0.1600338702012152	0.1880395658685542	0.009482676336206086	0.004313143126812327	0.001033092422101873	0.001125433988148758	0.001022182054978438	0.001004186851494807	0.001002178490198693	0.001000431346675629	0.001001699880005193	0.3540604384170328	0.0010080341007573	0.1532910720736043	0.02892390165541868	0.001008593120441599	0.001020313253619846	0.001024476526118468	0.001013159201671676	0.06621494044299948	0.001001584597713463	0.001074643917551196	0.01302436637752885	0.001003143989867884	0.001066685339611602	0.1753562124255507	0.001145770912547464	0.001004127987265053	0.001008745669534323	0.001001363843670009	0.4861665415544398	0.1613373360886257	0.01124399045044585	0.001001273117447295	0.03210525666562218	0.03342054929647788	0.0342202692207194	0.08414108119980031	0.09201556341419392	0.02013200490268146	0.03692744287823288	0.1160496214893024	0.1767517739450004	0.1754222296956836	0.001933508406351463	0.001039816163876042	0.007019831585845474	0.001080086127625349	0.001013623355546478	0.00100306612852995	0.001001379016611668	0.001001740075197906	0.001002627239587678	0.001009077515717518	0.07603263675779233	0.04695564123455913	0.001009307543431449	0.03523841421247405	0.04818616630625812	0.001139279752440189	0.001037469178026542	0.16460825169775	0.001011333970664717	0.03708618255760542	0.01996939062883242	0.001032937726211587	0.001038931012392655	0.001021064458282847	0.04780452401402767	0.04064735838998915	0.03344660330318169	0.001000415367423176	0.01916148835840218	0.1943925243111169	0.001007719684205028	0.001043213101823636	0.001004774669375638	0.001001748757266752	0.001003436513776033	0.0212718794272518	-0.009516627294177956	-0.01090316152524852	0.02118137512229731	-0.008110658423665006	-0.02218532882124374	-0.0035611297611721	0.004613417129293943	-4.579610256061317	-4.023589321978609	0.07680799178598778	0.07456404820864089	0.01449697743997069	-0.01224283750524189	0.05590117753223264	0.313502554369769	-0.1632472261435287	0.02887954909344651	-0.414657848009322	0.01037018812188757	0.05356503137392656	0.03147444484131941	0.2835338042451194	0.3082195723201658	-0.01318575518280479	-0.2863214763802246	-0.6045872916903484	0.0255493049548942	1.589748667670061	0.3743085040454606	0.03433474034758158	0.02511667199297798	-0.05484164272444152	-0.05477203709977	0.09409154413453892	-0.007348205794741912	0.03829269400192423	0.3544389183004364	-0.02880637290407127	-0.04713995653017857	0.4063951826303379	0.05106073628850579	-0.009900528029226786	-0.004373668273971431	0.07171693256714744	1.101181141172199	-0.8002575889626919	-0.7360345252969521	0.07221585063507471	-0.5228546004865483	-0.5649274423231048	-0.5670195404144096	-0.2989756588851413	-0.3680635304373548	-0.03725628613554132	0.02609636824476416	-0.07982080495513236	0.8987777062761123	0.6721673796129521	0.03650333209353814	-0.01306685075607953	-0.2852075996729442	0.01096082979884223	0.02269573589676257	0.1097398079376095	0.1062391990258377	0.03419734096095256	0.1109485276427215	0.03923923356577781	-0.3879432864873081	-0.2931180499491601	-0.2385909154330794	-1.018330468326778	-0.2195560879616862	0.06916693855703866	0.1232319075733123	0.5220589222012891	0.2242734335608779	0.2075984397226822	-0.2363760995388299	-0.09526250353026509	-0.006496062168133223	-0.5203363415346612	-0.4376972430285175	0.4269711802690904	-0.09989162998949301	0.1748309682236631	-0.3775770522182415	0.6389602672493706	0.0227274883859651	-0.4881028455187151	-0.08584557007616275	-0.09451739686462451	-0.103818817161293	-5.396053999318505e-16	5.722633507442278e-15
0.26	-0.01542980178456229	-0.03871735029040627	0.06150831143336449	0.5593855614523106	0.9387274105967464	0.009468365290500901	0.3590433841842538	-0.04036957370452673	0.003836945496909845	0.06986368049481083	0.08289885633626005	-0.1079348455227195	0.006732700318403138	0.05278372158440821	-0.09801985728864199	1.053790082728256	0.1384064636449317	-1.053790082728256	-0.1384064636449317	-0.1796603797342865	-0.08826492691996987	0.01408694647382801	-0.1993659298051849	-0.08152854336819423	-0.03964465938430013	0.07026012403097763	0.1214461832318604	0.6514436230501458	0.6416734623806981	0.0799977981030723	-0.01625736437140116	0.138770915316554	0.06070549608502573	-0.3478191246702586	0.3263420486738788	-0.5213145267931812	1.245697438025133	0.0168085305306603	0.02095847975764205	2.707360783236174	0.7166883329330553	-0.58570289932841	-1.742549242227799	-0.1227937567789279	1.041520467000884	-0.05788387078767698	-0.2675521200665015	0.4808714049339154	-2.854863942778052	-1.207808161472999	2.854863942778052	1.207808161472999	1.656179017807527	-0.4060542267382491	-0.1156761428324072	-1.527654944648976	0.3689011500259279	0.2105878132343437	2.015166614712396	0.5541490209381802	1.498247403240926	-0.3346973805721569	0.2337677102074308	-0.6929532749552277	-1.518915989691476	0.223256621664386	0.001007326798913257	0.01480347149137329	0.001005817755289066	0.01834532375097129	0.001001762822823248	0.00372497809105874	0.001002656674710709	0.006848965799863252	0.00102934742425979	0.03411345275810088	0.1542361980458482	0.1482613513975893	0.1894851867855601	0.1941122644030548	0.00919882459650761	0.01484594319663545	0.00713161760521523	0.04511046785090887	0.001034386838459622	0.06588563288753388	0.001163589609756345	0.073237748803506	0.001023531615157504	0.03886334535194936	0.001004028376268289	0.07469962931576923	0.001002094339902315	0.07475582218851864	0.00102085613751649	0.006457604089582836	0.003035693323832949	0.01854364266337186	0.3695298377109477	0.3517649228819199	0.001008041020253141	0.01968616925006657	0.1386091020361389	0.1579243871271292	0.02578810488166582	0.03662890171556388	0.001008873081972858	0.005829702135748221	0.001020241732305307	0.009044084123908771	0.001023743825174601	0.02494375756245981	0.001012901284018744	0.05069388128163881	0.0651235335196947	0.05756245857035806	0.001001729154726556	0.0176170370953578	0.001070188606269332	0.01641926164301028	0.01136108452864825	0.03057776248474998	0.001003349416376677	0.003192679629167506	0.001428743381454415	0.01926535149772754	0.170243189704779	0.1820324061653166	0.001132345925478598	0.0428014279583578	0.001004855295179713	0.003938574226662619	0.001009668412953367	0.006334591667490624	0.00100134296357322	0.03695645371286752	0.4627230050649999	0.4692817160928467	0.1720624587223869	0.1887891493698625	0.01555674668179518	0.03566990225303041	0.001001313768066213	0.02652015713517404	0.03717687860531024	0.02881394800139903	0.03882904942396105	0.03248159948782046	0.03958004531935812	0.03488836716991097	0.08716641093797943	0.07484466797514309	0.09672287933650998	0.07524226083263771	0.02015663425464027	0.01942213558923181	0.03758859071280413	0.04088515755245552	0.1221519014589095	0.1225038924538243	0.1667368041071491	0.1369510120023074	0.1687982867418781	0.1458228830271508	0.001880648901289727	0.009027315018431112	0.00104153167357409	0.04224553454378954	0.009219987466728797	0.07504568137099456	0.001086321471268871	0.06774596524636704	0.001016316113277529	0.03607175967718371	0.001004880039586237	0.01348114841418803	0.001003052576293118	0.01109101047800078	0.001001681268783845	0.01082341485941653	0.001002555687263882	0.02127389439070012	0.001008833422643082	0.02074533566489535	0.08116623672622218	0.09103486920803738	0.04938256178371158	0.05042936427920633	0.002482714990597943	0.02805074905072506	0.04377409613311362	0.04601399271863531	0.04971239689259344	0.04586751033733077	0.00116389576525507	0.03265240573165645	0.001052347363580728	0.06030019503226808	0.1599013473553671	0.1225965524893335	0.001012240710588515	0.03284392423256682	0.03588166616669233	0.01393884216362094	0.02151863278386203	0.03573551339562005	0.001884159967896711	0.01318137017870035	0.001081421720590577	0.01926306680895995	0.001042054607414758	0.07039913671075379	0.05142436130217713	0.07511522124293717	0.0389078626217884	0.02373758964991677	0.03459813712148517	0.03607306888787106	0.001001675210254605	0.03107856574542631	0.02152936217774896	0.05043884856898424	0.1862575098396416	0.1494275984946716	0.001008713220282393	0.01507494944502203	0.00542940410449026	0.04709886024954054	0.001004554992604805	0.01973782177108476	0.001001673017267314	0.02457388418362596	0.001003289940348524	0.02895140132536201	0.02120679438243846	-0.009399587712917079	-0.01088560237141325	0.02114284196666003	-0.00842985656545525	-0.02251740769203119	-0.004110440447986849	0.003834908764712442	0.001008095548297031	0.001006866750532993	0.001001522330895377	0.001002318069074239	0.001038815051097169	0.1694242128209905	0.1869575709071807	0.009391006332868712	0.001022457579606289	0.001030384251008786	0.001076389059668298	0.001017155348098505	0.001004550187997706	0.001002386366907895	0.001000377335485133	0.001001267248382645	0.3452925246347151	0.001007956370665915	0.1693893295261986	0.0284517418611629	0.001008177546958597	0.001020300027601193	0.001027247402196994	0.00101339446245987	0.07030968204217973	0.0010014183196623	0.001088747415601459	0.01671125218218292	0.001002810170984918	0.001028082450732618	0.1802036261092172	0.001240779590630312	0.001003736976912931	0.001007895781393329	0.001001399724171246	0.5003152413788162	0.1480157430526618	0.001021885082604003	0.001001218799434288	0.02578212488377376	0.02685562517400656	0.02758437395561766	0.0790729172248482	0.08630833520359797	0.01811426447247415	0.0321339416784389	0.1066316326664335	0.1813672659948298	0.1775503821968628	0.002838273708070116	0.00104243148877998	0.005667060842970849	0.001076887661141606	0.001013670615769123	0.001002649538322726	0.001001214435292064	0.001001889296732845	0.001002942288199436	0.001010764093216735	0.06752523899208697	0.04471560689758448	0.00100731523490199	0.02119138846846267	0.04452485731722561	0.001144534810101505	0.001039417313773762	0.1693111316413354	0.00101159610040971	0.0418799110002051	0.0180868516895387	0.001021353754930721	0.001031664251119672	0.001025000331464214	0.04229670899842406	0.04092976762858332	0.0295606991955152	0.001000454732742479	0.01969326527236385	0.2003716703653216	0.001007858397393144	0.001020612134731975	0.001005486750475611	0.001001989069587203	0.001003898744702687	0.02008600268635041	-0.008637828029842027	-0.01017273304972633	0.02143046675852947	-0.009056310866035595	-0.02149758429819683	-0.004868790343924705	0.00064948157819444	-4.307805638038362	-3.610948858603399	-0.0322208968096479	0.05249940714992738	-0.02358308349473698	-0.005903174316535479	0.04844556379119939	0.4137704617729745	-0.1813484355349058	0.0101810433626826	-0.3822351363252426	0.01450891115300342	0.06045754836111901	0.03435580664660789	0.2895566250230488	0.3149449312313876	-0.02026430810655777	-0.1095841375204719	-0.5458284321171674	0.005559635231428181	1.57729536066968	0.1557780064260932	0.01457441288719978	-0.01250216625201988	-0.02285377697384538	-0.05109264920596227	0.1781512318313005	0.005590805825936428	0.04925627310440692	0.3641018038195007	0.1095110157672057	-0.02983682690920995	0.4771954808342896	0.05156732026647003	-0.005816556696085269	-0.007779915938769194	0.07733406783244141	1.200338208247732	-0.9982741519932465	-0.9382363235679304	0.09529465097726811	-0.4795266360651025	-0.5183061408393775	-0.5261918474527031	-0.3128960223995477	-0.3374981188296727	-0.1071667530115425	-0.1696915897637847	-0.2471831807242909	0.8672537156134381	0.6370198789539904	0.05445488776226885	-0.0113742060261085	-0.2065529696178595	0.009533122740039209	0.0233120729969826	0.1444309614512582	0.1210329099535026	0.02699039582164622	0.1238919440951208	0.1987841291931127	-0.5273293933724306	-0.2321507191574072	-0.1241223774296391	-1.12441555772563	-0.2591187763203224	0.04468411716359394	0.1038869673781251	0.5470990120546921	0.2344826217289488	0.3024015284759637	-0.2144106928346583	-0.006098627731920581	-0.007525896278578971	-0.5251857288530412	-0.466654078500866	0.428455636147346	-0.2024109138217909	0.2229924938875611	-0.2194250039831132	0.7105688520115909	0.019101925550284	-0.2443257877838682	-0.1005424350470801	-0.1122605506129761	-0.122359633078972	-1.058997889721169e-15	2.068209842728323e-15
0.27	-0.01871822352222161	-0.0356691297098979	0.05609559717523174	0.5718177023479121	0.9387641668346517	0.00963404355784251	0.3848911561641882	-0.03341080553161813	-0.001919611518539085	0.0524993120503961	0.08175106680522923	-0.09716209176343212	0.00584344971712958	0.05052589885106786	-0.09294368465136243	1.02253160522588	0.1267805723317579	-1.02253160522588	-0.1267805723317579	-0.1629786005406245	-0.09250390877103491	0.01284896579584778	-0.2143316183462577	-0.077676441832988	-0.03743322244165857	0.08915873513912353	0.1271133659361232	0.6666160483190741	0.6382346604153595	0.08262437707222343	-0.02353851552796242	0.1243094989382369	0.06331174824471524	-0.3084048776302008	0.2826153851505172	-0.560601467943586	1.241070442222249	-0.009382855410788647	0.0122146209335491	2.458208586733145	0.6738390508813846	-0.5624337225882569	-1.731389792779428	-0.1063991462358132	1.111189954307958	-0.1210990481943047	-0.183573763750268	0.5336733873671551	-3.391866198489951	-1.115186059577219	3.391866198489951	1.115186059577219	1.679425753651817	-0.44131185626087	-0.1315029743096148	-1.465555777546135	0.4013019899950295	0.2302195256442499	1.751259501029287	0.5812045383745792	1.534950397485899	-0.3532903248261788	0.2791282648073465	-0.7603510162940247	-1.374526465243782	0.2985103656315471	0.001007834816432823	0.01520088123727027	0.001006548739592529	0.0190282952675666	0.001001637023306101	0.003737470974127649	0.00100246180364621	0.006736699766668124	0.001037187658592486	0.03460565962357363	0.161555340862743	0.1526559719660895	0.188220205826659	0.1922005797930221	0.008423343526316572	0.01418622363978982	0.004163714877526584	0.04225395776050631	0.001031786829041055	0.06605453478839902	0.001116053603017268	0.07387842665232261	0.001019566798460305	0.0392241126689683	0.001004371858512962	0.07761406159648687	0.001002297761848215	0.07792631112774112	0.001010814620256287	0.006315742467030412	0.002041767836736502	0.01731594381823941	0.3605566285761708	0.3466800517245716	0.001007960142595992	0.01986643160095772	0.1538869191207399	0.1735038083107402	0.02720678946540422	0.03783175163460972	0.0010084402180153	0.006112962260457836	0.001020214655151355	0.009163588872123141	0.004250899371873076	0.02694912246005347	0.001194243037876901	0.05019688415793491	0.06812641763000089	0.05931624982873537	0.001001545021354425	0.01773890808843044	0.001078267429129986	0.01681083157944808	0.0144662138386596	0.03383075368025042	0.001003016054713984	0.00337964496624004	0.001231294982729211	0.01903790076931594	0.1749910031730487	0.1871151523327826	0.002272503088970988	0.04426299800425386	0.001004246121627738	0.00384312937973646	0.001008659398474917	0.006271843556956256	0.001001374080958043	0.03775712459069631	0.4768781444996146	0.4818488963322526	0.1593797355616902	0.1778439370323566	0.008585036832693505	0.02801977270610316	0.001001255169006975	0.02744239883117488	0.03043624639826386	0.02415523301368393	0.0317633276547634	0.02741938581177335	0.03249183991757201	0.02974190958459351	0.08281702413258854	0.07195267766228829	0.09143594827901085	0.07219629876764541	0.01876274529941782	0.01841297225815328	0.03398817791517366	0.03894974451045111	0.1140786139961883	0.1198225834322522	0.1709862965828494	0.1453066741544359	0.1699426551729308	0.1518034595640743	0.003868970417869559	0.01080441907712531	0.001060180347512283	0.04217125661615056	0.00818473690909469	0.07353983578964117	0.001083014584733153	0.06776595047680384	0.001015342957085073	0.03624005805589234	0.001003838563973704	0.0148663316401241	0.001002184614264944	0.01235239688230011	0.001001817036076097	0.01110950513383584	0.001002880679702926	0.02239601916874139	0.001010597087885789	0.02165917814183908	0.07359275790107746	0.08569262595594197	0.04703666457947202	0.04842872984056192	0.001761158951953727	0.02685173532094282	0.03091827541204337	0.03535119904344006	0.04653544707693759	0.04334863412114633	0.002151865616654549	0.03412271282647953	0.001051415497748638	0.06145078927678949	0.1624631030374956	0.1274737754027845	0.001011835378560875	0.03520510902112491	0.03861236087057562	0.0170311931934407	0.01982411980852418	0.0340500516024148	0.00146061105456224	0.01301861724251789	0.001056722947539915	0.01920439778805003	0.001034535423486256	0.06514805887369264	0.04610342555456023	0.07054337335468391	0.03974051754332569	0.02799885426769195	0.0315406135266624	0.03413672361637392	0.001001109387514937	0.03286754932709356	0.02148777895912935	0.04890743176006968	0.1894482235903312	0.1565209326278892	0.001008352937532131	0.0152371386957352	0.0032819064552861	0.04521224595609296	0.001005289349655958	0.01866002364816946	0.001001918707574839	0.02336100609528059	0.001003760235051457	0.02762217752025009	0.02052107131602211	-0.008385018705052035	-0.01016124419440531	0.02161433760452339	-0.008332343259430214	-0.02132589358135614	-0.004817328177062048	0.002324467816336694	0.001008590222239547	0.00100768404048624	0.001001492380973125	0.00100220903440779	0.001050874935613323	0.1763221080969847	0.1853585884089028	0.00606848816604242	0.001015956585422292	0.001027977894713806	0.001058240936837625	0.001013989454455771	0.001004880868984176	0.001002613602317757	0.001000352936420595	0.001001089685688863	0.3386262903214784	0.001007807951015951	0.1844399259788628	0.02913118021350495	0.001007830835071628	0.001020090399332062	0.01322110396742339	0.001695789722488418	0.0734033768861751	0.001001298471052478	0.001084925242794121	0.01879132578423953	0.001002549803275503	0.001023411705360145	0.1848765135155971	0.005342261779409375	0.001003506565009145	0.001007366944919681	0.001001412166220567	0.5166113912590372	0.131139514610036	0.00101389988394667	0.00100117336242276	0.01986366536341845	0.02063269901081818	0.02127625529076051	0.07514583487024425	0.08229963320727998	0.01645006976908819	0.02775562498099186	0.09857727013374433	0.1746998930519857	0.1667074454332437	0.008590341241637781	0.001111031517857595	0.008268706215202587	0.001081843494849302	0.001014888205702589	0.001002843711109718	0.001001337961423629	0.001002016728900092	0.001003452919985524	0.001013844181347694	0.06021391967354014	0.04372775700593674	0.001006642278030387	0.01114724508051562	0.04108676359710607	0.004907323850254258	0.001059776406898893	0.1640807488425174	0.00101125908820645	0.04176845428155811	0.01780413150266781	0.001016410365636433	0.001030462076988631	0.00102815531824693	0.03732811265674127	0.04055055109563867	0.02665077034619156	0.001000576241676193	0.0229278950902238	0.1897963099358695	0.001008079179434004	0.001015214535953336	0.001006533169782512	0.001002331187044473	0.001004546563929952	0.02018340315334018	-0.007168202237317763	-0.009427694933157624	0.02223292991918072	-0.007655655868117769	-0.01999702689718035	-0.005483046172649981	0.002154015858475769	-4.056682864643273	-3.187393035853141	0.07598731340452761	0.07673214126359547	0.01370837105690061	-0.0142844109053127	0.04856676586327721	0.4579060648200929	-0.2026534988930728	-0.1313835632598466	-0.2076386970194463	0.01927734945518844	0.06750360835192383	0.03769272892855546	0.2934986563306396	0.319424353525647	-0.01092747506294717	-0.1183923206824239	-0.4723075615738209	0.02418844101044657	1.539399692024861	0.0890669668224784	0.03550922480807034	0.02422127397202617	0.3977974723654374	-0.04617676014491167	0.1736556168185991	0.01847481775565878	0.03299783755519881	0.2916944134544591	-0.02703310398217691	-0.01733735190764374	0.5374196393559588	0.2257263002181399	-0.01173360804007745	-0.005641959903202632	0.08318651448219071	1.313788912029495	-1.193688447244192	-0.583678096253015	0.09308152384779216	-0.4524140333326466	-0.4942743600858424	-0.5032845032013742	-0.2700303038611147	-0.2735636193888187	-0.1005457880120337	-0.2223931391720862	-0.2924332245464542	0.7948597396697806	0.5470551212697098	0.2816964866247111	-0.004284896279595053	-0.09550039010032481	-0.00326549286113231	0.01198055203393124	0.1376539768116243	0.131084312689458	0.02865042902978858	0.1049162853377327	0.03613700990311656	-0.5460750134446954	-0.1687301542034311	-0.1090622750838801	-1.01706200292038	-0.2486129353429327	0.2273667929358074	0.1176357036590188	0.4228613601025398	0.2372148195178766	0.3180226982325006	-0.1292355810756775	-0.01653723422537733	-0.005076906499700017	-0.5230799723419263	-0.4512175846995309	0.418208390271877	-0.1909416242407379	0.1490180794385162	-0.08791111398559071	0.6969652010268921	0.0137515880635429	-0.1370775360160528	-0.114197824152748	-0.1294454230723409	-0.1422040137840306	-6.246575137293616e-16	-3.908596791927693e-16
0.28	-0.02156869243253797	-0.03307877623294151	0.05030881921228857	0.5842137643192972	0.9385412420393071	0.009713406653631997	0.4081278553985658	-0.02691731770224463	-0.007348233331392911	0.03521457771673682	0.08077817347537244	-0.08574785304753293	0.004288063379990869	0.04912101956642854	-0.08736018424439519	0.9860520659426041	0.1161464232850779	-0.986052065942604	-0.1161464232850779	-0.1460868860067029	-0.09708255830091014	0.01146522735671437	-0.2286785056357187	-0.07350684690869927	-0.03506986986443233	0.1050193919338136	0.1331086143685561	0.6821168859387341	0.6346031096375623	0.08533196702291103	-0.03140586589602101	0.1112572024262411	0.06668603450481707	-0.2602285592016743	0.2347686279634776	-0.5961272677552616	1.238481653181864	-0.03512767611927334	0.003695445447217788	2.185146234124836	0.623632264226038	-0.5201158588093975	-1.726622420076709	-0.08781451654411909	1.169817458323234	-0.1911110179587852	-0.09696343032632905	0.5823369588714812	-3.899076298957882	-1.009459708174252	3.899076298957882	1.009459708174252	1.698166085859462	-0.4739877625003023	-0.144827695063307	-1.403894694326588	0.4323998278424412	0.2409709401492201	1.407575752021225	0.61976216657219	1.563929873387432	-0.3732471430640508	0.2499699065147194	-0.8101931172546933	-1.237092016427199	0.3768634417468483	0.001008336158351848	0.01560890710777365	0.001007322897179443	0.01973271147813231	0.001001559172944478	0.003751679731164566	0.001002309872483001	0.006608590010100539	0.001047138498585635	0.03505620720656492	0.1686472529411766	0.1572745209518518	0.1868266571421712	0.1900258941767646	0.006387495169922912	0.01243309976087777	0.002654436966789515	0.04058625760523651	0.001029283676921934	0.06627129748534268	0.001083212006357584	0.07458433270953874	0.001016001603874051	0.03961510137394793	0.001004708936679202	0.0805729789465853	0.00100251309648485	0.08114973919728236	0.001005783961024832	0.006182665415143678	0.001542405980987909	0.01652706246619528	0.3522890853831558	0.3422955364060168	0.001007845477158401	0.02004385019154842	0.1687954331586485	0.1887285972870734	0.02827019561059367	0.03849574084080146	0.001008050451096481	0.00640851888697693	0.001020096259288354	0.009284872764892023	0.011875145306727	0.03237712132722573	0.001625946877626739	0.04981294638653855	0.07115536744274316	0.06105654284621881	0.00100139304666347	0.01798036194981233	0.001080393508943263	0.01715802086155546	0.01705525979588125	0.03651561031731664	0.001002719208297263	0.00355371443693448	0.001130179553404752	0.01888492379658223	0.1796844090526504	0.1927421166863768	0.004883175808256928	0.0470155461888287	0.00100382642367923	0.003734678158842445	0.001007890590137958	0.006204307394724621	0.001001395855917827	0.03862791213748883	0.491603783030354	0.4955713157813574	0.1448379049875506	0.1648569777902532	0.004971797031169463	0.02415857011926012	0.001001203154318594	0.02846034432462767	0.02400677041346639	0.01976171389765148	0.02501010704896395	0.0225933569717876	0.02568542324491143	0.02481898043407177	0.07862328622662769	0.06935349662412718	0.08665884543673104	0.06973360194046069	0.01723427261495022	0.01729362233283448	0.02999700416538643	0.03633725235831401	0.1059229080471295	0.1165881359437688	0.1709934567848034	0.1526678272928508	0.1664326981739709	0.1565231793093294	0.007713295878937329	0.01427585600388731	0.001103812524826971	0.04214376628263945	0.008940495308995376	0.07311798870003791	0.001083840481925447	0.06772606706497535	0.001015465700158211	0.03634402970364607	0.001003415222536259	0.01633519381193394	0.001001812646825414	0.01370949556745182	0.001001948633651719	0.0113648788393637	0.001003298538560565	0.02345988557394656	0.001013019279872836	0.02251112873710734	0.06604584768945669	0.0800142538111825	0.04530774638765656	0.04703968148249863	0.001398872933106525	0.02600186541790605	0.01911543236402583	0.02549437614808929	0.04322064072878051	0.04081612226194479	0.004518942014697638	0.0367595314130684	0.001061133372010428	0.06248098554810581	0.1619724982724726	0.1309440954807251	0.001011464222844147	0.03757743029362862	0.04000555051568957	0.02033837654316174	0.01880682926766096	0.03301972346872089	0.001246000532044501	0.0130489199997769	0.001043776221562751	0.01914414870647432	0.001032355607313177	0.05997653458826046	0.0408976970480343	0.06602082783795167	0.0400074895419305	0.03198997951263802	0.02853651025365838	0.03213256672779433	0.001000887405311308	0.03434320447404917	0.02302036423883938	0.04865957116555659	0.187406780703858	0.1631442470431089	0.001008283330981111	0.01535829447571674	0.002194031970231657	0.04427570022701129	0.001006179814881625	0.0174702525956945	0.00100221263582541	0.02200236860185433	0.001004319336315607	0.026132943332869	0.02035743060520985	-0.007067078507414248	-0.009423099391023551	0.02230647825757867	-0.00736606882547665	-0.01992835061045347	-0.005462461305903965	0.00282401035373234	0.001009084896182063	0.001008501330439487	0.001001462431050873	0.001002099999741341	0.001062934820129478	0.183220003372979	0.183759605910625	0.00274596999921613	0.001009455591238293	0.001025571538418826	0.001040092814006951	0.001010823560813038	0.001005211549970646	0.00100284083772762	0.001000328537356058	0.00100091212299508	0.3319600560082418	0.001007659531365987	0.1994905224315271	0.02981061856584699	0.001007484123184658	0.001019880771062931	0.02541496053264978	0.00237818498251696	0.07649707173017049	0.001001178622442657	0.001081103069986782	0.02087139938629614	0.001002289435566088	0.00101874095998751	0.1895494009219769	0.009443743968188437	0.001003276153105358	0.001006838108446033	0.001001424608269888	0.5329075411392581	0.1142632861674101	0.001005914685289336	0.001001127925411233	0.01394520584306313	0.0144097728476298	0.01496813662590336	0.07121875251564028	0.07829093121096199	0.01478587506570222	0.02337730828354481	0.09052290760105521	0.1680325201091417	0.1558645086696247	0.01434240877520543	0.00117963154693521	0.01087035158743433	0.001086799328556998	0.001016105795636055	0.001003037883896713	0.001001461487555197	0.001002144161067339	0.001003963551771613	0.001016924269478651	0.05290260035499331	0.042739907114289	0.001005969321158786	0.00110310169256856	0.03764866987698653	0.008670112890407011	0.001080135500024025	0.1588503660436993	0.001010922076003195	0.04165699756291116	0.0175214113157969	0.001011466976342144	0.001029259902857412	0.001031310305029645	0.03235951631505847	0.04017133456269403	0.02374084149686793	0.001000697750609912	0.02616252490808374	0.1792209495064175	0.001008299961474864	0.001009816937174698	0.001007579589089412	0.001002673304501743	0.001005194383157216	0.02028080362032996	-0.0056985764447935	-0.008682656816588922	0.02303539307983195	-0.006255000870199942	-0.01849646949616388	-0.006097302001375259	0.003658550138757098	-3.818152633527373	-2.816199719838402	-0.03009767188835602	0.0567883459439982	-0.02323990870111774	-0.009071918991027517	0.040113707294902	0.4585561452253868	-0.2339486367798623	-0.2084998210505992	-0.1444731492986797	0.02408107036887919	0.07350319004100619	0.04040008423874126	0.298453638899209	0.325532757295136	-0.01850739397340065	-0.02182063890280512	-0.4057572643584618	0.004990883171340704	1.506368919214138	0.04800586385526628	0.01703371324913151	-0.01214633734110888	0.6616730169418681	-0.02848077874447182	0.1754515836525277	0.02950737948778425	0.0403801422383518	0.2504748921326597	0.1069318424915943	-0.01494207580381221	0.5860391180599157	0.3097629480022416	-0.008417831489657022	-0.008737526278221018	0.09135740162518828	1.431386050187514	-1.406623532912757	-0.1804509315510942	0.1144354104676531	-0.4264874617285738	-0.4710691736271078	-0.4814861604935583	-0.2543341674607982	-0.2208450712681567	-0.1292040718595238	-0.3051074117903251	-0.3578108741065372	0.6683519128707308	0.3848485206203128	0.3933214613757358	-0.002016687200537751	0.01024672873216661	-0.002440605713017182	0.01044672680600283	0.1611667506260157	0.1401753661239765	0.02084708204335018	0.1122402695279025	0.1864057528580174	-0.5945551719052486	-0.1098335030411751	-0.05429361208054467	-0.9632214017566538	-0.2618459049237387	0.2779864155167626	0.0798073727371157	0.2657184449526296	0.2367099185180883	0.3453679924562667	-0.08338396093238133	0.03251251095639334	-0.007841908468316627	-0.5092750185272484	-0.4567936041966598	0.3744277615815205	-0.2159732372382763	0.1603268069452326	0.03728623889718234	0.6165649084120247	0.01089523140395901	-0.0543120749106965	-0.122937020959008	-0.1414124316291492	-0.1543617095328065	8.878156670585032e-16	-1.498659300565407e-15
0.29	-0.02391311265126634	-0.03098314715764293	0.04420023123863069	0.5965931210667157	0.9380627231367383	0.009708760252360487	0.4285579210302363	-0.02094990453897589	-0.01225065987273126	0.0179651062368334	0.07999683454089168	-0.07382803068357392	0.002017464230752909	0.04858272015770072	-0.08132858317892031	0.9446879574244261	0.106636765223346	-0.9446879574244261	-0.106636765223346	-0.1290229683928488	-0.1019699805126649	0.009967429645543079	-0.2424640660797028	-0.06905482684793773	-0.03262557277326593	0.117117929678978	0.1395706302943589	0.6978623253921451	0.6309363203218602	0.08742160484338186	-0.03967099825795632	0.09949083732691406	0.07085897004666654	-0.2108387921483183	0.1848285199223644	-0.6264720221212619	1.237595550612296	-0.06067330177564522	-0.004347030569075021	1.902289016457407	0.5688018729540848	-0.4606059847260164	-1.71853369430869	-0.06918575401307879	1.213608131525946	-0.2602736323222488	-0.01224560804149354	0.6248658357214095	-4.368993014886279	-0.8863444895664074	4.368993014886279	0.8863444895664077	1.714931614176647	-0.5024026208300331	-0.153838113830081	-1.352363785980337	0.4569764451684745	0.2483276688667529	1.020417677958536	0.6790286100813026	1.580942430441987	-0.3614031353981815	0.1680122647772094	-0.8397915503999158	-1.112950617415151	0.4545564387735673	0.001008890035773784	0.01600695571014436	0.001008275935847782	0.02044450621443323	0.001001506274655806	0.003762213211484139	0.001002189700667181	0.006473754570691721	0.001075325648920966	0.03547070753576788	0.1741500405461823	0.1615016823667203	0.1858655563252591	0.1876111053109641	0.004391057667181389	0.01070775046569427	0.001849885357187721	0.03938093345603486	0.001026937728369195	0.06653741188625294	0.00106234342953845	0.0753467170484993	0.001013440689207319	0.04003571403247486	0.001005158689984211	0.08358171365546416	0.001002807126874263	0.08443751940385803	0.001003111038140124	0.006056554713205983	0.001277254770624373	0.01599193329003197	0.3450026729097145	0.3387674040188041	0.001007762805180195	0.02021145628619362	0.1837487507949802	0.2038835359912072	0.0267025406969159	0.03677604472586328	0.001007765660376163	0.006705958948973664	0.001020064299355166	0.009399114679135144	0.02165379030762143	0.03954009765044938	0.0050508643840555	0.05107472993045303	0.07274936815790756	0.06193709300157714	0.001001276578830951	0.01832864997972677	0.002390474933828339	0.01877332424722024	0.01929767468386012	0.03881160624033846	0.001002474179672153	0.003741813802606717	0.001075416194338995	0.01875703807392488	0.1844118846605547	0.1988228164892812	0.008392688092930929	0.05052343411704885	0.001003503255853732	0.003622521894474492	0.001007264249408048	0.006131523973656542	0.001001432123980581	0.03959145342225576	0.5074017178327379	0.510528518000658	0.1319791129051935	0.1510325336061963	0.003040029735176639	0.02261924037293326	0.001001168503109	0.02956900412201621	0.01760750365875879	0.01545780601131658	0.01830039005034645	0.01782862825857196	0.01885887869841507	0.01991625130018665	0.07422162789146743	0.06668409663411158	0.08192080265877573	0.06750392292208776	0.01507080200271814	0.01569155763040881	0.02596153255104891	0.0333389618294828	0.09835206378885672	0.1133536677735976	0.1696404453209974	0.1589569449956464	0.1617629161287423	0.1599604968730532	0.01242561426260094	0.01860537880477223	0.003190782503447269	0.04382634728139591	0.01069312110698247	0.07340471817808965	0.00108915578432132	0.06765979870521806	0.001016636227454162	0.0363975459597325	0.001003415833711567	0.01790771117343844	0.001001745131766007	0.01514978215108712	0.001002068191429902	0.01158718656376379	0.001003955475288866	0.02444879620783747	0.001034097987022475	0.02333907403160704	0.05881386163482878	0.07423354630906892	0.04416426987228713	0.04620863916699226	0.001206441025711081	0.02535367876192266	0.01051827844391498	0.01809898755019146	0.03974000323518471	0.03819232176192627	0.007768355548080507	0.03989587481483217	0.001129103759429528	0.06326379316004035	0.1609320080889426	0.1338030419068557	0.001011316118855562	0.03990980675567966	0.04102095737677789	0.02420850683780103	0.01833705038495757	0.03251794780992914	0.001130893421196066	0.01316833916532249	0.001036989361218684	0.01907741460839797	0.001032119951756357	0.05497420439795803	0.03622024801533148	0.06192841913663982	0.03989668270126904	0.03551019538103523	0.02577852103082214	0.03022015446808278	0.001000851507794953	0.03548817416895023	0.02608998149492649	0.04966293918609948	0.1838070574382987	0.1693783033149345	0.001008545180208071	0.0154485113130156	0.001614537940228738	0.04383378542461278	0.001007122697542395	0.01620710698013265	0.001002516806416232	0.02053879610183293	0.001004891429509747	0.02452926229332126	0.02104037956567765	-0.005511333913445854	-0.008608129914641384	0.02288513459133015	-0.005172961963089531	-0.01839470210799902	-0.006053784841741833	0.003441801068117716	0.001009789284845709	0.001009916219254952	0.001001441743714303	0.001002034724767737	0.001139974249676987	0.1828946599471232	0.18471384049187	0.001883679225338191	0.001007688571325638	0.001023586240813702	0.001041066517009731	0.001010734817280648	0.001005978026492512	0.001003343487327083	0.001000330081050596	0.001000846223369309	0.3282285078582899	0.001007691353324089	0.215720144525043	0.02073616739925313	0.001007456721706008	0.001020158175614391	0.03836570884449812	0.01395661354613291	0.07336737673132733	0.001001135704454969	0.006022872894612505	0.02254528500354237	0.001002159746582511	0.00101811733034709	0.1945494017040312	0.01439009043530034	0.001003074540465922	0.001006421470004988	0.001001508159694086	0.5535525057516222	0.1107639069854298	0.001006081422840277	0.001001136264630969	0.007508892868309996	0.007714594796063148	0.008002004699308457	0.06602601439385759	0.07319821482494374	0.01091947792070272	0.01962486106080217	0.08529806680730129	0.1669448413855479	0.1529214192726368	0.02016438251933688	0.008921064163525528	0.0140232270275467	0.001101364471665334	0.001019333916275065	0.001003736784369955	0.00100185541034882	0.001002233605238014	0.001005210734310673	0.001089127613788609	0.04685089802450367	0.04282942857438388	0.001005925870396439	0.001083564743472593	0.03383308165261915	0.01337030674035894	0.001301166513746871	0.1596522530259145	0.001011364969697296	0.04271471033147822	0.01806808900001489	0.001010636440495914	0.001030488558591055	0.001032352199742318	0.02926968677927682	0.03941774264706568	0.02169490687085725	0.00100091263408411	0.03245066048519266	0.1765977155666866	0.001009255723840594	0.001008929619201118	0.001008547595450968	0.001002968759200309	0.001005734202564061	0.0223309892824186	-0.00380579529467525	-0.007733538916968088	0.02334358413427051	-0.002114223975004586	-0.01677963969507363	-0.006610294650011791	0.003886192526005463	-3.577524520121912	-2.522007228816099	0.07472218678840035	0.0784543392857997	0.01328375935594977	-0.01591771793548005	0.0409470809936873	0.3733514904710797	-0.2485980332810663	-0.1425760304057447	-0.1033472757499472	0.02887716947729627	0.07882957255147642	0.04372082997653216	0.3037893399807342	0.3327551239198459	-0.009270803553913489	-0.06562472829439248	-0.297998972820782	0.02244789833356258	1.520422935999409	-0.3681456539059511	0.03651591720374386	0.02316808220101369	0.7703944608773752	0.2647747548571596	0.001593921086150441	0.04071644869589899	0.2659782958384485	0.2109642255738885	-0.02519035664456151	-0.01139789144157701	0.6299366141989898	0.3847837494447205	-0.01275186784983229	-0.006593654448882083	0.102425452261768	1.557639695869294	-1.328130441869945	-0.1172872956516667	0.1114531169302804	-0.4333748607209848	-0.4810378034670152	-0.4977940657750208	-0.2805391417698836	-0.2272943707719834	-0.1915128246350442	-0.2985951451423631	-0.2912905743572539	0.5878481217012077	0.3033562637630893	0.4659515921645606	0.3140215742704373	0.04984533600527043	-0.009168754083549221	0.00178674440653248	0.1581199193554163	0.1490931890748022	0.02213274766574894	0.08983847996257746	0.02939114533092892	-0.5653906160791228	-0.05692735700378692	-0.06714597640039173	-0.5409286189870002	-0.265697887323369	0.3410449553444536	0.07244901269478302	0.2997419801633784	0.22877096567316	0.4271717216529078	-0.02130283025267483	0.002303708386486565	-0.006154850813658679	-0.4902511579010112	-0.3688337646523347	0.326725504302107	-0.1724308791840284	0.08212552207730928	0.1623572987232583	0.6199677600455858	0.007439962256595103	-0.03222507784957516	-0.1289623904779565	-0.1504686638647285	-0.1651486944314443	1.207278854836088e-15	-8.383715410602081e-16
0.3	-0.02582913442759035	-0.02937277917797174	0.03776174486696455	0.6089697924177523	0.9373258320561714	0.009632019944899867	0.446202078212677	-0.01556225015263551	-0.01656508373126826	0.0009386674624691798	0.07937980872189006	-0.06148646807586662	-0.000862705675103663	0.04884512427315328	-0.07484521590000887	0.8987672534407072	0.09854208178586421	-0.8987672534407072	-0.09854208178586421	-0.1117819701778751	-0.1071087295370211	0.008406339747585522	-0.2557087091855249	-0.06438787278810985	-0.03009453267145032	0.1255934631119218	0.1468169384000405	0.713651422810531	0.6273491986231621	0.08869330446240997	-0.04814086080937019	0.08906279779839806	0.07571381872329917	-0.1745488707208013	0.1377164088379989	-0.6621069473569122	1.237944573905525	-0.08680211171885073	-0.01072333579060371	1.627964544278901	0.507680508840368	-0.4025153222491358	-1.682015878968868	-0.05495189344829168	1.254165507072889	-0.313025169280583	0.06317727450972391	0.6726902015588214	-4.810395392066105	-0.7264647833242368	4.810395392066105	0.7264647833242367	1.733582206082307	-0.5242531250128092	-0.1574861323551925	-1.29571122669399	0.47538662766049	0.2583195422783446	0.6829748895770859	0.7766206025479473	1.572661466383584	-0.3573136196631386	0.08638226622616658	-0.8511391551504057	-0.9694269022649963	0.5132460687034817	0.001009519205383524	0.01640364673205981	0.001009460011973008	0.0211594730232405	0.001001469490036991	0.003776098010102087	0.001002096991183714	0.006329784670496052	0.001127944696535802	0.03583836327539858	0.1773776542601035	0.1644710578157297	0.1856319465846024	0.1850621555731258	0.002951688670444356	0.009461459304369976	0.001445245981445319	0.03838420018607182	0.001024772177955337	0.06684354806817108	0.001052399568770457	0.07615804205657573	0.001012116450181489	0.04048948562367634	0.001005766883866233	0.08665868648828337	0.001003205519480784	0.08781947847367619	0.001001776013751716	0.0059461282012701	0.001144531231843594	0.01560617726101677	0.3388589501862059	0.3363729617548672	0.001007737408602688	0.02037115940973697	0.1989379332455747	0.2190531382947974	0.02152994990744353	0.03160881642142142	0.001007609628089517	0.007020069592122724	0.001020187094788595	0.009511701649140579	0.03276760152129861	0.04777445480826208	0.01246463506100389	0.05478718683027754	0.07225350988228828	0.06110713074128206	0.001001196904634985	0.01880601536774617	0.005502224109272299	0.02214354199720158	0.02125681069414949	0.04077969349083806	0.001002286850013354	0.003932339558295035	0.001047727828455208	0.01864170951317061	0.1892181021715173	0.205337564403917	0.0125838794025946	0.05457060341378183	0.001003240896141469	0.003504871872527825	0.001006742811330073	0.006056944375477253	0.001001492045757775	0.04069791312139562	0.5245725407616565	0.5266758157426796	0.1227328518371753	0.1388970661934294	0.002065040193344022	0.02201537864747905	0.001001155358068295	0.0307725380216377	0.01111372973339944	0.01111260177958026	0.01151393025302472	0.0129893762134275	0.01187755161972416	0.01488841112874035	0.06943958243897685	0.0637228475641783	0.07699339991014208	0.06514364175770994	0.01206609268193252	0.01345728671994565	0.0220323741188601	0.03028446043213778	0.09170131545829305	0.1107181681680331	0.1683881763892484	0.1643923196071315	0.1577442700016775	0.1626051300173639	0.01763621444830361	0.02346225771444407	0.008069426198373506	0.04793397151442032	0.01312549945058459	0.07416981880268514	0.001099097458974495	0.0675755782264022	0.001018836039285771	0.03641036899168172	0.001003765765821624	0.01959325615265288	0.001001908452920168	0.01671558411838221	0.001002172684730493	0.01177789948926026	0.001004907682545187	0.02534258762744407	0.001080748048811924	0.02410310842950611	0.05203294049609614	0.068630355738367	0.04358918786122604	0.0458900864035492	0.001110155287985501	0.02482290074421304	0.006021735494205789	0.01417435774506861	0.03608162221023169	0.03544649067060942	0.01171062545329915	0.04341568433012676	0.001273601593296762	0.06384386306290127	0.1606114135085697	0.1368123578817904	0.001011463658394498	0.04213296144271269	0.04205424321034541	0.02885208407984582	0.01835893940884056	0.0325070336751334	0.001072918290801815	0.01331364189218214	0.001034211948909745	0.01900805289630137	0.001032523358011704	0.0501903086628848	0.03225240430643572	0.05850123997317254	0.03948628276154162	0.03846669144276382	0.02334788499097711	0.02856551585451393	0.00100094106474784	0.03625488271644193	0.03067087625371916	0.051886115810259	0.180565928244296	0.1753380305258703	0.001009154157466383	0.01551293024486429	0.00132361864522925	0.0436681148244084	0.001008078146563875	0.01490559901964351	0.00100281661667271	0.01900966341476784	0.001005447377076888	0.02285448552314609	0.02263481966055932	-0.003730898282047217	-0.007703728156100107	0.02328348073887279	-0.001681408412163665	-0.0167389327397875	-0.006592887786112143	0.003799492897745001	0.001010493673509356	0.001011331108070418	0.001001421056377733	0.001001969449794133	0.001217013679224495	0.1825693165212675	0.185668075073115	0.001021388451460254	0.001005921551412984	0.001021600943208579	0.001042040220012511	0.001010646073748259	0.001006744503014378	0.001003846136926546	0.001000331624745134	0.001000780323743536	0.3244969597083381	0.00100772317528219	0.2319497666185589	0.01166171623265926	0.001007429320227359	0.001020435580165851	0.05131645715634646	0.02553504210974885	0.07023768173248418	0.001001092786467281	0.01096464271923823	0.0242191706207886	0.001002030057598933	0.00101749370070652	0.1995494024860856	0.01933643690241224	0.001002872927826486	0.001006004831563941	0.001001591711118283	0.5741974703639865	0.1072645278034495	0.001006248160391218	0.001001144603850707	0.001072579893556858	0.001019416744496492	0.001035872772713552	0.06083327627207492	0.06810549843892548	0.007053080775703233	0.01587241383805952	0.08007322601354738	0.165857162661954	0.1499783298756489	0.02598635626346832	0.01666249678011585	0.01717610246765906	0.00111592961477367	0.001022562036914075	0.001004435684843199	0.001002249333142447	0.001002323049408689	0.001006457916849732	0.00116133095809856	0.04079919569401404	0.04291895003447877	0.001005882419634092	0.001064027794376617	0.03001749342825177	0.01807050059031087	0.001522197527469717	0.1604541400081296	0.001011807863391402	0.04377242310004529	0.01861476668423287	0.001009805904649685	0.001031717214324542	0.001033394094454991	0.02617985724349517	0.03866415073143733	0.01964897224484656	0.001001127517558314	0.03873879606230157	0.1739744816269558	0.001010211486206325	0.001008042301227538	0.001009515601812524	0.001003264213898875	0.001006274021970906	0.02438117494450724	-0.001913014144556999	-0.006784421017347254	0.02365177518870906	0.002026552920190771	-0.01506280989398338	-0.007123287298648322	0.004113834913253829	-3.322083235908875	-2.314519098538111	-0.03036918797939789	0.05742276044526154	-0.02256964504142486	-0.0108988111483989	0.03074478938044656	0.206998952053675	-0.260780811187419	-0.1126881942787625	-0.1027549734509407	0.03208542657045806	0.08329132386418472	0.04703187077365184	0.3121012636872833	0.3443685299436334	-0.01537055597301925	0.00805399052681958	-0.1790192397033095	0.003410288950973628	1.50930163910543	-0.6415005740454797	0.02036782947963162	-0.01247732618863625	0.8759491838596586	0.4616538924375313	-0.1666508994781529	0.05532285110877249	0.3913630151016927	0.1848931576282171	0.1074171204948184	-0.0124306434533724	0.6728487404062131	0.4176192217048194	-0.009516583005400115	-0.009096761700461522	0.1199410844997776	1.669405154731723	-1.06882817865475	0.006642672623437386	0.1334102309142357	-0.4347467308088597	-0.4859738400128715	-0.5065083680057906	-0.3127039834443338	-0.2469655004691384	-0.2556453134669504	-0.3163495854930962	-0.2380171611851636	0.4976032946086302	0.2263116367376765	0.4987926831330486	0.4829919596530532	0.1059209580409183	-0.006031029524726812	0.002308081978561027	0.183772274168005	0.1652784428559352	0.01452812226262193	0.09321642667103894	0.1736235735378935	-0.559051785622916	-0.007335592628505173	-0.03081188442579136	-0.2690696432015522	-0.2862520231833978	0.3546796382229329	0.03925983092239117	0.2957923547134476	0.2148655635144975	0.5000573819373335	0.01478834386683388	0.0376892232192317	-0.008367431328941743	-0.4655881274814106	-0.3237476966277415	0.2616838002477934	-0.1644185080097327	0.08467457746335876	0.2812479596205125	0.5616990962340606	0.005735650313923927	0.0009367655281322837	-0.1306094899444635	-0.1545244690378828	-0.16858085565829	-6.393794806666402e-17	2.179366059615377e-15
0.31	-0.02749921058530799	-0.02815700104383128	0.03088106955391109	0.621354907836413	0.9363222732805595	0.009504805123928768	0.4611920961408116	-0.01078506673602578	-0.02040496012248944	-0.0154853448038884	0.07880947198103191	-0.0487143605256204	-0.004134156530818243	0.04974058539363273	-0.06779692639857211	0.8484837499716599	0.09230622130812212	-0.8484837499716598	-0.09230622130812213	-0.09434386619464959	-0.1124208352153531	0.006835158671055489	-0.2683374960154226	-0.0595743301775	-0.02744507056880117	0.1311869804853774	0.1552467234076389	0.7292131358372632	0.6236978933330333	0.08928010113275665	-0.05656300718828731	0.08010236382988392	0.08107688346497113	-0.162012533311236	0.1068339936140606	-0.7130151727030586	1.239401237224169	-0.1139048408816528	-0.01452225910534223	1.372580310778764	0.4481320369602243	-0.3635929318893899	-1.600198835234437	-0.06064750055260171	1.294950459003524	-0.3376611215992862	0.1130371562241811	0.7358442222249745	-5.245005364047024	-0.5203391978036784	5.245005364047023	0.5203391978036784	1.753355038035849	-0.5368082299320958	-0.1560247140950373	-1.228983472174404	0.4859438125762606	0.2717522218450182	0.4435043690919663	0.9093041605547415	1.538049069561595	-0.3746405800425295	0.04215853842447656	-0.8272736328550864	-0.8247049815711932	0.5574625395836951	0.001009770801333994	0.01677655004208397	0.001010077555117719	0.02185268490086741	0.001001418772747942	0.003793242911828547	0.001002014202875529	0.006190118864033469	0.003048846283335448	0.03775274900619037	0.1791643638341434	0.1657333660969953	0.1850069781482822	0.1821164832819492	0.00200663437695758	0.008636790714234755	0.001229842537405054	0.03745102570005377	0.001022727247553179	0.06717944120830477	0.001047030303640291	0.07700080607158705	0.001011268784195739	0.04097265916669637	0.001006506864299681	0.08981073243789209	0.0010035442450725	0.09131722387836964	0.001001071352333792	0.005857066855866416	0.00107410450094708	0.01533946987138319	0.3369556683592712	0.3367449381956969	0.001007653098851618	0.02051567521485603	0.2136974329533668	0.2336604349595805	0.01548170154550473	0.02567485147398577	0.001007487095801909	0.007356841432159582	0.001020059382705763	0.009616579512322495	0.04289050590067053	0.05606996688373968	0.01986429660294863	0.05913341845908853	0.07006454485871737	0.05886763386540062	0.001001140300055348	0.01942850359919624	0.01137294551953597	0.0279041084099052	0.02256237241885548	0.04208102067080861	0.001002129767927153	0.004171529310051848	0.00103226558422019	0.01853387511150099	0.1943226394119204	0.2123090564097823	0.01725963788486391	0.0589484770821662	0.00100301775631583	0.003392952075116014	0.001006278614412985	0.005982712163125327	0.001001529380284371	0.04200022621660579	0.5432772374846117	0.5436525758813686	0.1140247382469722	0.1283780185562766	0.001547053855146127	0.02201126783403675	0.001001152349667801	0.0320941979411908	0.006258993770785669	0.007797274194528856	0.006449484510132822	0.009272803974852584	0.006646626562947378	0.01103110388854446	0.064889052492172	0.06079614469399985	0.07244011204324768	0.06281256919213639	0.009347456655614485	0.01141225297597265	0.01828501320366081	0.02727147850221908	0.08493698633690705	0.10776941297233	0.1689365563348491	0.1690604752939348	0.1559809481881315	0.1646852309039622	0.02410855325260248	0.02947183284734118	0.01516876637712746	0.05398746966127767	0.01506235729789119	0.07493025480053447	0.001108459100741323	0.06749279744300644	0.00102079023189124	0.03640648226690706	0.001004057327308413	0.02142079681956746	0.001002051744213943	0.01856262580539671	0.001002274040099136	0.01193761263918912	0.001006175263312479	0.02614326275549465	0.006449613546022742	0.03051768052892021	0.04566206151366697	0.06319683779187957	0.04308397005227511	0.04571608553843421	0.001059433024973549	0.02435542988403768	0.003608338356084431	0.0120056494370824	0.03233432858112944	0.03259154455814618	0.01444171964544235	0.04599937308860328	0.001360770922846836	0.06418428291519758	0.1609777708495145	0.1395537226416286	0.001011700387030963	0.04418057610898649	0.04206209684866634	0.03356474620425404	0.01888697714282137	0.03299067399599837	0.001042069947723067	0.01344031629843073	0.00103250193514763	0.01894014845449601	0.001032839844530943	0.04564832516600758	0.02849771576734612	0.05525847186300174	0.03865535160161945	0.04069287032071484	0.02118895172467808	0.02712750528417792	0.001001039127087917	0.03678971184473441	0.03491202314351542	0.05453063200367321	0.1796336775705474	0.1805926568294776	0.001009781413745786	0.01555792395835456	0.001168989195765845	0.04361547881373529	0.001009107872758021	0.0135910316768408	0.001003134755762014	0.0174457264717761	0.001006027187450819	0.02114432643971731	0.02464708343833649	-0.001843170442525431	-0.006784616181853545	0.02391981432838112	0.00246650988596679	-0.01503565177221519	-0.007005958984616769	0.004301396034402964	0.001009642562153735	0.001010203380989511	0.001001319404493211	0.001001893017532002	0.008305893697213077	0.1816712727395186	0.1824734987652277	0.001014099725900837	0.001004926381330206	0.001019751223105599	0.001040935244694568	0.001010167082393037	0.001007727449898094	0.001003939571179997	0.001000343453279871	0.00100078411678306	0.340737543998768	0.001007431831824859	0.2452454187025911	0.006337985745402635	0.001007300568917759	0.001019495713932419	0.05776826679599017	0.03005491502274805	0.06462890974145982	0.001001071753977593	0.0233283017802174	0.02385560106429222	0.001001912350027542	0.001015053960862972	0.2058222601894223	0.02495080730498185	0.001002711602619093	0.001005618442765215	0.001001548368997078	0.5987612361566431	0.09618570317228703	0.001006336338913617	0.001001153123642186	0.001040895638191045	0.001011285998575434	0.001020675420609403	0.05751057768758292	0.06506928075429995	0.005876270942194211	0.01261635482713266	0.07203071794644793	0.1732978240015859	0.1560188114052153	0.03588137351846065	0.02809796127831673	0.0171689585840322	0.001120130431554347	0.001023045712173893	0.001004297347675197	0.001002159854132516	0.001002427294857414	0.00100837138114446	0.02136006781953667	0.03541038336673562	0.04210166981055479	0.001007263650764294	0.001055288306211704	0.02621807312149575	0.01683728177211678	0.001391825007984121	0.1625290643173895	0.001012064264554726	0.04061322067062025	0.02020060597382788	0.001010090358009046	0.001029880266715306	0.001032978993090235	0.02246604122792472	0.036824641189951	0.01801922117984162	0.001001152734844315	0.04075354638071162	0.1817219893222857	0.001010622633975426	0.001007809495206897	0.0010107412245152	0.001003636423806344	0.001006932272806027	0.02687207401116605	0.0001004323586323075	-0.005865660339224275	0.02477057922962442	0.00696639375673319	-0.01331064430723653	-0.007325167531935817	0.004953348067981166	-3.14827923098668	-2.171438586521047	0.07106396741448656	0.07502979751732036	0.01401830080661276	-0.01551364233294413	0.3251004724159199	0.05448571317434271	-0.3296255285680247	-0.05735773913316319	-0.08751854659697238	0.03492073738372305	0.0848329000296842	0.04933130117628184	0.3181130277296127	0.3550515245836544	-0.005319315861782065	-0.04266709554305397	0.2701726500049364	0.01976088064302311	1.411731125530399	-0.558183811388732	0.04048392406726384	0.02197503016511196	0.7821879987645938	0.408039907295738	-0.2784608106550015	0.06806635376730703	0.7352150541834201	0.08238327012776435	-0.01830289180256642	-0.009783796092200654	0.7193367823120784	0.4545518862705054	-0.01195120153103692	-0.006525985701433938	0.1403983858142151	1.728284865672787	-1.050797520535841	0.001158197397653024	0.1334988803267211	-0.2391491837051679	-0.2688753486131812	-0.278231952146223	-0.2748428788847616	-0.2181688083928088	-0.164880804900548	-0.2900048517208865	-0.3514709193862654	0.4584524530192324	0.2138572407668626	0.6877368186120901	0.7128362459511145	0.04925809575369839	-0.0103130575097186	-0.002745343678795245	0.1897195627005429	0.2042417810030699	0.01597229463380742	0.07085311371460115	1.058725552667965	-0.5304359183386647	-0.02527885160264963	-0.05386373305622274	-0.1651911618538401	-0.2867717410594737	0.1689857061490784	0.02790252507642324	0.2709905733326499	0.1946772678068308	0.4352672349680023	0.07799769113558526	-0.0002705333602291386	-0.005900582265674148	-0.4431838445967894	-0.325383727868525	0.1824116262488502	-0.1279520580396838	0.03168103409408524	0.2422108102247885	0.5140097256476559	0.002743671734090233	-0.006786410958084195	-0.1323153064248397	-0.1582452819236429	-0.1730780275229402	-7.021268062292181e-16	3.024392563181238e-15
0.32	-0.02912030854358492	-0.02720820379321116	0.02352170026391788	0.6337642717101857	0.935047831288976	0.009345522148756669	0.4737045098168674	-0.006592092163858122	-0.02379960188693941	-0.03101355446085515	0.07813621779425287	-0.03569356977525322	-0.007543850501809211	0.05104831153039703	-0.06015080098558134	0.7938931449136931	0.08814266011820043	-0.7938931449136932	-0.08814266011820045	-0.07672854046771202	-0.1178176985212473	0.005300352842812598	-0.2802671252868018	-0.05469655817428251	-0.02465590136266266	0.1346190661733193	0.1650023768427954	0.7443797628137394	0.619822524188702	0.0897601046425264	-0.06456600371091364	0.07252779636430527	0.08682498271402884	-0.164753230832663	0.08432023213392925	-0.7578457427448578	1.242794264927901	-0.1409787549131397	-0.01713696663080364	1.132443693863136	0.3908387399519555	-0.3134683968948996	-1.502855357090704	-0.07553538263246835	1.303902147097079	-0.3406737923339359	0.1456302777666769	0.7922573838696727	-5.671815709849972	-0.312004925760164	5.671815709849972	0.3120049257601639	1.769026554824806	-0.5412046505253003	-0.1502110826960026	-1.155879714990401	0.4882325061819344	0.2862609629764165	0.2506885524743183	1.041794288059551	1.49364425633232	-0.4021263905035701	0.06502363411077819	-0.7673091838922511	-0.6922536016779013	0.5902529701806298	0.0010094707715425	0.01714720842895474	0.001009822032572136	0.02253627262233082	0.001001342575185396	0.003816857534632436	0.001001934594191966	0.006049925980060625	0.007523720128987835	0.04179973503647712	0.1799193970465018	0.1657412322587143	0.1834023947000451	0.1784442073713628	0.001528375626892728	0.008212060214009002	0.001121576658373363	0.03656105679724645	0.00102077996006154	0.06753851353439447	0.001043794033275227	0.07784612847500155	0.001010605544622144	0.04147068091412052	0.001007368387412825	0.09301704907277868	0.001003760262863455	0.09491792843712119	0.00100072511777172	0.005782189828953355	0.001038898119706866	0.01512740280836532	0.3410754813511422	0.3421115771976796	0.001007465220754202	0.02065173719400113	0.2277013522256384	0.2472792294389898	0.009720089724630605	0.020187312274705	0.001007361452427031	0.007699695784258821	0.001019525401216049	0.009721644879244746	0.05115445614742815	0.0633989101341286	0.02578416086526014	0.06295693445561375	0.06634624842258338	0.05559366782904477	0.001001101490581953	0.02014517361481359	0.02033018794512096	0.03633713881575799	0.02306361472676804	0.04256757872863071	0.001001992383051723	0.004391807289061574	0.001023317133355036	0.01843308240679196	0.1998378572139588	0.2196820424810632	0.02234775189459569	0.06359356862516104	0.001002825539352494	0.003284171340825587	0.001005853340599762	0.005910898562818388	0.001001526355952234	0.04350341786311912	0.5636173999644497	0.5612882729094686	0.1042170225765816	0.1175647923475119	0.001287537427431597	0.02221100324962314	0.001001155108301376	0.03349405817477877	0.003756066642668622	0.006113010155401916	0.003848261604134715	0.007381174422942506	0.003954236307242658	0.009058194643559213	0.0608565409207224	0.05818186422061503	0.06852720491412857	0.06080186967490902	0.007375827464054213	0.009929283230477442	0.01475056965011065	0.02440920237311511	0.07754533338570743	0.1036940089516918	0.1721504834179551	0.1740098608728599	0.1572833302425859	0.1673652488363985	0.03213032698309146	0.03690928358999985	0.02426441101904737	0.0618932679580966	0.01604670605863596	0.07521681780225409	0.001115239407309772	0.06737355846910198	0.001022008812981521	0.03636226378319978	0.001004133830979536	0.0235473214763764	0.00100207859120027	0.02080265746756571	0.001002376841220941	0.01206850112014953	0.001007765943505249	0.02683834019724652	0.01899839037298112	0.04426631360932633	0.03967816002812837	0.05796595507831179	0.04243362943707243	0.04542822394733322	0.001034768758294905	0.02392199717414973	0.002382682135974668	0.01086015163883001	0.02853741111299038	0.02967036501441555	0.0152282415312521	0.04693395030664253	0.001339173667627287	0.06438348127522085	0.1620120529519502	0.1426023688700125	0.001011946956630373	0.0460269047601807	0.04059780466979326	0.03741327261967961	0.01992543054232608	0.03398814691443374	0.00102679318938748	0.01354990739716351	0.001030728419938885	0.01887629874575148	0.001032790373027642	0.04131912631689386	0.02473723761347909	0.05198200936655991	0.03735167791878839	0.04209211698586964	0.0192769354193259	0.02591110565407602	0.001001100748311548	0.03707629911630259	0.0380795953752666	0.05662144263800396	0.1820190886854842	0.1861138962620285	0.001010300561817005	0.01555741526654529	0.001091534315342467	0.04362593773934016	0.001010235593406941	0.01225906633497151	0.001003479943727567	0.01584511052903154	0.001006646236988354	0.01940038364277787	0.02697843740870145	0.0001283698394413693	-0.005865738405022809	0.02487779488549412	0.007142376543038523	-0.01329978105852653	-0.007278236206309933	0.00502837251644051	0.001008791450798115	0.001009075653908605	0.00100121775260869	0.001001816585269868	0.01539477371520166	0.1807732289577697	0.1792789224573404	0.001006811000341421	0.00100393121124743	0.00101790150300262	0.001039830269376624	0.001009688091037815	0.001008710396781809	0.001004033005433448	0.001000355281814606	0.001000787909822581	0.3569781282891979	0.001007140488367528	0.2585410707866234	0.001014255258146012	0.001007171817608159	0.001018555847698987	0.06422007643563386	0.03457478793574725	0.05902013775043547	0.001001050721487906	0.03569196084119658	0.02349203150779584	0.00100179464245615	0.001012614221019384	0.2120951178927589	0.03056517770755147	0.001002550277411663	0.001005232053966488	0.001001505026875852	0.6233250019492987	0.08510687854112456	0.001006424517435646	0.001001161643433664	0.001009211382825231	0.001003155252654375	0.001005478068505252	0.05418787910309093	0.06203306306967441	0.00469946110868519	0.00936029581620589	0.06398820987934849	0.1807384853412177	0.1620592929347817	0.04577639077345297	0.03953342577651762	0.01716181470040533	0.001124331248335025	0.001023529387433367	0.001004159010507227	0.001002070375122585	0.001002531540305768	0.001010284845439188	0.04155880468097478	0.03002157103945722	0.04128438958663082	0.001008644881894496	0.001046548818046808	0.02241865281473972	0.01560406295392247	0.001261452488498526	0.1646039886266494	0.001012320665718052	0.03745401824119519	0.02178644526342288	0.001010374811368408	0.001028043319106068	0.00103256389172548	0.01875222521235426	0.03498513164846468	0.01638947011483666	0.001001177952130316	0.04276829669912168	0.1894694970176157	0.001011033781744528	0.001007576689186257	0.001011966847217765	0.001004008633713812	0.001007590523641104	0.02936297307782484	0.002113878861821614	-0.004946899661101603	0.02588938327053978	0.01190623459327561	-0.01155847872048969	-0.007527047765223496	0.005792861222708503	-3.116273137647448	-1.954481281427122	-0.03081817261006854	0.05549792921255267	-0.02127570082592143	-0.01100422665045235	0.4572648492794305	-0.0438894718556467	-0.4061015350693745	-0.03270057629687639	-0.09411385680878029	0.0367212637616656	0.08380300154482813	0.05000151165447633	0.3229554007428582	0.3649603607552508	-0.01253369227487572	0.01898205584996353	0.8199132725272839	0.001719523756182766	1.311601202030688	-0.5522154244145147	0.02158433189214242	-0.01243982544056136	0.6826354188419187	0.357110765980376	-0.3735447315730246	0.07415920794222583	0.9258558137315422	0.02193933319852309	0.1036347659454091	-0.01102230409142343	0.7531475534893153	0.4710627966269204	-0.008888770381123519	-0.008613039291462357	0.1601167947604132	1.80119253261391	-1.12766389297712	0.04741191842917793	0.1490502937211993	-0.1085340216239702	-0.1209853026799005	-0.1296287689636585	-0.2502195040855998	-0.182890890799898	-0.1432325137713197	-0.2862084253301602	-0.4633469261721781	0.5538492730329626	0.3462950459052669	0.7843678050853141	0.8534519896453685	0.01114635881497602	-0.01332266762646794	-0.005758269807961878	0.2435690721468783	0.2438764378868335	0.008763188468927895	0.07209688941129197	1.640435769736309	-0.5185247390389853	-0.03010773782569156	-0.02400425436831038	-0.06442754125466764	-0.2994987094368671	0.02485733013548423	0.01101553246779164	0.3572486484225735	0.1746083604985849	0.3272302401407943	0.1175548633809294	0.03427256171609456	-0.007556484773335915	-0.4230311979287129	-0.3304865738819457	0.0962973576885518	-0.1200963199629058	0.0350262061184981	0.1705068478038216	0.6150217220227856	-0.003364830745984748	0.01355575278373202	-0.1340890897577768	-0.1618602689884421	-0.1753375983604184	-3.407978569072325e-16	4.388225976264357e-16
0.33	-0.03080308674691885	-0.0265021390402542	0.01584214346216982	0.6462205911775463	0.9335067514194558	0.009159544354656154	0.483874475945096	-0.002977645860487155	-0.02649160954178507	-0.0456186645408426	0.0773429078857729	-0.02284597330697987	-0.01091018846534587	0.05266121076165758	-0.05207390745465509	0.7351399503532665	0.08591627574427672	-0.7351399503532666	-0.08591627574427677	-0.05898695267152124	-0.1232255409279722	0.003845013850369128	-0.2914417317581096	-0.04983316785731808	-0.0217224037205543	0.1362081593448142	0.176006660844443	0.759092378399736	0.6156485679799887	0.09090202787006453	-0.0718020212079692	0.06610014778131014	0.09285995963375579	-0.1729188359666868	0.05668026560319979	-0.7734010155274402	1.24904660171879	-0.1670702798145303	-0.0201406434799722	0.9031303524207035	0.3326615469426368	-0.2177202576597253	-1.421568416550298	-0.08255720465859887	1.256480136407994	-0.3298325644662662	0.1761067802942745	0.8179482782331808	-6.074759458790125	-0.1408225611856482	6.074759458790125	0.1408225611856483	1.778090956208666	-0.5391560962513008	-0.1402622564045914	-1.07914212695745	0.4832774066835696	0.3001191151631783	0.06787942672152639	1.156676048091632	1.448328865687328	-0.4325371594534743	0.1681305293556785	-0.67281312766974	-0.5943588284135382	0.615031867274045	0.001008900797706749	0.01750079312867811	0.001009133255383575	0.02320523771620403	0.001001259705944986	0.003835879160562694	0.001001856928418412	0.005912241389486076	0.01284838589424807	0.046466506271115	0.1785250188308816	0.1647885918813745	0.1802911960116151	0.173980254316324	0.001272752209342176	0.007974412901415465	0.001063816558639069	0.03569251968581209	0.001018997718738391	0.06791504687153774	0.001041303288586296	0.07866566848870238	0.001010070247606049	0.04196875591635019	0.001009027276516876	0.09626619660283448	0.001010795012976762	0.09861802433618667	0.001000545464377569	0.005709013302739086	0.001020243795727303	0.01496176854936035	0.350269571507122	0.3524358292037724	0.001007222614810513	0.02077484545750009	0.2405467072565955	0.2599171974671886	0.005508204744592023	0.01610538753638995	0.001007263756121172	0.008012029125922195	0.0010188100736736	0.009817771292551986	0.05765600835896442	0.06976313994144166	0.03103477334135735	0.06654645384893572	0.06129613140009189	0.05148676121438838	0.001001081970368197	0.02088319017575151	0.03028401000935535	0.04556654496022133	0.02284425007352321	0.0423566957936759	0.001001884334891591	0.004576860254254416	0.001017623253768181	0.01833824323242286	0.2057127271007058	0.227280868111141	0.02741680926174715	0.06815586265015693	0.00100264830694466	0.003181848391200229	0.001005458839914516	0.005839576747054912	0.001001621555815383	0.04519469475156464	0.5849194220583095	0.5798545799444619	0.09306587611231674	0.1059130708381147	0.001149931241962251	0.02256353478892708	0.001001166467267075	0.03490893842441998	0.002415203694001	0.005234348168050252	0.002459896017699275	0.00639390119918284	0.002515425508412612	0.008019195190289973	0.056166730114635	0.05502030063355928	0.06361654133847494	0.05821071855976088	0.005611809584631501	0.008603612943582235	0.01109010166731362	0.02131946229444237	0.06883724185613878	0.09756517869728328	0.1771017005820794	0.1803259128949602	0.1601072307084878	0.1715183208844278	0.041194288625693	0.04531087199428815	0.03363170534981549	0.07029089011356997	0.01644633813963401	0.07519522585828851	0.00111793538120234	0.06717382506117295	0.001022510619876255	0.03625591030925962	0.001004054248030199	0.02606060518255373	0.001002029381661306	0.02344087076388255	0.001002554241991599	0.012171900583016	0.001012400605882591	0.02742001308545855	0.03336787820134945	0.0594706502809124	0.03354963034051089	0.05238984534600758	0.04106333029347251	0.0446030701961584	0.001022717737601201	0.02354928323735531	0.001728656359240148	0.01027125859409672	0.02461092701968064	0.02662187747852487	0.01590346212265738	0.04767117755040445	0.001292204178584318	0.06458557665710436	0.1637381954234593	0.1468129327600748	0.001012506900595926	0.04767674525099627	0.03742765764462183	0.03947313584189606	0.02088393149637163	0.03496210297153923	0.001018904399829862	0.01368453580210298	0.001028521887616156	0.01881809779004386	0.001033347960325833	0.03717832548907377	0.0206517820955011	0.04835465125533948	0.03488236419952669	0.04204532989327452	0.01713707043862834	0.02442673114288221	0.001001136017312452	0.03716465726090697	0.04035842597228537	0.05800967496371301	0.1858815289749782	0.1927105939278626	0.001010591088647796	0.01547997215507565	0.001050553100800635	0.04372210178464564	0.001012015083686457	0.01091304893186001	0.001004046241145859	0.01421094753611037	0.001007650642609965	0.01762670255868058	0.02926529771357759	0.002140753670296419	-0.004924171444153752	0.02580327151424839	0.01162403022320125	-0.01150595082861315	-0.00745057558580312	0.005734059256065486	0.001007898270131731	0.001007858698238228	0.001001135996753517	0.001001741853241531	0.02127245200509507	0.172238733562542	0.1715288477714563	0.001005895818566328	0.001003478178338498	0.001016500996924185	0.001037763725363431	0.001009365157026381	0.001012482460708946	0.001030031438194906	0.00100036123208877	0.001000863112046148	0.3799780996616805	0.001006826004862489	0.2679645853773148	0.001009707024571682	0.001007153849133129	0.001017650818066073	0.06695441134415141	0.03913458938047501	0.05130974319860458	0.001001070908026532	0.04653640064958347	0.0218359622138714	0.00100175264362269	0.001010921654861477	0.2189683742166502	0.0353430762189413	0.001002390754143268	0.00100489280774295	0.001001903043235915	0.6469696206037564	0.07099230689409865	0.001006760160041183	0.001001192371010718	0.001007695331665349	0.001002597996846895	0.001004539765912168	0.04694512491379194	0.05329042066693443	0.00292517483633585	0.005209124810546479	0.05186523410575111	0.1890513107587919	0.1667749881338481	0.05700685683422222	0.04846502340112563	0.01664975085757724	0.001117705397533795	0.00102261278154129	0.001003812717087649	0.001001900158137752	0.00100291426639898	0.001023094955158663	0.05657695666257821	0.0232214165975188	0.03784181647374186	0.001011470106577616	0.001044093614370422	0.01821025769288623	0.01752677498584844	0.001227880696385803	0.1681435629589907	0.001013740258348955	0.03045191157206451	0.02209146244415265	0.00101096424501132	0.001024687238913318	0.001035082697644897	0.01377921614578049	0.02942856770959788	0.01339514765895172	0.001001168294412896	0.04329578056526713	0.1947435138479818	0.001010774701140516	0.00100816165958966	0.001015474711780293	0.00100516601882465	0.001009631176281894	0.03147401772705531	0.004174637347939255	-0.00396442190967771	0.02665985873796741	0.01587992040730698	-0.00967009828519029	-0.007561737221691413	0.00639270442237642	-3.151221288813758	-1.655940951864846	0.06868655719506536	0.07278033150843438	0.0135726447291756	-0.01516234576393971	0.4738756537198659	-0.1512245664154672	-0.4896645990863044	-0.01670229934311659	-0.08214463093899649	0.03841986955280955	0.07954242780654457	0.04930810479250512	0.3272822327958676	0.375520968778534	-0.004780862374852232	-0.03441675766039221	1.234708274434966	0.01749942633498634	1.213391043147374	-0.2862723155022104	0.03526398869635466	0.02066096875237992	0.5905932322793731	0.3626576376128605	-0.4486862257496982	0.07213969433644847	0.9223463593675639	-0.05914606955894926	-0.02581589103497123	-0.0084813102661212	0.7629489392241158	0.4435269221705207	-0.01079125564117425	-0.006325287872180871	0.1778852776122425	1.909949968472716	-1.206388392425637	0.02898601958004545	0.1360157272187022	-0.06648385412053313	-0.07527667141383404	-0.07802514191230518	-0.3777016367078365	-0.3375008928056596	-0.1274048195529443	-0.3311760992692244	-0.7579180175550083	0.7080207377442829	0.4781477279855689	0.887236411882436	0.8289861991012306	-0.01441218654191725	-0.025905353147192	-0.01479366847863528	0.265219075822457	0.2851567508312676	0.01049961225033032	0.04801506652782233	1.438377896597628	-0.5935291752879361	-0.1303176046556272	-0.04235325782988314	-0.04757362443045094	-0.3117182499055805	0.116105566003256	0.02717183451807327	0.4802232894444128	0.1559818681597615	0.07775525546856582	0.08053798261031719	0.003982513095104558	-0.004728127880586097	-0.4051844073923374	-0.391270673268846	-0.1042439348753473	-0.1754687021085516	-0.01035134387976036	0.1064939060938041	0.6996507570007976	-0.01186132062280261	0.0108703651698933	-0.1349732371403706	-0.1647627834767761	-0.1788883629993917	4.51241473191049e-17	6.080691131637443e-15
0.34	-0.03260101378556958	-0.02607884753823236	0.00814697199491541	0.6587567432080541	0.931709764476212	0.008941068253344214	0.4917987332780436	7.335929940259602e-05	-0.02800974951184602	-0.05951295794473114	0.0764964615891795	-0.01074670725008469	-0.01408527707297273	0.0545535913724593	-0.04389529630256385	0.6724792306067948	0.08517519665126591	-0.6724792306067948	-0.08517519665126592	-0.04119072230761672	-0.1285766657548965	0.002506996902494121	-0.3018519787796665	-0.04505437305117327	-0.01865990806529495	0.1359916416056872	0.1880881685210611	0.7733353402238892	0.6111743348353447	0.09321810558881666	-0.077880642507326	0.06061896552618806	0.09909140912969551	-0.187782997896032	0.02776558194690151	-0.7609686758461287	1.258760777557335	-0.1921601696578695	-0.02363662807308813	0.6833019348069276	0.2781505112557175	-0.07869485993796312	-1.360692021870928	-0.08616266025515609	1.154236064821444	-0.3024239211500537	0.2015265536749015	0.8126009081027229	-6.453320747058997	-0.01494386957758924	6.453320747058997	0.01494386957758924	1.779955068367589	-0.5298611345651281	-0.1267466737819053	-1.003007825040101	0.4713134040179874	0.3120605655827561	-0.1104336296500589	1.257239023053637	1.399713503963624	-0.4621817776910512	0.2998545323535793	-0.5358299443524989	-0.5029603361032892	0.6295474854231865	0.001008169139735137	0.01786396846566256	0.001008180257197961	0.02388158409142633	0.001001177393667575	0.003858162803560175	0.001001780730251562	0.005774085978792177	0.01838893580971664	0.05123297323230886	0.1743828713029171	0.1626250216743421	0.1753878108763152	0.1685914049266783	0.001144377023806773	0.007840545964720667	0.001034715812425785	0.03486714286924857	0.00101740642991534	0.06830360024316408	0.001039024724327419	0.07942572556335666	0.001009641183875607	0.04245073532999156	0.00101174326640156	0.09957085627924744	0.001027315968115487	0.1024375908071056	0.001000458660180447	0.005632987593319011	0.001010958108693681	0.01479291065496885	0.3639379715945645	0.3666011656012531	0.001006944052064288	0.02089367166852842	0.2520150346704836	0.2714950230927034	0.003355197681991523	0.01401981011958651	0.001007205943560895	0.008292608603302689	0.001017999848903282	0.009914781467299833	0.06239434965967009	0.07521842857288968	0.03591191203245564	0.07024737770644787	0.05500041874515335	0.04660295062622209	0.001001082313652574	0.02156187930336433	0.04048143428276843	0.05483048488723812	0.0219342950057935	0.04148405435006239	0.001001809328162183	0.004691655105799627	0.001013930933539404	0.01825274061149344	0.2119220667713363	0.2348676485995027	0.03230230746880125	0.07250672534453689	0.00100247993353503	0.003084037506057575	0.001005091980021335	0.005770913525155828	0.001001868240902499	0.04705605730903503	0.6067839835298978	0.5994448941606865	0.08044474609353987	0.0933628648285329	0.001081281153971503	0.02290855624419284	0.001001187515474048	0.03625617213938589	0.001739684368860742	0.00479762350750784	0.001760787029141413	0.005899494407829798	0.001790544120099487	0.007500611400870805	0.0502757904380869	0.05071566301881262	0.05693836145659378	0.05400862060727729	0.003836701778295532	0.007271121320514792	0.007162208933478721	0.01779695021043377	0.0584740032892425	0.08862567074368194	0.1833107396923705	0.188143467754889	0.1636607456369628	0.1768047706818095	0.05111529593138668	0.05447974254985023	0.04264357218680283	0.07853126709315973	0.01640278328263323	0.07494962529273921	0.001115969103548696	0.0668698246224011	0.001022302887758342	0.03608076554365579	0.001003841242576465	0.02897433112750298	0.001001919637648995	0.02653360307328575	0.001002834357375892	0.0122501515280754	0.001021124899294732	0.02787418909373709	0.0476818983813169	0.07379279818161355	0.02703559344767768	0.04615873221523146	0.03872383596364164	0.04291398000929372	0.001018108088223889	0.02323863752076586	0.001399445016426752	0.01002422801545309	0.02052080817063641	0.02340561097301779	0.01718353708922875	0.04912641057443478	0.001251929226882277	0.06488228377776566	0.1661668716931344	0.1521140178559912	0.001013496877334771	0.04915898473328059	0.03243682459858377	0.0388286347523723	0.02152614376580457	0.03566493925804321	0.001015256637663055	0.013856145535532	0.001025740307265571	0.01876884775732635	0.001034886592814636	0.03321432937390644	0.01610529279293246	0.04423088340304888	0.0309449231294984	0.04003545511500733	0.01457281806579526	0.02242792921525111	0.001001148811501171	0.03700933690506465	0.04181456101663961	0.05873840653499634	0.1902627526627511	0.20001357031918	0.001010606676588378	0.01532543827259203	0.001030360912792718	0.04394721122058869	0.001014659174242114	0.00956242466664718	0.001004908230443648	0.01255404578187635	0.001009173426316628	0.01583282149198303	0.03143494758135663	0.00418538727132641	-0.003955330622914804	0.02662541403545163	0.01576703865927647	-0.009649087128442429	-0.007531148349944542	0.006369183635719085	0.001007005089465349	0.001006641742567852	0.001001054240898345	0.001001667121213176	0.0271501302949885	0.1637042381673143	0.1637787730855722	0.001004980636791236	0.001003025145429567	0.00101510049084575	0.001035697181350238	0.001009042223014946	0.001016254524636084	0.001056029870956364	0.001000367182362933	0.001000938314269712	0.402978071034163	0.001006511521357451	0.2773880999680062	0.00100515879099735	0.0010071358806581	0.001016745788433159	0.06968874625266896	0.04369439082520277	0.04359934864677368	0.001001091094565156	0.05738084045797035	0.02017989291994695	0.00100171064478923	0.001009229088703581	0.2258416305405415	0.04012097473033112	0.001002231230874874	0.001004553561519412	0.001002301059595979	0.6706142392582141	0.05687773524707271	0.001007095802646718	0.001001223098587771	0.001006179280505467	0.001002040741039414	0.001003601463319084	0.03970237072449295	0.04454777826419445	0.001150888563986511	0.001057953804887002	0.03974225833215371	0.197364136176366	0.1714906833329146	0.06823732289499149	0.05739662102573364	0.01613768701474914	0.001111079546732564	0.001021696175649213	0.001003466423668067	0.001001729941152909	0.001003296992492195	0.001035905064878131	0.07159510864418163	0.01642126215558037	0.0343992433608529	0.001014295331260739	0.001041638410694028	0.01400186257103275	0.0194494870177744	0.001194308904273079	0.1716831372913319	0.001015159850979859	0.02344980490293382	0.02239647962488242	0.001011553678654233	0.001021331158720639	0.001037601503564315	0.008806207079206721	0.02387200377073106	0.01040082520306677	0.001001158636695463	0.04382326443141257	0.2000175306783479	0.001010515620536503	0.001008746629993064	0.001018982576342821	0.00100632340393549	0.001011671828922684	0.03358506237628578	0.006235395834056896	-0.002981944158253817	0.02743033420539504	0.01985360622133833	-0.007781717849890889	-0.007596426678159332	0.006992547622044336	-3.219398981660553	-1.31513197567274	-0.02890004515784634	0.0569741854823617	-0.02062329741245948	-0.01109839067432275	0.4772039945906249	-0.2860754377941444	-0.5910808019907539	-0.01194450111713624	-0.08548179783459871	0.03912527065826697	0.07190641373552048	0.04678239393681462	0.3340578300142973	0.388854475125948	-0.01310352891601839	0.01833732877266304	1.588130150804879	0.0008631132620559511	1.09957272149389	-0.1529459601121906	0.01523355903559912	-0.01226307315243183	0.5008471836689105	0.3793916588184111	-0.5289255262749861	0.06229372127720071	0.9327625702422386	-0.1104123685332249	0.08958314321589139	-0.009154993433649224	0.7507385251460774	0.4287765305037498	-0.007986357484583068	-0.008081320518582007	0.1941339285653897	2.005993968860193	-1.307360793014031	0.04590990162154963	0.1355209867861291	-0.02014655626211989	-0.02241201619857482	-0.02554563619364244	-0.4788343096237742	-0.5050802582669769	-0.1445967810056975	-0.3727628263973412	-1.025482466010734	0.8541498405986523	0.5729705957757456	0.9378242353400444	0.8220029544686455	-0.03365536550177015	-0.03417607379502664	-0.01951652814069502	0.3236575199012647	0.3347802405041074	0.003733484907511692	0.04659751342458835	1.463998015559341	-0.6495254187333671	-0.2028950249636479	-0.01159061032731973	0.003944951963396837	-0.3330545033601376	0.1684584861891681	0.02993788022335793	0.575352889593412	0.1410881587923372	-0.2136426222072523	0.06333090926064064	0.0416688274140329	-0.005766300231862864	-0.38767025539816	-0.4297685220959772	-0.2963201794458535	-0.2229818032503585	-0.01370949397083988	0.03860669691867945	0.7562774671194777	-0.01878298494878093	0.03934483091125143	-0.1350104621780387	-0.1664080212510089	-0.1793775948804647	4.773389607771625e-16	2.720950272365441e-14
0.35	-0.03459127770043791	-0.0259568054838932	0.0006998679571482577	0.6714085666327571	0.929667131617101	0.008686121591248468	0.4975763980779406	0.002584429467922092	-0.02794450748770274	-0.07289831325719826	0.0756416106320254	8.835644789811511e-05	-0.01688882602753476	0.05668632338691729	-0.03591316506657819	0.6061403178887712	0.0854094077847412	-0.6061403178887712	-0.08540940778474114	-0.02341595856433823	-0.1337995234690631	0.001317880114752503	-0.3115099522231889	-0.0404240339833266	-0.01549087817450343	0.1340059976564592	0.2006936922984715	0.7870705536310425	0.6063980933405064	0.09675558690727966	-0.08249928728664276	0.05602734251989061	0.1057847919385458	-0.2130794961797297	-0.002673310552183074	-0.7280672924114721	1.272148991358443	-0.2160951868814411	-0.02714918156023283	0.4754924554875748	0.223636795632326	0.09493471206449594	-1.314321769077217	-0.08512798375463843	1.010211549701546	-0.2536392384942187	0.2235871875428498	0.7826963559315447	-6.810291888894764	0.05975276668740211	6.810291888894778	-0.05975276668740209	1.773058655714528	-0.5133915324277349	-0.1111741423685234	-0.9287453734760673	0.4542333008178275	0.3209979680770942	-0.2872889804628065	1.252560271916718	1.34603699697571	-0.4957177313573666	0.3851112889179004	-0.3844116331469407	-0.4154183646141612	0.7237823557719096	0.001007332005854909	0.01822213642808721	0.001007115659134188	0.02456163239636187	0.001001093002302436	0.003877654395444156	0.001001704127077287	0.005645398199497819	0.02361694426613317	0.05572613793192922	0.1676432640257983	0.15938289611898	0.1687183417746746	0.1626066080289555	0.001076017776782965	0.007748733142098787	0.001019105900369519	0.03410108968305223	0.001016045146723589	0.06873216681002794	0.001037460133601653	0.08010914163001852	0.001009365117139451	0.04289840008560845	0.00570727772906276	0.1056281543746402	0.02400547311663365	0.1168140950275123	0.001000413280196508	0.005551506232690709	0.001006125195623594	0.01462902101372653	0.3825734987991026	0.3848408349144105	0.001006625887221622	0.02100584716878226	0.2624623956036206	0.2821930758226661	0.002207337895818535	0.01289596016967477	0.0010071797829503	0.008528626998272192	0.001017066205723984	0.01000490196803974	0.0645045979017291	0.07914162240094556	0.03891729713275238	0.07344418327399013	0.04756659724387684	0.04115786650054786	0.001001104229936743	0.02211465095709237	0.05067755257370694	0.06411986334423313	0.01973580716639052	0.03939577288210689	0.001001760508238863	0.004763299404978659	0.001011236172816916	0.0181809089736362	0.2175931551526507	0.2419798194105038	0.03709001668054099	0.07674046481793512	0.001002316498514419	0.002998821457912245	0.001004742322427636	0.005706314429784584	0.00100210319429437	0.04897307871884435	0.6287545199371209	0.6198290885196203	0.06671839270219451	0.08043088945717849	0.001045389425188566	0.02324406766038101	0.001001218870736177	0.0374675992160049	0.00138048364488108	0.004576711841566066	0.001389341858596083	0.005649263639522195	0.001405275961273435	0.007236316351718074	0.0445539968482442	0.04635656695177404	0.05045223998554826	0.0493770814268437	0.002800088708778828	0.006483650328568002	0.004192796592084516	0.01528430112416929	0.04651339782538673	0.07685350656309659	0.1907368669942981	0.1972856847775545	0.1682711518971487	0.1830658018699076	0.06249255351811066	0.06486584906230068	0.05088631121296122	0.08635153961413627	0.016209189904571	0.07462558246667157	0.0011102757340996	0.06648264716499244	0.001021652623228625	0.03585630060500229	0.001003623771136682	0.0323821408931355	0.001001817140045533	0.03015348059976762	0.001003181530317963	0.01230464651628078	0.002287410579060869	0.02936896403025785	0.05984843800423178	0.08540404280171393	0.02063760185048939	0.03986040826421548	0.03585107305267843	0.04070296606488433	0.001862625813221489	0.02379171490060829	0.001224714937878011	0.009996276733567821	0.01675151448791114	0.02040056090494429	0.02055841856927103	0.05212892401096405	0.002255704732778612	0.06578791189127034	0.1706848223800683	0.158915759774491	0.001014556956680066	0.05050115385732611	0.0262774575888972	0.03568075137892725	0.02199339585455945	0.03623200360542764	0.001013503622589524	0.01409034179178078	0.001022581013639378	0.01873346816203333	0.001042749497078493	0.02946769958855848	0.01161101787733525	0.04015737750197648	0.02556280295150608	0.03603623825063237	0.01167341617340375	0.01999869285307682	0.001001167743908285	0.03665247289133954	0.04189264526157165	0.05852435904035706	0.1955005260986096	0.2080732151130225	0.001010342968461858	0.01511863965035276	0.001019980453325398	0.04434999977991685	0.001019996936032871	0.00825063120393388	0.001006569850980557	0.01092227864657041	0.001012191408476624	0.01406558672691909	0.03268386282458605	0.006193767154241926	-0.002993713393414229	0.02714072129104429	0.01860352590426908	-0.007778452968286441	-0.00754757378155336	0.006372239252566417	0.001006000296081611	0.00100547131849378	0.001000963668330983	0.001001588269798595	0.03140431260569258	0.1506040143244038	0.1527317360563507	0.001004735734253921	0.001002719372066476	0.001014229008460374	0.00103594549697421	0.001009107927375799	0.01878771739286478	0.08987561397351509	0.001000365100751335	0.001001228650889766	0.4385412496000953	0.001006111391656729	0.2856900214388441	0.001003839207559107	0.001007166668070644	0.001015543516762534	0.06501350809046433	0.04137753934118047	0.03402442638770314	0.001001157448202843	0.06774972007805598	0.01481942972840889	0.001001708905692127	0.001007757041825748	0.2288950889111277	0.04485405329405984	0.001002074655649135	0.001004230272008706	0.001002387168472675	0.6923927284715612	0.04180515958351837	0.001008818418470276	0.001001275532106151	0.001005577375874151	0.001001813789584069	0.001003226691973965	0.03581571416383236	0.04061649878788266	0.002185395904790086	0.001036065490357511	0.02495403392008303	0.208130788037312	0.1793192277579999	0.08391213443462424	0.06381345862005217	0.01587653169321845	0.001098653090369121	0.001020366413069463	0.001003339098540863	0.001001694002624376	0.001003750819238166	0.005785669369866857	0.07762628441492447	0.01087455413292828	0.03082480850535244	0.004205802436634922	0.001043521090965004	0.01136332857837806	0.02842704105445191	0.00508806777877861	0.1834702818827	0.001016083538322201	0.01559757363596181	0.02261798500845657	0.00101178544658322	0.001017568460917339	0.001062213258889266	0.004936055971287898	0.01560928669183172	0.006928404484951009	0.001001211821530251	0.04041021769068216	0.2080790213396893	0.001009690246901954	0.00100954081645247	0.001031110507548449	0.001009970660786541	0.001018429256209831	0.03321181842645939	0.008168844093329174	-0.002041511552055511	0.0274243382151595	0.02043994889560734	-0.005905206902866674	-0.007524916895875955	0.005879048173834438	-3.29813991839023	-1.054730499392361	0.0683316599985468	0.07358268799253465	0.01333403405260208	-0.01356222605143003	0.4234238820982522	-0.3662801355645946	-0.6092567244677737	-0.007399973076672109	-0.06979635495648329	0.04723865977694133	0.0646367032665985	0.04273832015844434	0.8301550389403243	2.276390174652499	-0.005592403230924008	-0.03414330330254219	2.055980752124901	0.01630244587603147	1.033123748440533	-0.07796229727150378	0.02703648974400194	0.01962520622378943	0.2766293664702096	0.2524895005196099	-0.5688207036424445	0.04823259580531662	0.923374972095904	-0.2960836502490167	-0.03516680506011333	-0.005668141790996781	0.6653381583901803	0.4181300172999947	-0.008545294318060087	-0.005506329466858047	0.188744089547346	2.059452867056052	-1.288173390588823	0.02504760261580072	0.1097160065344831	-0.02008817230896606	-0.02301867532860458	-0.0233060595831047	-0.3996936527934269	-0.4232058291401891	-0.02639959167318812	-0.1434368674540058	-1.322631772983863	0.9664210789940302	0.6824998273553287	1.123766024942317	0.7466172722414843	-0.03111004469311786	-0.04119219714167222	-0.02414275079398661	0.3626630005165244	0.3903865786387059	0.005817109049874246	0.2365869326795982	0.9128797438264278	-0.6130798434784479	-0.2390710175500348	0.1191388645757315	-0.002294340632242857	-0.2739447838914	0.4159270752857869	0.1389755518319248	0.7793664983609346	0.1276780128547029	-0.4170505174482071	0.05126747742301418	0.01598978426666195	-0.001901997452256971	-0.3617121979614561	-0.3885278414228743	-0.5040387219614805	-0.2627148771022639	-0.05219188451274257	-0.08549373130305972	0.8670717216183398	-0.02139411898828999	0.04569981542104016	-0.1274370810538749	-0.1598541184496695	-0.1736422360963066	2.712834006170963e-16	3.629156325308678e-14
0.36	-0.03691879793120545	-0.02611863653873799	-0.006406677067397479	0.6842106247147265	0.9273932850442392	0.008402155077854795	0.5013738109940964	0.004537560675731853	-0.02604722632459974	-0.08575824789536944	0.07478749286250723	0.009406221242474757	-0.01906512921747516	0.05899668188983909	-0.02826394884719069	0.5363567909819177	0.08632958539330915	-0.5363567909819177	-0.08632958539330914	-0.005768329684828084	-0.1388181188866624	0.0002815648830645782	-0.3204300564454222	-0.03598012920949115	-0.01225489759372181	0.1302339855910857	0.2129132647491612	0.8002302365535732	0.6012069560065405	0.1004697225187521	-0.0854991276029866	0.05230951624474588	0.1138601218336343	-0.2552342610758861	-0.02900903988989622	-0.6928568732018562	1.288807709010643	-0.2384029124080114	-0.02944059833267429	0.2872515580586683	0.1665627191137758	0.2877129678539763	-1.255607887011752	-0.08601602272796963	0.8507962841402106	-0.1769747682238065	0.237051851367661	0.7460179047831564	-7.142243584825002	0.1222494254409548	7.142243584825002	-0.1222494254409548	1.754528095613963	-0.4890086752521619	-0.09618636257124083	-0.855433980782254	0.4340265452156282	0.3254507035807599	-0.4677072528791578	1.18004875770949	1.284607407039449	-0.5451609455209406	0.3351853909554782	-0.2120690517579228	-0.3282009898727441	0.9059369026708045	0.001006410999035833	0.01858656211274932	0.00100599811942399	0.02524418210103272	0.001001005518746263	0.003901091849879313	0.001001626399199524	0.005524380240425958	0.02833147830109748	0.05974134960957003	0.1583632298647684	0.1552208097173249	0.1602883675285801	0.1563387074990436	0.001041720690599383	0.007672908309798513	0.001011151304039077	0.0334298654590828	0.001014928878424667	0.06926138577995182	0.001036802390119846	0.08071565770208354	0.001009260020203033	0.04330525699259807	0.01675935262277695	0.1152290220555753	0.07608434237307234	0.1437642704140976	0.001000389560461998	0.005473146328275077	0.001003855151374737	0.01444948366328976	0.4064343323517424	0.4076443214497169	0.001006266719280489	0.02111432976779536	0.2720615987195736	0.292019216540352	0.001629619548931933	0.01233779882612906	0.001007182110529921	0.008734665793896717	0.001015998182114212	0.01009404625024309	0.06357099739682588	0.08060777159285272	0.03942564147854017	0.07514756863343133	0.03904433728016674	0.03505194845772189	0.001001148376223176	0.02252597094620891	0.06078082670118378	0.07326322134793876	0.01599471019340357	0.03578558684125916	0.001001735240696304	0.004790068570996875	0.001009153056116119	0.01813024162230797	0.2222720021266992	0.248047262194027	0.04181270670149879	0.08087249875301883	0.001002156495080516	0.00292336277622597	0.001004405855271413	0.005647430317591502	0.001002263687539999	0.05082041382299943	0.6505545036061468	0.6404061107843966	0.0520771133764909	0.06741661483011721	0.001028310796457989	0.02348661271650327	0.001001260770494696	0.03850952383001167	0.001200337163772221	0.004474812153673915	0.001203241852578115	0.005531430143944623	0.001212166368447887	0.007114636490284523	0.03962935461676815	0.04258761498275451	0.04507198040383746	0.04550493899806475	0.002794018010270983	0.006473086001261114	0.002675010586803351	0.01465481532938458	0.03298267202018079	0.06229940722645441	0.1993598878301857	0.2073144396359613	0.1741002666440471	0.1905200509391451	0.0755682925905445	0.07664244220454185	0.05818862559007089	0.09355492698828566	0.01598268257258405	0.07432828749924962	0.001101214718753877	0.06608732509046833	0.001020662448807763	0.0356225847036964	0.001003451395529938	0.03632276248365914	0.001001747938882889	0.03436516092298863	0.001003582056871189	0.01233952563539836	0.005282506412035016	0.03229051692332979	0.06903981136235125	0.09314296976545583	0.01457761441443356	0.03383832590549021	0.03263341545775029	0.03813729458565708	0.003874989107263204	0.02556007037787888	0.001138249487471729	0.01012315855697383	0.01350709873816422	0.01780692982245321	0.02659498505285518	0.05712260956353258	0.00469542948397705	0.06741755100149116	0.177977336212214	0.1675887679082977	0.001015548804944676	0.05171919192713333	0.01923430690856152	0.03046529510407912	0.02234213296912509	0.03671399915063935	0.001012743476134958	0.01439232842948427	0.001019119855722215	0.01871896023520545	0.001058990126343102	0.02597895548887687	0.007386122401443856	0.03638842290850404	0.01874008396262827	0.02994437010513104	0.008476099251531751	0.01717664351485065	0.001001203811257085	0.03607492770003855	0.04034733507905387	0.05694698119980466	0.2017673275021457	0.2175834093509332	0.001009798289132345	0.01492120830304191	0.001015189789509348	0.04495094621834268	0.001028731295383635	0.007011906031784699	0.001009224776543266	0.009358789160093412	0.001017079996711681	0.01236851921077731	0.03285133860579054	0.008152192621366627	-0.002046219246160297	0.02730849304942057	0.01993991676878262	-0.005903900950228871	-0.007505375737228835	0.005630924826042261	0.001004995502697873	0.001004300894419709	0.0010008730957636	0.001001509418384013	0.03565849491639666	0.1375037904814691	0.1416846990271129	0.001004490831716606	0.001002413598703442	0.001013357526074998	0.001036193812598182	0.001009173631736651	0.03655918026109348	0.1786951980760738	0.001000363019139737	0.001001518987509817	0.4741044281660275	0.001005711261956006	0.2939919429096821	0.001002519624120865	0.001007197455483264	0.001014341245091909	0.06033826992825972	0.03906068785715816	0.02444950412863272	0.001001223801840538	0.07811859969814162	0.009458966536870833	0.001001707166594878	0.001006284994949229	0.2319485472817024	0.04958713185778855	0.001001918080423396	0.001003906982497999	0.001002473277349372	0.7141712176849083	0.02673258391996509	0.001010541034293831	0.001001327965624591	0.001004975471242834	0.001001586838129405	0.001002851920628958	0.03192905760317171	0.03668521931157067	0.003219903245593664	0.001014177175827975	0.01016580950801233	0.218897439898258	0.1871477721830853	0.099586945974257	0.07023029621437069	0.01561537637169285	0.001086226634005638	0.001019036650489714	0.001003211773413661	0.001001658064095846	0.001004204645984139	0.01053543367485558	0.08365746018566618	0.005327846110276172	0.02725037364985221	0.007397309542009093	0.001045403771235969	0.008724794585723391	0.03740459509112942	0.00898182665328414	0.1952574264740675	0.001017007225664546	0.007745342368989778	0.02283949039203082	0.001012017214512207	0.001013805763114245	0.001086825014214486	0.001065904863369075	0.007346569612932581	0.003455983766835389	0.001001265006365046	0.03699717094996618	0.2161405120010328	0.001008864873267419	0.001010335002911877	0.001043238438754077	0.001013617917637594	0.001025186683496978	0.03283857447666978	0.01010229235240907	-0.001101078945992612	0.02741834222492315	0.02102629156988626	-0.004028695955818937	-0.007453407113576549	0.004765548725624541	-3.37172640540725	-0.8779566442153078	-0.02764850071034898	0.05747446542941775	-0.01983412490220725	-0.009564426629823403	0.3816133901947202	-0.4700676070526593	-0.6477015284285812	-0.008746903052821909	-0.0665160053891995	0.05925575127029101	0.05652641481615274	0.03862082421136265	1.042771747122759	2.903588708361649	-0.01247923767346584	0.01520778693377758	2.500893595234709	0.0001245330139016941	0.9251903190385494	-0.03980823883898409	0.009237639166635229	-0.01245831685973547	0.009438256439166267	0.08070761719818838	-0.6610923097052965	0.03400338835490901	0.9035584795843465	-0.414793283111682	0.08060811658373659	-0.004922136158009582	0.541792919650485	0.4084354228408578	-0.006034884192658083	-0.006938323883283551	0.1801966674345487	2.044559550028664	-1.323820644155399	0.02731662960837783	0.1016204942636731	0.003655839347806607	0.004067438347440544	0.0029774013501765	-0.3608054900199532	-0.3532009079360316	0.01078455192234624	0.003869831898602667	-1.581869497222085	1.031457407746918	0.8116141720036371	1.215921561298183	0.6986259251032061	-0.0283057937726374	-0.03580499721811389	-0.02136672067117538	0.4302198848794903	0.4531407998519363	-0.0001896889100521721	0.3319531047348294	0.6895344842876616	-0.5942771002752243	-0.2738265319272048	0.2314650091583008	0.03491157302179761	-0.2507707062436374	0.5666929093970287	0.1747400795665952	0.9496061326547943	0.1162619479446736	-0.6271572024878804	0.04631714882614387	0.05522690370500313	-0.00159196659538917	-0.3360931182648903	-0.3688582605759833	-0.7148504356711175	-0.3015443984607261	-0.05784572948602008	-0.2340593722639447	1.04638735593313	-0.01690952996309764	0.07897640673078499	-0.1203968040652072	-0.1527524914851956	-0.1653441450960294	-1.381518339744057e-15	1.806765470732748e-14
0.37	-0.03974726829451342	-0.02648771938546218	-0.01322698241153962	0.6971960801783607	0.9249066659348153	0.008107150829849087	0.5033468150331568	0.005899658946466539	-0.022167196045194	-0.09792048813991203	0.07387166761118653	0.01712279966287422	-0.0203431710995753	0.06136077069326316	-0.02093875593077945	0.4632557688360924	0.0879649987821732	-0.4632557688360924	-0.08796499878217312	0.01161344796499759	-0.1435499965507768	-0.0006199288858292979	-0.3286491984495307	-0.03175718745600146	-0.009006037040639438	0.1247750526104057	0.2244720748840522	0.8127651808258889	0.595487502969868	0.1028945469203442	-0.08658847503139408	0.04942625711655673	0.1240664049027122	-0.309016566703944	-0.04038310057741346	-0.6772427150289525	1.308571275778911	-0.2581369304163631	-0.02874570879322117	0.1124881455380904	0.1034194987412896	0.4784763018718469	-1.175738195716768	-0.1020995642927494	0.6951120007799537	-0.07988949929737207	0.2296887748506954	0.7249081667380878	-7.439562006228388	0.2101802576979911	7.439562006228389	-0.2101802576979911	1.717525790647908	-0.4556401224949912	-0.08579224090682151	-0.7926350392807442	0.4084218506984121	0.3226879083037189	-0.6497400778390494	1.132026750522355	1.22750374606199	-0.5885674724028777	0.1522794996290169	-0.0003743577886695915	-0.2397102270084813	1.144309042644673	0.001005555035192811	0.01894161075238945	0.001005010817727831	0.02591622431478791	0.001000921201197965	0.003927771321931757	0.001001558225442418	0.005411212619096713	0.03398900960827519	0.06437639520501913	0.1465763911560924	0.149498213284458	0.1493534504981203	0.1489233728118468	0.001023511559312549	0.007599526186178249	0.001006831014464598	0.03287757933068846	0.001014034294275798	0.06993338224968976	0.001037049084387204	0.08124215502195296	0.001009381581506455	0.04367644199369279	0.04559630592269288	0.1320394696768651	0.1354166838990244	0.1744804432380552	0.001000376250261448	0.005401277378586048	0.001002964273490276	0.0142717520820299	0.4324975632771487	0.4323467231756494	0.001005917295816246	0.02121269707884561	0.2809414943792409	0.3007869997299223	0.001322488404528256	0.01209002366533406	0.001007194644614346	0.008920025706666357	0.001014920420070796	0.01017843940656842	0.06023738270086228	0.07973920670993909	0.03818795106638527	0.07542694904259842	0.02976368526116228	0.02816634544629714	0.001001215639034511	0.02278561260476766	0.07303490278311829	0.0834239923023531	0.01177618562870636	0.03168921716353418	0.001001723205963865	0.004823139670587305	0.001007521110224627	0.01810611649098222	0.2241543792787103	0.2524796377986023	0.04665526041654041	0.08503623349531164	0.001002020232340058	0.002854191701891319	0.00100411273919106	0.005591313388856083	0.004403081468938807	0.05485094257954714	0.6707528860227788	0.6602490669773139	0.03743969161320822	0.05395620269854038	0.001023784689825799	0.02365463265226701	0.001001310436685545	0.03937785804794924	0.001104452649265633	0.004453011224904159	0.001104388183292961	0.005500564743233836	0.001109517989823461	0.007081029832932137	0.03425376166967996	0.03840978327886497	0.03881323579419022	0.04106002030418551	0.003085970000410717	0.006691551720545162	0.001862855491416768	0.01505295018819227	0.02117561604141114	0.04934775328175731	0.2091762134669693	0.217710982352674	0.1819700167121932	0.1994560909944941	0.08928512609526827	0.0887636255320888	0.06396692813352368	0.09972149177742216	0.01579494141832915	0.07408998591803109	0.001093872601821541	0.06577481366215965	0.001019642486677497	0.03542286992314062	0.001003231038020804	0.04090431806619534	0.001001653150421274	0.03925614663631107	0.001004415551856185	0.01235463849189892	0.01047339186045926	0.03690989854477567	0.07689187114577674	0.09895560334969102	0.00959008680015444	0.02895687089983536	0.02868551403403307	0.03492855454222579	0.01105084246918005	0.03212148549006504	0.001093332697147805	0.01036872296610795	0.0104851227219679	0.01537696369368969	0.02859979653916746	0.0595038000077422	0.005743209032417067	0.06809948489692458	0.1865961041207075	0.1769537839457613	0.001016733835894494	0.05281633312668106	0.0130314694554318	0.02528454973945796	0.02222606793721422	0.03678607622397273	0.00101249647046186	0.01476649960546149	0.001015900382496531	0.01872944295899405	0.001097609074664848	0.0227663834245053	0.004314431740270592	0.03385490760058829	0.01251146868223826	0.02384251187005825	0.005781469847375678	0.01481298249571524	0.001001208234718635	0.03533576470884131	0.03809641298858911	0.05428167380140034	0.2117044547949611	0.2297856034681418	0.001009326552207575	0.01478459680630401	0.001012969098164272	0.04576695978691547	0.001974151626293941	0.006277632120135411	0.001983130729542891	0.008327323371050872	0.002012949630064537	0.0112443571712207	0.03128949308508662	0.009951739497067395	-0.00115404963311397	0.02773647297823672	0.01903719537922772	-0.004077017239426974	-0.007413499392682286	0.005429719711044362	0.001004383972340727	0.001003714675548727	0.001000799914954142	0.001001468547301779	0.04466545440319156	0.1199363368019379	0.1238370609893694	0.00100461769417049	0.001002268288942298	0.001012888171187868	0.001038246725840212	0.001009791070357205	0.1153573440547337	0.2535318365669925	0.001000361873919868	0.00100247556908151	0.5029910671341881	0.001005420306599957	0.3011613496657323	0.001002057923339985	0.001007216346917341	0.001013339785563854	0.05230969383983967	0.03472768209131668	0.01423885550765173	0.001001337955251752	0.09789434194682023	0.005243433612469281	0.001001713655885564	0.001005431651213797	0.2235034111928086	0.05494092753980555	0.001001844877786865	0.001003723696803971	0.01386082711341828	0.7260596677112195	0.01387419726662798	0.001026293667487112	0.001001391022506051	0.001004299550958103	0.001001338737674183	0.001002438416075762	0.02452703729985682	0.02677825168523138	0.003537606236777764	0.001012857469333866	0.00559660833603144	0.2322221531188856	0.2016385528593848	0.1144909931245509	0.07211763760485593	0.01556656970485633	0.00108623131195806	0.001018195424424896	0.001002823991980884	0.001001466888904454	0.001006195290174243	0.02066215159344429	0.09009196898581878	0.003213882671407906	0.02148308028756708	0.02829601578567557	0.001047554231387937	0.005930964553142931	0.02527904694380186	0.005037236030348989	0.2056983423784426	0.001018779288746271	0.004910956560321046	0.02146257424015053	0.001012427403303363	0.001011487100012725	0.001180949086194738	0.001049833577572128	0.004258567535017045	0.002452061974285795	0.001001168699455794	0.03409536649308208	0.2399460500239109	0.001008810860107154	0.001010931248568498	0.004581874519326268	0.004678314207036745	0.004766006765340642	0.02848838245112348	0.01163084408871027	-0.0003042565695933324	0.02841895750972176	0.01654319703713741	-0.002288790555562616	-0.007289696871348089	0.005759851384370397	-3.427958632451408	-0.7872948277818713	0.06774426773343206	0.07251296714113832	0.01433951200786639	-0.0122091402682052	0.53433344902241	-0.681714263583669	-0.8462413118796238	-0.006380015819907772	-0.04633491207983537	0.07560590125404391	0.04862537395343176	0.03547840344632285	2.233295143520709	3.212642662021828	-0.004395435775145627	-0.03515203232628365	2.410880304699919	0.01466973664026762	0.8299522274784837	-0.01145583342931434	0.02346756480789217	0.01918839364272862	-0.1866738201431237	-0.02457286859330752	-0.7163415242235857	0.01778669218342424	1.125652934686687	-0.4077050322047033	-0.0352423629377096	-0.0005723332256377942	0.3298404637618347	0.4227868883110588	-0.007426616330107289	-0.004919300660166827	0.5905448993593017	1.902888263506479	-1.355751027043401	0.008568013504685857	0.07557162989283955	-0.003925451994979646	-0.005437142039227441	-0.005177483573118973	-0.4705989173944861	-0.5339006472085579	0.02804369477180263	0.0726440215415478	-1.045347762300989	1.084500175935079	1.013326540070665	1.20882572201125	0.5338024508878224	-0.01842978688486681	-0.02797391003566889	-0.02007792977725424	0.4807118858047647	0.5160830286664788	0.001945962860011296	0.5719151538231234	0.5003453938274743	-0.3965910250240771	-0.3657765004188664	1.019434794174651	0.02065487844834709	-0.237708666057077	-0.08389949585536052	-0.03075120353837445	0.9867451037155566	0.1013782665964917	-0.4280402265548089	-0.02756627384779668	0.02905347602154347	0.002825572398444013	-0.3042052226645346	-0.1559053198920936	-0.520534273785613	-0.1826671299376947	-0.09095790986880743	-0.292161292631277	1.462595626958142	-0.01252411954050331	0.08606703278998128	-0.03244645384050195	-0.05936295824856724	-0.06603958791120026	-2.226776288005469e-15	4.195754508799014e-15
0.38	-0.04307026436764822	-0.02683780997273551	-0.02007230175602404	0.7103878080715578	0.9222462260171175	0.007843531751492785	0.5037263518205519	0.006557201924720214	-0.01667403601026476	-0.1092509724861043	0.07264649084152078	0.02336031327487974	-0.02068803702542647	0.06346891469752383	-0.01364803574764888	0.3883335276195832	0.09064013065459164	-0.3883335276195832	-0.09064013065459159	0.02849615325404507	-0.147896386635034	-0.001467876929166596	-0.3363675696158824	-0.02785449129117955	-0.005833809402293436	0.1167259693426605	0.2355600693846812	0.8248827574476461	0.5896388503466576	0.1035653127166563	-0.08539809323606225	0.04769012387970838	0.1369260893165245	-0.3541394030412232	-0.02521058799972432	-0.6978596732703063	1.330062194923181	-0.2731670740629201	-0.02316356440279371	-0.03144189227435983	0.02565166061757966	0.6103389189586709	-1.089256707341665	-0.147886326396981	0.554983322461422	0.009660423027901065	0.1858628915349775	0.7391233581270978	-7.506487398961764	0.3301931221518372	7.506487398961765	-0.3301931221518372	1.654713623458487	-0.4119111592809782	-0.0854772174704506	-0.7552798132310033	0.3699774274821011	0.3101241206333316	-0.9857373102921961	1.08588563085709	1.201133876927666	-0.5710008628284943	-0.01562633010051034	0.2438767929899393	-0.09877581160458711	1.436617171617664	0.001004821348036228	0.01932316824931914	0.001004224156474982	0.02660602124024572	0.001000842454846762	0.00397127194394022	0.00100150370996244	0.005297396582417528	0.04115472367642783	0.07020677299256441	0.132283987620862	0.1414412727643926	0.1354935838066869	0.1391963632040742	0.001014474173474107	0.007536298110426744	0.001004599226138355	0.03245529338168296	0.001013352426438073	0.07078275097656765	0.001038199283955847	0.08168521167705983	0.001009751203734792	0.04401206961029939	0.09514667429754928	0.1581744722536997	0.1964547933532155	0.2074770597663735	0.001000369025660645	0.005335219942557472	0.001002997591453891	0.01405848443395342	0.4590995656952938	0.4552877986386782	0.001005597120811048	0.0213101406494831	0.2891648648138787	0.3086499792619814	0.001168524915567225	0.01207450135535684	0.001007210358956203	0.009116681518464188	0.001013880825499781	0.01027484303345626	0.0547591255618274	0.07680384344756563	0.03549702739479792	0.07466128459699445	0.01988108015132395	0.02071885334037342	0.001001306359082185	0.02287893976640904	0.08833054100639205	0.09571742450943591	0.007525432820738387	0.02756699860173718	0.001001720437953635	0.004860251986801595	0.00100627865438154	0.01810540609512376	0.2222557109351289	0.2543472367192089	0.05169264198416369	0.08929774377310724	0.001001915515638514	0.002782284736507121	0.001003874565829659	0.005536359528460859	0.01243703570720994	0.06192402811987175	0.6884615370576718	0.6780410075535604	0.02326979575879931	0.04055180939158031	0.001029402572734552	0.02370358610580342	0.001001366801627132	0.04009146203924829	0.001056172549991875	0.004478114575909887	0.001054837033517375	0.005518754832167489	0.001057985620636938	0.007101511803773046	0.0278663575004976	0.0332588753021342	0.0307669561769097	0.03486456972651889	0.003390582166036596	0.006936661953444542	0.001454603901112724	0.01604543339378773	0.01263713821363234	0.04065472256876166	0.2201869293590767	0.2297374239614518	0.1922827039132809	0.2115412357606485	0.1032323319359452	0.1008291690007679	0.06795798846588734	0.1042132843693167	0.01567471979929924	0.07397818647327631	0.001090205006017979	0.06550231445791409	0.0010187119330003	0.03519099222140586	0.001002926926090787	0.0458294132832948	0.001001510144049667	0.04450735521339681	0.001005827910297216	0.0123531189455955	0.01801682177748627	0.04332865868516793	0.08403255614143783	0.1036969408673674	0.005976179213796298	0.02561496292164198	0.02384012754323989	0.03086466410408354	0.024759709760122	0.04472110187928637	0.001071954111112772	0.01066532751880877	0.00755831967794048	0.01300303357035157	0.02384952993291189	0.05557572614042036	0.004310365622438223	0.06695456886955452	0.195821728915238	0.1885906305601614	0.00101821252032149	0.05371099675169546	0.008413183194319244	0.02152352345061362	0.02150344520520693	0.03624938287991683	0.001012578222116359	0.01516232084053752	0.001013131512258265	0.01875821290351579	0.001163984285645443	0.01993917247448396	0.002746795106091778	0.03290910613296356	0.007756357020850695	0.01923342338057542	0.003913042726665743	0.01329371442467003	0.001001162267324608	0.03423634868035482	0.03553161057458964	0.05124057164289193	0.2266283131516672	0.248206205079087	0.001009063779947925	0.01462849890911139	0.001012157553005397	0.04670910139026649	0.00420910364453685	0.00624320744345769	0.004294900741841598	0.008055084156617031	0.004373405254281718	0.01091670095063515	0.02786874989448777	0.01157062294650179	-0.0003254448444960256	0.02854620981104116	0.01574755856087681	-0.002308119068988796	-0.007273733783014423	0.006025519778542339	0.001003772441983644	0.001003128456677727	0.001000726734144683	0.001001427676219481	0.05367241388998668	0.1023688831224066	0.105989422951626	0.001004744556624373	0.001002122979181152	0.001012418816300123	0.001040299639082726	0.00101040850897813	0.1941555078483708	0.3283684750579111	0.0010003607287	0.001003432150653202	0.5318777061023485	0.001005129351243907	0.3083307564217824	0.001001596222559107	0.001007235238351418	0.001012338326035798	0.04428111775141962	0.03039467632547458	0.004028206886670729	0.001001452108662965	0.1176700841954988	0.001027900688067728	0.00100172014517625	0.001004578307478542	0.2150582751039147	0.06029472322182255	0.001001771675150334	0.001003540411109943	0.02671918094948718	0.7379481177375209	0.001015810613290859	0.001042046300680648	0.00100145407938751	0.001003623630673367	0.001001090637218962	0.001002024911522568	0.01712501699654193	0.0168712840588921	0.003855309227961865	0.001011537762839444	0.001027407164050557	0.2455468663395158	0.2161293335356832	0.1293950402748447	0.07400497899534116	0.01551776303801982	0.001086235989910482	0.001017354198360079	0.001002436210548115	0.001001275713713074	0.001008185934364792	0.03078886951203299	0.09652647778597136	0.001099919232539642	0.01571578692528195	0.04919472202934205	0.001049704691539892	0.003137134520562474	0.01315349879647429	0.001092645407413838	0.2161392582828175	0.001020551351827997	0.002076570751652311	0.02008565808827024	0.001012837592094519	0.001009168436911503	0.001275073158174989	0.001033762291775181	0.001170565457101507	0.001448140181736202	0.001001072392546554	0.03119356203619799	0.2637515880467889	0.00100875684694689	0.001011527494225119	0.00812051059989846	0.008343010496435896	0.008506826847184306	0.02413819042557717	0.01315939582501149	0.0004925658068059466	0.02941957279452037	0.01206010250438857	-0.0005488851553062943	-0.00712598662911952	0.006754154043116255	-3.45064794922611	-0.7555448619807245	-0.02234672925243249	0.06102540776992829	-0.01646989491098619	-0.009694109699814447	0.6206798286139539	-0.9369364244923397	-1.110036512543719	-0.006716093479077365	-0.04051596951141256	0.09473020269828365	0.03983828186360323	0.03150934731374132	2.907682738231731	3.359677449233789	-0.01131693494135611	0.008100573570455063	2.148628342654005	-6.021506865037254e-05	0.7442295875363359	0.006642331324576648	0.01149681897230218	-0.0100562227472281	-0.4039214194528022	-0.1283013537560287	-0.7734701286050132	0.0007404889714321585	1.330090730118041	-0.4199630599260982	0.08141635990851757	-0.0002391890947066567	0.02883758285675285	0.4279905299414271	-0.006582062402567452	-0.006705710215242283	0.788708024189938	1.634356426694507	-1.312616879232051	0.003503333162927066	0.07067444893595247	0.01303669530290359	0.01387853627632938	0.01379512698883756	-0.5554207445881906	-0.7033072846934905	0.01611345464547151	0.12273950125615	-0.7301448508817779	1.357437186159908	1.441435114164696	1.204793589524616	0.3636714856548019	-0.00300536647988686	-0.02780255240548832	-0.02779930490696992	0.4989278117921477	0.5251853726046	-0.003516169470850059	0.6918288085241144	0.4752752709759078	-0.2863676947829345	-0.4448566108693874	1.439105264565334	0.04511960173529572	-0.2395635051585455	-0.6951599529092494	-0.1906299049940929	1.403972248042075	0.07576643303799777	-0.3432133873325309	-0.07543693465170881	0.05955691552479522	0.002065477494708049	-0.2590208953948427	-0.05131549251778222	-0.4162964865531124	-0.1326658088426801	-0.1298963369438669	-0.30921832428476	2.290068854680432	-0.0208068100540433	0.104202013686433	0.01957304292911337	-0.0009071765634489226	-0.006042981301815678	-8.357591196829534e-16	2.375569733371458e-15
0.39	-0.04676292479686218	-0.02688866393249894	-0.02729456688342084	0.7237935721157573	0.9194658096712034	0.007661080575306055	0.5030487193056818	0.006345627366577735	-0.01040537313948168	-0.1196903939916646	0.07079706951753377	0.02825958309063415	-0.02023731231194014	0.06493207536725339	-0.00603735435099103	0.3150896255560683	0.0946902678663307	-0.3150896255560686	-0.09469026786633054	0.04462766066087469	-0.1517497438667514	-0.002366035754774384	-0.3438342109488453	-0.02441663691608243	-0.00282800765521616	0.1045696028266254	0.2460433721832529	0.8369124660262049	0.5843305783989603	0.1036908168136459	-0.08164919362529797	0.0472990154526233	0.1530802960494432	-0.3767220116106109	0.01290584154763246	-0.7485977398517649	1.351050799053119	-0.2813922670376163	-0.01298485386525956	-0.09836700947162774	-0.07321316018809257	0.6367352115702146	-1.007377851573246	-0.2206241721670283	0.4242029472209367	0.07151530320087129	0.1083070362829856	0.7858474510411435	-7.084496380063192	0.4766710420830798	7.084496380063192	-0.47667104208308	1.569796721304858	-0.35915717084422	-0.09454238230519181	-0.7377535055786536	0.3171176924852098	0.2911207240625571	-1.338439798315116	0.9980229083981025	1.207551487518932	-0.486092204187584	0.1201810986630242	0.507761243724946	0.002682756482300118	1.808203657395606	0.001004273894025681	0.01973064174156718	0.001003676007968561	0.02732615528180148	0.001000777579581683	0.004028595454765651	0.00100148085486703	0.00518251472639271	0.05183801842830744	0.07858546568459729	0.1124495384844813	0.1299572779440397	0.1173356945935826	0.1264132735612401	0.001009954025766006	0.007489588208449313	0.001003384134311038	0.03215506774877214	0.001012916475182454	0.07185462154842652	0.001039771099893504	0.08204443976731823	0.001010310254450668	0.04430831383895837	0.1489644134821799	0.1878039345117695	0.2542259508213447	0.2408896896502983	0.001000364116389892	0.005271368788251881	0.00100373191221944	0.01381647015772669	0.4823032121994638	0.4729999999457903	0.00100539460906774	0.02140561862142836	0.2972909439190782	0.3160973505269418	0.001086715112576122	0.01222619002605943	0.001007255742622482	0.009327213407199754	0.001013045185485651	0.01038184295997729	0.04825964681253464	0.07219885879113223	0.03410688447647127	0.07412979578622873	0.01194853281511223	0.0145607522290401	0.00100141656101082	0.02278574822790605	0.1076616166039396	0.1104258118716617	0.004371291310130587	0.02451181794853573	0.001001730040010587	0.004927488172691169	0.001005338058846566	0.01812232750507168	0.2165683095422816	0.252905791818087	0.05724221370274367	0.09390992264760947	0.001001870975453837	0.002706122749127707	0.001003734313496801	0.005479981607182605	0.03842998447263755	0.07744581905569188	0.7032159839172354	0.6926351843926543	0.01271632316372201	0.02986626644755737	0.004598107043147033	0.02609501896360478	0.001001429658958599	0.04067268976974956	0.001030235961395042	0.004544788992252339	0.001028441768169457	0.005581411786476143	0.001030458451493668	0.00716764519357438	0.02083006614431654	0.02737696304099642	0.02230051983790064	0.02785949412866594	0.003241155483653541	0.006874326078682227	0.001239508734596197	0.01727263496603037	0.007049074208660868	0.03581528057685401	0.2312670297055116	0.2452518110139309	0.2027085454184344	0.2275855711706835	0.1159662170698969	0.1117148868146669	0.06944989923856094	0.1063330618836484	0.01576495262918663	0.0740444536994803	0.001089469048108809	0.06509952713657731	0.001018145025046716	0.0348159413140296	0.001002717728097227	0.05051529631033207	0.001001411636344928	0.04945912739324924	0.001007614489535665	0.01234599443098041	0.02628007822151077	0.05018188331317518	0.0909316475559635	0.1083375738546645	0.003602417561296148	0.02361570936185855	0.01967977241161441	0.02720419368972777	0.03654539530810068	0.05581015931938111	0.001060306953583622	0.01096554041905581	0.005152642391899846	0.01103159056240316	0.01742863329176372	0.04953205753486782	0.002734479076790123	0.06545208788781681	0.2048462693455907	0.2044068389406096	0.001020224827018129	0.05429590735862261	0.006985795864400034	0.02123179476855697	0.02036125894421786	0.03524565323575528	0.00101255141238416	0.01555134242198052	0.001010925096133904	0.0187966068020121	0.00118564559353199	0.01762711552797329	0.001909382731260487	0.03266755189200185	0.006627354261414016	0.0185215347559392	0.003329062084945319	0.01306654099690881	0.001001091952985519	0.03267913761205395	0.03442316418162673	0.04886670759490438	0.2409791328754395	0.2728870256557254	0.001009072145201915	0.01430912716193584	0.001011896105064102	0.04764203670618163	0.005210542262948133	0.005967368553850384	0.005314954111290144	0.007586892656482238	0.005419348970671773	0.01029101953783069	0.02409886484077788	0.01283762145174325	0.0004083116014821378	0.02914042948990893	0.0127398127544526	-0.0004766123879299644	-0.007201044700880885	0.006890041977676658	0.001003646403412253	0.001003086189130878	0.001000695963376609	0.00100148193999329	0.07427829797962868	0.06666253115979118	0.07681429460123256	0.001005677364667859	0.001002116763404588	0.001012499966373949	0.001042344052258803	0.001011301184981737	0.2562855271517309	0.3794675749452316	0.001000357551186103	0.001005396294666112	0.5372609140516906	0.001005229975223946	0.3172119416255094	0.001001484723479207	0.001007360282231925	0.001012037774988387	0.03684553619032067	0.0342630484969006	0.002544123520781455	0.0010015982004702	0.149054182390163	0.001023163012999418	0.001001756858972969	0.001004173804507605	0.199083228812462	0.06738859178155115	0.001001869422564702	0.001003628920975434	0.1032798406973436	0.7415339493278054	0.001009893850411982	0.01451546881067873	0.001001529756368223	0.001002915626142733	0.001000865453880915	0.001001622506899276	0.009278883198431129	0.009092700916515694	0.002431360850312708	0.0010185966997138	0.001038396982019788	0.2555677963551961	0.2240605361914191	0.1381774136254023	0.06909107127505031	0.01615804573534108	0.001090790180221916	0.001017724939724131	0.001002554009639128	0.001001337388709176	0.00101056337697245	0.03957393507322916	0.1034870449995917	0.001091774140898566	0.01442785533647033	0.05080583020583192	0.001046895848793354	0.002142505499393042	0.007810903870854958	0.001066203174595789	0.2237591241337981	0.00102381478842276	0.008320050509651008	0.01823677596345856	0.001012257772072395	0.001008172322361734	0.001151615141589332	0.001033049814501266	0.009013947853198416	0.003786246419420675	0.001000973417651534	0.03477725505762203	0.2691886233959405	0.001009354985316095	0.001011705676804367	0.00469059655638191	0.004731394384866244	0.004836275025761465	0.02029751931924022	0.01384720045832485	0.001074664683156364	0.02951133452509477	0.01027583514805971	0.001412712506949198	-0.007188402076127245	0.007863274524452643	-3.42940964758578	-0.6939960974702946	0.07365957141354261	0.07916976409016867	0.01706846927889749	-0.01275248141983865	1.035454031596464	-1.416251080164692	-1.46715777967585	-0.003206115758121584	-0.02351360994872384	0.1204319743542832	0.03192466674754747	0.0274858505344713	2.988852228303204	3.292066205960603	-0.004214624298820574	-0.04176328983450769	1.415268782701011	0.01449324165874211	0.7606996892766245	0.02131765624314252	0.02573839736129789	0.02146209385361372	-0.5122815102767295	0.03282472443294743	-0.4761440662906062	-0.01985213152349312	1.61755518366177	-0.2097227673375281	-0.0315242937407649	0.00263655507079059	-0.3264659028810623	0.4914783071868395	-0.008474134759007461	-0.005249102286638055	2.202124563602899	1.297135693404492	-0.8231393508903037	0.4381322706685738	0.04789596506812375	0.003707050684402714	0.002751980462173673	0.003460098399502614	-0.6186558772817472	-0.6991209225201264	-0.028682403931764	0.124084689179042	-0.2722927639303065	1.624068138877941	1.602763355604651	0.9952211827378913	0.06418100161483607	0.014999969010708	-0.05328648328820861	-0.04446628766583439	0.4516387703733618	0.4794483203266418	0.0005116438813851502	0.6769361652147751	0.446522422305904	-0.1247411467194116	-0.2967380337130522	0.8140737264860272	0.02308344098003643	-0.1611023278491147	-0.5153261303372673	-0.1006174177962315	1.606711028072936	0.03910400242534742	0.2460620603663406	-0.1220923571560093	0.02871364927970945	0.004597296443384955	-0.2034888741185255	-0.00197232301597758	0.2318136874513314	0.06964904975690607	-0.1613562674066754	-0.1584866512991804	2.337784764820212	-0.04165028451674687	0.08553745941734665	-0.06814537231175162	-0.08610230825948655	-0.1102779868758858	6.755081490946034e-16	8.962943683908301e-16
0.4	-0.05045129117604067	-0.0266223722317708	-0.03508434430591346	0.737408027755349	0.9166488592380102	0.007590671013575595	0.50187336365568	0.004988006962118024	-0.004072500651418624	-0.1295735346736259	0.06826148272284828	0.03183101834992816	-0.0194371152907598	0.0656658113006247	0.00212560386990963	0.2477995326918784	0.1001102859339955	-0.2477995326918784	-0.1001102859339955	0.05985626494813635	-0.1550874677275573	-0.003366481268113671	-0.3511167407717754	-0.02152165254253234	-9.705015434153975e-06	0.09209909726835222	0.2552654871434608	0.8490886601726606	0.5800082327134131	0.1075580136732067	-0.07520570607032247	0.04738635161524891	0.1733697521130279	-0.3532805930340425	0.03821854409860902	-0.8113621322894649	1.371800514001569	-0.2804738915187855	-0.0007552415115400988	-0.1309865193006937	-0.2035575086458582	0.6231808424146549	-0.9780005426218337	-0.2851194205366734	0.2894164111693477	0.07955488456861637	0.03997794426334337	0.8495787229757447	-6.315725559096883	0.6041692933369991	6.315725559096883	-0.6041692933369992	1.474132999544395	-0.3087844850990644	-0.1059345549930584	-0.7184575112242713	0.2614034271732309	0.2726242991739714	-1.048565118739813	0.8336480631843508	1.230430990507875	-0.3738156103983636	0.7327122224137327	0.7827943818321886	-0.003086893662448644	2.263667037750862	0.001003937253374019	0.02019272255182007	0.001003380927152345	0.02811278379302785	0.001000729765262619	0.004095318773574844	0.001001496578834971	0.00505294255572696	0.06679690321287027	0.09052376006057067	0.08526243793458155	0.1119884803493698	0.09405505416848126	0.1094416803375024	0.001008161666592428	0.007460571218429987	0.001002773783642975	0.03190533212514924	0.001012739200157477	0.07320715171726921	0.001041579311758474	0.08232205162320021	0.001011036199099806	0.04455671366331717	0.2025354211225015	0.2173643671181835	0.3067336111029748	0.2727027374537741	0.001000360073440257	0.005195700889000079	0.001005081452863805	0.01351802141688918	0.4998184745832138	0.4840223115713506	0.001005343741126041	0.02150675412667872	0.3056230360029972	0.3241730735239319	0.00104575787151225	0.01245329954876375	0.001007340976216878	0.009534026237420206	0.001012477218983175	0.01050420262657219	0.04125510794621186	0.06665409327317399	0.03518531437202913	0.07553420174225457	0.00707759630324249	0.01083609256198301	0.001001544716990002	0.02247243043890992	0.1314386796695066	0.1281878970093645	0.00276685254834894	0.02299954932251987	0.001001753204831506	0.004958662691783154	0.001004665642451756	0.0181383988759681	0.2070380040250019	0.247631131865589	0.06343612947064023	0.09906797116140051	0.001001897615227756	0.002616326047613134	0.001003708499958977	0.005417792917803219	0.08591276403271014	0.1036960074045061	0.7147120752693464	0.7042368564672613	0.007154013614816474	0.02411606954741687	0.01301389628455266	0.03173321216459955	0.001001498929370206	0.04109587869868705	0.001016918312687637	0.004620432843974262	0.00101513641358741	0.005655776958946417	0.001016498601955882	0.007251284720324579	0.01330817132156604	0.02093187436365163	0.01403610392093625	0.0208538895232559	0.002456262353283462	0.00636097838813321	0.001135422519213084	0.01855480469710184	0.004181202350970135	0.03451788296154452	0.2418474606806015	0.259791345029851	0.2120946342357322	0.2403031306279882	0.1268583317553786	0.12119101684518	0.06809257805297717	0.1055748440896791	0.01612260411091939	0.07425300899929091	0.001091379050806492	0.06442595336362308	0.001018047164671906	0.0343565582461381	0.001002672111416185	0.05512998822592317	0.001001393260759342	0.05438190675914476	0.001009696640316818	0.01233175936989426	0.03466857083742427	0.05682978295221242	0.09778740309096766	0.1125008112299332	0.002397275397589311	0.02289497739634051	0.01687978959396169	0.02473989219559674	0.04336192553985083	0.06170992646965535	0.001053080477437881	0.01129020559172968	0.003437703417771884	0.009653442385009824	0.01145781623092384	0.04523415629095492	0.001927193815850111	0.06512719798477419	0.2132655668192449	0.2176736831221276	0.001022862984285617	0.05445084308176065	0.009338178786629559	0.02566865284684321	0.01887522321720034	0.03387186847728847	0.001012247962601163	0.01594591879645004	0.001009324119376042	0.01882983871659493	0.001134731215651136	0.0158674273878888	0.001488687722673396	0.0327701203258157	0.009919584654726532	0.02302759564611148	0.004198241791607572	0.01433505394913758	0.001001007301051041	0.03141301551841389	0.03551695330616696	0.04821219529717971	0.2519516240203142	0.2887956904589508	0.001009375542670579	0.01382383831606284	0.001011854579715288	0.0484828987770285	0.004008389850787371	0.005012208967999191	0.004032068842616147	0.00646561429550781	0.004120546087936256	0.008887447500781263	0.02028178908531663	0.01371849070903264	0.001040963001041804	0.02939967720324769	0.01054771924809196	0.001441621613926635	-0.007218425304841734	0.007917629698279045	0.001003520364840861	0.001003043921584028	0.001000665192608534	0.001001536203767131	0.09488418206927067	0.03095617919717571	0.04763916625083916	0.001006610172711343	0.001002110547628023	0.001012581116447777	0.001044388465434879	0.001012193860985343	0.318415546455091	0.4305666748325521	0.001000354373672211	0.001007360438679024	0.5426441220010328	0.001005330599203986	0.3260931268292364	0.001001373224399311	0.001007485326112422	0.001011737223940975	0.02940995462922172	0.0381314206683266	0.001060040154892184	0.001001744292277436	0.1804382805848272	0.001018425337931105	0.001001793572769689	0.001003769301536755	0.1831081825210094	0.07448246034127975	0.001001967169979068	0.001003717430840924	0.1798405004452	0.7451197809180896	0.001003977087533105	0.02798889132067683	0.001001605433348935	0.0010022076216121	0.001000640270542871	0.001001220102275985	0.00143274940032033	0.00131411777413929	0.001007412472663556	0.001025655636588557	0.001049386799989018	0.2655887263708764	0.2319917388471548	0.1469597869759598	0.06417716355475946	0.01679832843266233	0.001095344370533351	0.001018095681088182	0.00100267180873014	0.001001399063705279	0.001012940819579872	0.04835900063442532	0.1104476122132121	0.001083629049257492	0.01313992374765873	0.05241693838232179	0.001044087006046806	0.001147876478223611	0.002468308945235619	0.00103976094177774	0.2313789899847786	0.001027078225017522	0.01456353026764969	0.01638789383864687	0.001011677952050271	0.001007176207812035	0.001028157125003674	0.001032337337227351	0.01685733024929533	0.00612435265710515	0.001000874442756503	0.03836094807904606	0.2746256587450921	0.001009953123685301	0.001011883859383615	0.001260682512865361	0.001119778273296593	0.001165723204338624	0.01645684821290328	0.01453500509163821	0.001656763559506782	0.02960309625566917	0.008491567791730853	0.003374310169204691	-0.007250817523134969	0.008972395005789028	-3.356918845751807	-0.6226591521933833	-0.01142526565145765	0.07432430170403759	-0.01458993331421675	-0.01263217262800082	1.332600165402058	-2.23389697935573	-1.947737228724436	-0.003177511087463717	-0.03041796765380846	0.1508621220950526	0.02351503498832287	0.02194046645370703	2.893876807900576	3.039761033143984	-0.01368028393057972	-0.003186319351696786	0.8106504063436412	0.001071291592368218	0.8698999339423144	0.0217265017249242	0.01075300726931116	-0.006984274732447111	-0.5918775917577654	0.258877599602276	-0.2867818397496827	-0.04328476112719664	1.940830285213444	-0.1113806544889831	0.07420402654900943	-0.0004091969351576968	-0.737805427418463	0.5371644577991921	-0.009309005229598804	-0.007867863835466367	2.934387506788756	1.035855473797134	-0.3255476704555911	0.6528554018016192	0.03906668862318125	0.01483058237879801	0.01622017990865406	0.01729635437861178	-0.6680560278295889	-0.7034130862048981	-0.07408890851181854	0.1337331330219135	-0.02173597556213544	1.162466578848105	0.7760799236186124	0.9228760328474379	-0.2119275760054272	0.0254522482414329	-0.08195984272897551	-0.04466573701002138	0.4846895895029129	0.5193868098132171	-0.004938278765064421	0.6507638107301329	0.3797961485702156	-0.03066337592985966	-0.2056228268244365	0.4012472066012412	0.05001005622083003	-0.1209045390475199	-0.3460064805813108	0.04488831074492791	0.8940994082560594	-0.01022854371983359	0.6025039647360464	-0.1494479575127622	0.06066787413012568	0.001033080655488231	-0.1485471341096043	0.01750904243733137	0.6272934164086057	0.1664714671553222	-0.07167854201170899	0.03465202576782047	0.5356376999978537	-0.05399022979353447	0.08578736467278404	-0.1162910963196567	-0.131524548731371	-0.161621106150806	2.60218485580775e-15	5.94706057681394e-16
0.41	-0.05360611200048677	-0.02623593468451426	-0.04352865660256058	0.7512316829667852	0.9138926326638502	0.007644608401809945	0.5002760170109302	0.002209327241617216	0.002313809038122474	-0.1395729957223975	0.06517536172004511	0.0339979245819522	-0.01889901340748891	0.0658493752780086	0.01098157007585599	0.1888473674728491	0.106611840369686	-0.1888473674728491	-0.1066118403696859	0.07411389502561784	-0.1579621034983019	-0.004474616672447842	-0.3581342536617986	-0.01916293222329261	0.002644808390350802	0.08556759725866334	0.2626671957846856	0.8615015514394438	0.5768135202243965	0.1184216130494178	-0.06590737328142413	0.04762357542810495	0.1982424080791089	-0.2739386600560278	0.03609134757328503	-0.8738270754606053	1.392944412121136	-0.2696099073026861	0.01101916160646537	-0.1893845108281068	-0.3494959594024407	0.6742299104461459	-1.027954594890861	-0.3302891271248048	0.1384008590812274	0.02436578674152722	6.207796583679877e-05	0.9183514052115851	-5.478949211553812	0.6922242503999558	5.478949211553812	-0.6922242503999553	1.379156130773603	-0.2668263040216755	-0.114782654121938	-0.6794887928136354	0.2118582012051962	0.2598773591523175	-0.3273243265418069	0.6434173910167498	1.243300034212172	-0.2753522198823466	1.330372669223882	1.078240574885903	0.0555507988444052	2.705427250404754	0.001003746343936623	0.02071380474067675	0.001003261320559617	0.02900036651964788	0.001000694938361124	0.004164176226968977	0.00100153084825626	0.004902919541228306	0.08280690977824318	0.1037098323816104	0.05819997598275457	0.08751127829025808	0.06882790691830254	0.08805543401718893	0.001007645370840387	0.007450777128659823	0.001002446266522511	0.03161336233286809	0.001012870774474223	0.07486084335342512	0.001045416396008036	0.08250143356584055	0.001012528454053874	0.04474448284985999	0.2506402989938753	0.2450956554853186	0.351877689612597	0.30145896669653	0.00100035611216735	0.00509422568189743	0.001006430900155336	0.01316754177887671	0.5114015776175695	0.4889650584136845	0.001005405174131683	0.0216149843397615	0.3145445875071076	0.3337943502391954	0.001024014656358707	0.01268200570586869	0.001007478570851498	0.009718364171154393	0.001012111354156525	0.01063713736444981	0.03568172536115925	0.06183876075248976	0.04020846810160923	0.07983596475174146	0.004151704981516177	0.008618518589186951	0.001001692517707388	0.02189479002246023	0.1549578456391394	0.1472718143087566	0.001924996555597052	0.02224331907956733	0.001001795443161088	0.004953998980929412	0.001004181100916481	0.01813551456989849	0.1973737182175836	0.2392707451370816	0.06972590530176814	0.1043717792542066	0.001001957575702584	0.002508752161077687	0.001003736678879662	0.005345103902180849	0.1338187931810945	0.1329970610071123	0.723564051424626	0.7138702774845554	0.004167802822469342	0.02113734141766867	0.02561568112811592	0.03931786529196495	0.001001574734904046	0.04132747170656028	0.001009660199124242	0.00470070764245771	0.001008015895415391	0.005739409598306904	0.001008983620839519	0.007346826352855051	0.007541253636247525	0.01591591059382592	0.007889150840295811	0.01549511551564083	0.001747526877492314	0.005908023070842405	0.001626087520685485	0.02041771452256847	0.004987124712368432	0.03738518999163383	0.2511528766779094	0.266978915206756	0.219455867194663	0.2425320855310862	0.1363372795230638	0.1300304482403763	0.06377213853853198	0.1019452991806446	0.01646517626575488	0.07451405742400311	0.001090784555386369	0.06358200647560233	0.001017670900109796	0.03397074107521676	0.001002765849230209	0.06025758254088289	0.001001446168124232	0.06000312353019099	0.001010427629737023	0.01230113437781528	0.04063018917097543	0.06118797334023223	0.1018052974089945	0.1134276596543944	0.001759706153740709	0.0227627201272212	0.01609626281708899	0.02402008514140217	0.04567647479541123	0.06321883687218492	0.001045565048153067	0.01171456152907308	0.002319456306927854	0.008798980229599117	0.007602318171694419	0.04315830428938163	0.00149249321374732	0.06625269648598851	0.22160384542706	0.2237862282650026	0.001025881086442228	0.05412518958464532	0.01569310371977789	0.03489083825777496	0.01744129552746785	0.03253872687431875	0.001011965645684949	0.01641279737395496	0.001008089376716168	0.0188431211922249	0.001080155016879294	0.01457753832659311	0.001300796001710542	0.03302783107102805	0.01485426612289968	0.02929897038946225	0.005671139608105434	0.01614054589365301	0.001000926969526344	0.03104374606929444	0.03741719516737138	0.04885358782323858	0.2593061371245546	0.2850526783927433	0.001009426207167672	0.01332743489316699	0.001012173224754193	0.04927718399306531	0.002634873115723079	0.0040975924915338	0.002596061994564702	0.005432271415529811	0.002658217023154635	0.007583572552097705	0.01720071235236758	0.01413839661758283	0.001553330869364018	0.02856387465537624	0.01023956369548629	0.0033900319412106	-0.007169158331331887	0.008362054005114227	0.001003570769517432	0.001003215472635121	0.001000653197760399	0.001001592154178324	0.1113723962058767	0.01598463170624475	0.02433958317490574	0.001007529321811688	0.001002101095927095	0.001013368636166123	0.001053658968374819	0.001015678525111968	0.3500273956809245	0.4526634486845856	0.001000349972860858	0.001008236982352914	0.5340751048629623	0.001005586295194914	0.3375715045096929	0.001001393419719113	0.001007737202912697	0.001011724985241894	0.02882072275917984	0.05296514061329611	0.001044953440613885	0.001001932661480837	0.2000446504645001	0.001066132555681979	0.001001878172432965	0.001003598623536928	0.1788432161219434	0.08061339473440636	0.001002064652148354	0.001003807101038749	0.2205722078006418	0.7461303284695694	0.001002996964745783	0.04951059617593751	0.001001694396263717	0.001002021030112953	0.001000576059505552	0.001001114053312611	0.00122530937994291	0.001186120627644599	0.001006240249892122	0.003078177278635735	0.009884741526352587	0.27035047151735	0.232531055450861	0.1536081626605336	0.05314268496969018	0.01687806971851907	0.001085783943728275	0.001016588588511238	0.001003025501579562	0.001001587665903162	0.001009705650832066	0.04700569071721499	0.1047366270474883	0.001101684853059735	0.01701075355382426	0.04504173758365036	0.00103237463274822	0.001146619091779454	0.004292769584100853	0.001038093504799971	0.2404127513474073	0.00103066697169359	0.02940883156417854	0.01540341979714771	0.00101166666022238	0.001006489786899713	0.001019256944377856	0.001166396575531693	0.02304345367382624	0.008159468301350855	0.001000817081871616	0.04074495592392732	0.2713182609555498	0.001009077729139774	0.001013030245664395	0.001135011902466754	0.00106138812624864	0.001085449602051618	0.01471472693097751	0.01424101574705567	0.001982952585760051	0.02689669482727229	0.01132980486590126	0.005351019686164453	-0.007054564004387349	0.008318205511411101	-3.243611454838526	-0.5708517969368425	0.08592165362817308	0.09916816118432545	0.01784519734118925	-0.01655984866905775	1.308962956548531	-2.545377383316791	-2.303198415110135	0.0004433652966997842	-0.03013716853678325	0.1796886069553058	0.01210843822042663	0.01541900815723328	2.629474487563903	2.694384352635303	-0.008909286260575255	-0.05290886098324012	0.1725826766871829	0.0160091887414371	1.047558114712404	0.02313296765148936	0.02144022322917266	0.02381832155938899	-0.3644991321554698	0.603638972691573	-0.1612088288223097	-0.07291869236537399	1.858183908069178	-0.04668401034284048	-0.03955914344375172	-0.0006947134834269245	-0.8949824401372983	0.5247354843273364	-0.0117193552600075	-0.007113217683929191	2.888612854158952	0.8916440904913383	-0.2524685850003677	0.8536751679969917	0.008826738481642874	0.00454543241825913	0.004402972827099613	0.005752639104196057	-0.3581481277967349	-0.3867329473360837	-0.02407719198294008	0.2313466336575909	0.5392011557226113	0.3664797026387893	-0.1702384996052962	0.8455331645644234	-0.5084906763520639	0.02607646064187968	-0.08225989436647048	-0.03228437671064822	0.5303648531585087	0.589801020112825	-0.002286665410241129	0.2440733265261124	-0.1692968773668196	0.003111478109699221	0.04500608896912689	-0.08005417890119901	0.04279352675238468	-0.05548835662195657	-0.08329979999319771	0.1589356141600908	0.4146933786052136	-0.05048261913925643	1.196052261464285	-0.119985550706284	0.04428773470828296	0.0009999975697431275	-0.1102848474144015	0.03224051261084773	0.6296071459956327	0.1917542991663763	-0.01134716721412724	0.08726133679881685	-0.9691626556927494	-0.04307410081450553	0.08037650898975721	-0.06960001863893385	-0.07829854194168467	-0.1025933532551121	3.917418839702725e-15	1.584879137822736e-16
0.42	-0.05585516614117942	-0.02596009763589361	-0.05248742078353826	0.7652671936744804	0.9112798914121693	0.00780058309466631	0.4980676394155406	-0.001948262704893549	0.00981507385655562	-0.1502538851266116	0.06169201323833556	0.03448775600846798	-0.01902379366279082	0.06573359739498963	0.02042736971410339	0.138135713923906	0.113876424073972	-0.138135713923906	-0.113876424073972	0.08747464986003982	-0.1604376665075223	-0.005643936915479256	-0.3645953911488152	-0.01725413722787169	0.005219821712106659	0.08416082187063939	0.2680683094829183	0.8737777162841907	0.5742966816662115	0.1319727673855925	-0.05361352659383618	0.04859775044435118	0.2273695590199112	-0.1721272562833691	0.01609844437142881	-0.9142525091555714	1.414171613253359	-0.2517768270230918	0.01965221941286284	-0.2531927094287074	-0.4793395538478462	0.8461718681930549	-1.114286213710348	-0.3645649163179462	-0.04599854993230626	-0.05302154314402934	-0.01989042781721069	0.9675454094360452	-4.667623225079648	0.7567751470561161	4.667623225079649	-0.756775147056116	1.294757950932232	-0.2289699328036801	-0.118171522729538	-0.6071824306322676	0.1714183624040247	0.2567242824793087	-0.02362019440681226	0.4335290745859392	1.203085706102623	-0.2382408242322852	1.270223214406495	1.381897161570111	0.1443033470155882	3.114566032695121	0.001003676152391554	0.02131675462849117	0.00100328736636693	0.03001566536800137	0.001000671533313656	0.00424189818736172	0.00100157596368735	0.004737997214399256	0.09864151980865134	0.1167899923463938	0.03552794678105427	0.06340425366603079	0.0434432926327734	0.0639039844398622	0.001007847153640103	0.007453931967629285	0.001002277862605084	0.0312593651997265	0.001013330480964873	0.07679717189275888	0.001051971288967762	0.08255916208122245	0.001015017391837912	0.04486120657250936	0.2908937222963621	0.2694957293102104	0.3881563029934814	0.3262484152510421	0.00100035193101287	0.004971624588376249	0.001007543774350142	0.01273985914257555	0.5168205509770113	0.4873676393963748	0.001005563787309976	0.02173562665585245	0.3242681478973865	0.3449882899302204	0.001013157459366805	0.01289832366090205	0.001007673334940474	0.009869343577036914	0.001011922388534069	0.01078551104278838	0.03240270294927589	0.05949790623453691	0.04971023206280051	0.08765026060401551	0.002659699469916009	0.007522398505282024	0.001001860612939012	0.0210005491875498	0.1762973127785159	0.1649961898388317	0.001526233292710521	0.02192949679083682	0.001001858872922324	0.004879032328428365	0.001003853569717503	0.01811396362190483	0.1896477911799899	0.2305172726257578	0.07588396603741739	0.1095854473192537	0.001002036306549341	0.002391667278762651	0.001003795618952405	0.005266662996226229	0.1760241274150363	0.1607240572962141	0.7301484174761512	0.7220860454936828	0.002651884041418927	0.01942128525728319	0.04212222806848985	0.04859871441104995	0.001001657122464389	0.04130390997892336	0.001005939506696666	0.004777762594346792	0.001004425201665913	0.005821768912761537	0.001005174848012662	0.00744515084194278	0.004469204087707454	0.01330868377449337	0.004655209316012796	0.01275140593617502	0.001391446216635447	0.005727933807743149	0.002895443542154486	0.02303169340197719	0.009755319675675878	0.04418198155884911	0.258767958169009	0.2689495840047447	0.2242659332161243	0.2400993695037564	0.1445672735730915	0.1381121385039207	0.05639173128569592	0.09551484515162581	0.01667989181103498	0.07476091869094595	0.001085705563625629	0.06287214828646784	0.001016728950586775	0.03371513712119709	0.001002989630353954	0.06552799688248277	0.001001566957435165	0.06587681667573712	0.001009174561251148	0.01226402714649928	0.04313833103191599	0.06217523067578044	0.1016881561058812	0.1096174654088198	0.001448991414346558	0.02293519807860849	0.01757053046846133	0.02530690743465133	0.04350331805288247	0.06049706183551413	0.001035950122726979	0.0123047240368699	0.001756587733287513	0.008433665960824099	0.006528951663001278	0.04328544268589414	0.001273913625097885	0.06788039476121924	0.2301270341061758	0.2276932258599578	0.001029184623591207	0.053529581430255	0.02605505069844604	0.04867208095640848	0.01622183917606055	0.03141605371066072	0.001011818907407842	0.0170632713573645	0.001007128928150465	0.01883737032940937	0.001048420179856986	0.01364464705430346	0.001273808329575508	0.0333790786981468	0.02034962005208336	0.03567225084070586	0.00741799528412617	0.01811268748083737	0.00100085812916948	0.03100263578609245	0.03953696492400108	0.04983011918025335	0.2628495651991002	0.2757139864960283	0.001009013613355494	0.01300668337919533	0.001012905941918002	0.05023656556592729	0.001880632845946131	0.003560852201910338	0.001843829211496375	0.004836553163125073	0.001881670047630263	0.00676679104229495	0.0150122725867674	0.01408237235737787	0.001941579509661756	0.02648100618715448	0.01202900322739798	0.005357308394945094	-0.007021900327658663	0.008074069111140648	0.001003621174194004	0.001003387023686214	0.001000641202912268	0.001001648104589508	0.1278606103424826	0.001013084215313793	0.001040000098972327	0.001008448470912034	0.001002091644226169	0.001014156155884469	0.001062929471314759	0.001019163189238593	0.381639244906758	0.4747602225366191	0.00100034557204951	0.001009113526026806	0.5255060877248917	0.001005841991185843	0.3490498821901495	0.001001413615038926	0.001007989079712971	0.001011712746542814	0.02823149088913795	0.06779886055826562	0.001029866726335583	0.001002121030684239	0.2196510203441731	0.001113839773432856	0.00100196277209624	0.001003427945536969	0.1745782497228772	0.08674432912753298	0.001002162134317641	0.001003896771236574	0.2613039151560835	0.7471408760210489	0.001002016841958456	0.0710323010311982	0.001001783359178498	0.001001834438613808	0.001000511848468235	0.00100100800434924	0.001017869359565493	0.001058123481149917	0.001005068027120679	0.005130698920682906	0.01872009625271615	0.2751122166638236	0.2330703720545672	0.1602565383451074	0.04210820638462091	0.0169578110043758	0.001076223516923198	0.001015081495934294	0.001003379194428979	0.001001776268101036	0.001006470482084249	0.04565238080000469	0.09902564188176441	0.001119740656861979	0.02088158335998979	0.03766653678497891	0.001020662259449618	0.001145361705335298	0.006117230222966084	0.001036426067822204	0.2494465127100361	0.001034255718369656	0.04425413286070739	0.01441894575564855	0.001011655368394489	0.001005803365987131	0.001010356763752039	0.001300455813836034	0.02922957709835716	0.01019458394559656	0.001000759720986725	0.04312896376880856	0.2680108631660075	0.001008202334594247	0.001014176631945174	0.001009341292068146	0.001002997979200686	0.001005175999764612	0.01297260564905175	0.01394702640247314	0.002309141612013321	0.02419029339887542	0.01416804194007167	0.007327729203124215	-0.006858310485639727	0.007664016017033172	-3.123941039111861	-0.5512393314873163	0.004948274140092159	0.09986752605071707	-0.01281703191447744	-0.01561203509407997	1.311417694150778	-2.159861492378838	-2.500777880127095	-0.0005877253395456498	-0.04282343582587769	0.2073895027306248	-0.0008156504633595466	0.007731373675015806	2.227633899451892	2.246404895495228	-0.01790546121426845	-0.01862691900943207	-0.4973827655850905	0.003553712194003719	1.184432529094638	0.01924886131060925	0.004081301699010423	-0.003896486640252326	-0.09698199121148793	0.9613841681597194	-0.06249106197137418	-0.1066048448193457	1.668921931350042	-0.02289906364456736	0.06014343821956061	-0.004142525350118654	-0.8164225839817222	0.5191364522474194	-0.01121120438551636	-0.009018241901913963	2.619576044087883	0.7523248721637341	-0.07301327658304657	0.9920946001455423	-0.01196425847886131	0.01418661305992483	0.01596551492748366	0.01785292569006461	-0.1863086377309564	-0.1804002005750374	-0.01951569767344521	0.2839469438103276	0.7641609318630722	0.1190863030648345	-0.1562542624669594	0.7713278065170883	-0.7721094000022997	0.02261481668756046	-0.05514210295171477	-0.01862309362968609	0.5132535948309384	0.5698820847131958	-0.006234726612465671	-0.02342279976416772	-0.5676123854369538	0.03028366817145597	0.1957030426643084	-0.4448898812388114	0.08317137031169876	-0.02307496172037213	0.09459159903587083	0.1453282655482202	0.4529898986721368	-0.06421947517483571	1.514315422276408	-0.1073542696504271	0.09738695531108034	-0.002773587090134121	-0.07714757630839317	0.03621641881860888	0.6476745579871859	0.1998013956891116	-0.006046708828217169	0.1016797919590082	-0.583498266103622	-0.01885984800869863	0.1188066360378242	-0.04071585895126445	-0.04399962321671257	-0.06420241837464126	2.515129611072535e-15	-8.760850442932081e-16
0.43	-0.05709310409853066	-0.02600026158639198	-0.06167939666146593	0.7795166373485376	0.9088689452881821	0.00802182054693943	0.4953156917190225	-0.007335473340552865	0.01965767392604183	-0.1618235760529943	0.05796614892396581	0.03294861710685554	-0.01988841024222185	0.06555480452548855	0.03019960236286593	0.09537929827277103	0.1217218140987532	-0.09537929827277104	-0.1217218140987534	0.1000379051970901	-0.1625529973337743	-0.006822321363332218	-0.3701674906341623	-0.01569257111194523	0.007804948201765903	0.08329707419913578	0.2711857970282294	0.885329294113545	0.5717857747776375	0.1415415623487114	-0.03831747420948844	0.05015659884534245	0.2604906915985845	-0.08452687930790199	-0.02344963693864265	-0.9170672838690326	1.436032877618598	-0.2305800976689212	0.02377173941937719	-0.2813419860808131	-0.5914357819665489	1.112129802747823	-1.188950606459972	-0.3805082560689657	-0.2666526597611886	-0.1075606417258986	-0.01559887141806518	0.9798297811576235	-3.874469805722031	0.8147517748746639	3.874469805722031	-0.8147517748746637	1.214565653086776	-0.1938808335017948	-0.118213957085913	-0.5073670150714154	0.1414956795264805	0.2601160467316002	-0.1359858781684313	0.1885719192437915	1.101295980712586	-0.2684935860219512	0.6461709804223991	1.672659868218415	0.1621771590639246	3.504387878326211	0.001003641647361473	0.02197218741138873	0.00100335949129619	0.03114177558927993	0.001000651170640388	0.004316986248359454	0.001001598800440243	0.004569473874222967	0.112060955999021	0.1283409990663612	0.01944480551614551	0.04555097446640108	0.02389922982894412	0.04219825028261034	0.001127446872835456	0.007555265247599639	0.001002153149107055	0.03084624426243152	0.001014369319584034	0.07900670700079802	0.001064372021436141	0.08248194149070237	0.001024139117195875	0.04490112517979128	0.322969902572004	0.2892767357408109	0.416038890106722	0.3460174491362087	0.001000346321251228	0.00483634462388251	0.001008002588316452	0.01226540062762269	0.5177550145848301	0.4811787294225029	0.001005697924212293	0.02185766018733748	0.3345173290059724	0.3570483323549757	0.001007397017665267	0.01308609275834078	0.001007859267756097	0.009955715605143535	0.00101174370782362	0.01093319362081168	0.03240289772287278	0.06056363091732828	0.06388267611729814	0.09902739323441191	0.00186169317044324	0.007015649812963559	0.001002031398804884	0.01978074954075646	0.1935146972035491	0.1799688674182722	0.001334032332926517	0.02182170134019619	0.001001928204220873	0.004746931468944571	0.001003572312160114	0.01808104500043691	0.1857741560942794	0.2237060272134981	0.08150753981002805	0.1143625469721288	0.001002076964737339	0.002276463155294044	0.001003807317705374	0.005185688491403056	0.2117494879601681	0.1850321310202692	0.7342303768502492	0.7287839446908078	0.001845331984849404	0.01853352023553	0.05675888709448421	0.0578321259630687	0.001001729886360834	0.04097101067763195	0.001003942641572827	0.004863095527805374	0.001002513489815651	0.005914875202996583	0.00100314618817594	0.007554770434206084	0.003012432478701856	0.0121795011830539	0.004056314005208874	0.01240380583434002	0.001202183849099661	0.005684377016078149	0.005046890997107193	0.02638734442736735	0.01553665267421189	0.05135062128454033	0.2656796672681802	0.2706933181671755	0.2292811960219657	0.2414316286819558	0.1524428755505395	0.1458826239688256	0.04521532954514654	0.08601831524625549	0.01659934329173782	0.07484865265344455	0.001077266322395794	0.06250439595880958	0.001015323999404351	0.03360528103003935	0.001003210900295377	0.07021274066814293	0.001001690084448886	0.07107289239517313	0.001007820132446194	0.01223514501423858	0.0388304748362767	0.05777631888486476	0.09159678007524662	0.09774528960470219	0.001545843901444573	0.02348790466619004	0.01921197453961663	0.02675886205249279	0.04163910884518598	0.05777436136032497	0.0013661675516145	0.01348650579821769	0.001591029582472518	0.008421279554047171	0.00876903510104934	0.04538270699915176	0.001182487766561102	0.0688802971710184	0.2404026417314001	0.2326781016279574	0.001034691475783505	0.05291874196329974	0.03625666352766747	0.06185464529133767	0.01483596975540463	0.03013677791407157	0.001011823477346783	0.01799989063068101	0.001006291253010476	0.01882180843411208	0.001029543761611835	0.01299496254524924	0.00240490366669439	0.03478515728906383	0.02366096049195632	0.03983185738638093	0.008460230866019739	0.01929798124305095	0.001000796083810144	0.03082384968853301	0.03839956066423141	0.04945835630173791	0.2671620829932752	0.2762103587523854	0.001008254244001072	0.01293598061967349	0.001014080996517671	0.05158116756834634	0.001453859542872703	0.003262211079080951	0.001432196747698576	0.00450118780902107	0.001452511478982696	0.006252832378963589	0.01251973560710457	0.01347642231050071	0.002167672710731245	0.02412102242873064	0.01347717046170087	0.007328818244166086	-0.006991228967510254	0.007583327562635677	0.001003592679037384	0.001003474761287172	0.001000620484275669	0.001001600958227285	0.1336559943789631	0.001009508194168625	0.00102682910373421	0.001457962612779229	0.001001965591750184	0.001016545546067625	0.001089421580700794	0.001045874737810985	0.3894056636858193	0.4769427696283094	0.001000336177922073	0.001007944118709764	0.5148844010548642	0.001005833734429085	0.3606473488962385	0.001001392338756761	0.001008106651651002	0.001011426615537256	0.0359570111159716	0.09337423738730603	0.001024811792040543	0.001002283670821606	0.223991584888958	0.001150470181619749	0.001002032153845804	0.001003154112039868	0.1834613372432806	0.0908360607772787	0.001002083015448037	0.001003754108059619	0.2804547310823559	0.7419912562236926	0.001001732411252113	0.07757462405606305	0.001001824435342974	0.001001889999732856	0.001000534303580717	0.001001057840061357	0.001870658541443461	0.005424558292055143	0.001004934025917918	0.009157298142780048	0.02442638775582542	0.2816169051939146	0.2426946512007516	0.1684772099538944	0.02245028807475838	0.01613059822188017	0.001061930567487446	0.00101282988994424	0.001003493607683925	0.001001853713124994	0.001006359901137991	0.02345893190358783	0.05902086948588364	0.002092755467693668	0.02115047609388945	0.04089647448530784	0.002293413881822937	0.001649161101429848	0.01542995785305018	0.001130265090175439	0.2671697353256648	0.001045640960317122	0.05120820039461499	0.01238183892276058	0.001011974491628124	0.001005094703671074	0.001009507608138384	0.005519862056131197	0.02576353772428185	0.009042434563988152	0.001000707650822782	0.03184660206684588	0.2816477658725113	0.00100683925247654	0.001016257654905467	0.001007912450181526	0.001002541572415106	0.001004352984900484	0.009664902593858533	0.01249398899008163	0.002280590790813461	0.02170562189416876	0.01437264051333378	0.009301199326457973	-0.007066892392720925	0.00702803525063803	-3.02581093207826	-0.5525941502817608	0.09696922666768638	0.1209161472529667	0.01777314987103731	-0.01723221244100173	1.002188381240134	-1.393554886085862	-1.777671139683228	0.01855003844768659	-0.03961182247949568	0.2342219933863007	-0.01459667021632971	0.0002668110380959096	1.717265746572606	1.69837137550991	-0.01122252034210191	-0.06307721350924782	-0.7582929984775252	0.01641973295213395	1.213011900849375	0.01899527155091251	0.009249293921984212	0.02410083741139283	0.3094589494993071	1.313375686345304	-0.03588234145925302	-0.1369926151589416	1.305924898219016	-0.001683656866362271	-0.05151675078240735	-0.002511220566595545	-0.5260885390875766	0.4398283116447263	-0.01133193927603755	-0.00750644168724177	2.229648098820379	0.5649096126834097	-0.0865113341802496	0.8396578227522792	-0.05248119532548071	0.005900932545586737	0.006190235257518113	0.007775105388690026	-0.04979865741729202	0.09508979219070254	0.005244821397498336	0.3794839523289182	0.6701908018953366	0.204595322647554	0.3699325641905966	0.7668075142861726	-1.125195758021706	-0.004463169428671971	-0.01952122001105618	-0.003658156359164141	0.4253849640184271	0.470038483670546	-0.0005180414247084784	-0.8226839670315336	-1.7400429057306	0.07758510261602319	0.1017067536545513	-0.1161023554613064	0.1527856593175098	0.01674201155887082	0.314482504599131	0.0571866669649367	0.5186694053648725	-0.05566093548261685	1.136278403491482	-0.1466254948675629	0.09747771134276391	-0.0006038279536642311	-0.0528955733300812	0.2268273892227337	0.2038924275481728	0.04881931167796953	-0.02404245123676368	-0.1971318865918714	0.5641488246961036	0.00313499926074721	0.1514357648656627	-0.01926943718546634	-0.0231721225591443	-0.03887085562467974	1.02644885894977e-15	-1.780372524087406e-15
0.44	-0.05772703460975927	-0.02641545842401757	-0.07068725880970028	0.7939941663480624	0.906664935460905	0.008259547250608436	0.4927578965698058	-0.01364364251787521	0.03185330305238461	-0.1738188699536877	0.05408384192669714	0.02905823422582406	-0.02092818387696411	0.06542700545992752	0.03988253855408087	0.06083011979797132	0.1302204379109562	-0.06083011979797132	-0.1302204379109562	0.1116994136539626	-0.1643109751986598	-0.008022387862091964	-0.3747453224229457	-0.01441220726242985	0.01041844327231976	0.08170397354178063	0.2718118175631449	0.8956849583173294	0.5688357492949823	0.1449488910381426	-0.02025339817108842	0.05173551014325433	0.2973518644921692	-0.0513257670588956	-0.05890813305402769	-0.8774297632169077	1.459788678346938	-0.2103895676809324	0.02295006969203995	-0.2143621999684468	-0.6635312621804448	1.316777679564358	-1.199406808572523	-0.39585345289774	-0.516247345816123	-0.08805295420436392	-0.009691667029162316	0.9496861179266274	-3.026175789812602	0.8874219045404652	3.026175789812602	-0.8874219045404652	1.11440857489676	-0.1574993405303723	-0.1225079329104582	-0.4083288913195763	0.1151779091217962	0.2623979986583053	-0.1694907915771192	-0.06476432749315136	0.963902980988644	-0.3260645430485077	0.03792995966895097	1.935501892380561	0.1483159263997055	3.862574095677399	0.001003610148783098	0.02267275804641025	0.001003439426495894	0.03234522089402004	0.001000630629893803	0.004396131299922917	0.001001586627828227	0.004410561375582738	0.1220845439463227	0.1369018545991451	0.01074825886669093	0.03587794517353833	0.01315985075498871	0.02960451787899853	0.00141196118177224	0.007778845878864313	0.001002027765749777	0.03047090733320931	0.001016083757239968	0.08147570125066689	0.001083820692521079	0.08226786462538248	0.001042059483485735	0.04486683205840587	0.3461945096566558	0.3036150114397505	0.4353890717404647	0.3600352326406768	0.001000338818339211	0.004705734408381928	0.001007646886820324	0.01174206628182844	0.515188564102975	0.4718439040410596	0.001005760828595647	0.02197535609187779	0.3451408862102267	0.3689572468470672	0.001004507533887086	0.0132920353593959	0.0010080110030964	0.009975453255470369	0.001011511275610341	0.0110808844943459	0.03603505568906199	0.06567372565911395	0.08275372442692178	0.1139044408994365	0.001458695431172669	0.006864278376759144	0.001002198109681521	0.01826794627197857	0.2055942854797856	0.1907209140768316	0.001256172828367792	0.02183535104585355	0.001001997560748435	0.004549634499458611	0.001003294768242732	0.01806233877780888	0.186733210046731	0.2203902610316591	0.08641951387315565	0.1184529102184906	0.001002057703972944	0.002174982113885248	0.001003741796544682	0.005109938509991003	0.2401467666663217	0.2050692072345665	0.7356569991951003	0.732937330655793	0.001440430233988339	0.018051626445425	0.06742478405266196	0.065093273115977	0.001001786798323874	0.04029697420149233	0.001002972500773733	0.004956200423534434	0.001001569346047429	0.006016263460671754	0.001002157295299389	0.007674735202238312	0.002703064032892179	0.01210729508894049	0.005920781397118519	0.01433739401964239	0.001107440124055053	0.005721639876835018	0.008116669810667059	0.03046738626977995	0.02122007847192265	0.057598273369159	0.2724074347120305	0.2725401863222205	0.2359415568265167	0.2464425501092435	0.1603787843099599	0.15312905334609	0.02983461094863011	0.07305094645219272	0.01615597954197134	0.07468375239755588	0.001065898987618524	0.06245946673762438	0.001013495511879532	0.03363577335886654	0.001003378714790457	0.07406949219719797	0.001001790358822412	0.07529169483907883	0.001007087933586483	0.01223413948630444	0.02601999671397027	0.04639506316289848	0.06821329870772261	0.07615220468732672	0.002080235588505635	0.02443344919635233	0.02018594897318365	0.02748141996275356	0.0421341907368865	0.05784597189304289	0.002166878856099255	0.01535245077041505	0.001759823659628832	0.008691392815879313	0.01446184453035431	0.04936751759754653	0.00118369355618596	0.06907481711158453	0.2532412236678589	0.2375602969759971	0.001043138738344948	0.05246211237527472	0.04477109411181457	0.07167926820187924	0.01312852313635208	0.0285210517093063	0.00101198540080211	0.01916364182403092	0.001005518115006481	0.01881999305008423	0.001019684504787693	0.01258461063114921	0.005069234216901555	0.03755218827976024	0.02370466822884905	0.0401430129196763	0.008418378442818359	0.01932031281288408	0.001000739028587223	0.0306351479502953	0.03249085570891855	0.04546549106982037	0.2747209747862344	0.2846244851363716	0.001007192867041016	0.01303769742753859	0.001015709251156554	0.05329172087163415	0.001239391357262558	0.003170322026784017	0.001225816572908334	0.004371137212841105	0.00123715036713242	0.005983743103140445	0.009483754577088175	0.01230574735328063	0.002224003230287837	0.02167791350611825	0.01409629192197666	0.009301634942795659	-0.007120059785514924	0.006995759868870121	0.00100356418388075	0.001003562498888115	0.001000599765639094	0.001001553811865066	0.1394513784154432	0.001005932173023455	0.00101365810849609	0.001907476754646434	0.001001839539274201	0.001018934936250781	0.001115913690086829	0.001072586286383377	0.3971720824648804	0.4791253167199996	0.001000326783794637	0.001006774711392707	0.5042627143848368	0.001005825477672329	0.3722448156023275	0.001001371062474618	0.001008224223589042	0.001011140484531699	0.04368253134280525	0.1189496142163464	0.001019756857745501	0.001002446310958973	0.2283321494337428	0.001187100589806644	0.001002101535595371	0.001002880278542727	0.1923444247636839	0.09492779242702441	0.001002003896578434	0.001003611444882666	0.2996055470086284	0.7368416364263363	0.001001447980545762	0.0841169470809275	0.00100186551150745	0.001001945560851906	0.001000556758693208	0.001001107675773479	0.002723447723321432	0.009790993102960365	0.001004800024715146	0.01318389736487718	0.03013267925893469	0.2881215937240031	0.2523189303469358	0.1766978815626814	0.002792369764895847	0.01530338543938453	0.001047637618051694	0.001010578283956121	0.00100360802093879	0.001001931158148941	0.001006249320191707	0.001265483007170981	0.01901609709000287	0.003065770278525355	0.02141936882778911	0.04412641218563677	0.003566165504196246	0.002152960497524398	0.02474268548313532	0.001224104112528676	0.2848929579412934	0.001057026202264583	0.05816226792852259	0.01034473208987261	0.001012293614861752	0.001004386041354961	0.001008658452524731	0.009739268298426361	0.02229749835020653	0.007890285182379744	0.001000655580658831	0.02056424036488321	0.2952846685790152	0.001005476170358835	0.001018338677865755	0.001006483608294903	0.001002085165629521	0.001003529970036351	0.00635719953866531	0.01104095157769013	0.002252039969613597	0.01922095038946211	0.01457723908659603	0.01127466944979173	-0.007275474299802141	0.006392054484241575	-2.963694155818842	-0.5765371639752667	0.01397584456488652	0.1153345427430122	-0.0120056338013128	-0.0136898667868681	0.7133874567140829	-0.5238115110254451	-0.6783775293990826	0.02386174491930329	-0.03526663421129833	0.2592813310965749	-0.02818690542330845	-0.007110972058443736	1.139087753119718	1.096154819355537	-0.01697151141561985	-0.02840208517770699	-1.126565847099357	0.002686186805060582	1.154206942561888	0.02288356203389385	-0.009245573856911115	-0.003894827538062372	0.7118920205873726	1.661367175085348	0.00858438925152312	-0.1652055692162566	0.8247957471738416	0.001389967615032211	0.04710421621914217	-0.00130004561228911	-0.117326737897583	0.3817891709447471	-0.008466587973554153	-0.007973337219686752	1.765376542136291	0.2434222257357383	0.008160969746589277	0.5976417203234492	-0.08019169344851448	0.01574100551402061	0.01762190841550893	0.01992196084385055	0.02508666173426063	0.2758374568524358	-0.003351767188989324	0.4288251072148275	0.5799634036485724	0.1397131015876889	0.5794781873506976	0.6665165889890249	-1.466277177740797	-0.02791202698989339	0.009422518342898829	0.009446590367295307	0.3476551435099106	0.3744274296071301	-0.0006594057471508109	-1.41989158597428	-2.511794208088542	0.1088512566876003	0.04982370114815583	0.1139723203426757	0.2200040124818073	0.03342497200145215	0.4721008560633199	-0.01574822829837527	0.4324538146801515	-0.03337749938878308	0.8427271373988874	-0.1746443512856464	0.1428133393177881	-2.428489276199331e-05	-0.02928105731755607	0.3084068987744869	-0.1220156444887417	-0.03279104278697516	-0.008029836963872517	-0.6225406787214151	1.0000525594222	0.01562406546868784	0.1919968962115813	0.0006345551552335607	-0.002936671631900064	-0.01522854087299329	-9.805810341283963e-16	-1.902947134193873e-15
[truncated: 473,521 more chars]
