# Supplementary material for: Transtibial limb loss does not increase metabolic cost in three-dimensional computer simulations of human walking
Source: PeerJ. 2021 Aug 4;9:e11960. doi: 10.7717/peerj.11960 (PMC8349165; doi:10.7717/peerj.11960)
Supplement: Supplemental Information 1 — Each subject’s simulation output and Matlab code for generating plots presenting the data. [file peerj-09-11960-s001.zip › TTA3D_solns_rev/Pre/soln_walk_N50_wm100_S36.sto]

num_controls=92
num_derivatives=84
num_iterations=472
num_multipliers=2
num_parameters=0
num_slacks=2
num_states=242
objective=0.820379
objective_auxiliary_derivatives=0.001036
objective_contactAP=0.013914
objective_contactML=0.009266
objective_contactVE=0.008839
objective_control_effort=0.555158
objective_state_tracking=0.190514
objective_torsoGoal=0.041653
solver_duration=18652.259790
status=Solve_Succeeded
success=true
DataType=double
version=3
OpenSimVersion=4.2
endheader
time	/jointset/groundPelvis/pelvis_tilt/value	/jointset/groundPelvis/pelvis_list/value	/jointset/groundPelvis/pelvis_rotation/value	/jointset/groundPelvis/pelvis_tx/value	/jointset/groundPelvis/pelvis_ty/value	/jointset/groundPelvis/pelvis_tz/value	/jointset/hip_l/hip_flexion_l/value	/jointset/hip_l/hip_adduction_l/value	/jointset/hip_l/hip_rotation_l/value	/jointset/hip_r/hip_flexion_r/value	/jointset/hip_r/hip_adduction_r/value	/jointset/hip_r/hip_rotation_r/value	/jointset/lumbar/lumbar_ext/value	/jointset/lumbar/lumbar_bend/value	/jointset/lumbar/lumbar_rota/value	/jointset/patellofemoral_l/knee_angle_l_beta/value	/jointset/patellofemoral_r/knee_angle_r_beta/value	/jointset/knee_l/knee_angle_l/value	/jointset/knee_r/knee_angle_r/value	/jointset/shoulder_r/shoulder_flexion_r/value	/jointset/shoulder_r/shoulder_adduction_r/value	/jointset/shoulder_r/shoulder_rotation_r/value	/jointset/shoulder_l/shoulder_flexion_l/value	/jointset/shoulder_l/shoulder_adduction_l/value	/jointset/shoulder_l/shoulder_rotation_l/value	/jointset/ankle_l/ankle_angle_l/value	/jointset/ankle_r/ankle_angle_r/value	/jointset/elbow_r/elbow_flexion_r/value	/jointset/elbow_l/elbow_flexion_l/value	/jointset/subtalar_l/subtalar_angle_l/value	/jointset/subtalar_r/subtalar_angle_r/value	/jointset/mtp_l/mtp_angle_l/value	/jointset/mtp_r/mtp_angle_r/value	/jointset/groundPelvis/pelvis_tilt/speed	/jointset/groundPelvis/pelvis_list/speed	/jointset/groundPelvis/pelvis_rotation/speed	/jointset/groundPelvis/pelvis_tx/speed	/jointset/groundPelvis/pelvis_ty/speed	/jointset/groundPelvis/pelvis_tz/speed	/jointset/hip_l/hip_flexion_l/speed	/jointset/hip_l/hip_adduction_l/speed	/jointset/hip_l/hip_rotation_l/speed	/jointset/hip_r/hip_flexion_r/speed	/jointset/hip_r/hip_adduction_r/speed	/jointset/hip_r/hip_rotation_r/speed	/jointset/lumbar/lumbar_ext/speed	/jointset/lumbar/lumbar_bend/speed	/jointset/lumbar/lumbar_rota/speed	/jointset/patellofemoral_l/knee_angle_l_beta/speed	/jointset/patellofemoral_r/knee_angle_r_beta/speed	/jointset/knee_l/knee_angle_l/speed	/jointset/knee_r/knee_angle_r/speed	/jointset/shoulder_r/shoulder_flexion_r/speed	/jointset/shoulder_r/shoulder_adduction_r/speed	/jointset/shoulder_r/shoulder_rotation_r/speed	/jointset/shoulder_l/shoulder_flexion_l/speed	/jointset/shoulder_l/shoulder_adduction_l/speed	/jointset/shoulder_l/shoulder_rotation_l/speed	/jointset/ankle_l/ankle_angle_l/speed	/jointset/ankle_r/ankle_angle_r/speed	/jointset/elbow_r/elbow_flexion_r/speed	/jointset/elbow_l/elbow_flexion_l/speed	/jointset/subtalar_l/subtalar_angle_l/speed	/jointset/subtalar_r/subtalar_angle_r/speed	/jointset/mtp_l/mtp_angle_l/speed	/jointset/mtp_r/mtp_angle_r/speed	/forceset/addbrev_r/activation	/forceset/addbrev_r/normalized_tendon_force	/forceset/addlong_r/activation	/forceset/addlong_r/normalized_tendon_force	/forceset/addmagMid_r/activation	/forceset/addmagMid_r/normalized_tendon_force	/forceset/bflh_r/activation	/forceset/bflh_r/normalized_tendon_force	/forceset/bfsh_r/activation	/forceset/bfsh_r/normalized_tendon_force	/forceset/edl_r/activation	/forceset/edl_r/normalized_tendon_force	/forceset/ehl_r/activation	/forceset/ehl_r/normalized_tendon_force	/forceset/ercspn_r/activation	/forceset/ercspn_r/normalized_tendon_force	/forceset/extobl_r/activation	/forceset/extobl_r/normalized_tendon_force	/forceset/fdb_r/activation	/forceset/fdb_r/normalized_tendon_force	/forceset/fdl_r/activation	/forceset/fdl_r/normalized_tendon_force	/forceset/fhl_r/activation	/forceset/fhl_r/normalized_tendon_force	/forceset/gaslat_r/activation	/forceset/gaslat_r/normalized_tendon_force	/forceset/gasmed_r/activation	/forceset/gasmed_r/normalized_tendon_force	/forceset/glmax2_r/activation	/forceset/glmax2_r/normalized_tendon_force	/forceset/glmed2_r/activation	/forceset/glmed2_r/normalized_tendon_force	/forceset/glmin2_r/activation	/forceset/glmin2_r/normalized_tendon_force	/forceset/grac_r/activation	/forceset/grac_r/normalized_tendon_force	/forceset/iliacus_r/activation	/forceset/iliacus_r/normalized_tendon_force	/forceset/intobl_r/activation	/forceset/intobl_r/normalized_tendon_force	/forceset/obtext_r/activation	/forceset/obtext_r/normalized_tendon_force	/forceset/pect_r/activation	/forceset/pect_r/normalized_tendon_force	/forceset/perbrev_r/activation	/forceset/perbrev_r/normalized_tendon_force	/forceset/perlong_r/activation	/forceset/perlong_r/normalized_tendon_force	/forceset/pertert_r/activation	/forceset/pertert_r/normalized_tendon_force	/forceset/piri_r/activation	/forceset/piri_r/normalized_tendon_force	/forceset/popli_r/activation	/forceset/popli_r/normalized_tendon_force	/forceset/psoas_r/activation	/forceset/psoas_r/normalized_tendon_force	/forceset/quadfem_r/activation	/forceset/quadfem_r/normalized_tendon_force	/forceset/recabd_r/activation	/forceset/recabd_r/normalized_tendon_force	/forceset/recfem_r/activation	/forceset/recfem_r/normalized_tendon_force	/forceset/sart_r/activation	/forceset/sart_r/normalized_tendon_force	/forceset/semimem_r/activation	/forceset/semimem_r/normalized_tendon_force	/forceset/semiten_r/activation	/forceset/semiten_r/normalized_tendon_force	/forceset/soleus_r/activation	/forceset/soleus_r/normalized_tendon_force	/forceset/tfl_r/activation	/forceset/tfl_r/normalized_tendon_force	/forceset/tibant_r/activation	/forceset/tibant_r/normalized_tendon_force	/forceset/tibpost_r/activation	/forceset/tibpost_r/normalized_tendon_force	/forceset/tricox_r/activation	/forceset/tricox_r/normalized_tendon_force	/forceset/vasint_r/activation	/forceset/vasint_r/normalized_tendon_force	/forceset/vaslat_r/activation	/forceset/vaslat_r/normalized_tendon_force	/forceset/vasmed_r/activation	/forceset/vasmed_r/normalized_tendon_force	/forceset/addbrev_l/activation	/forceset/addbrev_l/normalized_tendon_force	/forceset/addlong_l/activation	/forceset/addlong_l/normalized_tendon_force	/forceset/addmagMid_l/activation	/forceset/addmagMid_l/normalized_tendon_force	/forceset/bflh_l/activation	/forceset/bflh_l/normalized_tendon_force	/forceset/bfsh_l/activation	/forceset/bfsh_l/normalized_tendon_force	/forceset/edl_l/activation	/forceset/edl_l/normalized_tendon_force	/forceset/ehl_l/activation	/forceset/ehl_l/normalized_tendon_force	/forceset/ercspn_l/activation	/forceset/ercspn_l/normalized_tendon_force	/forceset/extobl_l/activation	/forceset/extobl_l/normalized_tendon_force	/forceset/fdb_l/activation	/forceset/fdb_l/normalized_tendon_force	/forceset/fdl_l/activation	/forceset/fdl_l/normalized_tendon_force	/forceset/fhl_l/activation	/forceset/fhl_l/normalized_tendon_force	/forceset/gaslat_l/activation	/forceset/gaslat_l/normalized_tendon_force	/forceset/gasmed_l/activation	/forceset/gasmed_l/normalized_tendon_force	/forceset/glmax2_l/activation	/forceset/glmax2_l/normalized_tendon_force	/forceset/glmed2_l/activation	/forceset/glmed2_l/normalized_tendon_force	/forceset/glmin2_l/activation	/forceset/glmin2_l/normalized_tendon_force	/forceset/grac_l/activation	/forceset/grac_l/normalized_tendon_force	/forceset/iliacus_l/activation	/forceset/iliacus_l/normalized_tendon_force	/forceset/intobl_l/activation	/forceset/intobl_l/normalized_tendon_force	/forceset/obtext_l/activation	/forceset/obtext_l/normalized_tendon_force	/forceset/pect_l/activation	/forceset/pect_l/normalized_tendon_force	/forceset/perbrev_l/activation	/forceset/perbrev_l/normalized_tendon_force	/forceset/perlong_l/activation	/forceset/perlong_l/normalized_tendon_force	/forceset/pertert_l/activation	/forceset/pertert_l/normalized_tendon_force	/forceset/piri_l/activation	/forceset/piri_l/normalized_tendon_force	/forceset/popli_l/activation	/forceset/popli_l/normalized_tendon_force	/forceset/psoas_l/activation	/forceset/psoas_l/normalized_tendon_force	/forceset/quadfem_l/activation	/forceset/quadfem_l/normalized_tendon_force	/forceset/recabd_l/activation	/forceset/recabd_l/normalized_tendon_force	/forceset/recfem_l/activation	/forceset/recfem_l/normalized_tendon_force	/forceset/sart_l/activation	/forceset/sart_l/normalized_tendon_force	/forceset/semimem_l/activation	/forceset/semimem_l/normalized_tendon_force	/forceset/semiten_l/activation	/forceset/semiten_l/normalized_tendon_force	/forceset/soleus_l/activation	/forceset/soleus_l/normalized_tendon_force	/forceset/tfl_l/activation	/forceset/tfl_l/normalized_tendon_force	/forceset/tibant_l/activation	/forceset/tibant_l/normalized_tendon_force	/forceset/tibpost_l/activation	/forceset/tibpost_l/normalized_tendon_force	/forceset/tricox_l/activation	/forceset/tricox_l/normalized_tendon_force	/forceset/vasint_l/activation	/forceset/vasint_l/normalized_tendon_force	/forceset/vaslat_l/activation	/forceset/vaslat_l/normalized_tendon_force	/forceset/vasmed_l/activation	/forceset/vasmed_l/normalized_tendon_force	/forceset/shoulder_flexionAct_r/activation	/forceset/shoulder_adductionAct_r/activation	/forceset/shoulder_rotationAct_r/activation	/forceset/elbow_flexionAct_r/activation	/forceset/shoulder_flexionAct_l/activation	/forceset/shoulder_adductionAct_l/activation	/forceset/shoulder_rotationAct_l/activation	/forceset/elbow_flexionAct_l/activation	/forceset/addbrev_r	/forceset/addlong_r	/forceset/addmagMid_r	/forceset/bflh_r	/forceset/bfsh_r	/forceset/edl_r	/forceset/ehl_r	/forceset/ercspn_r	/forceset/extobl_r	/forceset/fdb_r	/forceset/fdl_r	/forceset/fhl_r	/forceset/gaslat_r	/forceset/gasmed_r	/forceset/glmax2_r	/forceset/glmed2_r	/forceset/glmin2_r	/forceset/grac_r	/forceset/iliacus_r	/forceset/intobl_r	/forceset/obtext_r	/forceset/pect_r	/forceset/perbrev_r	/forceset/perlong_r	/forceset/pertert_r	/forceset/piri_r	/forceset/popli_r	/forceset/psoas_r	/forceset/quadfem_r	/forceset/recabd_r	/forceset/recfem_r	/forceset/sart_r	/forceset/semimem_r	/forceset/semiten_r	/forceset/soleus_r	/forceset/tfl_r	/forceset/tibant_r	/forceset/tibpost_r	/forceset/tricox_r	/forceset/vasint_r	/forceset/vaslat_r	/forceset/vasmed_r	/forceset/addbrev_l	/forceset/addlong_l	/forceset/addmagMid_l	/forceset/bflh_l	/forceset/bfsh_l	/forceset/edl_l	/forceset/ehl_l	/forceset/ercspn_l	/forceset/extobl_l	/forceset/fdb_l	/forceset/fdl_l	/forceset/fhl_l	/forceset/gaslat_l	/forceset/gasmed_l	/forceset/glmax2_l	/forceset/glmed2_l	/forceset/glmin2_l	/forceset/grac_l	/forceset/iliacus_l	/forceset/intobl_l	/forceset/obtext_l	/forceset/pect_l	/forceset/perbrev_l	/forceset/perlong_l	/forceset/pertert_l	/forceset/piri_l	/forceset/popli_l	/forceset/psoas_l	/forceset/quadfem_l	/forceset/recabd_l	/forceset/recfem_l	/forceset/sart_l	/forceset/semimem_l	/forceset/semiten_l	/forceset/soleus_l	/forceset/tfl_l	/forceset/tibant_l	/forceset/tibpost_l	/forceset/tricox_l	/forceset/vasint_l	/forceset/vaslat_l	/forceset/vasmed_l	/forceset/shoulder_flexionAct_r	/forceset/shoulder_adductionAct_r	/forceset/shoulder_rotationAct_r	/forceset/elbow_flexionAct_r	/forceset/shoulder_flexionAct_l	/forceset/shoulder_adductionAct_l	/forceset/shoulder_rotationAct_l	/forceset/elbow_flexionAct_l	lambda_cid33_p0	lambda_cid34_p0	/forceset/addbrev_r/implicitderiv_normalized_tendon_force	/forceset/addlong_r/implicitderiv_normalized_tendon_force	/forceset/addmagMid_r/implicitderiv_normalized_tendon_force	/forceset/bflh_r/implicitderiv_normalized_tendon_force	/forceset/bfsh_r/implicitderiv_normalized_tendon_force	/forceset/edl_r/implicitderiv_normalized_tendon_force	/forceset/ehl_r/implicitderiv_normalized_tendon_force	/forceset/ercspn_r/implicitderiv_normalized_tendon_force	/forceset/extobl_r/implicitderiv_normalized_tendon_force	/forceset/fdb_r/implicitderiv_normalized_tendon_force	/forceset/fdl_r/implicitderiv_normalized_tendon_force	/forceset/fhl_r/implicitderiv_normalized_tendon_force	/forceset/gaslat_r/implicitderiv_normalized_tendon_force	/forceset/gasmed_r/implicitderiv_normalized_tendon_force	/forceset/glmax2_r/implicitderiv_normalized_tendon_force	/forceset/glmed2_r/implicitderiv_normalized_tendon_force	/forceset/glmin2_r/implicitderiv_normalized_tendon_force	/forceset/grac_r/implicitderiv_normalized_tendon_force	/forceset/iliacus_r/implicitderiv_normalized_tendon_force	/forceset/intobl_r/implicitderiv_normalized_tendon_force	/forceset/obtext_r/implicitderiv_normalized_tendon_force	/forceset/pect_r/implicitderiv_normalized_tendon_force	/forceset/perbrev_r/implicitderiv_normalized_tendon_force	/forceset/perlong_r/implicitderiv_normalized_tendon_force	/forceset/pertert_r/implicitderiv_normalized_tendon_force	/forceset/piri_r/implicitderiv_normalized_tendon_force	/forceset/popli_r/implicitderiv_normalized_tendon_force	/forceset/psoas_r/implicitderiv_normalized_tendon_force	/forceset/quadfem_r/implicitderiv_normalized_tendon_force	/forceset/recabd_r/implicitderiv_normalized_tendon_force	/forceset/recfem_r/implicitderiv_normalized_tendon_force	/forceset/sart_r/implicitderiv_normalized_tendon_force	/forceset/semimem_r/implicitderiv_normalized_tendon_force	/forceset/semiten_r/implicitderiv_normalized_tendon_force	/forceset/soleus_r/implicitderiv_normalized_tendon_force	/forceset/tfl_r/implicitderiv_normalized_tendon_force	/forceset/tibant_r/implicitderiv_normalized_tendon_force	/forceset/tibpost_r/implicitderiv_normalized_tendon_force	/forceset/tricox_r/implicitderiv_normalized_tendon_force	/forceset/vasint_r/implicitderiv_normalized_tendon_force	/forceset/vaslat_r/implicitderiv_normalized_tendon_force	/forceset/vasmed_r/implicitderiv_normalized_tendon_force	/forceset/addbrev_l/implicitderiv_normalized_tendon_force	/forceset/addlong_l/implicitderiv_normalized_tendon_force	/forceset/addmagMid_l/implicitderiv_normalized_tendon_force	/forceset/bflh_l/implicitderiv_normalized_tendon_force	/forceset/bfsh_l/implicitderiv_normalized_tendon_force	/forceset/edl_l/implicitderiv_normalized_tendon_force	/forceset/ehl_l/implicitderiv_normalized_tendon_force	/forceset/ercspn_l/implicitderiv_normalized_tendon_force	/forceset/extobl_l/implicitderiv_normalized_tendon_force	/forceset/fdb_l/implicitderiv_normalized_tendon_force	/forceset/fdl_l/implicitderiv_normalized_tendon_force	/forceset/fhl_l/implicitderiv_normalized_tendon_force	/forceset/gaslat_l/implicitderiv_normalized_tendon_force	/forceset/gasmed_l/implicitderiv_normalized_tendon_force	/forceset/glmax2_l/implicitderiv_normalized_tendon_force	/forceset/glmed2_l/implicitderiv_normalized_tendon_force	/forceset/glmin2_l/implicitderiv_normalized_tendon_force	/forceset/grac_l/implicitderiv_normalized_tendon_force	/forceset/iliacus_l/implicitderiv_normalized_tendon_force	/forceset/intobl_l/implicitderiv_normalized_tendon_force	/forceset/obtext_l/implicitderiv_normalized_tendon_force	/forceset/pect_l/implicitderiv_normalized_tendon_force	/forceset/perbrev_l/implicitderiv_normalized_tendon_force	/forceset/perlong_l/implicitderiv_normalized_tendon_force	/forceset/pertert_l/implicitderiv_normalized_tendon_force	/forceset/piri_l/implicitderiv_normalized_tendon_force	/forceset/popli_l/implicitderiv_normalized_tendon_force	/forceset/psoas_l/implicitderiv_normalized_tendon_force	/forceset/quadfem_l/implicitderiv_normalized_tendon_force	/forceset/recabd_l/implicitderiv_normalized_tendon_force	/forceset/recfem_l/implicitderiv_normalized_tendon_force	/forceset/sart_l/implicitderiv_normalized_tendon_force	/forceset/semimem_l/implicitderiv_normalized_tendon_force	/forceset/semiten_l/implicitderiv_normalized_tendon_force	/forceset/soleus_l/implicitderiv_normalized_tendon_force	/forceset/tfl_l/implicitderiv_normalized_tendon_force	/forceset/tibant_l/implicitderiv_normalized_tendon_force	/forceset/tibpost_l/implicitderiv_normalized_tendon_force	/forceset/tricox_l/implicitderiv_normalized_tendon_force	/forceset/vasint_l/implicitderiv_normalized_tendon_force	/forceset/vaslat_l/implicitderiv_normalized_tendon_force	/forceset/vasmed_l/implicitderiv_normalized_tendon_force	gamma_cid33_p0	gamma_cid34_p0
0	-0.06879447122627208	0.02222094824264575	0.1151181904343445	0.1650838734463295	0.8979617078225466	-0.006992285391835464	-0.22939653037205	0.01272199723457491	-0.02460019127949631	0.5076360098122045	-0.03934207629208723	0.05595256608416194	0.007212112587639636	-0.05645200644891255	-0.08734000641894887	0.1959746352600129	0.03850269951369632	-0.1959746352600127	-0.03850269951369627	-0.3913032217175922	-0.009879443464648668	0.02613807999367624	0.1431064048293076	-0.1828393630798491	-0.02361670934481157	0.2164180208621306	0.07943767046133834	0.5512443480096602	0.9324709053017656	0.1309815329212186	0.1335614362238993	0.5616294783650082	0.04693557353433637	0.06018394198058882	-0.4480446095115305	0.3301929655075334	1.708568051650017	-0.05934674693371673	0.03205803170159408	-0.9105342156459969	-1.09848724352014	-1.061664762294307	-0.06852363893992387	0.3463917289508545	-2.120188710483235	0.4931450121375507	0.7718087051569629	-0.557159659365469	1.780558323439032	1.42529893954245	-1.780558323439032	-1.42529893954245	-0.4426423899990289	-0.2035966095738521	0.08084565468832859	-0.3115416198993521	0.136397489725931	-0.3690622266912337	-2.184142130555784	-0.4915373372511477	-0.1703563311830673	0.379819136346154	1.502326765437325	-0.7413492670045201	5.752267443373623	0.2834604905490014	0.05087515683924097	0.05605648401929306	0.04089225473779865	0.04256218119938276	0.0437095312760491	0.03823038040874956	0.04763783784407932	0.04599057299331134	0.01785622273180887	0.06388708166697757	0.2998289707811983	0.2725548275399597	0.1814119025132145	0.1583623065131282	0.1990092474057256	0.1745682489371972	0.001442392884826043	0.05757152816962862	0.005445036091399028	0.06816213815600239	0.001026148119240431	0.01724870460065432	0.001010451500302452	0.02375494683073946	0.001008527453489085	0.1045379793914291	0.001003555936031927	0.0378182394253324	0.009648310008489756	0.01887498144287562	0.001372035432594918	0.03055033716691144	0.002314895973071945	0.02602740645661595	0.03159089243927188	0.05044091341528804	0.004801318578826697	0.0134870321434389	0.04931975883099163	0.0633702094545244	0.08362402348813489	0.0640059342760002	0.0291519482816805	0.03126483521092208	0.1459457687350227	0.1271512057459335	0.1049263959826035	0.08119493132689545	0.3339240766951685	0.3162400018119153	0.01102893778975324	0.04197255916796044	0.04334285613950072	0.06727430314231779	0.003919553050640331	0.01887486337240733	0.1073893220129747	0.08916776795148097	0.001004386388028071	0.01928775919245378	0.001005756114388016	0.02013071482569252	0.00634784932026399	0.03694737547045012	0.05061357481965565	0.05712600047942897	0.0273906679271222	0.03871256407851296	0.001001229361043712	0.01144283708930719	0.003318272035445558	0.0180522921855359	0.1929593250763123	0.2144837562879691	0.001013225655861665	0.09976647822522665	0.05771769934744297	0.08654507341114141	0.002053733317956572	0.00511745660370722	0.002161135487562872	0.006211614792081562	0.00143178317538451	0.005595335371371386	0.001003961780593888	0.02921238023970401	0.001003680741986719	0.03463923828335741	0.001000631387593304	0.005561971406366577	0.001002628048589151	0.001065185298239664	0.1436466495608265	0.1492550901736583	0.001180294507477832	0.01280280262056381	0.001170660698867591	0.007017947802750952	0.02540821696089067	0.02831902175253675	0.001001738148363408	0.0358306673420386	0.02256500018337748	0.1100649748758764	0.01542036450877454	0.03637744318852468	0.1282435349642071	0.1204242581604067	0.4189687734521325	0.2977881100828383	0.5347699457762658	0.3783692892134408	0.001000382518881717	0.003870193937174242	0.001007819744349167	0.01043990498336763	0.4159188491572339	0.3329380619798526	0.001006463273439036	0.02087143065535853	0.3929829343711425	0.415341184372283	0.001001568390688823	0.01684599235438018	0.001009127580647028	0.00905690587701747	0.001012068815733009	0.01192969721910742	0.4163260968358989	0.3765077442665567	0.357412106248791	0.267823207984708	0.001027884944523503	0.01204672208332786	0.001003285203453752	0.005330174903219491	0.2423372732626568	0.2145783986515857	0.001049405614862557	0.02177121166593722	0.00100219261109628	0.004795618063103502	0.001002854665038929	0.01862496679662162	0.1343996558110335	0.1626505865428737	0.1093589008644213	0.135669545442882	0.001002356762653734	0.001919398211769884	0.001003917456619537	0.00612570138258777	0.3875777210492709	0.263184858407072	0.6267557586512893	0.673272266762275	0.001001849729912772	0.01455211707205648	0.02706366851339955	0.1217423776605158	0.001001955743472264	0.03282037064032069	0.001002350642002384	0.005813709380916406	0.001000742895683958	0.006959156307507726	0.001001513178564331	0.006839630382650412	-0.02383524916738235	0.01869870822449668	-0.008181456372138039	0.0008467230022206592	-0.0505387390080883	-0.004434444811521518	0.001576667656708814	0.003807687898514206	0.04638672985429708	0.02476990393219454	0.0498861498179404	0.0482234600106349	0.001103944362220554	0.3431022040482656	0.1882324916874585	0.17513127188765	0.001267249074653621	0.009405891573298315	0.001016157136916563	0.001008890547385267	0.00100749163934879	0.00100341987113203	0.01963599388893507	0.001007524844499765	0.001007769991346005	0.03101066988634545	0.001012299208402525	0.001062388947565262	0.03364791210456503	0.02692847704157037	0.2331663579903659	0.1712864925916656	0.405806616683023	0.001019508369934416	0.00604578323351563	0.001006531741219214	0.03000421682232934	0.001006246904550186	0.001005410870964282	0.001017617912959865	0.06563494136140163	0.04072792457586667	0.001001408023420996	0.001009211551739029	0.1590859651458353	0.001010619173713542	0.001044657657318643	0.003339755654265093	0.003584947812659528	0.001956457213108446	0.001005838415018407	0.001005397476664385	0.001000869423717847	0.001003778272253655	0.1660694300536388	0.00100261149478385	0.001004713265277518	0.02671521045209632	0.001002387298898402	0.04987667272420668	0.001806093540946621	0.1445470661414434	0.4377609355376604	0.5068856661150613	0.001000479641234555	0.001001785470439148	0.2149423267722303	0.001009122803657621	0.3981101546307622	0.001002251878052224	0.001011389022029093	0.001016763467568638	0.6429193490481905	0.4716080655101832	0.001019144763516326	0.00100368501338794	0.2640279123494874	0.001100726437254243	0.001002725328766658	0.001004018834040151	0.0652695673276054	0.1111897215625896	0.001003512088667221	0.001005625213641127	0.4047595755441176	0.4558300409762659	0.00100116837939437	0.001043636366135042	0.001002309045235314	0.001002589027591057	0.001000794822772825	0.001001668003871446	-0.02770620522253425	0.01923227797540958	-0.008946865318411809	0.00496977643554442	-0.05934670755459301	-0.008050154847373973	0.0008678782541015862	0.002358563418987926	-0.7237924544103737	-1.897391652572412	-0.3926756507216448	-0.9332753777093075	0.1256324699963504	-0.347056938324758	-0.9367298398494098	1.258332100537473	0.6945711798003074	-1.071537568157471	-0.02867113705008545	0.1816207042488505	0.03683207714551531	0.01877775320614737	-0.4239957153482827	-0.2495526350267602	0.5319474245983739	0.05649596868957314	0.07119648448359564	-0.1606177090266067	-0.2047009132027043	-2.793955592324803	-2.751673953546576	-0.1770530529221179	1.648899975409985	1.17283024578163	2.408821028431543	-0.6078591461207092	-2.44562794927586	-0.1926641553883676	-3.594317861806163	0.00412661049335996	0.1030777644489617	-0.3439511387856507	0.3000939284127696	0.616108774622649	-0.05979197044538204	0.008161880359206787	0.06605631910455811	0.09019787144219603	-2.503070579237214	0.1045883487126801	0.1134770392279565	0.05859789097549934	0.08205871675788319	0.1720163648327029	-0.0006406840721689809	-0.01248165293264035	0.6461326849537588	0.04804243361188403	0.04147915064008109	0.1075880785613149	0.1046827148703905	1.19410270223911	-0.6750100939100985	1.191488584137662	-1.253419863982072	-2.754216611788524	-0.01614555045914228	-0.04924759747523436	-6.304234015098638	0.007440860209788179	0.3652424117786494	0.09305211444598821	0.01411310804419983	0.01010313548047406	6.007307897909486	2.499494653408174	0.1013046797693586	-0.09732389301398849	0.1330338538636206	0.02949515365632504	0.02916843566960694	0.01228016676748011	-2.430941794053219	0.03917889441102731	-0.01835782000910132	-0.01326559221428666	-1.017282172283968	-4.787166110476926	0.1186663830974508	-0.9527430694046839	-0.08013213058669159	0.02931816973760597	0.03315340895304116	0.03035773257748523	2.795668054290287e-15	6.711929336153906e-15
0.01	-0.06738397604912119	0.01756047712768074	0.1169026411097335	0.182382134667783	0.897556307646987	-0.006540526524192818	-0.2385513818905156	0.001810491216178509	-0.03565817950704092	0.5064150136718193	-0.03438901789612408	0.03312300379694916	0.01182427857376873	-0.04828594414187599	-0.09156600025069708	0.2154302444043429	0.05819714923831407	-0.2154302444043428	-0.0581971492383142	-0.3961557614159353	-0.01222620647860824	0.02672331022367011	0.1384370169325657	-0.181300390321381	-0.02741008606853073	0.1918645390714506	0.06528418445397347	0.5506852080696385	0.936100750793209	0.1432297398683448	0.1162522799335867	0.6213954290715448	0.05158784197919822	0.2256870237653468	-0.4827126145041973	0.03706077131806616	1.749851226259929	-0.02099526857121037	0.05668899746330074	-0.9079320315519712	-1.080672255009543	-1.139101968818061	-0.2020434449549578	0.620644029625945	-2.412426239707178	0.4216434458407055	0.8610648167885377	-0.2984335309033838	2.137784859108402	2.437535334815732	-2.137784859108403	-2.437535334815732	-0.5146547599931163	-0.2652465710445719	0.04052025407388309	-0.6139067545273926	0.174048421928753	-0.3873764140839366	-2.726946818712446	-2.186397665082222	0.03430636880558752	0.3278587926417005	0.9274470112497482	-2.51502319310833	6.181689907685906	0.5395904309223608	0.05251826418504191	0.0556176095805808	0.03464977353621941	0.03591104065010668	0.05397271379472826	0.04402292394398003	0.04910133530273491	0.04247503198858452	0.009838022523181564	0.05629196691757177	0.3185637198438559	0.2933887830072751	0.193054087281279	0.1757643400722836	0.1861290112104016	0.1625463553678806	0.001383805943092613	0.05710131974400702	0.006265565100794383	0.06915075095938665	0.001020471317998087	0.01778106317338899	0.001009207581593846	0.02391921082723737	0.001007499013440555	0.09687773034350114	0.001003282260837649	0.03330125546515525	0.01826440218100935	0.02600252989450649	0.001192711258432741	0.03135686889412837	0.001674780816213724	0.02704187213238286	0.03245197094496557	0.04972351537154583	0.002953967842264853	0.01198752162493039	0.02725289825923645	0.04153084353632286	0.07264288448975111	0.04808781509324828	0.02949475076503246	0.03084286363156177	0.1705474201595663	0.1282139251178954	0.1227426963821586	0.08570095324418883	0.3579577313323401	0.3504022165832974	0.006198263029562691	0.03725288973694571	0.02554128136501776	0.0464791670070007	0.002498017302095582	0.0174447155473836	0.09246104370106084	0.06961538162496135	0.001004972248703764	0.01932843809016974	0.001005834625136421	0.02143696052689996	0.003755279783362459	0.03437294425428354	0.05571778954936251	0.05739593955242096	0.03297680511965826	0.04225169033623722	0.001001283853727892	0.01004032292911527	0.002189794790293901	0.01797827545448363	0.1987532858190427	0.2365667820596599	0.001011337254893719	0.1014441492893196	0.03781830091852176	0.0695612971056554	0.01352298964554605	0.01375834858005868	0.01424146180537294	0.01579348915031101	0.01239995426179575	0.0138908353097189	0.001005490520779099	0.03050493352180799	0.01054740481968716	0.04589182955926874	0.001000721327753675	0.005715232436261952	0.00100309075407902	0.0009169384565900718	0.1560030859004814	0.1556139926812905	0.001093068335631469	0.01315497798592153	0.001088977449843523	0.007263267501203245	0.02758314827454774	0.03053831451393092	0.001001935903641845	0.03698661942285161	0.04652420780718122	0.1244601460946828	0.008788474271969837	0.02975136600330797	0.1387044234348997	0.1315858997660465	0.4217619945010588	0.2824572627462492	0.519946662355165	0.3466856601242507	0.001000394502190841	0.003779043487118779	0.001004689955713217	0.009719323945667943	0.3337683163731884	0.2693830709378819	0.001007465493989116	0.0209653396168647	0.3935320215382628	0.417148306238994	0.001001865193700636	0.01775239224584101	0.001009491822799174	0.009180847101140465	0.001013501400612926	0.01216197575159643	0.4835518874189216	0.4280568447289503	0.3912449026413039	0.2889560781101261	0.001023406576503595	0.01300089936834816	0.001003174263752734	0.004391166937337695	0.2512703281881878	0.2140424397326567	0.004539029711022342	0.02557546690872124	0.001002267969352088	0.004753086369940283	0.001003237471783226	0.01875527252924595	0.09925435737620009	0.1369549522088097	0.1095707651071784	0.1354128536043029	0.001002810695381308	0.001714907359720997	0.001004495803320764	0.005975591368200955	0.3891907623713917	0.2499930513099585	0.5665360767316052	0.6230326198353845	0.001001418325883682	0.01586093682735993	0.014788249708298	0.1133348215430722	0.001001954187398736	0.0319215273315553	0.00100224746298015	0.006110347175886924	0.001000700051463458	0.007291674663565235	0.001001447727882435	0.007135808195686284	-0.02374876330074875	0.01976154314478456	-0.008857619408357061	0.002180923283557451	-0.05771780394835903	-0.009336272219272607	0.0003748008256824426	0.0002684844324943179	0.06151586399168609	0.02940523654791771	0.08072361216948921	0.05316089361529241	0.001056070716771047	0.366494860904108	0.2337096402319883	0.1550412103840062	0.001369694063856531	0.005203159974194108	0.001013214518138363	0.001007085973874904	0.001005529403657958	0.001002640052974165	0.03448011057899119	0.001004503245115329	0.001004561093095912	0.03552896240626019	0.001007681147242337	0.001032463727084284	0.07862025404649123	0.03241014925890737	0.1873006804754316	0.127545609533005	0.4081703677676588	0.001023718255267072	0.003533790561513797	0.001005270003379143	0.1062353937436082	0.001005019332248603	0.001006343990492776	0.001011803022317152	0.05884806477262344	0.03822986938837561	0.001001283485226338	0.001005756363559363	0.2516332487727872	0.001008316738797166	0.0238044887591499	0.04481944888685584	0.04718876510546766	0.04284971945286953	0.001008133168000739	0.03733658967403693	0.001000768815603881	0.001003397993921144	0.1831682375253324	0.001001937491337808	0.001003265981424741	0.03290361102326914	0.001001933906704967	0.09558594939917452	0.001408580055330179	0.1630455288318574	0.4189497391853446	0.4656025713610199	0.00100034548942162	0.001001134444163387	0.107978920672291	0.001007988738603887	0.3916489716437065	0.001002108234267627	0.001008586420083023	0.001013493754197318	0.6220118270176839	0.4533814298110379	0.001018407969705095	0.001002528992969099	0.2706964827630768	0.01420311428049338	0.001002025781592151	0.00100331181397506	0.03313684592475773	0.1087266038376776	0.001003089340878545	0.001004651337566747	0.3817034612170294	0.3885446932167406	0.001000801003435936	0.001024387940832607	0.001001650959134506	0.001001760247094217	0.001000537556770683	0.001001135615043277	-0.02049632389678132	0.02124779020048283	-0.009462385716490196	0.001284041043275398	-0.06359374600357116	-0.01526699352463614	-0.001221527948195424	-0.00494278222270379	-1.42808493572843	-1.647414666473696	0.2904373173249376	-0.3999978043746206	0.9611317312981951	-0.3278679723150889	-0.6010335613435622	2.754664261574001	2.598996651689343	-1.311778400239656	-0.06561200145084267	0.0136455958654967	0.05730495070183441	0.0115626659147445	-1.018333087724044	-0.5817722874835271	0.854297981808684	0.09450070555772343	0.1292643578435015	0.01522438125823474	-0.1004712165220355	-1.638085555707272	-0.5877618276887334	0.0845362818976271	-1.038046572275808	-0.1662324799365645	3.94224803999784	-0.3597855274208199	-1.675226198657878	-0.1006653837559454	-0.5341860515300384	0.002993050447805986	0.1498703794469338	-0.1828576295340103	-0.220239399811981	0.1307671688012704	-0.1804753173785386	0.001400238294438075	4.043543948063513	0.2250327437925835	-0.9813997623032539	1.523821762623925	1.684034735542562	1.489301142118256	0.1524342892965373	1.906591240147489	0.02295739719967101	-0.01696496523590868	0.6145546992690332	0.03005376527343265	0.01764056762041224	0.3242716442328127	0.1224657660707316	1.659110482294454	-0.5941941194417496	1.075241263103332	-1.814324480671476	-3.5697535287633	-0.004904261519154964	-0.08115840429856772	-6.54478849047037	0.008254697718642821	-0.00418049991306573	0.08945780803538553	0.01107891055389157	0.02931092879303726	4.117329179535566	1.666250388157605	0.09461797341655197	-0.08729592051966983	-0.2605987117047383	0.6747568370197188	-0.02063830754179214	0.01268512623678827	-2.620135751485041	-0.0882850509782087	-0.02275829394140834	-0.01687656708824374	-1.610273670587584	-5.252877794474997	0.1464844925700732	-0.7255298264297203	-0.0943068445433545	0.03223369757995141	0.03602944800232932	0.03157458045631212	5.785550915442841e-16	5.399617506152957e-15
0.02	-0.06420529214465061	0.01259343593210763	0.1160666778956614	0.2000562386439137	0.8975565628432597	-0.005890600329844392	-0.2473050898731862	-0.00882861376262362	-0.04716561236792637	0.5030677837967475	-0.02740071411188482	0.008369991435061185	0.01549208671941405	-0.03923748890237252	-0.09351656551539579	0.2392747595158092	0.08573229279870337	-0.2392747595158092	-0.08573229279870341	-0.4013321011239278	-0.01517418644208368	0.02703488233043891	0.1309968538372002	-0.1793053674420947	-0.03131950354712409	0.1618712326652375	0.03876496114248609	0.5514460358983082	0.9386622577686545	0.1491331208914503	0.08737014832072565	0.6848786207137686	0.05557932680276142	0.413821687444395	-0.5093586256331171	-0.193889812384732	1.783736602585449	0.02178432743243651	0.07169149704275012	-0.830305508487002	-1.044007035601257	-1.151553688962499	-0.4937703858773458	0.7534408066060811	-2.504878725418284	0.3042734440319531	0.9482872916509152	-0.1020739459551202	2.658339516866304	2.993437706696755	-2.658339516866304	-2.993437706696755	-0.5074023919289837	-0.3238399994770469	0.02611403004546786	-0.865696659624044	0.2276075138897751	-0.3922703776659682	-3.272107053662357	-2.964684798075645	0.09363722255523795	0.1661514331468453	0.2333615806331941	-3.055944331514211	6.495715630511063	0.1513037662892704	0.06025869488412389	0.0615759614527075	0.03346322901172616	0.0345013236673163	0.07324927064295562	0.05601812491968258	0.0521493240395006	0.0399968793531198	0.00564156401931806	0.05149160141387035	0.3386007467723557	0.3245722181444073	0.2171330854643153	0.2066054619400863	0.1702897903147612	0.1487539358417283	0.001405707887253037	0.0562544590730799	0.00459267852170838	0.06838592486206155	0.001016162198667588	0.0181481098806993	0.001007683193425267	0.02393595254546056	0.001006003440397881	0.08596573776721383	0.001002755385899204	0.02762423106616479	0.02972161475806849	0.03517565540066726	0.001101499459936192	0.0322341578541443	0.001352216172627915	0.02856404775696036	0.03503276646296784	0.05070712666005494	0.002019599400146272	0.01137220729253762	0.01498388110715745	0.02932513905254383	0.08589913501169537	0.04913445882852714	0.03226786860996756	0.03279311174582696	0.167120547110005	0.1143564648752531	0.1147053569614299	0.07997814937589191	0.374541798561094	0.3854574848949308	0.003725903793599123	0.03430263287277267	0.01457887041535403	0.03453324075175385	0.001781734554162539	0.01671555621449745	0.1155407293047334	0.07412351396023462	0.001004650937470552	0.01932729783192582	0.001006340653915091	0.02296210248771943	0.002439322343246974	0.03305177237804436	0.05538594210306778	0.05323854676323717	0.03470561678741822	0.04210892129211988	0.00100124878535764	0.008638041626025756	0.001620807999319944	0.01856760624870659	0.2363364172997974	0.2892145375058373	0.001009241728026139	0.1038610611494021	0.03724500816145309	0.06516277655621154	0.03900961861435324	0.03359852617751217	0.04099497599267145	0.0375150475654253	0.03739994960964085	0.03315733912222171	0.001007402453859734	0.03178071301830845	0.03275935658277657	0.06933285008226586	0.001000715945118288	0.005854409493331999	0.00100313175402971	0.0007299409967489807	0.1700253172212021	0.1613243218129659	0.001049120501574934	0.01355710044230789	0.001047415190970255	0.007571874726559853	0.03165135646449522	0.03456447804749975	0.001001807919608393	0.03819914395902459	0.07926198711569744	0.1427307633372117	0.005161138477561687	0.02561378527351919	0.1522272209279349	0.1426171139447315	0.417716236780529	0.2614701229226946	0.497005232184208	0.3072293321838985	0.001000333380581167	0.003715714267450857	0.001002800155687571	0.00909094101271877	0.2378276128784069	0.1992818062269478	0.001007399038503834	0.02097479992227553	0.3918299445308003	0.4152503251444893	0.00100194166122177	0.01865974739887209	0.001008271859020065	0.009286559563566502	0.001012581688334616	0.01237508295048348	0.5218165062119706	0.4551506675565946	0.4077288270522395	0.2999316360775034	0.001020799835932607	0.01404082547529126	0.001002540518969036	0.003647892085680116	0.2593281744067466	0.2089589629363844	0.01273492935098407	0.03413436724871729	0.00100195567808591	0.004723581247477022	0.001003075089795512	0.01885675225246355	0.06357698072359277	0.1120088579386634	0.108663225336488	0.1339484886462904	0.001002826065462705	0.001459873462127186	0.001004297647303044	0.005785766912319677	0.3828487935120107	0.2311954965263432	0.5031023500601892	0.5683724204812985	0.001001018951846569	0.01754954541557316	0.008258929425728794	0.1072965476850079	0.001001624199368343	0.0310408274819164	0.001001781298836032	0.00650286949898117	0.001000549941585369	0.007733328982430438	0.001001148689161313	0.007525057000309099	-0.01891334712803557	0.02145949626826252	-0.009426687352470747	0.0001684997824903915	-0.06294218456110118	-0.01578144047336442	-0.001418758919521089	-0.00577881381730671	0.0766449981290751	0.03404056916364087	0.111561074521038	0.05809832721994993	0.001008197071321541	0.3898875177599504	0.2791867887765181	0.1349511488803624	0.001472139053059442	0.001000428375089983	0.00101027189936016	0.001005281400364539	0.00100356716796713	0.001001860234816304	0.04932422726904732	0.001001481645730899	0.001001352194845811	0.04004725492617492	0.001003063086082149	0.001002538506603304	0.1235925959884175	0.03789182147624438	0.1414350029604972	0.08380472647434442	0.4105341188522946	0.001027928140599712	0.001021797889511991	0.001004008265539061	0.1824665706648871	0.001003791759948983	0.001007277110021441	0.00100598813167444	0.05206118818384523	0.03573181420088457	0.001001158947031679	0.001002301175379697	0.3441805323997392	0.001006014303880785	0.04656431986098117	0.08629914211944659	0.09079258239827581	0.08374298169263063	0.001010427920983099	0.07366778187140947	0.001000668207489925	0.001003017715588634	0.2002670449970261	0.001001263487891766	0.001001818697571962	0.03909201159444196	0.001001480514511535	0.1412952260741423	0.001011066569713758	0.1815439915222714	0.4001385428330288	0.4243194766069784	0.001000211337608695	0.001000483417887625	0.001015514572351601	0.001006854673550154	0.3851877886566509	0.001001964590483029	0.001005783818136948	0.00101022404082601	0.601104304987177	0.4351547941118926	0.001017671175893828	0.001001372972550259	0.2773650531766661	0.02730550212373253	0.001001326234417644	0.001002604793910741	0.001004124521910062	0.1062634861127656	0.001002666593089869	0.001003677461492367	0.3586473468899412	0.3212593454572151	0.001000433627477503	0.001005139515530173	0.001000992873033692	0.001000931466597377	0.001000280290768542	0.001000603226215109	-0.0132864425710284	0.02326330242555608	-0.00997790611456858	-0.002401694348993625	-0.06784078445254932	-0.02248383220189831	-0.003310934150492434	-0.01224412786439551	-2.911609471838581	-1.415184490804589	0.8867696114462241	0.1150093355878531	1.366163958090775	-0.1395792644723479	-0.3777799907085102	3.328228034500815	3.382388841529767	-1.425642759524598	-0.1040015861111564	-0.1690670758931067	0.003769704060640171	-0.01072670244879673	-1.074344421020129	-0.4815607227894113	0.9410628355043843	0.07064741524938896	0.1727384742457229	0.1795841574237371	-0.02786167597953835	-0.8672233054402749	0.6412786300595877	0.297390885803077	-1.335135947510886	-0.8729349113364309	2.587431736481752	-0.253976632752347	-0.6757859732618172	-0.05246645696081785	1.21778587055241	-0.004237220442943647	0.1468570163713764	-0.09329927080003707	-0.5853724440223887	-0.1202702857456592	-0.05974539902489486	0.1408313854142491	6.179002254001856	0.238046030640117	0.01398057197126589	2.344445472933106	2.541413850604915	2.252798665806577	0.07870395963729686	2.60970221424988	-0.003457478636887534	-0.02023177657092962	0.5164180097624	0.05803185181760712	0.05413665602094029	0.4689622329963299	0.1159972059424769	1.969191906983651	-0.1773108028245546	1.165403098746669	-2.384678361375149	-4.308756382020953	-0.01058130438137822	-0.03080797652515387	-7.613488748891317	-0.009448871009258871	-0.3757781804644925	0.09324316676003949	0.01046735570494463	0.006268868760193189	1.116252370959608	0.4680322218000318	0.1184544441534568	-0.05817727016914474	-0.7764697216050437	0.9804241730988179	0.03177374980961728	0.006514965037962776	-2.281033781269699	-0.2023557294756679	-0.02846642911807432	-0.02120848051316602	-2.138431709584338	-5.671276595916025	0.1946241496793183	-0.4788866175288182	-0.07650343876117255	0.04849507536234582	0.05498060151457707	0.0489719308948725	-1.638557871201718e-15	4.087305676152008e-15
0.03	-0.05891449517217139	0.007080346626288927	0.1136082025321526	0.2180288721418157	0.898023896450055	-0.005169966758574908	-0.2549137661371387	-0.01947216764521693	-0.05826781148299162	0.4953206053400976	-0.01969761242615829	-0.01675820049388165	0.01765292114419079	-0.02897211673315234	-0.09420487870947755	0.2692213540971493	0.1138394998834359	-0.2692213540971493	-0.1138394998834359	-0.4058742392144059	-0.01871137281092575	0.02732249663347936	0.12136472324738	-0.176626158821054	-0.03522526649703833	0.1265705262253654	0.01288105174933613	0.5517289242462496	0.9388882605430283	0.1476199475931175	0.06358265676393758	0.7504028727939842	0.05701946628563272	0.6285720557774178	-0.5995422543640569	-0.2975687565445045	1.807287074496642	0.07145482801951056	0.07297680180269647	-0.6533185161010922	-1.090468898475735	-1.071486544693698	-1.032411675697848	0.7998105437950132	-2.502257192969671	0.1391132683822503	1.108012736560002	-0.03610830743801186	3.359064109187996	2.605894465110366	-3.359064109187995	-2.605894465110366	-0.3862088793902106	-0.3815415629743328	0.0327774617369708	-1.052026651522643	0.3084802488672567	-0.3865807129282016	-3.783840986312221	-2.337003978623168	-0.05650579039776921	-0.1298239444009077	-0.5396469193368562	-1.803158434730108	6.540460301378766	0.1865769968991649	0.05855819208852221	0.06177027584954389	0.02959822442423918	0.03279045930950716	0.08363441916198694	0.06204030655280189	0.05320054165709995	0.03842745505738829	0.003386753108780608	0.04839917894874925	0.3591416809462208	0.3535251191288434	0.2433106999511127	0.2337004213067049	0.1504879639303523	0.1321419890774083	0.001377560109005745	0.05487609583163761	0.002893862512190809	0.0673661706071785	0.001012947117905821	0.01805989579482714	0.001006263297710099	0.02377428168417396	0.00100456234309001	0.07670827475927951	0.001002183870152799	0.02373607701747004	0.04028320999973562	0.04283814087611376	0.009580533460482413	0.0407813395434851	0.006224624138878264	0.03618894641816725	0.03355576957898049	0.04913148781739008	0.001522287383254445	0.01128113743864856	0.008273906203415168	0.02218300383091665	0.08810251632755484	0.04785528818570243	0.03054025031532099	0.03182184715479758	0.166227564130734	0.114266104329573	0.1081821756376313	0.07617770279460057	0.3904809014179548	0.40892025160046	0.002406804680151019	0.03186166978131501	0.008068534254999296	0.0286295842938724	0.001400803983514546	0.01634179645292832	0.1233635080601278	0.07163167104136384	0.001004645635701681	0.01926941135903031	0.001006272434918582	0.02436099166566252	0.0017382575162335	0.03247189335387595	0.05616523600936967	0.04912754487065098	0.03674734481815738	0.04227214926025851	0.001001115261505651	0.008129470950434732	0.001318363393408718	0.01978599800388361	0.2791064131286058	0.3377879589979264	0.001007473845557874	0.1053604537042211	0.0358982051362858	0.06149816966690374	0.06282453391600054	0.05311400163091108	0.06598082159312897	0.0588478437217189	0.06070065497376643	0.05164496724260764	0.01492737790565882	0.04764203132171797	0.07364533712913816	0.1078617697657318	0.001000850744354653	0.006013870639296545	0.001003863523085899	0.0005176711860877941	0.183655394505436	0.1646142186744351	0.001025658255147005	0.01404584202513662	0.001025076998592354	0.008000595698835421	0.03668556419744238	0.03979988585390774	0.001001932876419943	0.03942714215746521	0.1128341657742901	0.1621701773447158	0.01134218756886391	0.02901187962381991	0.1679686531758087	0.1549329580162446	0.4040519174221844	0.2349343336719096	0.4647691412356751	0.2612412363434793	0.001000279897750886	0.003691769055007873	0.001001666679505718	0.008552757241065441	0.150439975533757	0.1299893889462928	0.004240952471379165	0.0239470401532681	0.3854327136231623	0.4076784017224799	0.007677168461358412	0.02721900644466512	0.001007446470452107	0.009474283097397609	0.00101351190792412	0.01259700327214051	0.5270837259792359	0.4499980308546805	0.4056186762893261	0.2979090014818548	0.001017947506038259	0.01514683362270614	0.00100200472136117	0.003131530262485928	0.2629298000039796	0.1974436118694086	0.02461533992834936	0.0462830800869774	0.001001719810665125	0.004828543075718551	0.001003272587623395	0.01892245421417846	0.03551737868853991	0.09448457603027567	0.1079012954479523	0.1321218966438271	0.002415553891443838	0.001801323618170325	0.001011705588469426	0.005563888161001225	0.3659801855645192	0.2075690780169766	0.4419147585971222	0.5097736909002029	0.001000753413477653	0.01970117702123885	0.004743326195080376	0.1030101629574443	0.001001358490388387	0.03032293774512398	0.001001346978627125	0.007021431731644841	0.001000411823845391	0.008323579441294648	0.001000869994406429	0.008040601627722741	-0.01298591010618277	0.02278845371447566	-0.009964814301466132	-0.001907756783585036	-0.06516861301752015	-0.02234090294326113	-0.003164990797344796	-0.01026384546796819	0.03885434622384738	0.01752379648810162	0.08472272685989132	0.05138803339200685	0.001007697118208631	0.411510957013421	0.2991768573997366	0.1050301266907013	0.001243367700375178	0.00119690679489597	0.001009033576613559	0.001004366156940647	0.001002635721234077	0.001001359713568873	0.05538163957676059	0.03343393406551422	0.0201139262664473	0.02479553201001841	0.001003285524506079	0.001002192886016173	0.0623202729432588	0.02053766714748166	0.1851041412333017	0.1116868109465531	0.4365616884623665	0.001018716312507648	0.001020902142079944	0.001002998908743357	0.09174201720687906	0.001005357900462763	0.001005291333777258	0.001005202322406257	0.06148496648028001	0.04204853702396685	0.001000821779330514	0.00100366256717913	0.369810586033275	0.001005312260361051	0.02378447935305488	0.09657231408011102	0.1016414018132934	0.09336570006891595	0.05426852489056228	0.167800729242036	0.001001264155884483	0.001005985003477699	0.2108412153386116	0.001001217066277585	0.001001834261048492	0.04550118271566121	0.001002555674087627	0.1743651137962501	0.03229351838238342	0.2028331824362833	0.3510457014740639	0.3608802268910582	0.001000235156472093	0.001000490216826315	0.001009604476252019	0.01323205125807299	0.3597092119320771	0.02633312230551706	0.001007267466994503	0.001018080898772279	0.4830464673311312	0.3701964123072977	0.001012701145679599	0.001001509875058106	0.2627239322739244	0.04669766119131588	0.001001599668027957	0.001004217024447236	0.001002910197920845	0.1072985132837496	0.006333092822494168	0.001032730269329125	0.3049164156266714	0.2847490338594725	0.001000513837294502	0.001006786219455634	0.001001157362351047	0.001000864135793713	0.001000257765953467	0.001000560285133109	-0.006818047112495803	0.02373753219182709	-0.01049246779997229	-0.003588863297350476	-0.06525730432588708	-0.02878602200626723	-0.004794467992682882	-0.01316465120147745	-4.207837803638308	-1.257437752271768	-0.8130797298234662	-0.4676959115473834	-0.07349403600885249	-0.1889827552969083	-0.2491608379275501	2.63686610124055	2.262587115626725	-1.889040044939039	-0.1671162192543774	-0.0482364018089627	-0.01638948417337169	-0.02169411231643378	-0.8120152463559221	-0.3254687633418502	0.6266674550038047	1.494157167926419	1.255762822630404	-0.4723531391724717	0.00632910018804693	-0.5622931149663469	-0.8249140888605453	-0.4581813171589788	1.012349940863084	0.03623723015106382	2.446653400210963	-0.2255467276021945	-0.4867217165253115	-0.02535451061946509	-1.442543757815511	-0.007271090431507818	0.135337523392355	-0.02920288343000658	-0.2337820504139851	0.1343477631419924	-0.05314221396110132	0.120846950473346	3.986990042874029	0.07098020945950088	-0.7002575715107601	1.605323313986422	1.764268354697717	1.496445147254846	2.789918529564002	4.888447005661088	0.02554203802206154	-0.02191484048525248	0.1372953326731403	0.04597045577586476	0.03963075835363848	0.5676432076559523	0.1291993547257862	1.900700905972238	0.8008709894425875	1.293002225066416	-2.910710346278779	-4.847623969521831	0.003507556306623427	-0.06239100199683601	-6.069354560905784	0.5452971616506047	-1.171391833543628	1.504535153792924	0.02203447500228016	0.02979580782107267	-2.105942626206297	-0.8718967033230827	0.1080408180244728	-0.04511219562387047	-1.523171738881097	1.410376386133813	-0.0003132291573716211	0.006428003958932694	-1.226078438690335	-0.1700983349818487	0.08429879139196457	-0.02325349658303297	-2.577626048299591	-5.980246613562472	0.239723190965911	-0.3709605669192106	-0.06722923397232305	0.05709115351076889	0.06541716643793476	0.05656696324006891	-5.586057426339243e-16	1.94188343705711e-15
0.04	-0.05194916405458209	0.0004769304681577315	0.1101200328402217	0.2361319196838808	0.8989811080855111	-0.004420232601958114	-0.2596092356311599	-0.03075329488330456	-0.06864735147466386	0.4828846228778873	-0.01115188297086879	-0.04130510307631986	0.01849874863614752	-0.01701272228382739	-0.09424912395568852	0.307017735895295	0.1374079971981228	-0.3070177358952951	-0.1374079971981227	-0.4087599517761895	-0.02276390347522267	0.02771780418865625	0.110130376943076	-0.1731308416937454	-0.03900508781790814	0.08627827789899054	-0.01047325639135376	0.5499269953417031	0.9358883175579897	0.1382671689239713	0.04927489052838919	0.8143143370582789	0.06030792407303045	0.7487285164664002	-0.7274239960956145	-0.3998286780691662	1.809819411418075	0.1197599331647698	0.07751161411221223	-0.2476641545007842	-1.171521706700096	-1.007021864283916	-1.4315311869894	0.9219663605186701	-2.388620856117361	0.04127205745908932	1.287091747672641	0.02673964361939624	4.228296960227464	2.085695752687608	-4.228296960227463	-2.085695752687608	-0.1761172861898374	-0.4269088585680534	0.04765268047264802	-1.186139802520791	0.3908292151434178	-0.3670820518575028	-4.270415430962868	-2.458764547583639	-0.3233262279423027	-0.4790377187358093	-1.334559493529507	-1.159999267266267	6.173158067326852	0.5209674271945749	0.0402419927400235	0.0460109069013486	0.01963482065848383	0.02493713134841473	0.07761868283752418	0.05631291610866693	0.05070595426992625	0.03592368103472251	0.002246486622579847	0.04633925794308006	0.3797638074202989	0.3807998189463014	0.2666640567176854	0.2563768859292763	0.1260945920039487	0.1111272659109545	0.001249105675274319	0.05300323154645118	0.002135172848020137	0.0671541442913712	0.001010720880156031	0.01792078093846587	0.001005095850718782	0.02350033744897365	0.001003376195633462	0.06902809152431165	0.001001647869067986	0.02052688227148156	0.04857743715018382	0.04841366840912134	0.02945246445230463	0.05922466611882574	0.01800773141998076	0.0517497355022636	0.02552823589090793	0.04170723961229116	0.001273226046548357	0.01143241719602517	0.004804512611824642	0.01805748923159307	0.06224944100613994	0.03408015044659519	0.02132994376623194	0.02429873513964785	0.1824726109829596	0.1285091857422788	0.1159265539556556	0.07917072668037123	0.4094993903339608	0.4412211888108853	0.001738453299477682	0.02996508347946846	0.004705288516691013	0.02516327845703033	0.001209553469900344	0.01614708569676422	0.0894999043259302	0.05074485273414578	0.001005426450470509	0.01918325569994426	0.001005244956949605	0.02571718703906887	0.001386232190977971	0.03233718772151836	0.06084353766016732	0.04862382343657472	0.04077535108080994	0.04442451423033188	0.001000879863754677	0.007351727789447895	0.001167660659446802	0.02134454495521735	0.3144897913516536	0.3779804983324791	0.001006239142467666	0.1054636199213085	0.02436453400614215	0.05209051269243796	0.07977296157747082	0.06663846638203555	0.08379234168022971	0.07358287414025784	0.07708407440726964	0.06412060584700346	0.04702175558630071	0.08150626017997724	0.1344774301683603	0.1629490958598434	0.001001216235698487	0.006169096857621789	0.001005713611804741	0.0002977910885644333	0.1959248325210164	0.1639849078692628	0.001013908457669176	0.01460158937837969	0.001013920069683728	0.008524954292021944	0.04231601848933231	0.04570781978803327	0.001002533175689257	0.04077506947314397	0.1446930973506275	0.1803849816857604	0.02951436652032539	0.0405100313935282	0.1855528751705601	0.1683818886362693	0.3788922245385397	0.2034912988471805	0.4223024239607847	0.211101629124283	0.001000265085530693	0.003740171281862648	0.001001103628895256	0.008131876488955402	0.09010092284833002	0.08140751793550985	0.01188379196967247	0.03070874804414447	0.3728334047461196	0.3911667818814917	0.02331810746179722	0.04646898070261783	0.00100777617328223	0.009626391542433664	0.001017907108457314	0.01280461135190303	0.4948944526846346	0.4138485567351909	0.3833356694653753	0.2825069507631754	0.001014035799738242	0.0163075144896844	0.001001805444245693	0.002745306150119172	0.2600809507819356	0.178564103216943	0.039780792000821	0.06156305480300636	0.001001738723176057	0.004926679764408571	0.001004177809178054	0.01898136386623797	0.01953047591279496	0.08744217239920694	0.1078917185474119	0.1304038086673565	0.005770893279631604	0.002896695911271896	0.001029940904974816	0.005318972444009142	0.3367705646502132	0.1798274944401392	0.3867396539313075	0.4501319423448619	0.00100066083734345	0.02242442962512979	0.002955256421465473	0.1000259315679178	0.001001307989997584	0.02969314829497214	0.001001096246282459	0.007682168216004178	0.001000331532081442	0.009088625834782533	0.001000709236514166	0.008704995638154727	-0.006697834126543441	0.02354759270739448	-0.01048723107473416	-0.003391288271181325	-0.06418843575188504	-0.02872885030280598	-0.004736090651413005	-0.01237253824291001	0.001063694318619647	0.001007023812562363	0.05788437919874465	0.04467773956406377	0.001007197165095719	0.4331343962668917	0.319166926022955	0.0751091045010403	0.001014596347690916	0.001393385214701931	0.001007795253866958	0.001003450913516756	0.001001704274501022	0.001000859192321441	0.06143905188447388	0.06586638648529754	0.03922650033804876	0.009543809093861887	0.001003507962930009	0.001001847265429044	0.001047949898100175	0.003183512818718945	0.2287732795061062	0.1395688954187618	0.4625892580724385	0.001009504484415578	0.001020006394647904	0.001001989551947656	0.001017463748871027	0.001006924040979159	0.001003305557533075	0.001004416513138076	0.07090874477671479	0.04836525984704913	0.001000484611629344	0.001005023958978565	0.3954406396668109	0.001004610216841317	0.001004638845130138	0.1068454860407754	0.1124902212283111	0.1029884184452013	0.1075266218601415	0.2619336766126625	0.001001860104279045	0.001008952291366763	0.2214153856801973	0.001001170644663403	0.00100184982452502	0.05191035383688046	0.001003630833663718	0.2074350015183578	0.06357597019505307	0.2241223733502952	0.3019528601150991	0.2974409771751379	0.001000258975335492	0.001000497015765004	0.001003694380152441	0.02545724784259582	0.3342306352075033	0.0516642800205511	0.00100875111585205	0.001025937756718559	0.3649886296750854	0.3052380305027028	0.001007731115465338	0.001001646777565953	0.2480828113711827	0.06608982025889924	0.001001873101638269	0.00100582925498441	0.001001695873931628	0.1083335404547335	0.01166351905189846	0.001061783077165883	0.2511854843634016	0.2482387222617299	0.001000594047111501	0.001008432923381095	0.00100132185166839	0.001000796804990048	0.001000235241138391	0.001000517344051108	-0.0003496516539632132	0.0242117619580981	-0.01100702948537601	-0.004776032245707326	-0.06267382419922486	-0.03508821181063616	-0.006278001834873329	-0.01408517453855939	-5.002395924098443	-1.201603184349104	-2.303967057560028	-1.113483385068792	-0.9837504573600632	-0.3264492098592047	-0.1712796988180991	2.99258780110522	2.498689892720328	-2.306198039951361	-0.2029017948599502	-0.007521488078141122	-0.006410450037182144	-0.0331813772315416	-0.7588884664268332	-0.3457688622481562	0.5236712470166209	2.04987639244937	1.759916558823635	-0.9901377150629826	0.02060824627361581	-0.2638991809795604	-1.857914789197	-1.012978599020894	1.531552444166257	0.4857591820759702	4.355065837460748	-0.1451012748300733	-0.188315849053989	-0.01665665587978334	-2.461209207117043	-0.009891057425460365	0.1383182554640354	-0.004264592437737698	0.1360836476795909	0.2775571146412885	-0.1135798961040581	0.208862424645593	4.502825822494571	-0.04119923690619611	-1.134629445060299	1.146243332478226	1.221860703053973	1.050400762608565	3.679286070607327	5.921383496379035	-0.004304464164422232	-0.02175383394335246	-0.2674235235659074	0.07143300590047394	0.07326418020313252	0.6034674585399196	0.139983029390196	1.724269973691848	1.442700681056914	1.392020408449017	-3.366127476163977	-5.139058657776388	0.003888183478420341	-0.007347372616514288	-3.471379494916926	0.7484446609675216	-2.163717464260244	2.231386209191991	0.003344337946084326	0.003406420381380428	-5.083115112555534	-2.207851002806102	0.1293889880665973	-0.03214972800365688	-2.249301238703003	1.606676548652652	0.03040872189933405	0.005156503258651717	-0.1846581258058995	-0.1806549242771139	0.1223179982936292	-0.02581587364786266	-2.96146472307851	-5.879880390765075	0.3089483493243517	-0.2184559499213698	-0.05888338143281396	0.07692992570148077	0.08993978843931241	0.07874180749854014	6.616470281174353e-16	-2.389903088077443e-16
0.05	-0.04438067164630523	-0.007102900297523931	0.1056702140572631	0.2541470438325925	0.9003806999809806	-0.003609174269328625	-0.2590941168322166	-0.04248145588739813	-0.07802471820124851	0.4677134122102815	-0.001499057535036956	-0.06385192884042186	0.01875179534398506	-0.003758333107846744	-0.09372744578604898	0.3541759918367993	0.1567291717278639	-0.3541759918367993	-0.1567291717278639	-0.4092899693306551	-0.02712090764257517	0.02824226869506372	0.09773451560862617	-0.1689845497953188	-0.04249111856059625	0.04136983145196413	-0.03491513569787252	0.5453596505790405	0.9295645905937523	0.120558025658912	0.03835188093105014	0.8712985584532998	0.06450062025507798	0.7596601827125695	-0.7780210204147271	-0.4874688985118521	1.791155226996666	0.1586617173330375	0.08486445706410826	0.3572309862807495	-1.164679759307352	-0.8576795775675503	-1.585346916974061	0.9989297754059372	-2.101958006005241	0.008376635408788859	1.349000682640241	0.07680283867563888	5.198873830374137	1.812969807571553	-5.198873830374137	-1.812969807571553	0.0638559441667093	-0.4421088840576438	0.05374113164389474	-1.290348690908955	0.4333664697810618	-0.3284163410848594	-4.689618838821031	-2.305092924053656	-0.5627868289090757	-0.7676276615074433	-2.18052248896327	-0.9834325206319552	5.041322458637343	0.3462064008650005	0.0221051205288347	0.02926233303879795	0.01075569757123807	0.01687223540921489	0.07003207825974954	0.04979196869405343	0.0461871871209301	0.03252490959211478	0.001640160378363905	0.04481936492546204	0.3882722123372881	0.4067769837734322	0.2830699362166482	0.2790142291973694	0.105529808861791	0.09314984100160396	0.001134774067356927	0.05096900378567805	0.001748523270464595	0.06713778164842327	0.001009592878320586	0.01786636133011998	0.001004406441501107	0.02326702980624852	0.001002522795810323	0.0622721703495682	0.001001237527559957	0.01777689746882426	0.05403421099570307	0.05213373522118746	0.0479365860343644	0.07637551336106391	0.0372821578226029	0.07480655327294292	0.01690585547196758	0.03342594936945778	0.00114117488180753	0.01165233926906212	0.002951708731633963	0.01558650461072614	0.03477063818350912	0.02023049264876383	0.01244104116054176	0.0167403107601054	0.178463817777823	0.1388030189498591	0.110531045777659	0.0823877430363953	0.4178154229315995	0.4637867250736672	0.001381645770945263	0.02857147924653754	0.00290892545423033	0.02294652305348207	0.001107898931804867	0.01603794741582506	0.051140350639455	0.03112164500571883	0.001006060535975902	0.01909321172549398	0.001007245599464057	0.02710320649341352	0.00119928407263632	0.03240671553853171	0.06101608692854036	0.04860380965421963	0.04181728252257325	0.04497840000384373	0.001000682410415345	0.006692086314358235	0.00108804371238368	0.0231485947768553	0.3423656613721203	0.4178749569694147	0.001005596659126218	0.1049800577085249	0.01330594677562896	0.04288218687844532	0.0936213161189175	0.07765076869665979	0.09851296470902489	0.08542508069807711	0.09035810698585658	0.07415629249904634	0.07916053321353926	0.1130366346763433	0.1841251773238218	0.2093336740772712	0.001001585799089327	0.006256681924012839	0.001259587983189042	0.0001413721478330044	0.2025420035693957	0.157824070167454	0.001007706282945766	0.01527680237384747	0.001008050045685799	0.00922027626075228	0.04715246166697556	0.0506942314701834	0.001003052710527078	0.04221307260434629	0.1671152602490546	0.1946884448725193	0.03776816493603079	0.05266188253752804	0.1891518071715091	0.1804779555622937	0.346983675927246	0.1690302234623638	0.3749356455646835	0.1602013554166588	0.001000265832757439	0.00387499023856494	0.001000841321975361	0.007962343559152861	0.05149546564447174	0.05265588026449865	0.02748499325844941	0.04326822038642124	0.3549160662861928	0.3660380752783249	0.04745084778511174	0.07503555395428341	0.00100919448890134	0.009679778805291923	0.001024260969832425	0.01294217069076535	0.4572338488703143	0.3553730878019734	0.3590385915324165	0.2557150459796158	0.003232962193425773	0.02003828949295726	0.001001835414597088	0.002644576836571075	0.2492865442024088	0.1536643049344772	0.05174981041112858	0.07350529447280922	0.001001940547768433	0.004997403360644927	0.001004947457736229	0.01903809732689165	0.01069712738870592	0.08694037273131261	0.1084660876037965	0.1287368473141973	0.01092318338907252	0.004379658323051599	0.001865955684769712	0.005598047931718144	0.3048594169581709	0.150011689450474	0.341186962294429	0.3952747067328338	0.001000669308105036	0.02586953842034323	0.002003613680952658	0.09832309064515971	0.001001423373756858	0.02916316245845925	0.001000932354133872	0.008493834981268234	0.001000279308590839	0.01004873985498411	0.001000604374452399	0.009536205660452391	-0.002719809238340248	0.02340191841056985	-0.01117285328259624	-0.003288947586638473	-0.06270071413717894	-0.03461221417606883	-0.0062240792190183	-0.01269337496488742	0.001055607113424294	0.001007348051333791	0.06199392598005827	0.03727177482322911	0.001006535847269418	0.3820370805401011	0.3094479039048044	0.07605625154243438	0.001016640724524477	0.001303522991704541	0.00100894667103497	0.00100389041291005	0.001001575802875405	0.001000769297488883	0.06008683008124568	0.07290762063364666	0.07644903610039594	0.005317610413827251	0.001003755368846661	0.001001739578588106	0.001102370417165138	0.00215872184633142	0.1206895584321973	0.07029137315339955	0.4116911078592665	0.001009517799178967	0.001018026118970532	0.001002091221170113	0.001053041656189632	0.001006548141116435	0.001014422825457619	0.001004588890573708	0.05285802812467699	0.03848944976154513	0.001000470425396229	0.0010052521983353	0.4007873554272059	0.001005196934704649	0.001005781967423019	0.1169756340716227	0.1238238303680674	0.1125322634881995	0.1301398407496121	0.2611334361640495	0.001002063705443015	0.001959646221698239	0.2069609703659037	0.001001320144209115	0.001002018249772473	0.05386714343681512	0.00100356168636353	0.1974063134726715	0.03310727112050052	0.1692294026768556	0.2605831401541318	0.2498473311916137	0.001000273070231284	0.001000628699838519	0.001004821395742198	0.06138670764785748	0.3023495367517762	0.09628198350369009	0.00101229450727426	0.001035049978285617	0.3766748419741144	0.3099990275190699	0.00939870082352812	0.001002052594885523	0.2126583482559446	0.0661623188312693	0.001002385351001408	0.001005680021965011	0.001001765701881199	0.1101080297375376	0.02047602522661023	0.004155468057715855	0.2313862624365533	0.2428206921080086	0.001000749258678507	0.001006743337787299	0.001001730940529962	0.001000732176913187	0.001000216263893621	0.001000476552860824	-0.000637910417659651	0.02260836927553593	-0.01199113452838848	-0.00199693917486831	-0.06123450447281518	-0.04011477994163549	-0.007668929693866093	-0.01190077202791695	-5.59689466384436	-1.234377825570724	-1.166357529430901	-0.554296623536648	-0.3831432241522008	-0.3623284396412548	-0.1357549700215148	1.924360650630517	1.825117292697053	-1.349188115119656	-0.2028695016927747	0.003159506814464056	-0.003780598771676775	-0.01401813387396691	-0.5868042840646657	-0.209649997734218	0.238929065607482	1.403780434606669	2.742247760055951	-0.6992427802738589	0.02364465561837897	-0.2177584930706114	-0.9873477567070222	-0.5468045661261614	0.3389889471991194	0.01535151506825177	0.236857879068431	-0.1278695824232054	-0.223249101841328	-0.006716374282839506	-1.502014253118753	-0.008792909190950512	0.1411134734375498	0.01519237719800545	-0.1795544599446639	-0.1580615935908273	-0.02592961973214082	0.1678800928147869	3.167473828758481	-0.05144802287965881	-0.7246758389251534	1.062077157091019	1.150498046897241	0.9611724252907869	2.670978974153692	3.378490758697287	0.01412027553543684	-0.01078206967662374	-0.9345917180981094	0.06913703255400569	0.07162238802025171	0.4113971032970601	0.1452176499704089	1.091488984623123	0.8007112923885241	0.8787405457803977	-3.46132991221314	-4.955677964997022	0.01965053690884153	-0.01678634157345	-2.290383663289917	1.654233300882751	-2.815157628102455	3.386027886558103	0.004863644018563718	0.01739275462778797	-6.263967405131912	-3.014795498348124	0.5830249596411394	0.007099646726368599	-2.670090087398782	0.8346004463620359	-0.004646328629789572	0.005513216390164329	0.1048795430824488	-0.1553047588436881	0.165395780454391	0.07181613270868153	-2.932775588747122	-5.033187454812432	0.3823125494571378	-0.1177809783405511	-0.04696464223797464	0.08668213581957349	0.1036442099756913	0.08929232303756471	1.784113339019562e-16	1.852074006285623e-15
0.06	-0.03686215604985877	-0.01487306720761693	0.1004239784701986	0.2719140203972628	0.9021244078602498	-0.002719655367666475	-0.2523337544657192	-0.053858275373226	-0.0855855049567056	0.4515249651295597	0.008633333512414635	-0.08296853738246869	0.01864706837024216	0.009671583271322523	-0.0927289302148311	0.4109056045487928	0.1743560064357725	-0.4109056045487928	-0.1743560064357725	-0.4076079895154508	-0.03155841933948839	0.02872264503824218	0.08437707859413549	-0.1645647661932988	-0.04553925952769641	-0.007080998485002025	-0.05408474707909769	0.5392183766771051	0.9208973645797761	0.09519165255508716	0.03042964274714198	0.9114935111702259	0.06780474392333062	0.7387331541002521	-0.7654912249778715	-0.5591120388903525	1.760189894609803	0.1885831299246085	0.09320372791874436	1.001384559009972	-1.101253403046938	-0.6437058700584234	-1.634978469612667	1.017879482842607	-1.702577411706329	-0.03028267886584579	1.322197188311398	0.1221071239353032	6.14256831432533	1.746827788321102	-6.14256831432533	-1.746827788321102	0.2662821877437221	-0.4430103644810733	0.0388350478275272	-1.37845493852895	0.4455275558625064	-0.2795040967389423	-4.97889212895079	-1.404310962524917	-0.6381120557968519	-0.9477375286924443	-2.866005461282626	-0.5598449845800892	2.815304331707886	0.3432529244356013	0.01220329302615417	0.02027156002311563	0.006116110275361758	0.01275518246237244	0.0675565418001169	0.04739596765383187	0.04029399556080727	0.02849664502231914	0.001335863432828054	0.04356303723632994	0.3774777023895786	0.413717341685103	0.2902290573290735	0.2888060024191926	0.09352511820652885	0.0829454801445436	0.001078624277421692	0.04896732662463412	0.001509886380411402	0.06719554537417756	0.00100960514586763	0.01785902642023875	0.001004281769940744	0.0232092151202847	0.001002032042712086	0.05740183553216221	0.001000987490762615	0.01622544432777893	0.05635340890599432	0.05356398872548868	0.06066747162610232	0.08777002238312727	0.0641072467840359	0.1044107059982572	0.01029742471210804	0.02705993507141161	0.001075261063569915	0.01191068005408505	0.002016825495514135	0.01395310437264511	0.01917742375319964	0.01282657558569851	0.007280082268546151	0.01240067803235439	0.1331583931228234	0.1315244596832474	0.07759376823728908	0.07663190550052425	0.4072824314254498	0.4475346756717095	0.001203006023769536	0.02752269161766358	0.00200181834048434	0.02133401901648995	0.001057121483714171	0.01598185073161197	0.02837994798695392	0.01993292938076266	0.00100618937647378	0.01899389408415198	0.001013806779540225	0.02858401326847311	0.001105852452543018	0.03258147969263165	0.05292651852459893	0.0442433731218003	0.03776697579374674	0.04143764968547711	0.001000576637359639	0.006681510978439723	0.001048352909961016	0.02502079787416884	0.3622895434620605	0.4351581333849672	0.001005569083616248	0.1045159631191328	0.007467003690686597	0.03724419349019667	0.1056198160160226	0.08799721005674388	0.1115037963145879	0.09667118384594979	0.1017888901870649	0.08343277150263478	0.1056946430284171	0.1358096425728072	0.2121293370218003	0.2309780832656043	0.001001872338905831	0.006297478330189642	0.001861489117522286	5.710738555829043e-05	0.2012370614522535	0.1458961194812554	0.001004681462725719	0.01609487881667871	0.00100520069018392	0.01007384554197334	0.05062994362757112	0.05428740636211442	0.001003277754923433	0.04363142353495586	0.1764260048865838	0.2013160877974864	0.0276152420528294	0.05278509213420839	0.1702931096483287	0.182987650932368	0.3112067980903112	0.1355598543746421	0.3260921645073691	0.1136944321993713	0.001000273257232613	0.004064680600977926	0.001000776110974711	0.007991607092896709	0.0285523168369896	0.03537113218961942	0.0520953148716124	0.06160908392969806	0.332157461804263	0.3358009538848563	0.07977574324913547	0.1122715273421194	0.001011675860137978	0.009674275010666469	0.001031994559803812	0.01301821258919359	0.4343286353302269	0.2955294340116734	0.3439369664460862	0.2249257299073675	0.008497138463076273	0.02729319262357547	0.001002053403922175	0.002789214713293187	0.2294972166233146	0.1263736680767946	0.05808942408410463	0.07931164495132985	0.001002297663475538	0.005066106672258425	0.001005257434341905	0.01907808874591943	0.006082403673896179	0.08995139027796431	0.1095421027613946	0.1272463652407035	0.01780759070927876	0.006027037448201552	0.003825410168151648	0.006558998328563438	0.2763383007647724	0.122550396387345	0.3077136373079731	0.3506357787851757	0.001000751186730356	0.03011546340904861	0.001524834905655832	0.09775693712690078	0.001001685684772314	0.02875683832285098	0.001000818119297039	0.009441385101760529	0.001000243716720289	0.01119273392179012	0.001000531564171902	0.01052668462043744	-0.001585973451403476	0.02228443185658685	-0.0120574640472206	-0.001402105311231512	-0.06124526044800373	-0.03992438088782265	-0.007647360647548567	-0.01134405219845163	0.001047519908228938	0.001007672290105217	0.06610347276137188	0.02986581008239444	0.001005874529443119	0.3309397648133105	0.2997288817866537	0.07700339858382846	0.001018685101358038	0.001213660768707131	0.001010098088202981	0.001004329912303343	0.001001447331249789	0.001000679402656325	0.05873460827801751	0.07994885478199579	0.1136715718627431	0.001091411733792609	0.001004002774763312	0.001001631891747167	0.001156790936230096	0.001133930873943894	0.01260583735828851	0.001013850888037269	0.3607929576460943	0.001009531113942343	0.001016045843293163	0.001002192890392568	0.001088619563508237	0.001006172241254242	0.001025540093382163	0.001004761268009345	0.03480731147263921	0.02861363967604114	0.001000456239163114	0.001005480437692036	0.4061340711876011	0.001005783652567979	0.001006925089715898	0.12710578210247	0.1351574395078238	0.1220761085311978	0.1527530596390828	0.2603331957154363	0.001002267306607	0.002910340152029714	0.1925065550516101	0.001001469643754826	0.001002186675019924	0.05582393303674978	0.001003492539063347	0.1873776254269852	0.002638572045947922	0.1143364320034159	0.2192134201931644	0.2022536852080895	0.001000287165127073	0.001000760383912033	0.001005948411331956	0.09731616745311916	0.2704684382960491	0.1408996869868291	0.001015837898696467	0.001044162199852687	0.3883610542731434	0.3147600245354371	0.01778967053159087	0.001002458412205092	0.1772338851407065	0.06623481740363937	0.001002897600364546	0.001005530788945949	0.00100183552983077	0.1118825190203417	0.02928853140132199	0.00724915303826583	0.211587040509705	0.2374026619542872	0.001000904470245509	0.001005053752193504	0.001002140029391519	0.001000667548836327	0.001000197286648853	0.001000435761670542	-0.0009261691813560883	0.02100497659297377	-0.01297523957140096	0.0007821538959707052	-0.0597951847464055	-0.04514134807263483	-0.009059857552858857	-0.009716369517274509	-6.138537908405189	-1.304915017439172	-0.7524068881862596	-0.3239147865973009	-0.1587611824816525	-0.4523478352967897	-0.1185666331208806	-0.8147735819868084	-0.07042411653367028	-0.7515852294932981	-0.1963916749140716	0.007303785662197498	0.003006489655753319	0.001917214120724641	-0.381771194959338	-0.1060625299257624	0.06570858546365532	0.8986087484144144	3.069383549750655	-0.6070825261054452	0.02829198867083178	-0.09638230442238087	-0.568766642243916	-0.3692202686624964	-1.982926050672172	-1.308811596303065	-3.408451295487202	-0.07613795401859903	-0.06746557574281395	-0.006048336534535829	-0.7743107864228849	-0.01174579054839085	0.1572757196070407	0.01678267497970334	-0.732000902333261	-0.5413701037344134	0.01623333173016958	0.2224930797807074	-0.01943062178205963	-0.03730571222790003	-0.4205629599114749	1.013071141570203	1.102640021064646	0.8985592329176854	1.927812750626962	0.9733496905601	-0.01366219620697034	-0.007322998251995405	-1.42084612044389	0.1000056953731671	0.1049136427012802	0.3248201004961858	0.1360525892717367	0.1891059213334814	-0.9630276284069484	-0.5252539027409816	-3.167986216744976	-4.260388559709019	0.01486246462079642	0.03241192009274773	-1.178001575690539	1.904722901167549	-3.185400422320572	3.965266236426079	-0.008433873550496322	-0.008897067705364949	-5.35675208397206	-3.007333260543776	0.83421461353617	0.01692371005038686	-2.727468953746389	0.3794987103962524	0.03000466497478067	0.001808095085146779	0.5179053171033124	-0.145359068344015	0.1552013409677048	0.110559108179425	-2.490562337771268	-3.836218857891084	0.4691115880227406	0.008881530978471565	-0.03415104125163262	0.1041065967471309	0.126715797760198	0.110595595036016	-4.562455571994628e-16	4.322866149019718e-15
0.07000000000000001	-0.02955422833490946	-0.0224461617345947	0.09435973992322715	0.289329459109349	0.9041375630083355	-0.001729065627218373	-0.2393185324988374	-0.06461200812905775	-0.09120904466968933	0.4350501959896178	0.01900155346548319	-0.09756518844283345	0.01801495377437006	0.02269926456023502	-0.09108797329029807	0.476430961732775	0.1918305872499575	-0.476430961732775	-0.1918305872499574	-0.4041606576815082	-0.03600470081884955	0.02896477529527461	0.070242669202877	-0.1600721413809183	-0.04807454737044726	-0.05858499804365456	-0.06277439535927626	0.5332311659189141	0.9108656415435292	0.06430466790861211	0.02752646796909477	0.9258834894435385	0.07058090733166819	0.7216700551691505	-0.7463181414947599	-0.6482802352672667	1.722036610221528	0.2133190914320475	0.1045532310549866	1.587826854763512	-1.047704702414895	-0.4764467198017658	-1.66137205851524	1.052556162254893	-1.219773765451926	-0.09735221260703864	1.278148079659247	0.2036164710442708	6.908449354342425	1.73716711397604	-6.908449354342425	-1.737167113976041	0.4207409625575529	-0.444760770957811	0.009738094462537216	-1.440160821875482	0.4528994317466362	-0.2266067373533749	-5.363004482518751	-0.3544288621913863	-0.5521343354087084	-1.064828139039723	-3.291610898549037	-0.05828379551028344	0.07157585407318405	0.2165029003389398	0.006821852472814097	0.01531710816390799	0.003631319936169629	0.01053488035292962	0.05926491610355077	0.04171603277937191	0.03197690123035003	0.02315812059532779	0.001174171687592604	0.04241216774303624	0.3558916969696878	0.395291579673987	0.2886296598727581	0.2810403620254988	0.08384369728359881	0.07508915833210719	0.001048352166357551	0.04698335843548945	0.001342795751810932	0.06724635472208974	0.001011520375861561	0.01784598340848415	0.001004997595837893	0.02325032397726998	0.00100174069273435	0.05458809190406069	0.001000826228159984	0.015647148707651	0.05856763622569969	0.05490905177924731	0.07866318331958309	0.1022137813679394	0.09891796805190606	0.1399848368147886	0.005837835652440094	0.02258214742417537	0.00104040414400706	0.01218288754578681	0.001520086038157558	0.01275483478884816	0.0105660498668819	0.008728287457794423	0.004281302356069826	0.009850123298791898	0.08237042791227057	0.1002784121544474	0.04387711814431744	0.05587197295572165	0.3822023077233481	0.4066604495384338	0.002082754941393374	0.02763082834999297	0.001519403165071147	0.02013218619019144	0.001030186459528925	0.01594372299687935	0.01552476936984638	0.01354673547677177	0.001006172885329293	0.01887621752169606	0.009692135654698847	0.03841250900725256	0.001056473949205861	0.0328083387699576	0.04264389736452915	0.03648376371873522	0.0314562472791704	0.03578725995846415	0.001000524077832705	0.007055390508208167	0.00104030542818951	0.02704956660943964	0.3696363202973068	0.4226094738844979	0.001007009904610527	0.1041837781812879	0.004331755608658787	0.03381474246141031	0.116007697393267	0.09765440213453699	0.1228139247739393	0.1071699147335064	0.1116249815283391	0.09192213262713185	0.1292154872776846	0.1536809000616661	0.2309482248148859	0.2378575895481149	0.001003299144238173	0.006327175454459336	0.00266083536741054	3.006970549820855e-06	0.1867200219710845	0.1283677566876334	0.001003196953474727	0.01719264214203146	0.001003646883344266	0.01117624730905477	0.05402361648054421	0.0578655387906226	0.001003542802779929	0.04498134283276053	0.17250119768035	0.1991077536070899	0.01564076584280383	0.04025428169389799	0.1402537408893336	0.1690344688135003	0.2644475440673886	0.1046031173190315	0.2703902621480854	0.07469121866258227	0.001000288843212628	0.004277175216750214	0.001000790157224315	0.008129245958568027	0.01558927826166713	0.02512931622667365	0.06905847680787508	0.07312806670133189	0.3060110584894001	0.3036706777132275	0.1117381001104715	0.1490491508014107	0.001014520860854388	0.00961741981713733	0.00493443767733143	0.01678724148191751	0.39668948984936	0.245860823649702	0.3103547788756281	0.1946624436406426	0.02323521889349555	0.04507985801306029	0.001002435922793413	0.002956455046251691	0.1996935347830214	0.09983931494918873	0.06217298662269292	0.08255707744916163	0.001003011454126694	0.005131266054080303	0.001005503574154228	0.01909471295022576	0.00586789166859559	0.09627672660537547	0.1061636095565173	0.1225107192742757	0.01964445573727548	0.005869954953509077	0.004670919750037485	0.006718659427131088	0.2376423009339517	0.09767251099272707	0.2801700648420629	0.3160727676635728	0.001000762446192625	0.03542847023206055	0.001269890105647301	0.09798969033649821	0.001002270393254485	0.02840707387183207	0.001000886822490746	0.01051817122581143	0.001000265576629625	0.01251275688617806	0.001000578691019079	0.0116734208035612	-0.0008924203193084356	0.02046224089458619	-0.01283698706209755	-0.0001085372235423354	-0.05880000719094112	-0.04448046585926443	-0.009246223066895634	-0.01172303274191927	0.001025861496700644	0.001005020751500773	0.03375916976284803	0.01571037061855225	0.001005619216140046	0.2923222002724088	0.2728581865481744	0.06523961006354728	0.001015281403220111	0.001130530694746543	0.00101640334663799	0.001006937745388895	0.001001429169050057	0.001000640643552521	0.06356594867113367	0.1208773250170162	0.172591955871759	0.001049946340422175	0.001004222068587978	0.001001544897650805	0.00109442262945869	0.001075559724456852	0.006809787602182072	0.001009483426321124	0.2989503691390355	0.004685272568825607	0.001015723401241397	0.001002116175812143	0.001051459926557707	0.001006141749153165	0.03401173984927229	0.001005333308035921	0.02615297307176907	0.0202363158669946	0.001000480499846837	0.001054306746103834	0.3658599772525298	0.001010815517455976	0.001006035188094323	0.1340909830341158	0.1427115251836918	0.1285496039990479	0.1723833726702212	0.2671468658732027	0.001006913299882744	0.003992764491659006	0.1354400865587591	0.001001806387664678	0.001001897190038635	0.06023688543817579	0.001004094533673133	0.147300724471287	0.001821419787194071	0.07414012966022689	0.1332876891062935	0.1240596712856131	0.001000320206067142	0.001000842332918789	0.001004865334540468	0.08406216773066461	0.2385848614080354	0.1684330372883667	0.001018872484545431	0.01578613265271582	0.247043459200369	0.1771475601417102	0.05786939229130567	0.001003151777843072	0.1213930833101866	0.06822695834151452	0.0010044790975898	0.00100595343068937	0.009557507472648559	0.09219865977296773	0.01514624815412205	0.004126971333305977	0.1246693691580104	0.2167930536564397	0.001000663913469112	0.001003410703903401	0.001003504013759081	0.001001204335480289	0.001000365351729888	0.00100079015885115	-0.000171868097606919	0.01820586137379955	-0.01350590806947838	0.0004724779685217143	-0.05555861188950355	-0.04850784506002712	-0.01099417789754347	-0.01370734386508594	-6.683882350613538	-1.384447000564641	-0.3067636999160418	-0.142721414663551	-0.9485816537087227	-0.6167438251580881	-0.1106068434328605	-2.72305609165223	-1.400264544437048	-0.8197209644548872	-0.1982765847252215	0.002986808169426002	-0.002068888558821392	0.008069527859854332	-0.1893433305420968	-0.01659462845768782	0.1912438146353108	1.91835683876829	3.955249979209714	-0.3180492435543715	0.02703300387608116	-0.1249534273118855	-0.2831426260052814	-0.1672584205132757	-3.795735346447773	-2.468852967628751	-4.740587896738234	0.09230834751223252	-0.140732506670744	-0.002221298964162131	-0.5033218721436552	-0.01210961466629307	1.673477904505652	0.0267372626504002	-0.7919610551375724	-0.5941250191013169	0.05291531452305726	0.1946550114617976	-2.348556285451685	-0.02320274594601193	-0.2686248702539825	0.9087813477987952	0.9863448266276639	0.7919687011855603	1.633352072404479	0.4257583456909618	0.01109056978141831	-0.003055719541133826	-2.067057432658255	0.12290104914055	0.1200435818788979	0.3842393825077665	0.1315838400255241	-0.6197764446215379	-1.329682952414461	-2.215546080179552	-3.050107146919306	-3.550737229233177	0.02495374706790516	0.006787694418367672	-0.8348459167919419	0.4806417501564829	-3.232623815606179	3.401930848408231	-0.004215505980545205	0.6925829098086028	-4.750526685448746	-3.15363973294735	2.603205273796448	0.01898387606222008	-2.571819286189268	0.2699777097348685	-0.003943448167759584	0.001017912338325602	0.7500114820404264	-0.768688677800576	-0.1597061689552961	-0.06273807433382335	-2.566186825298813	-3.139026181439187	0.6029575524618359	0.03666746984574882	-0.03289443350069605	0.1115692087817005	0.1376453165193104	0.1195113863038739	2.526120841127314e-16	3.939214852587263e-15
0.08	-0.02245240162088426	-0.02974323925905387	0.08756748246958673	0.3063375278499758	0.9063762135236857	-0.0006358105288835314	-0.2208538769625063	-0.07477660050743334	-0.09502333229800966	0.4182695899564651	0.02962028984718818	-0.1074244319932136	0.01667578467204379	0.03513072506828267	-0.08870595659248701	0.5479935162730677	0.2088809235044962	-0.5479935162730677	-0.2088809235044962	-0.3992420345940512	-0.04042393154996925	0.02892034874513892	0.05573918451352495	-0.1555087370557188	-0.05005245958561039	-0.1151630221301574	-0.06158952769653726	0.528319605177577	0.8994763805893126	0.02975504597337291	0.02851409034731706	0.913102718874061	0.07222526479224999	0.6975129539154433	-0.7102878244741723	-0.7047158202241383	1.678715900317922	0.2336822033778405	0.1137367994960923	2.091271272899828	-0.9834253275556886	-0.281855453125772	-1.69614584825479	1.067982768569878	-0.7550959097094146	-0.1716935801655	1.202953032139685	0.2703190785910355	7.350007785587438	1.661978876391857	-7.350007785587438	-1.661978876391857	0.5605404384465995	-0.4376002148327761	-0.01847631360629532	-1.452269998147671	0.4596834584262265	-0.1680289712217956	-5.993697034520827	0.5705922260585895	-0.4229820524260722	-1.219245112286439	-3.598532919035468	0.2183144466738186	-2.618845436850086	0.1168917348844532	0.004046895182894441	0.01277068169958043	0.002372234734818394	0.009449238581655814	0.0397752906446261	0.02899721735369005	0.02073973030774333	0.01613403301802518	0.001093170697595852	0.04137090880977302	0.3283442435381022	0.3622026744237417	0.2782689881058373	0.2624494998858124	0.07310527608451135	0.06655022422622785	0.001031518412199017	0.04504430249392284	0.001217631728255507	0.06725785602254913	0.001015631676188346	0.01788857271801937	0.001006659897495789	0.02340590508915227	0.001001586005980555	0.05344765292369763	0.001000726248525689	0.01575359107146785	0.06195141575492448	0.05714766080513975	0.1059706989118127	0.1247014349628986	0.1419613341986421	0.1817118528955338	0.003536955127624262	0.02010746539607389	0.00102309100499951	0.01246901001573809	0.001271158436407785	0.01182039952690984	0.006040462139371458	0.006518690212224082	0.00273008284298368	0.008528154772824504	0.04797037698744503	0.06502071492709209	0.02421650662562333	0.03474128504852326	0.3447029840652775	0.3532390384255388	0.004352899523176994	0.0292597195084644	0.001277546107172401	0.01916273853999738	0.001016685526036004	0.01592454298128559	0.008659697763623145	0.009858614382522288	0.001006149391147417	0.01874529993890928	0.0299209483439884	0.05935466088572231	0.001032076895102034	0.03307918738893906	0.03294211801860853	0.02896335048189253	0.02408845184429017	0.0294468057547879	0.001000509948032576	0.007627272074891575	0.001060706381164366	0.02914178498717165	0.3613979834437391	0.391021907533136	0.00101024713100655	0.104170478788114	0.002739035728481659	0.0318057435969536	0.124849990839945	0.1059811184889274	0.1324244319444606	0.1161828537821228	0.1199364817137465	0.09912525971042263	0.1504654428519594	0.1682149505260904	0.2451026300086643	0.2399573857744025	0.001006336347196244	0.006349068700230984	0.003599930958887143	4.820298907093655e-06	0.1554194793229542	0.1049103509405355	0.001002623527859509	0.01861998138835298	0.001002725552714911	0.01256425460282919	0.05786013488815223	0.06184085395831698	0.001003976408875831	0.04621615173019371	0.1544164784359376	0.1891404852008808	0.008878533140760779	0.03046046323073276	0.1048033140824629	0.1396734581458375	0.2013225497133388	0.07402279238541255	0.2036588217396385	0.04247002598302004	0.001000313161135882	0.004510101313023202	0.001000838172180199	0.00836079780880097	0.008681589899208468	0.0193845278559139	0.07220687152534377	0.07285328087277314	0.2773536943402436	0.271309097500713	0.1405182873263635	0.1805435921698053	0.001017460683862854	0.009564398074553018	0.01413085112508143	0.02546747205653527	0.3240959421407444	0.1970477663621679	0.2392671333872765	0.1596866204454977	0.04941817909312601	0.076959034288222	0.001002973943491764	0.003218082624955725	0.1588472171357758	0.07508893006471945	0.06529419228672505	0.08471899755732287	0.001004159316018386	0.005247824517756319	0.001005838009584458	0.01908847032544607	0.009978958574767917	0.105008610592003	0.09585434071949876	0.1125342206275115	0.01370790065952292	0.003371147488114056	0.003541834765568361	0.005622013124528666	0.1793464115707401	0.06960321819843865	0.2544294881868631	0.2866023988562	0.001000647733243094	0.04236396997592905	0.001141491549073335	0.09847025370191065	0.001003244936296065	0.0281570979618689	0.00100118968673392	0.01167914089176759	0.00100036057650452	0.01395277068021475	0.001000779531475661	0.01293210724081771	-0.0001583685527772514	0.01798876709446982	-0.01345060706577481	0.0001162015207214119	-0.055160540867319	-0.04824349217467323	-0.01106872410313437	-0.0145100091549494	0.00100420308517235	0.001002369212896331	0.001414866764324189	0.001554931154710061	0.001005363902836975	0.2537046357315073	0.2459874913096951	0.0534758215432661	0.001011877705082184	0.00104740062078595	0.00102270860507281	0.001009545578474549	0.001001411006850268	0.001000601884448709	0.06839728906424986	0.1618057952520367	0.2315123398807749	0.001008480947051743	0.001004441362412644	0.001001457903554444	0.001032054322687287	0.001017188574969811	0.00101373784607568	0.001005115964605043	0.2371077806319766	0.008361014023708863	0.00101540095918963	0.00100203946123172	0.001014300289607176	0.001006111257053331	0.06699793960516243	0.001005905348062502	0.01749863467089893	0.01185899205794806	0.001000504760530541	0.001103133054515633	0.3255858833174585	0.00101584738234397	0.001005145286472749	0.1410761839657617	0.1502656108595598	0.135023099466898	0.1920136857013597	0.2739605360309691	0.0010115592931585	0.0050751888312883	0.0783736180659081	0.001002143131574535	0.001001607705057345	0.06464983783960181	0.001004696528282922	0.1072238235155888	0.00100426752844033	0.03394382731703786	0.04736195801942258	0.04586565736313673	0.001000353247007203	0.001000924281925545	0.001003782257748979	0.07080816800821003	0.2067012845200217	0.1959663875899043	0.00102190707039439	0.03052810310557896	0.1057258641275948	0.03953509574798335	0.09794911405102071	0.001003845143481051	0.06555228147966677	0.07021909927938969	0.001006060594815055	0.001006376072433676	0.01811317941546635	0.0725148005255937	0.001003964906922103	0.001004789628346124	0.03775169780631578	0.1961834453585921	0.001000423356692717	0.001001767655613298	0.001004867998126632	0.001001741122124252	0.001000533416810925	0.001001144556031759	0.0005824329861422497	0.01540674615462534	-0.0140365765675558	0.0001628020410727235	-0.05132203903260159	-0.05187434204741942	-0.01292849824222807	-0.01769831821289737	-7.21891783374603	-1.517772694849521	-0.2708018092101325	-0.09698271896348301	-1.566537292726001	-0.789460465359046	-0.09664452111475137	-3.747402229812665	-2.235468465732174	-0.8881076881818755	-0.187409225398424	-0.0005578238284279192	0.01413295391371853	0.02481166510012892	-0.0471102654116481	0.03088506686318883	0.2444177798904234	2.507387670443832	4.299960602593459	-0.2064614022783838	0.03107498432075616	-0.04361544005065818	-0.1910284657772836	-0.1235030271433662	-2.785255990383339	-1.382962668782226	-5.917888291411042	0.2280129312099202	-0.0209885405219813	-0.00225879270672977	-0.2346962244746047	-0.0143939943592177	2.38000694754511	0.02558058331092091	-0.6841616690887815	-0.6793829990670792	0.05583373911315647	0.2351830082729456	-3.827211991960555	0.02647139670631571	-0.1364725270455165	0.7469759968896599	0.8054816532765973	0.6413124246764315	1.260371345740057	0.01740767931550094	-0.01522297190630108	0.003859750421171943	-2.606654711139077	0.1659208795669146	0.1620347480398819	0.4042566483335172	0.1130305091975252	-1.362680921829023	-0.4156292329779117	-3.606819612499968	-3.092703792346652	-2.90398438826365	0.01894876072116561	0.05119451700505992	-0.2785960572533466	-0.4540308188709604	-3.231661230497715	2.908629818246738	-0.007667183361355768	0.9733432686734556	-5.185641469084583	-3.949840646227773	3.65271679067196	0.03580115919949475	-2.370675305119074	0.1627962324621838	0.04028448134562611	-0.002765270580442824	0.9992148489465987	-1.193529604411285	-0.3131436531727684	-0.1407023720545627	-3.128843817705369	-2.817690395045084	0.7936101721940549	0.05844356214148919	-0.01419333304020417	0.1209433051281839	0.1507139636899483	0.1329856458625672	1.148936869482638e-15	3.157269122782732e-15
0.09	-0.0156911386410894	-0.03657779773288562	0.08062070939939853	0.3228946977325898	0.9087836466121838	0.0005170424085279368	-0.1978169403212163	-0.08424835069549867	-0.09646499298977018	0.4010303437267319	0.04015134765255551	-0.1132355104668556	0.0146696068678602	0.04661767009042214	-0.08598817317844687	0.6222062220046926	0.2246220572943712	-0.6222062220046924	-0.2246220572943711	-0.3929667582703594	-0.04470128070255782	0.0286188783696544	0.0413555068643932	-0.1508932255976209	-0.05143296667042833	-0.1783124588496983	-0.05264500090370303	0.5247065124673179	0.8862616516272966	-0.007778353088301413	0.03083188198481477	0.8717838699257957	0.07280078628066965	0.6487686083368418	-0.6572897754748119	-0.6704061556516768	1.632751927358325	0.2457808037395693	0.1156198147470336	2.497416261436305	-0.9120961618650357	0.01928058963745231	-1.751166288918448	1.032656175189889	-0.4334090553810761	-0.2216081696672737	1.093339351278032	0.2601317858456025	7.433464956305556	1.468663723802594	-7.433464956305556	-1.468663723802594	0.692269016101325	-0.4167746560648806	-0.04081022239132476	-1.424055277413228	0.4625989773811813	-0.1097515736446105	-6.493306601073775	1.16548001964626	-0.3019709497389055	-1.417275473740669	-3.521652631946358	0.2359884417656176	-5.607055020110169	0.004600863063210728	0.00256256599783577	0.01141796760005679	0.001702261146250459	0.008929424068480185	0.02195674175754871	0.01730415765936558	0.01154035429914705	0.009913586279530904	0.001050221003640208	0.04047449036307754	0.2994890905692709	0.3236585797249537	0.2644824639366129	0.2394465474194708	0.06311389451402775	0.05862374971000747	0.001021930918333978	0.04325141674770577	0.001136384666401493	0.06722789123630517	0.001041410846213407	0.01803803311552903	0.001008972297408054	0.02365530826213125	0.001001494508656878	0.05354252400603007	0.001000659711121772	0.0162140447975316	0.06375998152144793	0.05812144178429698	0.1328443235778036	0.1475346938608377	0.1916975268874291	0.2274684365632474	0.002302416763862569	0.0186371385746422	0.001014281840635154	0.01277691443864881	0.001139060435780215	0.01109301660498934	0.003603057773137702	0.005199137248702193	0.001892696358974796	0.007817680859391555	0.02646470138347561	0.04150217726107877	0.01322525187772619	0.02338203464051575	0.30248777664133	0.296245852769319	0.005341038077974986	0.03022615249259822	0.001149416836858164	0.01847080219969264	0.001009556810941377	0.01593263352285058	0.004955054282971222	0.007560364325066174	0.001006237790659548	0.01861412284358004	0.05153658976033479	0.0827280788721248	0.001019492443789357	0.03338744610420893	0.02373519209846513	0.02236219951648816	0.01698241729794119	0.02334511421398101	0.001000505921108888	0.008209395401966343	0.02358928023796001	0.04937313724384672	0.346141483678078	0.3524978869581217	0.001026247325887375	0.1047365343905219	0.001891319883098244	0.03056726630481413	0.131221380356411	0.111958816870492	0.1393754330871247	0.122641984406401	0.1258809088647447	0.1041783454323366	0.1647010482722449	0.176328783574038	0.2510494410492293	0.2369421680466744	0.00180790937207921	0.00701237457505991	0.004166536334763968	8.02396103621584e-07	0.1248947515633247	0.0831937901583578	0.0241970232500858	0.04240054494241915	0.02131999763258292	0.03549187523716435	0.06010218057002786	0.06421387723927395	0.001004557408656399	0.04727721705155337	0.1305544339936503	0.1733766194073669	0.008308020941398314	0.02817659557047442	0.07107835296184216	0.1015402025629107	0.1380891011234559	0.04583769218909338	0.1392577283140507	0.01861431770370111	0.001000340605461975	0.004762330223907779	0.001000898468310572	0.008703478868146977	0.004962385116617629	0.0162778149443961	0.07194241518498905	0.06949875613714418	0.2492944298208725	0.2405455372457527	0.1609782538336873	0.2032337303975305	0.003367678665788597	0.01164358285266481	0.02517053710228201	0.03564324585100791	0.2402802887108094	0.1459911128719248	0.1621879508767323	0.1176080372299289	0.08913046421636744	0.1246116053028001	0.001003574607439341	0.003680628053107973	0.1217669855491046	0.05529954217593439	0.06698564246512062	0.08545622823107837	0.001005603222948195	0.00551913384450458	0.001006280320133494	0.01906631724316914	0.02009812875485741	0.1158690292020492	0.08577032273069177	0.102805059174193	0.007626428473174912	0.001203576807105524	0.002303345915045314	0.004550950087304711	0.1204201293939669	0.03993481209686839	0.2332167769203105	0.2603035893153353	0.04651424532708694	0.09438718452526269	0.001077891511660806	0.09892017687858903	0.00100432242309029	0.02814145910316694	0.001001697937947847	0.01288397974296619	0.001000529972044464	0.01546612608912621	0.001001128145306268	0.01425649132766525	0.001254919010394213	0.01524439009646454	-0.01406922462238517	-8.711213986692531e-05	-0.05086758770837911	-0.05159176519976436	-0.01266212631455181	-0.01604815433966114	0.001003646977364084	0.001002057675225719	0.00120893195215236	0.001282647066845006	0.001005637724526687	0.231484926011673	0.2316749590349649	0.04746050952606396	0.001012015848920407	0.001055477567625597	0.001106765905604892	0.001012929857070542	0.001001389376763163	0.001000580808434939	0.06402283777718135	0.1805964190348723	0.3059248817032542	0.001007579098630116	0.001005682718680241	0.001001498351065515	0.001025617644028809	0.001016416395225642	0.001009871699409717	0.001003835920831144	0.1995971616372029	0.004702447944287982	0.001016443614337987	0.001002221058806458	0.001010465220083808	0.001006514682975163	0.08585071240641835	0.001006809176480041	0.009536738355400877	0.006673683096423437	0.001000499166708142	0.08811731233329344	0.3046182855638865	0.001065787601947397	0.001004089050381011	0.1403184888220164	0.1494990483575392	0.1342336862048136	0.1826705128848509	0.251135309950144	0.004024245652237297	0.004496885115978803	0.07774942064787725	0.09073096852181997	0.07933255021625606	0.06140927710599457	0.001005555908658161	0.08225956360417513	0.01334283313915717	0.01757400020221349	0.02418224555113433	0.02343396071175882	0.001000382634455305	0.001000992466260002	0.00100385743604057	0.07228012111286519	0.1877408508527136	0.1896764473382109	0.009890161661136793	0.04330703507136594	0.05336597620886861	0.02026873528204221	0.1770839792332092	0.001004499692433149	0.06408531241800523	0.0682221414541212	0.001007990264046877	0.001007049071829932	0.04229780769573125	0.0715163246601572	0.001106076494155797	0.001004740991010464	0.01937606271400977	0.1929643299261535	0.1818756553149387	0.001020059983170509	0.001005930866629359	0.001002637833504243	0.001000852492503464	0.001001784002857743	0.003206195392955195	0.01237012825188494	-0.01471396062278803	-0.0004903571452212416	-0.04621107349005537	-0.05471397674669562	-0.0140424309838423	-0.01626616842577802	-7.630619715838145	-1.773354863691418	-0.04975122166256632	-0.02074560923531294	-0.8370508005721614	-0.4658347665495214	-0.08128300450159172	-3.865802955177195	-2.296775020960928	-0.7135305485701846	-0.1692464284174054	-0.004867739530422763	0.01604734525030919	0.02511494465895965	0.05812210715258195	0.05803079798179128	-0.03320812329269819	2.068227185833862	4.828471654267964	-0.1019717232336685	0.03113658749188301	-0.08427500900315094	-0.08874612710042361	-0.03566115262417213	-1.886390771215954	-0.8837630392577347	-5.389349443872351	-0.02541538803877728	-0.08855434454820256	0.003110785504900979	-0.2065787115910981	-0.01212191119684244	2.262618049975399	0.03432738898556702	-0.63465479094887	-0.5550434805320182	0.0581608640005534	3.463202968271366	-3.764307164836662	0.08289344890881842	-0.1075509542624572	0.4440316639780817	0.4810023785943647	0.367159672690192	0.3914430737442632	-0.6153793328709065	0.129626382737964	-0.002433461749429504	-1.741159087358521	4.28290715306674	4.081848358503884	0.08959108102342085	0.09850009595558333	-1.739829445925256	-0.07942484826360549	-3.8990839015312	-2.465008858724007	-1.841730017203242	0.02879948467488526	0.02798684816001853	-0.2888802685588416	-0.2312113352942122	-2.906966960943053	1.656839876546726	0.3985874598908355	1.049385521486086	-4.601855111681095	-4.163581143762653	5.970878817472916	0.05808052014417289	-1.576705793513315	-0.008420636478002315	0.0266533913913065	-0.001973547068341633	1.156288382403764	-0.7735792323829455	-0.1365934149337434	-0.0777539168708377	-2.653539802715851	-2.427696832934968	8.606775845646998	-0.03503167007433992	0.0158824248494047	0.1198395236932415	0.1515810457093984	0.1320123213345344	-1.687714105482515e-14	1.415435694913498e-15
0.1	-0.009596450128280908	-0.04290235287220277	0.07444401211978958	0.3389932434202119	0.9112513573868347	0.001652306301271862	-0.1712795476122175	-0.09304195278088687	-0.09412257500798507	0.3832570063535647	0.05016196100471203	-0.1166183985080772	0.01240229749868925	0.05697557967365389	-0.08376543724299997	0.6954814473105395	0.2379025148249373	-0.6954814473105395	-0.2379025148249373	-0.3854415704758358	-0.04873752547887407	0.02812429507932256	0.02726628405058441	-0.1462731546243569	-0.05228107361655912	-0.2421714799853612	-0.03933658956085229	0.5222334969805833	0.8712593752420876	-0.03294812143849357	0.03304875040142843	0.8017190051257153	0.07244504805878806	0.5641980605181734	-0.6082871575712622	-0.5507006621082962	1.586991061319552	0.2457377406085778	0.1102189905625837	2.791362486441573	-0.847795707020231	0.4749602815833521	-1.802964076941532	0.9638938779277154	-0.2694578232253463	-0.2239198931717614	0.9771459443595649	0.1713095828724104	7.162511700431883	1.169843624530097	-7.162511700431883	-1.169843624530097	0.8105227326129454	-0.3893793395783144	-0.05709889657578152	-1.393379031083315	0.4605953614600171	-0.06154894348399338	-6.135613917745212	1.443369136061885	-0.1949666077210253	-1.576754596925259	-1.125806776739045	0.1981298024970209	-8.368048607213106	-0.06936020717578971	0.001814784324172597	0.01077545304697079	0.00136612338233781	0.008759017885676323	0.01214330616356847	0.01095667825358176	0.006588681911518469	0.006593220002840493	0.001028889095688888	0.03977237199419653	0.2722742706367546	0.2867988904155528	0.2503423917005154	0.2178809395980983	0.05475998095148187	0.05195274658466447	0.001017208379634578	0.04169780383412679	0.001099800178774798	0.06717184910973903	0.001096338354612874	0.01821528401626751	0.001011820889295746	0.02390912348559732	0.001001437962721505	0.05445084757223816	0.001000615916014108	0.01685070942374839	0.06279273588158452	0.0568125675546113	0.1555776561977927	0.1662452402133747	0.2479025180729136	0.2778235964472675	0.001681049965808431	0.01778067570688856	0.001010500246857458	0.01310435551018587	0.001073019951836235	0.0104866220534526	0.002366319908376057	0.004426487666743468	0.001471998041146008	0.007473543778723146	0.0145498131531802	0.0279341149348398	0.007422549612229992	0.01716851173459934	0.2604999265689496	0.2472800374673032	0.004018891953735922	0.02893763067457688	0.001085861806800969	0.01796853930883798	0.001006084975024099	0.01597143638108741	0.003066245614041974	0.006094541659210771	0.001006483782976166	0.01849725198772027	0.0711559389062589	0.1039658498900305	0.001013655078609929	0.03373085975350706	0.01497623750522409	0.01629852932377968	0.0107219138657905	0.01806417271539312	0.001000501110335484	0.008741888108877761	0.07467711181130521	0.09144815485678492	0.328826492489458	0.3180014634005154	0.001059224154419118	0.105751422268962	0.001465282348052659	0.02972816405410305	0.1346533576904223	0.1147711114595855	0.1431734947340343	0.1256960594943164	0.1290323620416071	0.106425552223903	0.1695455318794697	0.1766247681988717	0.2466916179318402	0.2277512369567887	0.003710038226582604	0.008576441072310363	0.00416331667655595	7.484485674575811e-07	0.1055981176750559	0.06999713635212387	0.07677042548508213	0.09813243088609622	0.06760152096548162	0.08736840136644165	0.05986672545506948	0.06401753704209717	0.001005277667974163	0.04817250446692974	0.1054672789092693	0.1553491521013456	0.01406296870986151	0.02810635528166273	0.04345479317090666	0.06410673216629738	0.08647991073730302	0.02630876297479593	0.08709617180205231	0.006143970646892943	0.001000369021844934	0.005032140270905816	0.00100096271054792	0.009133437837918772	0.003067992563822796	0.01468424761456443	0.07244497736036154	0.06794231002610129	0.2238016021754201	0.2134514354728774	0.1705456379852706	0.2142292306857081	0.008931265612953529	0.01703781369051404	0.03681442112277775	0.04620666311155767	0.1614222858904645	0.1134873464742044	0.1016281589095479	0.08246089463271108	0.1429246465384275	0.1982382387422673	0.001004202226770843	0.004407144902103555	0.09782006345989977	0.04376474377694558	0.0670298754690401	0.08468917405242474	0.00100729012813567	0.006034412493328221	0.001006838032857517	0.01904283536172663	0.03669656857712478	0.1278027684269011	0.07949197092809879	0.09663710505724214	0.004542076372733252	0.0003148205513435309	0.001680409211007143	0.003982061157499972	0.07415904653028176	0.01955837414197805	0.218148815114315	0.2383359558013583	0.146624913834709	0.1944143490483558	0.001055245974798243	0.09643816543505336	0.001005392594809134	0.02857108372985185	0.001002400517365791	0.01407223253726675	0.001000774245820648	0.0169768701467438	0.001001622249436359	0.01557477666406024	0.003475189802660129	0.01230518582863579	-0.01472701984474175	-0.0005903228175923295	-0.04602929296036834	-0.05460094600764547	-0.01393588221276731	-0.01560610287648552	0.001003090869555816	0.001001746137555105	0.00100299713998053	0.00101036297897995	0.001005911546216399	0.2092652162918388	0.2173624267602347	0.04144519750886183	0.00101215399275863	0.001063554514465237	0.001190823206136976	0.001016314135666536	0.001001367746676061	0.001000559732421175	0.05964838649011284	0.1993870428177079	0.3803374235257336	0.001006677250208489	0.001006924074947838	0.001001538798576587	0.001019180965370329	0.001015644215481475	0.001006005552743701	0.001002555877057247	0.1620865426424291	0.001043881864867208	0.001017486269486345	0.001002402656381196	0.001006630150560441	0.001006918108896927	0.1047034852076743	0.001007713004897585	0.001574842039902815	0.001488374134898812	0.001000493572885757	0.1751314916120713	0.2836506878103147	0.001115727821550823	0.001003032814289275	0.1395607936782711	0.1487324858555185	0.1334442729427291	0.1733273400683421	0.2283100838693188	0.007036932011316104	0.003918581400669306	0.07712522322984638	0.1804597939120654	0.1576634927274548	0.05816871637238733	0.001006415289033403	0.05729530369276148	0.02568139874987394	0.001204173087389127	0.001002533082846064	0.001002264060380905	0.001000412021903395	0.001001060650594453	0.001003932614332159	0.07375207421752034	0.1687804171854056	0.1833865070865175	0.01875841625187918	0.05608596703715292	0.001006088290142461	0.00100237481610105	0.2562188444153977	0.001005154241385243	0.06261834335634373	0.06622518362885271	0.001009919933278698	0.001007722071226583	0.06648243597599617	0.07051784879472067	0.001208188081389491	0.001004692353674804	0.001000427621703765	0.189745214493715	0.3627508872731847	0.001038352310727719	0.001006993735132057	0.001003534544884233	0.001001171568195994	0.001002423449683724	0.00582995779976814	0.009333510349144532	-0.01539134467802025	-0.001143516331515207	-0.04110010794750916	-0.05755361144597182	-0.01515636372545652	-0.01483401863865868	-7.854719065411893	-2.216075701660423	-0.1287618999224948	-0.02710105288911296	-0.4974212350178336	-0.2094443729982756	-0.05778450555182957	-3.410521151935229	-1.947999536738334	-0.6370134100063959	-0.1395546588707669	-0.005773291892911126	0.01969105455948576	0.0256940751975486	0.1155802313634804	0.06612724689379576	-0.2121132618781596	1.682845161363426	5.219675845854782	-0.08368861154266712	0.03498231404604683	-0.01941776597391004	-0.08164778946476409	-0.05023566059035223	-0.7951609224285578	-0.3538171683640114	-4.312414220570245	-0.2229780292210843	0.01694614936795309	0.003883670627671774	-0.06821074615445845	-0.01153274621008321	1.952877553845763	0.03261157011668424	-0.5766655145495899	-0.5152329906232829	0.045907615080486	4.603916079525571	-3.021692588478968	0.1162378519128112	-0.05659751875981765	0.113895238395451	0.1244705460040172	0.08013663860692274	-0.3031983388827051	-1.21773499311602	0.1649291525782571	0.004652541474655523	-0.9026733159503249	6.556185357489094	5.951815847028318	-0.1096160472931412	0.07987492800094999	-1.815401224330501	0.02709624131133877	-3.466862575237266	-1.36146959594231	-0.6269121437615103	0.02246498794407707	0.0686500990902067	0.02403305908387153	-0.09441509395374388	-2.497769534080746	0.569702230337223	0.6553420285863195	1.050871961888917	-1.47506405058008	-2.563552522557593	8.847529275649954	0.08859544336816283	-0.7197574071598263	-0.138060738019619	0.08907834576071852	-0.003031030262001956	1.213878971907774	-0.4812881371377438	-0.05738076812341363	-0.0402675505706947	-1.270450188369404	-1.951455189667556	10.39440016694594	-0.5279433619013106	0.07485936403747055	0.1176260937485748	0.1501916934311737	0.1317658957720553	-3.859539511760663e-14	-5.136928935537302e-16
0.11	-0.004535910237392429	-0.04872633108463859	0.06977718065263198	0.3546388098015475	0.9136624889533007	0.002700641763647242	-0.1422652694717497	-0.1010534105884276	-0.08642283643930211	0.3651339501263878	0.05932419480865133	-0.1190141692360593	0.01037016739863824	0.06613481057201778	-0.08272981991089397	0.7652378500538446	0.2480394414368279	-0.7652378500538446	-0.2480394414368279	-0.3767928274160399	-0.05248510585596592	0.02749242578093325	0.01344210188666747	-0.1416920274826682	-0.05270958149833788	-0.2860681754316973	-0.02422810363703117	0.5207489244291204	0.8549543736257065	-0.01753559100140673	0.03474805678471843	0.7200750585369468	0.07127704998976964	0.4483002528038231	-0.550034118923528	-0.3801366762539337	1.542543193800807	0.2367580968719548	0.09860565463665379	3.00671901435386	-0.7373407886465649	1.047354917891543	-1.820886478639814	0.8600637331064317	-0.2207101335965456	-0.1815797448708936	0.8488811998008142	0.03337512115775779	6.783401128345711	0.8587703671947954	-6.78340112834571	-0.858770367194828	0.9149461718997822	-0.3607868037771196	-0.06968902710674584	-1.371182395711946	0.4558099084447808	-0.02592003305302436	-2.591652987259728	1.565002396313037	-0.09389591867970842	-1.68202610391549	3.864084005359554	0.1445271058108822	-7.82011097113889	-0.1575431961044383	0.001417486784181608	0.01047318114395631	0.001187658837268812	0.008755915248475821	0.006774324240566751	0.007504515663492827	0.003877364825575708	0.004816111094857005	0.00101775502490293	0.03926827872604886	0.24749968649192	0.2552102823494569	0.2353256541841481	0.199904868466639	0.04926918705827116	0.04749417027085541	0.001015855424858207	0.04045332393784089	0.001081521515505986	0.06707641139684142	0.001138283801718969	0.01838327287989289	0.00101400909115526	0.0241587247330484	0.001001427484589955	0.0559005688510813	0.001000597551282671	0.01760443384336595	0.05897989738805719	0.05338895453796869	0.1707534407853329	0.1789497936252788	0.2978647319746363	0.3224695644698581	0.001350778164599622	0.01724159833819551	0.001009704352227751	0.01344192471766819	0.001038068379888426	0.01001622920361466	0.001706974762303252	0.003928648324609398	0.001248636120114817	0.007304042715586123	0.008046001934949155	0.02127169781951868	0.004306875063830422	0.01425491853974106	0.22322521885377	0.2082639344951749	0.002562736588459722	0.02710622930035346	0.001052738620787611	0.01767978937330653	0.001004433494281758	0.01604061637337943	0.002059791151048103	0.005108729592806178	0.001006865634095766	0.01840591824201671	0.08888825314363362	0.122082901328878	0.001010926819101924	0.03409490032146033	0.00847178384712562	0.01158440564754627	0.006201077307723933	0.01414599227636232	0.001000511822811839	0.009244457931539499	0.1259683507599078	0.1388030283084482	0.3087207523398536	0.2905243820409804	0.001120475080153835	0.1070414165844556	0.001238796655600082	0.02903520431880365	0.1363889923605561	0.115244969388881	0.1451136416669871	0.1261897203543303	0.1306331606606682	0.1067489512985304	0.1665169007168905	0.1700205421266698	0.2357234691434015	0.2133877091770376	0.00453655310390023	0.009242601286749032	0.003832236529124049	6.137275289955064e-06	0.09768551167143877	0.06377408511048056	0.1171315659401281	0.1538880532131075	0.09477247602547378	0.1221390425943803	0.05714203114783491	0.06128989866495096	0.001005750033188247	0.04891711892925996	0.08542185458488585	0.1407355332576656	0.0164422451033347	0.02558482521617117	0.02396075171870729	0.03768632455953167	0.04927332678375507	0.02018106972986768	0.04965048388387095	0.005500741312688511	0.001000400992584287	0.005322868315178458	0.001001097255209082	0.009682649865757871	0.002060311338477496	0.01398078898404176	0.07461538058447204	0.06802533856091608	0.2005681111422218	0.1897958237303326	0.1699384833882913	0.21459362682283	0.01696017247231914	0.02553655700447008	0.04482161231892155	0.05339651025308964	0.1070345632046633	0.1171507902759114	0.06642643624605533	0.06930096440096462	0.1738171583476448	0.2527776432809936	0.001005241689452637	0.005424381597939376	0.08398831326687735	0.03806894043695822	0.06532466398214572	0.08237841646581437	0.00100950543871415	0.006780949265909212	0.001007317387604851	0.0190276846734658	0.04484239833837276	0.136192633230099	0.0774426940651691	0.09398542890984292	0.00318208718002044	4.760307535662742e-07	0.001350128663068282	0.003649558286904383	0.04180594728173758	0.01453056030270232	0.2058038746784266	0.2208784497503738	0.199148665564062	0.2396502491191032	0.001042936100730408	0.08794056905016172	0.001836820748609101	0.03047188590506886	0.001002739449674424	0.0152743343788344	0.001000899901615861	0.01849553009409774	0.001001868676434954	0.01689463229041134	0.004775643703967043	0.009288835162914807	-0.01528820547687493	0.000497677561021062	-0.04173886483897911	-0.05694000235309191	-0.01520207898049769	-0.01484163125596507	0.001002981440862524	0.001001725266229431	0.001002504173251587	0.001007868269584456	0.001006383404297957	0.1941441294282527	0.1996900527527617	0.04341263810725059	0.001016387749211151	0.001061595056554557	0.0011744469662876	0.00101626289789128	0.001001457897548375	0.001000594267605463	0.04946309139419581	0.1908055671067305	0.4011927236412647	0.001006126781262894	0.00101052760189407	0.001001813458115943	0.001017046624576373	0.001016047556030692	0.001006894653042322	0.001002924870626974	0.1490731456061651	0.001025198858951458	0.001018913252060245	0.001002978939863687	0.001005428145378761	0.001007554850075006	0.1189790837928024	0.00100840432506242	0.001292260521018068	0.001251684009590922	0.001000547844059466	0.2157350342950141	0.2549450531169903	0.001242205683314666	0.001002556402674063	0.1385242677260562	0.1475330156331663	0.1326492809339443	0.1513517686752415	0.2047476944811911	0.004021206137729128	0.00311584047534394	0.09467151530337364	0.1646164038471296	0.1058990422691383	0.04991330912307015	0.00100609467549576	0.05789529904410055	0.01335174307014894	0.001106188099077311	0.001005178898000385	0.00100486686813447	0.001000453081600749	0.001001386707357203	0.001006288051968001	0.08063684312070619	0.1524532954802931	0.1562084850692917	0.03156692260961175	0.0527714714351081	0.04322035018925974	0.03337938388112122	0.1909192473244415	0.001007312679068269	0.0671076093934886	0.06048781610234672	0.001013410825650144	0.001007895930271528	0.04401334318808177	0.07835461238597001	0.002209609680466753	0.001006591230908847	0.001000522264801302	0.1795862447754582	0.2067199307492246	0.001023160875856295	0.004139027244610614	0.00100271788018011	0.001000911454083527	0.001001872719436543	0.005232646328634381	0.00623674434821309	-0.01576687974809885	0.002898633053663545	-0.037959442230769	-0.0587881714242726	-0.0165048479522657	-0.01408324972928971	-7.945822468027727	-2.692038158048987	0.02562151603312864	0.01695447690086884	-0.2265981593574343	-0.1415331533054651	-0.04220854489095233	-2.911982401042823	-1.666981895602281	-0.2771762574800119	-0.1084138175515026	-0.01226265222485924	0.0144183605990154	0.02442615764953587	0.1709728765379766	0.08336454532450004	-0.4633768915457426	0.8416152255149494	3.73372886347177	-0.03350828956736174	0.03346882675927634	-0.05786833093407607	-0.0287337153595193	0.002921444040079574	-0.5212811318709858	-0.2240286949457576	-3.472558519092348	-0.1533681548724163	-0.04904294357860419	0.009315060059140829	-0.1065509172155597	-0.00730525852921694	1.669381626867055	0.03866153996764455	-0.3681517584998338	-0.287071867346769	0.05259939981801211	4.780077137393365	-2.51919960590375	0.1395343697002195	-0.07543109275560467	-0.01620343194626632	-0.02158777042864311	-0.01495054374849507	-1.019215056108428	-1.656869988652141	-0.02312850281324502	-0.001796958844283406	-0.3354102464361898	4.271028574159542	1.070560585898307	-0.4168586609416442	0.06692553272080903	-1.137339899228952	-0.4456786895233599	-1.829192606107	-0.05473506505803491	0.3195532940880362	0.03287556277482927	0.05095744855216035	-0.1032410356423653	0.09688093892344575	-2.232160637878303	-0.5264502880320676	1.012306147336003	0.416553258367037	1.414915685566512	-0.2718964214814873	2.09493014341418	0.1111199616509513	-0.416456551049069	-0.3215091418755508	0.06775188164883575	-0.0006777478916106951	0.5255880136121518	-0.06567179257848051	-0.010603297028038	-0.02639288414604987	0.03619251842699803	-1.554171803619123	-0.7738579153910521	-1.066675874792376	0.2923966093597288	0.1228107568895793	0.1537231093826339	0.1328703322588057	-2.635532928815462e-14	1.101221501680821e-15
0.12	-0.000622638369317931	-0.05377354793082569	0.06689185769609671	0.3698525268732928	0.9159919098080216	0.003607570448487361	-0.111240649871103	-0.107445667236991	-0.07352812693538788	0.3468544905778497	0.06719345267176662	-0.121252877404518	0.008789230240534799	0.07383682295943739	-0.08314671006766601	0.831042115479785	0.2551024955557705	-0.831042115479785	-0.2551024955557704	-0.3672282411867567	-0.05596626291317892	0.02672223325707193	-0.0001518637438895033	-0.1371533596241817	-0.05283482228128675	-0.2929630960453101	-0.008303054682377591	0.5205166182849196	0.8376632456123846	0.03744898149276054	0.03599520515064435	0.6481293804909712	0.06942810834716755	0.3347444559554065	-0.4529348843215326	-0.1943989599838313	1.500621199401456	0.2293955982597879	0.08193763505553159	3.193430778477352	-0.5239554752247536	1.51395446862957	-1.834244741213714	0.7052986897629304	-0.2380453113206684	-0.1336813047909934	0.6857022421722698	-0.1191919149032469	6.372084236958945	0.5550691259404972	-6.372084236958944	-0.5550691259404972	0.993691366512049	-0.3360946756027548	-0.08476354167018423	-1.347335724411372	0.4521035048200319	-0.0008955237203539147	1.264741048799444	1.606681742228384	0.05548667373143192	-1.773979876313341	6.788601634677041	0.1076981990242095	-6.428394898654549	-0.2055489218925232	0.001218473880819418	0.01043416330190509	0.00109837876504381	0.008907586452733195	0.004016583856166075	0.005752977539283595	0.002502101602988601	0.003851442042590316	0.001012426492635755	0.0389447131601128	0.2256497670390649	0.2284636035995196	0.219122162478161	0.1841459575650781	0.0471569604703406	0.04595973334057227	0.001017297161689701	0.03954807753979535	0.001071404804076694	0.06694762803447654	0.001151058505283832	0.01851388407691703	0.001015077022899593	0.02440164630572544	0.001001467346577817	0.05780248214565407	0.001000605650019253	0.01849293849613406	0.05224703245516835	0.04772967872178868	0.1765108705228149	0.1827485388136247	0.336036392787799	0.3529823958128718	0.001185166229120225	0.01692288136811401	0.001011109248321098	0.01379247803154877	0.001020735699806542	0.00966510489596312	0.001375264374487537	0.00363554063160257	0.00113708096449671	0.007263692581068718	0.004687206563897082	0.0178293196727133	0.002724889987159867	0.01278539334892198	0.1936088838026946	0.1781938241807179	0.001820164883160865	0.02566894939215134	0.001036895852774389	0.01750074429517815	0.001003896451954792	0.01614499222683874	0.001553586823729577	0.004411538313117716	0.001007374994350806	0.01833972170771509	0.1046944179939675	0.1373304602862382	0.001009909176593857	0.03447339048272919	0.004970164272924984	0.008895643397728335	0.003770167084053389	0.01194935996517985	0.001000544325764597	0.009753737112562392	0.1696410145622849	0.1853100681363777	0.2853523835896191	0.2667079528329297	0.001214337320683885	0.1084975768332528	0.001125239692787477	0.02835080890987993	0.137003090215219	0.1145054472324618	0.1457972287437592	0.1253473161571953	0.1312574741539236	0.1061366669475923	0.1560548583022546	0.1562091034656886	0.2200461833937281	0.1945758486673871	0.003450520561908112	0.008285243153593443	0.003266118274556155	3.656173995014725e-07	0.1004892207656747	0.06341946514224302	0.1323070580535989	0.1770747916942147	0.0869600690752905	0.1101445768311859	0.05188802678824214	0.05606142316715448	0.001005825710099539	0.04946856648646093	0.07382660261183095	0.1320020070202976	0.01162820932619821	0.02090725278892139	0.01320843593370132	0.0272834068443349	0.02728129199827522	0.0214007414333413	0.02749657085383397	0.008960776872001799	0.00100043751012417	0.005633550363692069	0.001001327604678192	0.01034788965045284	0.001555264490641825	0.01384910189263785	0.07884504929847798	0.06959713156470509	0.1793783589631082	0.1688320662463096	0.1589616050217037	0.2031076792226826	0.02716367958604669	0.03664192689985782	0.04750844767319935	0.05512684411788989	0.0899485375931602	0.1259289176784363	0.0597399033972431	0.07295370824928589	0.1663410607516063	0.2408284118369297	0.001006840917123703	0.006554905452161594	0.07787427073663371	0.03549454695173569	0.06180738468306574	0.07831062396345204	0.001012358843007778	0.007539907584172205	0.001007643918651807	0.01901570759537996	0.03865313089679232	0.1395444091967512	0.07971106874276601	0.09499117520094501	0.002995309649293858	4.513901141387023e-07	0.001185737069849804	0.003451006262626668	0.02304569832683635	0.01570832646877268	0.1941189139911969	0.2069700040671802	0.1688961466993577	0.1904044354886414	0.001029184508171901	0.07720264874489871	0.003813136563947624	0.0341609266841256	0.001002500290377033	0.01652877732155082	0.001000832573999375	0.02005498860125682	0.001001716322020168	0.01824548536444913	0.004810920690317142	0.006218874273750582	-0.01572562406766191	0.003555110610677937	-0.03821494498735628	-0.05854272778707899	-0.01652313405429635	-0.01408629477621214	0.001002872012169229	0.001001704394903754	0.001002011206522645	0.001005373560188961	0.001006855262379516	0.1790230425646567	0.182017678745308	0.04538007870563934	0.001020621505663667	0.001059635598643873	0.001158070726438223	0.001016211660116024	0.001001548048420688	0.001000628802789747	0.03927779629827877	0.182224091395753	0.4220480237567958	0.001005576312317299	0.001014131128840301	0.0010020881176553	0.001014912283781662	0.00101645089657991	0.001007783753340933	0.001003293864196701	0.1360597485699015	0.001006515853035686	0.001020340234634145	0.001003555223346	0.001004226140197646	0.001008191591251769	0.1332546823779305	0.001009095645227261	0.001009679002133333	0.001014993884283031	0.001000602115233168	0.2563385769779569	0.2262394184236615	0.00136868354507851	0.001002079991058981	0.1374877417738412	0.1463335454108141	0.131854288925158	0.1293761972821409	0.1811853050930635	0.001005480264142164	0.002313099550018574	0.112217807376903	0.1487730137821938	0.05413459181082191	0.04165790187375296	0.00100577406195812	0.05849529439547119	0.001022087390423941	0.001008203110765638	0.001007824713155768	0.001007469675888951	0.001000494141298096	0.00100171276411995	0.00100864348960391	0.08752161202389205	0.1361261737751795	0.1290304630520659	0.04437542896734438	0.04945697583306329	0.08543461208838032	0.06575639294613832	0.1256196502334867	0.001009471116751294	0.07159687543063167	0.05475044857584049	0.001016901718021586	0.001008069789315291	0.0215442504001674	0.08619137597721932	0.003211031279544015	0.00100849010814289	0.001000616907898883	0.1694272750571991	0.05068897422526449	0.001007969440984867	0.007271060754089121	0.001001901215475989	0.001000651339971065	0.0010013219891894	0.00463533485751118	0.003139978347393063	-0.01614241481824823	0.006940782438842297	-0.03481877651402884	-0.06002273140233037	-0.01785333217912217	-0.01333248081992031	-7.971108287877089	-2.95692024139439	-0.07611108772973221	0.003853715402483456	-0.1572963418418773	-0.04695640185491776	-0.02167896510948121	-2.442135288703448	-1.504567490758602	-0.05218553330121873	-0.0717079592226551	-0.01244242178640179	0.01221552123931034	0.02435814024274376	0.206018634509391	0.09308329352390664	-0.6592458217856588	-0.09831648334823066	2.393048509939413	-0.03961653182025304	0.03757913532571653	0.004435942463371118	-0.04070145963942733	-0.02440547486629429	-0.1511531287254468	-0.06500356755616879	-2.523215689035958	-0.1441537360169098	0.03888712084851748	0.01092284286116586	-0.01048658881121982	-0.00650530367456981	1.378979057548305	0.03550148877989326	-0.1715932292664835	-0.1709233650536206	0.04724948675272156	4.434349354778829	-2.289562158182085	0.1494710385735468	-0.0548846534846596	-0.1287807787474723	-0.1427424654257763	-0.1070000465061516	-1.744640856638569	-2.107401539095892	-0.1597745169403529	0.002420444552091568	0.2710129387308302	0.04240858830830053	-3.401205551198266	-0.6097834714230888	0.04124154697517338	-0.6393827030681002	-0.4041122310403012	-0.2633645969234853	0.1080033937380592	0.1937408349420248	0.02645578879248139	0.09185565046137256	0.1383873669076159	0.2033377998411054	-1.959398682376391	-1.800366517116604	1.176667344872795	-0.04103069345739878	-0.4521273304164241	0.7989822934559964	-4.450197920907954	0.1112528750454438	-0.09547543620686431	-0.48946772116999	0.09156265489713403	-0.002396308075535707	0.2062612045986513	0.250196350562521	0.005483207866748965	-0.01347738130709671	-0.02933418730019897	-1.241643116109384	-8.501942573295937	-0.9760081459755831	0.4325070848057418	0.1280943139783284	0.1583514053921983	0.137965385309389	-5.408001947873522e-15	3.624864867095313e-15
0.13	0.002241641987993233	-0.05771485355469343	0.06584928578392481	0.384667903837288	0.9182765950435462	0.004330309181124567	-0.07845028797279063	-0.1113045402986073	-0.05718645385743015	0.328359456294391	0.07337243257558278	-0.123874135771453	0.007647019929973677	0.07981914410059925	-0.08507998462057977	0.8918052281139852	0.2591322641224038	-0.8918052281139852	-0.2591322641224039	-0.357033238057032	-0.05924766871545706	0.02578923746981021	-0.01351174854433263	-0.1326247791332016	-0.05276610530960683	-0.2773660578480051	0.007533898585757206	0.5220998203664464	0.8194792734550651	0.09967514515766225	0.03690024198457336	0.5870773608769193	0.06720495638788103	0.2405310736312281	-0.3384260085004761	-0.0178063404786584	1.46336346098269	0.2277138717620577	0.06276696655222565	3.35701027218336	-0.2524375921040312	1.722574261641213	-1.867972069402321	0.5355846865303717	-0.289083720963217	-0.09544773296933583	0.5155838035440148	-0.2643131146750752	5.769742626048007	0.2488298104685562	-5.769742626048006	-0.2488298104685563	1.043603525020679	-0.3214832682533093	-0.100879328824087	-1.327893530792005	0.4541352759860968	0.01299350403389739	1.767808918431347	1.552762920478476	0.2597227728146034	-1.854792939388517	5.430924203666368	0.07612766539807672	-5.793830219988353	-0.2370914416966951	0.001112823644069766	0.01054050484260407	0.001051001456839158	0.009157238603895505	0.002545966289723063	0.004818209522685041	0.001770112035270287	0.003327829245408725	0.001009759924652716	0.03879763794862393	0.2067477785880831	0.2064053511257755	0.2036873051114466	0.1701865594226655	0.04479839891825962	0.04436336911710511	0.001019233830453857	0.03896750231606129	0.001064626569564453	0.06680215287927983	0.001158398814218878	0.01862394693538286	0.001016214874527111	0.02462521921357597	0.00100153783653525	0.06002636152314265	0.001000627649256862	0.01946491144645167	0.04512893207335647	0.04169819969661907	0.1773617650684382	0.1803010649082009	0.3671666701155612	0.3739880500943497	0.001097139400092818	0.01673592122733666	0.001012930845492631	0.01416283555706801	0.001011737096029315	0.009429088710500719	0.001198640735190146	0.003435942924886248	0.001078037319820992	0.007291121646836498	0.002894306697636137	0.01621876842696166	0.00188350960324922	0.01214759296435758	0.1690889890555754	0.1558294459391316	0.001421772596962071	0.0242146981661224	0.001028865177618239	0.01748680847896328	0.001003773968861725	0.01628371765347276	0.001284528281840902	0.003867721451777674	0.001008079900914431	0.01829491059099922	0.1177336733649922	0.1494513570596542	0.001009578029235215	0.0348685018771599	0.003040726904701793	0.007364176771796065	0.002425545827895172	0.01064912422909027	0.001000593523714388	0.01022767861520308	0.2092341663204685	0.2279736552823659	0.2620852595517414	0.2453798931427717	0.001357172923310449	0.1100099924660721	0.001064863618874325	0.02760637425089135	0.1363859377206615	0.1125648463059873	0.1451112539822812	0.1232118459912008	0.1308331925790732	0.1045504765656223	0.1447385768454399	0.1408666817439312	0.2037276728197019	0.1738447341205234	0.002257429080120732	0.007205466064400443	0.002629125392773989	5.106653307233809e-05	0.1072372661228112	0.06702438624565377	0.1382880342617313	0.1754549860743773	0.07296419772056133	0.08468189770337914	0.04605192787569165	0.05028472825590479	0.001006125879737863	0.04979399735933398	0.06692505573912388	0.1261555784393283	0.006513221432070961	0.01796044243165291	0.007338105884846275	0.02421857935955353	0.0149020518663391	0.01734472022082572	0.01502261021595848	0.007517880545153933	0.001000479345534432	0.005953121100353662	0.001001549919273532	0.01111263027136817	0.00128760237826154	0.01409018012598766	0.08371142330280758	0.07205083502214694	0.1602866220908429	0.1506122342194322	0.1456941565368514	0.1862144684649463	0.04016489542037332	0.05000559373870935	0.04948320147221955	0.05551776225846691	0.09000537001596598	0.1267733456973224	0.06195759015383934	0.07816512827993924	0.1628275322852249	0.2175225334021995	0.001018949680680027	0.007630213220117371	0.07506159375196499	0.03508415807303286	0.0581427710720051	0.07397783988719547	0.001023053827629334	0.008202565088985113	0.001008220326356885	0.01900442846380698	0.02952465783584523	0.141624190773905	0.08264969568727022	0.09716513562805397	0.002809826423958833	8.601093746300981e-05	0.001103100013683418	0.00337172000018092	0.01258937820478023	0.01182019315342609	0.1811906882352172	0.1951218064757533	0.1264601117705949	0.1311197966686631	0.001018690521025629	0.0692543866015356	0.01337506321560017	0.04607906699135178	0.001002219250373588	0.01776902241985038	0.001000751134717269	0.02158828511498001	0.001001533903583698	0.01957204360017475	0.005230298845039135	0.00345503755073346	-0.01597835305582046	0.006006898003228185	-0.03552956505324165	-0.05932586623739292	-0.01760315077243323	-0.01309133894114817	0.001002749403545422	0.001001665082015474	0.001001695208884925	0.001004601508814462	0.001007094410172832	0.1688822828963179	0.1723267899646401	0.03901129003659103	0.001021780629027827	0.00105582402427473	0.001172786595846403	0.001018403710040687	0.001001664619092665	0.001000668937236147	0.03403724408598233	0.1756929821209764	0.4391581857694	0.001005402664487912	0.00101541502757894	0.00100261213914997	0.001014387448964901	0.001016665145812641	0.001008313967604629	0.001003539762305083	0.1218739464419142	0.001005873574975075	0.001020647918803455	0.001003723733528317	0.001003932845517002	0.001009339675316158	0.1390462435480413	0.00100934995858504	0.001008723790097459	0.001014495635357292	0.001000680771498339	0.2914007116868246	0.210451027155891	0.001622146452789377	0.001001948767568798	0.1336717445098982	0.1420583240221314	0.1287523505933499	0.1250916247296751	0.1702013650088705	0.001007879841084983	0.001663820820667559	0.1206508576318303	0.1460012919069136	0.05447184339664492	0.03660491258813448	0.001007000231119046	0.05753333004542895	0.001023173458988794	0.001008510123249471	0.001034747822630618	0.001046317507846677	0.001000547199407507	0.001001839241539108	0.00100855340613528	0.09249339882446124	0.1234360157865632	0.1213298472506511	0.06461419258836426	0.05396944577724902	0.09409972441185639	0.06388215509370132	0.1844976238564932	0.001050233305211466	0.07115573945076652	0.05248416295532791	0.001048807156200521	0.001009455094203011	0.0166037226931542	0.0868762350205359	0.002111189328101426	0.001024298979448509	0.001000593195818996	0.1509715720175197	0.06812741569735542	0.001007599033988979	0.03749415179726324	0.001001948408628383	0.001000679111535003	0.001001362744842691	0.006125648189783756	0.0009432481903867923	-0.01609983263403679	0.007711577847287051	-0.03341281595049753	-0.05955151255576357	-0.01848302236522112	-0.01190346960306642	-7.92522696657111	-3.012763654316687	0.05664774306390644	0.03741206455639019	-0.05010564754977839	-0.04964558234439569	-0.006715668271221617	-1.979334077695321	-1.286240209315806	-0.2550754295700758	-0.04484746505750391	-0.01596697514659958	0.01000181258299124	0.02069014890776451	0.2374553201550844	0.1015753404974357	-0.5581922145762387	-0.3777674040464043	1.836070821198147	-0.005771150647692059	0.03730760219475809	-0.03656631814217397	-0.008417306397710838	0.01734648604073582	-0.1461461678272997	-0.05476053581321425	-1.984574890205121	-0.1482026402350354	-0.0189179402104374	0.01606000019284852	-0.07473369449547691	-0.003045255949790869	1.041834514441987	0.04217444078628686	-0.1281908926381195	-0.09540799093826002	0.04679244851290605	4.104205885732942	-1.977252704627561	0.1514007447773443	-0.08632909558087525	-0.2595527650460537	-0.2845509736410148	-0.2106364475895762	-1.338877329874088	-1.988982923822733	-0.06973937630560036	0.007119185521144798	0.4433862783027923	-0.3757281782753269	-1.792468133160067	-0.5513312634800038	0.02346799541240752	-0.527640993470452	-0.1887178717730347	-0.2925341491165935	-0.696287992125165	-0.3574411088216087	0.03479513249786428	0.07006891833215642	-0.02886256020578658	0.2805081981626947	-1.688711167117398	-1.563616092010055	1.476020293072988	0.102825020663843	0.3168274057059309	0.2228975210392291	-0.8428729459850139	0.1046514652497405	-0.001386320001173289	-0.3873700723708232	0.0526654013372016	-0.0004256652602124326	0.2072485563768852	0.1875917604582756	0.00909835362836499	-0.003131185380913684	-0.5563766397946905	-1.16395553822491	-3.668929505511038	-0.5966830554661239	1.827526635435475	0.1204568254203536	0.1487532655778635	0.1281867524254557	3.910618991759737e-16	2.428451638221301e-15
0.14	0.004236372265794614	-0.06060406346180416	0.06646191252596129	0.399137981444649	0.9205496357016001	0.004866046881140932	-0.04425307100747081	-0.112586788179182	-0.03971275940897908	0.3094308501113173	0.07800689431297567	-0.1270920990017196	0.006866536068098939	0.08424493538001253	-0.08836997474107817	0.9462210547240837	0.2600379962267892	-0.9462210547240838	-0.2600379962267892	-0.3463902853745801	-0.06242186394623162	0.02472377241975177	-0.02677478026202468	-0.1280602004521918	-0.05260786048113229	-0.2593440711212872	0.02259328390878989	0.5256824543459455	0.8007278191399477	0.1415533276733495	0.03757412841133567	0.5320163521745538	0.06472608007859539	0.1608344400534412	-0.2425157409701267	0.136640770857839	1.431561328074622	0.2270666827656048	0.04453742853136355	3.474801791878845	-0.008630439016419661	1.740358742728212	-1.920959121136688	0.3963950564782889	-0.357386283987017	-0.06133601506241661	0.3743962698242231	-0.3905350284202557	5.102627032138625	-0.06973816650907751	-5.102627032138622	0.06973816650907814	1.083281277057527	-0.3146525613020431	-0.1112573942295136	-1.327965107861156	0.4593031428259785	0.01701004763856989	1.749730754682033	1.451168153207954	0.4553730533258998	-1.887476307872942	2.719005404834166	0.0614681175908714	-5.230192716317238	-0.256693791892345	0.001059934957529943	0.01075248510707177	0.001027299355923703	0.009482534738389413	0.001805264641139801	0.00434189686684924	0.001402524417947471	0.00302094190044254	0.001008546919521256	0.03883080797303005	0.1907648031316465	0.1886805446126137	0.1901631789173518	0.1584425919469245	0.04056902968488482	0.04109846238561347	0.001020781535565912	0.03864232064797886	0.001059332159054512	0.06664200121367055	0.001169427497237175	0.0187180155711625	0.001017880074874073	0.02482212343548791	0.001001631378564639	0.06252555013209096	0.001000658720728894	0.02052972618523919	0.03879766081475949	0.03634298980370426	0.1753739269556694	0.1754614086064988	0.3931472113234085	0.3902635817336744	0.001053041062976907	0.01664754526891232	0.001014483456674084	0.01455493472377663	0.001007502005597263	0.009235235761393236	0.001110028111400265	0.003283210009770071	0.001048627765078329	0.007359726262300685	0.001990232857032126	0.01540261536811811	0.001461317249477009	0.01184610210352783	0.147931815753399	0.1378040277581393	0.001221942765815881	0.02267477396652685	0.001025005480153721	0.01757751236858986	0.001003797055797043	0.01645094738524029	0.001149732121788777	0.003387726202434533	0.001009006505899559	0.01826704986564527	0.1275723967255558	0.1580998349212197	0.001009539756457205	0.03528995231205659	0.00206635997717114	0.006462009610602865	0.001748621765481684	0.009915515970935278	0.001000657458339926	0.01067465877757028	0.245595687729202	0.2675109420773193	0.2410067038067869	0.2271388402448172	0.001555258355663111	0.1114933648645406	0.001034615809887866	0.02677769065290628	0.1344758977786166	0.1093101247615686	0.1429903340703867	0.1196523085670173	0.129319368404245	0.1019159696417663	0.1360884839500765	0.1291308800249835	0.1891372189290491	0.1557929591200146	0.001658685420143597	0.006619286119336507	0.001985213928368627	0.0001307382665960838	0.1146242518755296	0.07215549063532838	0.1407085356411171	0.1693730588087173	0.06504542934787896	0.07227245699204492	0.04052117730040403	0.04491928284449274	0.001006889280044241	0.04993039375096925	0.06260689813690615	0.1214944275439947	0.003889945927006283	0.01706353472626755	0.004315708093878478	0.02257405888032684	0.008337038568947328	0.01193337447315806	0.008410052933325645	0.004309534525369352	0.001000526795158789	0.006276188492811954	0.001001724290807256	0.01192879690930519	0.0011536064545959	0.01449803388915933	0.08858788456153976	0.07506940165826768	0.1432951569884709	0.1349749740215954	0.1344455516156012	0.1721285482308938	0.05619467023412446	0.06576141816482767	0.05261066184193094	0.05685555851298774	0.09375163978865847	0.1261817552227998	0.06233096462222906	0.07700357483736217	0.1833221897605664	0.2113330493182912	0.001045391204091402	0.008664790491237011	0.07328183362411542	0.03517114094236273	0.05509019092133168	0.07035760295024578	0.001044358486191633	0.008827146716351224	0.001009201382667607	0.01899587135126681	0.02225181258408206	0.1436404492351844	0.08459737106812115	0.09880293092209061	0.002168109769603511	0.0001318115031888842	0.001069690429568483	0.003373356271031371	0.007083812784629103	0.008419110392367308	0.1659350984694491	0.1829717105817038	0.1066185885673639	0.1107469590821941	0.001013260556383457	0.06560821218019455	0.03264912909347309	0.06823957256875775	0.001002102410137683	0.01894795622473321	0.001000724328724481	0.02303896127732256	0.001001463128936056	0.02082603022475266	0.006363633784794944	0.001069271871717332	-0.01603420792906567	0.007338024073041328	-0.03369713136618262	-0.05927276648980868	-0.018382949802552	-0.01180701285155776	0.001002626794921615	0.001001625769127193	0.001001379211247206	0.001003829457439963	0.001007333557966149	0.158741523227979	0.1626359011839722	0.0326425013675427	0.001022939752391985	0.001052012449905586	0.001187502465254583	0.00102059575996535	0.001001781189764641	0.001000709071682547	0.02879669187368589	0.1691618728461998	0.4562683477820041	0.001005229016658526	0.00101669892631758	0.001003136160644639	0.001013862614148135	0.001016879395045372	0.001008844181868311	0.001003785660413466	0.1076881443139269	0.001005231296914457	0.001020955602972765	0.001003892243710636	0.001003639550836358	0.001010487759379459	0.1448378047181522	0.001009604271942824	0.001007768578061582	0.001013997386431552	0.001000759427763507	0.3264628463956922	0.1946626358881205	0.001875609360500227	0.001001817544078617	0.1298557472459552	0.1377831026334487	0.1256504122615417	0.1208070521772093	0.1592174249246775	0.001010279418027818	0.001014542091307871	0.1290839078867577	0.1432295700316335	0.05480909498246791	0.03155192330251599	0.001008226400279972	0.05657136569538672	0.00102425952755364	0.001008817135733301	0.001061670932105459	0.001085165339804393	0.001000600257516916	0.001001965718958262	0.001008463322666651	0.09746518562503041	0.1107458577979469	0.1136292314492363	0.08485295620938417	0.05848191572143475	0.1027648367353324	0.06200791724126435	0.2433755974794998	0.00109099549367163	0.07071460347090136	0.05021787733481537	0.001080712594379455	0.001010840399090724	0.01166319498614099	0.0875610940638525	0.001011347376661042	0.001040107850754129	0.001000569483739075	0.1325158689778403	0.08556585716944637	0.001007228626993085	0.06771724284043751	0.001001995601780775	0.00100070688309894	0.001001403500495982	0.007615961522056331	-0.001253481966638193	-0.01605725044982535	0.008482373255731795	-0.03200685538696622	-0.05908029370926379	-0.01911271255134166	-0.01047445838621253	-7.796508400268326	-3.152248879783722	-0.05498334297588513	0.01898251206882067	-0.06560526968931467	-0.003611311411833283	0.0143700820695435	-1.575446096587019	-1.061481357424258	-0.3858940349061172	-0.02062924809227715	-0.01537772386899406	0.009016676702364742	0.01902440305494003	0.2610804808013396	0.1116516512178873	-0.5239919953347221	-0.5767529626039224	1.447023981508756	-0.01989969534948575	0.04192746356361075	0.0128685897343593	-0.03132850131947858	-0.01617036492705932	0.007726508656164362	0.002258337190766734	-1.655423676917164	-0.1612883307302945	0.05981506201674232	0.01662370388790397	0.002277733588171815	-0.003115225147184182	0.6844952751781948	0.04076929687317995	-0.04573333631867134	-0.05759786946671033	0.04185721869802076	3.809089284571882	-1.672160799741392	0.1436623917034219	-0.07173444128393541	-0.3916049023362901	-0.4275559170635818	-0.3166633548833489	-1.023316856076601	-1.571533629824928	-0.06105508811432581	0.008214608122303181	0.5762495959836033	-0.8500157408562042	-0.7905578679037569	-0.5275335714554586	0.003434650727691005	-0.4023271659409507	0.005868299336296004	0.02069680418745085	-0.1630615132923419	-0.1593491036453304	0.02715511995202635	0.1021408538657057	0.1717424728719886	0.3163104355768884	-1.442884316568263	-1.238908412379803	1.655098862326197	0.148344929331382	-0.7393310290982561	-0.4756124011900186	-1.02691905074352	0.1031067756782186	0.003998913399670587	-0.3469582933085922	0.0839474794077657	-0.001851904117544282	0.1935565814237655	0.142963323948061	-0.002468588457784375	0.00270712535216233	0.06807592355735226	-1.30202277663388	-0.7195823265940846	-0.1155906015711685	2.480980138841974	0.115832055294975	0.1418273351160696	0.1234510630798457	1.277175424096289e-15	2.55335679564215e-17
0.15	0.00551423907750097	-0.06261633601200652	0.06842573596545336	0.4133167363868741	0.9228135461216647	0.005236443776802474	-0.009188602671172835	-0.1116463048482018	-0.02270037398236756	0.28988293847496	0.08142221367826952	-0.1309778704500572	0.006378057011883376	0.08737950379464876	-0.09274421077278294	0.9938645129628781	0.2577597906438284	-0.9938645129628783	-0.2577597906438284	-0.335343294234815	-0.06554062885084255	0.02358926150843408	-0.04014949238136269	-0.1234535449748365	-0.05244189962724877	-0.2390074337514282	0.03646773921804808	0.5310254964582608	0.7819475955898123	0.1574711354976806	0.03818172719683979	0.4811191787787704	0.06214796346599562	0.0950766323469731	-0.1610512485784957	0.2475373406288014	1.404825499485019	0.2253233048179356	0.0304084427204207	3.532750849991075	0.1891764262682068	1.648712754096937	-1.986801919518214	0.2909769281690193	-0.4140809076738426	-0.03648123256109688	0.2542360227274921	-0.4762528641793687	4.422245716837984	-0.3816281264223247	-4.422245716837983	0.3816281264223251	1.126508892307156	-0.3090117358562701	-0.1149432913751458	-1.349021165374619	0.4612759470585575	0.01594910585637524	2.313341689474336	1.322925227803541	0.607959985655516	-1.862552237744943	0.5946839611333078	0.06118222726950756	-4.922328081823874	-0.2583746763303518	0.001031881729909806	0.01101508971712496	0.001014747558985686	0.009851614772478715	0.001411778199833975	0.004077751246091145	0.001207198293471162	0.002851890728224344	0.00100803234141347	0.03904192818609312	0.1780957076617617	0.1747970363765737	0.1781549307840919	0.1487622897524336	0.03534223033804806	0.03689460219090673	0.001025132665295095	0.03851816270055154	0.001055030376237262	0.06648041246123799	0.001164747836697737	0.01878312220018126	0.001019027850143062	0.02499253411620965	0.001001749743933136	0.06525999318586037	0.001000700001456077	0.02168396840470855	0.03171576747838694	0.03056933571330781	0.1700080541731347	0.168347773696501	0.4137292265441923	0.4023466048021078	0.001029688588951012	0.01662126944624416	0.001165737469130943	0.01512187945128267	0.00100561813226533	0.009103360708507523	0.001062983125893718	0.003154491423357555	0.001033170785172401	0.007443991784753305	0.001510365306502796	0.01509918901237915	0.001237524752815259	0.01177727342300084	0.1311145368074555	0.123489271897226	0.001115600551045386	0.02102659207731652	0.001023174930001761	0.017821859985479	0.001003935676213601	0.01664247951352284	0.001078139616531997	0.002968190694019713	0.001010027950950798	0.01825187257329252	0.1346112674994058	0.1634369343964504	0.001009708834989618	0.03574292325674767	0.00154831135845794	0.005933521064475281	0.001388834384177035	0.009461913850250626	0.001000735130847795	0.01108520536370742	0.2787984385229714	0.304183891841493	0.221238484771562	0.2114993993192515	0.001665850704762186	0.1128265100860338	0.001018529059372879	0.025892979772727	0.1310996465293003	0.1047775600968154	0.1392880423942811	0.1147231297277733	0.1264548380490277	0.09820237949633402	0.1293054194647934	0.1202519853579163	0.1764136329975512	0.141671322395904	0.001569977324991855	0.006441167970020203	0.00152040074767293	0.0002381829241380615	0.122222262214475	0.07845613287796653	0.1407932382552196	0.1575927637452726	0.06143896930506702	0.06529792399561962	0.03482088131185566	0.03952712847048862	0.001008270103474517	0.04991086828651817	0.05929275189266688	0.1175217877312192	0.002490662765346936	0.01710808864975133	0.002702978247092406	0.02231837039000389	0.004804898163207462	0.01018279364399839	0.004851646181903468	0.003287547845325142	0.001000583104547286	0.006598112411717695	0.001001838489356707	0.01279620587363935	0.0010822009395213	0.01502687280288815	0.09331067836337681	0.07850688209726488	0.1282429544041943	0.1216173319979716	0.1238748884510026	0.1596427079393015	0.07016333372758012	0.07951932427989579	0.05555290139791045	0.05808253615626816	0.09606581733025753	0.119039895834323	0.06172956858687323	0.07213366073623924	0.2004386204790669	0.1901843647164873	0.001068106480469467	0.009707072003740528	0.07195765460312015	0.0350519347567451	0.05234435564141443	0.06714028865484664	0.004175759790339433	0.01279307164736277	0.001010380944159756	0.01898846590997255	0.01587468670099174	0.1450332435252842	0.08553481649494275	0.0998170618072509	0.002444766551017188	0.0003335320291261649	0.003016187583368147	0.004775697225952756	0.004129959150295031	0.007401212818506183	0.1487287217651173	0.1690598005092334	0.09864428353535339	0.1046233166483632	0.00101026541317289	0.06598614224871054	0.05206075058790143	0.09040849126987663	0.001002065548943186	0.02002703545434555	0.001000723469741196	0.02435985952556019	0.00100144576130956	0.02196780601221696	0.008305438265879601	-0.001389868581289056	-0.01612081076487937	0.008694141073416628	-0.03194272715704568	-0.05833805793197518	-0.01909712914948825	-0.01060467550052377	0.001002729584520409	0.001001733772450523	0.001001252845412038	0.001003564049036621	0.001007634956541627	0.1555553677524781	0.154344960962569	0.02622231383249212	0.001035347978721846	0.001049317652267296	0.001136498209108075	0.001019906466300358	0.001001950537435019	0.001000771634032288	0.01886263841259099	0.1543786286031161	0.4596234304850807	0.001005512494583568	0.001582526198907759	0.00100409878535398	0.001014132097657401	0.001017254782507531	0.001010076213863731	0.001004756981203494	0.1034438826967266	0.001004547038171071	0.001021535585163135	0.001004238738398654	0.001003571147604935	0.001011601337707643	0.1453672368947212	0.001010122141451971	0.001007246865985856	0.001013227233385812	0.001000863794711397	0.3527283509836361	0.1780128830697529	0.001701268375783103	0.001001760059922847	0.1226889241635339	0.1300007546637832	0.1191861198748624	0.1176313651765101	0.1519347939903385	0.00187259438071548	0.001052774052514386	0.1369157512989718	0.1389023502818752	0.05860944984097227	0.02516225791262615	0.001010959927936254	0.05385716937583699	0.001020024017166452	0.001007569015774264	0.00103845889679412	0.001051784832031033	0.001000676770821625	0.001001950236889992	0.001007344842617739	0.1017312356162262	0.1008273997244551	0.103288617031425	0.09038583515370162	0.0597958083221227	0.09619100013573396	0.06007478295916651	0.2161363881049159	0.001092388689879582	0.06981864291499111	0.04786416292469173	0.01285122291117445	0.001012258408371305	0.006363759399708431	0.08613063499877004	0.004191210859990216	0.008443908135625318	0.001000503190034419	0.1119148256858997	0.08902602855368527	0.001007080402616363	0.08155302405400465	0.001002053913463713	0.001000735853149007	0.001001448151380631	0.01079882414202283	-0.003958118326088743	-0.01625826185273627	0.01021967232793929	-0.03013702036397255	-0.05680956075240508	-0.0197988417749455	-0.009506511840939034	-7.587871498602499	-3.442747258835117	0.06819855497274441	0.04697492786928679	-0.003558965349077145	-0.02211398382469154	0.02850485143601442	-1.20681030805885	-0.8827533831891314	-0.4529060708852555	-0.004122106001560871	-0.01654664080135171	0.004292272430943755	0.01537801606286845	0.2850677108092325	0.1194669902067297	-0.6265732230508468	-0.8403072332973587	0.9759443551342645	0.00736884771228297	0.06985594457281266	-0.02490224436597013	-0.002460025707979218	0.02111303007658735	-0.04527051207257438	-0.009843421537061402	-1.215807583948015	-0.1672532621068696	0.00885627309715826	0.02092587298734127	-0.06242817799620223	-0.000384446252967548	0.3877743008068816	0.04829253285359463	-0.05188257566027703	-0.03500011723646082	0.03989740845580094	3.518088111959992	-1.474073963085388	0.1231579468333325	-0.09701968428692842	-0.5122705334148124	-0.5553690167192454	-0.4242534345304656	-0.7688891055914628	-1.262053324078336	0.01322781967178619	0.01303183156661	0.6871828483668011	-1.434582025236671	-0.6024411324262681	-0.5517886013901415	-0.007517216983118364	-0.385505968412117	0.007610585675269815	-0.04219543597206098	-0.1588357445600712	-0.05453005852822467	0.03479453382748465	0.0800855121142606	-0.005437582839819345	0.3689076947513698	-1.249816191527657	-1.253732313968114	1.120102546476899	0.09509149461950014	-0.739305880027968	-0.4911606526520885	-2.881315194313359	0.1055622917091356	-0.02724684177762507	-0.3027581530549038	0.6702776711838818	-0.000104438871726825	0.08671948269832649	0.06256478377665561	0.03825355196930322	0.2612155973598283	-0.1735531139521887	-1.482219885539726	-0.5288282014221523	0.1791719285261905	1.973866061985027	0.1003944794865169	0.1228004289049214	0.1057172906585561	8.348054321049738e-16	-2.112299107418288e-16
0.16	0.006144659113917007	-0.0638473380235369	0.07124092781030177	0.4272472082166422	0.9250482598693709	0.00549154557793678	0.02629512548455711	-0.1089542732327029	-0.007006616096984163	0.2697312374532844	0.08391259510812696	-0.1352599751950635	0.00613448268918231	0.08936402802706912	-0.09773384574984166	1.034589591085198	0.2524909301715579	-1.034589591085198	-0.252490930171558	-0.3238522687002032	-0.06860032498808091	0.02243893652543529	-0.05379608055687994	-0.1188497216227528	-0.0522935387095801	-0.2131623379281088	0.04903583484805774	0.5377361463894094	0.7635970976732268	0.1560495629180413	0.03882038471191696	0.4341080681583875	0.05956968363793418	0.03134508499537901	-0.08626163323573238	0.3069144519291062	1.381904705583213	0.2212273482939552	0.02147840962591636	3.558653755765238	0.3416792178873238	1.476633234482574	-2.041716998200338	0.2114074693910163	-0.4366529433207791	-0.01235506836818253	0.1443874333827958	-0.5136148174911171	3.718951008843583	-0.667869144371009	-3.718951008843584	0.667869144371009	1.172088156026876	-0.3028388078275268	-0.1144202085657364	-1.382340319097008	0.4587367177716788	0.01349006039560302	2.851422445374104	1.189896217358251	0.7288946170925475	-1.801531181163001	-0.7488706759598854	0.06767986350548177	-4.452980161237133	-0.256726434984684	0.001017911597228823	0.01133034200625393	0.001008528471489986	0.01026486195817964	0.001214669897587229	0.003944015342132572	0.001109352691912644	0.002740361008087517	0.001007925953711036	0.03941392281959972	0.1689070110428325	0.1644332433026794	0.1674194101993502	0.1406240382488375	0.02950298589724091	0.03207977963090662	0.00103351412934741	0.03856148323577999	0.001051532379020523	0.06631893611397349	0.001136900626606021	0.01880961348632694	0.001019256652541193	0.02513608941622793	0.001001893613385048	0.06821209596540913	0.001000751928423811	0.02292446993998866	0.02318216369362604	0.02389483733656433	0.1609377077863533	0.1587685996625169	0.4286328972200292	0.4099097432954933	0.001018158594148415	0.01664940856107933	0.001524180567000644	0.01591994286794964	0.001005158215266461	0.009024017992982535	0.001039601078413915	0.003073113300710746	0.001025633152057072	0.007543778077041339	0.001270567684794452	0.0149600304813022	0.001126040443550096	0.01177284670795803	0.1190886558728872	0.1133222743055281	0.001062084547617019	0.01935160442449108	0.001022550203342373	0.01815067406523665	0.001004178286113405	0.01685432786936219	0.001042313907436541	0.002614295788009283	0.001011095484188885	0.01825007668454839	0.1389640481661738	0.1659523145561388	0.001010052394869042	0.03622515578488968	0.001288458242885103	0.005585994042340832	0.001208306821779113	0.009177962374881412	0.001000826157376536	0.01146551314521478	0.3087092268587615	0.3377244531904666	0.2022332696132984	0.1972904294288368	0.001634060820407363	0.1139603496859741	0.00101046034587338	0.02500105797646775	0.1261623844672497	0.09911746403726118	0.1339211396686783	0.1086031449139504	0.1221028437271495	0.09346692574460985	0.1239374266415703	0.1134245573480557	0.165612625507516	0.1303667004568281	0.001956269317248472	0.006639769741190493	0.001306643294741305	0.0003865250615370213	0.1298390125927192	0.08596522751911977	0.1391058295572886	0.1421106432359044	0.06114247412506012	0.0602617863226227	0.02873682378288541	0.03386568485579092	0.001010327608910516	0.04977649994399656	0.05623220300953907	0.1139182047397932	0.001784157986649974	0.01730710844606811	0.001889646823563732	0.02232293148648535	0.002995767082501939	0.009321037741547768	0.003023795064641994	0.003029296831510616	0.001000649521047878	0.006923376569330777	0.001001887814612586	0.01370539861384927	0.00104594322388376	0.0156000243780912	0.0978063880554267	0.08240199640387204	0.1150072126892797	0.1095552081236191	0.1132487321522629	0.1471444485909396	0.08012753581510242	0.08863587281015406	0.05774393325767038	0.05871820631127234	0.09457950728173954	0.1103903369936547	0.06052861872155723	0.06732455711195673	0.2006436387007939	0.1601367989381096	0.001080155852507207	0.01078029162316868	0.07082022846727737	0.03463807028172166	0.04976536949180684	0.06417736814347465	0.01154589644161419	0.0214535034277937	0.001011679785835833	0.01898427748073737	0.009949523739921192	0.145409183011225	0.08544587224692443	0.1001082652114691	0.004166563351736999	0.0008056997090580596	0.007659483911654818	0.008266758852854337	0.002631170016467115	0.006910094600871387	0.1297781076798687	0.1532900999173189	0.09545103246055676	0.09969675422874975	0.001008694415440449	0.06895155701575871	0.06835631557390807	0.1081381430205289	0.001002076298356359	0.02096405959164369	0.001000737532889599	0.02550393214288686	0.001001459418726336	0.02295663996283459	0.01107461483955215	-0.004012672971945542	-0.01628368597875788	0.01030437945501314	-0.03011136907200445	-0.05651266644149019	-0.01979260841420404	-0.009558598686663538	0.001002832374119179	0.001001841775774314	0.00100112647957676	0.001003298640634995	0.001007936355122755	0.1523692122769771	0.1460540207411657	0.01980212629744197	0.001047756205052111	0.00104662285462452	0.001085493952971923	0.001019217172632232	0.001002119885106158	0.001000834196382015	0.008928584951494616	0.1395953843600324	0.4629785131881528	0.001005795972510478	0.002148353471493837	0.001005061410063933	0.001014401581166661	0.001017630169960571	0.001011308245855116	0.001005728301996651	0.09919962107952621	0.001003862779427976	0.001022115567359471	0.001004585233086674	0.001003502744373513	0.001012714916034058	0.1458966690712881	0.001010640010962163	0.001006725153904714	0.001012457080340087	0.001000968161659069	0.3789938555715747	0.1613631302513854	0.001526927391062702	0.001001702575767078	0.1155221010811132	0.1222184066941177	0.1127218274881831	0.114455678175813	0.1446521630559973	0.002734909343402364	0.0010910060137209	0.1447475947111858	0.1345751305321175	0.06240980469947523	0.01877259252273742	0.001013693455593664	0.05114297305628727	0.001015788506780425	0.001006320895815232	0.001015246861482794	0.001018404324257688	0.001000753284126237	0.001001934754822454	0.001006226362568828	0.105997285607422	0.09090894165096333	0.09294800261361497	0.09591871409801958	0.06110970092281129	0.08961716353612226	0.05814164867707628	0.1888971787303275	0.001093781886083246	0.06892268235908085	0.04551044851456811	0.02462173322797768	0.001013676417651851	0.001064323813235225	0.08470017593369157	0.00737107434331939	0.01584770842046883	0.001000436896329809	0.09131378239395919	0.09248619993792417	0.001006932178236737	0.0953888052675704	0.001002112225146952	0.001000764823199584	0.00100149280226528	0.01398168676198934	-0.006662754685539295	-0.0164592732556472	0.01195697140014648	-0.02826718534097919	-0.05453882779554638	-0.02048497099854935	-0.008538565295665537	-7.309433118577966	-3.830445065136076	-0.0444538071605601	0.02781594239118886	-0.03952332632938838	0.007892979004294262	0.04654496615788838	-0.8715030641578738	-0.753071219245306	-0.5080865079648376	0.01286644843886803	-0.01535524283504405	0.001293608125708793	0.01365332691479078	0.3046124259571725	0.1289035143800426	-0.7041608526040165	-1.06986078740121	0.5430470664994688	-0.009016707849114214	0.08815120139633033	0.02337505720642025	-0.0218604085664012	-0.01306621095860545	0.04058007358874585	0.01513873028715321	-0.8258720230741156	-0.1666494834532318	0.07670835458962826	0.02068694939929876	0.01540585406906304	-0.000438944170292071	0.1201514120698577	0.04662161356309833	-0.009541031519522812	-0.02366774040363562	0.03580945777209273	3.182611601532005	-1.386066592711186	0.1038012673930319	-0.07317662449990912	-0.6171111812965686	-0.665717111979427	-0.5210360761417218	-0.613023524635575	-1.008130672817855	0.01428889598325961	0.01639410409365757	0.8179400756866139	-1.590380830040957	-0.4028788032180018	-0.5813914195942372	-0.01953392488668592	-0.3285158016710299	0.03676147390279945	0.07274672154833364	0.01470347204949954	-0.006601970399379022	0.02782316769369073	0.1104976090406808	0.1806050051668378	0.4078372090988911	-1.183780686714005	-1.241392223733824	0.7268273453642032	0.03008343167609381	-1.040870919535006	-0.4634503058225287	-2.806695286058014	0.1092943970638802	-0.05493274448149513	-0.2960795365031315	1.022848849290656	-0.001208501554359771	-0.009814379406584986	-0.001622172240672559	0.05162084234125894	0.4204512597514796	0.1734317948026246	-1.673580880522711	-0.4801663237506147	0.4019063381354306	1.593126748749036	0.0874210368320978	0.1064622089337466	0.09286269571050983	-1.389579666509849e-16	4.184684471865599e-16
0.17	0.006104868336228957	-0.06433197584971688	0.07436921651384133	0.4409635261892954	0.9272248706160455	0.005684822661511471	0.06195982580014166	-0.1049251504431467	0.006635671857679075	0.2491680155687312	0.08569609658207965	-0.1395346797317349	0.006161068910740724	0.09026251816538222	-0.1028335115051465	1.068188839706673	0.2445702488205419	-1.068188839706673	-0.2445702488205419	-0.3118969751317987	-0.07159365214904088	0.02131097228831416	-0.06781433696311595	-0.114295059097072	-0.05216817895804783	-0.1828862280341392	0.06023356264238446	0.5455294298714632	0.7459829066652954	0.1451886982227532	0.03949033539199727	0.3910487707838094	0.05709721643873518	-0.03868011336772235	-0.008908314594601141	0.3090466501634551	1.361702862879753	0.2136025197426617	0.01791641642705014	3.569704464277168	0.46192724218395	1.243913404408991	-2.067513905571288	0.1454568932098522	-0.4080790319503917	0.01600685670856731	0.03431122620085365	-0.4968640618846734	2.998893909135412	-0.9076549084696076	-2.998893909135411	0.9076549084696075	1.219862731697521	-0.2959210184719854	-0.11075984157536	-1.420686626594794	0.4517002074086249	0.01216485466643907	3.169951610997848	1.052198832737701	0.8266820838161958	-1.719225925677351	-1.339029360559409	0.06466419691643292	-4.142192314082823	-0.2379942288096153	0.001010627902780625	0.01166368106536951	0.001005329002205894	0.01069752152008233	0.001110047128467587	0.003872317750410738	0.001057384508274663	0.002688144683745476	0.001008106143633915	0.0399243758778672	0.1627905890734201	0.157216798818357	0.1583029412412609	0.1337371152901114	0.02378744114209524	0.02728352563024746	0.002541100400440015	0.04005917056161076	0.001048470959907437	0.06616767590568257	0.001104536213186123	0.01882240115673582	0.00101871821189725	0.02526012030660255	0.001002061742261635	0.07133923588243757	0.001000813607853867	0.02423540378131915	0.01541671897861939	0.0179128898992745	0.1481124597185846	0.1468928120408789	0.4383368952897636	0.4132473541222496	0.001012238682443362	0.01671295553986051	0.00596788228978307	0.0208316555947641	0.001005574587186656	0.009037518864536116	0.001027231687664098	0.003043714164303462	0.001021755675901248	0.007646428314443178	0.001147847448989164	0.01497986690658895	0.001067383673318313	0.01183180517538081	0.1106689405727049	0.1064132431330157	0.00103345450800837	0.01773785740202418	0.001022610003908083	0.01859485711883005	0.001004625830835108	0.0170818878463357	0.001023325053584634	0.002364837280537182	0.001017930363249057	0.01826924875798481	0.1415235393431922	0.1662001309739937	0.001010600022908682	0.03672824744583999	0.00115050671009965	0.00537608121422941	0.001112544189737388	0.00898462333676181	0.00100092167730586	0.01180750569187322	0.3357440142099618	0.3676882622273537	0.184621043700918	0.1839200798988474	0.001516346996739623	0.1149156064673057	0.001006163431818523	0.02417949640732977	0.1199350004226126	0.09265838242536638	0.1271853479458022	0.1016428686564543	0.1164784835711452	0.08797500424385352	0.1196572923252362	0.1079391418723154	0.1561038541002275	0.1209618030381167	0.00448579242726195	0.008435461381941217	0.001831327298239692	0.0006416390099575016	0.1367609880971973	0.09446336102928843	0.1369845741573792	0.1275933808997284	0.06340442416942517	0.05752604868729214	0.0219097740495991	0.02760201644304119	0.001011928464102783	0.04956730826580365	0.05295785491239657	0.110487962846987	0.00140814231865981	0.01755762769745744	0.001457345650795804	0.02265407803891147	0.002027303350881525	0.009205301738216333	0.002042780637807396	0.003054981837664231	0.001000729344935825	0.00725306571354502	0.001001909201841097	0.01467114663653387	0.001026395130639288	0.0162444840141518	0.1016446553772584	0.08643337051540012	0.1029881652576983	0.09849209322599782	0.101924350369523	0.1341052546578893	0.08815983993018212	0.09490299007291797	0.05948502249965289	0.05898020421384251	0.09235466797608596	0.1018089059676004	0.05855085611290182	0.0631845261092752	0.1947340120788207	0.1397432908751702	0.001087085208825388	0.01190130214516901	0.07000837408164916	0.03430050740083605	0.04710940761771996	0.061207325856211	0.02081095951786681	0.03222145807814861	0.001017530782474673	0.01899034279289697	0.005648781997435689	0.144839736571676	0.08434561383898583	0.09964180676332247	0.007294377649025809	0.001561423837810158	0.01416784754375107	0.01339849681330611	0.001834014408224118	0.007124826214831465	0.1100293759635216	0.135952489751695	0.09535116123920384	0.0956163060126488	0.0010080197686641	0.07344539044022691	0.0798083020540882	0.1200579017107919	0.001002130620424008	0.02173189157555085	0.001000765601749108	0.0264419972441529	0.001001501651555207	0.02376762578946463	0.01436173897028641	-0.006628013816413649	-0.01638110874996317	0.01197451439400317	-0.02774160484176352	-0.05403246852093733	-0.02032970847410354	-0.008437013308282264	0.001003229697846372	0.001002132649523077	0.001001078301759377	0.001003274130119206	0.001008595981545242	0.1535001146523552	0.1417266516525842	0.01513987858009185	0.006710432889298065	0.001044152060730755	0.001058442435629031	0.001017261547301454	0.001002335552101329	0.001000914684150938	0.004966025107334238	0.1177829567461672	0.4568305841277839	0.001006316028982963	0.01783570904214042	0.001006808707223385	0.001014320496873932	0.001017796311999232	0.001027412369803307	0.001006817849383846	0.09786905525612581	0.001003478595944365	0.001023143236122618	0.001005519995466668	0.001003611197079332	0.001035474655410643	0.1450074937177172	0.00101161830743735	0.001006903374099042	0.001013135949243201	0.001001065856600678	0.3991854956604277	0.1492033952948934	0.001280756601967427	0.001001682390064493	0.1066362346269472	0.1126603083468386	0.1043993251412694	0.1124365522119098	0.1377657876362434	0.0108714140499164	0.003467945709244479	0.1492504176806915	0.1330549579945279	0.06958746716843385	0.01026775025635416	0.001013510745679277	0.04697799163635856	0.001016031515776274	0.001006234552706709	0.001011977509415689	0.001013464917414526	0.001000862444599177	0.001001928670329232	0.001005899421219314	0.1078529763496894	0.08143023333850766	0.0796393058972707	0.1015164299265029	0.06214298746961912	0.08902234921050385	0.05428272909539539	0.1810176642810742	0.001094735673170567	0.06898760054898258	0.04247866421544449	0.0363942949579831	0.001032033192185219	0.00104594330480918	0.08128065533031273	0.01334946294665073	0.02572208052270552	0.001000412136495047	0.07225799306523337	0.09757487879616455	0.001007643820250811	0.09412489800530362	0.001002250546076862	0.001000820185144077	0.001001590274885926	0.017952904867639	-0.009215561965600328	-0.01641599991665862	0.01365868372807337	-0.02495137621213242	-0.05114718318072362	-0.02074259851446465	-0.007234186339987738	-6.981267758544468	-4.23701508343108	0.07323088407256934	0.05189246172539878	0.01020588660351725	-0.01148983295922227	0.05602121585173797	-0.5797417005154192	-0.6257544417244302	-0.4564715067068919	0.2684545325126984	-0.01474182465681621	0.001274093128828716	0.01141623677789117	0.3203743160803228	0.1337264802538916	-0.510194974655654	-1.310449596633011	0.1169111489313232	0.01494890521272484	0.8321586651225398	-0.007721689750333137	0.008490333019903092	0.02227890633802506	-0.01732679440346906	0.001042195930649775	-0.5654176322368527	-0.1553788815379005	0.02953656888544447	0.02409479138460348	-0.04253229273388647	0.003591536745345498	-0.0596600574373851	0.05249138176670565	-0.02550610288594083	-0.01576223190695384	0.03269213857220871	2.805882562099069	-1.289616218728204	0.08794571502073724	-0.08341399878843514	-0.6723885972427945	-0.7237232371408229	-0.5760487375484349	-0.4911747432860379	-0.8783268833550548	0.3133617034076591	0.03402099122292002	0.8812023600616333	-1.29078509564024	-0.1521464121793785	-0.6670009346919078	-0.02310520664055006	-0.3513679313738058	0.01882099894791191	0.01380893723859599	-0.01677059461838656	0.0111236998262038	0.03557779942544687	0.09100826410541749	0.007486871407806816	0.3967837238023498	-1.040708096156391	-1.366337594807744	0.5246598797135877	0.01839016110388102	-0.6707927687782151	-0.3669859072837946	-1.378215720598499	0.1148050036797379	-0.01453018223567624	-0.3003780484257865	1.126903449484375	0.001726350164801963	-0.1036111724864251	-0.08899106360999322	0.09688288105245191	0.5982366785067688	-0.05376338838516297	-1.778466327627717	-0.3339835752657996	0.4893420409748935	0.8170263318212514	0.06671286189534155	0.08182709341364602	0.07031081258773876	-3.902064813425237e-16	-8.585065467136665e-16
0.18	0.005383519389868441	-0.0639903519673154	0.0772279280412638	0.4544881449528841	0.9293104646382566	0.005864662093237232	0.09759757790861039	-0.09976009034582314	0.01771343295037375	0.2284492288046386	0.08682501432853082	-0.1432173771928087	0.006421310703841304	0.09003026518952456	-0.1074820415538301	1.094527373141585	0.2345100763494179	-1.094527373141585	-0.2345100763494179	-0.2994371705856703	-0.07452063323967116	0.02023199563992542	-0.08219732637765863	-0.1098256290736511	-0.0520385823210503	-0.1504402641565925	0.07013080132742397	0.5542081881556925	0.7292542010548846	0.1309544337576192	0.04008074713836295	0.3515979618686448	0.05480525458265047	-0.1049665487390707	0.07899070848057721	0.2529990167056869	1.343564863770309	0.2030240034009403	0.01879087925613094	3.553264114342072	0.5688666794407963	0.9637278620888542	-2.072829974108254	0.08049072389072034	-0.3182515282012525	0.03437604593161224	-0.08176118944957071	-0.4233876761669267	2.266807971531107	-1.09576736839259	-2.266807971531107	1.09576736839259	1.272990351542949	-0.2895695937615976	-0.1046226907855234	-1.455286920758539	0.4416902173196823	0.01433743749755972	3.285393242089496	0.929798395500807	0.9059895775275942	-1.624434101630432	-1.423550629929069	0.05177207676256449	-3.731282469354464	-0.2206253663618637	0.001007186520221786	0.01203714498948421	0.001003875563621542	0.01116624102740876	0.001057709877158838	0.003848574646572954	0.00103139427561137	0.002647492567172632	0.001008526170563206	0.04054385854375734	0.1594672121203739	0.1526792919361946	0.150977167113592	0.1280801280298582	0.01852049524797949	0.02284420520597095	0.006107685662577926	0.04356624420174264	0.001045704959558977	0.06602719910416349	0.001074827133144222	0.0188352986923533	0.001017470840297785	0.02536968186402511	0.001002253652210304	0.07461075745965164	0.001000884696244898	0.02560786407242321	0.009404128477896343	0.01333161104741717	0.1314571163257407	0.1324565505357243	0.4430315006542461	0.4120966872757106	0.00100954027119492	0.01681284269748217	0.01588023072389025	0.03132246259352014	0.001006656753971698	0.009128648060883359	0.001021009027344663	0.003093114995807497	0.001019900934486933	0.007763009161783778	0.001094531141062951	0.0149992144757916	0.001038605987489388	0.01188147528123576	0.1051261844981	0.1018242532446235	0.001018952406991441	0.01625844758377767	0.001023153964697825	0.01908957169807285	0.001005317106308779	0.01732161860483856	0.001013888736530732	0.002218955189923639	0.001032731233636298	0.01830827097975885	0.1426940140070941	0.1649776748286207	0.001011363090171609	0.03724487668301939	0.001081605028501751	0.005214580608958553	0.001065001902590139	0.008847474443008867	0.001001018285278239	0.01212141765691122	0.3600113780252689	0.3937567515575206	0.1687610406817753	0.1714658469454427	0.001334394521806218	0.1157331765093383	0.001004005921791965	0.02348721181148425	0.1125516262813211	0.08571602296919724	0.1192287924585803	0.09418097821871313	0.1096862536124288	0.08197194072286335	0.1162876386073479	0.103458759026866	0.14752422316432	0.1126906013411145	0.009771337464971287	0.01227724923416081	0.003278941031823314	0.001054790998645391	0.1426510619374172	0.1035795893946427	0.1351002207149473	0.1167406721541801	0.06785057833917407	0.05706130431240975	0.01418191615437819	0.02061249272722993	0.001012637096837654	0.04929837989341314	0.04925814177770556	0.1070141390226451	0.001219979168439303	0.01779310087648314	0.001240774571179452	0.02300563719729133	0.001539240130143145	0.009407227411128101	0.001547545691409739	0.003239465391956763	0.001000823844591687	0.007584195323367344	0.001001916846226632	0.01569268926814116	0.001016461433557183	0.01693376079349777	0.1046260433595009	0.09030459309183432	0.09184532506362622	0.08850373013356848	0.08956545699294237	0.1198198760561544	0.09505412653650709	0.09909034585492611	0.06090259703872072	0.05900748977866895	0.09082218922371957	0.09706693195604355	0.05571472774308125	0.05993623871488053	0.1880412554239545	0.1304482966447665	0.001091025680811663	0.01307433762363452	0.06958437230518465	0.03430845962620521	0.04426801413023201	0.05812082462543549	0.03111529447684466	0.04391479979156229	0.001029637494951456	0.01900490020911667	0.003442384387548434	0.1433462342818324	0.0822356750591394	0.09838201301484276	0.01180468225284449	0.002690535282976939	0.02222444981393358	0.02007829934634766	0.001433978403534177	0.007369268505677027	0.09002043911798575	0.1180302698642514	0.09746100924453531	0.09305587760750941	0.001008038609487035	0.07858803171959036	0.08554181414399206	0.1250026965073086	0.00100222696324041	0.02230966686847069	0.001000807324115222	0.02715399965304342	0.001001571518334031	0.02438238307403416	0.01810492575096427	-0.009201665617943704	-0.01638473411437177	0.01366570092561781	-0.02474114401245104	-0.05094463947087121	-0.02068049350467801	-0.007193565545036603	0.001003627021573566	0.001002423523271841	0.001001030123941993	0.001003249619603416	0.001009255607967729	0.1546310170277332	0.1373992825640027	0.01047763086274173	0.01237310957354402	0.001041681266836989	0.001031390918286141	0.001015305921970676	0.001002551219096498	0.001000995171919859	0.00100346526317386	0.09597052913230192	0.450682655067415	0.001006836085455451	0.033523064612787	0.001008556004382834	0.001014239412581243	0.001017962454037894	0.001043516493751496	0.001007907396771045	0.09653848943272542	0.00100309441246075	0.001024170904885763	0.001006454757846661	0.001003719649785151	0.001058234394786379	0.1441183183641462	0.001012596603912542	0.001007081594293369	0.001013814818146314	0.001001163551542282	0.4193771357492806	0.1370436603384015	0.001034585812872152	0.001001662204361907	0.09775036817278111	0.1031022099995595	0.09607682279435571	0.1104174262480068	0.1308794122164894	0.01900791875643043	0.005844885404768058	0.1537532406501972	0.1315347854569382	0.07676512963739247	0.001762907989970914	0.001013328035764889	0.04281301021642984	0.00101627452477212	0.001006148209598184	0.001008708157348576	0.001008525510571353	0.001000971605072112	0.001001922585836005	0.001005572479869798	0.1097086670919568	0.07195152502605201	0.06633060918092643	0.1071141457549862	0.06317627401642695	0.08842753488488544	0.05042380951371451	0.1731381498318209	0.001095689460257887	0.06905251873888432	0.03944687991632086	0.04816685668798854	0.001050389966718458	0.001027562796383134	0.07786113472693387	0.01932785154998208	0.03559645262494222	0.001000387376660261	0.05320220373650755	0.102663557654405	0.001008355462264885	0.09286099074303683	0.001002388867006771	0.001000875547088568	0.00100168774750657	0.02192412297328867	-0.01176836924566136	-0.01637272657767003	0.01536039605600025	-0.02163556708328566	-0.04775553856590087	-0.02100022603037996	-0.005929807384309938	-6.624257472492603	-4.556581581913886	-0.03642883416063396	0.03502793147595181	-0.02993242875256581	0.01020582055812949	0.06835088768244454	-0.3357155437258795	-0.5070840795507913	-0.4366997926882991	0.414743711299137	-0.01319856148069058	0.001315581166885597	0.01075946031279874	0.3334887579942912	0.1412088043347575	-0.4240271355175237	-1.581955564104517	-0.3546084681595771	-0.001748672080931141	1.203970055784661	0.03890072216516024	-0.006100414984185476	-0.01028008897076285	0.04048230237195856	0.01328105797356816	-0.3618637662498501	-0.1397820426091897	0.08681465971945292	0.02312110570520062	0.0361211374407899	0.003531085752079809	-0.1739031005757397	0.04932912880899176	0.0001414130486031666	-0.01242971153031208	0.03019334144800318	2.403547660187929	-1.202843277394219	0.07626391953327492	-0.04732122984139667	-0.713766750151439	-0.7660399480284529	-0.6232644801884939	-0.4120169985774075	-0.7813915284759974	0.4235081382771996	0.04800171214717646	0.941559046723739	-0.8574701119153811	0.05131984887162633	-0.7265624802064281	-0.03148126372613708	-0.3372321879781798	0.03375225943006478	0.07682924273907953	0.07823580729813943	0.02515773922840889	0.02811126081549188	0.1216565308252171	0.1895684338239066	0.3758069020803959	-0.9688303256756199	-1.490629157470727	0.3108750492130651	-0.01685903587263623	-0.2729795166354971	-0.2851015841651576	-0.5869925195509056	0.1196993883569222	0.01417027676926805	-0.3193713252054712	1.207926261902422	0.0004899194089611259	-0.1946255494655095	-0.1602892323072702	0.1262983056246009	0.7300641742694456	0.1793739301797193	-1.790502824886665	-0.1761623615582927	0.5316679091144857	0.1981339699998809	0.04940969863463547	0.06124967045863899	0.05361698729840791	-2.911447492149512e-16	-3.059929226348981e-15
0.19	0.00405253245118049	-0.0627408462204985	0.07925400471913728	0.4678400370853456	0.9312774372967544	0.006071651500255181	0.1328955781042977	-0.09360612863813461	0.02578716445495398	0.2077479037037646	0.08731885650224575	-0.1456875470417875	0.00677558212547866	0.088644070876116	-0.1111238963454007	1.113525887738784	0.2228421380251094	-1.113525887738784	-0.2228421380251094	-0.2864185339808412	-0.07739878927747733	0.01922020925335706	-0.09686465542857267	-0.1054555743966225	-0.05186019197952267	-0.1174933195262081	0.07885640237328086	0.563620373422091	0.7134641885340687	0.1177123065976009	0.04042491981724579	0.3157384022472172	0.05276110273391717	-0.1587867358159978	0.1705077025897019	0.1472221447679337	1.32706755325588	0.1900041164989858	0.02283562916144925	3.500697629113491	0.6587919325080648	0.6492856410999516	-2.066760400805714	0.01862600846580332	-0.1686130744879917	0.03355386710609282	-0.1936693995338462	-0.2996982711440034	1.534079302750605	-1.230994654299728	-1.534079302750606	1.230994654299728	1.330734740884597	-0.28687288685447	-0.09803892649276758	-1.472259390879082	0.4332492968891828	0.02280102246430909	3.285413072800023	0.8185181277636291	0.9768085094769288	-1.543372926112065	-1.204143239146872	0.01322340588445194	-3.429826761274966	-0.1888638945634118	0.001005539211147686	0.01242707327560943	0.001003229067831027	0.0116574543461049	0.001029934115095391	0.003846247118034775	0.001017625458602169	0.002629395156793308	0.001009166523326546	0.04124489052360098	0.1577533983432595	0.1501881001845798	0.1451881913145389	0.1235508141567752	0.0137516254851422	0.01880309416692437	0.01054061052903188	0.04797836799255681	0.001043132395885586	0.06590459568671059	0.001051853887693461	0.01886117657109377	0.001015924029001415	0.02547601494505859	0.001002465932886331	0.07799004761737026	0.00100096528674329	0.02703076394668607	0.005338841098026135	0.01020097455897229	0.1123861487024426	0.1161505641128141	0.4438897964022837	0.40741801325392	0.001008254040152713	0.01693548369260538	0.02822797939109823	0.04427380582734265	0.001008833159811486	0.00930529444000992	0.001017431806696745	0.00321304154814157	0.001018876595185581	0.007885109422076061	0.001480231728998101	0.0154190709596507	0.001053252751285898	0.01195953603343732	0.1013809887087654	0.09873567823669371	0.001011118235679317	0.0149715758331468	0.001023858741323069	0.01966089606296474	0.001006427505428358	0.01756775987656108	0.001008918588159228	0.002189408289739334	0.0013049543118046	0.0186109386058893	0.143632949381713	0.1631582757640013	0.001012370937601123	0.03776834681101865	0.001045075948529115	0.0051020602117285	0.001039968850974083	0.008738901227391432	0.001001111157395676	0.01240790966593582	0.3818987933528709	0.4159190803040879	0.1547199540673512	0.1599910111971212	0.001186280080838485	0.1164946633383404	0.001002839817265297	0.02299065481435581	0.104562628164205	0.07861290354483901	0.1106272350403278	0.08655310440975905	0.1022508665410088	0.0757499116269827	0.1135916104707438	0.09983059331492655	0.1398692180507173	0.1054758751277222	0.01567076016152101	0.01656816437920982	0.005801186582230639	0.001697936713761472	0.1472400982960194	0.1129785833544836	0.1342940999016429	0.1103058366562989	0.07276590685372483	0.05807775114393409	0.008117986001769689	0.01515095592901792	0.001020642597778138	0.04898153989934251	0.0451741206345285	0.1034843025759306	0.001121532346172303	0.01800063839355813	0.001126017234151211	0.02343400606782096	0.001279786015511167	0.009964463013117108	0.001283728664335706	0.003520560209525731	0.001000934017413342	0.007910725104299011	0.001001912290525569	0.01677782452097102	0.001011071731877028	0.01771026316970181	0.1067250802290348	0.09392473203641356	0.0816213573454992	0.07944099773192299	0.07670661994325402	0.1049167570053854	0.09995011853063906	0.1005989891222926	0.06196905001866432	0.05880869229198536	0.0892696626852786	0.0957008355224063	0.05344049023663103	0.05783534975072196	0.1805275426500998	0.1263854912410939	0.001082155455498636	0.01426397056272997	0.06953837788608258	0.03468586179857452	0.04140591596743819	0.05505359620683652	0.03985329586265009	0.05356212059366239	0.001173612669598257	0.01914862718060453	0.002262218863350207	0.1407956312123846	0.07928898043074854	0.09643424439744623	0.01701987239049862	0.004183013511892503	0.03009995405716265	0.02711373460781792	0.0012216446448805	0.007962649000442549	0.07062024165753797	0.1004510032065803	0.09987141384426994	0.09150932086227907	0.00100854668233888	0.08371677479689428	0.0860135275756904	0.1240356470712033	0.001002357336334828	0.02268529853054047	0.001000859371986575	0.02763040886243357	0.001001662734822088	0.0247922629196564	0.0215565742842852	-0.01115484637556019	-0.01623033677600998	0.01544023851267933	-0.02080941432148803	-0.04707729122126737	-0.0207263761240851	-0.006890677432463093	0.001003992272652468	0.001002668591184265	0.00100101860809881	0.001003334076204477	0.001010321406357877	0.155403226752385	0.1351715529945128	0.006843775502918812	0.01774015057272007	0.00103941706508005	0.001025021543896546	0.001013475153082186	0.001002801600728809	0.001001094828532911	0.001002416428728727	0.07424841480469424	0.4413957030125319	0.001006982618694352	0.04932339765149619	0.001013248986353386	0.001013259955451251	0.001017681980921566	0.002591577672719239	0.001119761901609936	0.09574159534197871	0.001002855535989706	0.001024948727391337	0.001008537740395897	0.001003768486262309	0.002037048348561964	0.1459081203074548	0.001014116319957787	0.001007027008522742	0.001013995252117924	0.001001245249786697	0.4352338499626657	0.1282095663002207	0.001029786933760765	0.001001595881039993	0.08921390152817246	0.09392466464865236	0.08794348090810281	0.1090692097222748	0.1256718285172584	0.02466925622531555	0.01067702825512963	0.1547710183303614	0.1344258102314139	0.08115269342967912	0.001387918419418526	0.00104221211378773	0.03800348722863944	0.00102133131459993	0.001006811168857008	0.001009887209163032	0.001008912743182739	0.001001113874558343	0.001001894827597563	0.001005369568267558	0.1096746498191837	0.06420412491916716	0.05355880368675007	0.1063910789367463	0.06343462413005518	0.08605441906214872	0.05079222126612539	0.1636038069990972	0.001053657567946859	0.06984663592739451	0.03672673060323078	0.05165937835102184	0.001554583685561683	0.00102308365355874	0.07321683725631467	0.02558662686748978	0.04195996088337849	0.001000394833179526	0.03752824480628422	0.1037048560527974	0.001009684586223692	0.08125093183596442	0.001002581127430157	0.001000945678684192	0.001001816813800061	0.02471418386642479	-0.01261720883691812	-0.01596202759638716	0.01727865006512003	-0.01621676242111601	-0.04266734509646915	-0.02055317881838161	-0.007356485358444004	-6.259764718843352	-4.765963230171149	0.07762703900985068	0.05709018614634016	0.01513735386974894	-0.007995355363653239	0.07245655209084439	-0.1739815681848021	-0.4012656943503996	-0.3772650913793719	0.4646425963769015	-0.0113441218483339	0.003757671236534781	0.01065278225356118	0.3423777563950821	0.1439223501197285	-0.2212999781740333	-1.681704816673271	-0.5794971802215636	0.0199107043891781	1.374034646152262	0.008312696668870075	0.02281943921442888	0.02379575555243771	0.05424529989575712	0.005059513037072028	-0.2613349614813736	-0.1177040483013282	0.04294839770212313	0.02543630573414297	-0.02032819956206404	0.05251569415898109	-0.1799146441085087	0.05395220558353695	-0.01689301216465871	-0.00963379717906818	0.02738413608103561	2.036209837365087	-1.091668701335279	0.07673219293395926	-0.04550840524652083	-0.7060440775417614	-0.7584875683556132	-0.6210655189783778	-0.3190844755800448	-0.6643368996556688	0.4286518646073801	0.08101988839759766	0.9321957543163615	-0.4416128166431008	0.1433383796543337	-0.3938542859069454	-0.03281021763633032	-0.3634747383379612	0.01232264750655195	0.02345241359232229	0.04783529864153749	0.03061179084682502	0.03477291449037851	0.10332311481158	0.02308172700180439	0.346228407463371	-0.8501718918701557	-1.486703408614003	-0.0009762024117037685	-0.02579474109214163	-0.02767849734516208	-0.1356988842762602	-0.2583287558833038	0.1184779919460567	0.06157663395285574	-0.2977157602387261	0.7585702982018149	0.02565223411904892	-0.3109438006570691	-0.228810358280092	0.1726237583704678	0.682935593038324	-0.002781335985926317	-1.717106532548486	-0.1316610717962804	0.493048675896088	-0.3764568049148794	0.0263445518926547	0.03476623288524246	0.02936528443601102	-4.405894775413397e-15	-6.849053653186094e-15
0.2	0.002256666737198853	-0.06058825268138345	0.08007248745460098	0.4810345758286805	0.9331032187322469	0.006325947216747898	0.1674987645772425	-0.08664692628743875	0.03066448981782788	0.187127513693741	0.087204500450118	-0.1464462513404379	0.00703390062008149	0.08619304267283125	-0.1133703067566469	1.125232646293438	0.2100266961068111	-1.125232646293438	-0.2100266961068111	-0.2728225203387651	-0.08027431643788259	0.01826513031077994	-0.1115241242244484	-0.1011420715598007	-0.05155335403863296	-0.08510365492434005	0.08656509016455752	0.5737515790197194	0.6981906520610534	0.1072862002332347	0.0402684341934612	0.2832174805162673	0.05101479886781263	-0.1979423037978432	0.2596082669402094	0.01148022822373237	1.312094185945019	0.1747857587997622	0.02825214115108466	3.414301369793565	0.7299148080422585	0.3244466337475833	-2.056642955938203	-0.04114892127779526	0.02404158186443637	0.01518546051607017	-0.2947279674230386	-0.1442988001020369	0.808456763022358	-1.325268087190542	-0.8084567630223579	1.325268087190542	1.388465758992353	-0.2890438182815291	-0.09328120198701444	-1.45371486975094	0.4303798492783298	0.04002695736979555	3.173937236386221	0.7264157445847305	1.049793643773479	-1.521138892070403	-0.8603464707986526	-0.04835958377091249	-3.063554891258911	-0.1610557698361154	0.001004898682183693	0.01285393672216567	0.001003028578648406	0.01218555382799699	0.001016045551347799	0.003864730340464443	0.001010786286475685	0.002604184405306356	0.001010019702982295	0.04200501046166574	0.1570132300272507	0.1489704853407444	0.1407831167870686	0.1200050741571583	0.009497218992958889	0.01518404985321659	0.01539276356599203	0.05279832711954505	0.001040714066764795	0.06579987667042776	0.001037185131798784	0.01890840565019057	0.001014235165650613	0.02558565003628882	0.001002697273608897	0.08145848224446683	0.001001055415148054	0.02849733466685611	0.003263994403253492	0.008521615163885075	0.09167306186338067	0.09877319227834373	0.4415757534586102	0.4005393267908188	0.001007684543888301	0.01708373345093867	0.04192511433641626	0.05855787662001388	0.001012268461553693	0.009532584854435306	0.001015154067908416	0.00340417805536454	0.001018224364017149	0.008020836563297778	0.002445885789974945	0.01629924658362499	0.001116519060345699	0.01203723395338351	0.09886594006048334	0.09648787949209058	0.001007083476438204	0.01390213180206402	0.001024600056886934	0.02025850334097502	0.001008024435750163	0.01781692786141855	0.001006459134281814	0.002246437556994273	0.001930025840577858	0.01926884995918553	0.1449105358488505	0.1615806233112434	0.001013634841807741	0.03829566697054571	0.001026789736756268	0.004991769972264333	0.001027547022228908	0.008647821187709565	0.001001198439712225	0.0126746818930143	0.4015605659402059	0.4346267832696135	0.1425105505941574	0.1496415763374334	0.001109799318105434	0.1172817953013541	0.001002223879669551	0.02270667899330939	0.0962501423066414	0.07161140256193083	0.1016793971592285	0.07903217175973569	0.09443894974593803	0.06955214674348077	0.1114471196336785	0.09696770287987352	0.1331278806612541	0.09934819963893703	0.02139100445900309	0.02072982600380549	0.009451005351663268	0.002683037917028674	0.1503855573047333	0.1221026246624084	0.1349818759258661	0.1076660992416733	0.07741196134683528	0.05975544914991827	0.004804359484034557	0.01217321887967274	0.0010390919475333	0.0486237058897204	0.04072498285765317	0.09984985151642106	0.001074836247802465	0.01813090189704653	0.001068964571309569	0.02376684311364733	0.001150537672918094	0.01065641309479636	0.001151898259027297	0.003842712540122128	0.001001060246728957	0.008231217995567431	0.001001896127659233	0.01791820346578929	0.001008276650940514	0.01854238904523187	0.1079235169239038	0.0971893116536601	0.0723263627015439	0.07137117755183175	0.06362772524255589	0.09015163276525595	0.1024360310958769	0.09923422567325367	0.06267109505611169	0.05843370936426507	0.08735963697852249	0.09596458746407599	0.05236255579224015	0.05720980751716113	0.1721721715527759	0.1246265176331068	0.001056697886357533	0.01544891331223345	0.06986498754498101	0.03554532183022761	0.03859588928864773	0.05209368138617335	0.04603430698220383	0.059826853749283	0.001497615474760092	0.01946588007761879	0.001666560285511861	0.1372183835440304	0.075584308132099	0.09381488850707988	0.02268811119657	0.006151538814625886	0.03715564235243316	0.03385526550738856	0.001115418640239616	0.008471971690772264	0.05230111008066048	0.083853018695263	0.1016941510326161	0.09045241448541368	0.00100946548311149	0.08842836462850795	0.08123562774686542	0.1177753014551333	0.001002518668754569	0.02284911626859048	0.001000920466328188	0.02786400554006528	0.001001772885821806	0.02498981481495384	0.02456716439081624	-0.01237179968893686	-0.01590507167570082	0.01731058704777983	-0.01588630131638722	-0.04239604615844495	-0.02044363885588853	-0.007740833377694627	0.001004357523731374	0.001002913659096695	0.001001007092255622	0.001003418532805532	0.001011387204748028	0.1561754364770369	0.1329438234250228	0.003209920143095899	0.02310719157189612	0.001037152863323109	0.001018652169507575	0.001011644384193422	0.001003051982361121	0.001001194485145968	0.001001367594283559	0.05252630047708657	0.4321087509576488	0.001007129151933255	0.06512373069020538	0.001017941968323925	0.001012280498321256	0.00101740150780524	0.004139638851686979	0.001231616406448821	0.094944701251232	0.001002616659518581	0.001025726549896914	0.001010620722945133	0.001003817322739466	0.003015862302337277	0.1476979222507633	0.00101563603600304	0.001006972422751916	0.00101417568608953	0.001001326948031117	0.4510905641760508	0.1193754722620399	0.001024988054649378	0.001001529557718077	0.08067743488356381	0.08474711929774521	0.0798101390218499	0.1077209931965429	0.1204642448180276	0.03033059369420067	0.0155091711054912	0.1557887960105257	0.1373168350058896	0.08554025722196579	0.001012928848866151	0.001071096191810561	0.03319396424084905	0.001026388104427739	0.001007474128115832	0.001011066260977489	0.001009299975794124	0.001001256144044557	0.001001867069359106	0.001005166656665313	0.1096406325464106	0.05645672481228229	0.04078699819257373	0.1056680121185064	0.06369297424368341	0.083681303239412	0.05116063301853627	0.1540694641663734	0.001011625675635832	0.0706407531159047	0.03400658129014068	0.05515190001405513	0.002058777404405051	0.001018604510734349	0.06857253978569545	0.03184540218499749	0.04832346914181477	0.001000402289698791	0.02185428587606088	0.1047461544511898	0.0010110137101825	0.06964087292889201	0.001002773387853542	0.001001015810279814	0.00100194588009355	0.0275042447595609	-0.01346604842817489	-0.01555132861510436	0.01919690407423979	-0.01079795775894637	-0.03757915162703745	-0.02010613160638312	-0.008783163332578066	-5.905695478670649	-4.855869874329058	-0.02904180207433154	0.04240516411516047	-0.02577027855898304	0.008783152336600845	0.08016847932668872	-0.08100016216998263	-0.3103693048575789	-0.3522864476205195	0.4963107785339909	-0.009621681246690926	0.005585821238155898	0.01141986235214454	0.3513176518698789	0.1499429735161968	-0.133771716845973	-1.796232646416567	-0.7946109564216978	0.003373080561168516	1.47051556755441	0.04902952922493461	0.008141575993561766	-0.007554712784787968	0.1325461303950382	0.01320849152246373	-0.1937085135845285	-0.09629649869959787	0.0920712423430821	0.02372644833222295	0.05343637092865634	0.07457983144001561	-0.125553778203419	0.0500991351146181	0.0005874446017659641	-0.008931076343206381	0.02624938505877846	1.712622503979601	-0.9777630996674672	0.08139294633561786	-0.004804994624977679	-0.6934430618614366	-0.7446517162423129	-0.6184116377127675	-0.2589619432001408	-0.5639813835545749	0.397657434186681	0.1163928097774186	0.8865685163405047	-0.09845049526425111	0.183570083763596	-0.2298025304329401	-0.03968006683636281	-0.3581551105371901	0.0182974567127456	0.05772287779842953	0.1051787032361886	0.03336924183389977	0.02690388288301955	0.1327052692228982	0.2006931336891056	0.3046950366138507	-0.7702478813647696	-1.463030195342803	-0.2638062940679816	-0.05209612407996332	0.0529901584258809	0.009967761954384272	-0.1262261604138046	0.1187613504385296	0.1105818486260305	-0.2979086056182689	0.5314087326065249	0.03519510466549429	-0.3999544692468082	-0.2946066869012282	0.2215077203882077	0.6712833018895263	0.1625623692925561	-1.594246395615903	-0.07823228788530641	0.448237259976436	-0.8605252659929605	0.007046913830681194	0.01268716410694959	0.01115139723344994	-1.096737420967212e-14	-1.156006941710813e-14
0.21	0.0001392799222897445	-0.05757965945124341	0.07945016442922638	0.494086622393315	0.9347657590694097	0.006635752861040981	0.201088409812317	-0.07907609587049132	0.03232729756940733	0.1666221931131111	0.08650508233043201	-0.1451276231465338	0.007038245618800738	0.08280805984885256	-0.1139723037024365	1.129750895062089	0.1964565557917385	-1.129750895062089	-0.1964565557917384	-0.258659295852606	-0.08319974244196957	0.01734878264266402	-0.125826392365269	-0.09682669788524591	-0.05104013997314129	-0.05424517290995069	0.09341985191862769	0.5846417774214753	0.6828685387153178	0.1004715189746814	0.03936060142191751	0.2539627297928909	0.04959993056993979	-0.2275631567189665	0.3379014236113498	-0.1346834858313395	1.298512542798569	0.1569548748881768	0.0334663147312734	3.305408538594571	0.7796867824981871	0.01511213421598706	-2.038545615205728	-0.09615250139222616	0.2419226520347173	-0.01089487751985681	-0.3769164853270011	0.0220167631047577	0.1007850937502714	-1.381899453871086	-0.1007850937502672	1.381899453871086	1.442924401218884	-0.2973781013229865	-0.090174199473243	-1.410257729947163	0.432541515240467	0.06310752834903244	2.990444217823086	0.6490439977025193	1.128881533378569	-1.528405646269565	-0.5177973159532555	-0.138313297312579	-2.782339666676733	-0.1230984252503858	0.001004697891212305	0.01329484243088548	0.001003026930789154	0.01273711238404506	0.001008689115631869	0.003890795281774472	0.001007178218093073	0.002591022869552638	0.001011167596362396	0.04280478119786318	0.1566993006109042	0.1483897949429195	0.1376083677622573	0.1173173048934147	0.006263736418789741	0.01242199099360864	0.01841152304868781	0.0560693850989055	0.001038417437445128	0.06571706643718969	0.001029272812201618	0.0189821206155028	0.001013034016869892	0.02570804165774025	0.001002955843700663	0.08499949570030792	0.001001153700496812	0.03000378795628363	0.002158935803195233	0.007547746280598168	0.06894871561002439	0.07996119792570161	0.4368417128745685	0.3924014633960098	0.001007419686237517	0.01724747976385449	0.05630895742909786	0.07348428007755801	0.001249754919192248	0.01003292497458835	0.001013544827031774	0.003646226822615849	0.00101785750385974	0.008160989056947076	0.004122186725682174	0.01776677336655444	0.001193971904648207	0.0121027867403591	0.0967109355337081	0.09447389087772039	0.00100484503867571	0.01306002692661864	0.001025475321124928	0.02090888096404987	0.001009643996794658	0.01806449338936205	0.001005123866759564	0.002389565695182658	0.002668162578401239	0.0200375323981887	0.1468548661407424	0.1607282413213158	0.001014778393284982	0.03882163885764194	0.001016884611796917	0.004903220698078767	0.001020618590164703	0.008566159787096506	0.001001274836849572	0.0129260569489417	0.4193935390884412	0.4503954591246936	0.1325839903996104	0.1406785082397544	0.001069883834792052	0.1181470673711188	0.001001868422064467	0.02265828716974798	0.08774838639746835	0.06476963375549782	0.09254659181162737	0.07168607948630684	0.08636755852733749	0.06341593825290791	0.1098393306392136	0.09476465724703365	0.1272755829067272	0.09417198600812637	0.02652522173688182	0.02447583065881773	0.01343885839541911	0.003993278066320051	0.1520567554235398	0.1304884651588142	0.1371515581343507	0.1080888309931042	0.08248487745977118	0.06204356870460006	0.002957566916284844	0.01050461264548882	0.001087048414795871	0.04824614594367056	0.03615726291674123	0.09619451799558204	0.001052013143442872	0.01821784343353602	0.001039130632935796	0.02408858340356657	0.001081947913542504	0.01154226854764461	0.00108163876375035	0.004183569425331172	0.001001184994461782	0.008544337330622695	0.001001880015414976	0.01912330368870405	0.001006746971953529	0.01947253202879311	0.1081005358096926	0.09989715462511443	0.06441154339809564	0.06443499894263924	0.04892645043950579	0.07474083946805667	0.102205738676233	0.09536288444545482	0.06302356540138825	0.05788889155018472	0.08747573563730036	0.09750146345813131	0.05236892251143376	0.0578353148448088	0.1679674743140338	0.1253685894600604	0.001034486674797643	0.01664533603293091	0.07026815018860202	0.0368445925285209	0.03590368372908154	0.04927939613043933	0.04841746736017138	0.06177017511861885	0.001879456349421271	0.01983281007518128	0.001349301353048788	0.1327264440187429	0.07148328964273024	0.09076959437320825	0.0288613233311325	0.008787814870263026	0.04278724323539099	0.03982007615050211	0.001059069759842172	0.009166031301290701	0.03635513549650776	0.06904217647483961	0.1037199858338115	0.09017376464628031	0.001010524154572948	0.09249270407223444	0.07214850480410943	0.1076420020729908	0.001002708766935448	0.02280097348885357	0.001000989306207122	0.02785655767503301	0.001001899806229145	0.02497677703773917	0.0267049263755025	-0.01341729170594406	-0.01550027623727209	0.01896291951781855	-0.01057980313683195	-0.03740490843863369	-0.01886403623118177	-0.006137781758886507	0.001004600113205965	0.001003119602095852	0.001001055220952652	0.001003427333303954	0.001013187155317071	0.1562301979794057	0.1326270278569801	0.002472676325207452	0.02055172017181298	0.001035074545299749	0.001023056060877014	0.001011902054249379	0.001003371260124686	0.001001308015175833	0.001001073891390836	0.026781743466388	0.4211244842676748	0.001007156656127051	0.08128542122932483	0.001902383124866036	0.001011522791458551	0.001017538473328184	0.007356727448798122	0.001311006381716424	0.09265815702733746	0.001002429953013044	0.001026944435021451	0.001011929130839675	0.001003664002370637	0.003798928723407249	0.1517392313465411	0.001016249808410302	0.001006240287837036	0.001012758034783379	0.001001377517688538	0.4642748632244687	0.1158681400078644	0.001031158954429766	0.001001472235763289	0.07214865073901831	0.07566565531477118	0.0715067487524275	0.1073814286916086	0.1168407035341347	0.0339913436988561	0.01964481289456568	0.1536690665655448	0.1431519809046214	0.0923907146026253	0.001014826693066906	0.001192700287023404	0.02868674471466986	0.00102983672177427	0.001008587008747666	0.001010088379273008	0.001007802481603474	0.00100136445640462	0.001001860014554912	0.001005145219513078	0.107230879947355	0.0522771121968001	0.02189114490661834	0.09859004173955473	0.063278424221931	0.09104724833611022	0.05342029832312099	0.1673645903228397	0.00101115032028394	0.07091745551351097	0.03165173442590642	0.04798230614163854	0.002463196498263775	0.001018380488928463	0.06402268424034835	0.03928104372935617	0.05042474038066315	0.001000415316172299	0.01311585086838465	0.1081420555065458	0.001012143894894818	0.05202953779476689	0.001003019303344818	0.001001099133903867	0.001002104658982755	0.02820323365295032	-0.01442377834507358	-0.01505463889661089	0.02042806434272641	-0.005098781259593244	-0.03227437616842645	-0.01629075730618337	-0.002418424881129142	-5.56615091696816	-4.827104390958405	0.08091506907596202	0.06175136691444855	0.01696607189238106	-0.006413752410425909	0.08027634206988252	-0.0432511823706684	-0.2298354312373054	-0.2121989317066582	0.178483147787752	-0.007099384932767888	0.009143310058425806	0.01323300270094639	0.3572158736788356	0.151920880131858	-0.06886321563545796	-1.967909509486751	-0.8087931408762189	0.02321227994231287	1.510847719740573	0.05928996094346514	0.03330736391189846	0.02483792647301112	0.1668844416436106	0.001846130734029138	-0.2140271306046748	-0.07152725041025053	0.05153534719485644	0.02509382615435838	-0.003640473103678636	0.07862347192872249	-0.04423644041081964	0.05356585874090311	-0.01353055214828909	-0.007525060572045321	0.02455313199383789	1.448662042039093	-0.8119829260918617	0.0930100862210833	0.001038028380740693	-0.674224314490909	-0.7239420565968148	-0.6085077281562975	-0.1871803748431187	-0.4757567694659021	0.3506524299388261	0.1479576851647902	0.7831580311117924	0.1682746500474487	0.2736960241295696	-0.1152289779284109	-0.03567296624310826	-0.3684707738287727	0.002910090193801553	0.01736000933207271	0.08272188469078383	0.03484930723880277	0.03354089654164558	0.1159354818888862	0.04058790929430284	0.2346187043561379	-0.6234148457342373	-1.611669873076711	-0.4972366818180356	-0.059602474049926	0.2579058835275156	0.1090068122426116	0.2761614183041164	0.1209889720605538	0.1495879234627442	-0.268457142520044	-0.0904405954042352	0.0377682479773974	-0.4943232869670701	-0.3178380986265652	0.3083076266733358	0.5292278914607004	0.02010915213399447	-1.360967595184195	0.02628168994635773	0.3694141274363451	-1.161679383068074	-0.01588287995645658	-0.01330694481836461	-0.01264204552910474	-9.196888266762317e-15	-8.091017080726443e-15
0.22	-0.002335158347879862	-0.05391440331868608	0.07740404468732009	0.5070087750009863	0.9362269675551335	0.006990420051847445	0.2336425525765976	-0.07114448049445561	0.03110667685510147	0.1464741122892683	0.08533309444761751	-0.1415630263973764	0.006884434734644598	0.07876175520722219	-0.1129676244513385	1.127360190229294	0.182525917468447	-1.127360190229294	-0.182525917468447	-0.2439891270547464	-0.08624861284005955	0.01645792896485642	-0.1397996582539597	-0.09249430866288808	-0.05028137001924852	-0.02544106954124751	0.09963611794807224	0.5963419196233228	0.6679201017518108	0.096626103213346	0.0374000417117136	0.2276717989175255	0.04852921965256581	-0.2693525948499446	0.3909408474236017	-0.2732791150826111	1.286115394552381	0.1345193885131826	0.03722445045376097	3.207200875634752	0.8020717998599119	-0.252239059429486	-1.9851950045807	-0.1356628739034701	0.4732352929151105	-0.01644571606769544	-0.4269923309516806	0.177036439275497	-0.5733339572667514	-1.397367688834302	0.5733339572667607	1.397367688834302	1.489854621336183	-0.31373269708215	-0.0881824038973836	-1.38791441932501	0.4337829588387141	0.08913813504994851	2.763061507248984	0.5987165996596394	1.211782403792412	-1.446403615625349	-0.2664933713550933	-0.25890497150297	-2.4707909216567	-0.09222429373634281	0.001004718901857673	0.01374608060883997	0.001003129130875465	0.013297477562686	0.001005036709193241	0.003923707879740095	0.001005379464110957	0.002575943498636222	0.001012641674977686	0.04362035078620524	0.1565302887554029	0.147943196393817	0.1355738484986691	0.1153553478654889	0.004249793708363625	0.01069859907097151	0.01871727750843362	0.05677963668429328	0.001036230001538419	0.0656547085811353	0.001027521297021149	0.0190909946160418	0.001012562630142899	0.02585380090556366	0.001003244782852419	0.0886094164056536	0.001001259612051591	0.03154721618474399	0.001603372815500962	0.006987127734695204	0.04399988003634552	0.05938013638111103	0.4301335120503436	0.3848468356065717	0.001007301082126862	0.01742470100819206	0.07115376352876292	0.08869648293054845	0.001810392443441523	0.01088341339606066	0.001012361555557708	0.003931109062706301	0.001017742676538051	0.008302649391926084	0.006556898627476164	0.01975543972556077	0.001272381672725505	0.0121130378652914	0.0944930572816307	0.09210857845369373	0.001003632974101218	0.01248353131344346	0.001026521973286953	0.02155983158333119	0.001011107899728588	0.01830494776246738	0.001004379866634822	0.002597033498666781	0.003427626802418047	0.02083065571167076	0.1496275309175933	0.1607096180904528	0.001015656925005048	0.03933639647408926	0.001011568023067641	0.004816493875110284	0.001016446771199575	0.008494842840415802	0.001001338313657238	0.01317629465023358	0.4355927752401679	0.4637510116104488	0.1251483243392394	0.1334592696911277	0.001053017684055851	0.1191689693978512	0.001001662107858966	0.0228456675302853	0.07912619323004576	0.05814064397079762	0.08331232748188643	0.06456582426473226	0.07809667827146541	0.0573884388252649	0.1087585764717316	0.09311343155350552	0.1222917315925247	0.08974315571245214	0.03091331671061217	0.02772505326504466	0.01746895823990064	0.005688240922003223	0.1522253041796628	0.1376169542480666	0.1407881882578942	0.1107371483325627	0.08828788005058956	0.06522221357164582	0.002026723499342073	0.009642434090613949	0.001171832888499482	0.04791342568746897	0.03158146253844077	0.0925692524358824	0.001042330470464883	0.0182654884930955	0.001024775437947693	0.02432873988322189	0.001047168546394466	0.01252544073575853	0.001045764575559737	0.00454064212551613	0.001001301520291657	0.008858454174674291	0.001001868434192437	0.02038932723414367	0.001005971786354685	0.02045919615654109	0.1071928517669693	0.1018365886743653	0.05807861362875499	0.05877434053193697	0.03188950257694257	0.05806740712412887	0.09907433470108268	0.0895539974303681	0.063032016240574	0.0571869591769903	0.09071204625825122	0.101193121997473	0.05340200988120924	0.05926740593536269	0.1705229440309082	0.1301801638491809	0.001023147442817722	0.01787800832063637	0.0706150376522855	0.03854339294808495	0.0333575233735129	0.04665436459594273	0.0463969131663363	0.05906411910790065	0.002272284096549117	0.02021279210128743	0.001190373954193004	0.1274141207815615	0.06715639641540708	0.08739040735947932	0.03556217617990716	0.01236889406677505	0.0467359880440474	0.04459080463115299	0.001030907987176008	0.009751346719909378	0.0233936941061796	0.05677275585727075	0.1063162609308451	0.09105363568209528	0.001011618597999526	0.09591231715058447	0.0591108581834531	0.09463081834112153	0.001002926787834612	0.02254731046589346	0.001001065391642415	0.02761526248959879	0.001002042663939568	0.02475931204731792	0.02788350629932424	-0.01440427565621213	-0.01503421794546688	0.02033447052015676	-0.005011519410744765	-0.03220467889307425	-0.01579391915614637	-0.001360272251651179	0.001004842702680558	0.001003325545095009	0.001001103349649692	0.001003436133802378	0.001014987105886114	0.1562849594817745	0.1323102322889374	0.001735432507319005	0.01799624877172984	0.001032996227276388	0.001027459952246451	0.001012159724305335	0.00100369053788825	0.001001421545205699	0.001000780188498126	0.00103718645568944	0.410140217577701	0.001007184160320849	0.0974471117684443	0.002786824281408142	0.001010765084595841	0.00101767543885113	0.01057381604590927	0.001390396356984027	0.09037161280344291	0.001002243246507507	0.001028162320145983	0.001013237538734221	0.001003510682001809	0.004581995144477095	0.155780540442319	0.001016863580817567	0.001005508152922155	0.001011340383477228	0.001001428087345968	0.4774591622728872	0.1123608077536889	0.001037329854210153	0.001001414913808502	0.0636198665944728	0.06658419133179716	0.06320335848300511	0.1070418641866744	0.1132171622502418	0.03765209370351152	0.02378045468364017	0.1515493371205638	0.1489871268033533	0.09924117198328479	0.001016724537267655	0.001314304382236253	0.02417952518849067	0.001033285339120799	0.001009699889379498	0.001009110497568522	0.00100630498741282	0.001001472768764704	0.001001852959750732	0.001005123782360848	0.1048211273482993	0.04809749958131791	0.002995291620662944	0.09151207136060303	0.06286387420017858	0.09841319343280844	0.05567996362770571	0.1806597164793061	0.001010674964932053	0.07119415791111722	0.02929688756167213	0.04081271226922194	0.002867615592122621	0.001018156467122578	0.05947282869500124	0.04671668527371485	0.05252601161951153	0.001000428342645785	0.004377415860708414	0.1115379565619017	0.001013274079607135	0.03441820266064177	0.001003265218836094	0.001001182457527922	0.001002263437871961	0.02890222254633974	-0.01538150826197228	-0.01455794917811743	0.02165922461121304	0.0006003952397598893	-0.02696960070981546	-0.01247538300598361	0.003946313570319781	-5.241703979067355	-4.687108835017086	-0.02697530822722681	0.04416648863374838	-0.0244007472278454	0.008399585304062693	0.08332824975563247	-0.05418179242556126	-0.165206857694012	-0.1445530602263713	-0.0158505002605288	-0.005531205809978853	0.01261762828351044	0.01609338762651898	0.365099101770815	0.1573379613227359	-0.05112164936915791	-2.150046084806247	-0.6779638353475531	0.006068066845595293	1.527675446643675	0.1190591894888068	0.01670827056137353	-0.007253144518762747	0.2367740456104995	0.002148159113781615	-0.2639732755158242	-0.04317464624556943	0.09218584158434383	0.0223042173646193	0.06630430398782498	0.07946800659073816	0.04119797360950609	0.04785628098489031	0.0009519348451759987	-0.006862185556741044	0.02602191413167974	1.229997830114606	-0.6289971898570015	0.11271893772917	0.04234944219478743	-0.6508872575148895	-0.6994843058714491	-0.5966698251267993	-0.1485979553377802	-0.4145047165272786	0.2983010244297642	0.1933373510557869	0.6350982349098127	0.3466666223412793	0.3616751462363869	-0.06851699457104962	-0.03071212886663486	-0.3521415183093148	0.01043816132673953	0.04140611574564744	0.1246420502893261	0.03661240482908992	0.02710338468245612	0.144889933727874	0.2119973625264498	0.1510132521731636	-0.515143841666717	-1.715558004688482	-0.6513154515255493	-0.08351903590276163	0.483946667483157	0.1712845145356347	0.6876743520195956	0.1260112638401317	0.1904877928801915	-0.260057861370739	-0.3984667434042888	0.03780551052554602	-0.5640312116255809	-0.361385262872674	0.4104683485632024	0.4324668693970025	0.1408135309125994	-1.085962075044992	0.1534718871043514	0.3192919869011444	-1.436102135938273	-0.03405713481396007	-0.03408229997343875	-0.02973404540786899	-1.680219305115629e-15	1.01946153172673e-15
0.23	-0.005352885924680754	-0.04988933035732215	0.07406535924729153	0.5198122587892117	0.9374347684094043	0.007371258933213808	0.2653637444570124	-0.06313961994652162	0.02750790620191555	0.1271155924429176	0.08387843711736014	-0.135669804369815	0.006861920729530032	0.07441786354560548	-0.1105347888552446	1.11844367407091	0.1686620372845363	-1.11844367407091	-0.1686620372845362	-0.228901345457706	-0.08950612423999266	0.01557899146523875	-0.1537732832577025	-0.08816806400266927	-0.04924506687615646	0.001098027843872086	0.1054393092490445	0.6088833303229979	0.6545313997594917	0.09463097491480127	0.03405040678360315	0.2041578046995972	0.04782086135257791	-0.3328235111403836	0.4097843981875892	-0.3882681780188889	1.274832248867272	0.1066235222400731	0.03832741176917367	3.134873641261897	0.7967273488658817	-0.4535765166656464	-1.886344131547942	-0.1529692652028468	0.6978995859946928	0.01176278165767301	-0.4363270955731823	0.302624547792422	-1.204804424028249	-1.37180478485055	1.204804424028254	1.37180478485055	1.526887743902748	-0.3385004558169636	-0.0880925643573388	-1.416420135007645	0.4298276126944822	0.1189759658808893	2.548859165421812	0.5651521788933684	1.296099050019912	-1.200277002469468	-0.143806868464334	-0.4098187823662875	-2.2302526345408	-0.05016302646240402	0.001004877218686295	0.01416569470446885	0.001003328694550091	0.01383053531719048	0.00100313198634306	0.003949864190089095	0.001004375617079543	0.002578813441077782	0.001014493775694146	0.04442803242134592	0.1570115693533257	0.1473857681819742	0.1342540953240552	0.1139303650559907	0.003492799124033148	0.01004304576693611	0.01639116148467287	0.05511041804847527	0.001034062663842025	0.06561586643511091	0.001027254273011181	0.01923864186911253	0.001012234780376186	0.02603195533894831	0.001003572208706735	0.09227688207854799	0.001001377564240724	0.03312196587892655	0.001308314249733117	0.006637958531787056	0.02421225415089537	0.04219492906093604	0.422533380107397	0.379484709249013	0.001007250561157022	0.01760035436807487	0.08660214373700099	0.1041776768380231	0.004982687403944716	0.0142808150585198	0.001011402226108297	0.004228974475666717	0.001017777087581988	0.008429712611625719	0.01077174194154578	0.02297162385497746	0.002508650751588653	0.01290491317496729	0.09248539548451858	0.08954463332627961	0.00100289205932639	0.01219222393931177	0.001028937950641711	0.02222716284310863	0.001232923379104637	0.01875517953985679	0.001003874050820734	0.002860973776348243	0.003557501747964635	0.02100275988076395	0.1529898352111307	0.1614576056171107	0.001022532597126816	0.03983339806404459	0.001008416907986732	0.004756273366369787	0.001013580640835939	0.008434100206568757	0.001001386694612135	0.01343243599048859	0.4507319124323109	0.4752444775559859	0.1187084319667316	0.1276563249574956	0.001045816610947088	0.120432060354172	0.001001524988720596	0.02327543982404588	0.07040482068895881	0.05173206312225463	0.07399486893890832	0.05766529115232299	0.06964368554353662	0.0514642925351652	0.1072886611962504	0.09132610417049322	0.1174105239358136	0.08556959698359329	0.0337276800673553	0.02991976119291424	0.02096533766156928	0.00774540957512501	0.1508114865153699	0.1430986452824481	0.1451870549451982	0.1146477503599375	0.09408315335241295	0.06902174498211093	0.001537399088386319	0.009164154583608863	0.001232790598033277	0.04765519708478413	0.02707977426944356	0.08903047657426466	0.001037146908155208	0.01833080078689984	0.001017508034569647	0.02458792693320879	0.001028082818193865	0.01369791190493675	0.001026048905645545	0.004936449041077205	0.001001405916512414	0.009178836813564092	0.001001885494020433	0.02172725444962348	0.001005647934421174	0.02152579947697254	0.1049102354056589	0.1026750241104372	0.05311276820477615	0.05412387309248873	0.01810952159461348	0.04455840666570653	0.09291793980438878	0.08243888713589792	0.06233829420842435	0.05605380212177453	0.09451074041102391	0.1058596005282434	0.05433436627327792	0.06081227520054467	0.1727900236040254	0.1355507094923881	0.001016977509151666	0.01916895663028724	0.07021084520775796	0.04039341378813008	0.03083441032680044	0.04410059754101663	0.04057303309004506	0.05298186047337097	0.002338470016915201	0.02028138363186148	0.001106660299240071	0.1213819927412682	0.0628338581121511	0.08382668188724848	0.04148390563810313	0.01678682076354967	0.04882192306084258	0.04798463806221548	0.001015976532071719	0.01047055663810246	0.01408310920845553	0.04753122715955375	0.1099016020338139	0.09313508106821704	0.001012483735133173	0.09885419230975079	0.04410324532836822	0.08044334496572279	0.001003186060404158	0.02210236090763638	0.001001153106859896	0.02715475209674232	0.001002209860675108	0.02435143441411826	0.02809175440037153	-0.01517585777759725	-0.0145251024755916	0.02140219741779176	-0.001007303786528525	-0.02785420591637315	-0.01164547467537496	0.005489316783145625	0.001005210578217334	0.001003714755978803	0.001001189059166317	0.001003241918969822	0.001017634726598107	0.1590715672071736	0.1322224542859479	0.003508630637830037	0.01027866468089691	0.0010308006245069	0.001026567203088937	0.001011668405427242	0.001004101135270187	0.001001566957892787	0.001000644398882563	0.001020136670198474	0.4019063197751477	0.001007209680668009	0.1152887956675328	0.0129960605040768	0.001010098200960349	0.00101792920444679	0.01927849451220613	0.005838602122020487	0.08916996566068588	0.001002017580868958	0.001034236153810329	0.001845152072643446	0.001003209726697292	0.002941194082122195	0.1603745300859191	0.001040539256469665	0.001004823953479919	0.001009969501282769	0.001001444620597544	0.4905647246298768	0.1065496645059813	0.001039160200402634	0.001001354692866639	0.05497154656503012	0.05740791358550489	0.05461893087518878	0.1035973227780649	0.1077223554324119	0.03640799307831134	0.02574438286190351	0.1460274186553118	0.1545010880196035	0.1043702991773719	0.001034975001174199	0.001281012954585284	0.01998331784575083	0.001030454226107256	0.001010151452538776	0.001007463042133805	0.001004871801016943	0.0010015499160188	0.001001945795413169	0.001005469227908025	0.09895086668775709	0.04594462555606633	0.002001744871847173	0.07825424637918281	0.06025019305068147	0.1008373161961141	0.05531936598437704	0.1727548566082849	0.001010455696131659	0.06838819091296378	0.02673437356424625	0.02741329305072243	0.00201818342398204	0.001020621844253403	0.05546558247763282	0.0499633552809504	0.05034141141235651	0.001000443334844968	0.003199570828698943	0.1180061552398047	0.001013477172110545	0.01814880630856542	0.001003617193508495	0.00100129678871552	0.001002485742808554	0.02765162798461828	-0.01578291951148879	-0.01398970964359864	0.02226430256068017	0.001710752616663934	-0.02421141710484825	-0.006833103530041127	0.01357330838821747	-4.927836300883794	-4.450652141538779	0.07628160314380227	0.05769821224165255	0.01610409611093724	-0.004035343635218418	0.07894348705726136	-0.05311703984500424	-0.1229129802288285	0.001174272431222979	-0.3046998304049543	-0.002452256808192565	0.01654986600095817	0.01936733843603571	0.3688992697192569	0.1582926113663869	-0.02381042232300495	-1.316008351529997	-0.419354303015084	0.02334580039425069	1.57041011595744	0.5357323871727997	0.03618440707212053	0.02259579096593071	0.4020555229357111	0.14789700944201	-0.247777283884032	-0.0171644442407352	0.0534885007941282	0.06378395757490631	0.006172746031976776	-0.03612272937274714	0.1091558414897089	0.05020590012506675	-0.009644422848319645	-0.00557185604389295	0.02568255479238543	1.085639121813375	-0.5456150722816976	0.139872523908894	0.04772674568921029	-0.6326936838379885	-0.6827616888042989	-0.5898409991051622	-0.2058721610896881	-0.418778974641808	0.1452170248136757	0.2194388307790693	0.4608680927152771	0.4256150784935854	0.3910403408515274	-0.03175709523972298	-0.02168641540397741	-0.3524391913790801	0.004524384495294415	0.01728987299597936	0.1175403831099962	0.0425152603373502	0.03454473855192478	0.1296675099701347	0.05478629486741027	0.01490561124197921	-0.4146790402403912	-1.024328187273569	-0.7711034351388986	-0.1421653766021503	0.4392357469747303	0.1325332593941489	0.3745244208654562	0.1331135403518391	0.1794923212669147	-0.2527019649516378	-0.795175912843034	-0.01987102002858723	-0.6375229917239541	-0.352775741935539	0.4737792368802021	0.2496471523482932	0.03558830221324995	-0.7629756861696156	0.2606015754467167	0.2733479764526414	-1.412324668668781	-0.05429369723671427	-0.05732225977523828	-0.05089282547642635	-1.48538535061451e-15	4.139784831458368e-15
0.24	-0.008964240383289784	-0.04580450228816604	0.06976247702502655	0.5325104376938234	0.9383510927979098	0.007744650006224036	0.2962967482181093	-0.05525339273435808	0.02231391761262955	0.1087505263211396	0.08231969568246379	-0.1277552252095323	0.007116087699968529	0.07014439141174382	-0.1070532561385087	1.103367398756366	0.1551618930333816	-1.103367398756366	-0.1551618930333816	-0.2134676512600792	-0.09303323941471278	0.01468632831100634	-0.1683202520257814	-0.08393052361921038	-0.04788478125537309	0.02561813768012708	0.1110037718931107	0.622255886901267	0.6445357573098022	0.09352447424185036	0.02922773069944465	0.1831018519744727	0.04751164591929441	-0.3880779712115348	0.4028918689820758	-0.4661184715298935	1.265054417829653	0.07622409535943417	0.03573488878253417	3.049563251771159	0.7783451327058208	-0.5712826466495181	-1.786504259666166	-0.1564796948312688	0.8775067194593467	0.03889047903418211	-0.4129084253990876	0.3867758634039228	-1.805285788498695	-1.324620502283108	1.805285788498695	1.324620502283108	1.559037141453499	-0.3676534520395804	-0.09092753482038329	-1.50258317219223	0.4160421034867293	0.1539346305893549	2.359263997476062	0.5509708682784207	1.378011579511171	-0.7677917070994816	-0.08876784623632834	-0.553513202712575	-1.979182623095966	-0.01239572039546229	0.0010051403674349	0.01457938218753287	0.001003623129648924	0.01435650480700931	0.001002222977391427	0.003975231538224821	0.001003776788333085	0.002571041689542511	0.001016743820983577	0.04521392872304576	0.1583980552299893	0.1469645917988769	0.1334308007742714	0.1128346227404481	0.003993715928937547	0.01047672197983473	0.01141971735931598	0.0509515080061571	0.001031881178125609	0.06560136277670546	0.001026674242492548	0.01941475280946741	0.00101182515590282	0.02623774446199686	0.001003941241097711	0.09599750653826263	0.00100150925364212	0.03472668108912396	0.001160566256799824	0.006408954666024711	0.01332552035276906	0.03247970990448624	0.4147024241762795	0.375961892209252	0.001007238079770659	0.01777728092134731	0.1027200453136465	0.1201416208718208	0.01160131209157813	0.0211042860229127	0.001010589189548752	0.004521189104976859	0.001017921228234942	0.008553165261390333	0.01714093943666681	0.02770840503753244	0.005338503942306123	0.01490438018654371	0.09081773657005086	0.08717380209767255	0.001002408898670436	0.01209869011542962	0.00103318366825275	0.02287376340767319	0.001759511303988104	0.01950146330319869	0.001003470716488241	0.003114268308976705	0.002805165543019528	0.02028668999475327	0.1568236135562084	0.1629078611155995	0.001037811950684986	0.04031375173896774	0.001006499845988951	0.004690637693042938	0.001011462483714547	0.008377695422913417	0.001001419143601855	0.01369946976354264	0.4651305497066972	0.4858026693031275	0.112473100687731	0.1222665019372484	0.001043133074107023	0.1219658852835073	0.001001426338220014	0.02388263702670729	0.06159545201889721	0.04544947486115226	0.06460392790499311	0.05086780304476847	0.06101823141172808	0.04555798751892123	0.1049856907533091	0.08905589553521168	0.1122417299494911	0.08139613731166971	0.03461951995631799	0.03072092303470996	0.0237036926651283	0.01010386656179457	0.1477639202599836	0.1468268785173482	0.150005023307976	0.1190526758096328	0.09954643183819174	0.07289920448857415	0.001301348549296717	0.008914928417624566	0.001246614885825982	0.04746464090471723	0.02268786288797627	0.08558395786100384	0.001033140041672166	0.0183939779242247	0.001014101875246845	0.02481170891802639	0.001017719633285047	0.01503001238923201	0.001015478075286549	0.005390272973347589	0.001001496681292633	0.009500780854842825	0.001001940461021147	0.02312211744558738	0.001005658898684571	0.02262418192004072	0.1011050261706264	0.1020993364232201	0.04939305825234212	0.05048617184677996	0.01023832989822086	0.03681912137310635	0.0836368632446591	0.07414399217218184	0.06078079977267224	0.0543625916157123	0.09770306308021966	0.1097755711030439	0.05467770557172881	0.06181494954111338	0.1711212218233057	0.1374324451513624	0.001013784272392241	0.02055898197290911	0.06874040583651095	0.04213275829618487	0.02828126841971969	0.04156019699016726	0.03112618737441867	0.04361678226421218	0.001947585756698558	0.01989969538987122	0.001066038179084298	0.114761089041265	0.05862320273564421	0.08030657431352786	0.04610968910068903	0.02185772372614894	0.04894174482899623	0.04965069438877488	0.001008521540830402	0.01111430975391901	0.008608487991828938	0.04150060170045426	0.1146689938638637	0.09622135489756388	0.001013017687316172	0.1014645753100478	0.02810816428044688	0.06616568237720109	0.001003491707318866	0.021474218113174	0.001001254136829211	0.02648276767054636	0.001002404625438238	0.02376042865290212	0.02732744072623965	-0.01570065931773665	-0.01397657096262061	0.02216149168331484	0.00106767300614625	-0.0245652591874946	-0.006501140197822827	0.01419050967334302	0.001005578453754105	0.00100410396686258	0.001001274768682941	0.001003047704137279	0.0010202823473101	0.1618581749325726	0.1321346762829584	0.00528182876834104	0.002561080590063988	0.001028605021737411	0.001025674453931423	0.001011177086549149	0.001004511732652123	0.001001712370579872	0.001000508609267049	0.001003086884707531	0.3936724219725943	0.001007235201015169	0.1331304795666213	0.02320529672674546	0.00100943131732485	0.001018182970042451	0.02798317297850299	0.01028680788705694	0.08796831851792884	0.00100179191523041	0.001040309987474669	0.002677066606552667	0.001002908771392775	0.001300393019766683	0.1649685197295192	0.001064214932121763	0.001004139754037702	0.001008598619088316	0.001001461153849132	0.5036702869868616	0.1007385212582738	0.001040990546595117	0.001001294471924776	0.04632322653558744	0.0482316358392126	0.04603450326737247	0.1001527813694555	0.1022275486145819	0.03516389245311117	0.02770831104016685	0.1405055001900598	0.1600150492358537	0.1094994263714591	0.001053225465080723	0.001247721526934327	0.01578711050301099	0.001027623113093713	0.001010603015698054	0.001005815586699082	0.001003438614621056	0.001001627063272959	0.001002038631075623	0.001005814673455201	0.09308060602721485	0.04379175153081476	0.001008198123031416	0.06499642139776259	0.05763651190118436	0.1032614389594197	0.05495876834104837	0.1648499967372637	0.001010236427331268	0.06558222391481032	0.02417185956682037	0.01401387383222293	0.001168751255841065	0.001023087221384224	0.05145833626026441	0.05321002528818594	0.04815681120520151	0.001000458327044157	0.002021725796689489	0.1244743539177078	0.001013680264613956	0.00187940995648904	0.0010039691681809	0.00100141111990313	0.001002708047745153	0.02640103342289681	-0.0161843307610053	-0.01342147010907985	0.02286938051014731	0.002821109993567988	-0.02145323349988104	-0.00119082405409864	0.02320030320611517	-4.612452815721731	-4.134342807695031	-0.02816063074011014	0.04274883569663278	-0.02455853967048587	0.006271246508697761	0.07897118306747866	-0.0269314266764693	-0.09935875890292005	0.07329284316044421	-0.5137887815605048	-0.0006635082862017234	0.01831036574034049	0.02162032555929905	0.3757308591348638	0.1633310645257084	-0.02708858193997002	-0.6560484520612044	-0.3101019717880052	0.006322705523596371	1.62422547190826	0.8042730498756077	0.01557811383131259	-0.007975258505685744	0.5408934562381803	0.2436664994938693	-0.2253504957544069	-0.00361993619566684	0.08803970254174281	0.08151461455514956	0.06417515497724598	-0.09816680417492378	0.1816515679756923	0.04452669797850357	-0.0001310980720953362	-0.005994615518403584	0.02820040069149735	1.042942990435513	-0.5463728471799992	0.1668657323320934	0.07783442397497073	-0.6256887400267671	-0.6788753049004914	-0.5931015703556609	-0.2451742057916253	-0.4144849051402292	0.01959180721512799	0.2535950177653426	0.2844066750135458	0.4455313068053851	0.3772607654360031	-0.02270632636682844	-0.0171776443429738	-0.3336900886379301	0.01001113003084323	0.03432510271178505	0.1565679133127327	0.04821580817094853	0.02741566516040531	0.156277089824702	0.2183531870537971	-0.1318113724846516	-0.3125906029188286	-0.5616149715240113	-0.8872723853747297	-0.1951297260720386	0.3338450762891805	0.06284552961297996	-0.01008764482698651	0.1458266704343333	0.1683525264821288	-0.257384560555348	-1.055030658330116	-0.05225044383602843	-0.681786343567565	-0.3526616831706093	0.5410636017281607	0.08691144849639455	0.1257221704372896	-0.4437814273214976	0.3544375757493599	0.2529935551272754	-1.454139978562724	-0.07069578205502046	-0.07637710664133802	-0.06635967101116334	-7.256491031565368e-15	2.379240839342816e-15
0.25	-0.0129784852550541	-0.04188890775999044	0.06489464569092721	0.5451194766533761	0.938962916840965	0.008071269681962714	0.3261656728986282	-0.04757036112812528	0.01640200401805064	0.0912384145749963	0.08077231201624142	-0.1183720597709018	0.007509897758602189	0.06624280085866797	-0.1029523167457277	1.082395127098965	0.142196654957072	-1.082395127098965	-0.142196654957072	-0.1977179299078617	-0.09685946479368293	0.01374186605300527	-0.1838975485091449	-0.07986723533891282	-0.04613341657494301	0.04844349797975267	0.1164936075929594	0.6364140648615514	0.6394805315889933	0.09295203324915596	0.02308675862971727	0.1642808718205436	0.04762599155900846	-0.4094527111326163	0.3780086104385577	-0.5047823196535008	1.257089770778638	0.04643052758110079	0.02925064343815682	2.915204854368134	0.7571067120578623	-0.6016798923473229	-1.72094138460548	-0.1514488059460617	0.9932831358072624	0.03512607947264345	-0.3641052972927045	0.4317436916026327	-2.38688382319187	-1.266016898920268	2.38688382319187	1.26601689892027	1.590616753637095	-0.3974937130059091	-0.09928969696448078	-1.595934810897444	0.4002972011845329	0.1971313130505123	2.204806726292525	0.5490410622464656	1.450429440141483	-0.2897240537839285	-0.02074189332686168	-0.671827176082165	-1.78597658797299	0.03476908499837229	0.001005451232322466	0.01498149419895182	0.001003983894801838	0.01488384924602256	0.001001764556063046	0.003993865522277441	0.001003370612099534	0.002555290429504724	0.001019775143021261	0.04597098792042464	0.1601115977658762	0.1467972233900043	0.1328440745205199	0.1118899535702264	0.004789622947080541	0.01116869049158793	0.006944687596801704	0.04707352397627888	0.00102977748769423	0.06561369178735553	0.001025504848790414	0.01960995306701199	0.00101130375444429	0.02646597783807209	0.001004369661243718	0.09977707374372839	0.001001665784870504	0.03636875555276355	0.001082134256506833	0.00623121225131017	0.007397139625678738	0.02697439935421941	0.4070637088766714	0.3731993743650411	0.001007222617282011	0.01794872825829524	0.1188809514222497	0.1362946338224927	0.01690208804553615	0.02678219504006531	0.00100989024864398	0.004785194933885596	0.001018051957117458	0.008670759526265989	0.0263830835835491	0.03423919822238933	0.01199910252968197	0.01910300072815743	0.08945829339402725	0.08509787613311331	0.001002065811133771	0.01210357720211143	0.0010456424062163	0.02353028927166215	0.003472339927225138	0.02142085558508513	0.001003129326261163	0.003334755230159632	0.00203293646276246	0.01953725623840209	0.1611723287457722	0.1651894641795841	0.001068254738947691	0.04078685614661808	0.001005238060969387	0.004622170721449783	0.001009832099472169	0.008317778244089972	0.001001449783920123	0.01398180579323335	0.4792874714737009	0.4965144142595191	0.1060385194250496	0.1166418929205009	0.001040984380857424	0.1237562706257968	0.00100134978380934	0.02461206910636784	0.0530115572769262	0.03936929296208028	0.05545832506688948	0.0442419728885561	0.05254946958315606	0.03977132220542479	0.1016183887248309	0.08625074141949005	0.1067660387211506	0.07736037004384169	0.03395120223687399	0.03033618401998725	0.02553527780823284	0.01264974657471893	0.1429734700719317	0.148699283989505	0.1541829679561228	0.123413020517551	0.1042809856324595	0.07646291824834928	0.002001907933295368	0.009492413028599907	0.001245682440227233	0.0473351377580245	0.01890644462660545	0.0824596997208511	0.001030426088613765	0.0184520294442789	0.001012419315602789	0.02503881750842533	0.001011637001121108	0.01660575216162196	0.001009401335604798	0.005918480516948964	0.001001598405022042	0.009814075289319381	0.001002055505884984	0.02456273755641951	0.001005970486594314	0.02376650042993783	0.09580599449245737	0.09999522485844307	0.04649614741243178	0.04765985491666085	0.005777764454308999	0.03226295879417152	0.07242487285632385	0.06523349238327039	0.058392555915062	0.05216933430273667	0.09943447081927476	0.1125972429964237	0.05434948755655933	0.06220353048261314	0.1697140424377029	0.1376953680124112	0.001012103031649368	0.02208429784962098	0.06635330222574769	0.04375086234241257	0.02587809747915943	0.03917556356171407	0.02148351753997298	0.0341258469404895	0.001546884524125933	0.01950283670700137	0.001046111504896402	0.1077375294653299	0.05434285893518366	0.07673636034883802	0.04931163835699279	0.0273744226419153	0.04745701993684065	0.0497547153353019	0.001004577006251219	0.01186317814136782	0.005839683281497328	0.03781881031168188	0.1198630686386522	0.09984341248160525	0.001013467936424694	0.1038235660867686	0.01565395407624174	0.05501304607936626	0.001003890316623989	0.0206728692113648	0.001001383495571066	0.02560822008049411	0.001002655977650348	0.02299576405632871	0.02608056450372272	-0.01553042829803181	-0.01338884416801887	0.02254166463926861	0.001818355395085936	-0.02192336998028735	-0.003608423359820672	0.01586467827988731	0.001005940823003118	0.001004575398448949	0.001001298252625677	0.001002863482084219	0.00102517003996732	0.1636701681519207	0.1318121982642521	0.005921391116709994	0.001786446597898489	0.001026727516064662	0.001023114542793233	0.001010409191001908	0.001005072530088345	0.001001927091544704	0.001000444498347734	0.001002387542988607	0.3875470666437205	0.001007182263800116	0.1496273864786864	0.02221316412937596	0.001008935719367703	0.001018192276061461	0.04418269678047757	0.02663826842744038	0.08729339095418116	0.001001638420746378	0.001074092902858126	0.007457645664820009	0.001002660063245283	0.001161040924496604	0.1707521309196813	0.00113017017112417	0.001003743184603033	0.00100774338478065	0.001001499029040138	0.5182664438961758	0.09348895111847304	0.001036850539067727	0.001001249508792717	0.03882288569633587	0.04025942571042438	0.03850941540236123	0.09404495018381706	0.09610399344957536	0.03147032852406679	0.02751195045106918	0.1312895961690753	0.1612993616476321	0.1121331593986268	0.004153905155269459	0.001242164017082298	0.01374943766564423	0.00102758310615688	0.001010723441944969	0.001004876078698725	0.001002771386084007	0.001001769585626992	0.001002290803622315	0.001006700938207269	0.08441398176138294	0.04227615140885699	0.001009253800072863	0.05122963007231117	0.05346299477738522	0.1006026671094464	0.05307040758336815	0.1697085869135082	0.001010452257319683	0.06131116755515249	0.02226243122672523	0.00753916896720423	0.001094790922559869	0.001027301533401146	0.04690947829243731	0.05317913321068116	0.04350439548008723	0.00100048350114168	0.003620898826906643	0.129944283987401	0.001014153329053787	0.001465360118360565	0.001004589401292704	0.001001608642093294	0.001003094812370521	0.02457731314586716	-0.01483707530795811	-0.01277501662061449	0.02265966489851038	0.001766834105234935	-0.01965758995730196	-0.00264978596636811	0.01167034694546088	-4.301618336200701	-3.757390158280894	0.074594476775552	0.05806578542288814	0.01505041045458735	-0.006057700524314922	0.07311352137935946	-0.009304235781107992	-0.09135080304762923	0.06540008955614399	-0.284887850285054	0.002887174539643915	0.02059442041367743	0.0239722184884521	0.3804920842535192	0.1654988667040486	-0.0123655547204369	-0.4381333781308276	-0.2429253563513012	0.02250348827275761	1.607869430379802	0.3667645274946412	0.03160814667914791	0.0216475656476878	0.7593401937965927	0.5775984775805717	-0.1916004041564359	0.004561100838987436	0.05384221345743307	0.2847256712674043	0.0002624494841027909	-0.05582086023261292	0.2763985161994073	0.0487024326462743	-0.01076351506336098	-0.006161893756314959	0.02870776877453994	1.109495762663422	-0.5823654952016337	0.1909329385948311	0.07289709045784239	-0.5902409221759582	-0.6460061004651175	-0.5646015516508641	-0.3121291503493251	-0.3917109786909266	-0.09509648120598928	0.2543148696809339	0.08758178638304487	0.425138913374542	0.3357957047790364	0.1248027596223767	-0.009693125310299099	-0.2890178172086045	0.002791653907850651	0.01549114095343201	0.1635483745264266	0.05678959307516398	0.03286259656117051	0.1380931574890902	0.06171195946554929	-0.2910406683138864	-0.2515533212569805	-0.3539185104868658	-0.9064291818519915	-0.2431047586417182	0.2247653068370236	0.01444407355010554	0.08826421293443994	0.158855108018242	0.1527227045790625	-0.2227610528441921	-0.8616405992267169	-0.02955466798581665	-0.7183538649346192	-0.3625176465759008	0.5571205411907117	-0.06606444741611622	0.04746555403380776	-0.289971082596006	0.3712359910449625	0.2194649645571885	-0.816991710425141	-0.08896397578042917	-0.09789815049292964	-0.08569760748784946	-6.406035616436833e-15	3.258561029790219e-15
0.26	-0.0170469287657673	-0.0382886986036844	0.05972014014468588	0.557658961043352	0.93928549963612	0.008322894816446814	0.354420508706182	-0.04013434802285833	0.01046872336406155	0.07423123272817056	0.07932168421288556	-0.1080064271425769	0.007723700224935818	0.06292837322437225	-0.09845174877744706	1.05567541668832	0.1298897593361464	-1.05567541668832	-0.1298897593361464	-0.1816611236944032	-0.1009811554598104	0.01267403876801448	-0.1999001219720395	-0.07585094662328387	-0.04392629484329135	0.06969424548284513	0.122025488949143	0.6512005842560226	0.6378118638996549	0.09320920555482613	0.01584826788081608	0.1473630566093478	0.04819711235246654	-0.3989176990012923	0.3398147946081732	-0.5274533139582954	1.251143503914313	0.01837584577916997	0.0207359805316175	2.726745477178104	0.7289414325126465	-0.575556058531581	-1.685518279802657	-0.1371285222579638	1.074000157398197	0.0028889605654328	-0.295475841641572	0.4667015785038879	-2.954773539147774	-1.192952011206319	2.954773539147774	1.192952011206323	1.620454113701595	-0.4267465094710853	-0.1156005402191756	-1.587638568098044	0.406642190553005	0.2450860408335773	2.044341438169437	0.5593799995454132	1.503679866348389	-0.09048010080538568	0.07715481343659297	-0.7730169385473389	-1.598549634549306	0.07895931035334715	0.001005787862102548	0.01539150059807762	0.001004400020788078	0.01542473518180462	0.001001547209571973	0.00401154122678826	0.001003075468768866	0.002517163638895033	0.00102373506719488	0.0466896564500543	0.161860150953628	0.1467232674695936	0.1323640329256468	0.110972092121371	0.005506744801150738	0.01179070837827676	0.004268226559379663	0.0447921544830583	0.001027786932665655	0.06565426354996684	0.001023639870644045	0.01982393591064297	0.001010659044923233	0.02671610620842	0.001004864302959845	0.1036135382692377	0.001001851425713376	0.03804495919324172	0.001042890246765197	0.006083530497266276	0.004343506043851325	0.02385464793909644	0.3998757290395117	0.371092909896284	0.001007188408099611	0.01811808521493849	0.1348308356000893	0.1523288557224903	0.01910582609496397	0.02914869205160056	0.00100929302843805	0.005041053933134208	0.001018121945592917	0.008789185657682282	0.03874777946756936	0.04277670917473234	0.02326260635435475	0.02608716711318908	0.08839103159760411	0.08330647987456383	0.001001817568078668	0.01218918707834847	0.001068767131024002	0.02416214254084939	0.006700782764613574	0.02484321331745244	0.001002834300308423	0.003526321703154274	0.001575718440455639	0.01908825452990938	0.1660579701629203	0.1684704208671512	0.001116457590842954	0.04125996537378791	0.001004409098211128	0.004531343015439207	0.001008589476683013	0.0082509960775865	0.001001484043514543	0.0142824444095914	0.4934930415243226	0.5081943797928127	0.09920051042514522	0.1105428612525731	0.001037839587206249	0.1257789761047846	0.001001289033073411	0.02543748080587836	0.04480285780279189	0.03364679076986648	0.04671167669554502	0.03795337355300344	0.04439497925087567	0.03425855529975908	0.09707105372015462	0.08288786186829267	0.1009745163489326	0.07358106913253992	0.03185481715131593	0.02884785598966526	0.02639301540274941	0.01516484165264125	0.1363739978155764	0.1485286615843139	0.1572007732731146	0.1275274796490493	0.1081021146721606	0.07962139294935523	0.003897075385429883	0.01114297383128225	0.001242437373721175	0.04725137559221743	0.01594512264098599	0.07984647596051214	0.001029049702195354	0.01847366060093878	0.001011638684161051	0.02520942224880359	0.001008127130055683	0.01840034654698388	0.001006030627814959	0.006513342685367614	0.001001720538421228	0.01011042028259307	0.001002239149377094	0.02600890509831664	0.001006569556288706	0.0248904500001502	0.08902044638057376	0.09623792850007967	0.04422301860887101	0.04547749465860046	0.003497716360176029	0.02965473183889146	0.0598696241202572	0.05578337634625345	0.05518588702773339	0.04950883600050553	0.09929941290167149	0.1141563973287892	0.05331102186414918	0.06209529930937827	0.1707297983538534	0.1397095693280049	0.001011370785068183	0.02372845619547798	0.06311419160136229	0.04513630082407918	0.02370089644470424	0.0370405973791058	0.01321059411178247	0.02601428642343185	0.001309206052217489	0.01925993452671125	0.001038259790360034	0.1004854458762693	0.0499094562804091	0.0730334906458391	0.05101736363633919	0.03289702174527537	0.04450708321576492	0.04833026167595012	0.001002618299860431	0.01253190177422188	0.005223307210189918	0.03575329540527324	0.1251341555925849	0.103671315718184	0.001013929598338474	0.1058670818879973	0.008824554529178333	0.04901375958028198	0.001004399793343652	0.01970713904809324	0.001001546953354513	0.02453748987821138	0.00100297507023194	0.0220639893194585	0.02444912557819729	-0.01457551432276542	-0.0127619662441748	0.02252857855016191	0.001365732265843781	-0.01984564454949895	-0.00361682568866627	0.008736096974965878	0.001006303192251944	0.001005046830035326	0.001001321736568411	0.001002679260030848	0.001030057732624744	0.1654821613712688	0.1314897202455459	0.006560953465078959	0.001011812605732985	0.001024850010391913	0.001020554631655043	0.001009641295454667	0.001005633327529705	0.001002141812507362	0.001000380387428391	0.001001688201269677	0.3814217113148453	0.001007129326585065	0.1661242933907515	0.02122103153200647	0.001008440121410548	0.001018201582080473	0.06038222058245216	0.04298972896782532	0.08661846339043346	0.001001484926262222	0.001107875818240348	0.01223822472308735	0.001002411355097789	0.001021688829227127	0.1765357421098434	0.001196125410126583	0.001003346615168353	0.001006888150472979	0.001001536904230996	0.5328626008054811	0.0862393809786723	0.001032710531540337	0.001001204545660658	0.03132254485708429	0.03228721558163614	0.03098432753735	0.08793711899817863	0.08998043828456882	0.02777676459502241	0.02731558986197152	0.1220736921480908	0.1625836740594105	0.1147668924257946	0.007254584845458219	0.001236606507230268	0.01171176482827747	0.001027543099220047	0.001010843868191887	0.001003936570698385	0.001002104157546991	0.001001912107980993	0.001002542976168993	0.001007587202959334	0.07574735749555105	0.04076055128689922	0.001010309477114304	0.03746283874685973	0.04928947765358607	0.09794389525947317	0.05118204682568794	0.1745671770897527	0.001010668087308097	0.05704011119549467	0.02035300288663009	0.001064464102185535	0.001020830589278816	0.001031515845418069	0.04236062032461021	0.05314824113317636	0.03885197975497296	0.001000508675239222	0.00522007185712378	0.1354142140570942	0.001014626393493618	0.001051310280232101	0.001005209634404462	0.001001806164283451	0.001003481576995886	0.0227535928688375	-0.01348981985491091	-0.01212856313214914	0.02244994928687348	0.0007125582169018757	-0.01786194641472288	-0.004108747878637579	0.0001403906848065992	-4.007727600211779	-3.337993041055223	-0.02658175319865403	0.0454571350504104	-0.02475019557883159	0.001796140394318132	0.07129304951764172	-0.008248928984097688	-0.09399721462968362	0.05930271814758697	-0.1944658742289226	0.004985042106036874	0.02206688295761735	0.02599932441383415	0.3871103231435638	0.1701568998934245	-0.02107644980581329	-0.1789366250324261	-0.1788912966972125	0.005904629462726904	1.600467261773374	0.141990648752181	0.01394874789930115	-0.007808885197481072	0.9422370097354251	0.8007756681774493	-0.1684445545524637	0.01252462171537222	0.08310518358138649	0.3821077046513571	0.05839106533961325	-0.0380803943477516	0.3815222926921928	0.04452766188244685	-0.004603244955581377	-0.007367613054411891	0.0318609180249693	1.236587105815883	-0.6412573774160459	0.2133297596717659	0.09703034794498019	-0.5541527986551358	-0.6114291407685422	-0.5383218887895257	-0.3567192928867725	-0.363191633834994	-0.2011259959045821	0.2474380307649246	-0.1241989004559977	0.3963541915214235	0.2962129536821729	0.1919089119746294	-0.008029448165769471	-0.2314832126751617	0.002727057351979323	0.02302433270764662	0.2003388359071227	0.06154673313440268	0.02402577691998643	0.1573865760377126	0.2146793991168485	-0.4624483312019182	-0.1837992685070948	-0.1720278467929906	-0.9951956349958195	-0.2885779239231168	0.08134156408632889	-0.0365168933339366	0.3401680460819963	0.169595164263358	0.1218194135699126	-0.2074511113863199	-0.7791556969971115	-0.02145914316867517	-0.7274911461926409	-0.37919283083241	0.5422436392469221	-0.2187834726793586	0.1096932195183409	-0.1205261308487773	0.3956067062568221	0.1898985600288393	-0.4234700188124424	-0.1035720343474895	-0.1156136290874357	-0.0997816990705253	8.011184509279128e-16	6.672150835498056e-15
0.27	-0.02087085340342188	-0.03511133983646133	0.05432600785881932	0.5701502296222405	0.939337096039241	0.008486031312311529	0.3805233303072926	-0.03302251911528134	0.004975164957050074	0.05745257457358231	0.07804657615091679	-0.09690825074871016	0.007491842235747006	0.06036519073308882	-0.09357449115554733	1.023347071437934	0.1183986745316934	-1.023347071437934	-0.1183986745316934	-0.1653215987523233	-0.1053906977926696	0.01141589893317161	-0.2152072867843549	-0.07163062757492347	-0.04127091523721035	0.08916623452521967	0.1277108475927357	0.66641448123375	0.6363777459251201	0.09460299793748311	0.007653859439818836	0.1320578497004715	0.04925678323573205	-0.3639543209820675	0.2953172975842938	-0.5513679919241331	1.2475048053843	-0.007979415604239582	0.01195690278591821	2.489156225387988	0.6925038560032156	-0.5196284430413785	-1.671667997465392	-0.1178290419741364	1.143847187272357	-0.05079244500862726	-0.2169715679310757	0.5086305037195719	-3.505575776484011	-1.102463985625747	3.50557577648401	1.10246398562575	1.646504208986605	-0.4548353567449402	-0.1353973373671076	-1.474424215209498	0.4377213275054861	0.2822107369404713	1.832095999247924	0.5819459074017275	1.5374084768946	-0.1975531831010414	0.1918790248464608	-0.8623161541878861	-1.462100792477709	0.1330536244197328	0.001006131265767098	0.01579315410932436	0.00100484926878138	0.01597351478805851	0.001001431078550679	0.004023369574667346	0.001002851916290076	0.002470728363725786	0.001028380081544597	0.04735973673703125	0.1636386006920968	0.1466008920237112	0.1318921114983598	0.1099772582111571	0.005649539863429308	0.01191867904709205	0.002679738860131374	0.04335355669041092	0.001025896575791498	0.06572566714847169	0.001021741773986511	0.02005772724870715	0.001010007561886347	0.02698978014820588	0.001005430759173367	0.107502641362086	0.001002063183980645	0.03975670557318634	0.001022052527131034	0.0059500599745366	0.002714073755855515	0.0220023799228997	0.393460141229136	0.3696218896536995	0.001007145847036543	0.01827912516940431	0.1502123206047341	0.1679864935921083	0.02005851323249708	0.03005798970231349	0.001008801878230171	0.005297013741307718	0.001018173270030869	0.008902664253509152	0.05316740296147184	0.05265992585255121	0.03610221860902726	0.03429110551730525	0.08711999568003662	0.08145974290610787	0.001001628504095345	0.01235756534028529	0.001097473309893653	0.02477737319526117	0.009858858516028964	0.02816959258880806	0.001002582276428317	0.003721959487245732	0.001303103889335475	0.01880475665066345	0.1713729512397289	0.1727955740175161	0.002400848719668377	0.04283733195301575	0.001003827959242951	0.004430523967390981	0.001007626995454945	0.008175506802058797	0.001001517650960698	0.01460901159531457	0.508224489399137	0.5213248953697293	0.09158438782819973	0.1036984811070219	0.001034871547265254	0.1280244148158049	0.001001242248790655	0.02636511389813315	0.03707237158154987	0.02832958507487756	0.03849227555157291	0.03206807668747395	0.03669266439430754	0.02908110525899755	0.09211655449136619	0.07948709500844331	0.09535612500161238	0.07027747281155648	0.02887919271259556	0.02664653207759885	0.02613735172259415	0.01733239495267929	0.1290111451992792	0.1470364023266563	0.1584695171507676	0.1314210826379754	0.1095332824115708	0.0822345953070204	0.007359812279105462	0.0142111047293037	0.00124357194199165	0.0472029901915732	0.01415232372361499	0.07790957969316027	0.001028854348890697	0.0184568205811242	0.00101147994236365	0.02533824316543619	0.001006122389756632	0.0204441258231481	0.001004133462786759	0.007151802329492747	0.001001834936865739	0.01038105714560055	0.001002505088659444	0.02743057123372092	0.001007242490232882	0.02599909519706787	0.08153615490824127	0.09135231899511881	0.04280045187630739	0.04410830305422508	0.002282850655853952	0.02803610358171736	0.04669125209408544	0.04572841264508191	0.05163934131527565	0.04670309221693789	0.09952902153297853	0.1151938493831147	0.0533410612050099	0.06213382403089266	0.1709396191459773	0.14301863682059	0.001010951960514316	0.02545721432283277	0.06059711052897111	0.04693678331724525	0.02196525701830822	0.0353324074900774	0.007359568728945994	0.02025831896621155	0.00116718233538375	0.01910048840383783	0.001036034635718253	0.0931718778687374	0.04563112239735258	0.06946098876846067	0.05139265737407234	0.03800411792013255	0.04082920088198994	0.04596134988324439	0.001001615743541377	0.01321123632799406	0.007107856625963688	0.03552653766247962	0.1278834079176314	0.1073202421443024	0.001014529428231912	0.1075231460122318	0.00505505747629841	0.04577974119409123	0.001005038126770385	0.01859487260902352	0.001001748256183418	0.02328617422486308	0.001003370521385025	0.02098057864338932	0.02305076340930049	-0.0133662198416955	-0.01206750905450753	0.02262354231080169	0.0005315920207140688	-0.01805922848464495	-0.004216157704897461	0.004141800367914441	0.001006645547080739	0.001005545204227984	0.001001300484255276	0.001002568514645146	0.001035885303559011	0.1673404134077524	0.1309181621645732	0.005155835621976445	0.00100958968500634	0.001023150029359839	0.001019099353302611	0.001009065807260695	0.001006347639046385	0.001002403480519368	0.001000351392698091	0.001001435153711982	0.3780846388733712	0.001007078056239707	0.1803651640406012	0.02102696888702911	0.001008164348306484	0.001018247924426528	0.07930513523625857	0.05753117455238792	0.08434399016429031	0.001001386759757226	0.001143838149212075	0.01407235553913618	0.001002242708867757	0.001016568281348135	0.1829140696049321	0.005895466348687455	0.001003118742402793	0.001006402990409989	0.00100156592647954	0.5505444820214568	0.07659264006868895	0.001030997116907945	0.001001184268594251	0.02491767440138974	0.02555257787585739	0.02458556795171511	0.08299869848910991	0.08543776849243255	0.0234741343837103	0.02459418897936831	0.1143500901388819	0.158615245186041	0.1087813807105121	0.01422248933944953	0.00125164740482086	0.01259502767764529	0.001029588437216327	0.001011713134040534	0.001004120256843968	0.0010022056078944	0.001001989422001643	0.001002983946943973	0.00100824367651214	0.06775301323799764	0.04138004802638171	0.001008261096246911	0.02436877559914725	0.04551967167753035	0.1015010667912881	0.05526200416967918	0.1683846407474212	0.001010387481568094	0.05773241939846561	0.01972831960141309	0.001038659161311706	0.001017904701239984	0.001035582466224142	0.03878396865250907	0.05073918497682315	0.0343588886612756	0.001000626335025717	0.01240003400903044	0.1289179144310389	0.001015599813897135	0.001032707385229613	0.00100611937434245	0.001002085996817672	0.001004036289909982	0.02189013767278379	-0.01205804535014734	-0.01132420860280502	0.02285738049057508	-0.0004473211813728935	-0.01643063807568802	-0.004901417582122692	0.002748631507355485	-3.735792882204424	-2.911650455390193	0.07377341234860706	0.0599864108388113	0.01420241702599269	-0.008235999499235574	0.06335384253524434	-0.01843243649900622	-0.1076186759233437	-0.02710423405493598	-0.1048882566345301	0.009071777785046113	0.02449829425820721	0.02866834794052385	0.3915746123564228	0.1729040446435061	-0.0091903605429982	-0.1707329326049401	-0.1132471757657111	0.02111844615457609	1.531297568877617	0.04823341852132478	0.031647922014307	0.02096576999455349	1.034390970345312	0.8364153364712694	-0.2023602184855776	0.02097591921111709	0.04933414368531421	0.290075267826561	5.817061031724846e-05	-0.02062541396992995	0.4811234189446246	0.2521171199708101	-0.01326249376649787	-0.007822332346568778	0.03406662664518254	1.389901909272693	-0.7332792803340727	0.2355009824506217	0.09296920890838167	-0.5097879393284009	-0.5659792639876203	-0.4979718787851821	-0.3278493391703737	-0.3001798530681536	-0.2426392147028028	0.1825321200848007	-0.1791079814331207	0.3840665207759112	0.2243726217450114	0.4036955814132094	-0.002489644371361941	-0.1548402571333689	-0.004714338834871769	0.005985911960939326	0.2107795029318972	0.06511425062680486	0.02791223758055891	0.1330027797367273	0.05716490498347452	-0.5190359799890654	-0.0916085156812102	-0.1429097888781121	-1.020881875446928	-0.2764187899911373	0.1278607397890585	0.04946437017855419	0.3134269461408449	0.1758527793221628	0.2363166668804134	-0.1395483097742796	-0.4005668944037336	-0.01175421444346045	-0.7313824525044017	-0.3397260573658532	0.4709980843777296	-0.2600703780148572	0.04251133144946082	0.07429134345092769	0.3353314493941611	0.1428396008417225	-0.2314468351514113	-0.1178769128712308	-0.1335860357793299	-0.1156802899492921	3.673150462640077e-15	6.46061011800958e-15
0.28	-0.02428775703445689	-0.03238914587704118	0.04869288333202081	0.5826169490214568	0.9391274543150482	0.008563344555056415	0.404110380860821	-0.02630268076278469	0.0001466980998204691	0.04076877985185504	0.07696638433663602	-0.08516524207918566	0.006677213592567037	0.0585927236394458	-0.08828152754618497	0.9856702958475464	0.1078964989048019	-0.9856702958475464	-0.1078964989048019	-0.1487499728292052	-0.1100713305875835	0.009978693808438702	-0.229401202692988	-0.06709052590546213	-0.03835766297323815	0.1059769580466551	0.1337494906617495	0.6819149327478611	0.6338366064577052	0.09685229328678926	-0.001327083293656994	0.1181288598547603	0.05085976000325855	-0.3175134976773506	0.2487818330476057	-0.5752517621446884	1.246233667979855	-0.03387177968373674	0.003571329907651334	2.223591267661654	0.6505433214965802	-0.4425377485752301	-1.66654559323045	-0.09814527272035421	1.202966612529749	-0.113665170241558	-0.1373327621120686	0.5498427759964558	-4.024459607148129	-0.9951701756940331	4.02445960714813	0.995170175694033	1.666874309910608	-0.4809646018821984	-0.1514135981932417	-1.364988787344098	0.4705987147718322	0.2966605724198046	1.512088333981635	0.6300368846296255	1.560990773625968	-0.3118843993792457	0.2482554067664285	-0.9303237970430542	-1.323306221916252	0.1876204872055457	0.00100647414452264	0.01620418798306271	0.00100532309181003	0.01653821589134988	0.001001362411017498	0.004037320604735146	0.001002684795837398	0.002409387567488888	0.001033616598170159	0.04796934999391195	0.1654444038441727	0.1463104932134809	0.1313794545598754	0.1087667364326992	0.005024320914608209	0.01138071070377019	0.001878233536482059	0.04246169790368873	0.001024101444040028	0.06583122110947066	0.001020065183942587	0.02031003998786689	0.00100939409418852	0.02728813085517409	0.001006071179419222	0.1114623168549728	0.001002299909701323	0.04151727345707201	0.001011623361613422	0.005828269170349049	0.001892761603145259	0.02085567019903729	0.3880103505828954	0.3688692779020494	0.001007098929159977	0.01843675583251348	0.1648588025500123	0.1829595522345871	0.02045646635653287	0.03028065116464583	0.001008418469448342	0.005562106538998755	0.001018222102231344	0.009017724370208063	0.0692681993374817	0.06346422147197793	0.0494459135336399	0.04274354031912427	0.08541246340046199	0.07923012791791532	0.001001484911915035	0.01260520323335326	0.001129806976655345	0.02533668934224639	0.01234907174648596	0.03078286103811997	0.001002371962395495	0.003913918697994221	0.001164108157112537	0.01863562160369607	0.1770648689054751	0.1780451908773207	0.00537954874315374	0.04592573709335908	0.001003423541931934	0.004312054557860536	0.001006903291884065	0.008092707624746598	0.001001548964638961	0.01497605909300543	0.5237666004751329	0.5360001359723676	0.08300332199284745	0.09576406307309407	0.001032531083375312	0.1304838557521627	0.001001208724865966	0.02738632375209421	0.02986303358521335	0.02344104000358326	0.03085457979191719	0.02662680764024574	0.02950211851820462	0.02428304253560723	0.08713273609250966	0.0762425698831399	0.0901529380611594	0.0675244276170477	0.02525470126235889	0.02392506313172854	0.02470285508978372	0.01874467387117976	0.1214286263009667	0.1448494013484999	0.1576797172191814	0.1352428123548103	0.1078561642803303	0.08406774746213852	0.01252107194974178	0.01885645173521788	0.001251659866871911	0.04718474245662501	0.01366010873743793	0.07677078649108174	0.001029779850578134	0.0184069882738418	0.001011835455796586	0.02539406171486361	0.001005212403486428	0.02266318627774534	0.001003236103328183	0.007795008796627286	0.001001930783648774	0.01062487787218621	0.001002858587889705	0.02879008326692301	0.001007907189009363	0.02703605339415551	0.07374215605480161	0.08576996069632212	0.04232161001633331	0.04361393507871172	0.001670866552294769	0.02697229637660408	0.03325360220209364	0.03526404343314608	0.04796940964118855	0.04390350105666861	0.1011677717973237	0.1167478499847761	0.05521193751665299	0.06318943736378409	0.1686731793724013	0.1458137381249384	0.001010602278966135	0.02723943814421251	0.05951600979631021	0.04982342579802972	0.02075919731059837	0.03414240231652213	0.004334252212987319	0.01743236653622142	0.001094688521444233	0.01899836757860694	0.001036956746428363	0.08593459688236818	0.0416468482508076	0.06615059924407066	0.05049451693827622	0.04215343320589403	0.03674697452257529	0.04302742427259144	0.001001173578685865	0.0137088812074784	0.01158965673920228	0.03722145749750927	0.1268489822498738	0.1104010021146134	0.001015316142837325	0.1087543806253051	0.003125149912106311	0.04422255934274119	0.001005812230668333	0.01736968760257309	0.001001988843742832	0.02188703847868373	0.001003845643311423	0.0197747864443554	0.02200900588896579	-0.01200860534482805	-0.01129978697172236	0.02292681770014932	-0.0005197076598459012	-0.01650955090367023	-0.004944381512631263	0.004349195380596557	0.001006987901909536	0.001006043578420644	0.001001279231942139	0.001002457769259442	0.001041712874493278	0.169198665444236	0.1303466040836006	0.003750717778873933	0.001007366764279694	0.001021450048327765	0.00101764407495018	0.001008490319066723	0.001007061950563064	0.001002665148531376	0.00100032239796779	0.001001182106154285	0.3747475664318971	0.00100702678589435	0.194606034690451	0.02083290624205175	0.001007888575202388	0.001018294266772586	0.09822804989006501	0.07207262013695055	0.08206951693814717	0.001001288593252228	0.001179800480183797	0.01590648635518501	0.001002074062637723	0.001011447733470392	0.1892923971000208	0.01059480728724833	0.00100289086963723	0.001005917830346997	0.001001594948728087	0.5682263632374325	0.06694589915870559	0.001029283702275555	0.001001163991527845	0.01851280394569519	0.01881794017007864	0.01818680836608022	0.07806027798004121	0.08089509870029629	0.0191715041723982	0.02187278809676511	0.106626488129673	0.1546468163126715	0.1027958689952296	0.02119039383344085	0.001266688302411458	0.01347829052701312	0.001031633775212608	0.001012582399889182	0.001004303942989561	0.001002307058241828	0.001002066736022293	0.001003424917718949	0.001008900150064945	0.05975866898044422	0.04199954476586429	0.001006212715379519	0.01127471245143477	0.04174986570147463	0.1050582383231031	0.0593419615136704	0.1622021044050897	0.001010106875828088	0.05842472760143656	0.0191036363161961	0.001012854220437873	0.001014978813201592	0.001039649087030214	0.03520731698040794	0.04833012882046994	0.02986579756757825	0.001000743994812237	0.01957999616093711	0.1224216148049835	0.001016573234300653	0.001014104490227121	0.001007029114280438	0.00100236582935189	0.001004591002824078	0.02102668247673008	-0.01062627084538377	-0.0105198540734609	0.02326481169427669	-0.001607200579647663	-0.01499932973665317	-0.005694087285607803	0.005356872329904371	-3.488849299425735	-2.545500013280255	-0.02470568070024828	0.04864143445792046	-0.02432565914107361	-0.001184963819219586	0.05919964349867547	-0.04185360185367955	-0.1371347882784767	-0.07388508427981486	-0.08511807304382506	0.01181511460492879	0.02577116317672787	0.03093467785029748	0.4012248031512804	0.1799212006816376	-0.01874050609736146	-0.03782496656555703	-0.03520959851035139	0.005222771191465924	1.463551416345209	0.004663411076100977	0.01577534580283573	-0.007492581022998416	1.126452798057007	0.8504749477180173	-0.2450201584997757	0.02837654794159638	0.07192228209645639	0.2394855402426545	0.05765535067110238	-0.01520782763648145	0.5664150345801521	0.3467353741055779	-0.008133317252028375	-0.008829593411311284	0.03995698041850891	1.545532110960202	-0.859264955091383	0.256130204739265	0.1157457002862462	-0.4684206739162236	-0.5226235771082809	-0.4624444253153049	-0.3254709459775642	-0.2530814085400572	-0.3051550026652208	0.09638315445739189	-0.2631472445557492	0.3819795371032114	0.1402029131727681	0.5073521335532207	-0.002001915026509377	-0.07186259962048304	-0.003871400141585236	0.008423859266606338	0.2353950715937231	0.06249609773628079	0.01866254963576709	0.144955755597288	0.2003419991508475	-0.6017980899690742	-0.008834542734683436	-0.06106363638076772	-1.077076737148672	-0.2873473992634071	0.1846512735534873	0.1669008289414703	0.2373748084346642	0.1802883030683487	0.3390514110935939	-0.1038141682916573	-0.1931526915510796	-0.009994083488756651	-0.7122337419601008	-0.3267703602347109	0.3506874614277578	-0.3317862362688154	0.07335528466077162	0.2638093847158762	0.2819734150953609	0.1049326577966031	-0.08810271184414423	-0.1261557478236335	-0.1451776476536451	-0.1242580036634708	1.644609715788446e-15	2.151095765603526e-15
0.29	-0.02722691599968352	-0.03014135805011314	0.04282824200987738	0.5950823628123494	0.9386580055284757	0.008560089967137127	0.4249762939759188	-0.02003154741614779	-0.003827976242803018	0.02413987235412449	0.07608470672115324	-0.07288944273167522	0.005234178966028316	0.05761062451753769	-0.08259798792803466	0.9430159399214393	0.09855267444376206	-0.9430159399214394	-0.09855267444376209	-0.1320048341686833	-0.1149992608102549	0.008408489693728399	-0.2427098159813453	-0.06226211826050992	-0.03539304120569925	0.1190255389092517	0.1403848843370333	0.6976077741603766	0.630645966577863	0.09915685683288168	-0.01089086018618007	0.1054850354047571	0.05305892392090034	-0.2712298172088328	0.2005790377688391	-0.5976282352445923	1.247171963458568	-0.06004923499744844	-0.004045239441198196	1.949632024415825	0.6022301758531534	-0.3513358150300021	-1.657636290602263	-0.07821570445018231	1.249748548119549	-0.1733719233287598	-0.0596697987188546	0.5866096485306598	-4.500510042004755	-0.8709791703509764	4.500510042004755	0.8709791703509765	1.682040296339687	-0.5038099832012009	-0.161686243839167	-1.298132932539881	0.4938835794061554	0.2964596939648428	1.102019907928394	0.7008673303342847	1.573987279238469	-0.3234085706490557	0.2058230829852174	-0.9772324165998292	-1.201875736484999	0.2513773059802816	0.001006773378172637	0.01660385346853938	0.001005756522821855	0.01710704802366789	0.001001312946874797	0.004047180764847623	0.001002553284533572	0.002347208893926776	0.001075317153743419	0.04853731018039627	0.1667442524038982	0.1456486569279216	0.1306887231442094	0.1071984430640424	0.004043756318830569	0.01053217219056643	0.001451700565785152	0.04173209236427229	0.001022404169368355	0.06597422498247194	0.001018468433849536	0.02057830123420296	0.001008794622940427	0.0276115769628287	0.001006821012654866	0.1155210991632415	0.001002624862336216	0.04334524673513801	0.001006083694254184	0.005715040850251581	0.001456418830294949	0.02010653530824158	0.3840734970263597	0.3693705964407198	0.001007036993964403	0.01858476414114251	0.1794789419048168	0.1977176816141942	0.01952897377537668	0.02923996294451782	0.001008115029860582	0.005827293501872839	0.001018225964765274	0.009126179070857134	0.0852300839157354	0.07460104398246578	0.06203897336384342	0.05105544395072709	0.08299501538824595	0.07645607421845652	0.001001371753282864	0.01293025101965719	0.001176866219924774	0.02586104067383811	0.01423301954878394	0.03275947590149212	0.001002195257272961	0.00411433440321221	0.001089315230260924	0.01851290334586199	0.1832399775227158	0.1840930588903001	0.009108739463256452	0.04964718664663412	0.001003122055869651	0.004190680185553517	0.001006333028078574	0.008003930481420885	0.001001587909242355	0.01539689276610644	0.5404547113041859	0.5522314773591076	0.07358619369736406	0.08664480424206805	0.001030202292374196	0.1331436492274636	0.001001185038731031	0.0285022220720092	0.02316401276898003	0.01895114838645058	0.02379559881038496	0.0216095291699438	0.02282898514298189	0.01984566082811335	0.08180464132936209	0.07282716439380482	0.08496008378486485	0.06498951230579166	0.02108389986109758	0.02076372920992211	0.02258812149987724	0.01937256025812548	0.1141015465320114	0.1422889159987414	0.156548011729927	0.1393003262175722	0.1053335256776292	0.08551732094597717	0.01847061865042732	0.02429825336357713	0.003069631171271962	0.04862786627198756	0.01392857942509891	0.07619839453700955	0.001031595993821334	0.0183544313817631	0.001012599418918853	0.02540930543043254	0.001005046340473453	0.02502511750925331	0.001002950195024372	0.008424159239266135	0.001002018013615408	0.01084025840556843	0.001003425474858581	0.03006523548477898	0.001016217785190187	0.02801580675292609	0.06595099227622413	0.07972067764545161	0.04235409114025444	0.04365901347859373	0.001345389185444561	0.02621671702388683	0.02170371400442528	0.02589058074795394	0.04400770415714211	0.04093215526759742	0.1030818596585367	0.1180807284387916	0.05750653526276898	0.06479089864256693	0.168149540202712	0.1495814073079238	0.001010430882201638	0.02904243047812334	0.06098868111366117	0.05477924047529471	0.02007239115525502	0.03344837374400361	0.00271435052267748	0.01607534244992048	0.001056129295450373	0.0189197905216842	0.001038737684005533	0.07890998028091566	0.03803047090737209	0.06314242460453696	0.04897546028454401	0.04526439861171438	0.03277420072847378	0.03998312638956395	0.001001024677920251	0.01407067632534626	0.01770503894168025	0.04033842858360315	0.1243187649983032	0.1135837641189325	0.001016245980393245	0.1096111582645583	0.002093414301373835	0.0435521278271771	0.001006677513465498	0.01607432917865539	0.001002253109270538	0.02038529782171914	0.001004369918595379	0.01848676649105171	0.02185044829611279	-0.01045883800863214	-0.01045087290723045	0.02320815286872247	-0.0002096528337181863	-0.01527506358218798	-0.005714978396675098	0.004904652027367755	0.001007166760873133	0.001006346354112159	0.001001246443872186	0.001002381442643587	0.001183879852211154	0.1685015416639611	0.1290522235350309	0.00238295227272395	0.00100606721768364	0.001019950428603528	0.001016098088858711	0.001007900374598727	0.001008057737707048	0.001003215065959974	0.001000315309681348	0.001001081546047092	0.3765254075242639	0.00100692664075808	0.2106385340996113	0.0165092250891129	0.001007723657653618	0.001018175596405017	0.1131267844412353	0.08245874981232272	0.07774657537395933	0.001001224717415876	0.001264844877881682	0.0165976475898866	0.001001958317617475	0.001011437718975696	0.1969944426647505	0.01518370920310132	0.001002738450809493	0.00100558872904969	0.001001656772183508	0.5897377230037697	0.05611448867001888	0.001026505007713976	0.001001157341524653	0.01301656773190068	0.01312743175366705	0.0127444728424681	0.07169797696096321	0.07536491952553592	0.0140310478246329	0.01878869988037918	0.1006712273290319	0.1548655866445177	0.1008569342069054	0.02821515450067992	0.008104466312825869	0.01485181630332509	0.001035053522386022	0.001014081575698926	0.001005355431260427	0.001002945061605148	0.001002144373697816	0.001004515034990046	0.001038375787474353	0.05252934377339177	0.04272970062572659	0.001005819876017503	0.006147506382032778	0.03705725197450746	0.1063775028171336	0.06123796731559967	0.1717789105339754	0.001010375726441961	0.06663969235452157	0.01948026503607068	0.001011055080099372	0.001016846129602204	0.001041388497371181	0.03248836220840504	0.04608299690802164	0.02665946709824583	0.001000976096542604	0.02847141699258899	0.1189689346015478	0.001017755561708637	0.001011952909110122	0.001008042408747123	0.001002665437018792	0.001005190091031301	0.02235090335870357	-0.008775124403161737	-0.009546773909738022	0.02344416097683423	0.001218440189199267	-0.0142611633373341	-0.006502288169558125	0.00509833243213499	-3.26593830492205	-2.264315032557032	0.07234446161263926	0.06115248235637637	0.01368835808547385	-0.008926950866804673	0.05455077249475109	-0.09345225026522234	-0.1774266007193585	-0.09465489952197977	-0.06600677716169244	0.01648877626175076	0.02759437116168067	0.03357924175438633	0.4112410960651026	0.186253791241915	-0.007363453152632359	-0.0879229593213649	0.1364129240737164	0.01943733119718993	1.487497177555232	-0.1988840532772549	0.03197849572358787	0.01997156484132408	1.098763372249231	0.8094890743240906	-0.3095773339967891	0.03643282151763073	0.04106174227647705	0.1612402755948506	0.001076374392890732	-0.01023454877552353	0.6419369337463754	0.3923632122191412	-0.01436307270087673	-0.009012584666561694	0.04472225828648931	1.700652571328154	-0.9630506392627343	0.2750804847799327	0.1115003729640538	-0.4301042320859683	-0.4812461221471584	-0.4257212993604483	-0.3581700948698575	-0.2552409558659794	-0.3312130978744844	0.02603987379452497	-0.2518444766684096	0.4240719931877833	0.1471406383464302	0.5751479587673688	0.2692868625242477	-0.04030692050635357	-0.005834126849566789	-0.002825107818641844	0.2402591256574476	0.06430618154418062	0.02226256436846077	0.1158216402287844	0.04402659398074644	-0.6112742459006471	0.01943904501404727	-0.07830334651305117	-0.8110277459125	-0.3083879006471609	0.08519236480595574	0.1492503191014794	0.5148201728489002	0.1796318847208527	0.6498237502825022	-0.03948977248573878	-0.08595599416082017	-0.006463572823637866	-0.6900638443103223	-0.2787621423041288	0.2678512408358828	-0.2848333131507459	0.01290140793572664	0.3612615443023319	0.3412536750360061	0.06913818044094706	-0.04321739970120494	-0.1320201523283203	-0.1541530739056086	-0.1322080275149146	3.329056764529224e-16	-2.292185113134521e-16
0.3	-0.02973058381545026	-0.02838149901304766	0.03674128396791707	0.6075668457558258	0.9379258444677662	0.008485979927238645	0.443103834730296	-0.01428714068527463	-0.006858792102390463	0.007648046354078212	0.07540156116615296	-0.06021916529385064	0.003241171760652614	0.05738767293609644	-0.07655444455763082	0.8957781257288223	0.09052922642104151	-0.8957781257288222	-0.09052922642104151	-0.115111429419492	-0.1201313010625898	0.006763788549862672	-0.2553918425880359	-0.05723683901358762	-0.0324245508364034	0.1281051975930375	0.1478433468665779	0.7133228737398587	0.6274251351635268	0.1008320705571569	-0.02076774832841875	0.09416300375704846	0.05587060631601348	-0.2304152677853757	0.1511960750750906	-0.6197151061080659	1.25004749849656	-0.08641423451102834	-0.01059976048818785	1.67591679551756	0.5451979983438309	-0.253766051968046	-1.639129293693596	-0.05843886062383841	1.281862230592574	-0.2236596860177314	0.01449674598266784	0.62184352644718	-4.94115126045014	-0.7310948880301816	4.94115126045014	0.7310948880301816	1.69652752764458	-0.5217866078148804	-0.1663130040229672	-1.23967145101073	0.5099730351658934	0.2974342927713731	0.7183038982194909	0.7946506554817763	1.565442407019465	-0.3179227062780131	0.12238544240299	-0.9929460469861758	-1.058947661457336	0.3101241826998176	0.001007012394304323	0.01700519089165739	0.00100612459312623	0.0176818153454914	0.001001271825011775	0.004058901104882868	0.001002449379533377	0.002277324950680755	0.001167260121350254	0.04906353301773825	0.1672663048158983	0.1443826763080354	0.1297518575126241	0.1052001501129825	0.002868480888355388	0.009510967090109977	0.001237418432912288	0.04103748751401079	0.001020805763055799	0.06615505896003417	0.001016897072927909	0.02085619311252437	0.001008199916743603	0.02795620965173701	0.001007693882937706	0.1197013275275275	0.00100306235411245	0.04525395600811737	0.001003311651286139	0.005611834202686667	0.001237813920212779	0.01957879205805449	0.3819726696097217	0.3716163287401089	0.001006955944269791	0.0187266712697149	0.1943966601538031	0.2126979501452722	0.0169544514886036	0.0265813101355901	0.001007880885500443	0.006096005432503082	0.001018168531652465	0.009232916540805481	0.1003622961495832	0.08539652228113567	0.07340081710685187	0.05888498772003687	0.07973797673697372	0.07304284618588354	0.001001283248576626	0.01332985590767466	0.001242915307317943	0.02632019934886779	0.01552950569839887	0.03411572341327881	0.001002049047621626	0.004308417866260233	0.001051917536481975	0.01841295613383648	0.1899525724567172	0.1908594968668612	0.0132329586956288	0.05366917485113519	0.001002895140976984	0.004060362794012958	0.0010058834052148	0.007910720943160764	0.001001638299089417	0.01588075434043103	0.5584930757263784	0.5700115154977391	0.06339904326941191	0.07653377372486118	0.001027648436347669	0.1359705053369416	0.001001169875002509	0.02969765939672141	0.01696453227291023	0.01482802371035078	0.01730685760800067	0.01699360509340179	0.01666983152754086	0.01575482888485859	0.07598029347242895	0.06906796912613475	0.07957954847923569	0.06239282245663161	0.01641130212877677	0.01721877485067207	0.0199981253234995	0.01920238636432554	0.1072738649344173	0.1397546187896822	0.1559462961386179	0.1436152273733382	0.1030479416956779	0.08695913732409648	0.02487195642257416	0.0302422062435403	0.007369314973506719	0.0521436833956152	0.01473574511166891	0.0760108254947066	0.001034214291077248	0.01830642276534222	0.001013731165900864	0.02538855972517431	0.001005489358436091	0.02753372780988575	0.001003126476171583	0.009100576242564698	0.001002100444986	0.01102710930611248	0.001004254108271243	0.03122145511659639	0.001035115601848486	0.02888494370132004	0.05831516366963425	0.07348016126439698	0.04271008966211393	0.04403449242505192	0.001182260356918647	0.02564120719933628	0.01303396077464305	0.01877524959444139	0.0396793287822976	0.03770642020179927	0.1047401507588747	0.1185170562320221	0.05961269951502234	0.06609162159154124	0.1715356110308157	0.1560833644756459	0.001010479717287075	0.03081851025877025	0.06547652462719861	0.06277414532214165	0.01989802452388159	0.03326264234133389	0.001897094285685652	0.01555916928397087	0.001037789127610839	0.01885425122509086	0.001040497842775265	0.07218583467656342	0.0348123712079088	0.06049740490534622	0.04711785399359397	0.04743737044460301	0.02913660061702711	0.03717555855329524	0.001001066375505935	0.01424486274665144	0.02508580765829638	0.04448022261954446	0.1214009916390068	0.1169595694006847	0.001017302121657239	0.1101914504418623	0.001573961098265057	0.04341353518006806	0.001007616837475409	0.01474720024863841	0.001002535054694973	0.01882432519724481	0.001004931618611141	0.01715338508370417	0.0226804096864775	-0.008708151268418814	-0.009519181443251614	0.02342149744661855	0.001777459287555675	-0.01437145687548118	-0.00651064461398993	0.004917444311111903	0.001007345619836732	0.001006649129803675	0.001001213655802233	0.001002305116027732	0.00132604682992903	0.1678044178836861	0.1277578429864613	0.001015186766573972	0.001004767671087589	0.001018450808879291	0.001014552102767241	0.001007310430130731	0.001009053524851032	0.001003764983388573	0.001000308221394903	0.001000980985939899	0.3783032486166306	0.001006826495621812	0.2266710335087716	0.01218554393617405	0.001007558740104839	0.001018056926037449	0.1280255189924056	0.09284487948769488	0.0734236338097715	0.001001160841579524	0.00134988927557956	0.01728880882458819	0.001001842572597224	0.001011427704482125	0.2046964882294802	0.01977261111895431	0.001002586031981756	0.001005259627752381	0.001001718595638929	0.6112490827701068	0.04528307818133216	0.001023726313152398	0.001001150691521462	0.007520331518106167	0.007436923337255451	0.007302137318855978	0.0653356759418852	0.0698347403507756	0.008890591476867592	0.01570461166399326	0.09471596652839076	0.1550843569763639	0.09891799941858118	0.03523991516791899	0.01494224432324028	0.01622534207963707	0.001038473269559436	0.00101558075150867	0.001006406919531295	0.001003583064968475	0.00100222201137334	0.001005605152261142	0.00106785142488376	0.04530001856633932	0.04345985648558851	0.00100542703665549	0.001020300312630784	0.03236463824754028	0.1076967673111641	0.06313397311752893	0.1813557166628611	0.001010644577055834	0.0748546571076066	0.01985689375594525	0.001009255939760868	0.00101871344600318	0.001043127907712149	0.02976940743640214	0.04383586499557333	0.02345313662891342	0.001001208198272974	0.03736283782424087	0.1155162543981121	0.001018937889116621	0.001009801327993126	0.001009055703213806	0.001002965044685691	0.001005789179238522	0.02367512424067706	-0.006923977960939701	-0.008573693746015142	0.02362351025939177	0.004044080958046197	-0.01352299693801502	-0.007310489053508448	0.004839792534365609	-3.065717113403827	-2.076010386386574	-0.02437129317190386	0.04982847235903165	-0.02395362315650495	-0.002726017756001635	0.05085217367021371	-0.1626824687190911	-0.2231347047591155	-0.1084184017303316	-0.07811793521278433	0.01938113551711217	0.02769728957379323	0.03517199410103299	0.425514014354741	0.1960683996643092	-0.01673617159082393	0.006453361556173601	0.31367315363336	0.004002535180199879	1.507979246639409	-0.3189295066838013	0.01648033935411197	-0.007836027163072879	1.05818395569342	0.7540029752594087	-0.3728550251226039	0.04328796828430028	0.0588837507840552	0.1154120699255979	0.05638890223713818	-0.010653618219263	0.7101290272964956	0.4068431043508152	-0.009921921098738261	-0.009716072398191996	0.05256256066322754	1.855271461338538	-1.057619292327552	0.2895427315746826	0.1316535012457024	-0.3950672857096562	-0.4423526983562803	-0.3931344724675029	-0.3942289016445494	-0.2654363161208563	-0.3818790901537873	-0.06322890169175849	-0.2579096164159075	0.4334569957040203	0.1386514920289028	0.6077823838740389	0.4125367466265511	0.00510198273335407	-0.002961745010024791	0.001225975101172966	0.2647308854186141	0.07194940986822099	0.01295662306826837	0.1211692383895907	0.1782187170755278	-0.6400447560058873	0.05724556658055239	-0.02504973074737132	-0.6254504308127455	-0.3382252546087549	0.005341141396507868	0.1067531629797617	0.7842324053820057	0.1749057924155637	0.9468694450099844	-0.002154734321860503	-0.0249825074808073	-0.007386531271495266	-0.6521395425400442	-0.2541393721661077	0.1630887468414054	-0.2844402269170632	0.03583354534823479	0.46877397468536	0.3205820705819936	0.04963556540675869	0.01826506184702392	-0.1325098490434899	-0.1570240411555973	-0.1333302944722422	-2.30160861944736e-17	-3.726602091171484e-17
0.31	-0.0318683429815601	-0.02708367531343693	0.03041084554896194	0.6200893951954329	0.936930125383262	0.008353785925144694	0.4585014964213638	-0.009134635182632179	-0.008937202504939503	-0.008590492273714067	0.07487112874544075	-0.04730197532257732	0.0008076472728844194	0.05784415009809919	-0.0701399455332803	0.8442211501561475	0.08399330578380193	-0.8442211501561474	-0.08399330578380194	-0.09806504673004986	-0.1254088613128995	0.005101949771555702	-0.2674617640854298	-0.05208586379526997	-0.02941903708079411	0.1338528682862763	0.1563455713502538	0.7288200404632044	0.6241736390819802	0.1016732249449885	-0.0305933443864301	0.08429600015785217	0.05926765350119245	-0.1983844063361903	0.1086857304406773	-0.6463876328096674	1.254804010381846	-0.1126586267169977	-0.01558462897089047	1.404368916899186	0.4835275047512506	-0.1616132037089473	-1.607604086295933	-0.04812037333368464	1.296909939839862	-0.2609766547094662	0.07540544930860947	0.6608874657497531	-5.368483096081916	-0.5757106974374142	5.368483096081916	0.5757106974374139	1.713128784212985	-0.5326257219290378	-0.1649993322579375	-1.172478664948343	0.5191954753025789	0.3044005231760347	0.4450454113765889	0.9073597576759171	1.530557236580258	-0.3366599266286232	0.05804423704007115	-0.9648211621102633	-0.915741023452842	0.3668152556094298	0.001007064207915424	0.01739389000956076	0.00100624154785995	0.01825607270119271	0.001001227483295837	0.00407039087934487	0.00100235921976631	0.002210516847191007	0.00127500699317356	0.04950928624172554	0.1671837195084544	0.1424444992222511	0.1286745306078604	0.1027708735463898	0.001962024332590012	0.008718324486274716	0.001123293768679054	0.04030234622862412	0.001019305310733528	0.06637130586490651	0.001015545177982387	0.02113287118809997	0.001007689581557247	0.02831482875199697	0.001008820598056995	0.1240197685722842	0.001003629345955087	0.04725793194197494	0.001001843697294849	0.00551692033098901	0.001121797037835395	0.01920118923333355	0.3831816419013127	0.376183001792836	0.001006822541332157	0.01885844554182505	0.2085182113441292	0.2271602973736435	0.01323528178238773	0.02291643989741944	0.001007695023672991	0.006365368793879929	0.001017950315034273	0.009333946427894098	0.1138347045654637	0.09567111608519703	0.08327561771312905	0.06614621296618244	0.07549983900500699	0.06896166631751252	0.00100121602848423	0.0137892940200881	0.002565425588042675	0.02791022032964395	0.01611523744666538	0.03475337513861994	0.001001928803955077	0.004510595727437449	0.001031953441779519	0.01832021206672848	0.1972469230616402	0.1982760353800189	0.01739302548518266	0.05766130291562627	0.00100270641755518	0.003932157197035499	0.001005496012058495	0.007814653560958481	0.001001711361225569	0.01643870378747621	0.5781405128973994	0.5892348790727467	0.05293480766485888	0.06577945434295897	0.00102575964914966	0.1389056950362493	0.00100116310759261	0.03096820912842403	0.01164754942104909	0.01127979627949765	0.01177107578241108	0.01301393945274761	0.01139291929476183	0.01222402576563567	0.06948621615463919	0.06476490697505882	0.07370429877202185	0.05949313403436257	0.01180373665571345	0.01370164679328228	0.01737902229698395	0.0184818309438719	0.1004420430568704	0.1367477536114215	0.156858124138545	0.147858820243156	0.1023547470115931	0.08837583571685212	0.03198331203986895	0.03688643012731824	0.01371258795416029	0.05735722753613667	0.01539999809212951	0.0759384185805493	0.001037377677752123	0.01827164880066173	0.001014825134476007	0.0253671662651966	0.001005956870482673	0.03023879657477893	0.001003304101520412	0.009990067223530737	0.001002203249171699	0.01118265805303817	0.001005220757532883	0.03224350974099557	0.005800245706668313	0.03459005021978635	0.05084375787439083	0.06708212618932927	0.04285723529355584	0.0443871639648744	0.001095808879605889	0.02517820060998052	0.007272488602141593	0.01393936555835607	0.03505926485175576	0.03424144471267977	0.1055122948493046	0.1182795958360495	0.06022498528236384	0.06668010060027171	0.1759916796037371	0.1633485548336213	0.001010804688670682	0.03251659014730862	0.07037261530641432	0.07215825351569814	0.02011411725093101	0.03346907927946634	0.001462414916972816	0.01542875325705475	0.001028753020142621	0.018793731626941	0.001041352888370139	0.06582706577565423	0.03176472312456791	0.05800612763510556	0.04517896742199807	0.04882424972548843	0.02593159655653108	0.0347011610077165	0.001001147391155374	0.01437042556518238	0.03210027449034245	0.04899234527405097	0.1205007910264852	0.1201036265471668	0.001018382256813342	0.1105981325012472	0.001297594348392402	0.04356270833914023	0.001008596259549063	0.01341482132248386	0.001002822998570163	0.01723685024763022	0.001005502053759746	0.01580254903200395	0.02452395292770738	-0.00650504375191307	-0.008573577391544069	0.02378982184128175	0.00489747343451682	-0.01326126334324441	-0.007135431585993952	0.00482886963257186	0.001006925654448466	0.001006121392675823	0.001001153994934532	0.001002231783818805	0.001438992138519714	0.1663890911888968	0.126468251809181	0.001012007929911474	0.001004170411350856	0.001017145476867062	0.001013788048788488	0.00100702991440629	0.001010788181080787	0.001004603876580536	0.001000322644495122	0.001000973579580469	0.3924249055215421	0.001006562901732754	0.237730887167921	0.006603013060379536	0.00100745325163316	0.001017440856977529	0.1371341958877181	0.09929006496146849	0.06687315004345123	0.001001133580522107	0.00614414042996964	0.01630509271942036	0.001001770754704357	0.001010959629597034	0.2137628401583241	0.02379335611601372	0.001002445703498801	0.001004951755725447	0.001001845604631893	0.6372580134988131	0.03514616394659331	0.001023851013066662	0.001001160611324529	0.004415776797944157	0.004263586682848042	0.004221367005079687	0.05730961048821497	0.06263586051628693	0.004984125402911847	0.01343455598990581	0.08743363942942439	0.161106054421875	0.1035165076652147	0.04427380579733321	0.02530439929103243	0.01604218513589808	0.00104252888168717	0.001016287611293921	0.001006474272547399	0.001003409324840425	0.001002384878826616	0.001006752640892193	0.01905301972655226	0.03839514235665441	0.04266755613491927	0.001006102228730131	0.001098807895984303	0.02727945382883469	0.1056495620846033	0.05915002514748437	0.1848830212352827	0.001011564501103551	0.07821774686308944	0.02077796099496786	0.001008508816190625	0.001019885400818444	0.001041493983674706	0.02690462274243767	0.04197933793951905	0.02127127892181182	0.001001251587350285	0.04246801859977945	0.1223701304319111	0.001019987388091042	0.001009239423813242	0.001010089207937492	0.001003256005300254	0.001006355035852266	0.02704655911855494	-0.00396678886827104	-0.00762788025637133	0.02429119550146173	0.008700201562661818	-0.01194168293549642	-0.007620172583955153	0.004731556632591963	-2.905210452653941	-1.949087738386557	0.07058704534787778	0.06136645790472102	0.0137949184405021	-0.008768626720398005	0.03907583558548727	-0.2218784127018858	-0.2603073303022949	-0.0550329855097202	-0.07235436185371763	0.02347926840556894	0.02736798061463329	0.03631816826138634	0.438506212798858	0.2050864035313959	-0.005703637011580062	-0.05806814821887102	0.6143419446746734	0.01762370480859682	1.38311406631918	-0.4106896207253957	0.03203324002788369	0.01905480743093995	0.9952701156528488	0.6980384857478037	-0.4430677985576872	0.04812513037232416	0.248177439452207	0.01854656393680639	0.001602160781119559	-0.008517116626664224	0.771755410759484	0.3916265424529721	-0.01435934737868305	-0.009602674505905406	0.05928551608899523	1.991597016607767	-1.086728912781856	0.2959651095495163	0.1257301750684426	-0.317209435623456	-0.3560598968548835	-0.3159281618446191	-0.4645186564978621	-0.3150509913161531	-0.3305673977281582	-0.08349023610477095	-0.3454623404539599	0.4253439135778252	0.1563338596629163	0.7128951144086425	0.6165994877778764	-0.01765850073143707	-0.00412339513223178	-0.004487610066800269	0.2823743846648019	0.104069323096299	0.01607179287557571	0.08855787030893046	0.9214472985157826	-0.6419952628711221	0.01665837833595763	-0.05534260316839804	-0.3530066932294342	-0.3558947706422475	-0.04689335289908841	0.006366812254802414	0.6775934828341805	0.1638390773844242	0.931080154117116	0.04096276353873427	-0.001692279999136544	-0.005296938539182965	-0.6194581637301486	-0.2452759431172036	0.1141379807862584	-0.2177221505012746	-0.001321303463049504	0.4310260006047076	0.3265775163755546	0.03147056406101007	0.01747803280289855	-0.133930803306161	-0.1604048641922627	-0.1365419375966159	-2.662648977241275e-16	-5.662165580044079e-17
0.32	-0.03372322876016554	-0.02620144309236162	0.02381323020918949	0.6326697583826028	0.9356740910468815	0.008179375567015312	0.4712062805523434	-0.004652102538917803	-0.01008499967991333	-0.02448454846046157	0.07442969870317769	-0.03437428297349784	-0.001936990197095765	0.05886791718009642	-0.06334007149609905	0.7884436789672417	0.07902258331189949	-0.7884436789672418	-0.07902258331189949	-0.08084125825584952	-0.1307618210948068	0.003484910292315042	-0.2788047322166107	-0.04687346017143759	-0.02632189907636909	0.1372824092395359	0.166021852348547	0.7438653444500745	0.6206062682990083	0.1022369313354936	-0.03991713152050763	0.07582242398657332	0.06315751145367103	-0.1738405902844887	0.06807777936800744	-0.6731504902715335	1.261610248009109	-0.1384772848862592	-0.01904303169527445	1.137341283499884	0.4112034265582122	-0.06764340645302697	-1.57023280548463	-0.04063838493400029	1.283962706153807	-0.2858822824689151	0.1279547299828814	0.6989185290133182	-5.785250383696339	-0.4180552549627594	5.785250383696339	0.4180552549627592	1.732008684596218	-0.5368665141341129	-0.1573531442095439	-1.094280777768253	0.5222587162688791	0.3157591425347213	0.2546779502236532	1.029461958405259	1.475069859724233	-0.3810976465631011	0.06689584293770628	-0.8925842621994123	-0.7802621758738414	0.4086863361597415	0.001006880014447699	0.0177864503705217	0.001006035995447605	0.01883601368605579	0.001001175478096488	0.00408566628152501	0.001002277478032406	0.002139291940703795	0.001385330065046895	0.04986059701861297	0.1665831931476369	0.1400065987687151	0.1275091001642173	0.1000422690720788	0.001505296196408084	0.008311850050455817	0.001065927601303085	0.03952151947715358	0.001017902460644529	0.06661686478710968	0.001014487341963666	0.02139814582628368	0.001007294212766393	0.02867789986317509	0.001010251431101163	0.1284780921475501	0.001004332356365344	0.04936287640722903	0.001001117305245652	0.005428620777197876	0.00106377950903224	0.01889554465930688	0.3885518702035511	0.3841967773888547	0.001006624010405583	0.01898457307722277	0.2213076213092091	0.2403327088173424	0.008573970895073479	0.01843461612558126	0.001007549368436611	0.006629488375193876	0.001017533077108393	0.009434268746427828	0.1252641224381242	0.1052726308048726	0.09152685066322908	0.07284168567055516	0.07021177918778865	0.06418775321460821	0.001001168798083563	0.0142828680385998	0.005609598644803244	0.03106488801953269	0.01593734587340585	0.03461522046789887	0.001001832785455945	0.004691570897539228	0.00102174110963083	0.01823017537537082	0.205147037613841	0.2062661397905398	0.02145406068567285	0.06150258637830634	0.001002541903799782	0.003800372864800693	0.00100514839912397	0.007716562043769862	0.001001811410496153	0.01707162840907468	0.5995585952645088	0.6098873710887908	0.04243771035964883	0.05492950889464475	0.001024878064777886	0.1418592055531853	0.001001164688041987	0.0322777374975628	0.007367714767573401	0.008431210294631869	0.007341883658979	0.00982281781469767	0.007146365245402701	0.00937822543861527	0.06224009961667844	0.05981489343763317	0.06718752368332098	0.05608081017064452	0.007501471620986025	0.0104270093680307	0.01491699607685649	0.01748042056811388	0.09335071936479024	0.1328053935562483	0.159774134456676	0.1523237523512569	0.1038932305817413	0.09031872798016866	0.03990626717565314	0.04433676296225533	0.02192471345999367	0.06420422127717562	0.01565111953163049	0.07569615277674518	0.001040987351491314	0.0182213479185744	0.001015725453054925	0.02531914866443662	0.001006224202549565	0.03330304584527738	0.001003305955258811	0.01114437343991688	0.001002336100212548	0.0113069184947994	0.001006277869908236	0.0330989361991489	0.01698907281821709	0.04648678390959676	0.04353972861979071	0.06059159592970537	0.04256879904275918	0.04443505273081136	0.001052923073957073	0.02477853481507647	0.00434613633929587	0.01148950939335042	0.03018181454872987	0.03056602624041285	0.1050976579083006	0.1176979865278793	0.05876410800079394	0.06612744130640674	0.1800690864178374	0.1698109904647521	0.001011427281988096	0.03407786964830505	0.07455499701381535	0.08141830761279999	0.02067006411745157	0.0340323104439166	0.001244318611604956	0.01551349204205382	0.001024823142521907	0.01873672145220625	0.001040962910382295	0.0597997928801933	0.02878730965109433	0.05556868881829868	0.04327179875135666	0.04971714748933961	0.02319821319311632	0.03267545817721786	0.001001209583917627	0.01440643024097038	0.03813329009120085	0.05304825151941399	0.1227878049513708	0.1238580828814182	0.001019447064334765	0.1108162560748984	0.001158999817605255	0.04388126509283733	0.001009602734435988	0.01206928684014034	0.001003112451416986	0.01561754960490068	0.001006070197861575	0.01442844589719557	0.0273860905933692	-0.003799215184632047	-0.007627833714545683	0.02435772013421612	0.009041558553247613	-0.01183698949748796	-0.007550149596960281	0.004727187471875919	0.001006505689060201	0.00100559365554797	0.00100109433406683	0.001002158451609878	0.001551937447110397	0.1649737644941075	0.1251786606319008	0.001008829093248977	0.001003573151614126	0.001015840144854832	0.001013023994809734	0.001006749398681849	0.001012522837310542	0.001005442769772499	0.00100033706759534	0.001000966173221039	0.4065465624264537	0.001006299307843699	0.2487907408270704	0.001020482184585022	0.001007347763161471	0.001016824787917611	0.1462428727830304	0.1057352504352421	0.06032266627713097	0.00100110631946469	0.01093839158435971	0.01532137661425254	0.001001698936811488	0.001010491554712638	0.222829192087168	0.02781410111307312	0.001002305375015845	0.001004643883698512	0.001001972613624858	0.6632669442275192	0.02500924971185447	0.001023975712980928	0.001001170531127597	0.001311222077782145	0.001090250028440631	0.001140596691303393	0.04928354503454474	0.05543698068179829	0.001077659328956104	0.01116450031581837	0.08015131233045807	0.1671277518673862	0.1081150159118483	0.05330769642674741	0.03566655425882457	0.01585902819215911	0.001046584493814904	0.001016994471079171	0.001006541625563496	0.001003235584712362	0.001002547746279896	0.001007900129523244	0.03703818802822077	0.03149026614696952	0.04187525578425004	0.001006777420804774	0.00117731547933782	0.0221942694101291	0.1036023568580426	0.05516607717743983	0.1884103258077042	0.001012484425151265	0.08158083661857228	0.02169902823399047	0.001007761692620381	0.001021057355633884	0.001039860059637263	0.02403983804847319	0.04012281088346478	0.01908942121471022	0.001001294976427579	0.04757319937531802	0.1292240064657101	0.001021036887065463	0.00100867751963336	0.001011122712661178	0.001003546965914816	0.00100692089246601	0.03041799399643283	-0.001009599775602378	-0.00668206676672752	0.02495888074353169	0.01335632216727743	-0.01036036893297781	-0.007929856114401859	0.004623320730818318	-2.797052344004295	-1.743728576509672	-0.02359904456031658	0.05096519819140079	-0.02319649761286113	-0.003609378355494214	0.03196368425025074	-0.2626271422694504	-0.2830002863027899	-0.03118476812703429	-0.08725502842950801	0.02524353898326581	0.02541660209541965	0.03606239628467765	0.4534905204566048	0.216262105943614	-0.01541330800949311	0.02084501169503121	1.003093662291671	0.002873187837775535	1.249992089704912	-0.4823202134172624	0.0154315833415922	-0.007977540873982891	0.92356813881627	0.6408524669048492	-0.5114016720292456	0.05011514950394742	0.3718130926065883	-0.03974920928680132	0.05214836402208227	-0.01011214281374129	0.8248422067691252	0.3766741839886377	-0.01063766815020905	-0.01012089939545756	0.06755759557388766	2.141097149545836	-1.07674450560995	0.2932068951003721	0.1394492287329449	-0.2551389965121931	-0.2846438978354178	-0.2561339140270176	-0.5236191789144695	-0.3679634044106558	-0.3333809637259877	-0.119399892752655	-0.4450085917984136	0.4777248433606369	0.2438902661410878	0.7690041741058975	0.7392266667300682	-0.02886979519603372	-0.006067128491391872	-0.004098853055282458	0.3365669865396645	0.1249124569522379	0.006698962035503969	0.08784360514044105	1.416544151344352	-0.6585437929171036	-0.003710988196551804	-0.01238157185697816	-0.1482448565968052	-0.3803138512381777	-0.06348864104301413	-0.1214744975393219	0.6236814600131227	0.14754571490718	0.9220586257190503	0.06920411094173724	0.01804845490223913	-0.006684646437134504	-0.5858403414503915	-0.2433716814793367	0.06429244343454428	-0.1947012839010499	0.0179219167996451	0.3775306928566661	0.4426619081358523	0.01192386826003235	0.05214178077216369	-0.1351409602812857	-0.1633891797785892	-0.1379837110938742	-3.316090495941848e-16	-4.09621699042533e-16
0.33	-0.03536289198089614	-0.025757625003492	0.01697973734464007	0.6453290163700276	0.9341628282968166	0.007976684245159675	0.481280431367459	-0.0009831260676700965	-0.01022836891375099	-0.04001109795174089	0.07409968987889237	-0.02174635166338636	-0.004872594687393615	0.06041990697098078	-0.05619813237783539	0.7286054177544199	0.07554903463883153	-0.72860541775442	-0.07554903463883156	-0.06342238371655644	-0.1361311409563863	0.001975013655785443	-0.2893116106080582	-0.04165586219454592	-0.0230970334523509	0.1390746095237149	0.1766042216881216	0.7582867086589403	0.6164812009952554	0.1034535960328241	-0.04839099128975909	0.06852401664428391	0.0676397201566431	-0.155807918365128	0.02096391612549143	-0.6917108811366054	1.27065679204508	-0.1635917082851994	-0.02138541366087254	0.879663179844078	0.3220836061041966	0.04203275541695816	-1.534858245800616	-0.02562788607035398	1.23597746830331	-0.2983257575790697	0.1810932408555785	0.7270220397329422	-6.178202666245125	-0.2800200407681353	6.178202666245126	0.2800200407681351	1.750827011099455	-0.5359740806769318	-0.1439443149521947	-1.007277582465802	0.5201370173353239	0.3289408014322743	0.1006553032450927	1.077216775578434	1.40965948179927	-0.4438049547907063	0.1790358432715194	-0.7961217055712607	-0.6801671140487101	0.4959064126944093	0.001006487420352194	0.01816291820962198	0.001005594989754126	0.01941200977268384	0.001001113270419821	0.004094861908832957	0.001002196501578861	0.002071895024693831	0.001872072938083689	0.05041617232140177	0.1648981596714638	0.1374060446363402	0.1258969107663011	0.0973391440101998	0.00126169828869931	0.008082741888896804	0.001035272566584463	0.03868441480682168	0.001016636546821325	0.06690479731937993	0.001013647959695619	0.02164653365373262	0.001006971633730462	0.02903004166832894	0.001011500845832591	0.1329664732395837	0.01456055757482444	0.05994313184138617	0.00100074025741978	0.005341822988214663	0.001033029967023001	0.01865949684730251	0.3990264719020662	0.3969494018809623	0.001006360924291743	0.01909972993942498	0.2331108515580899	0.2524786909422969	0.004912218947709517	0.01485157254376404	0.001007427409819315	0.006866588835367841	0.00101688380573644	0.009524848205790389	0.1340982656573925	0.1138302161342966	0.09785122143733314	0.07880088935351837	0.06426857950326519	0.05922928472476156	0.001001140426524121	0.01478426831488441	0.009825902718779535	0.03519726557052632	0.01443437133790751	0.03318164145383705	0.001001756553259009	0.004842855439439789	0.001015859975629469	0.01813979988019626	0.2133886219131866	0.2146339851022916	0.02546580478833119	0.06524734951013515	0.001002387713303104	0.003674321489619394	0.001004818162600348	0.007617578698161616	0.001001924775004069	0.01772793518548986	0.6225054292531866	0.6321640122438833	0.03234896456426428	0.04474740816081706	0.001024488713244546	0.1447176838279778	0.001001173295164318	0.03358830710030538	0.004391454200386383	0.006425743342165641	0.004296534131028829	0.007595331469532552	0.004214227433353358	0.007387237273932906	0.05465462308781094	0.0545054555962812	0.06031244711828313	0.05226422590028804	0.004376773341119742	0.008044984702901848	0.01223500268622466	0.01593091194242705	0.08564483901753792	0.1273794318197398	0.1642424387682542	0.1576543907265604	0.1062900140183266	0.09302574770602948	0.04940137451249594	0.05325369387954561	0.03086772512939899	0.07183039425111105	0.01562465853891583	0.07534237639901407	0.001043814368666833	0.01812495933052852	0.001016317093024637	0.02522813798152787	0.001006274581025996	0.03692812745165257	0.001003184787604853	0.01252240052043138	0.001002517455557584	0.01139959565301433	0.001013872068445775	0.03376969157380641	0.0288970596435173	0.058506919434941	0.03647536789440373	0.05408724002984463	0.04169834821832403	0.04406646351530836	0.001031119192408125	0.02445689555388991	0.002785155803215463	0.01025105075113214	0.0253728017198083	0.0269137444999878	0.1043056303744187	0.1175069194034809	0.0577447652097777	0.06517313167801557	0.1837631923062839	0.1763201826999333	0.00101233536502581	0.03544465746933944	0.0770700640292987	0.08954761463757585	0.02153482458721331	0.03492604658373521	0.001128597160127877	0.01571343720549025	0.001022398815283203	0.01868240553502866	0.001040401956392259	0.05406439862659446	0.0258581868374575	0.05315743521513602	0.04054568180500095	0.04948902292618714	0.02046814182472231	0.03060236865060478	0.001001252458260703	0.01440690660879905	0.04270427226202277	0.05629726995779612	0.1262406872087018	0.1284762312801814	0.001020231594092084	0.1107417559695629	0.00108563321882163	0.04431626859373766	0.001010840062139131	0.01071321912317963	0.001003460208787068	0.01396901617433223	0.00100675163680822	0.0130331136181408	0.0303306271696199	-0.00126949077481159	-0.006640281850183997	0.02526792914872522	0.01285546595271503	-0.01029206737566284	-0.007799019461645628	0.004737394070228378	0.001005717711715951	0.001004748861252287	0.001001009781241585	0.001002073125623431	0.003080424583565186	0.1597596749143021	0.1220496868831832	0.00100695286553018	0.001003188218528764	0.001014878198977602	0.001012563220044568	0.001006539923060901	0.001013036568486253	0.05285296961557682	0.0010003570202487	0.001001072776519609	0.4348333125398377	0.001005907616209602	0.258664515213901	0.001012204223604149	0.001007260489880563	0.001015686309678531	0.1481192289365507	0.1072495045599788	0.05346805105611441	0.001001114777577644	0.01719214281066108	0.01063868317464498	0.001001658846894431	0.00100910274643185	0.2318263518891893	0.0318223488475679	0.001002161152183281	0.001004331170567318	0.001002102091539537	0.691396469913098	0.01658722221449284	0.001024174682840288	0.00100119216942201	0.001171126819291214	0.001048535623637705	0.001078730624183811	0.04159923386522845	0.04824341158876113	0.001049165645778464	0.007746766956019298	0.07084152683377967	0.1750552769501059	0.1110264179354184	0.06726071603915623	0.04559062246847669	0.01537176671305191	0.001046902585205053	0.001016880672150904	0.001006145426147285	0.001002909024823344	0.001002840241403839	0.00103351501252787	0.04669433140747568	0.02518506821520607	0.03961827303214646	0.001009818876659697	0.001116618344114932	0.01791167253030745	0.1028288354662794	0.05758653529167028	0.1911256178134786	0.001013953891621296	0.07931809490082881	0.02318246387783994	0.001008352663422286	0.001018875889556307	0.001039782606314442	0.02122379908019105	0.03487266671208827	0.01598504963065403	0.00100129885290914	0.04859644116977041	0.1331693140112626	0.001021057560285437	0.001009728101616962	0.001012978102602916	0.00100405490802769	0.001007917611829912	0.03320527028443077	0.001052320835634955	-0.005619302052740052	0.02642537688738617	0.01626868838052409	-0.008692504008051573	-0.007943220003992304	0.004838859340106127	-2.75477129564571	-1.460441576680727	0.06836684227142699	0.06103195320285498	0.01305867025291075	-0.008289925202526143	0.07558615427521194	-0.2574700159339112	-0.258474557574335	-0.01633722216619726	-0.08252277574350234	0.03251170732837968	0.02400153302342685	0.03422924004014503	0.4419704465805931	1.740708474156756	-0.005266885708463112	-0.04539853484690975	1.536503517095052	0.01571639947102116	1.177858105563191	-0.252813688429079	0.02731182030369672	0.01753134476268647	0.7858789958337412	0.5488453470190514	-0.4882009853132229	0.04947147365446523	0.4529768895213508	-0.2339093398630079	-0.00440140887005815	-0.008418468997883231	0.8439106539671376	0.3715334614687361	-0.0134898119372246	-0.009746738860308055	0.06428434917793364	2.309596884085446	-0.9633030660144499	0.2761623868320708	0.1256013978409367	-0.1496453026336841	-0.1647722224742615	-0.1465625496258391	-0.542641172551005	-0.3985100081472649	-0.1613885129749451	-0.1898569091981804	-0.6371506275246963	0.5945738382723291	0.2965589328916018	0.9967053827117169	0.7849962146139009	-0.04087293078568879	-0.0124620211809118	-0.01294740186667152	0.3906230482565621	0.15004496779923	0.009846881116668161	0.05165927355809214	1.040894760337901	-0.6448503752837865	-0.06724119892242668	-0.04057233904534185	-0.09488317738127965	-0.3546285504247288	0.01581091898801771	-0.05844544508383649	0.6759142063791048	0.1259474504401907	0.7053535127227661	0.1074798245638742	0.02300418665977426	-0.004669618185141137	-0.5608169051979216	-0.2393136153346833	-0.1080273247444571	-0.2207297501607239	-0.01171234081425416	0.2690961378610746	0.4837990082676548	-0.02664025307812957	0.04177824521777651	-0.1358116121484991	-0.1659863813472844	-0.1405925615251913	-2.652327510701267e-17	-1.876331951152591e-16
0.34	-0.0368737044175376	-0.02577660321546033	0.0100157566164924	0.6580912030748894	0.9324059280180084	0.007753863674097188	0.4888430301556414	0.001779404351423319	-0.009183080656945229	-0.05517733643706135	0.07391185085882505	-0.009767655358735373	-0.007845248188533565	0.06246278225045268	-0.04884857579957062	0.6649636094947963	0.07335487127419044	-0.6649636094947962	-0.07335487127419045	-0.04584350227711927	-0.141460835158248	0.0006196613561568647	-0.2989539375048177	-0.03649319706021339	-0.01974854666445712	0.1392333792370942	0.1873702851814915	0.772067664081067	0.6117323863911293	0.1058696231357863	-0.05571824591034049	0.06220412527630594	0.0732386598727538	-0.1480704334666622	-0.02448148079958531	-0.6992480629911778	1.282195991496545	-0.1876047906348459	-0.02306888153664443	0.6350308781132205	0.2299142161273483	0.170088091675633	-1.498170604292855	-0.0122044240903878	1.154115705061709	-0.293292084646119	0.2261318277016755	0.7404420210134914	-6.545959793056763	-0.162178193277402	6.545959793056763	0.162178193277402	1.764010064625038	-0.5289413821905233	-0.1264442768291692	-0.9213704788307087	0.5112721477570397	0.3404833753098694	-0.07200816393626544	1.066200789164324	1.346988102376378	-0.5058471066377346	0.306768324064054	-0.6632632324654016	-0.5845589810115535	0.6320325387874697	0.001005897035468131	0.01854327181377209	0.001004951988049886	0.01999261143148563	0.00100103988446442	0.004107300630152608	0.001002113349241715	0.002005095029532837	0.002877961776811094	0.05130101566347132	0.1618320964734183	0.1348574718154697	0.1236597766252898	0.09485578129056584	0.001138867542213295	0.007951098447503453	0.001019757801549911	0.03782392656015137	0.001015522686964414	0.06727047373082908	0.001012997971860685	0.0218729878793334	0.001006705634404905	0.02935975016985917	0.001012382236106205	0.1372731960517692	0.04584107354446067	0.08099543575574303	0.001000561810950209	0.005256870344601944	0.001017713905619093	0.01844069474734862	0.4151128373812618	0.4147082933500598	0.001006033503131119	0.01921006536402152	0.2440866835236303	0.2638629463341506	0.003043440129906309	0.01300783864734226	0.001007322802472089	0.007082191013478479	0.001015989812642794	0.009613653882006039	0.1400306849073532	0.1209488120968516	0.1020814668666141	0.08377573415756134	0.05785781810392374	0.0542655543208812	0.001001130479186654	0.0152584288697189	0.01500458293513183	0.04009071524854423	0.01137092159942879	0.0301981787438902	0.001001698401382423	0.004953343655576644	0.001012226030097744	0.01805269574243261	0.2218391748831546	0.2230480288376051	0.029447043418294	0.06891835598951337	0.001002238509121611	0.003552232525032714	0.001004496691967849	0.007520207883881407	0.001002046200283778	0.0183689271820097	0.6468416757535119	0.6559866248227542	0.02287438755830375	0.03559089907717848	0.001024393658732633	0.147335925829306	0.001001188421193413	0.03484849957488901	0.002810828545701318	0.005364486068905519	0.002729695495163406	0.006448996339679402	0.002695584088360048	0.006356997831770696	0.04692811331883238	0.04887461432271177	0.05321563402278936	0.04804747883796678	0.002775604395013955	0.006831948235030102	0.009177787817160925	0.0136961808478809	0.07714879731688998	0.120123043565326	0.1700301036831584	0.1643386492481519	0.108894403136105	0.09623081171521114	0.06076710820625842	0.06391733808368166	0.04013022263264356	0.07988391130059146	0.01537393884138031	0.07489894515232101	0.001045386375002695	0.01798707885369362	0.001016555843618285	0.02508331826029911	0.001006101558916984	0.04115898108083308	0.001002960871834821	0.01413231296887286	0.001002754408889492	0.01146406434731771	0.001030480679653717	0.03423915774565155	0.03949914396236068	0.06837291524862293	0.02968198685001198	0.04764412865945497	0.04018159159166465	0.04314554187199527	0.001021742834756294	0.0241945668608699	0.00196826231136623	0.009683119735036359	0.02077486255308983	0.02338373416036088	0.1035205158882677	0.1178249189641332	0.05827824683234053	0.06517737206583152	0.1870698930018721	0.1832844189794541	0.001013524274706744	0.03659953067991884	0.07748160702169962	0.09555639253698793	0.0226955540392584	0.03614064108603469	0.001071025920347567	0.015994847952744	0.001020095964984297	0.01863350746628119	0.001040082856976893	0.04859188685766398	0.02296774759252268	0.05077372498797542	0.03662693164538804	0.04759440162086204	0.01754321670689923	0.02824460059922021	0.001001275823734617	0.01429446947307846	0.0456005667896625	0.05836663713746176	0.1298785240763636	0.1335906877797886	0.001020634014118592	0.1102871237383158	0.001049479530773186	0.04485521651339182	0.001012386569053777	0.009358274016417372	0.001003888098714321	0.01230444447771131	0.00100759079352296	0.01162639833052947	0.03317032355371091	0.0009483644359534246	-0.005602588086117723	0.02654899624945849	0.01606834589469665	-0.008665183385103477	-0.007890885342889824	0.004884488675868996	0.001004929734371847	0.001003904066956729	0.001000925228416328	0.00100198779963691	0.004608911720020318	0.1545455853344966	0.1189207131344656	0.001005076637812713	0.00100280328544356	0.001013916253100487	0.001012102445279535	0.001006330447440083	0.001013550299662672	0.1047004964613816	0.001000376972902042	0.00100117937981818	0.4631200626532325	0.001005515924575379	0.2685382896007312	0.00100392626262096	0.001007173216599647	0.001014547831439354	0.1499955850900708	0.1087637586846921	0.04661343583509785	0.001001123235690542	0.02344589403696265	0.005955989735037407	0.001001618756977371	0.001007713938151385	0.2408235116912051	0.03583059658206292	0.001002016929350746	0.001004018457435938	0.001002231569454473	0.7195259955986771	0.008165194717131206	0.001024373652704052	0.001001213807716423	0.001031031560805191	0.001006821218834778	0.001016864557064226	0.03391492269591214	0.04104984249572396	0.001020671962601934	0.004329033596220224	0.06153174133710129	0.1829828020328222	0.1139378199589949	0.08121373565156159	0.05551469067812359	0.0148845052339447	0.00104722067659526	0.00101676687322267	0.001005749226730845	0.001002582464934324	0.001003132736527635	0.001059129895532509	0.05635047478673061	0.01887987028344262	0.03736129028004288	0.001012860332515909	0.001055921208891448	0.01362907565048579	0.1020553140745161	0.06000699340590587	0.1938409098192554	0.001015423358090794	0.07705535318308532	0.02466589952168939	0.001008943634222893	0.001016694423478708	0.001039705152991621	0.01840776011190744	0.02962252254071177	0.01288067804660018	0.001001302729390695	0.04961968296422278	0.1371146215568152	0.001021078233508794	0.001010778683600186	0.001014833492543734	0.001004562850140386	0.001008914331193458	0.03599254657242871	0.003114241446872286	-0.004556537338752584	0.02789187303122562	0.01918105459377528	-0.007024639083125337	-0.007956583893582746	0.005054397949393936	-2.785922062288753	-1.146609206789282	-0.02282189155028111	0.05188631262615664	-0.02254787881050322	-0.003489994185699196	0.09781729210640747	-0.2522308799685569	-0.2390478178537652	-0.01169182409388462	-0.09193174369714426	0.04079231481904021	0.02102988172578959	0.03157573555996422	0.4171588644869753	2.310671801983556	-0.01504427893536843	0.02429415410513139	2.004347057689651	0.001908900316707612	1.097646743084771	-0.1344582763381394	0.01113192692900217	-0.008332297503301658	0.6357702654424797	0.4439806911208005	-0.5124540548359582	0.04466720521391948	0.5240275180114681	-0.3497259484637698	0.043989098869375	-0.009457871076155594	0.8340818914814346	0.3619228534985236	-0.009845186031286098	-0.009798393129846773	0.06449463959488237	2.450291434301507	-0.8716261755721263	0.2451596404075298	0.1293738031011684	-0.0662970606709765	-0.06841365477301374	-0.0639841695230003	-0.5878998653579267	-0.4479959628036045	-0.09958332427441088	-0.2564443865245156	-0.8110938953795055	0.7484488726182409	0.3434991228052492	1.118346831475134	0.8246954818390743	-0.04680076898846535	-0.01436550624919601	-0.01486066071928274	0.4577213911007282	0.1712895305376327	0.001057269253314774	0.04758576457798544	0.9857162090118924	-0.6462948870228654	-0.1141774737585659	-0.0005194582236232958	-0.01413933137229414	-0.3558595710784941	0.03832469596712754	0.07023550570210395	0.714690268881032	0.1051627928161901	0.4979528006462647	0.1333757834379522	0.03434157166571881	-0.005601076599799184	-0.5332638445167174	-0.2378630062789058	-0.26900690499999	-0.2516369888553529	-0.00466078391020675	0.1416004411133677	0.5419235283046604	-0.0641025569222987	0.07293066452307484	-0.1349164382416076	-0.1665968329890846	-0.1402603128051883	9.758423607584616e-16	1.116686691719039e-15
0.35	-0.03837611876285266	-0.02621033640385799	0.003041122058089482	0.67098221773366	0.9304146578246446	0.007515949624995427	0.4940425639452106	0.003655444023751535	-0.006760733062966565	-0.06994792956109222	0.07381591958869836	0.001207728081333959	-0.01065660723356976	0.06488202548009138	-0.04145463718479118	0.5977601832843261	0.07230870100114151	-0.5977601832843261	-0.07230870100114142	-0.02817461836817865	-0.1466831255417005	-0.0005451501825827601	-0.3077714068421261	-0.03145808762374792	-0.0163012054210246	0.1374698525009268	0.1982129068642	0.7852566948876875	0.6064107957310362	0.1092655937793882	-0.06142714370024243	0.0567930881046866	0.08028300467526786	-0.156661252013907	-0.05849905573328003	-0.6961158342298798	1.296448265771367	-0.2106186671969974	-0.02427153799001806	0.4104219514761118	0.1476056847905585	0.3138441247634322	-1.450901623281599	-0.0110992670396223	1.036105711458974	-0.2630053411081713	0.2526636021321641	0.7377542991603211	-6.888868281917948	-0.04425341426415393	6.888868281917949	0.04425341426415395	1.767850025206421	-0.5136883917349658	-0.1064720006564425	-0.8444907218252101	0.4942610182461276	0.3480730512206437	-0.2798707236707922	1.108587001043043	1.290834483562699	-0.5564841639491106	0.3519988979378633	-0.4689515887330605	-0.497991715445989	0.7774299634632822	0.001005257794848971	0.01891761942020053	0.001004292678553668	0.0205757441721656	0.001000961795865716	0.004121941211666137	0.001002025427128126	0.001944174994269319	0.00429467882944515	0.05242465944496704	0.1569308742223281	0.1318586565219838	0.1203926337712149	0.0920425083629189	0.00107322425386072	0.007861596074350283	0.001011386193465657	0.03698101540715294	0.001014553931532118	0.06772774315242922	0.00101259357297571	0.0220691907098507	0.001006545676551017	0.0296702683375893	0.001025752758449726	0.1413806422650545	0.09159807797547422	0.1076557021774799	0.00100047177919623	0.005172753613175093	0.001009723184152717	0.01824311205612691	0.4359396889298749	0.4361527521680513	0.00100567808082835	0.01931203297240591	0.2546329727455264	0.2746739376510091	0.002046833121129634	0.01201197867160441	0.001007227804716868	0.007269763206479594	0.001014988730331425	0.009697804608111388	0.1428140119798686	0.1267519178689508	0.1046160833643097	0.08789646195176777	0.05093409637452181	0.04875564248846243	0.001001139997090437	0.01565858992461116	0.02135434928004597	0.04586860287120787	0.008115583327321303	0.02701801952912448	0.00100165342939699	0.005035109479891214	0.001009680554646771	0.0179755150485828	0.2293022613172328	0.2310703972588388	0.03356397471131675	0.07264756925464808	0.001002089774053199	0.003438743909470834	0.001004180192637341	0.007425024339469413	0.001002342159085032	0.01904472703636912	0.6714723556501628	0.6807991654894998	0.01498870693681126	0.02767899311261033	0.001025299245941036	0.1495950498261361	0.001001209826533186	0.0360110823825972	0.00193853057768389	0.00480392729352971	0.001887335012372535	0.005857460511291285	0.001873973003818193	0.005817666914226056	0.03925753153819171	0.04297003838705282	0.04593328138660921	0.04331585271322554	0.001916679809856282	0.006181967986186185	0.006409109792772189	0.01145946824741236	0.06794222576726419	0.1112242665016853	0.1777545559590464	0.1727581334757484	0.112825300747978	0.1003134756207793	0.07377439877193566	0.07598371969186485	0.0485037985147006	0.08749348320247173	0.01497320626426839	0.07440731331825967	0.001044022690003119	0.01783927663828339	0.001016205955115842	0.02490928888037981	0.001005828797322701	0.04604876988413851	0.001002714394359852	0.01598399183858307	0.001003059372996316	0.01150346086056468	0.001349113353611988	0.03477566347430008	0.0475454824750388	0.07533262882497826	0.02333901888707777	0.04147880259753705	0.03798504833979321	0.04163336013849145	0.002698651002631611	0.02554365160864627	0.001528626069066289	0.009496971264033897	0.01661928572603317	0.02012551143381712	0.1043967650374921	0.1185117988288703	0.06030498142006139	0.06631442533417066	0.1926558853232461	0.191877015668101	0.001014100617628787	0.03755979909101514	0.07634350497141704	0.09985819220942618	0.02389719209070202	0.03743263922748347	0.001041057217738338	0.01634091320782752	0.001017668778129165	0.01859507885055049	0.001041785325681285	0.04343001937845405	0.02013621012493729	0.04844574515905376	0.0315228746218556	0.04402847922721841	0.01441630133262539	0.02559017733406478	0.001001294344991742	0.01408889353633714	0.0470148887095343	0.05920195576973853	0.1345835536600768	0.1398976429516881	0.00102021594989368	0.1094848194906583	0.001031101548032113	0.04552116366923056	0.001014549002580606	0.008050844709875323	0.001004548458638441	0.01067594658282865	0.001008866938449576	0.01025267529733772	0.03537053987003759	0.003233948473069968	-0.004549865448665515	0.02760240252604997	0.01794394961290882	-0.007019102867402066	-0.007936080611926613	0.004743813258102118	0.00100430725709537	0.001003354820355651	0.001000842714325196	0.001001888350051307	0.006777486775996818	0.1444496747895438	0.1127037852150895	0.001004719529344898	0.00100256393214103	0.001013232229270586	0.001012232159102023	0.00100642046721281	0.001061765800154784	0.1901749505475025	0.001000379028065082	0.001001599726145494	0.4982101956749562	0.001005132443200663	0.2787191439078456	0.001002961689791196	0.001007091480686762	0.001013438424388676	0.1444892745055666	0.1076653095009037	0.03870981631353509	0.001001172464011687	0.03256945150715358	0.003484133666526065	0.001001596366555679	0.001006454029263717	0.2439865026824263	0.04044110180991387	0.001001865661707696	0.001003708980793857	0.001003004313360498	0.7432749986669027	0.004593607200545507	0.001027822314195571	0.001001247581210733	0.001021495245966929	0.001005699379398586	0.001012754537070857	0.0267761937342556	0.03360239403054821	0.001015931398564162	0.002714047458286632	0.05113914349610183	0.196751887103255	0.1223723268693181	0.09841578364827297	0.06115235935831884	0.01423746031162387	0.001038696599266752	0.00101505913958268	0.001005372092452291	0.00100235249182949	0.001003583190115164	0.002207088634851702	0.05786515609681115	0.01377812860095105	0.03369918153642045	0.007358156338921307	0.001081487155936489	0.01064185673367263	0.1087337425083391	0.06529320533067201	0.2091807465323218	0.001014088765731461	0.0729358753959807	0.02574450256847223	0.001010640927153014	0.001013829838815227	0.001046816554299481	0.01574548303891626	0.02212784558597775	0.009373773509064657	0.001001322833417036	0.04795285161858601	0.145585463949526	0.001018683155760981	0.001012983947562434	0.001018462876203311	0.001005804954059528	0.001011278585028561	0.0370731508244539	0.005615298131109547	-0.003491805299129736	0.0284242323985032	0.01882986934641847	-0.005368593377145525	-0.007964873255649957	0.00435467008730319	-2.848007154826208	-0.9209854559262425	0.06792846538933628	0.06170232705790322	0.01380924113564904	-0.007275925116633955	0.1244239575603904	-0.3552596395408106	-0.3277378859613468	-0.007091823744379387	-0.07816366357855868	0.0505449673671608	0.01796253128315135	0.03022769183729592	0.4047074519554194	3.013711948820995	-0.00490886890658127	-0.04237429142573338	2.268423121295404	0.01425110217573649	1.060464723817832	-0.06911693989119666	0.02219802342260153	0.01689925231682757	0.5206557988300122	0.382717926051562	-0.5849630539536068	0.03486037312240396	0.6274991120720367	-0.2926007091671057	-0.01035330218600476	-0.006309101896140258	0.7599804979035213	0.380998095875931	-0.01189653734227913	-0.00924345768352477	0.07050247825997076	2.487791571623415	-0.7043965811098644	0.204928433716824	0.1061629932736185	-0.04341921975242988	-0.04666361202440687	-0.04172408271526783	-0.5960996397932543	-0.4988683524648246	-0.03956466348941871	-0.1958645853023614	-0.9634670681337213	0.9315517336006178	0.4767700285725032	1.280204087918421	0.7040141366357691	-0.05114543685270651	-0.01435972357682463	-0.01866232044199907	0.5227255401500296	0.1995010199205156	0.00493200265087276	0.06107299649438511	0.4659529536249442	-0.5905148962066736	-0.1865401254273855	0.2585757502848344	-0.01490790512080898	-0.3013722994574891	0.1018542069577045	0.1524888901940776	0.997880687486626	0.0875568229074476	0.3606279171678143	0.1260970612677857	0.03611295988331314	-0.002491157165429324	-0.4987748787111582	-0.2286648575971199	-0.4443623293768675	-0.2796974831692519	-0.03111285551768134	0.0248424065970611	0.7230583545265767	-0.09204861957477728	0.06657566001025179	-0.1266189903290628	-0.1589874976215257	-0.1342257390655641	1.062556801957522e-15	2.840555104638218e-15
0.36	-0.04009190578616625	-0.02687126230719248	-0.003915299778914665	0.6840289949005937	0.9281941662908854	0.007273280720170121	0.4971623906186733	0.004777757376279682	-0.002916944208809311	-0.08409444095805831	0.07360751677593927	0.01085735344058033	-0.01298586734572577	0.06741498997123041	-0.03410531787200678	0.5273033871988243	0.07252585193027207	-0.5273033871988242	-0.07252585193027207	-0.0105248356121245	-0.151698036937641	-0.001508858051726202	-0.3158910986052078	-0.02663775112108642	-0.01280532208316684	0.133652493956207	0.2096672942756654	0.7978846822445521	0.6006424403407848	0.1125010629601736	-0.0649059829493631	0.05223742572471236	0.08879912997697811	-0.190744969066354	-0.06992002378694769	-0.6956055187114292	1.313348493129179	-0.2334490587140135	-0.02401985268135377	0.2190894548919032	0.07916895216732805	0.4543763437113266	-1.373354258879882	-0.0346987326168529	0.888964088897118	-0.1968722980788585	0.2488760800030036	0.7315181606143843	-7.196633768063127	0.09048604715850841	7.196633768063127	-0.09048604715850841	1.760189834047726	-0.4874655846876628	-0.08622354290960312	-0.7818149639854535	0.4683175609962396	0.3501917941946597	-0.4827745256467493	1.188553934915676	1.234779412425272	-0.5952000526693814	0.2746680315007392	-0.2172515243091427	-0.4134840226825311	0.9263886386267068	0.001004626939318171	0.01930658217262684	0.00100368842741769	0.02116589980360513	0.00100088149338	0.004150150373314562	0.001001931738334606	0.001887938282207573	0.006080423308950807	0.05373974468203226	0.1499466999210481	0.1275977298084098	0.1158909682372591	0.08821840120562495	0.001040229283150407	0.007791598508463397	0.001007082593129096	0.03623038975506032	0.001013727609083603	0.0682790410354958	0.001012456360359115	0.02222727544310612	0.001006510769866196	0.02995829988362978	0.001056552799100906	0.1453748865665841	0.1507657135754507	0.1411162840613061	0.001000427814418939	0.005096096935338995	0.001005939969031532	0.0180219369373088	0.4610010508482218	0.4597543240837029	0.001005308621709404	0.01941041702384808	0.264950932761263	0.2849905048811252	0.001545722233044923	0.01153743542788326	0.00100713944116776	0.007442461716959023	0.001013933457475882	0.009786375120192316	0.1422697762676487	0.1312780262705046	0.1056134935078063	0.09148115384521413	0.04347781671061431	0.04265759839569355	0.001001169380323337	0.01594554367932436	0.02895483985936926	0.05255967960100073	0.005228081384740797	0.02422026826699381	0.001001619753934312	0.005091930248266035	0.001007778169441914	0.01791989702301649	0.235153360214405	0.2380394128984398	0.03788262199069874	0.0764798838339823	0.00100193977201099	0.003333421772963358	0.001003867206226609	0.007335235891591496	0.001002876631071521	0.0197757196868685	0.6957299535077928	0.7052539537067379	0.009104489375166155	0.02163013617961407	0.001027476953584079	0.151399759998809	0.001001237419100555	0.03703216413702425	0.001495845538882286	0.004544011166892061	0.001463963183918783	0.005580322076797516	0.001459561054396992	0.005565674802878556	0.0317345931930043	0.03689093516645939	0.03848351260054994	0.0380593299822669	0.001483139824559354	0.005857616205342233	0.004198564776245118	0.009679560107170256	0.05806663090009289	0.1009575911869497	0.1877161326245058	0.1828917591341554	0.1186003657392986	0.1058409396919434	0.08834680272267459	0.08922691179718843	0.0555144198504868	0.0941000987952826	0.01445211361019093	0.07388363963468861	0.00103907725753758	0.01771658864727762	0.001015176816784099	0.02473572974791068	0.001005503823093868	0.05166327529562707	0.001002476173135525	0.01813142889760525	0.001003437118437396	0.01152490378543215	0.002081765507083925	0.0354877699823926	0.05249716130541366	0.07888650326843717	0.01752228318646842	0.03575893931840277	0.0350928223432195	0.03944911431374392	0.00668654764764917	0.0291308687166858	0.001321165652281208	0.009548610786767997	0.01300160931148227	0.01724454166666734	0.1077086491242695	0.1199180617028357	0.06378738921790358	0.06813342471428009	0.2018685309886682	0.2031230651019518	0.001013721028970861	0.03836398580815546	0.07389144507109358	0.1027333665468727	0.02503734315410965	0.03868404663971033	0.00102692693195056	0.01674193676105701	0.001015022776269305	0.01857555411210356	0.001046193404772358	0.03862308473572313	0.01737187248675377	0.04618178987419942	0.02523362750174155	0.03870345992036212	0.01108496564226958	0.02264165455596482	0.001001313658035889	0.01377904332113234	0.04700799505059811	0.05885106769450442	0.140775345345708	0.1481236718393468	0.001018808909692867	0.1085323448075086	0.001023019300124463	0.04631306758090983	0.001017445254071362	0.006824902864590912	0.001005499835699624	0.009126999492599267	0.001010687402537512	0.008947054644570162	0.03682434814350486	0.005663180941599157	-0.003489136543052663	0.02830844419643219	0.018335027354075	-0.00536637889084861	-0.007956671943010397	0.004230436210790636	0.001003684779818896	0.001002805573754573	0.001000760200234065	0.001001788900465703	0.008946061831973318	0.1343537642445412	0.1064868572957249	0.001004362420877084	0.001002324578838502	0.001012548205440684	0.001012361872924507	0.001006510486985537	0.001109981300646896	0.2756494046336234	0.00100038108322812	0.001002020072472572	0.5333003286966799	0.001004748961825949	0.28889999821496	0.001001997116961434	0.001007009744773393	0.001012329017338	0.1389829639210625	0.1065668603171155	0.03080619679197215	0.00100122169233283	0.04169300897734451	0.001012277598014446	0.001001573976133686	0.001005194120375411	0.2471494936736474	0.04505160703776481	0.001001714394064645	0.001003399504151775	0.001003777057266522	0.7670240017351286	0.001022019683959866	0.001031270975687089	0.001001281354704489	0.001011958931128667	0.001004577539962113	0.001008644517077729	0.01963746477259909	0.02615494556537254	0.001011190834526392	0.001099061320353017	0.04074654565510254	0.2105209721736878	0.1308068337796414	0.1156178316449843	0.06679002803851407	0.01359041538930248	0.001030172521938244	0.00101335140594269	0.001004994958173734	0.00100212251872455	0.0010040336437027	0.003355047374170902	0.05937983740689159	0.008676386918459468	0.03003707279279797	0.0137034523453267	0.001107053102981636	0.007654637816859448	0.115412170942162	0.07057941725543818	0.2245205832453882	0.001012754173372126	0.06881639760887419	0.0268231056152553	0.001012338220083133	0.00101096525415225	0.001053927955607438	0.01308320596592508	0.01463316863124436	0.005866868971529137	0.001001342937443141	0.04628602027294953	0.1540563063422326	0.001016288078013168	0.001015189211524685	0.001022092259862887	0.001007047057978669	0.001013642838863665	0.03815375507650375	0.008116354815346808	-0.002427073259365729	0.02895659176578078	0.01847868409906166	-0.003712547671165714	-0.007973162617791586	0.003654942225226346	-2.915654956902051	-0.7750781220238461	-0.01989886235063892	0.05329089077808352	-0.01983416278350631	-0.002553329545344427	0.136105583220315	-0.5046531639861817	-0.4412146637831239	-0.0077908626406144	-0.07347464351593722	0.05959800711233063	0.01340626227342039	0.027078411222037	0.3945184821358289	3.67073489440141	-0.01355226821719121	0.01957566858585427	2.435769677221664	0.001192188928315268	0.9987619257362984	-0.03019492993477533	0.008157190424756407	-0.007448340308125923	0.3803707913334	0.3367735109687893	-0.6300805069059112	0.02202574517810572	0.7066653394373417	-0.2732443579367285	0.03900008768146176	-0.005145337164084627	0.6234113351549038	0.3825431163384407	-0.008211890220404422	-0.008719373823027359	0.07553319882287619	2.378740944399996	-0.4990163692577485	0.1542768755760862	0.1010735924449491	-0.006168530923344256	-0.005534175994133442	-0.006516408283573083	-0.6228053223447746	-0.552975284047066	-0.03445763067427601	-0.1650834944792366	-1.084673545598482	1.091277158780329	0.6324591559244346	1.353708930903229	0.6241042200252028	-0.05320913889042744	-0.009342661368304278	-0.01476661122925046	0.6026647127373519	0.2304411684000233	-0.002533448422475581	0.08270592046679297	0.3045483824326073	-0.5572023304661042	-0.2485902920072989	0.4471070138290518	0.03341826737502241	-0.2804089791996149	0.1822012978128038	0.2066247280561606	1.245380817921804	0.07394645402500828	0.2126277336479176	0.1252576375936018	0.04533323129492993	-0.00182030099174897	-0.4622772772209132	-0.2250580974654192	-0.6208262876425272	-0.3104568914442595	-0.0255156396029044	-0.09564090038881162	0.9257382714564825	-0.09413664402074076	0.0981220156913207	-0.1186189459900804	-0.1506866720584328	-0.12663983672035	-9.26204798087291e-16	5.515400176683161e-15
0.37	-0.0422687244235624	-0.02752741029335566	-0.01095039324665331	0.6972588041105411	0.9257474491660759	0.0070462286738135	0.4985044529677943	0.005242479001156023	0.002262740995707825	-0.09729925467859962	0.0730357387179011	0.01897179823892921	-0.01448390175915469	0.06975514474554537	-0.02676281383773903	0.4538462148990192	0.07414748071113121	-0.4538462148990192	-0.07414748071113123	0.006972809886636985	-0.1563976491773934	-0.002279788297966523	-0.3234706219679463	-0.02211942276266466	-0.009318310315158961	0.1280684709401489	0.2216092431931522	0.8099719707533312	0.5945651717436359	0.1142874391365596	-0.06572764155532819	0.04851561025879784	0.09915681824118172	-0.2434327773274304	-0.05840652171655235	-0.7157535093182441	1.332760909712508	-0.2550670533158086	-0.02073582337600761	0.05785150052499345	0.01112542008229888	0.5680502246107341	-1.267494095412066	-0.08275435324560114	0.736393842532223	-0.1039709600049683	0.2148642397895432	0.7415980027973557	-7.445758790501814	0.2349492342226276	7.445758790501814	-0.2349492342226281	1.735560071653267	-0.4511211570262784	-0.06962450924839543	-0.7366414606352015	0.433571281344744	0.3462263834359022	-0.6690008626883006	1.191210255010266	1.188242200027186	-0.6138745200306024	0.08200614958887878	0.05431687309914569	-0.319754882084524	1.158830212035577	0.001004073422268359	0.01969790237589467	0.001003186194201238	0.02175651089334686	0.00100080572804584	0.00418769542804882	0.001001850293935544	0.001843632451235307	0.009969740827564216	0.05651274469416575	0.1411346638032421	0.1221264901359171	0.1099770111999773	0.08357817100742934	0.00102272210674	0.007726578277127347	0.001004714150849116	0.03561959709277921	0.001013055701907615	0.06895792562720926	0.001012519247309895	0.02234820375158286	0.001006536873293158	0.03021159197879768	0.01146161197908715	0.1540277824964864	0.210527562596184	0.1793125370733407	0.001000402539786253	0.005028427302371703	0.001004368972444137	0.01779325411835917	0.4876207939367045	0.4832469872496173	0.001004976509165781	0.01950235419277736	0.2752260768766089	0.2947908569353627	0.001279398887858097	0.0113650306137201	0.001007049232705134	0.007608222771823466	0.001012927533377614	0.009876219005137138	0.1382688857912153	0.1338214889668069	0.1047493707421134	0.09435199434938631	0.03567174990893882	0.03639427494781249	0.001001214662075107	0.01610709155340571	0.03979747344265332	0.06148009741408465	0.003174691592088418	0.02224613041314858	0.001001591340113236	0.005154439420631114	0.00100633641311866	0.01789280905193084	0.2378380528779773	0.2430610890829901	0.04275041091274906	0.08069243270761128	0.001001813667366112	0.003242577111800412	0.00100359760073693	0.007252724164240405	0.008753502346277805	0.02679564194323962	0.7182185502795875	0.7278113568934329	0.005190372087729465	0.01760575604209296	0.001029769754897726	0.1526346512422078	0.001001267341835448	0.03790263378233837	0.001258038046451979	0.004445437051526656	0.001238606878717052	0.005472530663259105	0.001238029348812019	0.005464778974140736	0.0237448098271375	0.03020593600492716	0.02967843041125839	0.03152141009349502	0.001251460861898091	0.005690641958545343	0.002676221148279148	0.008546126718711208	0.04837736482813658	0.09070087836419512	0.1990706015501677	0.1941309944142064	0.1265832747851801	0.1129338331851081	0.10333125657306	0.1025057355921854	0.06037600361554613	0.09919061247713466	0.01394689265106925	0.07340050849075044	0.001034102327747937	0.01765287092041205	0.001013985334349593	0.02459994353200849	0.001005046381321343	0.05811881032722832	0.001002202431326938	0.02062579591806714	0.001004242321336886	0.0115293554752417	0.005165298533160573	0.03800405351723523	0.05654246033470339	0.0813879565268615	0.0123234339080272	0.03063259885284379	0.03145021802070268	0.03656688106353208	0.01848880807615676	0.03959433789216464	0.001204223367463695	0.009718415003800718	0.009613764880166312	0.01450942633559485	0.1095257944059568	0.1204596703182657	0.06426549120076436	0.06908940633214479	0.2119590653577197	0.2148406530647802	0.001022639687391191	0.03902700612754047	0.07178561793161077	0.1057899223778116	0.02562309651652001	0.03944055766418521	0.001021013967380028	0.01718060942014338	0.001012596164787341	0.01858024231182193	0.001052023879624338	0.03419075341947332	0.01475677406086514	0.0440676206283839	0.01928089041252331	0.03314325198991253	0.008090923368213499	0.01999628064986717	0.001001290033880867	0.01342382943141818	0.04665802116777849	0.05769252369932227	0.1517417789560763	0.1593956554063134	0.001017288557225009	0.1076844052604068	0.001020213288153655	0.04722273493261786	0.00102192675552881	0.005696768786407395	0.001006909908288859	0.007688300609179799	0.001013318010101975	0.007729475738317186	0.03667086148025632	0.008139172400066652	-0.002333605461118036	0.02932346754703451	0.0168860069265729	-0.003660697886459854	-0.007922575369388998	0.003917917379280205	0.001003338838096201	0.001002543351646096	0.001000698691145447	0.001001745769686946	0.01851514760089155	0.1215831600028232	0.09710966341150849	0.001004617828590801	0.001002185684202418	0.001012194185616744	0.001012773220438981	0.00100660934817615	0.0406681907808969	0.3363678396703724	0.001000372137309165	0.001003338150206363	0.561038145254718	0.001004530982042563	0.2995878773719713	0.001001625657096957	0.001006909333991961	0.001011501297307758	0.1262046489596242	0.1008879929822386	0.02267211175524676	0.001001295707393214	0.06163115125763256	0.001009879004834377	0.001001551443875223	0.001004532981952022	0.2386794737836486	0.05150390469316967	0.001001655392852476	0.001003247246413783	0.03044988965466625	0.7805943995842458	0.001016865794534738	0.001032904885836324	0.001001312972179944	0.001008700983136531	0.001003073384453815	0.001005928751644562	0.01035394309004849	0.01368045457813302	0.001009016771924593	0.001058092438312572	0.03269355215902664	0.2248772465724759	0.1448379531186968	0.1312483258592559	0.06614399457897135	0.0132305870860771	0.0010278683661535	0.00101223254646222	0.001004211057109221	0.001001744139832373	0.001005965819213847	0.01268527995945111	0.06341258205406584	0.004902304779028297	0.02481395321843785	0.04628564078861103	0.001061549064753438	0.00451251272997939	0.1092288668261425	0.05993973473474943	0.2335093909940698	0.001048138971332123	0.06923442425935415	0.02582760879696508	0.001016993616249429	0.001009313920100481	0.00106161617520924	0.01086803334471815	0.01087598995712795	0.004035578484982331	0.001001199887354819	0.04619000660009063	0.1814380504225531	0.001015214020273128	0.001019072857999937	0.001030397018741823	0.001009502895589159	0.001018097205484425	0.03533105994001783	0.01063341792631255	-0.00110330014059353	0.03063199152264378	0.01416284476106865	-0.001913537054309779	-0.007848008997192357	0.003815778671005441	-2.967460836916412	-0.6806637040990403	0.06936782115031145	0.06239416794052401	0.01592510319565339	-0.005371357471090082	0.3970690761661129	-0.5902432093418591	-0.4887598522500118	-0.005622191986032297	-0.05133901053083506	0.07670749237627712	0.01074299936189337	0.02364575019602158	1.24512994109218	3.931053658827643	-0.00321669288585392	-0.04514564856589279	2.254554516034594	0.01320570524717501	0.9659665224037219	-0.005534678410014893	0.02113351270471675	0.01748118997682779	0.1146760566540464	0.2298345709604239	-0.6283306156233843	0.01026257351388418	1.063139949769019	-0.1341635202236747	-0.009912789685427812	-0.0009165962670281958	0.3665536025977665	0.4539797269342433	-0.009480432632341954	-0.007934744129083616	1.220679663050351	2.120645813981648	-0.310318868199147	0.09177255401656483	0.0766640677966087	-0.009517285649977019	-0.01115973194912215	-0.009758684384972098	-0.7127764344651893	-0.753556143483621	-0.00519111439524193	-0.06905324820772438	-0.9776648254892062	1.19419685159707	0.8186362725891417	1.307099260056768	0.396361507772873	-0.04239459232006559	-0.004814573928509123	-0.01396872582570681	0.675468925639268	0.2592942213365128	0.001640021183744558	0.3955872372320628	0.2204962691042255	-0.474204782096172	-0.3270274691012596	1.557225076902564	0.009130294381773893	-0.2688769094122843	-0.09186919185507054	-0.0459145652733478	1.188302953330458	0.05689750911613006	0.3719211525886165	0.03183166558707482	0.04276112310636747	0.002046395753370017	-0.4208049514375947	-0.2013923873381798	-0.5023676104552437	-0.2277253904694812	-0.04662256321960262	-0.1282910161972477	1.408538370992173	-0.07953606465463797	0.08716838066216662	-0.1053891940950463	-0.1349069943715851	-0.1151515400565424	-2.403168601679905e-15	6.939983959806594e-15
0.38	-0.04493684171100564	-0.02798133170694085	-0.01831717665491854	0.7106871643118877	0.9231093714832098	0.006871658916928763	0.4984899903410269	0.004947266723412769	0.00817385083178305	-0.109442035069973	0.07189048022593082	0.02563460972641629	-0.01509001405387355	0.07162646206562484	-0.01918105068489656	0.3793690494167094	0.07724702711891063	-0.3793690494167094	-0.07724702711891063	0.02411078193991582	-0.1606937459534567	-0.002934588294874112	-0.330674962859402	-0.01800186208102751	-0.005900477933875352	0.1195730609999723	0.2333189875044422	0.8217608044590247	0.588492532874768	0.1141291648682022	-0.06379170408771971	0.04606481185133652	0.1122493581741183	-0.2890046990757729	-0.02947470927134934	-0.7619435068167513	1.353058691408983	-0.271721170325371	-0.01352339478697636	-0.05221554028579394	-0.07281782835659835	0.6006612700229179	-1.160947593046296	-0.1493948194032726	0.5986374267247559	-0.01848787434559708	0.1551085891571432	0.7793699843291813	-7.400632404564048	0.3860695725425637	7.400632404564048	-0.3860695725425644	1.68825514495101	-0.4067624919497263	-0.06299749304320904	-0.7067784697286916	0.3881640256393351	0.3363559168497589	-1.065051910470451	1.142113013676301	1.175088451808144	-0.5942741070131826	-0.1142620574479295	0.3342676904055736	-0.1592806109918939	1.473358972373297	0.001003623744662243	0.02011803695855584	0.001002804026805466	0.02236503997782101	0.001000737094462228	0.004240291026533723	0.001001788016074167	0.001799240716346162	0.01660146975028108	0.0612526193445492	0.1306218001018695	0.1157798968449827	0.1025567195823197	0.0784046346327444	0.001014099890828135	0.007670974501554174	0.001003461033976022	0.03515050711263299	0.001012542814972833	0.06982376250593966	0.001012756449437417	0.02244140742914344	0.001006599373759776	0.03043252973523982	0.03558767423953831	0.168458870133379	0.2670727216638421	0.2189881162543016	0.001000385433683021	0.004967062387430453	0.001004243235998961	0.01752235564218874	0.5142854644234607	0.5046812456058622	0.001004701491472358	0.01959474033658476	0.2855560207154831	0.3044029960750503	0.001145934944167069	0.01140176894944006	0.001006953920525383	0.007787901814186115	0.00101201075282663	0.009977280373324187	0.1306930657435995	0.1332986335781253	0.1018521145855181	0.09592664488631823	0.02760258962835536	0.0299760574241673	0.001001274317797494	0.01615037002711642	0.05461324249158369	0.07353691312817301	0.002136378639647585	0.02128539171469343	0.001001565868568613	0.005225383725018268	0.001005285158211535	0.01788867831594903	0.2364907253036623	0.2450830789672474	0.04830806822452213	0.08543973974360515	0.001001721131470078	0.003153345307913391	0.001003386698626908	0.007173505559372022	0.02686713403751316	0.04203388115985569	0.7380638689513211	0.7474249924072238	0.003192082410975293	0.01533457461657744	0.001031732951697431	0.1532166346973985	0.001001298112370623	0.03863832011653123	0.001137416862578888	0.00443424558388777	0.001125101520336728	0.005454414933103597	0.00112583317600145	0.005448582576759521	0.01501074338263168	0.02266376798708571	0.01896959786739467	0.02300925811706842	0.001134451902389442	0.005628716003235898	0.001888882877616541	0.00814949384311274	0.03928808764224206	0.08118437854643031	0.211406177600017	0.2075282352534404	0.1369334658788002	0.1228639997413395	0.1182711642772497	0.1154697656375363	0.0627267269705877	0.1020745887792934	0.01351219343435323	0.07305619773983002	0.001030463338399584	0.01759202337023344	0.001012830178284791	0.02442479335390614	0.001004425627399449	0.06491318644953985	0.001001876344246956	0.02313455303721869	0.001005611292139349	0.01152202890509524	0.01130766324361604	0.04290024374164048	0.06055545573234778	0.08379150864756106	0.007775173476517681	0.02615206328747015	0.02703280348558277	0.03292514271039503	0.03986560637718829	0.05850813536745456	0.00112298166998015	0.009902971041408552	0.006325495860626018	0.01182174703047446	0.1079889250429935	0.1177208855231692	0.0597473630200396	0.06660541019301053	0.2215410199116588	0.2286924477422928	0.001044797088075703	0.03946673397576102	0.0707899361348296	0.1096365439996202	0.02545276447145525	0.03943642191716619	0.001020387612166984	0.01760435567486504	0.001010557371125495	0.01860225112504208	0.001058783533965138	0.03027466639880027	0.01232438522548269	0.04208160941462616	0.0143304769309019	0.02843306147110013	0.005655417182894456	0.017904996732691	0.001001206666330336	0.01282468355914678	0.04642482335236035	0.05644078501956688	0.1689789282793597	0.1778920378402968	0.00101599145474032	0.1068599275293156	0.001020753669917855	0.04812357371439219	0.001028320728002584	0.004749492493721514	0.001008843118884914	0.006471781810245047	0.001016860922770672	0.006678511932913351	0.03473790250151617	0.01064254496019964	-0.001065913021291695	0.03077874183514395	0.01352577389207687	-0.001892797140426312	-0.007827774097781003	0.003920968732629459	0.001002992896373508	0.001002281129537617	0.001000637182056829	0.00100170263890819	0.02808423336980979	0.1088125557611053	0.08773246952729208	0.001004873236304517	0.001002046789566336	0.001011840165792804	0.001013184567953449	0.001006708209366762	0.08022640026114689	0.3970862747071214	0.001000363191390208	0.001004656227940154	0.5887759618127562	0.001004313002259179	0.3102757565289828	0.001001254197232481	0.00100680892321052	0.001010673577277517	0.1134263339981861	0.09520912564736181	0.01453802671852136	0.001001369722453595	0.08156929353792063	0.001007480411654309	0.001001528911616758	0.00100387184352709	0.2302094538936498	0.05795620234857454	0.001001596391640283	0.001003094988675791	0.05989600225206598	0.7941647974333631	0.001011711905109606	0.001034538795985558	0.001001344589655399	0.001005443035144393	0.001001569228945518	0.001003212986211395	0.001070421407497896	0.00120596359089349	0.001006842709322797	0.001017123556272126	0.02464055866295075	0.239233520971264	0.1588690724577523	0.1468788200735275	0.06549796111942865	0.01287075878285173	0.001025564210368668	0.001011113686981669	0.001003427156044711	0.001001365760940202	0.001007897994724999	0.02201551254473132	0.06744532670124009	0.001128222639597125	0.01959083364407773	0.07886782923189539	0.001016045026525242	0.00137038764309933	0.1030455627101236	0.04930005221406067	0.2424981987427533	0.001083523769292119	0.0696524509098341	0.02483211197867486	0.001021649012415722	0.001007662586047959	0.00106930439481104	0.008652860723511223	0.007118811283011538	0.002204287998435524	0.001001056837266507	0.04609399292723174	0.2088197945028737	0.001014139962531576	0.001022956504475575	0.001038701777620757	0.00101195873319965	0.001022551572105439	0.03250836480353191	0.01315048103727829	0.0002204729781786687	0.03230739127950678	0.009847005423075627	-0.0001145264374538438	-0.007722855376592875	0.003976615116784534	-2.984412810092231	-0.601542333328963	-0.01413598647190403	0.05687448972458353	-0.01682405403335917	-0.002570510328718444	0.5294805108703116	-0.6797238876745064	-0.5478758990809867	-0.005907571488027944	-0.04513410708891882	0.09698846451571617	0.007861336090202703	0.02060754347688615	1.550156823533911	3.966600128186645	-0.01229132461195563	0.01113253714169992	2.02408871528776	0.001281983903990022	0.9611193428263348	0.01163370004187459	0.01094078792450535	-0.00520484365962399	-0.2328928256633807	0.07753551752074075	-0.6610593220585926	-0.001628134896024205	1.333944919638255	-0.07056452685867916	0.04068711408591619	-0.0005538898880038577	0.02347407509629969	0.4894947488114352	-0.007889318765217918	-0.008060749326480481	1.719196590871872	1.789987409819158	-0.1483766268566523	0.02369531793450166	0.07411693022070705	0.01130799862196473	0.01240096068244766	0.01042347798775038	-0.7942390936065679	-0.9478217015779885	-0.01344797237665635	-0.01772339190712285	-0.9366309446005198	1.522878270616903	1.199913768537795	1.290750180974044	0.1827967440865411	-0.02544506028688539	-0.008768626030914823	-0.02263940366928426	0.6704329308794081	0.2333191881379554	-0.004889100413575302	0.5586872583793194	0.2849681548876585	-0.4280413504289926	-0.4004913125923298	2.137172673791303	0.03636863149004834	-0.2709217740091078	-0.4738773842924796	-0.4813708233436344	1.672222160858644	0.02928795979213749	0.3706408918218644	-0.02687171670514305	0.04234795042201097	0.001643821859844487	-0.3590284181055627	-0.1994264910538381	-0.4508228053150899	-0.1996388936599628	-0.07430203611434917	-0.114279837303457	2.370618044859814	-0.08944428081861648	0.09635630170472358	-0.08244738889055349	-0.1062506551614927	-0.09331681655052351	-2.462846199712561e-15	4.902305712070411e-15
0.39	-0.04798419167632512	-0.02805213604811682	-0.02624415667539138	0.7243138460826054	0.9203382880003289	0.006787693794580843	0.4978428029222535	0.003736293960196337	0.01374960945052761	-0.1205434436114163	0.06997822877726735	0.03098145578192941	-0.0149418824587142	0.07275657982175537	-0.01109887197313302	0.3079641340549703	0.08193553666163243	-0.3079641340549702	-0.08193553666163245	0.04066104145299905	-0.1645037138121735	-0.003582969843322019	-0.3376479267863835	-0.01440564932299978	-0.002608334780290975	0.106331391044459	0.2445137533269781	0.8336156862045472	0.5828652867115672	0.1134220312074415	-0.05901248378405182	0.04499862152582789	0.1287508339824728	-0.3153345199130496	0.01467960125169245	-0.8238279054419562	1.372270449290635	-0.2811704711347162	-0.003119585147337784	-0.07115588848279714	-0.170555944451103	0.5084520812538289	-1.066264386926044	-0.2329839669964327	0.4701014734665513	0.04232716935204214	0.07085868080979693	0.8384241726382535	-6.832969653471062	0.5467622679382635	6.832969653471062	-0.546762267938264	1.618256075539261	-0.3555418392085395	-0.06775173304630416	-0.6907812702169733	0.329778910655834	0.3215700080956044	-1.462360921330432	1.084013452031505	1.201618658985538	-0.5193701012468541	0.05913567744076796	0.6206227735438776	-0.07244011335138108	1.838445686160971	0.001003288778782183	0.02056590033514529	0.001002538602933533	0.0230027450026587	0.001000680480615098	0.004304450580697989	0.001001758079645446	0.001753343112923778	0.02682233888910193	0.06844297601776814	0.1136454394248535	0.1072125899608956	0.09097550197787814	0.07174979225538901	0.001009917205804845	0.007630272439787177	0.001002748796478401	0.03481165022230168	0.001012211321330752	0.07091549062637108	0.001013351265005307	0.02250928499415239	0.001006980641978912	0.0306271136850288	0.07483966380560482	0.1873507755784127	0.3210862903844825	0.2585066733015648	0.001000373344216977	0.004907154613913435	0.001006204182941534	0.01722155313935247	0.537798957328402	0.5215389299589288	0.001004525555952888	0.0196863306467085	0.2957574524496169	0.3138965015671963	0.001075024451053527	0.01158815635553728	0.001006914042647434	0.007981211410640511	0.001011284375294289	0.01008853071508824	0.1200153928600331	0.1292502056490394	0.09773025815197689	0.09607167036778662	0.01975084412841412	0.02360766273773532	0.001001361916973745	0.01606207683035212	0.07376608479889553	0.08854929311623301	0.001584050902400801	0.02081219769498777	0.001001555732499624	0.005314506601551376	0.001004518679091435	0.01790192839487141	0.2312089050259593	0.2435016230740014	0.05456361294927815	0.09071103431032281	0.001001670575992675	0.003062239459327696	0.00100324771615306	0.007094479007791915	0.0616518265417904	0.06519643988404082	0.7544474294531883	0.763418311668265	0.00212615988262236	0.01394519896973701	0.001055891770552016	0.1531205242648513	0.001001340795142119	0.03925707221158425	0.001072372107780216	0.004483384038304563	0.001064467648138252	0.005499920481770526	0.001065532038106374	0.005488867609066023	0.008314684400915127	0.01672425871694938	0.01047168141792795	0.01574987060560374	0.001071566623398672	0.00563066478765574	0.001662109335059124	0.008257723174295458	0.03381538402198871	0.07580234239168514	0.2223733848520084	0.2247610799358296	0.1461367839379823	0.1356895615681492	0.1319745695805425	0.1272254577983899	0.06241764181228365	0.1025263415404621	0.01322002618499409	0.07284856484412454	0.001029211818558739	0.01739113903528076	0.001012135895526922	0.02409581367638057	0.001004004921733907	0.07107957111571221	0.001001646602199805	0.02524360796532498	0.001006807952784503	0.01151344793769573	0.01822149523389535	0.04835015657451797	0.06526867388015273	0.08715192684892102	0.004545503213120966	0.0230672681316499	0.02376584854692093	0.03003350731872452	0.05845327349832907	0.07565500035627945	0.00111322067423898	0.01009779070946468	0.003882098967225998	0.009801243470199048	0.103690227195589	0.1134850932550915	0.05451383643632873	0.06170112712910867	0.2301020749988496	0.247351601025632	0.001100858714532727	0.03960216056052489	0.07305697192546903	0.1154985227318916	0.02489117054131953	0.03897676333903066	0.001020909963339617	0.01795421092608273	0.001008922526348021	0.01863377279157408	0.00105694335254396	0.02705981280135803	0.01127265406298954	0.0413775810571694	0.01216986140776164	0.0264857777351382	0.004213110638268457	0.01680901044872873	0.001001109312684966	0.01199984091592155	0.04785244802721732	0.05600739841770586	0.1840030803941071	0.2026286523796787	0.001015334031607103	0.1055789306962302	0.001023967031947558	0.04884417326433078	0.001030074649264496	0.00408460647823588	0.001009348359604831	0.005602378518125102	0.001017738916198237	0.00589183738202808	0.03183027125142856	0.01269402498801465	4.875983817800614e-05	0.03219200650376997	0.01012902598302931	-0.0001368054243330881	-0.007775106405338091	0.005051208731181457	0.001002895590937967	0.001002246521869126	0.001000608350660094	0.00100174747423698	0.04694066124208619	0.0711815294012548	0.06384491528116037	0.001006148872283688	0.001001974419385989	0.00101188847073343	0.001014635092506681	0.001007943635504467	0.1610151904276339	0.4498723224672554	0.001000358708607183	0.001011281232588605	0.5960800912880576	0.001004367389177844	0.3200497967407125	0.001001151101722428	0.001006926368955643	0.00101040561863616	0.09620175121296852	0.08918198941267735	0.007808967072803521	0.001001523605014567	0.1123949958870114	0.001007183865948284	0.001001558952116792	0.001003593406850681	0.2142195637848938	0.06591338145178047	0.001001636216659332	0.001003109926386966	0.1411151715114222	0.7967355706387008	0.001007934098812315	0.001120379030161171	0.001001419585146543	0.001003987355436265	0.001001154578276028	0.001002367900610837	0.001046474922336591	0.001117978685796021	0.001005467453308748	0.001770705304216594	0.02970096345622512	0.2435051495462182	0.1613177648679771	0.1567775332514055	0.05903273024434366	0.01292902389860088	0.001029893379232247	0.001011666883983063	0.001003685506611154	0.001001442844589452	0.001008184706612923	0.0289666739445875	0.07451337370310036	0.001107041641460181	0.02046154993759383	0.08278999602471407	0.001176675486593738	0.001238170894856445	0.09288686347178991	0.04684399155276605	0.2476813387304097	0.001223259879218059	0.08147643101034197	0.02376451666294536	0.001021288257796837	0.001006847640730633	0.001042948583730928	0.01138891541612661	0.01209935119515505	0.003099567188872659	0.001000966679261462	0.05257268428796563	0.208133599443658	0.001015081230352873	0.001030995911245318	0.00102614520142816	0.001008110438043136	0.001015353849579856	0.02838016515966453	0.01438034017642756	0.00102606218559746	0.03351296335180797	0.006957894521939289	0.001601363102273059	-0.007764239535720037	0.007041123621241966	-2.957763613081252	-0.5309883872832765	0.07570544311720073	0.06867105256288342	0.01836945877896059	-0.005774821174076863	0.8841519999304559	-1.097809812870075	-0.8033822066108454	-0.002762579174610813	-0.02598097905990264	0.1220198350671775	0.005672201915190348	0.01805380823576922	2.183523751768259	3.913104498503366	-0.003031778208522829	-0.0523773787344864	1.356652561710014	0.01329516499336403	0.9462733153261784	0.02447216749831859	0.02367747113328572	0.01970816605034467	-0.5843001871250715	-0.04698956978397012	-0.6151216610090127	-0.01648296120115273	1.668244807762505	-0.02869024388510214	-0.007420098239724076	0.002439642772046488	-0.3461886479841072	0.5606678086257315	-0.009871427190600046	-0.007863088571977405	2.858550725286349	1.411436859688251	-0.1218814525762139	-0.04371062061021509	0.05230909801294814	0.002183572610771884	0.001160362283860891	0.00139833641069542	-0.4211461222988567	-0.527939906504309	0.008108846372204678	0.03686149269468807	-0.1961492153397749	1.785651711142783	1.230257855426594	1.079396232238351	-0.0885660379791144	-0.01664456549815161	-0.02972548482908548	-0.03963785970311796	0.5801633052580364	0.2017650217660586	0.001106163185658941	0.534061506012762	0.3850606695264129	-0.2046173373048858	-0.1905447063686604	1.324251457671068	0.01221390860696993	-0.1433014754261514	-0.3151262852871872	-0.4388161031639895	1.853125723357059	-0.002582876214199872	0.7846973095542044	-0.06247749241569502	0.02975994958104184	0.003917970363846192	-0.2846194888830352	0.03880237900213023	0.03562378559212703	-0.03372351918873436	-0.07734201735276555	0.03511756036804035	2.276910149214446	-0.1676399771534966	0.05349410100555166	-0.05210886792632496	-0.06916797954770956	-0.06502834640155974	-2.252727253227714e-15	3.014766247564221e-15
0.4	-0.05114091662776492	-0.02770042447759633	-0.03480124292704062	0.7381324290288224	0.9175124631628363	0.006812268104688663	0.4971881936710925	0.00151256343110234	0.01822212500741093	-0.1309059282421671	0.06723223095266201	0.03502403297752117	-0.01435921114742865	0.07304251005664936	-0.002385398939838454	0.2436572766335422	0.0880848711164053	-0.2436572766335422	-0.08808487111640531	0.05640508980816908	-0.1678107979261795	-0.004311081283831835	-0.3445499273546884	-0.01143227617415504	0.000520868112598357	0.09274426575939866	0.254742722569085	0.8459077928725751	0.578341231337436	0.117037885459922	-0.05139832055252515	0.04424635639948037	0.1492484618346068	-0.3108796962998516	0.05502847306793297	-0.887964753052042	1.391438926508876	-0.2826694412477758	0.008184491704171532	-0.05369990676333349	-0.2753693815321189	0.380012657650642	-1.013162810907802	-0.3161440945916382	0.3377836547404794	0.06842006887090116	-0.01372891508898691	0.9056288486351973	-5.981020816501816	0.6782345549527813	5.981020816501816	-0.6782345549527813	1.527012913368328	-0.3061857430356559	-0.07894347145627398	-0.6925857979935999	0.2635961038027388	0.3037678647099596	-1.134142976379867	0.9489536975905155	1.262533436307054	-0.3736359492005105	0.750335525200321	0.901256275977329	-0.09649557115967265	2.272589381129189	0.001003072703019066	0.02107208144744862	0.001002388645566494	0.02369855177547742	0.001000637765081375	0.004381950080368089	0.001001765548106273	0.001700428076498277	0.04091198922190902	0.07844688286629804	0.08745068571051696	0.09254225411303806	0.07381456482824088	0.06193119789611253	0.001008464997960098	0.007605128151877264	0.001002356653916546	0.03456401336978408	0.001012069819513216	0.07227741271721536	0.001014374141747665	0.02255401196751956	0.001007789201289749	0.03078849713505368	0.1293419981303554	0.2112353348946499	0.3725867078200668	0.2967700705691168	0.001000365060036731	0.004839595860918768	0.001010498304495976	0.01685312124698838	0.556256516021398	0.5319983849677516	0.001004464839548127	0.01978582537390466	0.3057310235760335	0.3235022935760401	0.001039522641479418	0.01186778002582169	0.00100695286578879	0.008180578032191297	0.001010787318649166	0.01021650877508981	0.1064490396231567	0.1214624812961984	0.09276972210959351	0.09501767051950072	0.01233205304844986	0.0176235832883647	0.001001482674702165	0.01581166166820703	0.09739978696946786	0.1068960838791985	0.001307084135554486	0.02061926750093873	0.001001565694938749	0.005385830571015363	0.001003996343966214	0.01792218591593377	0.2219930954669993	0.2380308381227932	0.06152299086847395	0.0965711687979926	0.001001665233748476	0.002965125239327681	0.00100318573265619	0.007013873236283808	0.1145523791197831	0.09810960709200661	0.7668400257628907	0.775708937946966	0.001588627150669257	0.01304928656375735	0.001110900478637499	0.1523265579618687	0.001001399642498212	0.03973801426125127	0.001039126976296388	0.004551194643090809	0.001033949194099177	0.005566826443439259	0.001034964586635079	0.005551845463716368	0.004840724712406214	0.01369117830354294	0.005994875673852791	0.01197277787119523	0.001039441542527641	0.005676315272912806	0.001924894905957043	0.008836568388026999	0.03325533823943028	0.07613393565980796	0.2307829863538395	0.2404804903819331	0.1525571243121753	0.1447703420219203	0.1439072828809999	0.137437849903137	0.05933756792210874	0.100380871097185	0.01309899110596261	0.07271204549698816	0.001030751905174642	0.01703116879626226	0.00101206565641339	0.02370240960249801	0.00100392391507313	0.07686283861276054	0.001001570350968512	0.02743531795819496	0.001007549409832031	0.01150281729384905	0.0250659715054787	0.0536367978182305	0.07099244664965296	0.09145162572093192	0.002893618414150629	0.02174572340997628	0.02246645295508171	0.02886006977048413	0.0699416826731092	0.08563418719482403	0.001188672515719952	0.01033962134326385	0.002579060842199271	0.008753266774348812	0.09687883515215343	0.1125814554981431	0.05050330355487227	0.05904248185518579	0.2373704065039687	0.2616253067603911	0.00119875949411912	0.03940747178398046	0.07950672938719808	0.1249893392891401	0.02408673429843117	0.03823852219897804	0.001020990553077107	0.01824229166167646	0.001007697830111592	0.01866575971217686	0.001042840224838651	0.02456873287113658	0.0120753051593798	0.04246128818346193	0.01349300347877046	0.0286306917323312	0.003929537302732361	0.01694722322779146	0.001001015558675889	0.01154433271565012	0.05158890143659426	0.05729343709566345	0.1928254156405448	0.2174343465485432	0.00101547633841142	0.1034894301591452	0.001029594501848588	0.04930806558895343	0.001024670027257045	0.003675734060799553	0.001007675752881499	0.005057662693586555	0.001014577107646422	0.005357739949381566	0.0281089277388211	0.01419775775671917	0.0009573769296187437	0.03346680944151278	0.007070702745922738	0.001592451507516026	-0.007785139947146079	0.007470961067003842	0.001002798285502429	0.001002211914200635	0.001000579519263361	0.00100179230956577	0.06579708911436261	0.03355050304140433	0.03995736103502869	0.001007424508262859	0.001001902049205643	0.001011936775674055	0.001016085617059905	0.001009179061642172	0.2418039805941209	0.5026583702273896	0.001000354225824154	0.001017906237237052	0.6033842207633591	0.001004421776096512	0.3298238369524423	0.001001048006212375	0.001007043814700763	0.001010137659994804	0.07897716842775102	0.0831548531779929	0.001079907427085662	0.001001677487575537	0.1432206982361022	0.001006887320242261	0.001001588992616825	0.001003314970173386	0.1982296736761378	0.07387056055498638	0.00100167604167838	0.001003124864098139	0.2223343407707783	0.7993063438440388	0.001004156292515023	0.001206219264336781	0.001001494580637685	0.001002531675728137	0.001000739927606537	0.001001522815010279	0.001022528437175286	0.001029993780698546	0.0010040921972947	0.00252428705216107	0.03476136824949951	0.2477767781211724	0.1637664572782019	0.1666762464292836	0.05256749936925866	0.01298728901435003	0.001034222548095827	0.001012220080984457	0.001003943857177595	0.001001519928238697	0.001008471418500853	0.0359178353444437	0.08158142070496065	0.001085860643323237	0.02133226623111061	0.08671216281753279	0.001337305946662218	0.001105954146613558	0.08272816423345628	0.04438793089147144	0.2528644787180662	0.001362995989144005	0.09330041111084984	0.02269692134721587	0.00102092750317795	0.001006032695413064	0.001016592772650816	0.01412497010874201	0.01707989110729854	0.003994846379309793	0.001000876521256158	0.05905137564869951	0.2074474043844423	0.001016022498174172	0.001039035318015065	0.001013588625235563	0.001004262142886621	0.001008156127054273	0.02425196551579716	0.01561019931557684	0.001831651393016251	0.03471853542410916	0.004068783620802952	0.003317252641999962	-0.007805623694847197	0.0101056321256994	-2.884484100229678	-0.5044474739916556	-0.002472439329064535	0.06849483932080649	-0.01415606493217356	-0.003973996929339623	1.092190545932511	-1.900329680428583	-1.18062629546519	-0.002796016716601696	-0.02689009952614645	0.151027258598284	0.003231217761874896	0.01396744352419696	2.548687597774295	3.715568172244428	-0.01382152050745859	-0.002393340763861592	0.7444428464389902	0.00286286731852254	0.9835766461658852	0.0302809528793394	0.01215219294390765	-0.001859300012067692	-0.9807521104143856	-0.1622695484301213	-0.5841962746461282	-0.03405252797218496	2.000827074619361	-0.01451176172732317	0.03712733267210914	0.0008475987952735553	-0.754391736496134	0.6072627330018705	-0.009090993048094511	-0.008376593312073854	3.669318287628	1.049448813351155	-0.04968397868451805	-0.115875856152585	0.04655492114351298	0.01504242869585894	0.0166810432828074	0.01496204245652155	-0.2129533222605408	-0.2513627461667232	-0.004707632209090149	0.07639978460264747	0.206094939973074	1.220191423359752	0.4509574939300752	0.9820901697527636	-0.3366478968025838	-0.011222350573067	-0.04058580684408368	-0.03552428294068195	0.5938094970546027	0.2498502010906914	-0.005299035702914998	0.5260329405463298	0.4728242890178591	-0.07539126359962248	-0.0568517439062942	0.7036370437352514	0.0457708246386611	-0.07641640112398082	0.1925535179333899	-0.03224326534783151	0.7951326511426049	-0.03673511246950505	1.096408456817291	-0.08258822908852095	0.02999304729724528	0.001736872825222015	-0.2142736846614024	0.1581206056960458	0.3676167413158971	0.0472009189450391	-0.0004351475235884924	0.229605218660268	0.384433970756314	-0.2511450216185216	0.04501485664167571	-0.03124466928069127	-0.04131316164521626	-0.0428013929027728	-1.110583880227866e-15	1.64588803421618e-15
0.41	-0.05405397646807719	-0.02701466196459591	-0.04397264942931471	0.7521474014354148	0.9147148868338543	0.006945402729551925	0.4966177596162246	-0.001732118125024716	0.02172256850094977	-0.1410578871598739	0.06369173169530826	0.03766715882560476	-0.01372638234687416	0.07254920000615826	0.00700241381084483	0.1881284860870345	0.09530790192204217	-0.1881284860870345	-0.09530790192204217	0.07116003534170623	-0.1706585838528615	-0.005163076379184337	-0.3515168398348522	-0.009129889844937483	0.003477043313345461	0.08576246639722326	0.2633676024678639	0.8588919642719203	0.5755243498350334	0.1280896211253794	-0.0409357969109735	0.04349542907870831	0.1741668935869899	-0.2686690527361493	0.0787507283302997	-0.9417636493546264	1.411642907604169	-0.2757223827193297	0.01781867412623905	-0.06258724217599566	-0.3702118829949305	0.3444876022148545	-1.023410613552269	-0.3893366105644153	0.1856525904348241	0.05569902323470281	-0.08092937633135038	0.9679061448106301	-5.134587769098403	0.7607148483927417	5.134587769098403	-0.7607148483927423	1.42640482383087	-0.2639004051539351	-0.09049110938871133	-0.6935721191956523	0.1988107122268739	0.2894060265402206	-0.3187727794933933	0.7715336225289194	1.321447359045087	-0.2050868749547705	1.344303084324793	1.190876959025094	-0.04909692811616799	2.705633286186846	0.00100295374130859	0.02164338990912512	0.001002333522097759	0.02448167832711883	0.001000606993346631	0.004466485156736765	0.001001797041695186	0.001640581698490947	0.05626838205933086	0.08952109266256307	0.06034827599492101	0.07105048677747811	0.0543263068319073	0.0488678464100217	0.001008299102540487	0.007595088608857298	0.00100212589178637	0.03434875258427203	0.001012148964461788	0.07393219479507167	0.001016534570527132	0.02256580810626522	0.001008867606463482	0.0309058801103329	0.1844157757262861	0.2363179987518813	0.4186631549958687	0.3324435085767408	0.001000358539507678	0.004752316216556589	0.001031633636720087	0.01643403101963078	0.5690099058565012	0.5360478035622195	0.001004498155476884	0.01989599929430887	0.3157548076483161	0.3338838999760225	0.001020678523120769	0.01218838338268162	0.001007062865603217	0.008368683199147598	0.001010482191444576	0.01035832639754088	0.09464808681546664	0.1122998035625919	0.0915286945756702	0.09441330157719964	0.006902840827845766	0.01316295448066979	0.001001631469974278	0.01535637765025611	0.1216901978777966	0.1269162295655192	0.001160516765356506	0.02056297606820118	0.001001595631216114	0.005424996866002376	0.001003626110014169	0.01793837463211725	0.2115585265830827	0.2292245902633795	0.06855551606111017	0.1025402802515057	0.001001686642783084	0.002861523385979849	0.001003171425163038	0.006929248191237206	0.166712971152277	0.1351739073723728	0.7758446035160014	0.784745526946372	0.001302177544160884	0.0124745552291286	0.003348523269130652	0.1513022435796245	0.001001469807465289	0.04004911050741262	0.001021109419020895	0.004627150900696709	0.001017647547464516	0.005646868302714964	0.001018524380953742	0.00562650763108702	0.002980067132104031	0.01213716939619216	0.003581101398524263	0.01001350076510473	0.001022023495215448	0.005738473034167937	0.00380261521397612	0.01103562289489484	0.03690513595691773	0.08063416892525968	0.237277856051158	0.2475677219816189	0.1565781633711226	0.1450187359682182	0.1540857269898814	0.1464456020539531	0.05366634952267901	0.09586995759058313	0.01286236495845159	0.07255850269623708	0.001032175072351684	0.01670070185418611	0.001012045375710358	0.02343287140819898	0.001004482746706591	0.08325415310265874	0.001001739718998177	0.03022276390947246	0.001007466592360674	0.0114846012462299	0.02980151580585107	0.0571529747442952	0.07543444241172984	0.09437061978308386	0.002015524077133653	0.02126005598514392	0.0232833422512314	0.02949426110548888	0.07380272073223205	0.08864692684808075	0.001220550393673501	0.01060154481676675	0.001906838423673935	0.008253841344239758	0.0926707435889592	0.1156604862430191	0.04869871790980933	0.06004652685317436	0.2454209747428305	0.2659711785751472	0.002639473324863167	0.03984183363324096	0.08889940039793508	0.1368341568547249	0.02318735588583696	0.03740206738056326	0.001020273804090536	0.01855134162482907	0.001006748455393028	0.01868913074045822	0.001028752339978485	0.02267231051914545	0.01467159808174846	0.04523134342857348	0.01685402876640245	0.03301521954511211	0.004403079130151037	0.01783773594716669	0.001000952217999933	0.01169235934395634	0.0554228799360086	0.05974826885230634	0.1968193830653037	0.2129564167910187	0.001015568993607065	0.1008851740061762	0.001032162063614816	0.04961034533534464	0.001018252275952022	0.003414288502924563	0.001005694731540392	0.004713034704590558	0.001010828138566673	0.004987051221695042	0.02469403092199091	0.01503505321821849	0.00160224502895769	0.03275441764876318	0.006582839128533244	0.003391365766797602	-0.007828276411590857	0.008643331317369685	0.001002856723584452	0.001002330510841841	0.001000571121358312	0.001001861549821305	0.08277297298207467	0.01728002500368893	0.02050292153141224	0.00100872036140587	0.001001871948136622	0.001012480550521252	0.00102106518025812	0.001010675934751657	0.2954957238296571	0.5295751706250593	0.001000349662294806	0.001083855807092142	0.5955877313894364	0.001004626784754257	0.3406694049025129	0.001001080852799649	0.001007290316179096	0.001010187474662423	0.07737387916388506	0.09558504867062784	0.001049025816992977	0.001001878395249351	0.1675383184552495	0.001008663003982226	0.001001658760475809	0.00100317807570188	0.1889331574134999	0.08065817035642271	0.001001736742438939	0.001003183332450318	0.2658457098312538	0.7977882872969098	0.00100305107039962	0.009482107116814442	0.001001583645592049	0.001002209167520236	0.001000631663978939	0.001001321653374675	0.001020904349303476	0.001033503389043959	0.001003728117038663	0.008519172373521922	0.04664656061379412	0.2499155470256852	0.1620980417187904	0.172629672027799	0.04148226611675083	0.01228105708458257	0.001033177167991897	0.001011858596186248	0.00100601230895156	0.001002251063564864	0.001006457315822956	0.03456248840754413	0.08090097602843088	0.001105531769013392	0.02664262917517442	0.0719274751434472	0.001183039551701523	0.001286687934905269	0.09042987946142136	0.0482954300159862	0.2663262247315606	0.006497929759352474	0.1085881910093908	0.02172997905605018	0.001018343626523717	0.001005530105852261	0.001011971686166791	0.02035990689392737	0.02346832845997584	0.005669599058953326	0.001000894576129697	0.06109774925737285	0.2000953516402657	0.001015363305037213	0.001031279894610526	0.001009867637353583	0.001003100880567439	0.001005886196767475	0.02163278643009768	0.01541223180204366	0.002063588037093189	0.03047073163574414	0.008106219917347637	0.005249570525997621	-0.007889535049397019	0.008645860921072205	-2.773311035895308	-0.4982020065557299	0.08901973692894327	0.08579181540299197	0.01998341438650991	-0.00716656168478039	1.124235122749719	-2.297943349005636	-1.414497714108166	9.251507798416092e-05	-0.01865286561382102	0.1796564015565228	-0.0008493131580642483	0.009373384471538602	2.449506317399114	3.400189035491331	-0.006615247240386439	-0.06347982921768519	0.0799978481628297	0.01544336255011168	1.088770897651336	0.03328319059953153	0.02147637066774891	0.02257302715566868	-0.8091149271938152	0.07633220848415773	-0.3220522089225009	-0.0571557758000641	1.996960473350067	0.000869218250112473	-0.01420335373767861	0.001864246600142529	-0.9773853711473003	0.5883015035158061	-0.01111910234790738	-0.008581697809896907	3.687461690125564	0.7654547632493193	-0.05702792227531293	-0.09581647074321004	0.0176004568622728	0.003764581278410491	0.003607380269751121	0.003726785925999195	-0.1053725186348982	-0.1426475132373725	0.01194063723455929	0.3430616632617234	0.6526312790451245	0.2770298452513207	-0.2915343433885467	0.8261174405565307	-0.5619100089704554	-0.01975659927659281	-0.024211386945194	-0.01841940145544404	0.6743487156779535	0.2987994592409774	-5.872451856964984e-05	0.1976901029140137	0.1300559660092633	-0.024007980651946	0.1700052895000765	-0.08516128470243567	0.0174203424899998	-0.02737481105589512	0.3610711159401198	0.1892125647978404	0.166248493866803	0.1155824446522184	1.264724550095093	-0.08491926816289698	0.03534102937995866	0.002434740946497623	-0.1659316372904066	0.3773677964783452	0.5046175289681182	0.1237674664657998	0.02484287925386611	0.2486807193690371	-1.031543568557481	-0.2554376277455765	0.02510163270512782	-0.02120129007114263	-0.02786601499099094	-0.03140696209193617	-2.733642988422054e-16	1.284678883521395e-15
0.42	-0.05645303330195806	-0.02619287593502728	-0.05354545795317016	0.7663670342367974	0.9120204843450352	0.007156166404368437	0.4958924420682575	-0.005824573294829023	0.02560010827486214	-0.1514977733315863	0.05949788166766788	0.03863330629738908	-0.01329416404292799	0.07150399690359095	0.01689217282255449	0.1407685117256013	0.1031860329286229	-0.1407685117256012	-0.1031860329286229	0.08498175889464048	-0.1730993852863217	-0.006101614707067955	-0.3582768781617242	-0.007417470925892725	0.006347765665408617	0.08523769250076718	0.2700836218269365	0.8720796703631358	0.573932563364842	0.1416097766750906	-0.02758821123818143	0.04335627713472758	0.2032518538951315	-0.2080790950135425	0.08223317638157937	-0.9682451573683224	1.432371005466893	-0.2620346732151397	0.02371030169482161	-0.08467660538319201	-0.4449241042675739	0.4554319137253198	-1.070748261708918	-0.4468142486489491	0.002387979480616939	0.0282979695404864	-0.1241075255031449	1.006018100840245	-4.347257579486914	0.8092545951415531	4.347257579486914	-0.8092545951415532	1.340368517247795	-0.2247888443912461	-0.0962521179592089	-0.6512109673345206	0.1456026217681473	0.2866772949726021	0.1572621167639974	0.5671815896492728	1.303240374680867	-0.1286169427584849	1.244019502051099	1.478268682225423	0.02585950419856552	3.105895092280862	0.001002923524373647	0.02229818829131964	0.001002365302751094	0.02536761497144778	0.001000587414239474	0.004560025051710493	0.001001847418210944	0.001573671182549617	0.07196830867519499	0.1009632595098768	0.03703939935005324	0.04858499588648081	0.03420930779430969	0.03399216936684554	0.001008864443248279	0.007593066592744531	0.001001995511053316	0.03414113989675684	0.001012460537701142	0.07586508564001669	0.00102010522731305	0.02253747924145354	0.001010155346499959	0.03097324948328233	0.2357090918097166	0.2598586841171743	0.4575850080387966	0.3643952434031621	0.001000352997978759	0.004647674138603132	0.00107518408703956	0.01594242217243421	0.5756005670988412	0.5338894814451719	0.001004617360954833	0.02002012154066319	0.3259807754409811	0.3451982368054814	0.001011276776594984	0.01252231327995028	0.001007241150214984	0.008530256049955607	0.001010354622266334	0.01051497337127093	0.08703360127978016	0.1061335529345842	0.0961278828361279	0.09724304365946887	0.004097977004257121	0.01090008466932374	0.001001806334655598	0.01466551614856441	0.1452170059024377	0.146710461560305	0.001088101702183964	0.02058896672734724	0.001001645493415971	0.005403577895003032	0.001003372605441867	0.01794895289366319	0.2014355725954334	0.2190725799846334	0.07540261902648832	0.1083720377846099	0.00100172770767248	0.002752948697840877	0.001003193523996308	0.006841573637832941	0.2125016362663375	0.1707372393281241	0.7818314042959924	0.7911697487463489	0.001158259342172535	0.01207341543756936	0.008564527594029566	0.1502736395380656	0.001001549427226611	0.04012874597396712	0.001011943037303508	0.004698801437720857	0.001009446038033582	0.005724575082782625	0.001010207132734719	0.005701509080404198	0.002040392111907296	0.01143324674233973	0.002361414383480209	0.009076730842727978	0.0010131359499702	0.005811157073093999	0.007712280946513217	0.01529081258307755	0.04435719379115287	0.08836015255926757	0.2421655010397065	0.2476165862604376	0.1583447223609744	0.1411345423797888	0.1624822894954893	0.154093342317189	0.04545450346908005	0.08921516682872309	0.01239584585679306	0.07231150571746735	0.001032363407884576	0.01657286494987742	0.001011854409578006	0.02333330066266276	0.001005796766421998	0.09014771922137789	0.001002190113317934	0.03323451654453787	0.001006417650714426	0.01146735178952548	0.03161633134019899	0.05800035304145871	0.07759953901797502	0.09443437389305194	0.001584440545645536	0.02122024861123589	0.02624746729720758	0.03198648113234244	0.06939127999781783	0.08424951806840478	0.001159340082066822	0.01090415764162555	0.001659845569550121	0.008127648030070532	0.09353609422263039	0.1185592475149115	0.04950843248700927	0.06194993914818844	0.2553395841297971	0.2667944122788907	0.005910996503429093	0.04155861992363716	0.1006750674485199	0.1501272201669507	0.02225405173275336	0.03653580616435127	0.001018623047254313	0.01901959393020956	0.001006022583724472	0.01870440269492758	0.001019399687533795	0.02123168309425678	0.01901968773474893	0.04963819117607064	0.02165547146913813	0.03862961646625018	0.005472371546943006	0.01927988938782338	0.001000929595853277	0.01193723842210808	0.05842422303989196	0.06201344321705871	0.1965321984369779	0.2017730022514683	0.001015285543433269	0.09866604922882752	0.001029565786510187	0.05000330904442867	0.001013183477821444	0.003248571303839981	0.0010041237882429	0.004495270817026546	0.001007819027544335	0.004728188518394752	0.02180961259258121	0.01518217336302949	0.001971825491455302	0.0296850845256033	0.009111842120433237	0.005279215775889899	-0.007898596136105666	0.008060940597740096	0.001002915161666476	0.001002449107483046	0.001000562723453263	0.001001930790076839	0.09974885684978675	0.001009546965973548	0.00104848202779579	0.001010016214548882	0.001001841847067601	0.00101302432536845	0.001026044743456317	0.001012172807861142	0.3491874670651931	0.5564919710227293	0.001000345098765457	0.001149805376947229	0.5877912420155136	0.001004831793412005	0.3515149728525834	0.001001113699386924	0.001007536817657421	0.001010237289330044	0.07577058990001914	0.1080152441632628	0.001018144206900273	0.001002079302923166	0.1918559386743968	0.001010438687722191	0.001001728528334793	0.001003041181230627	0.1796366411508619	0.08744578015785903	0.001001797443199496	0.001003241800802496	0.3093570788917293	0.7962702307497809	0.001001945848284214	0.0177579949692921	0.001001672710546412	0.001001886659312334	0.001000523400351341	0.001001120491739072	0.001019280261431668	0.001037012997389373	0.001003364036782628	0.01451405769488278	0.05853175297808875	0.2520543159301979	0.1604296261593789	0.1785830976263144	0.03039703286424301	0.0115748251548151	0.001032131787887967	0.00101149711138804	0.001008080760725527	0.001002982198891036	0.001004443213145061	0.03320714147064456	0.08022053135190112	0.001125202894703549	0.03195299211923823	0.05714278746936161	0.001028773156740827	0.001467421723196979	0.09813159468938645	0.05220292914050096	0.2797879707450551	0.01163286352956095	0.1238759709079319	0.02076303676488448	0.00101575974986948	0.001005027516291768	0.001007350599682765	0.02659484367911273	0.02985676581265313	0.007344351738596856	0.001000912631003233	0.06314412286604619	0.1927432988960892	0.001014704111900254	0.001023524471205987	0.001006146649471603	0.001001939618248254	0.001003616266480676	0.01901360734439822	0.01521426428851049	0.002295524681170127	0.02622292784737912	0.01214365621389232	0.00718188840999528	-0.007973446403946843	0.007186089716445009	-2.648424216719959	-0.5017901045947778	0.01422554477459687	0.08905685785833269	-0.01235510121114439	-0.005386824516136671	1.165781956142264	-2.095074391516067	-1.543091406882258	-0.001192511335155022	-0.0253604799267414	0.2066490120160257	-0.004793782949529275	0.003964723058244168	2.240291899386596	2.971227536003876	-0.01729400722568673	-0.01689706473165118	-0.4971052958641586	0.005652532508591227	1.170122732061174	0.0329462609611117	0.006845729714391299	0.001106570243729482	-0.3814666892946051	0.5245526564839355	-0.1446444753761574	-0.08116802472034465	1.955644336312366	0.001944656649425684	0.02501027947488312	-0.0002744918769835306	-1.023544220362623	0.5797919489201043	-0.01008556000631738	-0.008986494983598636	3.369124622705027	0.5269753734653293	-0.01496567007062858	-0.1167337880155236	0.0002627652221499672	0.01418128457951303	0.01621402744119814	0.01502989884583052	-0.04293607156083066	-0.04686130942396068	-0.00260237667479	0.4876268208656273	0.8512450136843179	-0.187482040813669	-0.3755600130153631	0.7100877922367448	-0.7654233478541883	-0.02991318617679442	-5.979929059430093e-05	-0.001530793188118376	0.6942598228187936	0.2947115378482738	-0.005105717519880381	-0.007726785233920242	-0.09822370141890437	0.01378074658528752	0.3147539944634837	-0.7783926428512887	0.05390869490984843	-0.001769977935922254	0.1564996233366621	0.147630194057267	0.09060502894005885	0.2197497757576445	1.386057606145508	-0.08854950864792223	0.0618335157428517	0.0001170582140237019	-0.1231146992409127	0.4854791061731933	0.6135905629873294	0.1575290632013383	0.01893534244551399	0.191673740282164	-0.9566629856488653	-0.174118746494477	0.06315164918038348	-0.01209899752261016	-0.01594034135882313	-0.02043618802552696	-7.913615690751387e-16	5.401998900174334e-15
0.43	-0.0582349862115528	-0.02549594612123639	-0.06320373648286202	0.7807963907793138	0.9094886560795695	0.007403980453217997	0.4949722456246114	-0.0106346919055195	0.03130816054956391	-0.1624804177389904	0.05489105810640522	0.03764207914557226	-0.01311518948828676	0.07021949935399513	0.02699249232454117	0.1009955631971546	0.1114354637098263	-0.1009955631971546	-0.1114354637098263	0.09803592482321379	-0.1751639794530668	-0.007070005769188746	-0.3643427710633278	-0.006152256066943848	0.00924457290061933	0.08701104565706363	0.2744936765873655	0.8845932995988935	0.5724741682588353	0.1507931262591508	-0.01151447825444942	0.04376809894389699	0.236257940849534	-0.1552967385219142	0.05476834964898304	-0.9572429558781259	1.45381741043076	-0.2442418134861689	0.02518246988686548	-0.08869893684045788	-0.5152242295973792	0.6795193692838734	-1.117577709966058	-0.470809078869811	-0.2023778113513527	0.01713499947962105	-0.1290976129793044	1.007985216642755	-3.606106678142709	0.8428266193398657	3.606106678142709	-0.8428266193398687	1.267415378310152	-0.1881554928424874	-0.09854754610524588	-0.559913214357922	0.1089573184108626	0.2924424393678369	0.1853618903785341	0.3104680321380178	1.191692324719314	-0.1725182059314966	0.6073890530616755	1.728599781785332	0.05164692754053619	3.491891303184362	0.001002922170268543	0.02300261874687624	0.001002428753054042	0.02633488738353504	0.001000571234716678	0.004646343213305847	0.001001880580568773	0.001506120992924496	0.08582864745382823	0.1114271753883581	0.02028622019273569	0.03088372332565126	0.0187246959778783	0.02081310482813037	0.001661486550008864	0.008134157740742946	0.001001890641248248	0.03392269962710012	0.0010132331962634	0.07806827784113944	0.001023192319944519	0.02247246558267413	0.00102106838083796	0.03099459161804052	0.2797715226026761	0.2804630368485274	0.4889959941105406	0.3912953086859147	0.001000346441570155	0.004532427157795934	0.001094854601353732	0.01538581116366091	0.5782233877685221	0.5290643960225117	0.00100473032984651	0.02014626246076906	0.3364781391718566	0.357112457618822	0.001006303782578723	0.01283878653942414	0.001007422223310313	0.008636351696251232	0.00101025321614505	0.01066895113482592	0.08585891504662574	0.1055151275472047	0.1075386166829763	0.1049545300555969	0.002595085338401519	0.009781243686904461	0.0010019827053704	0.01376519758585365	0.16588223548787	0.1651394723976665	0.001050620312107177	0.02065459641526827	0.001001700441113616	0.005319901677038545	0.0010031433286109	0.01795707395936612	0.1941336726490892	0.2096746014865992	0.08180459064045427	0.1138520865741851	0.001001745668595162	0.002646152534892758	0.001003188288239492	0.006751932379465251	0.2518498456005766	0.2020036550734156	0.7849277670071551	0.7955174056867113	0.001081603888521562	0.01186339371838621	0.01555642609126622	0.1489773656550436	0.001001621265346652	0.0399361946363161	0.001007022816845363	0.004776399280252695	0.00100507282626045	0.005810758586707411	0.001005759152723142	0.005783252533083634	0.001549529021687206	0.01115536306634324	0.002498918088397599	0.009327212876343255	0.001008474445460867	0.005897432070507727	0.01161504500176746	0.01950295981822267	0.05121709030467904	0.09498232488147618	0.2468649832140191	0.2457234641576543	0.1609195410467968	0.1392623613392443	0.1705944041304563	0.1615091147850423	0.03500422814100517	0.0808440778535653	0.01178946510998294	0.07197931150681652	0.001030697361902177	0.01665372979729092	0.001011261344428625	0.02337545435176597	0.00100671832066846	0.09674405775538866	0.001002487889542815	0.03599937776134939	0.001005350219038016	0.01145977221774751	0.0283184321341374	0.0546925610728539	0.07070746623869602	0.0866815015778836	0.001777981115906712	0.02179673300759928	0.02918705304776503	0.03449803887171505	0.06339604854084584	0.07782662389157501	0.00473694970930486	0.01504327672936289	0.002056089935000989	0.008569739586221261	0.09565415651102804	0.1176959987320314	0.05059712628259166	0.06223840452194301	0.2669073996061448	0.2681394585066393	0.009218465023222476	0.0436053100519827	0.1110460423368995	0.1611494945538978	0.0211616355577071	0.03553129367313289	0.001018753762604104	0.01975841953522407	0.001005376547344058	0.0187185022281841	0.001013274959377749	0.02015648156242583	0.02328655138738124	0.05387796676980509	0.0248803484302286	0.04278199108179618	0.006257796081018944	0.02035509681038459	0.001000887562638445	0.01203549234758195	0.05818328791046556	0.06271741115580502	0.1979883271557921	0.1970718739518986	0.001014480494295718	0.09748978092903891	0.001660320044916128	0.05124839522543158	0.001009561431225795	0.003160767202036093	0.001003002041874992	0.004371452703185747	0.001005658094102211	0.004558647890572551	0.01793482079558715	0.01470020344963625	0.002270775774670966	0.02619851047896003	0.01095595203033344	0.007228345285980421	-0.00792411690825193	0.00695339484390946	0.001002925498650857	0.001002533430284008	0.001000547352558793	0.001001901809580462	0.1079025112777967	0.001007117924284715	0.00103000757647816	0.003468219315966297	0.001001730452863081	0.001014894385612019	0.001026710176461345	0.001049561669105892	0.3710084794988788	0.5630912713051114	0.001000334981822891	0.001086160589293813	0.5815124791897724	0.001004861517490842	0.363180374806793	0.001001140812799833	0.001007673145477966	0.001010071867424302	0.09158906691717494	0.1369916308047847	0.001015440449416765	0.001002239813211482	0.2038241977241805	0.001012590324860515	0.001001782240542729	0.001002789274355133	0.1835729537558695	0.09269724387166153	0.001001736368930366	0.001003132953417307	0.3326230360153469	0.7895237750116092	0.001001664906447393	0.0276878922377181	0.001001715751235768	0.001001915587279453	0.00100052016967382	0.001001138328094201	0.001052190257402975	0.004000824139273093	0.001003842437404569	0.01689459738207586	0.06038476411440345	0.2583969260385425	0.1690043541775879	0.1880048266360126	0.01593245348237579	0.01075781233518845	0.001026282598406587	0.001009922447801185	0.001007336069354447	0.001002641741480359	0.00100406687684419	0.01711247650184851	0.04565693158281155	0.002703010836317292	0.03303763310176804	0.05448161534303128	0.01480365022758774	0.003317978189463762	0.09894789374908561	0.05168994711094307	0.2960854929701934	0.01368041212540538	0.1272429679621276	0.0192385663727813	0.001021538092465406	0.001004430696848044	0.001006520187493492	0.02928409036951811	0.02733982935107998	0.006872995423455934	0.001000785600319965	0.05334385368946187	0.2072451221115085	0.001012744586116267	0.003412607812103497	0.001005491814949694	0.001001745865005855	0.001003234060120315	0.01319699975953538	0.01380698486515002	0.002549926932713445	0.0226924025375846	0.01184989859340347	0.00921464029679292	-0.007910174083788673	0.005659693192066591	-2.533137166002708	-0.5134375747350215	0.09930072432276703	0.1015651243081107	0.01900584839129929	-0.007314823281399151	0.9345939705398272	-1.414691109046482	-1.060714028065769	0.1001330140989821	-0.01890422432878718	0.2337575774553926	-0.008149155496387813	0.0002830404331117878	1.860550767973258	2.390057471822725	-0.008500732307812833	-0.07676785415554441	-0.4776857602519197	0.01591262570606848	1.20043963032079	0.03114060833848534	0.01099186660799731	0.022371591663023	0.2726184274622677	1.017791146898817	-0.07853209267655736	-0.09830121874408677	1.711320239954586	0.009523715335161208	-0.02657355245951267	0.00175689154844531	-0.8323324755536534	0.5187803939396176	-0.01075810085968819	-0.008887435694988068	2.865663527831233	0.3355231087315616	-0.02079949717040493	-0.1422863104478719	-0.03622986859485123	0.004693052794984106	0.004963018478499879	0.004901617059270031	-0.01421690612780448	0.09199022246445238	0.01466362299582138	0.3640074255173943	0.4955513508021578	-0.1716043563030449	-0.01001742994646374	0.7567228398200618	-0.9102844049208665	-0.03664505469544544	0.01372348766098995	0.008587203769874301	0.6209041300647061	0.257409408087016	0.001928154439075038	-0.621805962589558	-1.376515298780802	0.09635967777793915	0.1961531876839386	-0.5164879926889607	0.7331549819045948	0.08322570258839859	-0.2705710828609304	-0.06929594204246046	0.2064405785936535	0.1907898987530118	0.8249406928946954	-0.1115216327982898	0.08534839665065805	0.002507231852249481	-0.09238856339497865	0.369967711041108	0.2339659073546194	0.06472208341367684	0.004040455976915243	-0.06892344838516397	-0.02839549313756614	-0.06602437828779015	0.1815810700760861	-0.005060013412741956	-0.008457942562173908	-0.01306569959862875	-1.056216093794836e-15	7.78040286536647e-15
0.44	-0.05969867310472631	-0.02514519767659995	-0.07256696521689431	0.7954497245933	0.9071374314031483	0.007646415038340413	0.4943317382615594	-0.01609155012131382	0.03905731222191611	-0.1736852693347901	0.05015652778494728	0.03455086204021424	-0.0127587028915861	0.06899593207274905	0.03693066549712103	0.06867088712394143	0.1200864664802351	-0.06867088712394143	-0.1200864664802351	0.1102690806576117	-0.1768630052209115	-0.008094994661976277	-0.3694340544763605	-0.005207985189882757	0.01219178019874893	0.08870399782600273	0.2762057558637272	0.8957576539025536	0.5702930766964281	0.1540523305023395	0.006826221742813138	0.04429205708364633	0.2730210600505139	-0.1444258917293083	0.01299690255068367	-0.9092351982364113	1.477166459760846	-0.2259139554061944	0.02263440894939244	-0.02873878926439195	-0.5742720252883491	0.8636517932553772	-1.115189699388041	-0.4723556006879917	-0.4176100112276309	0.06380037794359733	-0.1119214718322186	0.9735888349586213	-2.857603088440216	0.8895689929826391	2.857603088440216	-0.8895689929826393	1.176166498412754	-0.1516751646111626	-0.1075716840923461	-0.4562890696202946	0.08141382539058908	0.2967573075567185	0.1411819192925297	0.0275864928358398	1.033385388261437	-0.2731562340385129	0.05919043387679829	1.931662084931533	0.04828677031455682	3.857301541596332	0.001002926664667729	0.0237370063374964	0.001002502644890942	0.02734226745258997	0.001000555459714144	0.004727884316758362	0.001001882655703507	0.001443542519471439	0.09696141139329714	0.1198069939403901	0.01120022856074955	0.02090095393761824	0.01036712772458535	0.01341803826143023	0.003213647394076127	0.00941017233800711	0.001001782507563521	0.03375152240369769	0.00101455482036429	0.08053560017406192	0.001025068002164108	0.02237569199772622	0.001045224931789457	0.03097849702273901	0.3146073915977433	0.296669141898424	0.5124188120084908	0.4118218318651385	0.00100033810398428	0.004422752625005949	0.001072852094994807	0.01476021074667273	0.5782021370444944	0.5241402868084529	0.001004801655385002	0.02026511353865474	0.3472863917086219	0.3689613934061741	0.001003832052361219	0.01316096979481681	0.001007580912578893	0.008682462723382411	0.001010119786358157	0.01081605738844696	0.09199498991505475	0.111882657796701	0.1260236899965868	0.1175997970805883	0.001836793663476004	0.009341275384417995	0.001002151141783686	0.01271138115523707	0.1827068655941036	0.1805601145352898	0.001032961404946623	0.02074628972205833	0.001001754770746487	0.005175546257978608	0.001002902731884615	0.01798125445780158	0.1910191524936492	0.202900310547371	0.08764691135390804	0.1187988973622962	0.001001724091822636	0.002548098115119542	0.001003131220463218	0.006664911343832292	0.2841688306325686	0.2276806099143079	0.7852101011970868	0.797739552803469	0.001043139860662038	0.01178220902607313	0.02387406723227595	0.147432606891928	0.0010016786974161	0.03945501188522026	0.001004578365313872	0.004859757870983176	0.001002885671797393	0.005902642355047434	0.001003545167691766	0.005871197928973905	0.001320026302828301	0.01111738376999721	0.004043560466610837	0.01081718541836589	0.001006384132486473	0.006000554469777217	0.01474605843787948	0.02275505708050541	0.05572258545961424	0.09871841757620586	0.2521301405754672	0.2445752596031758	0.1658261687351594	0.1407113690838011	0.1791345767521748	0.1689009218833135	0.02244375525215465	0.07097967957543612	0.01107908309088405	0.07157621664871693	0.001026938783188908	0.0167971490808511	0.001010177238193396	0.02347755819328252	0.001006806335002178	0.102483726744299	0.001002466386947126	0.03836567875773794	0.001004628506487192	0.01147268190380355	0.01884954819890736	0.04620474670761707	0.05123178358710937	0.06842077717411534	0.002662149653403626	0.02304431306860378	0.0312330247904778	0.0360814575714794	0.05884432832698294	0.07371372221113967	0.01330325095977084	0.0247520544650571	0.00317706879884202	0.00965291035028574	0.09721137174262974	0.1143193917987279	0.05095146277998733	0.06097684385261702	0.2800115079120505	0.271483951090443	0.01188698946327415	0.04539845087552843	0.1183653402440457	0.1667569024578601	0.01985862979915264	0.03432200064433516	0.001021709624136877	0.02071489769103528	0.001004755131550437	0.01875063500178357	0.001009798616052623	0.01937465270096317	0.02676692542152885	0.05718737936624135	0.02534223668554738	0.04365056555799755	0.00641985684304065	0.02071852429815244	0.001000803008996467	0.0120845478081995	0.05360336932659027	0.06027410833231017	0.2043189892885093	0.2003084360112673	0.001013097925313165	0.0972477723665808	0.003167156002982023	0.05354924010706963	0.00100742370153376	0.003155407224093652	0.001002344524892912	0.00433341874272635	0.001004386962235123	0.004474999285227889	0.0127654851400139	0.01360136052959819	0.002540027370098846	0.02268263559021619	0.01137481691997446	0.009233223047209027	-0.007890442285528574	0.005566615243046973	0.001002935835634598	0.001002617753084826	0.001000531981664323	0.001001872829084086	0.1160561657058067	0.001004688882595872	0.00101153312516053	0.005926422417383701	0.001001619058658562	0.001016764445856001	0.001027375609466354	0.001086950530350642	0.3928294919325833	0.5696905715874746	0.001000324864880326	0.001022515801640395	0.5752337163640314	0.001004891241569681	0.3748457767610026	0.001001167926212563	0.001007809473298504	0.001009906445518562	0.1074075439343307	0.1659680174463067	0.001012736691933238	0.001002400323499797	0.2157924567739642	0.001014741961998838	0.001001835952750664	0.001002537367479498	0.1875092663608772	0.09794870758546401	0.001001675294661235	0.001003024106032117	0.3558889931389629	0.7827773192734375	0.001001383964610571	0.0376177895061441	0.001001758791925124	0.001001944515246612	0.0010005169389963	0.001001156164449331	0.001085100253374278	0.006964635281156807	0.001004320838026512	0.01927513706926895	0.06223777525071814	0.264739536146887	0.1775790821958008	0.1974265556457108	0.001467874100508571	0.009940799515561803	0.001020433408925206	0.001008347784214329	0.001006591377983367	0.001002301284069682	0.001003690540543321	0.00101781153305245	0.01109333181372199	0.004280818777931033	0.03412227408429784	0.05182044321670095	0.02857852729843464	0.005168534655730542	0.09976419280878475	0.0511769650813852	0.3123830151953318	0.01572796072124982	0.1306099650163232	0.01771409598067812	0.001027316435061325	0.00100383387740419	0.001005689775304219	0.03197333705992348	0.02482289288950684	0.006401639108315013	0.001000658569636699	0.04354358451287754	0.2217469453269278	0.001010785060332278	0.005801691153001004	0.001004836980427784	0.001001552111763456	0.001002851853759954	0.007380392174672549	0.01239970544178955	0.002804329184256741	0.0191618772277901	0.01155614097291462	0.01124739218359056	-0.007846901763630502	0.004133296667688175	-2.443699637584205	-0.5362212290599264	0.02021697178736525	0.0970783892518837	-0.0133105128396924	-0.004392481281720251	0.7489624908523903	-0.5513737569567683	-0.3862918124792568	0.1457921785179968	-0.01590787067585244	0.2594750383759732	-0.01114576818311145	-0.003522622953685254	1.360642363095287	1.696519115298128	-0.01617951762221659	-0.0306949463746149	-0.5169100541438468	0.004194564064599228	1.157065726863476	0.03408826014490546	-0.005151194118338429	-0.000267731743015424	1.015724438080597	1.511308782256612	-0.008869939389332339	-0.1118675983015101	1.353970596364719	0.007157380423257837	0.01287443925584064	0.002937394924745008	-0.4988067086014586	0.4731443486272946	-0.008337211371330151	-0.008462450436644092	2.251232441825184	0.1018734087444286	0.01080173530337911	-0.1664307640342559	-0.05746351746680353	0.0153334342192463	0.0173540803242446	0.01627028748800137	0.00504480436929448	0.2010367922575248	0.0007671036964696502	0.2956168262931528	0.2740290881885371	-0.03849853115270202	0.2886777440048947	0.7052947183203327	-1.064085208448437	-0.04409331566655208	0.01245108793873879	0.01045923729455052	0.5229259137987015	0.2149994937636822	-0.00100786595299824	-1.043731264560337	-2.199794119138864	0.1479998795135516	0.129126186541848	-0.3163941435724004	1.167840424501235	0.1264458636468911	-0.3461720067480241	-0.1623750145588464	0.4904943001510296	0.1690399147976843	0.3030843095485463	-0.1295056161637518	0.1053640259022312	0.003723706433796792	-0.06444016516725502	0.2994065067135855	-0.04316946488159791	0.01517307624267208	0.009095649474250601	-0.4377804121660692	0.6308750861388186	0.01273320097162643	0.274303389307559	0.004389827249679082	0.001216489317453606	-0.003257783530019843	1.977858545648814e-16	-2.746894782062122e-16
[truncated: 473,029 more chars]
