# Supplementary material for: Transtibial limb loss does not increase metabolic cost in three-dimensional computer simulations of human walking
Source: PeerJ. 2021 Aug 4;9:e11960. doi: 10.7717/peerj.11960 (PMC8349165; doi:10.7717/peerj.11960)
Supplement: Supplemental Information 1 — Each subject’s simulation output and Matlab code for generating plots presenting the data. [file peerj-09-11960-s001.zip › TTA3D_solns_rev/Pre/soln_walk_N50_wm100_S32.sto]

num_controls=92
num_derivatives=84
num_iterations=527
num_multipliers=2
num_parameters=0
num_slacks=2
num_states=242
objective=0.729311
objective_auxiliary_derivatives=0.000878
objective_contactAP=0.012433
objective_contactML=0.008402
objective_contactVE=0.008075
objective_control_effort=0.485153
objective_state_tracking=0.174293
objective_torsoGoal=0.040077
solver_duration=20608.711328
status=Solve_Succeeded
success=true
DataType=double
version=3
OpenSimVersion=4.2
endheader
time	/jointset/groundPelvis/pelvis_tilt/value	/jointset/groundPelvis/pelvis_list/value	/jointset/groundPelvis/pelvis_rotation/value	/jointset/groundPelvis/pelvis_tx/value	/jointset/groundPelvis/pelvis_ty/value	/jointset/groundPelvis/pelvis_tz/value	/jointset/hip_l/hip_flexion_l/value	/jointset/hip_l/hip_adduction_l/value	/jointset/hip_l/hip_rotation_l/value	/jointset/hip_r/hip_flexion_r/value	/jointset/hip_r/hip_adduction_r/value	/jointset/hip_r/hip_rotation_r/value	/jointset/lumbar/lumbar_ext/value	/jointset/lumbar/lumbar_bend/value	/jointset/lumbar/lumbar_rota/value	/jointset/patellofemoral_l/knee_angle_l_beta/value	/jointset/patellofemoral_r/knee_angle_r_beta/value	/jointset/knee_l/knee_angle_l/value	/jointset/knee_r/knee_angle_r/value	/jointset/shoulder_r/shoulder_flexion_r/value	/jointset/shoulder_r/shoulder_adduction_r/value	/jointset/shoulder_r/shoulder_rotation_r/value	/jointset/shoulder_l/shoulder_flexion_l/value	/jointset/shoulder_l/shoulder_adduction_l/value	/jointset/shoulder_l/shoulder_rotation_l/value	/jointset/ankle_l/ankle_angle_l/value	/jointset/ankle_r/ankle_angle_r/value	/jointset/elbow_r/elbow_flexion_r/value	/jointset/elbow_l/elbow_flexion_l/value	/jointset/subtalar_l/subtalar_angle_l/value	/jointset/subtalar_r/subtalar_angle_r/value	/jointset/mtp_l/mtp_angle_l/value	/jointset/mtp_r/mtp_angle_r/value	/jointset/groundPelvis/pelvis_tilt/speed	/jointset/groundPelvis/pelvis_list/speed	/jointset/groundPelvis/pelvis_rotation/speed	/jointset/groundPelvis/pelvis_tx/speed	/jointset/groundPelvis/pelvis_ty/speed	/jointset/groundPelvis/pelvis_tz/speed	/jointset/hip_l/hip_flexion_l/speed	/jointset/hip_l/hip_adduction_l/speed	/jointset/hip_l/hip_rotation_l/speed	/jointset/hip_r/hip_flexion_r/speed	/jointset/hip_r/hip_adduction_r/speed	/jointset/hip_r/hip_rotation_r/speed	/jointset/lumbar/lumbar_ext/speed	/jointset/lumbar/lumbar_bend/speed	/jointset/lumbar/lumbar_rota/speed	/jointset/patellofemoral_l/knee_angle_l_beta/speed	/jointset/patellofemoral_r/knee_angle_r_beta/speed	/jointset/knee_l/knee_angle_l/speed	/jointset/knee_r/knee_angle_r/speed	/jointset/shoulder_r/shoulder_flexion_r/speed	/jointset/shoulder_r/shoulder_adduction_r/speed	/jointset/shoulder_r/shoulder_rotation_r/speed	/jointset/shoulder_l/shoulder_flexion_l/speed	/jointset/shoulder_l/shoulder_adduction_l/speed	/jointset/shoulder_l/shoulder_rotation_l/speed	/jointset/ankle_l/ankle_angle_l/speed	/jointset/ankle_r/ankle_angle_r/speed	/jointset/elbow_r/elbow_flexion_r/speed	/jointset/elbow_l/elbow_flexion_l/speed	/jointset/subtalar_l/subtalar_angle_l/speed	/jointset/subtalar_r/subtalar_angle_r/speed	/jointset/mtp_l/mtp_angle_l/speed	/jointset/mtp_r/mtp_angle_r/speed	/forceset/addbrev_r/activation	/forceset/addbrev_r/normalized_tendon_force	/forceset/addlong_r/activation	/forceset/addlong_r/normalized_tendon_force	/forceset/addmagMid_r/activation	/forceset/addmagMid_r/normalized_tendon_force	/forceset/bflh_r/activation	/forceset/bflh_r/normalized_tendon_force	/forceset/bfsh_r/activation	/forceset/bfsh_r/normalized_tendon_force	/forceset/edl_r/activation	/forceset/edl_r/normalized_tendon_force	/forceset/ehl_r/activation	/forceset/ehl_r/normalized_tendon_force	/forceset/ercspn_r/activation	/forceset/ercspn_r/normalized_tendon_force	/forceset/extobl_r/activation	/forceset/extobl_r/normalized_tendon_force	/forceset/fdb_r/activation	/forceset/fdb_r/normalized_tendon_force	/forceset/fdl_r/activation	/forceset/fdl_r/normalized_tendon_force	/forceset/fhl_r/activation	/forceset/fhl_r/normalized_tendon_force	/forceset/gaslat_r/activation	/forceset/gaslat_r/normalized_tendon_force	/forceset/gasmed_r/activation	/forceset/gasmed_r/normalized_tendon_force	/forceset/glmax2_r/activation	/forceset/glmax2_r/normalized_tendon_force	/forceset/glmed2_r/activation	/forceset/glmed2_r/normalized_tendon_force	/forceset/glmin2_r/activation	/forceset/glmin2_r/normalized_tendon_force	/forceset/grac_r/activation	/forceset/grac_r/normalized_tendon_force	/forceset/iliacus_r/activation	/forceset/iliacus_r/normalized_tendon_force	/forceset/intobl_r/activation	/forceset/intobl_r/normalized_tendon_force	/forceset/obtext_r/activation	/forceset/obtext_r/normalized_tendon_force	/forceset/pect_r/activation	/forceset/pect_r/normalized_tendon_force	/forceset/perbrev_r/activation	/forceset/perbrev_r/normalized_tendon_force	/forceset/perlong_r/activation	/forceset/perlong_r/normalized_tendon_force	/forceset/pertert_r/activation	/forceset/pertert_r/normalized_tendon_force	/forceset/piri_r/activation	/forceset/piri_r/normalized_tendon_force	/forceset/popli_r/activation	/forceset/popli_r/normalized_tendon_force	/forceset/psoas_r/activation	/forceset/psoas_r/normalized_tendon_force	/forceset/quadfem_r/activation	/forceset/quadfem_r/normalized_tendon_force	/forceset/recabd_r/activation	/forceset/recabd_r/normalized_tendon_force	/forceset/recfem_r/activation	/forceset/recfem_r/normalized_tendon_force	/forceset/sart_r/activation	/forceset/sart_r/normalized_tendon_force	/forceset/semimem_r/activation	/forceset/semimem_r/normalized_tendon_force	/forceset/semiten_r/activation	/forceset/semiten_r/normalized_tendon_force	/forceset/soleus_r/activation	/forceset/soleus_r/normalized_tendon_force	/forceset/tfl_r/activation	/forceset/tfl_r/normalized_tendon_force	/forceset/tibant_r/activation	/forceset/tibant_r/normalized_tendon_force	/forceset/tibpost_r/activation	/forceset/tibpost_r/normalized_tendon_force	/forceset/tricox_r/activation	/forceset/tricox_r/normalized_tendon_force	/forceset/vasint_r/activation	/forceset/vasint_r/normalized_tendon_force	/forceset/vaslat_r/activation	/forceset/vaslat_r/normalized_tendon_force	/forceset/vasmed_r/activation	/forceset/vasmed_r/normalized_tendon_force	/forceset/addbrev_l/activation	/forceset/addbrev_l/normalized_tendon_force	/forceset/addlong_l/activation	/forceset/addlong_l/normalized_tendon_force	/forceset/addmagMid_l/activation	/forceset/addmagMid_l/normalized_tendon_force	/forceset/bflh_l/activation	/forceset/bflh_l/normalized_tendon_force	/forceset/bfsh_l/activation	/forceset/bfsh_l/normalized_tendon_force	/forceset/edl_l/activation	/forceset/edl_l/normalized_tendon_force	/forceset/ehl_l/activation	/forceset/ehl_l/normalized_tendon_force	/forceset/ercspn_l/activation	/forceset/ercspn_l/normalized_tendon_force	/forceset/extobl_l/activation	/forceset/extobl_l/normalized_tendon_force	/forceset/fdb_l/activation	/forceset/fdb_l/normalized_tendon_force	/forceset/fdl_l/activation	/forceset/fdl_l/normalized_tendon_force	/forceset/fhl_l/activation	/forceset/fhl_l/normalized_tendon_force	/forceset/gaslat_l/activation	/forceset/gaslat_l/normalized_tendon_force	/forceset/gasmed_l/activation	/forceset/gasmed_l/normalized_tendon_force	/forceset/glmax2_l/activation	/forceset/glmax2_l/normalized_tendon_force	/forceset/glmed2_l/activation	/forceset/glmed2_l/normalized_tendon_force	/forceset/glmin2_l/activation	/forceset/glmin2_l/normalized_tendon_force	/forceset/grac_l/activation	/forceset/grac_l/normalized_tendon_force	/forceset/iliacus_l/activation	/forceset/iliacus_l/normalized_tendon_force	/forceset/intobl_l/activation	/forceset/intobl_l/normalized_tendon_force	/forceset/obtext_l/activation	/forceset/obtext_l/normalized_tendon_force	/forceset/pect_l/activation	/forceset/pect_l/normalized_tendon_force	/forceset/perbrev_l/activation	/forceset/perbrev_l/normalized_tendon_force	/forceset/perlong_l/activation	/forceset/perlong_l/normalized_tendon_force	/forceset/pertert_l/activation	/forceset/pertert_l/normalized_tendon_force	/forceset/piri_l/activation	/forceset/piri_l/normalized_tendon_force	/forceset/popli_l/activation	/forceset/popli_l/normalized_tendon_force	/forceset/psoas_l/activation	/forceset/psoas_l/normalized_tendon_force	/forceset/quadfem_l/activation	/forceset/quadfem_l/normalized_tendon_force	/forceset/recabd_l/activation	/forceset/recabd_l/normalized_tendon_force	/forceset/recfem_l/activation	/forceset/recfem_l/normalized_tendon_force	/forceset/sart_l/activation	/forceset/sart_l/normalized_tendon_force	/forceset/semimem_l/activation	/forceset/semimem_l/normalized_tendon_force	/forceset/semiten_l/activation	/forceset/semiten_l/normalized_tendon_force	/forceset/soleus_l/activation	/forceset/soleus_l/normalized_tendon_force	/forceset/tfl_l/activation	/forceset/tfl_l/normalized_tendon_force	/forceset/tibant_l/activation	/forceset/tibant_l/normalized_tendon_force	/forceset/tibpost_l/activation	/forceset/tibpost_l/normalized_tendon_force	/forceset/tricox_l/activation	/forceset/tricox_l/normalized_tendon_force	/forceset/vasint_l/activation	/forceset/vasint_l/normalized_tendon_force	/forceset/vaslat_l/activation	/forceset/vaslat_l/normalized_tendon_force	/forceset/vasmed_l/activation	/forceset/vasmed_l/normalized_tendon_force	/forceset/shoulder_flexionAct_r/activation	/forceset/shoulder_adductionAct_r/activation	/forceset/shoulder_rotationAct_r/activation	/forceset/elbow_flexionAct_r/activation	/forceset/shoulder_flexionAct_l/activation	/forceset/shoulder_adductionAct_l/activation	/forceset/shoulder_rotationAct_l/activation	/forceset/elbow_flexionAct_l/activation	/forceset/addbrev_r	/forceset/addlong_r	/forceset/addmagMid_r	/forceset/bflh_r	/forceset/bfsh_r	/forceset/edl_r	/forceset/ehl_r	/forceset/ercspn_r	/forceset/extobl_r	/forceset/fdb_r	/forceset/fdl_r	/forceset/fhl_r	/forceset/gaslat_r	/forceset/gasmed_r	/forceset/glmax2_r	/forceset/glmed2_r	/forceset/glmin2_r	/forceset/grac_r	/forceset/iliacus_r	/forceset/intobl_r	/forceset/obtext_r	/forceset/pect_r	/forceset/perbrev_r	/forceset/perlong_r	/forceset/pertert_r	/forceset/piri_r	/forceset/popli_r	/forceset/psoas_r	/forceset/quadfem_r	/forceset/recabd_r	/forceset/recfem_r	/forceset/sart_r	/forceset/semimem_r	/forceset/semiten_r	/forceset/soleus_r	/forceset/tfl_r	/forceset/tibant_r	/forceset/tibpost_r	/forceset/tricox_r	/forceset/vasint_r	/forceset/vaslat_r	/forceset/vasmed_r	/forceset/addbrev_l	/forceset/addlong_l	/forceset/addmagMid_l	/forceset/bflh_l	/forceset/bfsh_l	/forceset/edl_l	/forceset/ehl_l	/forceset/ercspn_l	/forceset/extobl_l	/forceset/fdb_l	/forceset/fdl_l	/forceset/fhl_l	/forceset/gaslat_l	/forceset/gasmed_l	/forceset/glmax2_l	/forceset/glmed2_l	/forceset/glmin2_l	/forceset/grac_l	/forceset/iliacus_l	/forceset/intobl_l	/forceset/obtext_l	/forceset/pect_l	/forceset/perbrev_l	/forceset/perlong_l	/forceset/pertert_l	/forceset/piri_l	/forceset/popli_l	/forceset/psoas_l	/forceset/quadfem_l	/forceset/recabd_l	/forceset/recfem_l	/forceset/sart_l	/forceset/semimem_l	/forceset/semiten_l	/forceset/soleus_l	/forceset/tfl_l	/forceset/tibant_l	/forceset/tibpost_l	/forceset/tricox_l	/forceset/vasint_l	/forceset/vaslat_l	/forceset/vasmed_l	/forceset/shoulder_flexionAct_r	/forceset/shoulder_adductionAct_r	/forceset/shoulder_rotationAct_r	/forceset/elbow_flexionAct_r	/forceset/shoulder_flexionAct_l	/forceset/shoulder_adductionAct_l	/forceset/shoulder_rotationAct_l	/forceset/elbow_flexionAct_l	lambda_cid33_p0	lambda_cid34_p0	/forceset/addbrev_r/implicitderiv_normalized_tendon_force	/forceset/addlong_r/implicitderiv_normalized_tendon_force	/forceset/addmagMid_r/implicitderiv_normalized_tendon_force	/forceset/bflh_r/implicitderiv_normalized_tendon_force	/forceset/bfsh_r/implicitderiv_normalized_tendon_force	/forceset/edl_r/implicitderiv_normalized_tendon_force	/forceset/ehl_r/implicitderiv_normalized_tendon_force	/forceset/ercspn_r/implicitderiv_normalized_tendon_force	/forceset/extobl_r/implicitderiv_normalized_tendon_force	/forceset/fdb_r/implicitderiv_normalized_tendon_force	/forceset/fdl_r/implicitderiv_normalized_tendon_force	/forceset/fhl_r/implicitderiv_normalized_tendon_force	/forceset/gaslat_r/implicitderiv_normalized_tendon_force	/forceset/gasmed_r/implicitderiv_normalized_tendon_force	/forceset/glmax2_r/implicitderiv_normalized_tendon_force	/forceset/glmed2_r/implicitderiv_normalized_tendon_force	/forceset/glmin2_r/implicitderiv_normalized_tendon_force	/forceset/grac_r/implicitderiv_normalized_tendon_force	/forceset/iliacus_r/implicitderiv_normalized_tendon_force	/forceset/intobl_r/implicitderiv_normalized_tendon_force	/forceset/obtext_r/implicitderiv_normalized_tendon_force	/forceset/pect_r/implicitderiv_normalized_tendon_force	/forceset/perbrev_r/implicitderiv_normalized_tendon_force	/forceset/perlong_r/implicitderiv_normalized_tendon_force	/forceset/pertert_r/implicitderiv_normalized_tendon_force	/forceset/piri_r/implicitderiv_normalized_tendon_force	/forceset/popli_r/implicitderiv_normalized_tendon_force	/forceset/psoas_r/implicitderiv_normalized_tendon_force	/forceset/quadfem_r/implicitderiv_normalized_tendon_force	/forceset/recabd_r/implicitderiv_normalized_tendon_force	/forceset/recfem_r/implicitderiv_normalized_tendon_force	/forceset/sart_r/implicitderiv_normalized_tendon_force	/forceset/semimem_r/implicitderiv_normalized_tendon_force	/forceset/semiten_r/implicitderiv_normalized_tendon_force	/forceset/soleus_r/implicitderiv_normalized_tendon_force	/forceset/tfl_r/implicitderiv_normalized_tendon_force	/forceset/tibant_r/implicitderiv_normalized_tendon_force	/forceset/tibpost_r/implicitderiv_normalized_tendon_force	/forceset/tricox_r/implicitderiv_normalized_tendon_force	/forceset/vasint_r/implicitderiv_normalized_tendon_force	/forceset/vaslat_r/implicitderiv_normalized_tendon_force	/forceset/vasmed_r/implicitderiv_normalized_tendon_force	/forceset/addbrev_l/implicitderiv_normalized_tendon_force	/forceset/addlong_l/implicitderiv_normalized_tendon_force	/forceset/addmagMid_l/implicitderiv_normalized_tendon_force	/forceset/bflh_l/implicitderiv_normalized_tendon_force	/forceset/bfsh_l/implicitderiv_normalized_tendon_force	/forceset/edl_l/implicitderiv_normalized_tendon_force	/forceset/ehl_l/implicitderiv_normalized_tendon_force	/forceset/ercspn_l/implicitderiv_normalized_tendon_force	/forceset/extobl_l/implicitderiv_normalized_tendon_force	/forceset/fdb_l/implicitderiv_normalized_tendon_force	/forceset/fdl_l/implicitderiv_normalized_tendon_force	/forceset/fhl_l/implicitderiv_normalized_tendon_force	/forceset/gaslat_l/implicitderiv_normalized_tendon_force	/forceset/gasmed_l/implicitderiv_normalized_tendon_force	/forceset/glmax2_l/implicitderiv_normalized_tendon_force	/forceset/glmed2_l/implicitderiv_normalized_tendon_force	/forceset/glmin2_l/implicitderiv_normalized_tendon_force	/forceset/grac_l/implicitderiv_normalized_tendon_force	/forceset/iliacus_l/implicitderiv_normalized_tendon_force	/forceset/intobl_l/implicitderiv_normalized_tendon_force	/forceset/obtext_l/implicitderiv_normalized_tendon_force	/forceset/pect_l/implicitderiv_normalized_tendon_force	/forceset/perbrev_l/implicitderiv_normalized_tendon_force	/forceset/perlong_l/implicitderiv_normalized_tendon_force	/forceset/pertert_l/implicitderiv_normalized_tendon_force	/forceset/piri_l/implicitderiv_normalized_tendon_force	/forceset/popli_l/implicitderiv_normalized_tendon_force	/forceset/psoas_l/implicitderiv_normalized_tendon_force	/forceset/quadfem_l/implicitderiv_normalized_tendon_force	/forceset/recabd_l/implicitderiv_normalized_tendon_force	/forceset/recfem_l/implicitderiv_normalized_tendon_force	/forceset/sart_l/implicitderiv_normalized_tendon_force	/forceset/semimem_l/implicitderiv_normalized_tendon_force	/forceset/semiten_l/implicitderiv_normalized_tendon_force	/forceset/soleus_l/implicitderiv_normalized_tendon_force	/forceset/tfl_l/implicitderiv_normalized_tendon_force	/forceset/tibant_l/implicitderiv_normalized_tendon_force	/forceset/tibpost_l/implicitderiv_normalized_tendon_force	/forceset/tricox_l/implicitderiv_normalized_tendon_force	/forceset/vasint_l/implicitderiv_normalized_tendon_force	/forceset/vaslat_l/implicitderiv_normalized_tendon_force	/forceset/vasmed_l/implicitderiv_normalized_tendon_force	gamma_cid33_p0	gamma_cid34_p0
0	-0.06392958798384897	0.0241481478062712	0.1128006187627798	0.1646499195284466	0.8978140005804988	-0.008184275419923732	-0.2357800308472364	0.01835032570662922	-0.02616592081283957	0.5043250196824263	-0.03852995094470241	0.08956294726498731	-0.003094954615190814	-0.05287529621648281	-0.08686723940415995	0.1900577496482941	0.03541143376117097	-0.1900577496483184	-0.03541143376113853	-0.3973357485776578	-0.01848625433970685	0.02299981833146805	0.1405980650002016	-0.1666128434409022	-0.01975249910282725	0.2195882602447329	0.0900340828487925	0.5500969582470147	0.9322975775266991	0.09751001217883092	0.1360019111350671	0.5414286469990736	0.00393307885423732	0.07817275608555577	-0.4538057965660934	0.3933519772252881	1.723188191986309	-0.05505579878722689	0.02437424936565702	-0.9308066232666933	-1.107682595580087	-1.044284466827345	-0.1408528727410157	0.3177573713191513	-2.310905546925332	0.5026291674014829	0.7340315195164527	-0.6147666447157459	1.828278504283868	1.415587967258485	-1.828278504283868	-1.415587967258484	-0.416732234310111	-0.1494808334861536	0.08950150192189375	-0.3411242587871913	0.09951393468254802	-0.3348395042405761	-2.096423343539529	-0.01103052689684786	-0.1822432449873365	0.3567224913332177	1.478103210952351	-0.4649495833086612	5.686388263620351	0.2084752907906479	0.05234334123037308	0.05905278362150731	0.05144396600462555	0.05643140162259552	0.03013194820957479	0.02776850575515441	0.05919777576716181	0.07345080340233208	0.04321915680149824	0.07535016448466132	0.2235310017781711	0.2178893744627526	0.1477997782328168	0.15472337253419	0.1689129713045226	0.1475970525581754	0.001612251596029889	0.03453076261273397	0.001523720554118942	0.1233139128267677	0.001200945714536807	0.04151265704225644	0.001076690495370677	0.01086988708235721	0.009402375631214091	0.02960515099034473	0.007220944813754669	0.01860548913141371	0.003192213347062346	0.01481005030256734	0.001432108025863394	0.03029232657488891	0.003504361149604584	0.02195670756169665	0.03357604968194775	0.05200248841504513	0.007737731248456164	0.01328201471637662	0.03055573557847637	0.04392784040035372	0.07891147498652311	0.06565514418767106	0.03135938206404015	0.03398526190487323	0.07038963266322894	0.09907194707650659	0.06747739319474227	0.09086536256865808	0.1784401904084067	0.1592923170418902	0.02493913086412013	0.04225409767621179	0.1064719282477599	0.1194999066328422	0.00738611156809711	0.02088236393479455	0.09629631746200581	0.07935133429559796	0.001026858353026651	0.01924381630543888	0.001021142338759672	0.01785726369445636	0.01565082715849719	0.04340907757404407	0.05396721115602642	0.04829067020376916	0.02916357441786057	0.04288063305750273	0.001016542635228265	0.007064533075909982	0.004841097176926834	0.01228489723433292	0.07153313049229222	0.09336590114371332	0.001162167492931259	0.1193740381269407	0.06238311478077372	0.09855708738944571	0.001035913739517179	0.006893534960071833	0.001017024074969573	0.004314839117664722	0.001027078095248253	0.005933571802402979	0.001022931390985502	0.03099360666377318	0.00102352637252786	0.0430383978917483	0.001003611689121668	0.005433729151549127	0.001010407490053254	0.003538421252749872	0.1604069526462933	0.1616646858276951	0.001265472131144362	0.02423265809162712	0.001261293969162084	0.01378346066893258	0.02426846569924118	0.02675706210402886	0.001009970266736803	0.02181735078194719	0.005939912680603432	0.1874273140357041	0.05720450753024081	0.08258098821508966	0.1834217234663811	0.1340912925465112	0.4867563781470782	0.3320128949853413	0.4875625381614933	0.3017404748654081	0.00100198296353361	0.004296604905077748	0.001020819035538936	0.01062453400896332	0.3790157161881977	0.2969318658218171	0.001035829021606506	0.02053938284538812	0.3947391462526438	0.4099654035343693	0.001010553943731203	0.01601111442194491	0.001046725141274755	0.01071111853495982	0.001063954541499207	0.01254742182756227	0.279092599629614	0.2683566325229316	0.3550609307865578	0.3270630392583745	0.001094980207446535	0.009035252079232165	0.001021033145310161	0.002034662285063377	0.2428907238854092	0.2035712813084237	0.006673497346100996	0.02580200639382936	0.001012930036676087	0.004190736877735422	0.001016891219747542	0.01860059116988397	0.1218825353628278	0.1588009341027459	0.1113577439629014	0.1366010787742793	0.001020731228532355	0.0006434531229494039	0.001022769276824647	0.007108270245117188	0.3629603993170004	0.216694199509656	0.5694542075498622	0.6082774912089608	0.001008148042456298	0.01396890487295544	0.03945341486393732	0.1509045518994964	0.001010654799309666	0.0376082473133378	0.001010341483766855	0.009006789895205924	0.001004067073353016	0.005662311909827251	0.001007637987437909	0.007638794521809837	-0.01659281481766619	0.02048442167128387	-0.007146109644377681	0.002880976093319904	-0.04662126701951245	-0.006645187550970186	0.001395926989841872	0.005083564662263397	0.05016972151665774	0.0308657344816676	0.03450880075572182	0.05482729075412508	0.01828941842760561	0.2651468535596524	0.154660935099448	0.1500271708446383	0.00123835442589807	0.001540834208125471	0.001168176724181598	0.001065181100175236	0.001039798716300932	0.001024996571973073	0.00583386911384167	0.001040663337288169	0.001059392546439977	0.03200716023996976	0.001146429175404807	0.001165163401364479	0.03769736695220868	0.03173298485842705	0.1155578410730607	0.1275131869079887	0.2275304904897083	0.001086066180756521	0.07268005733296923	0.001092512590362854	0.02594517006620966	0.001036622354476354	0.001022208806421515	0.001170525057554009	0.06424780430183456	0.04143485203088781	0.001017632910343719	0.001076207628899743	0.02669121626006044	0.001107416288770818	0.001160822685986081	0.00105727600483182	0.001026908783026614	0.001042981155329206	0.001033099156466528	0.001033552119853419	0.001004885485879798	0.001014575230109317	0.1841557790035422	0.00101297029695058	0.001024581366296705	0.02336346804368156	0.001013492270679713	0.0116490590239976	0.06303301121957225	0.2286527471385541	0.4790551722075286	0.4659831088452967	0.001002443081916321	0.001009774883396394	0.1994355693084969	0.001049555339698575	0.4037474942694065	0.001015106589141021	0.001057101956302857	0.001084490086424507	0.4535263234691443	0.4502616281211482	0.001097957742266282	0.001025445886304079	0.2705299827126207	0.01244119722642335	0.001015655766884217	0.001022886619924999	0.05113412874886549	0.1151970737560866	0.001031269939990787	0.001032243269228193	0.3854583243373592	0.435265380816065	0.001007207047653873	0.02769426877180035	0.001012289720591976	0.001011566624452582	0.001004443080392091	0.001008523443970234	-0.02089147057048215	0.02120291253947223	-0.007897956846472593	0.005731752684876375	-0.05465200445594719	-0.01083223139676864	0.0008432456862973238	0.00365944993953858	-0.7181543151989542	-2.157631206435026	-0.2581624814107748	-1.194907405757698	0.08304334232225	-0.6971729256613157	-1.391030662613079	0.7731492110284396	0.3876828253773202	-0.9051238594594375	-0.01531967760037931	0.02726809140005264	0.05783730314625528	0.02615319734632986	-0.7162081816753799	-0.5571106282583945	0.1285398101278231	0.0550483972901312	-0.01375778808491505	-0.2202677539670138	-0.3314304300001644	-1.769331231849127	-2.537541853124638	-0.04012837970012941	0.9950896638326118	1.34294285873466	1.522154277775819	-1.354123976062596	-2.375462448125618	-0.4010906875480211	-3.204028357543433	0.01117707503204629	0.09259059761622855	-0.9050000295349612	0.06925774170927246	0.5530440862323569	-0.04529294485857976	-0.09424612440138747	-1.71945412805988	0.1117242778430111	-2.423179566094508	0.03873703448106509	0.0268534766200374	0.0292503801409365	0.09655010939060366	0.2185439002728591	-0.001187096552654023	-0.01955067908864172	0.6737187500196588	0.07179234250151692	0.05039294192703043	-0.02423728236684669	0.06441629856835149	0.7714994309250249	0.396763305804973	1.840681999382928	-2.087639707309035	-2.3947447903651	-0.01750377236147311	-0.05547871327893747	-5.87889434474701	0.008854885919450644	0.4956330091950767	0.08890776161897478	0.03129451098348461	0.0204365811828198	4.921148837846556	2.6091228931904	0.06743011587126679	-0.05258238151634873	0.139681345011202	0.4103671448698009	0.04437122084350947	0.02481170219746207	-2.861058392326165	0.1261228292463451	-0.01224474706953066	-0.01406209714564645	-0.7404534088516598	-3.729727353390624	0.1088470306533714	-0.6681788766200741	-0.08157571872266407	0.043345859171365	0.02971486479097779	0.03474037341292316	6.227760498316073e-13	-1.374893019178265e-12
0.01	-0.062447217821149	0.01930372017378013	0.1154083246388983	0.1821196876381106	0.8974482976734258	-0.007805469838788949	-0.2448942591776705	0.007150293085881417	-0.03688028029060591	0.5021051187519898	-0.03366702187802905	0.06432730124637731	0.001821301220963244	-0.0450556260680202	-0.09185495059420251	0.2102329282986329	0.05407541201746183	-0.2102329282985997	-0.05407541201735267	-0.401840361871514	-0.02021095873507008	0.02370770387518314	0.1356166322844435	-0.1654858252661165	-0.02320284596078491	0.1960534246321315	0.07880668967062003	0.5491831722902298	0.9356650682079244	0.1095069938400633	0.1179241038264615	0.6002801755485221	0.008321235985766328	0.21807054344337	-0.5126139493520191	0.1311373549076518	1.768954012128355	-0.01775394916535244	0.05025305708027889	-0.8738355730834039	-1.125606741759451	-1.092415626351152	-0.31222928288558	0.6318321455156151	-2.689274465957316	0.476325868461699	0.8288635613940373	-0.3858300967522036	2.236898710867101	2.266464509468632	-2.236898710867115	-2.266464509468594	-0.4721834862583878	-0.1957319832766433	0.05525492214094539	-0.6452245922004547	0.1292531357968729	-0.353075565264701	-2.610240506431539	-2.086230602191663	-0.02117605488377112	0.2965837139347676	0.8983941980252038	-2.91387362191591	6.063353523522592	0.5497477806153228	0.05309840197606343	0.05788482181800013	0.04278480354002773	0.04702015769720517	0.03930132441229602	0.03300677940136015	0.0581883463606254	0.06657717962697524	0.02962247721654437	0.06229935698989323	0.2449893818983846	0.2356804080269629	0.1602183174554246	0.1730654179043883	0.1583565817292937	0.1374035267659023	0.001715204756801066	0.03440879604180917	0.001512889088762811	0.1238302129447439	0.001177020502425173	0.0424768436823058	0.00106779013608506	0.01109643858189474	0.005352392758065841	0.0219921379336019	0.004210941430280281	0.01212367379739078	0.008641168077798014	0.01930446694505909	0.001236314433139989	0.03112111003810091	0.002304217822968302	0.02213175151798823	0.03343977690742616	0.05037222585176893	0.004524292328729393	0.01075050354611461	0.01674545066987701	0.03044865514035288	0.06718914297982724	0.04910830858327691	0.03078688667735912	0.03284338144196625	0.08782253817987537	0.09476996916941823	0.0846716274578327	0.09403755934068177	0.1978686355863108	0.1810770406636273	0.01366155202574553	0.03115115351641024	0.08423262509888979	0.09291901922860406	0.004323534053985108	0.0179033156104722	0.07980566963624952	0.05951376057395191	0.001030314616706273	0.01930802087576042	0.001022419986216996	0.01903039287401895	0.008692577293119464	0.03660712513280462	0.05668233752528282	0.04686220940362232	0.03399953623636911	0.04576573851305445	0.001016587702851541	0.005797286234913817	0.002999107168268971	0.01140755601092097	0.07292275451422521	0.09876051468524898	0.001130667343002376	0.1218408614011284	0.03740054379602713	0.07986067206685449	0.008390821454599353	0.01380231960628071	0.006592560011921162	0.008532749432281208	0.006858500533565938	0.0107181509347559	0.001030453445777141	0.03239330085035811	0.007155719956667268	0.05097946161287752	0.001004060160368931	0.005595623205096266	0.001011896506304416	0.003310390585150581	0.1730408742250895	0.1679688360767763	0.001140873883002706	0.02477311828641407	0.001143416400387596	0.01407586237770946	0.02497532649655641	0.02760061084560404	0.001010961019401541	0.02253775484268363	0.01406684949278855	0.1963350148171296	0.06390065969418493	0.08678734120887224	0.2035082279864166	0.1518794121558041	0.4793499952571551	0.3075104869664481	0.475132339665392	0.2744150837290575	0.001002027065578678	0.00421361413537824	0.001014472248567839	0.009892969814603738	0.3033433146190495	0.2377673017126639	0.001040566626788115	0.02063476949336695	0.3967025745021376	0.4128582849175993	0.001012600885277781	0.01691762143128487	0.001048061343303345	0.01092484887958849	0.001070541728971408	0.01280822097708579	0.3376702287654622	0.3112164017160443	0.3833325751221444	0.3487664452848434	0.001089739365052176	0.009703663982286424	0.001021362803512471	0.001514865730580621	0.2526932982608667	0.2026184665172724	0.01308956368896533	0.03254035732498004	0.001013186978896657	0.004209715418394096	0.00101936670155438	0.01874883649335653	0.08704446553536423	0.1293647309693173	0.1126378318250437	0.137145719038044	0.001025346356031386	0.0005053414868980993	0.001026283774863222	0.006944564191946206	0.366930891566016	0.2069296524587857	0.5211237598769708	0.5688286882133557	0.001007082575867191	0.0151919288559832	0.03093351111682313	0.1441813462221695	0.001010530854292333	0.03668326720440466	0.001009960739194958	0.009440793473645633	0.001003868098795086	0.005971238793586207	0.001007347689298039	0.007984111645424289	-0.01767635810555776	0.02130654556320323	-0.007924710236798922	0.003297441630243117	-0.05336120446867167	-0.01134282735977772	0.0004510828888661574	0.001300089290563437	0.05733812586834838	0.03344593358405349	0.06326157201214586	0.05872090787392046	0.009676652476929559	0.2995534759803223	0.2015623548724185	0.1339958546106374	0.002316925936078707	0.001468390974161606	0.001138506496732809	0.001052894010065899	0.001026739687336081	0.001017106847323769	0.02169716120527086	0.001025212660073018	0.001034586736731564	0.03436899263330583	0.001085075762648404	0.001088547835205317	0.06378514733198468	0.02875485267139886	0.1065129247005136	0.08886799855075563	0.2324194007646883	0.001105815256696393	0.03691120610279511	0.001061918379333034	0.08354756679706349	0.001031618428635821	0.00102505342102961	0.001109075300398989	0.0564153436284785	0.03797192539547966	0.001015789954054185	0.001046845474266194	0.1152793972407624	0.001089789892118711	0.0111905127496042	0.02895153850552412	0.02214144223422607	0.02312303304104703	0.001042667416808004	0.0242724263643939	0.00100422345994757	0.001012490821863827	0.2013202297564588	0.001009528234421279	0.001017321340043492	0.02782684159877185	0.001010722826113342	0.03229280358541466	0.08034389295012218	0.2447377364045565	0.4473992064598958	0.4293587196006345	0.001001759809036871	0.001006252653173317	0.1002827297419587	0.001042064270422177	0.3983680739025778	0.001014413498197466	0.001042979588446538	0.001071398108815096	0.4499488707969269	0.4350863442821093	0.001072713734316028	0.00101854152410823	0.2706255401690221	0.02639604276602334	0.001011591820460276	0.001021144684843039	0.02607457285110392	0.113842298683635	0.001029201594976226	0.001027994004898327	0.366005155781403	0.3804636505741486	0.001004930280927375	0.01524286839033761	0.001008804576780853	0.001007870528033336	0.001002999350944344	0.00100579517980335	-0.01618781142150994	0.0222115758741077	-0.008724713541481161	0.001766458323460063	-0.05906850192801093	-0.01644894393899258	-0.0008074914500547607	-0.004370874600316708	-1.131720902143898	-1.832803799006594	0.0364193604251369	-0.6792506351702067	0.8932242083280231	-0.6360806271537458	-1.203375121474558	2.646919195008124	3.056586627834566	-1.114730976807454	-0.005705961664937034	0.06097382591587874	0.117407770387802	0.01652100855596639	-0.7230316369474359	-0.6406249754778273	0.7126531604474606	0.1001853467556524	0.05120760509457136	-0.1033208208149837	-0.1814347712383952	-0.983687032592186	-0.8761191475640424	-0.1679992564812278	-1.338909193756862	-0.5184990441864674	2.552566954157259	-0.8675990320488993	-2.859133730354483	-0.2099588804378801	-0.8604400033689592	0.00329792268972285	0.1341972049591334	-0.4863723457406471	-0.3313149493862106	0.06419135273402703	-0.1664822687705743	-0.06627468840091334	2.659825432672562	0.3545243101452824	-1.3691687513862	1.253110587794193	0.7670027621739413	0.8662495585179546	0.1603929150031202	1.263081923266681	0.02424396464018475	-0.02581919407856277	0.5760936923901059	0.04721116882026078	0.02130369050741128	0.1789338506952632	0.07755631376094452	0.9899510969402036	0.4762836783217478	1.723638630723206	-2.806232365276358	-3.059229859466695	-0.002702043254259625	-0.07907675905045895	-6.052203877416143	0.007202343441672837	0.08154413157741415	0.09205414415334222	0.01478305534127336	0.02792738300533005	3.495969480505116	1.672227391415839	0.06708269480754167	-0.04842648329160287	-0.3657137415011765	0.8952008373611363	-0.02005482147028204	0.009474341519105303	-2.90524314054299	-0.01352710996365156	-0.01552160358627879	-0.01868177584568611	-1.206420750945224	-4.137139041913402	0.1377912154641411	-0.6749305204887195	-0.09773815075673299	0.0469089048074008	0.03417746241857585	0.03723346693186485	6.251061312928411e-13	-6.566971194012084e-13
0.02	-0.05957279177441497	0.013945184430144	0.1154823289987657	0.1999927714145954	0.8974655382680222	-0.007201890473054363	-0.2528926729139259	-0.004027465392162331	-0.04789079729200964	0.4978983946342144	-0.02635323396451024	0.03671644176242541	0.006345640124544864	-0.0363188039645166	-0.09464493140835251	0.2353985535672832	0.07972586046004179	-0.2353985535672711	-0.07972586046002546	-0.4065392795387747	-0.02240633275902951	0.02416850308069797	0.1278923269994595	-0.1639605120144982	-0.02677092436638908	0.1673895155670335	0.05127382093587572	0.5492601949790676	0.9378254131858568	0.1150199176740657	0.0824592038265882	0.6622844390146015	0.01253986736855143	0.3565839329925185	-0.5566274188266551	-0.1133883260248014	1.803851325350457	0.02153290177506833	0.06932900628561617	-0.7076437044164993	-1.103227767036438	-1.103515971543304	-0.5382175101263295	0.8079291406993118	-2.785948240009288	0.4242457806709476	0.9174619104881508	-0.1752205695353142	2.826367827946067	2.812882004516061	-2.826367827946067	-2.812882004516059	-0.4555931089910345	-0.2436147592043132	0.04008423428214563	-0.889698772632182	0.179172950049589	-0.3583858137697547	-3.122238034045519	-3.272125638208859	0.01591848413746579	0.1152933506750346	0.1812916455104972	-3.942368121564925	6.31693524694679	0.1745701410418079	0.0567633752146999	0.06001815562466221	0.03923234087250023	0.04300820380227898	0.05729186887497622	0.0442052463497253	0.05938997527913287	0.06155861490436878	0.01809123932309221	0.05159777635265581	0.2706094186731897	0.2680649922268257	0.1857305685283111	0.2113723126743371	0.1454931251421099	0.1256794394654763	0.002305170730862419	0.03448399687803465	0.001471264911978595	0.1242330272195211	0.001150221087678859	0.04350896736046836	0.001057195590467492	0.01114758537332736	0.003279438380623215	0.01681177410578291	0.002679277560862416	0.007765538883119966	0.01910548114651632	0.02790930635244651	0.001130636006427718	0.03208557453795164	0.001688283083577455	0.02302968017871789	0.03447905763914096	0.04998535075629811	0.002860830768806397	0.009522059948581072	0.009318822564071917	0.02311047549835406	0.07202893551915514	0.04604688364060299	0.02907296591023281	0.03103024590337685	0.09344866190605733	0.08262528423112668	0.07707248668877077	0.08429547088788868	0.2114847469790101	0.2046991862768537	0.007708928025832764	0.02487943351211857	0.05515781773368195	0.06394885807307761	0.002753319817561336	0.01637838826239795	0.09486438869851664	0.06020346189806236	0.001029538856984409	0.01934245646522701	0.001024481478850227	0.02038444712671574	0.00505938504968072	0.03306199291847459	0.05459963412771161	0.04213707026309876	0.03489429430866289	0.04496874706936858	0.001015688304763769	0.004568370791790302	0.00205504575939779	0.01125835210399129	0.1115040714380651	0.1437913817233612	0.001106104156128802	0.1259222029926178	0.02794211260475253	0.07011240730220826	0.02557786809680265	0.03015756057662759	0.01968315145138054	0.01866037787851264	0.02053637778494502	0.02203024521651566	0.001038998945215631	0.03374154870437224	0.0215344330372583	0.06616829794266112	0.001003953102509598	0.005732169591347375	0.001011597932326058	0.003026762578167375	0.1872249217366018	0.1729662075273926	0.001076843499944127	0.02539511091531913	0.001080838390775815	0.01447386029266275	0.02747284278551138	0.03005547551944643	0.001010070747999284	0.02332631306234953	0.02808305954680634	0.2068245434061071	0.0752247809753594	0.09274218948891992	0.2216993999867259	0.168697999325915	0.4644409535019109	0.276020438303691	0.4551502024143472	0.240777949224872	0.001001707295272418	0.004170410806501543	0.001009538354439432	0.009278146158690501	0.2144715325769557	0.1739240802663066	0.001039187197468059	0.0206230277090734	0.396311173223456	0.4115683034484658	0.001013277136638378	0.01784540738221132	0.00104166496568632	0.01107340958952305	0.001067285533830968	0.01303005217303786	0.3733648362350281	0.3351793117276525	0.3971378006792954	0.3593209686730006	0.001074493325735125	0.01039351457682204	0.001018073735972523	0.001125141540936313	0.2589676384841748	0.1955476177132093	0.02307193983090887	0.04286397906158684	0.001011282421192913	0.004200054272984803	0.001019732490268361	0.01888281764722384	0.05470226815802353	0.1031148531679623	0.1128188658450024	0.1364038899056111	0.001026618167006334	0.0003301405822525178	0.001025914579017132	0.006734581480953835	0.3632419902562137	0.1926864894983948	0.4699667972602004	0.5259925944469814	0.001005411153987631	0.01676539817246183	0.02039816119693769	0.1374365762568321	0.001008725480091085	0.03576712734379012	0.001007921497783339	0.010014048957171	0.00100304643213687	0.006388000167354448	0.001005837799098916	0.008441672172883942	-0.01490176643554024	0.0222530290836002	-0.008735414897611685	0.0007927339016069682	-0.05855218193310093	-0.01665318232419621	-0.0009643565690273466	-0.005314618859906798	0.06450653022003464	0.03602613268643674	0.0920143432685795	0.06261452499371464	0.001063886526251063	0.3339600984009923	0.2484637746453851	0.1179645383766321	0.003395497446251336	0.001395947740197831	0.0011088362692842	0.001040606919958333	0.001013680658354845	0.00100921712265346	0.03756045329670882	0.001009761982831966	0.001009780926998812	0.03673082502664014	0.00102372234988532	0.001011932269057029	0.0898729277117505	0.02577672048436774	0.09746800832796018	0.05022281019352579	0.2373083110396724	0.001125564332633349	0.001142354872624988	0.001031324168325237	0.1411499635279154	0.001026614502807273	0.001027898035643588	0.001047625543245978	0.04858288295512356	0.03450899876007201	0.001013946997732659	0.001017483319632639	0.203867578221468	0.001072163495468321	0.02122020281322151	0.05684580100621774	0.04325597568542316	0.0452030849267649	0.001052235677123171	0.04751130060889873	0.001003561434004542	0.001010406413615832	0.2184846805093761	0.001006086171892395	0.001010061313790971	0.03229021515386443	0.001007953381535099	0.05293654814683164	0.09765477468067185	0.2608227256705588	0.4157432407122631	0.3927343303559724	0.001001076536161909	0.001002730422956527	0.00112989017541924	0.001034573201137315	0.392988653535747	0.001013720407240991	0.001028857220589163	0.001058306131201982	0.4463714181247113	0.4199110604430706	0.001047469726364828	0.001011637161915913	0.2707210976254238	0.04035088830563374	0.001007527874038441	0.001019402749766606	0.001015016953357208	0.1124875236111845	0.001027133249959462	0.001023744740565654	0.3465519872254462	0.3256619203322316	0.001002653514203671	0.002791468008875209	0.001005319432977289	0.001004174431613665	0.001001555621495679	0.001003066915635895	-0.01148415227253807	0.02322023920874345	-0.009551470236489662	-0.00219883603795612	-0.06348499940007533	-0.02206565648121664	-0.002458228586407002	-0.01240119914017142	-2.066266010494133	-1.55551021321538	0.4020966406571049	-0.1150493996575772	1.275082002737782	-0.3261611151080361	-0.9211852910897622	3.691859338161823	4.380652705330182	-1.211236161122679	0.02411380385028271	0.004570922762703659	0.07142471076614892	-0.008927744279355582	-0.2296783359037844	-0.1323745443208882	0.9506243630477185	0.08218460460402292	0.1308191528104213	0.02840973960346153	-0.07081691538633322	-0.5411301084119272	0.1595402792667118	-0.1743793948232497	-0.5734517424175694	-1.23991418622232	1.889638676083066	-0.3878791449657975	-2.853317198386645	-0.1102664924095298	0.9014266517666628	0.005223282145254363	0.1287756122240624	-0.2536359841725744	-0.5900779263642824	-0.1833752936078759	-0.03762666529680999	0.05138133890261314	6.207796571269307	0.4346279412767823	-0.6335494545280516	1.928028299308637	1.208797102937695	1.334753410020891	0.08626084277062389	1.668098421922654	-0.006256630068927718	-0.03067014697217355	0.4123629903308382	0.08809882932504001	0.07151218316241155	0.2980259042143572	0.07804713050951857	1.087864992434836	0.7464623630575551	1.646775511546058	-3.485167836079088	-3.657093463926911	-0.009546284194389274	-0.03213060560150753	-6.814625812247302	-0.01257080058322941	-0.3409395612712333	0.09316354984689595	0.01826058401981088	0.01264299043747735	1.141777001546481	0.3793463655299088	0.07171785417540974	-0.02656790855424884	-1.083925457570261	1.127421306015078	0.03864328361233083	0.02195887492795288	-2.22379332594815	-0.1311710499912598	-0.01966260079506515	-0.02331742872119772	-1.63617659074972	-4.407185507545756	0.1789360973419225	-0.6724917342240205	-0.07980766911387359	0.07119624018865432	0.05128176279292716	0.05718905418192267	6.274362127540748e-13	6.14987803758482e-14
0.03	-0.05519672219215104	0.008010038217642046	0.1135509479183312	0.2181569949907401	0.8978972847343187	-0.006475343605040108	-0.2587626811847947	-0.0151080756931633	-0.05859881982271936	0.4905959310452521	-0.01809261607389196	0.009035766133773713	0.01008928900558263	-0.02647631872653033	-0.09577946611224064	0.2673475477818771	0.1069445901867888	-0.2673475477818442	-0.1069445901866965	-0.4105850328907831	-0.02510405460559495	0.02456062971750878	0.1180866961637433	-0.1617826003565117	-0.03033860412158773	0.1336970020510932	0.02270081268796604	0.5488312861487168	0.9374473470877891	0.1127444723899814	0.05123383920132086	0.7257682972608663	0.01399661919675009	0.5102770475932636	-0.6358895617675292	-0.2725005746884948	1.825354930979087	0.06510749038658262	0.07653669479907028	-0.4392288508143604	-1.119208208587779	-1.041378886136194	-0.9083674337381576	0.8548560734461282	-2.728756799087727	0.3260361815003542	1.054608253488716	-0.05237488016489211	3.585326984012814	2.608840511693427	-3.585326984012809	-2.608840511693376	-0.3390595909407794	-0.2940175356947116	0.03946743348278603	-1.062470110391341	0.2563718422237391	-0.353836502917599	-3.615060232981954	-2.542907481417547	-0.1180449264916444	-0.1961259175044722	-0.6342937503509078	-2.371568341165527	6.309565850836912	0.1811539551240074	0.0526439612362687	0.05725867968215464	0.03341420273164711	0.03914333188674742	0.06796096438808751	0.05070751659151797	0.05939462513110565	0.05854385099985758	0.009954707959040746	0.04427559534413797	0.2987871313430396	0.3017809567575989	0.2166647212998838	0.2472464742658848	0.1290678383444033	0.1115727183730951	0.002536986038972506	0.03398876559115926	0.001440400315262917	0.1243745088999449	0.001125336016703522	0.04387349910443825	0.001046838054578709	0.0109754164044931	0.00217198773538698	0.01448838658823167	0.001862297648309703	0.006451517193875684	0.02979742002646054	0.03628030922825617	0.008220743335387762	0.03966920610918739	0.008727876647781881	0.03319256338076779	0.03229097600564494	0.04766165282695824	0.001963403076419066	0.00900868512334632	0.005298500121932197	0.01872164671446698	0.06949228965642851	0.04243937156325474	0.02487516223142706	0.02765578756741563	0.1064807642158582	0.08972909178196034	0.07576020945812796	0.08013410282158755	0.2285786032267264	0.2247902994509808	0.004504753234457435	0.0212429133829964	0.03066290991570581	0.04174909764714718	0.001909329820432842	0.01556938769710732	0.09873774332531159	0.05779607914511908	0.001030180634801614	0.01933763033246678	0.001024997531751312	0.02160770641595365	0.003103073073898648	0.03124001191281736	0.05410167024774892	0.0380544880953677	0.03651197134253296	0.04484123983257202	0.001013518699044441	0.004372047688948225	0.001550092248189393	0.01163892466810755	0.1585011694938273	0.1964754041734268	0.001085548906632575	0.1289887524587925	0.02222925501864458	0.06290561310787375	0.04590782690527515	0.04922876697335728	0.03588294699118431	0.03110691571784186	0.03743997694308587	0.0357173749528573	0.01216313780497987	0.04643985488904444	0.05551047996717638	0.09603791964380654	0.001004454860535657	0.005866234984822974	0.001014558078386486	0.002697815208098434	0.2007169692609649	0.1749120755758059	0.001042279489298933	0.02614566577300742	0.001046266280028246	0.01505450439641326	0.03124063687525477	0.03382501576248167	0.001010466438687794	0.02416629546781379	0.04287938477823237	0.2173420943073744	0.09264754639027016	0.1019193027064676	0.2363744772903441	0.1846219685108109	0.4408157046227163	0.2383879038201022	0.4266825578063388	0.2019198779958135	0.001001428276293584	0.004173765994410147	0.001006211918239529	0.008789633527887959	0.1339725834074234	0.1125303862664133	0.003283953086335278	0.02259984613370584	0.3911085845038718	0.4044286500066516	0.00903466136981625	0.02792210534234763	0.001037102059617474	0.01124171872200322	0.001071663142320078	0.01324519686097741	0.3826237316557293	0.3337706669980428	0.3940333053173956	0.3557353606480315	0.001062635272093874	0.01110101351686065	0.001015978154313892	0.0008943664876131912	0.2600262838058112	0.1810736287799283	0.03529875384450271	0.05532779217538888	0.001009842452488026	0.004263545790581954	0.001021612630052138	0.01899667364333299	0.03033858119981949	0.08593756885840867	0.1131476654186744	0.1352956938432676	0.001700760573903587	0.0003044405677886993	0.001052005950994122	0.006498699811276967	0.3496717073691421	0.1743375715891642	0.4205082423460425	0.4810233030708292	0.001004143573348252	0.0187706464248903	0.01360374718804535	0.1322318688487381	0.001007284964538161	0.03496528030530842	0.00100601336231424	0.01076780059613537	0.001002284467025782	0.006939044744778911	0.001004426405490214	0.009044269236490099	-0.01166200419721076	0.02291615429529091	-0.009463098181018337	-0.001802202284590912	-0.06199443860936083	-0.02225462946851372	-0.0024864846469684	-0.01017304940166002	0.03289004933527818	0.01853002065044933	0.07210355369197265	0.05663050013940171	0.001055924272403137	0.3692848905796747	0.2874708856123185	0.09206389164421278	0.002257529656873709	0.001418616324038529	0.001091463523072368	0.001032207832622387	0.001010014263736997	0.001006695729274203	0.04550218403494388	0.02815755248839159	0.02902153545690516	0.02377567197916516	0.001024797244302904	0.001011214618902059	0.04557362362117013	0.01525816161915611	0.1482370879777655	0.09430676312858033	0.2773461569729351	0.001085332434083159	0.001145153701823931	0.001022293712012654	0.0711187834423561	0.001034431008118488	0.001023534953536287	0.001038405802886573	0.0576819094709117	0.04173494204935569	0.001008987950907675	0.001027571130913298	0.2507128095688461	0.001057370137247715	0.0111244410898366	0.0806461843978324	0.06384107465450986	0.06669417915558204	0.04345867389555351	0.1372492484971853	0.001006174740871054	0.00102375790858554	0.2277150805340843	0.001006483818748865	0.001010463929471127	0.03835578070979533	0.001013352905421848	0.06632446427143984	0.1318856067531084	0.2638294558556889	0.3625052530551598	0.3366047612020715	0.001001189836213769	0.001002766765699247	0.001075221782240583	0.009520665844801639	0.368227057873735	0.0314993408440894	0.001035310551936098	0.001091376715543236	0.3619508148416745	0.357963515589565	0.001052679597553936	0.001015624801930549	0.2542096032386801	0.05696538836977499	0.001009034267218896	0.001027094741368208	0.001011322935662691	0.1146059907241997	0.003567790325161119	0.001126050533228423	0.2989903707233206	0.2951040382537694	0.001002969026112427	0.008878658987463031	0.001006180432114646	0.001003903333787045	0.001001437264554886	0.00100286509117388	-0.008564523498619372	0.02333601157621976	-0.01012008382004783	-0.004079831468096521	-0.06424424665304888	-0.02800725500266898	-0.004031217573358589	-0.01324896015260489	-3.11295930690914	-1.382193625399496	-0.9206046404037289	-0.6683281161248172	0.09195173477029639	-0.3015805586079942	-0.5610346484469453	3.200066667947757	3.055357856525905	-1.598387325144756	-0.1076134408439086	0.02604944420337407	0.009459880475938279	-0.02374263853953481	-0.2253362741361231	-0.127886989785514	0.7442565041095619	1.312566203382026	1.761156196262163	-0.4771831627826519	-0.03221656227873931	-0.3448916827363793	-0.8301599983566448	-0.4878509881503635	1.742029585285878	0.3072113288582279	2.354276603857937	-0.3150383355247068	-1.650627112891047	-0.05661066427507608	-1.159264490388808	-0.004089109423643164	0.1185874788235614	-0.121721678922375	-0.22962346636888	0.1335405494378213	-0.0152638731251465	0.03869474975892706	4.620592020352067	0.1846914527930765	-0.7826326263847829	1.898686640669969	1.284754950663229	1.407136481397423	2.213270625289544	4.066197711773904	0.02321007893194377	-0.0346332288682838	-0.02382568359832282	0.07141928406902888	0.05527661177334212	0.4441277685177886	0.08929809469132842	1.009565607573731	1.090552893195155	1.515303979832558	-4.005636485506076	-4.075323741286623	0.006845737145798078	-0.05445291689408777	-5.33667997943753	0.3668349626335869	-1.108482163466472	1.779321496191336	0.01498347671261688	0.02578951546978402	-1.377079587833824	-1.090013347925169	0.07134377126507639	-0.0200877270746301	-1.783133839870951	1.34580463044659	-0.01019006965995333	0.005844793576211206	-1.209149644448196	-0.09691903981776033	0.01032683764405174	-0.02402902715600784	-2.031869100190699	-4.55394412422322	0.2247478536450747	-0.3738049179529555	-0.07906039776668884	0.08251482589660362	0.06063324640165464	0.06586785702585464	2.549474201278083e-13	1.506256791412185e-13
0.04	-0.04953430953950803	0.001117638432345702	0.1100400638121401	0.2364271008561337	0.8987735100555064	-0.005660030026552017	-0.2611346679512379	-0.02653790787231911	-0.06878418204506932	0.4800092014380012	-0.009042879775198841	-0.01743009248681538	0.01289740747161179	-0.01515517656722768	-0.09570619919009755	0.3075430126283027	0.1314622021112818	-0.3075430126282929	-0.1314622021112815	-0.4130305119481976	-0.02824844198464269	0.02498037855841896	0.1068220704740123	-0.1588338259564878	-0.03382138173768798	0.0951123996305869	-0.001592958093417097	0.5465724029235647	0.9337985078914508	0.1023757817066307	0.0336505662495955	0.7870703450019452	0.01745042108156183	0.6138525471612155	-0.7480781334204704	-0.4292889311732853	1.825027783200262	0.1104286731043316	0.08708234838038356	-0.008039403522780715	-1.173072142663414	-0.9989839098565437	-1.195070713693571	0.9657528223293728	-2.542984838407329	0.2371396974454566	1.213193294735436	0.06633975566721526	4.475661954312264	2.272658444064746	-4.475661954312264	-2.272658444064744	-0.1355382500723772	-0.332947865699887	0.04560867510208888	-1.181497743434841	0.3333454984577299	-0.3414053859499614	-4.100655814960675	-2.416278144907894	-0.3500763948224562	-0.5388612689786132	-1.437357434340717	-1.213949786864498	5.880573145909658	0.5739801523644457	0.03572653060799596	0.04227380659212669	0.02195867902150152	0.02943357882640158	0.06481902347167101	0.04737587482778869	0.05669166306532995	0.05503122587598647	0.00571401953383525	0.04002140862727759	0.3287687349485996	0.335040987584875	0.2495762261490067	0.2777030346758378	0.1083467682463497	0.09394610760663716	0.002085152160086861	0.03264266046915662	0.001436291459876956	0.1248004967212313	0.001104207015515658	0.0438577298189565	0.001037459958349654	0.01070800082150596	0.001613520757949393	0.01249830649245945	0.001451018657616293	0.005258655162237369	0.03899825064005325	0.04320804227400245	0.02492515926762823	0.05589738848012776	0.0258123560135457	0.05544077827723503	0.02496908166458082	0.04076101075455525	0.001513344246011561	0.008870558451427596	0.003247192981856641	0.01604752115606467	0.04800408160944401	0.03046133760171144	0.01759495514470026	0.02152645182491964	0.1347703232796489	0.1124222025908626	0.09406365693529266	0.08843111258284343	0.253631420408069	0.256298571256372	0.0028566039513402	0.01906639770830485	0.01691522117234833	0.0296564712933597	0.001481170192109335	0.0151446341026419	0.07039057007513172	0.04149094633137137	0.001034411395205836	0.01930266229507901	0.001023072880922529	0.0228104213669597	0.002110823571094724	0.03040833010052008	0.05795165279368854	0.03748090175199462	0.04074094877734917	0.04715289212198163	0.001009953679872419	0.003990574972224669	0.001302112753189745	0.01231147861586177	0.2028695258408187	0.2420349041627013	0.001067874843438193	0.1297362220650668	0.01432880042439739	0.05496328993336776	0.06712300796333054	0.06838076660266844	0.05365397429377893	0.04444036660647809	0.05596386423004532	0.05026225372745662	0.0379537698263545	0.07320436583201233	0.1118278197642486	0.1426996880472577	0.001006012921643217	0.00599917857275276	0.001022716342144444	0.002343819964184694	0.2124345956882266	0.1724769677964345	0.001025201925196869	0.02701163943383253	0.001029187016454474	0.0157925920118495	0.0360642002353949	0.03870294337342969	0.001013365267525663	0.02509924984000969	0.05666516650203541	0.2268942639526861	0.1166904206776738	0.1145850996076875	0.2466555459805418	0.1985497920105544	0.407563805492008	0.1966217600962086	0.388977483065069	0.1600554152110828	0.001001345516605613	0.004239893856818545	0.001004567694528911	0.008411467894004297	0.07928416995440453	0.06973914084267344	0.008607520299562885	0.02713773650387197	0.3795816536618089	0.3889688394516774	0.027769729139002	0.05057474638526452	0.001038049650649491	0.01136472380826824	0.001090392216173883	0.01345391384856763	0.3613476434902242	0.3085662471636582	0.3719093520778516	0.3376497941664888	0.001059314282048657	0.01185162675087089	0.001016925634901568	0.0007133745000465705	0.2548588822074352	0.1604397107000864	0.0492984031321563	0.06938933794484557	0.001009876386844213	0.004311351088247702	0.001026400062421998	0.01910036297089647	0.01667175016680387	0.07898213810919007	0.1142202563100791	0.1343364915624405	0.003304641687284237	0.0004527621298927639	0.001116215819096339	0.006250598498901867	0.3246579770708168	0.1520838653127241	0.3758168634394823	0.4355682848317275	0.001003667935295995	0.02131304125538154	0.01302387783795418	0.1298533744866241	0.001006995775539272	0.03421594620412723	0.001004924149316484	0.01172356024094241	0.001001844468402229	0.007634786969577029	0.001003620097690791	0.009809779283123519	-0.008635664268488445	0.02321437761083879	-0.01008473499785928	-0.003921177966750336	-0.06364802233676296	-0.02808284419758782	-0.004042519997583129	-0.01235770025720067	0.001273568450516156	0.001033908614456583	0.05219276411536689	0.05064647528508962	0.001047962018552273	0.4046096827583576	0.326477996579257	0.06616324491179003	0.001119561867489334	0.001441284907879681	0.001074090776861665	0.001023808745285576	0.001006347869118668	0.001004174335893687	0.05344391477317901	0.05530534299393389	0.05703328998679679	0.01082051893168845	0.001025872138715884	0.001010496968724194	0.001274319530601292	0.004739602753944472	0.1990061676275693	0.1383907160636282	0.317384002906193	0.001045100535535988	0.001147952531018701	0.001013263255714897	0.001087603356806463	0.001042247513457655	0.001019171871429606	0.001029186062528546	0.0667809359866972	0.04896088533863827	0.001004028904087619	0.001037658942194436	0.2975580409162379	0.001042576779025856	0.001028679366459182	0.1044465677894468	0.08442617362359493	0.08818527338439852	0.08586511211396537	0.2269871963854599	0.001008788047734244	0.001037109403554297	0.2369454805587927	0.001006881465606064	0.001010866545151361	0.04442134626572743	0.00101875242929859	0.07971238039604799	0.1661164388255452	0.2668361860408191	0.3092672653980565	0.2804751920481705	0.001001303136265828	0.001002803108442188	0.001020553389091132	0.01800675848845657	0.3434654622117256	0.06198496128084763	0.001041763883282366	0.00112444729988185	0.2775302115586361	0.296015970736059	0.001057889468742416	0.001019612441945763	0.2376981088519364	0.07357988843392629	0.001010540660400258	0.001034786732993109	0.001007628917961695	0.1167244578372159	0.006108447400359777	0.001228356325888302	0.2514287542211947	0.2645461561753085	0.001003284538021111	0.01496584996604951	0.001007041431256045	0.001003632235959815	0.00100131890761158	0.001002663266710795	-0.005644894724700253	0.02345178394369613	-0.01068869740360595	-0.005960826898237171	-0.06500349390602199	-0.03394885352412135	-0.005604206560310178	-0.01409672116503896	-4.15661904949068	-1.326317069937299	-2.042982788803009	-1.284025628607512	-0.6917003984009565	-0.4257333589715009	-0.3075864327353147	3.600672597461917	3.297132469015108	-1.91521409595732	-0.1460609631365548	0.06147215093666294	-0.004635495124620138	-0.02797706710971507	-0.16301685154925	-0.1081426128024569	0.6619703969771014	1.811094764516429	2.547885491693274	-0.8869790889955425	0.004232715355201589	-0.1981894633559925	-1.514564097512271	-0.7253548761127652	2.544408909197769	1.251761379283344	4.173070402342103	-0.09587825407949055	-0.8318903839632691	-0.03341709840750134	-1.878123360222443	-0.0008050954952086141	0.1246667445526618	-0.05557614552370657	0.1117212385126472	0.3044566116420454	-0.07465658807207477	0.1097776156226075	4.782892079120041	-0.02918803071875348	-0.7806552505879587	1.94418694582348	1.386179712798588	1.506303217671462	2.899501794356117	5.026527762349107	-0.006480991237634912	-0.03567972175011407	-0.4638321752232003	0.1111825899530021	0.1030008855002328	0.5197033779143105	0.09664152402450478	0.8947887412438644	1.444199099792171	1.247546374516028	-4.311889684137984	-4.258371775057519	0.003008250706283906	-0.01006120622787276	-3.094136097114585	0.4996435884844924	-2.00497098389625	2.608352166290979	0.009199774752211943	0.01135745034099852	-3.617378019410199	-2.520645325784892	0.08034071297887423	-0.01661129541383948	-2.315911286882113	1.446967837179974	0.03550603960602561	0.01992554786936993	-0.1794226138997943	-0.1013722936884579	0.01514171450877723	-0.02576135727119584	-2.417134264186065	-4.504330880136742	0.2863654129533973	-0.1072491250262722	-0.06930508171782017	0.1115978413564966	0.08022129226731474	0.08977165078664026	-1.334911118213305e-13	2.129836842465169e-13
0.05	-0.04308094610935537	-0.00665284563748736	0.1051721842722452	0.2545862630180987	0.9000931410288132	-0.004730441217811707	-0.25853479560105	-0.03831543655010348	-0.07814567486173102	0.4670585153043725	0.001080432741186942	-0.04119866703445536	0.01479122120009307	-0.002650538073734024	-0.09465783845871076	0.3570409267763061	0.1528318040920483	-0.3570409267762882	-0.1528318040920479	-0.4131765088389273	-0.03163394412887795	0.0254501353298764	0.09453050796137215	-0.1552946954691872	-0.03712171014826046	0.05174881658872108	-0.02536110303681483	0.5419337006295289	0.9270292904712016	0.08386997954661136	0.02220324238818668	0.8408970169250148	0.02240325802981834	0.6724293690262939	-0.7958342648916699	-0.5362358175495818	1.80492661715141	0.1521134039713384	0.0985878777191922	0.5326972992329714	-1.174843663134194	-0.8587948915547633	-1.385828301403295	1.048514108334183	-2.197913356210442	0.1401377119604208	1.27304186508695	0.1371331881350487	5.418010832414855	2.024656023751398	-5.418010832414845	-2.024656023751364	0.09947405762778497	-0.3416729668892136	0.04548572301415053	-1.2762120125624	0.3689351727925911	-0.317256567219489	-4.543807531683933	-2.21034556234857	-0.551497057530414	-0.7945178059709057	-2.227272518257521	-1.052603556148565	4.68280939849882	0.4424502742413562	0.01967375062461758	0.02747099906662305	0.012020291255903	0.02006064917283288	0.06007262182413725	0.04289912304797081	0.05190166793387116	0.05040981083830411	0.003442216752346907	0.03733659599117416	0.3481198010779209	0.3675527502773817	0.2764530806603981	0.3096580640510377	0.09114551722387071	0.07946711771300456	0.001612801636816177	0.03116552308143285	0.001437139279968328	0.1253257551294279	0.001090619358682004	0.04388197946735511	0.00103101857409709	0.01058968697637987	0.001316032890967194	0.01099242690547038	0.001232019479153388	0.004378280404791344	0.04513580129125697	0.04772035702669855	0.04113444868649196	0.07137455544287523	0.04979800514109724	0.08488509808980477	0.01708334114813097	0.0331470473384048	0.00127546921489404	0.008904298577607416	0.002154836619641526	0.01428368944723861	0.02660763867675154	0.01903153955217143	0.01102435179523864	0.0159109290003024	0.1440932027483119	0.1309996146273168	0.09742728877040142	0.09816081871319896	0.2771479613259599	0.2860283053506866	0.001972044571083238	0.01788902161914626	0.009365316062482877	0.02290068444100775	0.001252278297296033	0.01491170680935174	0.03959770799643589	0.02574098563610094	0.001037697840993209	0.01923936257333551	0.001023406419614608	0.02406329438308356	0.00158200822874161	0.03007293111391992	0.05814973152010264	0.03737191704372551	0.04225853087747582	0.04791935446106291	0.001006949974952793	0.003659403548045259	0.001171480582572596	0.01320284821656304	0.2409473420605467	0.2878923006662525	0.001056107312030613	0.1294326059397121	0.007940253163109656	0.04822526541049284	0.08602864412344888	0.08609523915888916	0.06990969205000667	0.0571887109016039	0.07256338116140923	0.06378250456766106	0.06680358941549411	0.1010149201193189	0.1593924358495075	0.1828299221664816	0.00100758874002632	0.006088043804025391	0.001039576419315517	0.001965508760490527	0.2178497248095951	0.1643152900885345	0.001016390505870762	0.02808825204787559	0.001020444080789314	0.01679192657129432	0.04031273182401855	0.04307406505436269	0.001015944006856426	0.02602801059891146	0.06747763772116112	0.2345211664833089	0.1247247965395961	0.1277096469990167	0.2446923574145706	0.2081918607674151	0.3687732754133433	0.1537777584644552	0.3458064569268343	0.1181947654888236	0.001001342423520547	0.004374296255624117	0.001003856746609534	0.00823814957042115	0.04490415814551478	0.0442689433408656	0.02296899648173346	0.03856584252351718	0.3625058393749623	0.3657042672520964	0.05061720016748997	0.07796622243386891	0.001043815933555706	0.01143770946071668	0.001114208516465936	0.01361457570437616	0.3398442471434101	0.2686440724146633	0.3510545483760122	0.3079986206410995	0.001056143300873201	0.01261367103865279	0.001020482027416634	0.0007278170292345307	0.2427242695630277	0.1360598148772051	0.06022455514659523	0.08021322421245139	0.001010856989153507	0.004379340360637048	0.001030261005059947	0.01917850380819696	0.009172963457216394	0.07834795876219156	0.1155203534734225	0.1332160795363882	0.006615091228019421	0.0008012282965477153	0.002395618623656284	0.006809077157616091	0.2956184478194323	0.1271672427431366	0.3388377890935845	0.3930361043069002	0.00100368523025381	0.02453041815848697	0.01218370337730185	0.1287380187683773	0.001007530407959283	0.03357635527962159	0.001004227106678415	0.01290259560987221	0.001001562628491884	0.008478222911949098	0.001003104194003419	0.01075250321903226	-0.007018112842186567	0.02285981952934439	-0.01076319979897552	-0.004289524249920699	-0.06405392001536181	-0.03354862767223964	-0.005575516448045875	-0.01251328084665532	0.001253117840641127	0.001041739978424162	0.05564329867835001	0.04196352697656949	0.001042309496938537	0.3717449637266345	0.3261661979741394	0.06781698181979637	0.001119665422773437	0.00143526273178267	0.001078490480342698	0.001024742214849023	0.001005488381818571	0.001003499559471717	0.05157736287278702	0.06378270913296087	0.09607723002468552	0.006101602954812607	0.001028948433193114	0.001010440333238574	0.001280461348989637	0.003080989664923925	0.1215425020165783	0.06978307509899409	0.324169756073275	0.00104751608253481	0.001130014529615042	0.001014135458535121	0.001109646449649077	0.001040163035494614	0.001027630042407864	0.001030432492746138	0.05115007279698486	0.03985010500958955	0.001003650681369384	0.001033509305510672	0.3162900591725765	0.001044942784572611	0.001030585705486235	0.1163028366258087	0.09553405364628961	0.09830023556676427	0.116225015014625	0.2329948845059843	0.001009601488702966	0.001074058446357867	0.2186597940288238	0.001007506500982871	0.001011749359009156	0.04608470170878309	0.00101852226245811	0.08231723075296479	0.1099616636461711	0.2181196111079752	0.2643480414165439	0.2318824452229111	0.001001369721429155	0.001003382349966416	0.001027600135345548	0.05641344752184322	0.3113597123091902	0.09100506406776306	0.001056631801169239	0.001151317946813714	0.3110741954624263	0.317586119758661	0.001048572602430935	0.00102805063183116	0.2051669187152577	0.07382055137711342	0.001013008589925916	0.00103385011971478	0.0010079853083568	0.1179826278897484	0.01350414918896083	0.005848917386077073	0.2259630778129518	0.2590397451794288	0.001004057475410751	0.008132507310894722	0.001008971260771252	0.001003391268390222	0.00100122737559502	0.001002486112829072	-0.006499135909874144	0.02203168991636872	-0.01150126651638736	-0.003320828414437305	-0.06370015858143277	-0.03869423046538617	-0.007085560808697321	-0.01140210918140256	-5.085045240883409	-1.37232838893692	-1.025155675571632	-0.6487318793593794	-0.2521074002470478	-0.507116916731058	-0.2270066643570271	2.616614817086789	2.813517882501953	-1.042158469780931	-0.1443876178685701	0.04701699142393452	0.008854655686266262	0.001565715320667449	-0.1240463677350536	-0.05890421481632819	0.2691238782392786	1.304447739244575	3.262887752271522	-0.6634782892168775	0.005402794929923068	-0.1524666477005965	-0.8269211447371164	-0.4283794279190897	1.080195400867666	0.5422224070056963	1.834013970436941	-0.1197482583843925	-0.5269412214480281	-0.01522914464297196	-1.257003611171975	-0.009733063774795809	0.1280867198158257	-0.01530014867573554	-0.1612109637536064	-0.1388662540666631	0.001635865414326138	0.08038354824644048	4.062349110198142	-0.02437779030907745	-0.5651939670052185	1.615556262736789	1.178102550861968	1.217682583672032	2.642348083884395	3.02499040236055	0.01566233290575603	-0.03922211804971371	-1.146514939967801	0.1117997119492511	0.1044154431649619	0.3658728755293798	0.08893141050676534	0.6153780708716495	0.9880328327055593	0.5847364124079676	-4.177065811066419	-4.040931133590031	0.02000723821352246	-0.01632841989756256	-2.010777770341465	1.650687839535189	-2.621594226778321	2.838530871380564	0.005725705741776355	0.01708709169045024	-4.059266761461901	-3.236867871536123	0.07378432386933008	0.01540590104872623	-2.515189167975962	0.7622679893494206	-0.00673848031852852	0.0009178837257948119	0.07755610757179549	-0.1239475936509051	0.04700282828142915	0.1224770603134934	-2.504533006894687	-3.955066052041848	0.3567378230536843	-0.1146536920591461	-0.05686050929912626	0.1268870823708587	0.08994959135472187	0.101037980592515	3.646939709097308e-13	8.348947020507472e-14
0.06	-0.03617353755625196	-0.0145953585526115	0.09947637064580452	0.2724880725582798	0.9017880957820384	-0.003693223184253665	-0.2503870534530928	-0.0498829825397949	-0.08566968463729885	0.4524773996416944	0.01171949093916577	-0.06113202531293954	0.01567045498274866	0.01001180995691569	-0.09308751947689246	0.4157850284191142	0.1724232040197743	-0.4157850284191101	-0.1724232040197692	-0.4111783270816194	-0.03503230939727931	0.02583295389520611	0.08130988515335993	-0.1515660310248247	-0.04013843850317253	0.004801314231456397	-0.04325976371193119	0.5360658019020502	0.9183174399540366	0.05856094092964206	0.01305672371189342	0.8766874961677884	0.02681668730548838	0.7046615717688981	-0.7824839024751167	-0.5948757484964567	1.773557258843477	0.1854934291263876	0.1086081933439312	1.101534556032674	-1.131075605043253	-0.631487301618498	-1.521156619492323	1.068901958666499	-1.775941584587364	0.03422370804977892	1.244735202153248	0.170731405748682	6.324899453273123	1.917018033456102	-6.324899453273122	-1.9170180334561	0.2932974795349363	-0.3355204905324366	0.0282210338766515	-1.367309802509122	0.3712522898708041	-0.2846853748177701	-4.81743967804128	-1.242381291251883	-0.595915681510783	-0.9273878883613699	-2.798004725728302	-0.7537887498426887	2.273334609850304	0.466098617847121	0.01098314137311267	0.0196191538957735	0.006803947017091316	0.01529550969443837	0.05898752068054049	0.04136457796881289	0.04528293229977987	0.04471754217809151	0.002290612755706208	0.0355286639429787	0.3499802140886397	0.3816719814475656	0.2933183441236003	0.3283662818553873	0.08168580136877329	0.07187144647089355	0.001376164753018098	0.02985448604297633	0.001434553253631543	0.125809585764131	0.00108602810467932	0.04402220755028946	0.001028266216198096	0.0106843434726293	0.001166703807637245	0.01029963310005913	0.001122113125568671	0.004261133343370603	0.0475253433847535	0.04916314633182726	0.05335276325701861	0.08238852548918114	0.07956050786626254	0.1191367189518252	0.01063131959548844	0.0269381510707459	0.001157977381312906	0.009036364051840896	0.001605802460453221	0.01304039281649646	0.0147590148719382	0.01281240206047683	0.006796580092518304	0.01234626848455537	0.1179334817598041	0.1322085486637757	0.06936201788421453	0.09623641192738104	0.294420260656984	0.2942016017435151	0.001529126928537174	0.01706840664791597	0.00543587887822973	0.01896416216558872	0.00113818790485731	0.01479883551984501	0.02186298472674179	0.01664817746274668	0.001038297641423533	0.01915043675399297	0.001027804147466657	0.02541573298589515	0.00131761728725629	0.0300263971891556	0.05114531096628621	0.03370282680523092	0.03882397283526776	0.04462152483591741	0.001005259651093534	0.003887563524133024	0.001104073870579118	0.01415689445527652	0.2708228839446336	0.3167571241387258	0.001051409175135439	0.1293918143396491	0.00464323618152933	0.04369452433251963	0.1014015593614452	0.1010288658037284	0.08350429003773607	0.06829468571646445	0.08591348524120833	0.07501461806696359	0.09502950002705528	0.1256461079248546	0.1882787374053242	0.2037089229117141	0.001008783175787652	0.006140591138535827	0.001066484450727514	0.001574585621897777	0.2145043103681946	0.1499864375248637	0.001012299456067557	0.02940082925469363	0.00101651617142631	0.01803188921068325	0.04333116416330784	0.04624743923020693	0.001017117607927293	0.02687429370696492	0.07447999354409172	0.2388975514899477	0.1059830423934586	0.1304922053464358	0.2257959604876524	0.2083219009697435	0.3269959080101696	0.1146773404977869	0.2995205535359057	0.08069333325533198	0.001001374187311655	0.004562738804254383	0.001003791217953054	0.00825038026776795	0.02480876254092375	0.02930609809318506	0.04820419495138654	0.05744569777617341	0.340286498068237	0.3370639395009357	0.07537635485406267	0.1067171203718826	0.001054134851415618	0.0114858049229745	0.001139551277400255	0.01372189909956472	0.3363231581707603	0.2335367153129841	0.3439263977971202	0.2763668668909285	0.001049898096271137	0.01336163681419706	0.001026480427742153	0.0009396145168072917	0.2230442539249629	0.1110335015349264	0.06617851007439449	0.08552386919212039	0.001012581616538689	0.004479975577855864	0.001031722084741665	0.01922302599455422	0.005280970252540764	0.08103264752197449	0.1168007748362211	0.1318327900468196	0.01191336951476822	0.001241844884705685	0.005332772741115753	0.008400539131101515	0.267145178277098	0.103226350031558	0.3114893702219136	0.3574077472466099	0.001004080536975455	0.02844035482417821	0.008394276708620044	0.1275836671768016	0.001008762984002525	0.03311378789511966	0.001003758215645141	0.01431485888717462	0.001001375990828205	0.009463452699618636	0.001002757750471719	0.01187583577891001	-0.007048423156868911	0.02179490415062806	-0.01153106747453517	-0.002652307355110392	-0.06332032902516883	-0.03853414012463348	-0.007074084763791628	-0.01076873305404886	0.001232667230763249	0.001049571342388851	0.0590938332413355	0.03328057866804814	0.001036656975322417	0.3388802446949124	0.3258543993690216	0.06947071872778979	0.001119768978057461	0.001429240555685911	0.001082890183823247	0.00102567568441255	0.001004628894518664	0.001002824783050952	0.04971081097239025	0.07226007527198679	0.135121170062574	0.001382686977935174	0.001032024727669744	0.001010383697753626	0.001286603167376696	0.001422376575902677	0.04407883640558603	0.001175434134365029	0.330955509240364	0.001049931629533557	0.001112076528210524	0.001015007661362775	0.001131689542488175	0.001038078557552043	0.001036088213384916	0.001031678922963996	0.0355192096072738	0.03073932468054112	0.0010032724586589	0.00102935966882877	0.335022077428914	0.001047308790118147	0.001032492044514904	0.1281591054621705	0.1066419336689843	0.1084151977491301	0.1465849179152755	0.2390025726265065	0.001010414929669898	0.00111100748916004	0.2003741074988552	0.001008131536360017	0.001012632172866961	0.04774805715183957	0.001018292095613366	0.08492208110988139	0.05380688846679661	0.1694030361751313	0.2194288174350311	0.1832896983976518	0.001001436306591386	0.001003961591492971	0.00103464688160475	0.09482013655522283	0.2792539624066542	0.1200251668546593	0.001071499719053704	0.001178188593742443	0.3446181793662172	0.339156268781263	0.001039255736118243	0.00103648882171703	0.1726357285785792	0.07406121432030505	0.001015476519452074	0.001032913506479587	0.00100834169875323	0.1192407979422814	0.02089985097756172	0.01046947844626505	0.2004974014047088	0.2535333341835488	0.001004830412797298	0.00129916465573907	0.001010901090290637	0.001003150300820743	0.001001135843577717	0.001002308958947123	-0.007353377095048129	0.0206115958890414	-0.01231383562916874	-0.0006808299306374281	-0.0623968232568438	-0.04343960740665101	-0.008566915057084555	-0.008707497197765961	-5.838022595155548	-1.455582944659614	-0.6527903178168005	-0.3624675935447843	-0.1032590583057737	-0.6399040834690775	-0.1322103151259481	-0.07783370700316228	0.6477701548407485	-0.5385503656483144	-0.1128408932414768	0.05318659623727508	0.01856019177866704	0.01461700116368167	-0.0003996952309367105	0.04450292640733401	0.04806530740769478	0.9184553812168662	3.509345701595322	-0.6059656592796084	0.02389778505023037	-0.09408244772116288	-0.4724319859096282	-0.3151824143203296	-0.9292866907900886	-1.079061203938258	-0.1382171379487987	-0.02452603050075609	-0.2680374685753636	-0.009405897855127812	-0.5466928556779127	-0.005930311731389268	0.1445798618605463	0.002196866817489351	-0.6002998675234282	-0.5084017811931448	0.03720969198747671	0.1223129432147414	1.384377472887114	0.02337687432760558	-0.3391985616482466	1.388017763547503	1.057705816750786	1.048675749492958	2.263628497952341	1.176281087534435	-0.01374457065108455	-0.03820210873787776	-1.697267146375307	0.1583755085085616	0.1511265014900944	0.2801538770063413	0.08014599403660344	0.2446852364482931	-0.6241987089894073	-0.6548593363901665	-3.563172951118879	-3.386528277300802	0.01381628067029632	0.0270485979474566	-0.9926656463801909	1.989993435061277	-3.080122094209259	2.880236544160783	0.004221736691112496	0.000689758195032409	-2.654414489945927	-2.916761370740902	0.07752501054169203	0.02285969624694627	-2.4451947907615	0.344319579609284	0.04203522855000714	0.0132018243255643	0.4843510074450303	-0.1539477863941306	0.03357179880922489	0.1808353056767443	-2.221988292578597	-3.123566187231457	0.4248773654704879	-0.1150482996838264	-0.03390037378822399	0.158243423029835	0.1085800613263145	0.1258933755793203	9.416900416123646e-13	-6.305827442718873e-14
0.07000000000000001	-0.02908165647776618	-0.02230381610456464	0.09321145197986055	0.2900354832667681	0.9037767209140202	-0.002551721574834279	-0.2365770935099068	-0.06096177373580062	-0.09095752532354832	0.4368230506635906	0.02248878984873063	-0.07653878076353729	0.01552315186879837	0.02221160104803512	-0.09111580609593033	0.48294417520383	0.191369196876319	-0.4829441752038222	-0.1913691968763355	-0.4075169384590929	-0.03836890464780822	0.0259753956146757	0.06722300553160254	-0.1478720958853372	-0.0427964121770155	-0.04513767280165807	-0.0499702332359066	0.5305813174963356	0.908715613395754	0.02865617433915644	0.008655872034773485	0.8852953576026982	0.03107694588469891	0.7114433418384863	-0.755295687805115	-0.6528707032911537	1.735065661420184	0.2113462447854607	0.1191492391290472	1.646942554195814	-1.079239272789465	-0.420285919715006	-1.61030541826666	1.079691601762193	-1.313717836703072	-0.06332601903617681	1.189230496509811	0.2214053364499343	7.049561921345554	1.857014701448444	-7.049561921345547	-1.857014701448402	0.4383930563093804	-0.3303742749527591	0.001210683392111089	-1.440017161062326	0.3678094822005188	-0.2446407501442283	-5.21529005591956	-0.1480934190296495	-0.4991929036618619	-1.004894306683225	-3.174049022934673	-0.1559888364142822	-0.5182944523734959	0.3885810202443179	0.006251144922231929	0.01529299084063719	0.004004498657549054	0.01274978051227528	0.05309335408548077	0.03721212355268724	0.03599345920419964	0.03743869027365158	0.001676852708832978	0.03416873034101083	0.3407702693080196	0.3712153970429458	0.3001691905709302	0.3258582760799384	0.07428871712059378	0.06616777271121632	0.001247316493983881	0.02863409646590153	0.001426474072129705	0.1262660543703845	0.001095475543306754	0.04411959747112004	0.001028950688228755	0.01079320452611261	0.001087270432515747	0.01025179534878871	0.001063623201186534	0.004661861213493824	0.04882758007009093	0.04974083167374922	0.06861581420031714	0.09488375005237652	0.1170864740812412	0.1593247813339033	0.006125932357844152	0.02244206856930728	0.001097559989744911	0.009212717885771831	0.001314327714253792	0.01208563710878275	0.008274145383196693	0.009318703899872743	0.004171066685032427	0.01010973460362855	0.08240630226550562	0.1154119037331086	0.03900570615809935	0.07752970070729839	0.2906299555987287	0.2826288569908779	0.001299301813219684	0.01666018704653054	0.00333007785281952	0.01659805412080881	0.001077937198134065	0.01474039236980476	0.01200345140674897	0.01149605829120497	0.001038824376981811	0.01904282002765382	0.004733413584925667	0.03070257267434078	0.001178516974412905	0.03012337525667748	0.04228439234963918	0.02759720417125323	0.0333376466316076	0.03944792064032528	0.001004290739169202	0.00436360165948207	0.002066164017601256	0.01627441200892078	0.2879606948879012	0.3183296015101171	0.00105683737546873	0.1295827632939217	0.002882143424383784	0.04069290576731956	0.1142207341398831	0.1139442326913944	0.09525895237874971	0.07832986791885332	0.09716808746900661	0.0848150135790833	0.121145797791799	0.1462178961433469	0.2090120817186787	0.2128408284002442	0.0010157882356567	0.006178951066623967	0.001076251786045677	0.001209219143111124	0.1985256467877531	0.1303015660129502	0.001010722620509041	0.03112245447747962	0.001014130180930305	0.01964045673283461	0.04552664953474288	0.04865467428462804	0.001018411491228799	0.02763984005072749	0.07455215305873963	0.2390356392817748	0.07802350455037298	0.1157639697895932	0.1905617449379063	0.1937357784066281	0.277163968135958	0.08159497564126174	0.249877464514746	0.05004148163219482	0.001001447997114642	0.004784955943765813	0.001003956118435083	0.008392065359874168	0.01355936489461055	0.02072371113980285	0.06643908512508068	0.07002117008140783	0.3143474781485114	0.3053868444773598	0.099684839037588	0.1341531313944465	0.001062973882403164	0.01149549888514661	0.004726385816089395	0.0172303617719357	0.3221247422079364	0.2101015371316802	0.313884360142891	0.2471765476811623	0.006670461280217977	0.02034923273547742	0.001033861047235947	0.001189308749333066	0.1944127703056396	0.08756599278562366	0.06962570418681267	0.08804240568312729	0.001015763952420946	0.004597683920810465	0.001033908142703959	0.01924228577962104	0.004664770004444804	0.0866513588801196	0.1133782140708644	0.1269531024467077	0.01440961818140379	0.001055764732725234	0.006589250263872579	0.00878174912609336	0.2314167088452281	0.08055312560193224	0.2885426696722207	0.3287855759259335	0.001004103408847489	0.03331279428373378	0.004918367474432874	0.1270263345867837	0.001011141057892555	0.03278944875300984	0.001004103706510808	0.0159720427360862	0.001001492228769619	0.01057856924095847	0.001003007979301556	0.01318124381913078	-0.006122628577761627	0.02009817660022241	-0.01220700916632805	-0.001712209649565456	-0.06067641162131998	-0.042766627409197	-0.008637190822539224	-0.01128369423459001	0.001136741357845598	0.001033753596056137	0.03429075089454404	0.017836258012273	0.001034835611857305	0.3065980849812351	0.3023713425837075	0.06024007738141464	0.001107399964148604	0.001408586304359955	0.001124280321270954	0.001033036745638378	0.001004512278004158	0.001002654622854833	0.05100993402887871	0.1013079517285086	0.1986725913054462	0.001235322877241349	0.001036879741694332	0.001010509947414186	0.00121903062139056	0.00136470513981353	0.0226225262091915	0.001119355447199427	0.240274089473537	0.001068045249466976	0.001107580099158379	0.001015381208621901	0.001093420616538633	0.001040467516382384	0.01503738050197658	0.00103526239032561	0.02815054367945572	0.02363557228585317	0.00100329082742651	0.00479613754734158	0.3073812037952035	0.001075330000109866	0.001027127406537738	0.1360681341876333	0.1151572712500041	0.1160725353034102	0.1681440136777023	0.2485259484678438	0.001033792931313693	0.001065613737987231	0.1449923954428817	0.001009885418573802	0.001010813506161977	0.04852031338062823	0.001020998425644709	0.06572329018007703	0.02742292246473333	0.09429937857026643	0.1426975371105909	0.130103086266734	0.001001599688781185	0.001004268291173006	0.001028022248766672	0.08391352669415038	0.2464336942132168	0.1432380216696256	0.001072745046189135	0.01467548597271738	0.2472761881298078	0.1749238678139747	0.02236475892140638	0.001045818635971994	0.1202777115384273	0.07404254004893597	0.001022121227345983	0.001038950012306215	0.006551978083698329	0.09900531157265798	0.01388501951912274	0.00574990781815453	0.1346728575590207	0.2346450200881336	0.001003532244395822	0.001155721558918941	0.001015912905026206	0.001005574115896248	0.001002017071511947	0.001004080140295488	-0.004212235184824985	0.01799071361876167	-0.01279748968784834	-0.001597215719162748	-0.05665616490905164	-0.04646073069579742	-0.01025651749365066	-0.01385961304459059	-6.511249874693939	-1.549024720278482	-0.2703180192059098	-0.1676461792897555	-0.7061211131489058	-0.8201632649313622	-0.1300084516849772	-1.852513706952143	-1.015860216283028	-0.6016055421206385	-0.1247073319506746	0.0399021980569217	0.004663785958730024	0.009072792842551627	-0.00162059390451155	0.03932838007823272	0.0611243657888816	1.528320767354247	4.444550745616966	-0.3219578438480807	0.01538726046416745	-0.09125495165800508	-0.2491220514147682	-0.1508389086857206	-2.296986735364728	-2.266781562685928	-2.230598611330479	-0.04609829587065988	-0.1974061159412009	-0.003014723094342102	-0.4465056173817303	-0.01352751857457289	0.8580687303734333	0.01596809840353017	-0.602937208429159	-0.5329483665116324	0.05280178083420806	0.2976321543619082	-0.8980059353440415	0.01680646494611974	-0.2549760696337176	1.182831376321351	0.9411494361569808	0.9051581859145112	1.850372821106563	0.6647762666925162	0.01234394498630797	-0.03368234414358229	-2.218072248055283	0.1915726647165669	0.1766178375608873	0.2043344525160403	0.07195904430872811	-0.2089466341992621	-2.109699489424046	-2.336697931846106	-3.073292463712514	-2.750686347454056	0.02701045407107573	0.01051816312042396	-0.6941814018971246	0.6049046222221819	-3.234687347910208	2.601682516259206	-0.000620949314636824	0.6391200333522392	-2.243639923629915	-3.116074309711328	1.236900968208973	0.02820758962329059	-2.246879190749486	0.1643113701914034	-0.002103828837382868	-0.004346148498122126	0.6503818494637231	-0.7898400866999983	-0.0569021986835092	-0.08159787052242519	-2.353480299117515	-2.646809572179794	0.5565148295699369	-0.006730361841112789	-0.02734542092603724	0.1741488926110504	0.1146855611773575	0.1360774847225397	5.324325229918344e-13	2.303372626866838e-13
0.08	-0.02199009676204941	-0.02962303390666795	0.08652370220758439	0.3071722013579478	0.9059973136247582	-0.001321096189006481	-0.2177184999373398	-0.07135890076820801	-0.09395950471279241	0.420259446432331	0.03320799854456012	-0.08757254867044591	0.01441110083582385	0.03367656949584405	-0.08870353142778592	0.5556289071995448	0.2092601813208391	-0.5556289071995385	-0.2092601813208604	-0.4024222097286539	-0.04161130920394211	0.02587603503055311	0.05271052114769131	-0.1442043464973384	-0.04498588130992212	-0.1004031334337256	-0.04718924820221256	0.5261177097482248	0.8979812161526053	-0.004742048140318944	0.009344801966838004	0.8669909645301794	0.0346408661553723	0.7045972992095394	-0.7046359524955828	-0.679441969778256	1.691418735381762	0.2318869447411765	0.1264329486256158	2.111261281906768	-0.9947427723218452	-0.174315042187872	-1.703007670142276	1.058883915929977	-0.901344075854177	-0.1587258759873013	1.097770673481146	0.2588436631775792	7.430016495472754	1.706016351050541	-7.430016495472754	-1.70601635105054	0.5799655011173493	-0.3166823516528695	-0.02013942684155332	-1.452430754939854	0.366015139573759	-0.1909844666303781	-5.882734397832306	0.6559096202869911	-0.3917403499898051	-1.15390202533423	-3.496695903524151	0.2641675719921427	-3.109116291635374	0.326830956139718	0.003780191495478441	0.01305527899235563	0.002577222144465187	0.01152322738094725	0.03838498713178227	0.02766436994084365	0.0236202022593392	0.02822833752929692	0.001368220429270333	0.03312385398125053	0.3237957796770644	0.3478410966478789	0.2965984052639726	0.3107192994026647	0.06599126390140465	0.05985091251229034	0.001176683190815627	0.02749093320879193	0.001412109113933081	0.1266435311861242	0.001120898862281837	0.04419040314088445	0.001032974958548086	0.01090415099567736	0.001047499002349529	0.01041816644438853	0.00103429905293506	0.005121415594212666	0.05012555323771813	0.05025868574345892	0.0895260843768249	0.111909565554829	0.1631992987700646	0.2063534132802153	0.00374762191723794	0.01992485413718738	0.00106978353775735	0.009424394836520798	0.001168504427671091	0.01132756862687977	0.00489016383219025	0.007373672928455712	0.002811463954158109	0.008955199374626677	0.05124124471042088	0.08892992515613769	0.02151591137309522	0.05881077022152668	0.2563993002976498	0.2485042935418031	0.001193353863578902	0.01636683260856451	0.002263763856403637	0.01517160033558111	0.001048003785148773	0.0147239012369224	0.006807211681720427	0.008462572341779866	0.001040282640333817	0.01892119671455663	0.01347332615064105	0.0414827206840789	0.001110739660643559	0.03032114619129645	0.03398695284345422	0.02200183165353673	0.02702993295687093	0.03382997133403167	0.001003815714680101	0.004839676055918178	0.004422575638236246	0.02003836927933869	0.2894105295429739	0.3022345266971281	0.00107356632366165	0.1297678146069486	0.001991282558452447	0.03871798457466529	0.1247950672072105	0.1244410085768656	0.105445406044306	0.08695405068821956	0.1067239138414232	0.09299287844492717	0.144522400512424	0.1626464378538666	0.2251855834659529	0.2172979733759423	0.00103098345532815	0.006206017811980799	0.001058427817583152	0.0009247155964824536	0.1671530846768914	0.10605769072281	0.001010811957000413	0.03334474512237749	0.001012027979470841	0.02168486265432711	0.04705850757106707	0.05039495465431382	0.00102041192994227	0.02829338998693624	0.06607177272193367	0.2348810396836546	0.04953030297507677	0.09253319381704901	0.1381569638069652	0.1601012872205524	0.2154193488107559	0.05281164235299148	0.1965767117891151	0.02554272030367034	0.001001566615888025	0.005030614022434059	0.001004191954163421	0.008645338382997792	0.007610194353339727	0.01601507690247051	0.0712283482120997	0.07113986214521845	0.2855409285858165	0.2727823837946478	0.1227093334766235	0.1586451078153606	0.001068014458223916	0.01150662583535196	0.01316159691925521	0.02526664490791241	0.2792801951775974	0.1844435412940953	0.2358831047549283	0.2101499439267426	0.01988388070233871	0.0364377920683706	0.001042216582189483	0.001526335096367728	0.1556531240903871	0.06612447308692813	0.07152002039657503	0.08890856962795717	0.001020678276941336	0.004765693623322222	0.001038020288944308	0.019236177467251	0.007099076642209234	0.09426009621670879	0.102881167711892	0.1166789812513613	0.01224622789698495	0.0003815135214287662	0.004879762768444334	0.007228490443711644	0.1831128407366452	0.05534026993377801	0.2665808318060436	0.3035527258974993	0.001003465427197114	0.03970873747818938	0.003078059989127456	0.1272428170696534	0.001014836630454203	0.03263932015000353	0.00100548888119965	0.01781694765654569	0.001001991156157879	0.01176201020786986	0.001004019068211413	0.01461517051849649	-0.003719935777910348	0.01778534590323408	-0.01275475910271207	-0.002009767606733825	-0.05596800025484192	-0.04619153869681584	-0.01028462779983254	-0.01489009185932029	0.001040815484926678	0.001017935849721067	0.00948766854775215	0.002391937356495703	0.001033014248389862	0.2743159252675562	0.2788882857983916	0.05100943603502597	0.001095030950237946	0.001387932053034088	0.001165670458718614	0.001040397806864198	0.001004395661490073	0.001002484462661173	0.05230905708536296	0.1303558281850306	0.2622240125483218	0.001087958776546767	0.001041734755720243	0.001010636197079594	0.001151458075403935	0.001307033703723996	0.001166216012789976	0.001063276760014601	0.1495926697067095	0.001086158869400772	0.001103083670105308	0.001015754755883936	0.001055151690584002	0.001042856475229115	0.0290386727905574	0.001038845857686843	0.02078187775163441	0.01653181989116531	0.001003309196196125	0.008562915425851785	0.2797403301614884	0.001103351210101	0.001021762768561618	0.1439771629130974	0.1236726088310261	0.1237298728576918	0.1897031094401279	0.2580493243091811	0.001057170932944729	0.001020219986813913	0.08961068338690767	0.001011639300788993	0.00100899483945675	0.04929256960941734	0.001023704755674585	0.04652449925027267	0.001038956462671641	0.0191957209654006	0.0659662567861511	0.07691647413581622	0.001001763070965919	0.001004574990851638	0.00102139761592742	0.07300691683307838	0.2136134260197804	0.1664508764845868	0.001073990373322151	0.02817278335168947	0.1499341968933983	0.01069146684668637	0.04369026210669807	0.00105514845022697	0.06791969449827492	0.07402386577757293	0.001028765935238982	0.001044986518179509	0.01209561446864165	0.07876982520303411	0.006870188060683892	0.001030337190043529	0.06884831371333315	0.2157567059927187	0.001002234075997766	0.00101227846209968	0.001020924719762579	0.00100799793096909	0.001002898299437596	0.001005851321639988	-0.001071093274601817	0.015369831348482	-0.01328114374652792	-0.002513601507688052	-0.05091550656125945	-0.04948185398494389	-0.01194611993021679	-0.01901172889141524	-7.107769229431722	-1.705510529955033	-0.2351000763856725	-0.0986323833440433	-1.182318897490952	-1.026204251439494	-0.06919886665234268	-2.661376905094921	-1.878424025526482	-0.6611876534554092	-0.09739562920862974	0.03738823813279228	0.01324334156407403	0.01503408438011014	0.04244207414768399	0.05626822853208413	0.03609905292015895	1.824573569056418	4.877459614451385	-0.2101920453955793	0.03096240849929896	-0.05474500253325695	-0.1626985480383017	-0.09878268391565587	-2.866353420035941	-1.081505057060475	-4.648580877242734	-0.001552997824151385	-0.08010661666147885	-0.001015494642943825	-0.1229662110874198	-0.008731625801202592	1.243241526094504	0.02235544021047436	-0.4982498442616444	-0.5972708033241597	0.03721694421114551	0.4516008865534863	-2.149132963999403	0.02219734607608147	-0.1338590871761856	0.9042995631084457	0.7755059301498987	0.7241696202388241	1.434979196317812	0.2413289849531824	-0.01600320726472125	-0.02202952231204057	-2.609067902018194	0.2585085929304597	0.2382941813596198	0.1467629401653806	0.05774671272197644	-0.6138522415385582	-2.324706792130274	-4.464533060980854	-2.703366637467662	-2.155910218377041	0.01850446849919391	0.04936618413988314	-0.2179151032542056	-0.3013626132412884	-3.265595226034037	2.291429623841405	0.004508334278966145	0.9062538508990492	-3.098978021202295	-4.484018279671856	1.897717692874074	0.04032611912709699	-2.03999698063918	0.0138450703787439	0.05209550043802978	0.008128211476677137	0.8823562031186067	-1.232834505443491	-0.06406241305648173	-0.206058429803486	-2.729914540281962	-2.445701928784141	0.729578112452887	0.03971471490294127	0.0009417339556198768	0.1957876373373205	0.122244946439591	0.1515971074064776	-1.444177553425276e-14	5.851202344628072e-13
0.09	-0.01505468105587758	-0.0363491714476496	0.07986992275677081	0.3238526760256653	0.9083882353460666	-4.374141439023507e-05	-0.1947244414310624	-0.08084176707495504	-0.09429208390045721	0.4027223731031082	0.04355142778034017	-0.09498776801808859	0.01241007993249499	0.04407087718968269	-0.0861324266431083	0.6303209670504158	0.2251655483544409	-0.6303209670503668	-0.2251655483545139	-0.39588584237892	-0.04465626960999159	0.02560387833502999	0.03840472623101432	-0.1405457907602907	-0.04658926502447782	-0.1626854619558957	-0.03803253289328024	0.5226042419798032	0.8852702173065522	-0.04152682794832485	0.01240844420962272	0.8212857795045537	0.03717484760924347	0.6747061992268277	-0.6438982675508733	-0.6389993665533431	1.644584933551922	0.2442722462997948	0.1280529651261085	2.471873518494447	-0.9079274064699823	0.1282272774558783	-1.798594008583845	1.008367640662023	-0.6026573719259111	-0.2315239016879272	0.9830543561111276	0.2440956520381797	7.451258740277576	1.464734315361764	-7.451258740277552	-1.464734315361738	0.7230008792188012	-0.2923263387715352	-0.03381893726658296	-1.408710270858779	0.3654211668655227	-0.1315017130040259	-6.39280951632292	1.141970251910606	-0.3065705713431392	-1.381001976004126	-3.390634064511157	0.3299839169229991	-5.970494450783899	0.1861682256864265	0.002441388694508743	0.01185325552895196	0.001814355781122743	0.01094560499438933	0.02393282904422777	0.01826751748689785	0.01339224347973032	0.01987628705538712	0.001204518617989092	0.03232473831376655	0.303170878049179	0.3198453549801087	0.2876474810615785	0.2910240237418654	0.05807515648322796	0.05379270838844259	0.001139551154643595	0.02646991332967174	0.001393119708656083	0.1269004069281242	0.001155895686531716	0.04434097543479529	0.001038628415482264	0.01105480850055336	0.001026450862776871	0.01074537254835857	0.001018732170124216	0.005583306708575695	0.05000327406213253	0.0496051634998439	0.1097639318469181	0.1284539588939582	0.2132673225902548	0.2553464357441441	0.002444670791499726	0.01841257441449502	0.001057665508715282	0.009667700150644564	0.001091571461698552	0.0107149579177714	0.003062212607708042	0.006189511839425727	0.002055755598757051	0.00831980601255747	0.02839886989618287	0.06449011935242401	0.01178837660939341	0.04992108512764415	0.2209040897549915	0.2058281563672825	0.001138498486351276	0.01612299716362262	0.001697386465354673	0.01430867109184809	0.001032528702305138	0.01474157696221131	0.004010121884383296	0.006583825552711356	0.001041815268797118	0.01879437544568262	0.02650047989443617	0.05599439170070471	0.001076663644167039	0.03058613653769105	0.02669946971929747	0.01742844676570471	0.02097533706001543	0.02845624221272625	0.001003551513907367	0.005246674057426806	0.02438646481222195	0.03805180223684159	0.2831268958958821	0.2799897083846529	0.001114609628458658	0.130230503253947	0.001516101969214621	0.0373617674811677	0.1325131804004693	0.1317515997381677	0.1131392069622788	0.09338358374211472	0.1137964252775068	0.09887338356170089	0.1598600950181922	0.1719686732755273	0.232851740101528	0.2167640132631672	0.001082345858741842	0.006255384116622667	0.001040108885710167	0.0007652059113254076	0.1376011416834688	0.08455186850231886	0.01312652205758125	0.04770115910016363	0.01927377368228074	0.04521917475678337	0.04716289489092246	0.05073748676688281	0.001023056818234249	0.02881115235263247	0.0543029350543171	0.2271132644417397	0.03200743787433531	0.0748660384945721	0.09080584942736417	0.111785607142531	0.1530152898377639	0.02951186860795584	0.1473216277857744	0.00829721987041173	0.001001700914178044	0.005291283625678617	0.001004477724367039	0.008994168669112632	0.004413803570509975	0.01347000975909568	0.07267748647542312	0.06924084481174564	0.2570173695738477	0.2415666282603265	0.1383638769517162	0.1755883636795775	0.002002704521389781	0.01245301387494155	0.02265120372578721	0.03411181740048366	0.2200242938701403	0.1516352472343281	0.1517668864990586	0.1597587868379017	0.05017465950733736	0.07117339127583684	0.001048213441318504	0.001965161516087092	0.1202919125127501	0.04895870978533228	0.07199870271037517	0.08839583543771132	0.001026067220599165	0.005055174142095474	0.001041204925778309	0.0192082100424457	0.01599820517739688	0.1044925994633875	0.09292196009293732	0.1068770578396785	0.01040766632586714	4.312262929012753e-06	0.003004866835596127	0.005677641445360901	0.1319929212093614	0.030005655117906	0.248486253747304	0.280280852270365	0.03795769325998848	0.08462054227070516	0.00215566373263211	0.1277403820604425	0.001019426645719907	0.03275020537086066	0.001007455670842082	0.01979267303621188	0.00100269011402337	0.01297502750845311	0.001005443933916099	0.01612525123636694	-0.001182627005216295	0.01532175589041731	-0.01322978705933422	-0.001849775590417396	-0.05087693066235793	-0.04924568305417631	-0.0118307989899234	-0.01661491290180767	0.001033057154170857	0.001015728508985579	0.005257020676963556	0.001729841835070516	0.001034777614597536	0.2512516665490903	0.2626396339334884	0.04550841851714647	0.001105840110925973	0.001360972019428703	0.00121489489881659	0.001047993980992514	0.001004668854700201	0.001002569611398951	0.04774406084903991	0.144387140904942	0.3261809243145516	0.001068856550414412	0.001047858081505886	0.00101217414055616	0.001126250409479151	0.00122936524939512	0.001115253951008659	0.001043103718644619	0.162214940137834	0.001077330316474977	0.001107952245901824	0.0010169862578466	0.001043931894727483	0.001043879203297685	0.05119232426764124	0.001043171894496174	0.01619242581602789	0.012113209204909	0.001003248957873616	0.07834983382272905	0.2632807229745652	0.00120301481220326	0.001018759141971476	0.1439699453504853	0.1244411851719195	0.124011386345731	0.1783530492448758	0.2361212225046627	0.001202343601646872	0.001021736432957301	0.09241902921012417	0.04727337059418322	0.0712489422372249	0.04556914231331391	0.001027590259534675	0.03342980096778667	0.01935242471831054	0.02393479508363968	0.03350014156417061	0.05800490825532095	0.001001906333350184	0.001004944445695033	0.001022868082525467	0.07590086412876509	0.1934822144973334	0.1573641066587518	0.004588143034698377	0.0373369824145472	0.07548470949646462	0.005850437476877132	0.121690142961812	0.001053868595859127	0.06474807602883816	0.07140752819524276	0.001034137766894396	0.001044124474485217	0.03712637372240795	0.07931268378524059	0.009731357622315601	0.001031968949673773	0.03492693710753728	0.2140095037979055	0.1463520018026697	0.001339613241476187	0.001026977836640195	0.001010775467919107	0.001003856787947334	0.001007836682456906	0.001265454782986303	0.01281970551114892	-0.01366372966620132	-0.001158722840284536	-0.04575500035075265	-0.05211089066692282	-0.01328471342777965	-0.01642228115260903	-7.57542428662845	-2.00655793713951	-0.04724112511217483	-0.02785186904189122	-0.741434201978732	-0.6519585425747821	-0.08007419791773193	-2.881248076848389	-2.016332613505636	-0.5627278814363861	-0.100659372470633	0.01647374832648671	0.01752826538340016	0.01530393994756388	0.02957950373711049	0.04031637972279206	-0.1562533244084039	1.497395014682248	4.940991957159463	-0.1061128683011483	0.02133659758539329	-0.06230487700828577	-0.08492376925460604	-0.03868791856405067	-1.963433143665395	-0.680641808964319	-3.719130342970749	-0.03762794613895594	-0.08091781585281911	0.003876323784915752	-0.2039666306264644	-0.01436917585684945	1.633814191981807	0.02973993449847628	-0.4136555498273887	-0.4888924425015387	0.04176874869030701	2.918204121611728	-2.240410443371587	0.06963448938899913	-0.1283444554963288	0.5550351886769181	0.5075094945387376	0.4508727428084501	0.4673105019276059	-0.3461236482412752	0.01683769619555877	-0.009143165154895883	-1.690859421370007	2.454874856004252	4.096687957653073	-0.06690035837268579	0.04647403297267918	-0.9331790141427455	-1.288884318460886	-4.908845621344877	-1.923039314969395	-1.281207731346337	0.03034378418170999	0.02931543931256941	-0.2424398188471083	-0.09180228197928059	-2.966768948678465	1.13325501106959	0.17802216130321	0.8633556609736778	-2.974118772103029	-5.133994435301692	5.023383404300913	0.04963810553201719	-1.388598011490899	-0.1126683588327625	0.02298141053327089	-0.008343612413584375	1.137969427874366	-0.7505652095237845	-0.01519518613214971	-0.111136210392	-2.226757806492217	-2.198736654475899	7.347773813849571	-0.04370303417152935	0.02780217344064789	0.1993323277932142	0.1200647461791787	0.1506148977373389	-2.556444429478703e-13	2.095802688859079e-13
0.1	-0.008651565633987751	-0.042567133494998	0.07399000595277869	0.3400620747367344	0.910842255484097	0.001220262290969377	-0.1685945675843197	-0.08963938724645265	-0.09098639770726114	0.3844038260018954	0.05334666554633791	-0.1000448476739894	0.009979710859598192	0.0533769264345107	-0.08404725122145916	0.7035113473166192	0.2383484128220863	-0.7035113473166298	-0.2383484128221044	-0.3880483339364927	-0.04745816816368871	0.02520911578515603	0.02453667488122679	-0.1369014199794418	-0.04765210430446645	-0.224640887954641	-0.02501910695585358	0.5200739509683951	0.8705070919899605	-0.06316220955914366	0.01557294111233562	0.7488096007685785	0.03848828849015082	0.598137242355109	-0.6030008537633187	-0.5246694404300819	1.597203544052089	0.2445066278978252	0.1237627347742924	2.738424350019133	-0.8576935452690517	0.5533380340171236	-1.859302424575249	0.9492456219839411	-0.4297161375085924	-0.2445955101337004	0.8801189836712141	0.1616577905615448	7.129680578539129	1.161515837858511	-7.129680578539129	-1.161515837858509	0.8401937196559718	-0.2680699811818327	-0.04466059771151287	-1.36488204156198	0.3631781483346742	-0.08287557971689702	-5.817353893145885	1.427251745979246	-0.1951049985868228	-1.564327319441625	-0.4668162640817948	0.284338503975121	-8.46331503370495	0.08272284154697027	0.001763762203858323	0.01127172631442828	0.001430492126924088	0.01074699449901291	0.01406195302707128	0.01194803372724191	0.007678994934499447	0.01503411269329794	0.001123516385416726	0.03173337140178928	0.2813731782786634	0.2913466021431488	0.2760980171753891	0.271278616995132	0.05115610572891871	0.04835086068189625	0.00112639328202812	0.02560072524260255	0.001370145178014103	0.1270227429138208	0.001198005029452696	0.04455411141185702	0.001045253584649848	0.01121436026168171	0.001016067596586811	0.01114136366097606	0.001010994640314065	0.006011870896338095	0.04784197981485686	0.04734462279973372	0.1268835226319953	0.1421192641666682	0.2658635576050049	0.3055701939999816	0.00177949610327776	0.0175256173882182	0.001054671563830824	0.009923885654222152	0.001053877670285133	0.01019091633252508	0.002127237361069906	0.005459395553947872	0.001637638177677903	0.007973602402234842	0.01564438142042451	0.05082475422385305	0.006674095000514884	0.04551373709751141	0.2020253063535642	0.1774720109761596	0.00110665727506073	0.01580599658625168	0.001415884103320089	0.01378447234321633	0.001025410279747573	0.01478794139201578	0.002586324518552114	0.005359570052972391	0.001043092845077296	0.01867908227256188	0.04350236519577731	0.0736534348186859	0.001061793781694463	0.03089789098961094	0.02061229514954048	0.01378415232664417	0.01564681239916416	0.02382377405276727	0.001003389345789489	0.005626772881740265	0.06653952024944605	0.07374482004478901	0.2732680660073067	0.2586147229322964	0.001184965659981406	0.1311463865160678	0.001276536461442929	0.03633189298497915	0.1370340945734992	0.1354860427408742	0.1178828154351079	0.09704641685712136	0.1179882205147888	0.1019891600949078	0.1644970232999517	0.1727495001703764	0.2297206409192701	0.2104154475964179	0.001180618964299656	0.006361996295531806	0.001031711414980335	0.0007564372845523661	0.12017411765352	0.07226524470964676	0.04116762400816992	0.07928425531001676	0.06103040543458119	0.0961810161778352	0.0455030230868851	0.04928407067349011	0.001026322288777772	0.02923623609956582	0.04168992616830827	0.2163479352548489	0.03092995870898081	0.06515230652590173	0.06321259915806711	0.06771952145921493	0.09805324600679861	0.01502183198500255	0.1074818745441282	0.0001582084152506216	0.001001839696735348	0.005571776346670396	0.001004805357726651	0.009409958493733763	0.002790653668120525	0.01213945065645839	0.0747598914054137	0.06903658793498205	0.2307763992929184	0.2136627434641091	0.143796242544737	0.1820308772782515	0.004220074397809302	0.01493212681457736	0.03182450306365357	0.04254525839443787	0.1511165800688586	0.1347324062250058	0.09192246470712578	0.1166744292766167	0.09991885026322919	0.1363850852681867	0.001050570365717352	0.002563076021069564	0.09680235649320502	0.03844366622091443	0.0711080716128375	0.08672967344313853	0.001031447547915721	0.005568937978138533	0.001042365357798043	0.01917686696579527	0.03245275568439286	0.1164959844072198	0.08734079222126222	0.1012073764082621	0.0108710435422356	1.262848887179113e-06	0.002059543930956418	0.004865269425254403	0.08460374393068497	0.01301012613186433	0.235970181996048	0.2597767156513264	0.1200567266910817	0.1685640331112237	0.001855696753039171	0.1242987300379529	0.001024748512455769	0.03332670088259884	0.001009828027004769	0.02180309199633144	0.001003518901881142	0.01415742978148504	0.001007149183107486	0.01763138570461708	0.001220841290740536	0.01280047532792306	-0.01364318699132382	-0.0008931924733762792	-0.04573956999119201	-0.05201642229461582	-0.01323858505166233	-0.01546355475676602	0.001025298823413714	0.001013521168249511	0.001026372806177036	0.001067746313642888	0.001036540980803051	0.2281874078306252	0.2463909820685864	0.04000740099925659	0.001116649271614008	0.00133401198582335	0.001264119338914112	0.001055590155120179	0.001004942047913752	0.001002654760143906	0.04317906461270895	0.1584184536248506	0.3901378360807809	0.001049754324281736	0.001053981407294949	0.001013712084038234	0.001101042743553983	0.001151696795065947	0.001064291889219911	0.001022930677280575	0.1748372105689571	0.00106850176354686	0.001112820821697945	0.001018217759813258	0.001032712098869154	0.001044901931368973	0.07334597574471982	0.001047497931305094	0.01160297388042193	0.007694598518654645	0.00100318871956132	0.1481367522195978	0.2468211157876442	0.001302678414304457	0.001015755515378245	0.1439627277878726	0.1252097615128125	0.1242928998337697	0.1670029890496199	0.2141931207001422	0.001347516270341507	0.001023252879100723	0.09522737503334097	0.09353510188757135	0.1414888896349916	0.04184571501720603	0.00103147576339474	0.0203351026853008	0.03766589297394943	0.02867386920188057	0.001034026342189037	0.03909334237482614	0.001002049595734117	0.001005313900539113	0.001024338549121573	0.07879481142444913	0.1733510029748866	0.1482773368329144	0.008102295696071611	0.04650118147740314	0.001035222099531198	0.001009408107067607	0.1996900238169045	0.001052588741492433	0.06157645755940155	0.06879119061291582	0.001039509598546394	0.001043262430816211	0.06215713297617403	0.07985554236744737	0.01259252718394748	0.001033600709304135	0.001005560501739989	0.2122623016030925	0.2917017695293418	0.001666948020853272	0.00103303095351388	0.001013553004870644	0.001004815276461794	0.001009822043275695	0.003602002840574537	0.0102695796738159	-0.01404631558587468	0.0001961558271189239	-0.04059449414024569	-0.05473992734890181	-0.01462330692534255	-0.01383283341380292	-7.886195676902622	-2.524435945179819	-0.1110012265443515	-0.02283000506867152	-0.5668451586768029	-0.3242290290555328	-0.02764911551465686	-2.761979138931355	-1.888450242712199	-0.5379163699200512	-0.06702927076368603	0.01048028686999263	0.0257560781936885	0.01681293563064777	0.05619907588044484	0.04960284321507193	-0.2853046384104895	1.248755955761992	5.123606772838378	-0.08512750609039614	0.03353844647310834	-0.03703117773926042	-0.07188958729611467	-0.04094473354592382	-0.7114652849815755	-0.1850376442793076	-1.7845825205669	-0.01618602431583727	-0.01236051763595183	0.004722246031617716	0.007932046948781772	-0.006426003369606692	1.872715946352355	0.03170826128972658	-0.3124317544899626	-0.449018611047129	0.0318371087749925	3.987517856632094	-1.975166391972075	0.1128362691032172	-0.0685905677466246	0.1890699313863024	0.2221659423661944	0.1712239035216744	-0.2733025090812984	-0.9215921258551474	-0.004554032456704527	0.008118689353057188	-0.7652282164500483	3.703845039345233	5.723800045080657	-0.2124267009196023	0.03921098917913543	-1.213363030531506	-0.7340221213699554	-3.614614182040283	-0.9414192130490096	-0.3346124227628991	0.02246909204475194	0.06275809183062765	0.0249865048348269	0.03758947808386333	-2.603221078412581	0.1912811707492142	0.3110533142742713	0.823907551162671	0.08211258888692445	-3.022658374159635	7.99293664987098	0.07214373615381754	-0.7098530332010098	-0.2168404904928518	0.09695216387127197	0.007453087742247611	1.236532542534427	-0.4063861093918448	0.01076795582343952	-0.05836303416505076	-1.062097374319976	-1.892154527166303	8.535915322060966	-0.7481286877265977	0.09406379205603767	0.2027263534254872	0.1161219409281964	0.1508078574802654	-4.372038652663723e-13	-3.084617332476787e-13
0.11	-0.003275574527590841	-0.04840831595256514	0.06959373506947637	0.3558000405824369	0.9132421487511876	0.002406843415472603	-0.1401176608638689	-0.09789426637683116	-0.08268222938490631	0.3657561353932924	0.0624245435396339	-0.1040357657705361	0.007761301542407319	0.06166364906015675	-0.08312109224608336	0.7726996505114361	0.2483953949450151	-0.7726996505114468	-0.2483953949450238	-0.3791826251465093	-0.05003257734995403	0.02471880852055915	0.0110112310605256	-0.1332958382900432	-0.04830278315825249	-0.2646310541692253	-0.01005800626683157	0.5188178522420418	0.8543143293974	-0.03882802753035468	0.01806761507922615	0.6666046996920568	0.03879655438394616	0.4766706587583202	-0.5576351305447034	-0.3515609725707677	1.550831971052614	0.2357723328319943	0.1125755293889566	2.953950723058005	-0.7743796348192922	1.090879265959172	-1.869200656741819	0.8563431680602164	-0.3804717240559135	-0.1972897994542845	0.7702358414697685	0.02037769275800335	6.700038475342224	0.8478778359679884	-6.700038475342255	-0.8478778359679736	0.9305692772532994	-0.2471752187229034	-0.05323146931698111	-1.340373685896891	0.3579692607939751	-0.04879592086185228	-2.20563962789727	1.549398409286469	-0.05286943316739031	-1.671198012934807	4.89762996495017	0.2193852931688102	-7.853525216928014	-0.01751738456473878	0.001402428123132621	0.01100052563054904	0.00122647281713276	0.01074210162202239	0.007796201950820439	0.007969251345587482	0.00446679072065464	0.0122229664551736	0.001081473063406291	0.03133063671763415	0.2595626565695319	0.2651668246106366	0.2625049261837897	0.2534670184284584	0.04607905654848191	0.04424133014479845	0.001134104094348002	0.02494646973914504	0.001347502856075797	0.1270383985343679	0.001229691719153627	0.0447966457658999	0.001050021166381222	0.01135970649397182	0.001010839783715748	0.01161142465908604	0.001007036401203574	0.006428581268915847	0.04336712326515089	0.04337404362836704	0.1375331240620283	0.150905945681367	0.3127555897437376	0.3504382737264526	0.00142179295117254	0.01696764762214182	0.001072395576975959	0.01020225492573844	0.001035465065628877	0.009768069930680429	0.001622825047015782	0.004945657259160293	0.001397910347190737	0.007786218727532811	0.008657139048399326	0.04455302493997881	0.003930143923311856	0.04384546128645967	0.1867459607925494	0.1607812025637743	0.001083462667203346	0.01539959511615786	0.001269038018316885	0.01350164601452301	0.00102276842020447	0.01486276877754572	0.001825696293483229	0.004507779804310493	0.001046357725140088	0.01859310682225027	0.06001891124115374	0.09126480177574384	0.001055152890505195	0.03123170224362194	0.01516197647026949	0.01076163970992746	0.01104875953952668	0.0198198272924596	0.00100339591233383	0.005958717970273527	0.1096907202068281	0.1145111421268889	0.2595710723992939	0.2402258921873033	0.001244484521679406	0.1324267426377097	0.001148357881183371	0.035402589971805	0.1395691863085713	0.13648007509043	0.120712601450485	0.09851683310353118	0.1204901169089018	0.1031157066463769	0.1606734502552055	0.166190236103275	0.219521221485496	0.1988379160459411	0.001219573995817199	0.006407270347973597	0.001030224575932954	0.0008296133803174948	0.1138361631445642	0.06713011062003256	0.06232184619237097	0.1048234985767377	0.08590680703047421	0.1273297722154532	0.0418279164392112	0.0458025357719262	0.001028714058588012	0.02959243281050353	0.03208848446519209	0.2054205508882191	0.02949104927789665	0.05683378693273941	0.04446086167893926	0.03845529091707819	0.05911529927182003	0.01152238616401853	0.07479099278358502	3.099851853070416e-07	0.001002006348526316	0.005880765368744625	0.001005584453292924	0.009936682107684103	0.001938058191208285	0.01154762708679256	0.0782518689282871	0.07031928526413378	0.2063753042142409	0.1886879817582402	0.1410590733164328	0.1802072842412312	0.007245366625772587	0.01870367593924801	0.03788435379307875	0.0480423097841088	0.09727018724053915	0.1457651613494552	0.06013359549927594	0.100053757675749	0.1227332884333878	0.1815019741789297	0.001056711526712991	0.003389848114208095	0.08219528882927822	0.03233323474558883	0.06877929266259525	0.0838229390377533	0.001040133771382967	0.006305364666373526	0.001044844144603281	0.01915959085047116	0.0402015978208129	0.1245111697806186	0.08597689222735992	0.09916708438459662	0.01077665660477363	2.919174400080018e-05	0.001564909857756025	0.004407661654051398	0.04812823055023845	0.008404304034781433	0.2252294242260534	0.2421538587942256	0.1599558208862458	0.2005232795612639	0.001681939578923334	0.1125419373377931	0.001039466489397013	0.03456946507793643	0.001011016580779633	0.02384379480819946	0.00100392099809393	0.01533648500121793	0.001007985558568063	0.01913547658766799	0.00308635648677191	0.01015824691638111	-0.01399369610096739	0.0008863841492573718	-0.04108379461507162	-0.05415834938945795	-0.01450455042146804	-0.01416704122277336	0.001025745117803438	0.001014190012135188	0.001021354248955512	0.001049132513791019	0.001038685869891327	0.209536360907654	0.2284081097433122	0.03979041647165606	0.001163693842114225	0.001315359665691438	0.001261484771494281	0.001054470161739371	0.001005785808120745	0.00100313898420005	0.03350748059402792	0.1490516949089458	0.4133735524695197	0.001047751846326913	0.001122034581672323	0.001018490340032132	0.001091936603087444	0.001144755003630434	0.00107596500952684	0.001029522229571626	0.1487021638492694	0.001051544580321036	0.001118725180851713	0.001021542783610329	0.001028429923257098	0.001053862885268278	0.08618671053076273	0.001048868686248926	0.007044904905314127	0.004645279631893163	0.00100358382988519	0.1846855731103051	0.2223005527394239	0.00130968012491678	0.001014095063313003	0.1429367721395843	0.1245080365443775	0.1239971253387029	0.1436528895566944	0.190190319871377	0.001186201323629753	0.001033266443891694	0.1127133962218548	0.08323913461743279	0.09682394458890253	0.03363226693759506	0.001030972837696875	0.02114510921524536	0.01941026655887563	0.01485757266620534	0.01212855506016177	0.02202520161017244	0.001002289923458378	0.00100731015349854	0.001064387795451796	0.08634222675155326	0.1547098252914932	0.1268566498867175	0.0124371193519059	0.04359135281220543	0.03009073707029761	0.03198239238917017	0.1144112505195113	0.001072000323327183	0.06283298858281147	0.06316424688589803	0.001057351728981016	0.001050945380690724	0.03799268711898982	0.08782417785447713	0.009045517804908034	0.001061141361556269	0.001008003029295231	0.200519490413159	0.1521609269362499	0.001359843390023601	0.001073190538758928	0.001011154030310106	0.001003936863063565	0.001008038587201686	0.004539354599761179	0.007426952298891455	-0.01430210962268508	0.003218143429601585	-0.03681945961881214	-0.05583501411674504	-0.01567551058817419	-0.01313789393595715	-8.066126700559723	-3.029047306741529	0.02116255854521022	0.01516979901277806	-0.264439554751242	-0.2310159665914979	-0.04266744520375652	-2.46905785248192	-1.682726628853204	-0.2993295573205799	-0.05877941759053709	-0.005356042859762094	0.02307244530656511	0.0127458460208214	0.04310555802531631	0.03713822129058095	-0.5007381639843898	0.4986296226481204	3.846477314161679	-0.03531240438321046	0.02574633185456751	-0.04190498570400836	-0.03679627980147118	-0.004256658556785199	-0.5045388371324595	-0.1307036663557593	-1.616169102507213	-0.05913386704749803	-0.03257293601596725	0.009741384526009577	-0.1266623647461419	-0.008924679150943603	1.63863618219833	0.034569016528216	-0.2927118169885718	-0.360919693056084	0.0333371090326648	4.098632166285501	-1.73083470454585	0.1400018171195452	-0.1062968822680646	0.01334409500303334	0.0736448075271024	0.05452604403622869	-1.037780461680559	-1.399158067187137	0.005668072117425657	0.007740560757124069	-0.2514822026226715	1.441007591014842	0.6971981843944123	-0.4680223986322714	0.03101719118180964	-0.9820683125009098	-0.870223104033137	-2.239055438356745	0.1000610760951512	0.1903253456909851	0.03576854139714827	0.05067666898247333	-0.08888495472607519	0.2056662956475317	-2.387710348353317	-0.5859567871447091	0.4311670779826888	0.3013021708971756	1.21532671544025	-0.5008944161168385	1.005170365812979	0.0904437426111946	-0.5080410707110264	-0.3640882053658944	0.06190851085981658	-0.006097067718321547	0.4335069938115331	-0.0140751926811736	-0.002587178175832439	-0.03425006702275683	-0.04192634561186238	-1.637368169041267	-1.483320483461495	-1.46688872405538	0.1526936148399085	0.2058697408253377	0.1193211614860911	0.1505722811916729	-2.873935043653228e-13	-2.766562266703961e-13
0.12	0.0008740411374953314	-0.05356782596215668	0.06701926177434607	0.3710875610770151	0.9155637082875037	0.003452213664884721	-0.1095756785433947	-0.1047489270231396	-0.06950113967791438	0.3470405136745597	0.07027379273501687	-0.1078943670001893	0.006069845945247277	0.06864184926409032	-0.08370362360147485	0.8373532851218305	0.2553059145264065	-0.8373532851218304	-0.2553059145264118	-0.369484523613177	-0.05240893979121248	0.02414787411663625	-0.002274138103108785	-0.1297414133386007	-0.0486587373181335	-0.269252886075088	0.005657461579134351	0.5190814685753803	0.8371436754539678	0.02606993564215215	0.02005642705086217	0.5942218957234224	0.03820898636333352	0.3528621541008757	-0.4666663641649006	-0.1603099227968083	1.507114473827261	0.228839881765317	0.09552055975607496	3.151439470025572	-0.5776498484557414	1.528722310951741	-1.872888646596572	0.7035198624079828	-0.4032527641300488	-0.1392047663589668	0.6184144993219421	-0.1400802756039579	6.222746861654289	0.5342233295508884	-6.222746861654289	-0.5342233295508875	1.006672268325702	-0.2284606321799353	-0.06078602557649371	-1.316867110148706	0.3529468007439723	-0.02393064093579348	1.256312968597105	1.578125177369679	0.1088380133517798	-1.759905589615678	7.645939964667688	0.1831661049178745	-6.498895612127814	-0.09644394133446264	0.001221728589258494	0.01098300686153692	0.001124738952232016	0.0109167578665074	0.004561153640092774	0.005948677889916861	0.002825382485836328	0.01055347840115041	0.00106152885641969	0.03108463002034648	0.2384561759607884	0.2420638153952817	0.2471875731745681	0.2374469412534453	0.04320663011541725	0.04205747314004365	0.001161485954385514	0.02452598513781639	0.001326854264732401	0.1269554844546251	0.001244215081675195	0.04502199337182651	0.001051843704177264	0.01147906788598737	0.001008649204303363	0.01210932350719912	0.001005300475676854	0.006822615121985263	0.0364321097556117	0.03749132015759121	0.1399932765053334	0.1518928421290393	0.3500936389424422	0.3824291031174008	0.00124168270820237	0.01664245015560403	0.001115291554837416	0.01051103077249656	0.001028652488547714	0.009465478957076553	0.001365490014854197	0.004604705795427796	0.001274453920295919	0.007733976088064522	0.005044939973743129	0.04150081217476785	0.002542587465399549	0.0432579408021067	0.1670194855077396	0.1438968301140588	0.001063386897860577	0.01474252729840988	0.001198532158341844	0.01336564986467931	0.001023111382851202	0.01497273214919864	0.001441913587654344	0.003858877398476005	0.00105247181245169	0.01853747687315775	0.07446930463608112	0.1062077332054718	0.001052519372988511	0.0315795718602371	0.01009330658005854	0.007917095024204622	0.007174528882948234	0.0164224011508121	0.001003596848892768	0.006269219064448326	0.1476485490712865	0.1543751755004898	0.2418424077387817	0.2234333298909905	0.001277738213631877	0.133881760096408	0.001083426436518509	0.03442541839176879	0.140666770058718	0.1358250757705015	0.1220791784018091	0.09855386301990209	0.1218325778095827	0.1030884937209168	0.1491216439850626	0.1520092877896765	0.2041000453998721	0.1823274085937278	0.001158375834084658	0.006316542321053339	0.001034490511849095	0.0009357291186755715	0.1173218533291269	0.06744192863420749	0.06874848123142077	0.1088444866706678	0.07963050007722189	0.1139499203047616	0.0360082619150823	0.04024078031726196	0.00102965781260997	0.02983635668884282	0.02727249766837461	0.1965074796107142	0.01998390144014489	0.04893701830980152	0.0274280137132387	0.02292194245265881	0.04083010907014321	0.01419367405176596	0.04749181283571673	0.001710567507856116	0.001002209856909196	0.006215943755101978	0.001006972430227406	0.01058529263373724	0.001530054038101091	0.01145107684228923	0.08349136111607675	0.07288424000586849	0.1835213134019673	0.1659889547852091	0.1307581966153119	0.1697126013556121	0.01089760297545456	0.02331367972061368	0.03969804365755412	0.04908729069480026	0.07547222102807877	0.1408567061225948	0.05524391974970555	0.1026681715522666	0.09963920300568756	0.1559830772553746	0.00106949038236003	0.00431661207575933	0.07422838614032287	0.02836668862977041	0.06497113410339452	0.07945627304010616	0.001053399709840253	0.007038614936937917	0.001049926113341078	0.0191511505394398	0.03288374820194721	0.126506173516704	0.08863829135956824	0.1006778146078242	0.008983581913597263	1.419257717271725e-06	0.00133082369234135	0.004158437145715305	0.0266294386130527	0.008514413209333813	0.2140061267759313	0.2269303257747651	0.1258546304289191	0.1521125344137822	0.001441483744058793	0.09768777812212437	0.001066909943995094	0.03634466453542037	0.001010410486728012	0.0259295974503627	0.001003682516109618	0.01653649418055416	0.001007511366013752	0.02065407056967049	0.00433309605824009	0.007382419195917569	-0.01428106182872216	0.003494234758456906	-0.03701517980874262	-0.05560238293296752	-0.01562800798662441	-0.01327157705954536	0.001026191412192563	0.001014858856020902	0.001016335691732804	0.001030518713941796	0.001040830758977944	0.1908853139846822	0.2104252374180373	0.03957343194404459	0.001210738412615404	0.001296707345559405	0.001258850204074306	0.001053350168358032	0.001006629568327391	0.001003623208256787	0.02383589657533883	0.139684936193042	0.4366092688582618	0.001045749368372016	0.0011900877560578	0.001023268596029651	0.001082830462621149	0.00113781321219459	0.001087638129833814	0.001036113781865686	0.1225671171295815	0.001034587397093363	0.001124629540005241	0.001024867807411889	0.001024147747647076	0.001062823839149382	0.09902744531680521	0.001050239441192419	0.002486835930209461	0.001595960745134383	0.001003978940207442	0.2212343940010137	0.1977799896912019	0.001316681835529133	0.001012434611243555	0.1419108164912962	0.1238063115759427	0.1237013508436363	0.1203027900637697	0.1661875190426135	0.001024886376911294	0.001043280008684484	0.1301994174103692	0.07294316734729901	0.05215899954281542	0.02541881885797794	0.001030469911998889	0.02195511574518982	0.001154640143801881	0.001041276130528408	0.02322308377813136	0.004957060845518083	0.001002530251183343	0.001009306406459145	0.0011044370417873	0.0938896420786567	0.1360686476080996	0.1054359629405268	0.01677194300773924	0.04068152414700751	0.05914625204105164	0.06295537667126641	0.02913247722214892	0.001091411905164274	0.06408951960622132	0.05753730315887962	0.001075193859409364	0.001058628330556933	0.01382824126180417	0.09579281334150699	0.005498508425868301	0.001088682013808979	0.001010445556842925	0.1887766792232256	0.01262008434316105	0.001052738759197002	0.001113350123994063	0.001008755055748915	0.001003058449663177	0.001006255131126863	0.005476706358947861	0.004584324923967087	-0.01455790365949545	0.006240131032084203	-0.03304442509737864	-0.05693010088458828	-0.01672771425100585	-0.01244295445811128	-8.15038860298432	-3.282921234829092	-0.0602648435039607	0.01307981926633599	-0.1752033735179295	-0.09589739221836581	0.003696481897520605	-2.146625475500855	-1.530145964381118	-0.1527816633520379	-0.02027509030912998	-0.009233653189920071	0.02231872857083756	0.0116159675777697	0.06176664588522482	0.04506753931681139	-0.6677334982999154	-0.3112010576481421	2.548156705736777	-0.03857304616073047	0.03961976159587294	-0.01298009207827464	-0.03733222105434195	-0.01391652647820817	-0.06756198121130252	0.03111342108471927	-1.823295328034315	-0.0663192938479553	0.01700551813957907	0.01174944301882189	0.0485096156853873	-0.0003568998478580828	1.339028840881592	0.0345199337850485	-0.276838168282078	-0.3277144873134588	0.02754830990665842	3.807060114931736	-1.655912702238976	0.147768536521435	-0.07816428114608479	-0.1407364025110402	-0.06451132364149333	-0.05952799186454547	-1.797639358412954	-1.908187306213447	-0.03175444835700131	0.01470661785548442	0.3241622043096015	-0.5998059952096779	-3.181921544580171	-0.6284708114189423	0.01675642288058843	-0.8105004127047646	-0.6496719273270566	-0.8684377664983357	0.2927275286980435	0.03901876778090727	0.0277069648960295	0.08713547424058284	0.1240411698182119	0.2940409605884637	-2.148074131843492	-1.542936798958597	0.4787442456042796	-0.06650654464394334	-3.106129481370674	0.8243587213205353	-6.13422051697178	0.09214210980536727	-0.2810759612976019	-0.5088268089540006	0.09631688032540998	0.009220255225296438	0.03249621506157363	0.3038183399843657	-0.0003723204712407805	-0.01668638160561985	-0.1189111199928075	-1.412289759639761	-7.538082997444148	-1.367601990799924	0.2005508444244902	0.2117463194826807	0.1203127328481856	0.1537084772691529	-5.26165323823372e-14	-1.038641793980191e-13
0.13	0.003872350217542894	-0.05764532167677563	0.06632646271776137	0.3859592173625596	0.9178467393903998	0.004308851007827401	-0.07713709095850374	-0.1091763865291785	-0.05305093947125964	0.3282024869688482	0.07642392934878472	-0.1121576187539603	0.004914825042498031	0.07397406632314808	-0.08586999632924371	0.8962733470384691	0.2590977930475447	-0.8962733470384697	-0.259097793047567	-0.3590906994197169	-0.05462562298924403	0.02350094265763722	-0.01531886911080205	-0.1262143786390748	-0.04880998813803401	-0.2565351092019172	0.02126536597860348	0.5210557977333479	0.8190964602760928	0.0963884112279168	0.02173721112733253	0.5327915799993151	0.03691547271546695	0.2488659453242827	-0.351461160127268	0.0178527404004582	1.468099550162793	0.227877857553618	0.07592238878656041	3.329636592332664	-0.3107651542923523	1.72854081897391	-1.897337726354329	0.5312859361916731	-0.4514212981314314	-0.09223338170303809	0.4523273514555183	-0.2897696314582004	5.55507284829321	0.2227357265096276	-5.555072848293228	-0.2227357265096145	1.069907844317656	-0.2162687103109686	-0.06845802751585715	-1.295218498994905	0.3530756186455725	-0.007878666500551891	1.227979725811965	1.537472973070176	0.2861703268252077	-1.841319968431725	6.149571386844239	0.1552151540671863	-5.800475946311729	-0.1599716052923005	0.001125746693981324	0.01111204582542438	0.001070912265265322	0.01121355400944406	0.002832565306296315	0.004872500879866506	0.001947213985907807	0.009532716901483478	0.001051549855705033	0.03099406569231959	0.2185576172422092	0.2221158078552148	0.2321237979825626	0.2230285402023507	0.03981321377756713	0.03956325934064113	0.001258727803191735	0.02437793966438547	0.001307786984315226	0.1268002030007894	0.001260776216374729	0.04523400845587423	0.001055347597753758	0.01158272098504102	0.00100785612701005	0.01266716430054422	0.001004592940861484	0.007231628044523457	0.02926108172015509	0.03140187625175975	0.1387461036577452	0.1479858363137313	0.3803388704740842	0.4040144082390696	0.001145461007790261	0.01645491792764902	0.001154378647434376	0.0108338682084279	0.001027118162553914	0.009268113799447447	0.001227213163237135	0.004361362583818452	0.001205814876493612	0.007756682379879035	0.003116407772812687	0.04032171250106795	0.001806152613717869	0.04333731026706716	0.1463214526776042	0.1264656988160369	0.001049409138226527	0.01387721932847524	0.001162754726805893	0.01337149495559615	0.001024134682168518	0.01511526828243049	0.001237500681899578	0.003350655740497142	0.001061825016615946	0.01850833318139964	0.08704879758008048	0.1183539454772448	0.001051700307363471	0.031942868688719	0.006250238215832739	0.005621021614008772	0.004424742226009215	0.01390684786682155	0.001003944864683767	0.006550468300659378	0.1828988274397845	0.1911607386044797	0.2237350786128855	0.2075712980360688	0.001355272586678247	0.1353886951887535	0.001048714489955994	0.03336038303346717	0.1401938544046402	0.1335868964965332	0.1219870133766813	0.0972420563730015	0.1219009445955368	0.1018911528177892	0.1364198247701393	0.13596588053637	0.1879768056761632	0.1635331612495144	0.001094880989148828	0.00617309434375614	0.00104245407903951	0.001118494238327834	0.1247025885366095	0.07185889156169961	0.07879304734722037	0.1099219502285456	0.07049210607392307	0.09339586732901187	0.03005986545464921	0.03456536785430238	0.001032210993224634	0.02995007041551986	0.02455936951384611	0.188973137535551	0.01100990882349351	0.04356433850583072	0.01499093359840189	0.01606568463535378	0.030938157681784	0.01271576027922695	0.02778440739847029	0.001009155662056084	0.001002453526619842	0.006566086922576207	0.001008473197745257	0.01134195273177876	0.00132724048938521	0.01167659580273749	0.08922316950427731	0.0762422489486432	0.1626826494522056	0.1459490654683061	0.1193947662457379	0.155599801018943	0.0190308180010776	0.03218160399550468	0.04137754281242251	0.04941021099247948	0.07510875770189746	0.1330275663426442	0.05932876625370398	0.1085804850657994	0.09617517251453915	0.1405761408226966	0.001093657399717554	0.005196503520699166	0.06910344245644119	0.02585864015571394	0.06104734093206238	0.07484716576653917	0.001067075918855925	0.007665733505608777	0.001057706649117909	0.01914786382281278	0.02246709388886681	0.1270300282693805	0.09188138716671419	0.1033923385647681	0.006794284296878447	7.670404284642669e-06	0.002084113290377531	0.004649414944445902	0.01453983242119686	0.006272841475429764	0.2008838094766782	0.2132086717811361	0.08911572538284505	0.1039601061951356	0.001249253697340803	0.08604167493550827	0.007414966906052848	0.04491149671419049	0.001009684791005887	0.02797583051945607	0.001003400084085655	0.01768999098521492	0.001006944635424961	0.02212374851272268	0.005590835624824105	0.00475560632034284	-0.01456845607130497	0.005771515587258252	-0.0339620490035915	-0.05643583584765686	-0.01660689890790198	-0.01220551323932766	0.001025458067839407	0.001014889395604317	0.001013233547600844	0.001026541328352399	0.001041443861234005	0.1761159792196146	0.1998568094946495	0.03251610223478414	0.001486303267204767	0.001280486743093878	0.001294253077564998	0.001063770504218894	0.001007370227515779	0.001004054106953456	0.01846193687557824	0.1343664426821411	0.4491733214131698	0.001044830225332007	0.001199294397549949	0.001027427241357493	0.001083418093412384	0.001131364222017024	0.001083225627755905	0.001036347337015339	0.1057863353712587	0.001035090437304087	0.001126231357493051	0.001025480481761574	0.00102478406972376	0.001078952793595255	0.1078172229168515	0.001051362476460483	0.001848056151981558	0.001437067854708356	0.001004584634626851	0.2546418894736278	0.185422357996115	0.001537064241839929	0.001012706193280967	0.1373386808637344	0.1201465641622091	0.1205177964267982	0.1139443056949401	0.1557742377274926	0.001032058798021279	0.001057056743973168	0.1401168898399943	0.1082816257813804	0.06386122847259718	0.02121538219020579	0.001038589726030575	0.02107493008323448	0.00114024505552704	0.001040488186393911	0.01602502814170717	0.004012742963778219	0.001002856741858625	0.001010651519678852	0.001125467306109664	0.09959873812615404	0.1222748126563294	0.1000892755986891	0.03742740413537129	0.04567650713990285	0.08788695069503914	0.0656845081307654	0.1435995913683724	0.001142000461161501	0.0610240848247027	0.05480454023422689	0.001086487412980351	0.00107187752864034	0.007782478770511425	0.09673083742127575	0.003576336480759888	0.004377561873983303	0.001007932767586651	0.1689558644959046	0.05615730364500131	0.001045722224356286	0.02511166106492063	0.001009077199743648	0.001003146532813003	0.001006439207841529	0.006939878604109115	0.002265818561868848	-0.01486429224333531	0.007673904060198676	-0.03164301732341075	-0.05687387673280109	-0.01748913755469647	-0.01094949644408331	-8.138694582344975	-3.323962225459165	0.05204610749409525	0.04019908745942335	-0.0605826535637814	-0.09662915548383651	-0.01187124313735937	-1.850859279128398	-1.351895644702181	-0.3364233977559664	-0.006048189344292781	-0.02024481257751923	0.0202116723782883	0.009396619726224128	0.05380786103278484	0.03915038226878344	-0.5622379424969332	-0.4625337401495791	1.803122910672466	-0.006310983915617201	0.02859796716644338	-0.02183537955294779	-0.01659593805943651	0.01140632245109064	-0.124801820391571	0.001331650586197743	-1.665541102259985	-0.1006714706186643	-0.005113281112829634	0.01614825682387986	-0.09933463711705333	-0.003626294974393897	1.091372220786233	0.03779834564514032	-0.183616736752617	-0.1865013805521101	0.02801154216002726	3.557762653589172	-1.508120944501008	0.1518423148117248	-0.1231200155494985	-0.3076776876796808	-0.1980694596790482	-0.1807887656570273	-1.427275762886291	-1.805712146305796	-0.005132750144647578	0.02092163859318275	0.5451789520765413	0.6657089930435862	-1.074352326233475	-0.5169247075096298	0.006269911609781427	-0.7027277354872963	-0.4116525287369584	-0.4994902093611995	-0.4337497266841839	-0.1290562009113256	0.03888548863118799	0.07142326494755323	-0.02492321868282904	0.3683463706226912	-1.861534878264565	-1.271032833590459	1.231541866994477	0.1131012479959437	0.7123786867937819	0.3141987945940212	1.949498760018367	0.08365002185738538	-0.2289171152054803	-0.4214632364527657	0.04411296916886328	-0.004918837934571044	0.06640069799871061	0.240647581147858	0.001407120461120126	0.1067705333836673	-0.2659421393351386	-1.364329540607202	-2.433561914215125	-0.928411033192851	1.400098124164121	0.1983039494312712	0.1107466167015418	0.1411508760040812	-4.720507193056095e-14	-3.881572329276054e-14
0.14	0.005892685711823329	-0.06064961679246003	0.06729836916055164	0.4004672074178385	0.9201234958135112	0.004972971040581997	-0.04311577578914202	-0.1110226921398374	-0.03558586152648515	0.309041338510641	0.08099508097555676	-0.1169632671929492	0.004216498958668546	0.07777436507247126	-0.08943052346089078	0.9483308886200867	0.2597322960933693	-0.9483308886200852	-0.2597322960933746	-0.3481300612477995	-0.056762168055162	0.02278155834046755	-0.02824129623513109	-0.1226675913760254	-0.04884749351726964	-0.2458785451633564	0.03628726645143605	0.5248077252835569	0.8004816256358747	0.1436976880662623	0.02320521900587825	0.4779462085248037	0.03505529791643262	0.1572674369414639	-0.2520262443702626	0.1726311770801975	1.434381227774143	0.2275849457732655	0.05701709771846276	3.467984986921516	-0.06141906938211988	1.731697858580819	-1.937512997107383	0.3877228650164898	-0.511732101172656	-0.0478658028056966	0.3120308373692686	-0.4189111563924622	4.850242794650019	-0.09725176551170804	-4.85024279465002	0.09725176551170873	1.120035064017121	-0.2124330057567057	-0.07527659721039663	-1.292406333475935	0.3568973134491253	-0.001181552802717679	0.8440704016722875	1.460924392037644	0.4643576918003426	-1.873429482084054	3.044100215186687	0.1406108653279612	-5.181906762209123	-0.2097761715679222	0.001077387195259824	0.01134339843633888	0.001044019668450314	0.01159913317886579	0.001959395672509885	0.004326012316926643	0.001504342455946286	0.00885341033613286	0.001046868928788225	0.03104596724531088	0.200164547927346	0.2048889648804011	0.21848342125172	0.2104418003821191	0.03468263277409837	0.03552175916150387	0.001445092637467382	0.02447073765181009	0.001290142244978369	0.1265821447030602	0.00128675741627881	0.04542877450218484	0.001062311056076949	0.01167263963039362	0.001007830297737459	0.01326560769287613	0.001004454908320754	0.007653929508944673	0.02285745937216932	0.02600490811517053	0.1358557132860518	0.1427954946313152	0.4043469625798212	0.4191759331723626	0.001096886812045135	0.01636867878780044	0.001178519883487623	0.01115599494787988	0.001028431620873874	0.009121922563963197	0.001158343111233753	0.004167596698695586	0.001168266815898323	0.007821073289500305	0.002140638318473495	0.03987389843005151	0.001436806552360798	0.04361599738759072	0.1266662881282711	0.1105338046550561	0.001042674479347603	0.01285051447642035	0.001145668540473131	0.01347784861933911	0.001024952570855673	0.01528350674718256	0.001135551318487571	0.002888570861095115	0.00107456720886524	0.01850186187703285	0.09777470035032607	0.1280583497674955	0.001051852690082334	0.03232871704756592	0.003970714930637588	0.004219955829175266	0.002950635381383025	0.0124702693183673	0.001004421784459244	0.006815650004159938	0.2161039386065818	0.2256846315267539	0.2074245501344207	0.1934383654858829	0.00150419311757116	0.1368830830499423	0.00103149969442976	0.0321974735798599	0.1380722938740858	0.1296559573089621	0.1204263305468422	0.09458808474751088	0.1206309094491604	0.09945574686984864	0.126091297155374	0.1231390991189183	0.1737537446771946	0.1471121659940381	0.001066724968056871	0.00604993525690216	0.001053325314057468	0.001335666540703629	0.1330434582791233	0.07806447909350658	0.09954272759343524	0.1191668722566967	0.07046408814592532	0.08955360826681705	0.02488053918140355	0.02969602564169746	0.00103754871162667	0.0299674267064146	0.02271230028035655	0.1823257302377964	0.006310206245259901	0.04096819782964819	0.008379639421749694	0.01299861001747083	0.02215973120649484	0.008609890648543709	0.01644550435375112	0.0001343422102514429	0.001002738627656665	0.006924929928304373	0.001009896095272715	0.01215829232417943	0.00123626989082256	0.01203289564904248	0.09489692294045596	0.08006687827137914	0.1441137181320503	0.1287256342854018	0.1103586506534084	0.1444637533794546	0.03300422300712887	0.04667854221285832	0.04458740957696169	0.05098952853095389	0.08740183700008558	0.1385458230868307	0.06277757182268151	0.1080740437083369	0.1411512142111806	0.172906363047294	0.001131037776128002	0.005985889366190525	0.06485555220302568	0.02362067869185567	0.05763624665066438	0.07085763649712509	0.001079560001929115	0.008220997035568948	0.00106822247907416	0.01915194905927411	0.01397437262530864	0.1277167067271474	0.09412274594380443	0.1055219888256493	0.004728302285979099	2.525308031846005e-05	0.004098958013315296	0.006131619653891027	0.008123280198631023	0.004464792171695522	0.1850429852097919	0.1989979649322172	0.08523420018453634	0.09661811077088665	0.0011495742673909	0.07978370972502602	0.02226035201271021	0.06209227767503011	0.001009483272627737	0.02991174954085703	0.00100330300313665	0.01875862628691946	0.001006753495084861	0.02349556338297869	0.006985530310459584	0.002334331120419184	-0.01486851320805909	0.007486457882268263	-0.03201006688589595	-0.05667617071802857	-0.01744081141745493	-0.01085451995656996	0.001024724723485215	0.001014919935187049	0.001010131403468507	0.001022563942765679	0.001042056963488648	0.1613466444545473	0.1892883815712619	0.02545877252552139	0.001761868121796868	0.001264266140628147	0.001329655951055889	0.001074190840080121	0.001008110886704825	0.001004485005652031	0.01308797717581237	0.1290479491712376	0.4617373739680784	0.001043911082291822	0.001208501039049461	0.00103158588668646	0.001084005724203955	0.001124915231839042	0.001078813125679056	0.001036580892166059	0.08900555361293595	0.001035593477513748	0.001127833174980761	0.001026093156115149	0.001025420391804805	0.001095081748024753	0.1166070005168964	0.001052485511728239	0.001209276373758356	0.001278174964284791	0.001005190329049291	0.2880493849462413	0.1730647263010285	0.001757446648152019	0.001012977775314247	0.1327665452361727	0.1164868167484756	0.1173342420099603	0.107585821326107	0.1453609564123692	0.001039231219128805	0.001070833479262773	0.150034362269619	0.1436200842154608	0.07556345740237921	0.01701194552242835	0.001046709540066448	0.02019474442127917	0.001125849967252617	0.001039700242262212	0.008826972505284693	0.003068425082038944	0.00100318323253841	0.001011996632900788	0.001146497570431196	0.1053078341736505	0.1084809777045583	0.09474258825685188	0.05808286526300215	0.05067149013279675	0.1166276493490347	0.0684136395902676	0.2580667055145854	0.001192589017163401	0.0579586500431836	0.0520717773095747	0.001097780966543632	0.001085126726721836	0.001736716279217809	0.0976688615010433	0.001654164535651626	0.007666441734157194	0.001005419978339302	0.1491350497685837	0.09969452294684188	0.001038705689513742	0.04910997200583815	0.001009399343739841	0.001003234615966062	0.00100662328455793	0.008403050849270446	-5.268780022929641e-05	-0.01517068082717513	0.009107677088313008	-0.0302416095494428	-0.05681765258101393	-0.01825056085838709	-0.009456038430055465	-8.0291798817588	-3.470713162415749	-0.0398021140317286	0.03083642460397261	-0.06926568412537891	-0.02760640534874348	0.03218965814207761	-1.602392562449815	-1.163813718208161	-0.4622389391827204	0.02789360188509661	-0.02178902196973816	0.01886892102376097	0.008869076839655432	0.06988716568686476	0.04772524769610877	-0.5292383444412057	-0.5678682310736631	1.26340066805775	-0.01831442851761373	0.03947762235861703	-0.002745307643924364	-0.0274167557277167	-0.00557960289556983	0.07869513936376826	0.07097695221734648	-1.523447900626615	-0.09859867027504569	0.03710723271058654	0.01688990907985186	0.05773697156778709	0.004177580907640101	0.8506672445737427	0.03903023983284914	-0.09783664321301351	-0.1119195402104793	0.02433480336681408	3.354726078586611	-1.310092841290698	0.1452590902938811	-0.0977391002303185	-0.479288385232681	-0.332944319360339	-0.3071410008282583	-1.154314191274115	-1.433536888477666	-0.02769667031055759	0.02158805437935401	0.6818871251746936	1.033685698844034	0.1604372381303933	-0.467256761212029	-0.00251506404188876	-0.6331134572211325	-0.09436410177111618	-0.1106011266139613	-0.2328636429264109	0.004338446583967599	0.02944693253988507	0.09907137310196672	0.1501973469392553	0.3873650365708661	-1.584782505039393	-0.9475862595213507	1.604547034089719	0.1847729035053213	-0.4366501765340673	-0.4593922528750667	3.413211214475524	0.07404098989032999	-0.227058559254221	-0.384911208131324	0.08194587258415308	0.01069465246407313	0.06506095607458914	0.1868436007711887	0.001893985407445533	0.1815590005230662	-0.03220663395781008	-1.510100330698678	0.6240035614349138	-0.2899743955568087	1.92334060079469	0.1896835099407186	0.1033404322553313	0.1341358627071124	-1.161824260294471e-13	-8.711134593053965e-15
0.15	0.007063513527025501	-0.0627530404822306	0.06962137862164208	0.4146644235963299	0.9223901946710378	0.005463730027343826	-0.008024228553954389	-0.1105662253456033	-0.01878575023971564	0.2894091663756625	0.08431955832639888	-0.122347403936824	0.003926611473859865	0.0803041124106226	-0.0940968036699283	0.9934738541167886	0.2571740589216883	-0.9934738541167868	-0.2571740589216986	-0.3367105812066175	-0.05888826631440758	0.02200365414522889	-0.04124948541322554	-0.1190842701437242	-0.04885170075083815	-0.2336329804190412	0.05034539776576475	0.5302745789306705	0.7818628382402401	0.1600548329645913	0.02457450445430858	0.4276154190208853	0.03281676238954406	0.07836674444778746	-0.1701174503774712	0.2830260968949158	1.405698564262348	0.22539666022069	0.04206993095759903	3.543298083246257	0.1444237714848699	1.617553920310546	-1.988456697947345	0.2822134507437648	-0.5589539337589527	-0.01160079937609004	0.1959640324318378	-0.5056848743498359	4.177474739756963	-0.4106031921404253	-4.177474739756971	0.4106031921404352	1.164355789528223	-0.2126579414258165	-0.07971906413357881	-1.310856686523071	0.3589949107276735	0.0003288669673500519	1.63994363602289	1.348517002186101	0.6236169076690415	-1.844515249536868	0.4159481431266273	0.1341166003826022	-4.855241595964239	-0.2374051919866927	0.00105162553416438	0.01162413166550523	0.001029887542083729	0.01204068642383073	0.00149457467346989	0.004024193901702744	0.001267999468875538	0.008403736235573962	0.00104497944835283	0.03124655882797971	0.1844419818959284	0.1902185692659472	0.2059693854080149	0.1996856305985579	0.02876929268106724	0.03071447540946591	0.002754669591947626	0.02574613690857141	0.00127411306544728	0.1263281832566736	0.001309886962109442	0.04559577436174159	0.001069332179293693	0.01174758739764387	0.001008177890440454	0.01392369101817171	0.001004584374135799	0.008104927058167169	0.01668918866774315	0.02089045234404693	0.1302411471131807	0.1359847097112818	0.4235975310031841	0.4301583763243358	0.001070779084159344	0.0163449657967216	0.003884495082688307	0.01404617269217973	0.001031537265015625	0.009026563685891794	0.001120982656201142	0.004001593814706653	0.001144940019498389	0.007901788324672821	0.001624881097577123	0.03993655097872905	0.001242794535676291	0.04406731126344916	0.1091512106302168	0.09648603392255202	0.001038297460232341	0.01176268929097439	0.001137746122835232	0.01370007775041981	0.001026074205635909	0.01547310829120385	0.001082047191867492	0.002492986676829516	0.001092837315777007	0.01851600799633027	0.1065637485738303	0.1354359551166069	0.001052962636826169	0.03274190292173999	0.002608589174724255	0.003378889876464376	0.002116501861396151	0.01158781171986242	0.001005033731613348	0.007052426666870181	0.2472499257939006	0.2583287431235757	0.1915816078287191	0.1810725255781134	0.002233193774214567	0.1384353445618548	0.001022303123917558	0.03098281623552221	0.1341631464586165	0.1240657332424551	0.117171190218132	0.09058685912198809	0.1177935430807881	0.09574459539721865	0.1182235857623475	0.1134836189935485	0.1618955918604471	0.1343933983683949	0.00106461260905137	0.005950645973745246	0.002008344590643713	0.002062080706506912	0.1412579738594152	0.08515793406146893	0.1137832629747023	0.123376421752811	0.07408629715970094	0.09001961142954827	0.01965015956741802	0.02489299161704452	0.001047614079990805	0.02991533050995637	0.02091688973026051	0.176124401270139	0.0037877991784359	0.04046914646018936	0.004821362387577703	0.01217496395075339	0.01713199012282051	0.007705995998802096	0.01029452628930711	0.000311595601501426	0.001003068502966749	0.007284996532153577	0.001010887770935791	0.01302753901254048	0.001181676785853067	0.01246935827759769	0.100226179770977	0.08406406275249173	0.1279331224998785	0.114249180611865	0.1019332046334611	0.1347921934967993	0.04525495668298932	0.05934020116451588	0.04796872373112843	0.05271373300195308	0.09027418308043049	0.1307612990236382	0.06273647291523694	0.1021499190392496	0.1753980150096178	0.17625781204662	0.001219196290021384	0.006735225594718536	0.06113356734857098	0.02135559394536449	0.0545824216836554	0.06733220474325739	0.001646151780870864	0.009338171782592516	0.00108776171196516	0.01916925969634082	0.00801461762927934	0.1283277145331369	0.09523600231022383	0.1068461011390151	0.003531397756408577	6.210489328453045e-05	0.009200681576663081	0.009923926127181452	0.00467223931135484	0.0041130352268983	0.1671989772037089	0.1829915648820696	0.08946984942169238	0.1007670008066035	0.001095966896404996	0.0793034581604173	0.03909984830337995	0.08066819895125538	0.001009593519903421	0.03168927903585423	0.001003317326519674	0.0197222657215099	0.001006785888929871	0.0247401687439317	0.008888158583088564	3.422076826472093e-05	-0.01506609422311518	0.008986188085583229	-0.03025173058211056	-0.05617704057234084	-0.01804606712302815	-0.009691994349030567	0.001024881524355466	0.00101539756047871	0.0010089108634455	0.001020920253296647	0.001043821525187453	0.1549699503080488	0.1797289304242274	0.01892438744410405	0.006121997856578822	0.001251617490524945	0.001337644767906701	0.001078713279151459	0.001008902379795489	0.001004917175785691	0.007060127843891342	0.1154784725896154	0.4686981949910733	0.001043338756089901	0.01138053915820726	0.001037463222214869	0.001080455263376611	0.001117042145766471	0.001092630051807567	0.00104404638473845	0.07892861913002973	0.001032175062762192	0.00113090521062997	0.001028213209839322	0.001027125208378974	0.001126049234589573	0.1208242486115512	0.001055499132165143	0.001152322789171165	0.00121377960165881	0.001006076901562968	0.3155506676058028	0.157114491983412	0.004041185145546822	0.001012523315446422	0.124307196870508	0.1088945405783796	0.1104523623458866	0.105850469284142	0.1405104013286442	0.001082028195456198	0.004640346012888102	0.1568798711683183	0.1252008247862569	0.08158658037071424	0.0110422725593463	0.00106771966085912	0.01781201451584065	0.001117382604799507	0.001035286928226569	0.01381606197384542	0.004027544836619022	0.001003605179694242	0.001011854813936802	0.001106477463637883	0.109608232933708	0.09898623779648896	0.08587740507348424	0.06106666122047353	0.05323801235641714	0.0744026049469064	0.05773589654340104	0.2021589374990602	0.001411191536480097	0.05507987037983116	0.04967523712692434	0.003200259156575928	0.001127540344009827	0.001433874112113118	0.09598618201177893	0.002791861819621807	0.0205237027367999	0.001004688670891488	0.1282006576827682	0.09125817500399294	0.001041377940070723	0.06646243116031653	0.001009969618560548	0.001003414824156029	0.001006985700776802	0.01117887304277194	-0.002196362729094424	-0.01518000595492325	0.01038872708671437	-0.02850149110445958	-0.05516542081971454	-0.01848772784031422	-0.008718233476671342	-7.823200283331799	-3.765541635770579	0.06324926493095004	0.05212884078132701	-0.006957316303221493	-0.05093566908271115	0.01710595889540374	-1.329041399407553	-0.9946219709097748	-0.4993751083361567	0.2176846140105344	-0.02793600875119175	0.01471691633586942	0.006388595608716244	0.06462833978328629	0.04413909082677159	-0.4994651206095098	-0.7927530791581606	0.9345153624513497	0.006931079920218625	0.5041178034246648	-0.01161748596364588	-0.01000813255075552	0.01521926952207431	-0.02699084210742689	0.03203021554290382	-1.28846628293368	-0.1140973706101158	0.01663677529605374	0.02043534787215523	-0.08695592490309693	0.0005010799665330467	0.6268019805013149	0.04314107494351951	-0.0678862526860841	-0.06780478477596312	0.02281379107085593	3.171546438124529	-1.181088657639324	0.1624256627933008	-0.133198334108265	-0.6360170797910865	-0.465293907128038	-0.4334682502867802	-0.7990117214407094	-1.114864149371713	-0.0002253765962892085	0.1193504277437556	0.7413778728872655	-0.1632172220230553	-0.07229078842486675	-0.4938761706122972	-0.007806045239126804	-0.6026682413740517	-0.009483822948831861	-0.05871446508773034	0.04108219480193979	0.03166641623938465	0.0394134635064545	0.08189454391742408	-0.00966281152036203	0.4123964193978144	-1.333844538993818	-0.9862232078835447	0.9679799096873034	0.1584418018303677	-1.222563518501501	-0.7038347700239911	-2.132960553611072	0.07601857176037381	-0.2228203428597341	-0.3268813512899968	0.1473467557625602	-0.002395619857848918	0.05086623192862603	0.08218438714719542	0.005444888063318783	0.5548141679166192	-0.02308998938634204	-1.692736425770158	0.1405921406530598	0.1716069874993795	1.791814905399719	0.166300903622004	0.08941850386992829	0.1154342664905359	-1.033333805552173e-13	7.767331691838116e-15
0.16	0.007489392967407216	-0.06408114493638377	0.07277999873333056	0.4285939098297937	0.9246242657087762	0.0058330742870919	0.02760965833836265	-0.1082999898450364	-0.003450192689480471	0.2692814991900611	0.08674016690203575	-0.1280195195912585	0.003954700864457522	0.08173455376448219	-0.09937102072668393	1.031862872116556	0.2515960817843435	-1.031862872116555	-0.2515960817843449	-0.3248330485510593	-0.0610127527903908	0.02119888061186741	-0.05449093365321996	-0.1155031336071699	-0.04884114096035731	-0.212381650666241	0.06321390912235171	0.5371721408378729	0.7637075755952456	0.1557890385017805	0.02590495853384621	0.3814215674577073	0.0303177089131747	0.008277761980677933	-0.09696239724311724	0.3397533072013221	1.380835238768615	0.2210593818761792	0.03273415231571668	3.576452918349008	0.3005346718815855	1.438787111275963	-2.036612007228531	0.2069491099842395	-0.5693278832831822	0.01572957204505456	0.09216964050605289	-0.5404985259489468	3.499453295263201	-0.7011997586441538	-3.499453295263201	0.7011997586441544	1.211645586892311	-0.2121106491037722	-0.08065046483475918	-1.33905814585602	0.3564603743001514	0.001771852007266212	2.645223403368314	1.223000400488409	0.750499343818393	-1.780724531955812	-1.080487657039606	0.1328445915420228	-4.354519174061357	-0.2618797614638291	0.001038827384557528	0.0119543938369388	0.001023063290218248	0.01253480232274683	0.001261107744596245	0.003869679642934269	0.001148916523221785	0.008062551868075783	0.001044917758115134	0.03157163243370872	0.1720352521270485	0.1783610401129173	0.1943991368090795	0.1904053263158069	0.02249568619216175	0.02553111105363599	0.005576538324882591	0.02863439722304896	0.001259773646510154	0.1260447696991657	0.001325445956096718	0.04572683013785819	0.001075103403271953	0.01180577392253781	0.001008747543060322	0.01461615129681313	0.001004865268173594	0.008570007899076726	0.0105184990806807	0.01589935948668281	0.1213254822865937	0.1269711465237068	0.4387871300135148	0.4378947884236514	0.001057442752701514	0.01637448537878707	0.01026215051855999	0.02054954855522058	0.001036029352931641	0.008983752484854529	0.001100529646582953	0.003882947818346859	0.001129340961093048	0.007995391871999451	0.001373304560150341	0.04011755733868533	0.001149465707126664	0.04451148955040906	0.09435991761271638	0.0847172782551902	0.001034399918118199	0.01066594698827525	0.001135322171032141	0.01399654776111772	0.001027695275833804	0.01568031266511785	0.001056152727888839	0.002147410035012294	0.001117457376643272	0.01854887224943886	0.113337044100602	0.1406333524826181	0.001055024804579983	0.033182221345019	0.001894418959909444	0.002912036668143127	0.001665496917753727	0.01104951751704687	0.001005783059545572	0.007267791063508895	0.2762324870700725	0.2890645642362123	0.1754208091286871	0.1694563219855684	0.003735626712812282	0.1400762453198222	0.001017479522279397	0.02977338758810707	0.12838436156184	0.1169904026786879	0.1120988643077773	0.08532234457727342	0.113266394854286	0.09081880273232402	0.1128183514388505	0.1067142669370676	0.1526287098613855	0.1247219327521987	0.001084963043505225	0.005884143919124769	0.004263337360561266	0.003635788074644034	0.1488421385228148	0.09298351664066944	0.1141814122223775	0.116473699368198	0.07874104375829884	0.08800670884150023	0.01400954476651396	0.01980797969309043	0.001063153815273112	0.02981326840409936	0.01883186531818329	0.1703620473090536	0.002506255779113925	0.04069776835408961	0.003008070709927683	0.01173259314852226	0.01692169059355667	0.009211484181063465	0.007579909197013071	0.0007787542264756989	0.001003444437231912	0.007650140703876512	0.001011312419541924	0.01393851478935724	0.001134365994547654	0.012904479612339	0.1050810226591856	0.08832129785421323	0.1141648456650088	0.1015820173190744	0.09321811537701231	0.1247493394041865	0.05301324687968428	0.0668420434754749	0.05095776740633306	0.05412584079020982	0.07344896751517456	0.112048375068863	0.05790211268850447	0.09442930652622139	0.173560582815678	0.1424463691950918	0.001372554618257639	0.007510107120109159	0.05776969350433752	0.0192270327783991	0.05181284011279355	0.06418588529831874	0.002978229763586114	0.01128508572984998	0.001118740868914216	0.01920077483211911	0.004791873970659007	0.1286085439018455	0.09515430899124404	0.1072497870735255	0.003494138140051845	0.0001335210589419387	0.01803289291500094	0.01678614048773938	0.002916416747492441	0.004304087696263556	0.1477556112887247	0.1651121014880448	0.08822081529543153	0.09812630748283573	0.001070503937590716	0.08276950757242285	0.05569484035450232	0.09792800080177293	0.00100993389427874	0.03324733790452025	0.001003414634221217	0.02054761734844206	0.001006983376210757	0.02581722985289783	0.01137291613629912	-0.002161599301696803	-0.01513817131329926	0.0103401314856225	-0.0285055395175268	-0.05490917601624528	-0.01840593034617066	-0.008812615844261407	0.00102503832522539	0.001015875185769924	0.001007690323422177	0.001019276563828955	0.001045586086885539	0.1485932561615502	0.1701694792771927	0.01239000236268916	0.01048212759136143	0.001238968840421524	0.001345633584757894	0.001083235718223557	0.001009693872886216	0.001005349345920174	0.001032278511966673	0.1019089960079908	0.4756590160140705	0.001042766429887778	0.02155257727737447	0.001043340557741264	0.001076904802549671	0.001109169059693586	0.001106446977937678	0.001051511877310264	0.06885168464712339	0.001028756648009756	0.00113397724627922	0.001030333263565012	0.001028830024959116	0.001157016721142095	0.1250414967062055	0.001058512752601897	0.001095369204587301	0.001149384239034265	0.001006963474077541	0.3430519502653644	0.1411642576657952	0.006324923642943387	0.001012068855575365	0.1158478485048434	0.1013022644082835	0.1035704826818129	0.1041151172421763	0.1356598462449193	0.001124825171777427	0.00820985854651311	0.1637253800670173	0.1067815653570529	0.08760970333904855	0.005072599596258766	0.001088729781659007	0.01542928461040216	0.001108915242346457	0.001030873614190737	0.0188051514424055	0.004986664591198844	0.001004027126854912	0.001011712994973898	0.001066457356841799	0.113908631693765	0.08949149788841809	0.07701222189012789	0.06405045717794425	0.05580453458003711	0.03217756054477923	0.04705815349653458	0.1462511694835371	0.001629794055795984	0.05220109071647883	0.04727869694427353	0.005302737346598932	0.001169953961294249	0.001131031945007244	0.09430350252251352	0.003929559103592028	0.03338096373944247	0.001003957363441124	0.1072662655969525	0.08282182706114273	0.001044050190627162	0.08381489031478929	0.001010539893380925	0.001003595032344455	0.001007348116994883	0.01395469523627347	-0.004340037657959464	-0.01518933108267133	0.01166977708511568	-0.02676137265947635	-0.05351318905841514	-0.01872489482224134	-0.007980428523287194	-7.527507493601914	-4.155645641484957	-0.02989632551189881	0.04134895543558377	-0.03980485286000714	-0.005908458736292906	0.05708606279678197	-1.039819270164878	-0.868640618046286	-0.537455059827076	0.3504658134458843	-0.02767944419405014	0.01168010433507789	0.005516828369286144	0.07676255636124425	0.05054190603660175	-0.5045657616669873	-1.008423884577737	0.614194457517895	-0.007667913867052786	0.7621172461497422	0.007764227764154054	-0.01794537817384174	-0.003001900443104744	0.1023659016562489	0.06954983445738042	-1.067644887598445	-0.1003820937289818	0.05195540863974105	0.02041047481001497	0.06773848021937079	0.007921210947310542	0.4146256479527049	0.04445674962884927	-0.02299409435138346	-0.04308686108143799	0.02005235015446081	2.97306798174838	-1.160165578246391	0.1629869394987472	-0.09669336086407833	-0.7763096846859502	-0.5856021031994016	-0.550069239282615	-0.5770885775227942	-0.8240764865939189	-0.0211392246404475	0.1910466948258399	0.8283126474261563	-1.188768677300525	-0.3353439120256315	-0.5236523409209369	-0.0125082456871162	-0.5453184559052991	0.05117055089878691	-0.03434607371999	0.2490129234749019	0.06231949332589342	0.03046244610589509	0.1074171907814835	0.1499290881307066	0.4393751606854117	-1.222924428881541	-1.021845101522864	0.5725837059445853	0.1223535669489957	-2.622330154849889	-0.8186898216628506	-4.019367155691966	0.07915004923967629	-0.1997538433433531	-0.3090887463524735	0.2478937126454431	0.01353555882140319	-0.0009747313803680799	0.002758325002661727	0.008806855926452127	0.7955405779640208	0.07635524887348658	-1.884712999474927	-0.7339131104613182	0.4992857997778625	1.660116715621887	0.1457893846702455	0.07568287072174189	0.10062701230648	-5.77537752517416e-14	1.879534901080443e-14
0.17	0.007233337669228937	-0.0646696771015914	0.07621728106110293	0.4422891806190485	0.9268020738940121	0.006138983169204482	0.06345703062067069	-0.1046761525735382	0.00989033285017173	0.2487463039111512	0.0884964393437702	-0.1335605780036134	0.004221132315360618	0.08212748750044148	-0.1047135097102632	1.063361440894111	0.243307718590959	-1.063361440894109	-0.2433077185909684	-0.3124504343386783	-0.06311563338650526	0.02040136998231713	-0.06802785840041273	-0.1119765540637216	-0.04880596384921092	-0.1828866322268424	0.07475730412234248	0.5451605744048806	0.7462830599597329	0.142868717007189	0.02719803124064251	0.3395357431514401	0.02768551946751497	-0.05779846995790913	-0.01864015104588658	0.3378273750779151	1.358599568924889	0.2140986001578262	0.02917773266776558	3.587823067183101	0.4223049102481453	1.220871672098136	-2.068639332998809	0.1442495408599073	-0.5288374950827608	0.03480220854990342	-0.01486894439406063	-0.5181602042917195	2.798687995207069	-0.9487132313151195	-2.798687995207068	0.9487132313151309	1.265663129827682	-0.2084870162217635	-0.07863827933271229	-1.366324941013514	0.3487047691046432	0.005852091950143172	3.186737280480902	1.086986374942911	0.8436927756036157	-1.706150890379484	-1.423056233396721	0.1235552844751977	-4.008462496201683	-0.2643871895078685	0.001032346408010813	0.01230956443021953	0.00101981842980981	0.01306610872591651	0.00113690297057571	0.003786045053256561	0.001085338047233152	0.007824645660889359	0.001046394171601844	0.03201362644379158	0.1628322023459675	0.1693771588410615	0.1842168206821292	0.1823442512727346	0.01677155267875482	0.02075090223572005	0.01012544508689122	0.03332206797082478	0.001246777336778026	0.1257518182034737	0.001328435069107295	0.04582715854449978	0.001078360036868131	0.01185300295059536	0.001009490853738229	0.01535175090446748	0.00100525380960469	0.009055397001508494	0.005932775164270748	0.01217041427159014	0.1085213519313571	0.1154059027126068	0.4491013335959455	0.4414287233448754	0.00105021774179468	0.0164394473399854	0.02001883641059208	0.03030099454646293	0.001046295409647208	0.009023544474548976	0.00108740838755313	0.003824200436023171	0.001118641277010184	0.008096852389710293	0.001258781886439014	0.04046094206368599	0.001105979931073558	0.04498887032631297	0.08222945507799534	0.07508204915395068	0.001030646798609043	0.009643660723841364	0.001137056490156321	0.01437645557084937	0.001031310773297235	0.01590303760961319	0.001042981713215248	0.001907410697500042	0.001321457466458134	0.01877268609161091	0.1188435420756943	0.1440515110109178	0.001058437977584879	0.03364497192472898	0.001500245523594452	0.002659964112431642	0.001408280806449833	0.01069585908877205	0.001006631076527143	0.007457128531226959	0.3029828172917591	0.3176011496581435	0.1596499010234992	0.1579963520782666	0.004680239927628067	0.1414170288482717	0.001014555503365646	0.02865833030878375	0.121162275927412	0.1088695455250312	0.1056184605710234	0.07915204842990485	0.1073664705627173	0.08499551229128192	0.1091717103912388	0.1017844169570918	0.1451393651708391	0.117199103368984	0.001949015816106983	0.006454327703328766	0.01043141832930711	0.00761536479437148	0.1554623021781507	0.1016017026171587	0.1123740338388621	0.1057649423502389	0.08368291414207031	0.08531510657190466	0.009197928184188485	0.01549028365573489	0.001092777605930103	0.02968033781089726	0.01635939066164	0.1649744673168781	0.001826403165440601	0.04114099224132586	0.002042172086468071	0.01135442556920741	0.01729721953098356	0.01111809794226302	0.006493402035243046	0.001230677637910606	0.001003869401244903	0.008021825776733176	0.001011430176179564	0.01490500508257728	0.001098141684090946	0.01339018295078208	0.109180718614565	0.09269253068809027	0.1021056597332109	0.09050284004025344	0.08325424904096754	0.1134186042076657	0.05934671939709101	0.07221308357951894	0.05359973164369212	0.05524879069596914	0.0607434201934074	0.09428759092113272	0.05319325343562572	0.0880067784268988	0.1656009709954696	0.1172516819280744	0.001436161098902817	0.008203673633036066	0.05471815920006452	0.01750670733432482	0.04900205388245885	0.06106768416013457	0.007004619994567503	0.01611753453851408	0.001232213360029824	0.01931689715945922	0.003003841456672115	0.1280749406486947	0.09403459491583495	0.1068617467687916	0.00398003773481261	0.0002262154225521382	0.0272676262032317	0.0245592267697443	0.001981844205408214	0.004640954890754389	0.1275757015274734	0.145603557431575	0.08703394206665518	0.09108465504932944	0.001059738377582978	0.08821919031832723	0.06830232991718875	0.1107156047127767	0.001010443906933259	0.03453586288726757	0.001003571803002916	0.02120960796483732	0.001007299396038293	0.02669589514284971	0.01411577884984455	-0.004219297700863975	-0.01510492795980266	0.01166933639034294	-0.02641258184485457	-0.05278764441894555	-0.01858164044915345	-0.008364154752500271	0.001026077045831888	0.001016920368953533	0.001007424832189527	0.001019031897101823	0.001049914794887898	0.1474946220439734	0.1645288144395198	0.008720218502382906	0.01879521530878932	0.001228392496437159	0.001319631671134462	0.001080493008647017	0.001010747144547146	0.001005919439298425	0.001020661883664496	0.07966834929043951	0.4687427563105539	0.001042639039110036	0.03848303438811632	0.00106852126666066	0.001071078518861026	0.001106090376161062	0.00116738474611566	0.001068480554959294	0.06306677057107946	0.001025034831876318	0.001142995512665129	0.001039084534147113	0.001029646941214188	0.001852853498679064	0.1283454383285852	0.001064933353644737	0.001083481285708184	0.001132155071229173	0.001007979048122239	0.3644996868499804	0.1281541053034245	0.005122140493489327	0.001011041590248061	0.105832381095976	0.09211023684403921	0.0948990391613273	0.103802686600038	0.1316189820404159	0.004309892290191468	0.02446693481698167	0.1675923418429206	0.1123664644304897	0.09254899392374893	0.003074426929950728	0.001153131480577336	0.01210292342696224	0.001121403095068333	0.001031069651693314	0.0167788504266914	0.005633826864211625	0.001004552383909542	0.001011417125656714	0.001055326283229667	0.1159321517276746	0.08096608997703734	0.06344865075836556	0.06994441161987641	0.05774451972488795	0.05464472226058954	0.04757545956259611	0.158366681221832	0.00139466944088773	0.04981902647368549	0.04409038568818715	0.01630615134399005	0.001503041673334398	0.001114384373057507	0.09092317433926221	0.004966080770703656	0.04123030485804827	0.001003537640969848	0.08783485759017091	0.08767640358299544	0.001052324547847896	0.08449014365048528	0.001011342543859725	0.001003854098085223	0.001007865312469268	0.01698750845424696	-0.006180404134354644	-0.01500416210801103	0.01299818873924532	-0.02404059152048485	-0.05008567711007007	-0.01864274705366592	-0.008222674644109779	-7.167254126617187	-4.562258670492327	0.06934928272757161	0.06029081799802918	0.008685349018401079	-0.03181663158302989	0.03990255969009872	-0.7608870414389953	-0.7444818172900685	-0.4286775909791646	0.5756080715598684	-0.0301725831410129	0.008612670187024683	0.004129541566135615	0.07257140045655824	0.04781761446386703	-0.2642227603644085	-1.308395608616089	0.08489027396328276	0.01449839324723245	1.161419591002703	0.0042283493255761	0.002263993985851731	0.01712902840959753	-0.0008538764258311264	0.03505449743521838	-0.8628713655285117	-0.1008037945419693	0.0322033074499505	0.02353731634425432	-0.06769044956433855	0.03597572219540582	0.2772364890461171	0.04762232656033596	-0.0237140794456063	-0.02853908296657597	0.01792434245926159	2.727020151601695	-1.132890275914465	0.1085596132060468	-0.1150128723446819	-0.8448888973467621	-0.64620673372404	-0.6133202968816986	-0.4179294324803199	-0.6849654052753946	0.1176771497112768	0.5871232504953336	0.8911843610727669	-0.8996360795923993	-0.1923161909187844	-0.3551551588002997	-0.01441964503214093	-0.5271504221803381	0.04329015568618359	-0.03510095538996647	0.1368446543190177	0.03475749057586044	0.04057805801136301	0.09267008006433324	-0.001156593534297184	0.4314314288184061	-1.01153231968199	-1.240419377656806	0.4935543589138528	0.1001802427721309	-0.9610004668951956	-0.4694779909291035	-1.273768845451312	0.06028878628317109	-0.1468024616605757	-0.316145484041742	0.6897389324062968	0.01332885866682458	-0.1039333056028632	-0.07872283613315735	0.01003600449882762	0.7645332076108889	0.01093800511058703	-2.000883746562483	-0.6297775535869885	0.58055474740343	0.9271319980857092	0.1127804748435418	0.05706260695821822	0.07604148337571205	-5.435059204924514e-14	2.267502997471772e-14
0.18	0.006367230601038328	-0.06441187026280321	0.07933903056910083	0.4557735142050866	0.9288981646122668	0.006431231112550462	0.09926215026339785	-0.09989244908344788	0.02079831426139358	0.2279444668406977	0.08962404096889195	-0.1383953434108179	0.004595654841452929	0.08141145385499904	-0.1095374434831342	1.087805182719884	0.2327770101324819	-1.087805182719883	-0.2327770101324821	-0.2995040684696335	-0.06518292403692859	0.01963038266005844	-0.08177739522213483	-0.1085320535308086	-0.04871232868679459	-0.1499877651372182	0.08497979212991776	0.5539761044703552	0.7295451118829884	0.1289383220035233	0.02833177091631468	0.3015359813534664	0.02503338388623239	-0.1137325920210212	0.07230540356117685	0.2766467432482356	1.338647798125291	0.204715888527979	0.03000196456240197	3.568002390433875	0.5325079155967487	0.9522782855899231	-2.089940365536773	0.08121494667056509	-0.4280692822513466	0.03734778685369008	-0.129623835775254	-0.4367874838202403	2.088487904907116	-1.149668811662181	-2.088487904907116	1.149668811662181	1.32439591822505	-0.2049926599650917	-0.07534580337626738	-1.381580560761977	0.3400445721934499	0.01346346226134784	3.32599313341254	0.9588190020046331	0.9159186435120491	-1.643411020201962	-1.282502358852834	0.1009779853083857	-3.577306672402919	-0.2658689885881658	0.001029626901906244	0.01270975626333427	0.001018719589971606	0.0136481885391165	0.001074658603867506	0.003755534904941975	0.001053431019572956	0.00762334225875635	0.001049297324396442	0.03254148003733472	0.1567083123703593	0.163064698139484	0.1756596409959689	0.1754975414355661	0.01198998720503075	0.01675574149054277	0.01647179723735868	0.03991735336341783	0.001234990738440738	0.1254560834724235	0.001316930304188274	0.04590362540545387	0.001078615902452974	0.01189237604032717	0.001010389220159558	0.0161118600117445	0.001005733172221077	0.009551994188671217	0.003580904939254434	0.01015491469936778	0.09146618135556935	0.100727819732054	0.4539983854824345	0.4394385488475674	0.001046542928030676	0.01654121498675878	0.03301536541653174	0.04324289315357186	0.001064021566750829	0.009149003054489046	0.001077935574890244	0.003849589543864708	0.001111752977414038	0.008214672928898187	0.001231968732790312	0.04075718141510877	0.00109272758456226	0.04539514303355835	0.07266348949534059	0.06739044228704033	0.001026909310550945	0.008715298389726865	0.001142433645552588	0.01480415699302755	0.001037495269356195	0.0161391150346567	0.00103680738501066	0.001754559008437627	0.001771129434429117	0.01925107002032105	0.1234034799570581	0.146342690890348	0.00106335543108688	0.03412524708092102	0.001296880548623977	0.002511881825933559	0.001270919184147529	0.01046085068975291	0.001007562912355335	0.007628461894110477	0.327392477238589	0.3434603882475529	0.1446723188562829	0.1467772790132628	0.004556485000462346	0.142315234524059	0.001012580305802462	0.02769923459420565	0.1127109819614797	0.1001520817057216	0.09792989065437463	0.07244321775380484	0.1002471200391682	0.07857776783556691	0.1069044934300122	0.09817471800708509	0.1389624470100961	0.1109331043421528	0.00396770528631216	0.007887710277733771	0.02142191847816173	0.01502334511191996	0.1609495472600972	0.1107244001261751	0.1136382323418371	0.09954791071032748	0.08858710494275837	0.08437359204262275	0.005734196596628633	0.01239951067368824	0.001139793366747408	0.02951804006401507	0.01345914053057484	0.1599199812724454	0.001491612266227322	0.04167989005055301	0.00155711765505918	0.01115430377576554	0.0165065550178257	0.01203907377853908	0.006263118298960847	0.001607750070306087	0.001004344536663234	0.008395771654918728	0.001011341018479883	0.01592770063458727	0.001074465875201868	0.01391398427944305	0.1123910241208856	0.09688112688511132	0.09134620448838436	0.08097894506953736	0.07155546828374899	0.1000186030531257	0.06541867918638922	0.07655173153471269	0.05591147978314427	0.0560883222169736	0.06358069167766014	0.09220488988697	0.05083516632194469	0.08496650285308387	0.1653839285540734	0.1118870213312666	0.001350430480283036	0.00873039350440441	0.05195638209967595	0.01624115922145739	0.04600421910467223	0.05783109556229009	0.01441992641431485	0.02450272204469319	0.001455444296813282	0.01954015111197175	0.002093486932231237	0.1265661300627589	0.09194475075909267	0.1057082013472347	0.004739087249651397	0.0003403209027786303	0.03569782017559733	0.03218593522332863	0.001512317315443201	0.004921244100184848	0.1071574496526476	0.1254166678619422	0.08845136126508077	0.08642355286417365	0.001058496344232601	0.09417868248061675	0.07539612563122779	0.117065199393477	0.001011100309789907	0.03552024466063465	0.001003779945929109	0.02169581657560618	0.001007716053499778	0.02735676827421669	0.01705194189967543	-0.006132108151516443	-0.01497040085886354	0.01299801246133633	-0.02390107519463611	-0.04979545925428221	-0.01858544530443077	-0.00837616513579508	0.001027115766438705	0.001017965552137283	0.001007159340956491	0.0010187872303747	0.001054243502890744	0.1463959879263966	0.1588881496018469	0.005050434642083711	0.02710830302621486	0.001217816152452568	0.001293629757511394	0.001077750299071275	0.001011800416208136	0.001006489532677487	0.001009045255355367	0.05742770257288227	0.4618264966070376	0.001042511648332061	0.05541349149886585	0.001093701975572955	0.001065252235172353	0.001103011692628351	0.001228322514296109	0.001085449232607677	0.05728185649503526	0.001021313015741708	0.001152013779051333	0.001047835804725495	0.001030463857474586	0.002548690276205642	0.1316493799509644	0.001071353954687448	0.001071593366829702	0.001114925903424275	0.001008994622168222	0.3859474234345963	0.1151439529410539	0.003919357344036786	0.001010014324917962	0.09581691368710835	0.08291820927979446	0.08622759564084148	0.1034902559578994	0.1275781178359122	0.00749495940860122	0.0407240110874492	0.1714593036188237	0.1179513635039267	0.0974882845084496	0.001076254263643561	0.001217533179503668	0.00877656224352236	0.001133890947790647	0.001031265689196771	0.01475254941097729	0.006280989137224424	0.001005077640966488	0.001011121256338419	0.001044195209613227	0.1179556717615842	0.07244068206565656	0.04988507962662346	0.07583836606180842	0.05968450486973854	0.07711188397639875	0.04809276562865714	0.1704821929601266	0.001159544825974578	0.0474369622308922	0.04090207443210062	0.0273095653413726	0.001836129385374886	0.001097736801107374	0.0875428461560103	0.006002602437815352	0.04907964597665446	0.001003117918500623	0.06840344958338967	0.09253098010484899	0.001060598905070204	0.08516539698617692	0.001012145194337934	0.001004113163823805	0.001008382507942566	0.02002032167222042	-0.008020770610749729	-0.01481899313335069	0.01432660039337481	-0.02131981038149344	-0.04665816516172493	-0.01856059928509048	-0.008464920764932432	-6.770137173002196	-4.877355697940778	-0.02089207747938442	0.05150363748394013	-0.02917996461144001	0.001412102272948561	0.0742579795321516	-0.5055351561086234	-0.6257675768655556	-0.38044544517666	0.7319887424273434	-0.0282360912646733	0.006907795195690921	0.003945640703315476	0.08166445629216824	0.05278352298651744	-0.1618766330644097	-1.63099171845247	-0.4906274262021665	-0.0003067767301696777	1.400207769349276	0.02489754582071024	-0.001118080114044937	0.000270103874267952	0.09293682697401248	0.05532822074764109	-0.6789204407323125	-0.08159730766866173	0.06151413113439566	0.02308097067030951	0.08516801006538675	0.05883523153465427	0.1892299181783695	0.04796166490023546	-0.002196040530022553	-0.01935685524068875	0.01645152918897821	2.437598615242375	-1.111986209787462	0.07447136894921411	-0.06550104792892673	-0.8956310178175912	-0.6933090089453456	-0.6689600422183664	-0.3130583715544849	-0.5727104153231407	0.1515005333747559	0.8767274143726508	0.9292149539360265	-0.2904236016900509	0.01467363603777087	-0.2782677296996106	-0.01838167619910541	-0.4786996663557325	0.07030533529526309	0.001263083452404919	0.05188533849206611	0.04734929751969582	0.03091460716122404	0.1186582425296767	0.1575486861369971	0.4028478333080161	-0.9118679672489679	-1.435698293170106	0.3661052761698377	0.06566988999070328	0.5132864678634489	-0.1422393165614027	-0.05336182164990564	0.04578072091215601	-0.1087983770962568	-0.3327662382904887	0.9584414521778089	0.03496189046697274	-0.1960161979341058	-0.1503426983571618	0.01308907922907552	0.7662650122678057	0.06503965186052861	-2.020382102108135	-0.2578030607884254	0.6012476830660991	0.3725148695391923	0.08496074278985098	0.04052646959458784	0.05706858058628	-7.139658319873858e-14	2.308885088769624e-14
0.19	0.005007989127748955	-0.0632164573062973	0.08156692918107936	0.469069389044161	0.9308880714478898	0.006749097775490398	0.1346814363412845	-0.09407643057179897	0.02871763610956711	0.2069746645876769	0.09014136892017646	-0.141898737323811	0.004900091514443564	0.0795601097516183	-0.1132637193825895	1.105179687719053	0.2204909155970622	-1.105179687719053	-0.2204909155970677	-0.2859610739565114	-0.06723599271369937	0.01889292297966522	-0.09559971865877519	-0.1051578525669638	-0.04852623585410176	-0.1167853486292469	0.09393825589285731	0.5634614580589467	0.7133395289392722	0.1167989843047948	0.02909542174523591	0.2672691759016939	0.02246080184857402	-0.1597406733462866	0.1657584587390574	0.1624422899883035	1.320815254015997	0.192483893001432	0.03388250622095695	3.515049751154367	0.6277518952475653	0.6288428833677268	-2.09737731226586	0.02343694159788433	-0.2608606163565215	0.02543334226955184	-0.2383640600551266	-0.3022905516112679	1.39083792777784	-1.297978951738827	-1.390837927777838	1.297978951738839	1.382877362476435	-0.2068799231713848	-0.07245101052157146	-1.382050688960079	0.3355410476918112	0.02426428167293754	3.299357708475272	0.8358559853173607	0.9819936176695528	-1.597207910906879	-1.137425181302691	0.04324322883530709	-3.267624412336454	-0.2486701033162679	0.001028644261943678	0.01313084041943234	0.001018673187742502	0.01426635356781803	0.001041632912636953	0.003748370014725176	0.001036280021703605	0.00747418391070363	0.001053664778289618	0.03314375715092729	0.1533231461511401	0.1591469958304003	0.1685919501429216	0.1698103165049448	0.008223698986493184	0.01359461443806351	0.02220111048663041	0.04615827590968993	0.001224044119625145	0.1251730919275854	0.001295026664861963	0.04597788816906045	0.001076334672609594	0.01193392127843364	0.001011424411906115	0.01690254292005853	0.001006295128603181	0.01006407411234295	0.002324923805870491	0.008974691221837755	0.07039237963087275	0.08305913680449362	0.4547146998610674	0.4332103108626135	0.001044397118751646	0.01666611529600043	0.04797419052689104	0.05810677048142109	0.001146542848616907	0.009408014104895977	0.001070075992072713	0.003960225099785195	0.001106907417447063	0.008341168363491417	0.001235793222143531	0.04105517437617138	0.00109403413300684	0.0457539737099864	0.06557806115795267	0.06153882933975335	0.001023300549065567	0.007947910075987283	0.001154422588752261	0.01529150106646886	0.001046368538416822	0.01638267456832086	0.001033163939200572	0.001729738277112687	0.00278578073871652	0.02029961752919691	0.1276371542225483	0.1480894740709279	0.001069247638221753	0.03461712628488577	0.001183877535050885	0.00242747320671652	0.001190566308015292	0.0102863950507148	0.001008509497628035	0.007781492186924296	0.3495395883055946	0.3663652952348544	0.1303229911226823	0.1357753947401119	0.003933067230704661	0.1430034768773137	0.001011046098902638	0.02698330571909228	0.1035515040173612	0.09120888795882134	0.08961491246916693	0.0655375103366479	0.09237237470548468	0.07185582855796095	0.1057292193903868	0.09567028200089574	0.1339529633985617	0.1058025576879723	0.007800313531087027	0.01064675807744178	0.03256160250529238	0.02353136348055776	0.1650149563823616	0.1198425136058361	0.1160162669926982	0.09822271508677138	0.09330184383734412	0.08526571404190184	0.003463985735938691	0.01037103349107286	0.001212738428270563	0.0293411512652336	0.0104744637504965	0.1552337284012605	0.001320654686965014	0.04229669325845931	0.001300365876328188	0.01114520540163867	0.01594531581502162	0.01278982440151653	0.006159106277730702	0.002004282724985018	0.001004862911358886	0.008764792006809005	0.001011128895071773	0.01701334453127796	0.001058235416927526	0.01452015439437673	0.1146255448791246	0.1006767231124322	0.08189846496939457	0.072708619532807	0.05874038365823338	0.08544758770007127	0.07091828538907941	0.07932742807706919	0.05789623950269356	0.05667894263150167	0.06698607517004991	0.09631765523959814	0.04892879481234087	0.0837256271055654	0.1615396813489493	0.1100678461619374	0.001254794774403033	0.009208973103074811	0.04964796578431117	0.01541431314974752	0.04301173955649608	0.05464736535952096	0.0213469783785966	0.03211927664629098	0.002070684224809427	0.02014913899967754	0.001605862711103454	0.124083715117469	0.08909549956402572	0.1038957837727173	0.005826008334642367	0.0004914192871188105	0.04303916712604215	0.03939389394532372	0.00126297099728589	0.005263056236881669	0.08751097127679229	0.1055794365620086	0.08974697939930826	0.08439787557479128	0.001061576675171806	0.1000291925299231	0.07711529781881062	0.1176027906437317	0.001011875064146989	0.03618693764321572	0.001004028535086015	0.0220034138956948	0.001008212512789493	0.02779479651819251	0.01960440182430223	-0.007801040416561605	-0.01479178504226751	0.01442429188052349	-0.02096109917380409	-0.04611752423330739	-0.01812365472282686	-0.008012185080371789	0.001028049494488313	0.001019182756431868	0.001007338605006966	0.001018125036726177	0.00106156731200211	0.1494072033978041	0.1555626520943597	0.00342460303114248	0.02977929888066154	0.001208265356514791	0.00125407954071347	0.001070753027598984	0.001013095123338081	0.001007210274672756	0.001006832968431199	0.02927062903304969	0.4513518136777363	0.001041869262389703	0.07456636902437633	0.00134985407892738	0.001059053662326778	0.00110089069148927	0.00124946847550837	0.001103808809986642	0.05568702438149529	0.001018048535992147	0.001179506395299834	0.001062176722262251	0.001028447905311073	0.004945664712162175	0.1358475504708904	0.001078788169329555	0.001061582403908459	0.001100059090209878	0.001009917630938461	0.4021462736097219	0.1027451131216111	0.00273232621867554	0.001008971489905558	0.0859101271333671	0.07407545965147749	0.07735881285502137	0.1045632706814413	0.1253098747044217	0.01556401968943994	0.049055643813142	0.1715149138620761	0.1207517131379769	0.1016739606705396	0.001061343908012387	0.001348915601014404	0.005942716653590055	0.001149722959455204	0.001033959336349938	0.01581807064803845	0.005852029397686164	0.001005677126041038	0.001010727819475174	0.001038925638292849	0.1177383934989197	0.06626062483306758	0.03591419913024231	0.07983722501696221	0.06095833933589542	0.06630103485869118	0.0453193430213567	0.1421239898760849	0.001151442651389342	0.04628939257027758	0.03813765911237988	0.03040952084440008	0.003454748541898387	0.001095873530638427	0.08319181957162709	0.007798806022803854	0.053975229605737	0.001003065563763937	0.05311342757426024	0.09061619217504852	0.001068323103901983	0.07434306681065418	0.001013134996711115	0.001004434516680443	0.001009022485051176	0.02182412587059523	-0.009294188526256108	-0.01459140275280488	0.01592872448942997	-0.01773415418681986	-0.04200707646959845	-0.01731230849141203	-0.007286016477299642	-6.359927043709968	-5.077240986765517	0.07407398560823396	0.06750307494985215	0.01404183361197346	-0.02261655846008408	0.05419941479527177	-0.2845067656897384	-0.5142107913135063	-0.262545466109868	0.53147056832823	-0.02787396053029957	0.008336577609252356	0.004563830588158267	0.07811406204101072	0.05054810654351252	-0.08388662837246977	-1.908123139484764	-0.7399694291657553	0.01943455157656742	1.563921933603711	0.03034740267325858	0.01956080887515703	0.01899803658384786	-0.006697117984704415	0.0223501247503468	-0.4950918865955738	-0.06898086551908732	0.0429588146894084	0.02503989352825539	-0.04343502924596259	0.145336848808895	0.1644275264524816	0.049807236728308	-0.01092374823259818	-0.01545669098140753	0.01449178308224759	2.13918286764234	-1.091391187862299	0.06567566533635558	-0.0669510981919	-0.8903204683103025	-0.6856857759184254	-0.6742135338833487	-0.1975475596755867	-0.4606874786909552	0.3760440018517504	0.831700337659076	0.8865962097931991	0.001592186215359454	0.1518776515273353	-0.1408489501111673	-0.01666726474732683	-0.4541474325223463	0.05653870859950343	-0.0001547892770608812	0.09796715179523918	0.03564912151746752	0.03993414944904405	0.1052407768817828	0.01355110885436743	0.3536704374752124	-0.7536979258163456	-1.473478228961318	0.1952388327493843	0.04988579447353838	0.260800534544319	-0.1145309927089839	-0.3446645973868081	0.0501599374437618	-0.05849175970855461	-0.3073535475616608	0.6016016553189895	0.08637946463513245	-0.2970663740159793	-0.2134249114644958	0.01761804990559891	0.6808113173248972	0.01838639218518997	-1.937477070905542	-0.1636609629683339	0.5699350847758817	-0.2405940237951897	0.04950731272674334	0.02145125602145842	0.03160475721111463	-8.038505629727638e-14	2.402703079166198e-14
0.2	0.003139917719546032	-0.06111707566868695	0.08245806258537915	0.4821955809718789	0.9327322107610068	0.00711510400176089	0.1695470438066551	-0.08739628900814306	0.03332030791523156	0.1861297760509535	0.09011650576073103	-0.1433775780581461	0.00514219757506857	0.07668979115086953	-0.1154597116263168	1.115710437932458	0.2070088539714464	-1.115710437932458	-0.2070088539714444	-0.2718730336585677	-0.06934569945605758	0.01817526489323435	-0.109401740249241	-0.1018063240346847	-0.04821685950542539	-0.08430326016182642	0.1017565565310214	0.5736328076930116	0.6976109068175266	0.106348618369307	0.02902645645998543	0.2363520932190275	0.02005952813245694	-0.2154985790025983	0.2530991397842204	0.009293701714291185	1.304711215853989	0.1755623841141218	0.03962987722851889	3.457266667929795	0.7053325259940961	0.2889482770860373	-2.064957622275121	-0.02722327546629753	-0.0231586465172004	0.0248816641538924	-0.3334187352434528	-0.1307307526886001	0.7197369477543945	-1.388862229700675	-0.7197369477543945	1.388862229700675	1.433405075189388	-0.2163202730821404	-0.07138548458363365	-1.377520191527142	0.3355100858806219	0.03812016545813131	3.181927525301721	0.7307863770513092	1.053117852607042	-1.548018855807626	-0.9447080062034411	-0.06554523753668806	-2.907362118581881	-0.2316073242796668	0.001028620241616094	0.01357053751431732	0.001019258888999577	0.01490572417239437	0.001025215124630605	0.003762268517824749	0.001027376597233001	0.007343555358008732	0.001059510964069998	0.03378550776582011	0.1524522509879119	0.1572445336260543	0.1629234232362916	0.1651626579681984	0.005490246746900066	0.01128952215327356	0.0264085484796431	0.05085226076019213	0.00121379524146483	0.1249083694052912	0.001264299006117498	0.04607819335928452	0.001071694541412626	0.01198766112547469	0.00101258942264097	0.01770697998605057	0.001006936516805639	0.01058126921550253	0.001692048730282999	0.008282810813215637	0.04536567343597381	0.06245779149413752	0.4519495647045652	0.424940175096617	0.001043003333567401	0.01681286027846982	0.06445944116396388	0.07434841657340177	0.001315867571302951	0.009824805876444145	0.001063047113681588	0.004167118073160177	0.001103424511593245	0.008474014731584427	0.001248278749734322	0.04115606139122245	0.001103869895382894	0.04596038973302512	0.06087685826636309	0.05741480979772712	0.001019863984212217	0.007393670870529951	0.001174164532585496	0.0158034159095638	0.001057976590076244	0.01662809205220403	0.001030334581726221	0.001819800966712944	0.004486102171212052	0.02204705860073395	0.1318328681153737	0.149717257589724	0.001075911065476319	0.03510925303195231	0.001122358144665796	0.002368645562723298	0.001142950707602123	0.01015326850174271	0.001009444287083648	0.007925042629934981	0.3694109924577943	0.3861600473089206	0.116503423512374	0.1248894443956169	0.003028222964166638	0.14367871910322	0.001009757694253953	0.02657488520831296	0.093953619198516	0.08239941760456214	0.08096746978927799	0.05877243620681406	0.08397613367330634	0.06511778274629543	0.1054974204234727	0.09402939221351089	0.1300240142134822	0.1015735835047534	0.01368201839086978	0.01492328982035273	0.04217471521109265	0.03179383343108503	0.1675022561750355	0.1283000936780094	0.118561233988954	0.09910390861936008	0.09775877906876018	0.0871736828273523	0.002308534714688659	0.009314106807415191	0.001314890849842541	0.02919127114726271	0.007547260171500875	0.1509251021291834	0.001243035259975219	0.04288033226879182	0.001173223064006731	0.01120976737021409	0.01617433457364675	0.01399246412829178	0.005894075940832554	0.002394570262687522	0.001005421861045929	0.009135348368426513	0.001010826070344208	0.01816792097362385	0.001047487154975621	0.01518232189635144	0.1158363438339418	0.1039025161409582	0.07374902009065733	0.065674970838908	0.04512316993559955	0.0706495694425808	0.07570969388963687	0.08058060419862956	0.05955383803986049	0.05703467013755558	0.06402411763629354	0.0964515792155083	0.04661752118396868	0.08250397980357517	0.1479932553148512	0.1043099016801165	0.001202911975319827	0.009738087025691497	0.04786363181364575	0.01503290557808122	0.04010995603396933	0.05161654970503643	0.02635588618889843	0.03726939889510849	0.003185395789047689	0.02125861602203713	0.001360581072835737	0.1206928109246247	0.08558525461800925	0.1014140212196381	0.007261563787746634	0.0007024309460116281	0.04916383791514439	0.04591185327359346	0.001138173227556952	0.005590244278006743	0.06919468808499357	0.08685886818330144	0.08965904019680593	0.08282376228719517	0.001066979816022793	0.1055989993358372	0.07331197349047938	0.1127413708313819	0.001012757393768783	0.03653298009513323	0.001004313524298368	0.02213400692798466	0.001008780766038281	0.02801021719845208	0.02165775793142833	-0.009206296448580851	-0.01458051951637162	0.01596780108428966	-0.01759066970374376	-0.04179082009823145	-0.01713753066650659	-0.007104922203475183	0.001028983222539195	0.001020399960728029	0.001007517869057346	0.001017462843076783	0.001068891121115237	0.1524184188692115	0.1522371545868725	0.001798771420212945	0.03245029473510713	0.001198714560576792	0.001214529323915792	0.001063755756127131	0.001014389830467934	0.001007931016668783	0.001004620681505353	0.001113555493212453	0.4408771307484361	0.001041226876447203	0.09371924654989128	0.001606006182275737	0.00105285508948071	0.001098769690350101	0.001270614436724903	0.001122168387365821	0.05409219226795482	0.001014784056241184	0.001206999011548716	0.001076517639789825	0.001026431953150341	0.007342639148110662	0.1400457209908164	0.001086222383971359	0.001051571440985834	0.001085192276994877	0.001010840639709874	0.4183451237848476	0.09034627330216841	0.001545295093315512	0.00100792865489085	0.07600334057962568	0.06523271002315977	0.06849003006920087	0.1056362854049835	0.1230416315729314	0.02363307997027397	0.05738727653883432	0.1715705241053281	0.1235520627720271	0.1058596368326294	0.001046433552382472	0.001480298022533253	0.00310887106365778	0.001165554971119726	0.001036652983503427	0.01688359188509996	0.005423069658148059	0.001006276611114593	0.001010334382610015	0.001033656066968893	0.1175211152362552	0.06008056760047892	0.02194331863388876	0.08383608397211548	0.06223217380205213	0.05549018574098414	0.04254592041405651	0.1137657867920434	0.001143340476797121	0.04514182290966298	0.03537324379265996	0.03350947634741869	0.00507336769842388	0.001094010260169216	0.07884079298724331	0.009595009607792459	0.05887081323481997	0.001003013209028387	0.03782340556513038	0.08870140424524774	0.001076047302734455	0.06352073663512543	0.001014124799083333	0.001004755869533826	0.001009662462158195	0.02362793006896988	-0.01056760644176242	-0.01436381237225904	0.0175308485854851	-0.01414849799214641	-0.03735598777747192	-0.01606401769773359	-0.006107112189667101	-5.95804707640905	-5.157331042718186	-0.01716948965811218	0.05574475270101816	-0.02496728597163148	0.005118061343151619	0.08215267983436597	-0.1024871351604071	-0.4178542980906479	-0.2092384915566928	0.4226012032940335	-0.02458228675381813	0.01211628051642544	0.00638456248831683	0.08441528783595528	0.05380655888916088	-0.06420801928686455	-2.217524194979756	-0.8990069824271393	0.004062157937400408	1.675761522188768	0.05645369006993749	0.01813340340227605	0.001540290596206157	0.05351563779889158	0.02484529009297027	-0.3334017596789629	-0.03896748601507795	0.06642828506984995	0.02345256047405034	0.1081446944009394	0.1986139473533524	0.1654299858218734	0.04801117349562179	0.002920154495388488	-0.01109103723733287	0.0145555592293565	1.815567632593459	-1.088799424057556	0.07187134345348521	-0.00399937507225773	-0.8688863392896603	-0.6651823514778359	-0.6721813490301849	-0.1403491278189895	-0.3923959211368993	0.4549973220009532	0.8276177307365487	0.7971082724434337	0.1508542295397191	0.2178429932721911	-0.08395762973950018	-0.01297993982648685	-0.4031743465334757	0.0636724957781331	0.01599515199004289	0.1422631592531979	0.04610027412520672	0.03122180909474764	0.1324447516535091	0.1687481635176898	0.2888871935431466	-0.6645325986712283	-1.481098874154359	0.06160119200632371	0.01869130828888078	-0.2824818074788539	-0.1383936274546523	-0.8411156841475627	0.05588758569528371	-0.01971067708168839	-0.3021833286397914	0.465154981666787	0.1350597240129286	-0.3777140474423042	-0.2842116940633587	0.02507173411804587	0.6282651335102595	0.06211483274521148	-1.797049517863496	-0.167490260430378	0.5451070343962225	-0.7072873429933407	0.02083063665266159	0.005125612033069746	0.01254706783981282	-8.469497052751731e-14	2.526967720652355e-14
0.21	0.0006087100075193944	-0.05820957948409611	0.08167881694783473	0.4951678917154469	0.9343784240281847	0.007543854618389104	0.2039020615613373	-0.08005071844973792	0.03458819208228604	0.1658823950448281	0.0896334134845842	-0.1421397678877365	0.005513269071192882	0.07296905010943668	-0.1158171020956878	1.119703726642395	0.1929232033380822	-1.119703726642395	-0.1929232033380787	-0.2573356780522288	-0.07159298519765049	0.01745854111702747	-0.1231779581998761	-0.09843579154289246	-0.04775300152914479	-0.05327460948704	0.1085639363669761	0.584557727222504	0.6824913743197115	0.09855240078148166	0.02752937636449885	0.2086249104811316	0.01792277591926252	-0.2885211782564007	0.3243814237637555	-0.1614261782518538	1.289999592528499	0.1532232156979235	0.04556182655227536	3.410798460201043	0.7599605834209399	-0.02496215787348239	-1.984380816759564	-0.06783620047891947	0.2680190311757593	0.04808609461386838	-0.4048075277086812	0.05495814216918744	0.08385772760925497	-1.423159706722131	-0.08385772760925521	1.423159706722142	1.473401424840538	-0.2345850659189793	-0.0722243428980176	-1.381712479656883	0.3383700194963113	0.0556800623201316	3.012447532944809	0.6351451857239806	1.13262354897682	-1.459801791565606	-0.6178377362749297	-0.2348153516259122	-2.633502731131938	-0.1964844324407651	0.001029548507295702	0.01399536781524186	0.001020690429079804	0.01553575442587222	0.001016647756557938	0.003782006675476793	0.001022170752659711	0.007259892105673739	0.001067450425501823	0.03445122936800954	0.1529322745178473	0.1568031174027658	0.1585425401461727	0.1614616122144663	0.003937349525072587	0.009969547384584856	0.02892027048353807	0.0539269871011205	0.001204078188513291	0.1246759426274405	0.001233071303447665	0.04623984978560869	0.001066173719562828	0.01206425309497104	0.001013960956122112	0.01852412925740299	0.001007708732006934	0.0111009234628401	0.001355312212029461	0.007840891068501872	0.02501474902931231	0.04481337164549113	0.4458889307375601	0.4157791939189197	0.001042144368865477	0.01696846596112341	0.0817996161192531	0.09122284170578454	0.005066054919578193	0.01365893371437462	0.001056964242931242	0.004454960166349944	0.001101330434301735	0.008603798049368146	0.00241749323203634	0.0419486969987103	0.001333834756232106	0.04613143397609809	0.0576788642802734	0.05444594578124805	0.001016817929616074	0.007103210354544151	0.001197802231039856	0.01633837023818569	0.001627536646978528	0.01742850818026483	0.001027724554696544	0.002047500700877904	0.005830028563796043	0.02345574840827916	0.1360134611278485	0.1513923618451724	0.00109509914391933	0.03560025306091784	0.001085523533087182	0.002340877858777644	0.001111570182076732	0.01004839598751115	0.001010325133126911	0.008060207465546259	0.3868914775945928	0.4026291675880198	0.1038464190481336	0.1143405800129806	0.002270653230091892	0.1446084376856379	0.001008692701593703	0.02654498027717662	0.08399973278677175	0.07379851519175991	0.07200876089939787	0.0521825592233281	0.07512623940401063	0.05840171374639453	0.1051729977109412	0.09246279449669334	0.1262869018206042	0.09763685848744168	0.01895039020430768	0.01879183348901984	0.04978171346531977	0.0395605486332568	0.1682770183113148	0.1355846632317466	0.1211107053177808	0.1013575355595391	0.101217317015889	0.0894569581384817	0.00169156418351904	0.008717875282736575	0.001389754758567643	0.02906166099703715	0.005206245521512337	0.1471091276379373	0.001209868466183984	0.04334584939506467	0.00110811175210751	0.01127989042091777	0.01619290868245282	0.01512147425070902	0.006105779512948182	0.002906150214504168	0.001005967374184961	0.00951166739284672	0.001010588338365723	0.01941055519119255	0.001040498360316996	0.01593883789593484	0.1156259882165015	0.1062011418702172	0.06686704778281563	0.05960828852874462	0.03192910413883458	0.05683953268576889	0.07879614200523556	0.08017256813931165	0.06050983510209661	0.0568872659615452	0.0620174995878981	0.0952280439117113	0.0448454210441205	0.08164635809795334	0.1363749530338177	0.09851714140579618	0.001163579824831013	0.01031615988771337	0.04672604404529395	0.01509157191208936	0.03718159825261994	0.04862329357575478	0.02858532046261845	0.03940544366667369	0.003931227491754411	0.0220133862208563	0.001232378761044683	0.1164830664060969	0.08167412138214855	0.09840697290019054	0.008903733179227947	0.0009966649587260163	0.05350667445822965	0.05128333243699183	0.001072042102825675	0.005961367844842851	0.05348915594910032	0.07008838265436605	0.08884538854034137	0.08111387480758137	0.001074647327749242	0.110575790602451	0.06574405638765658	0.1046698385411946	0.001013763251084498	0.03656846937735855	0.001004640668529609	0.02209427320907838	0.00100943183534619	0.02801184529006539	0.02302794150638605	-0.0103399640723207	-0.01427136834173018	0.01736721500309706	-0.01416459797569832	-0.03746231336886331	-0.01499292244853129	-0.004368109752869637	0.001031810325806416	0.001023686605863	0.001007911849235753	0.001016151883276373	0.001081488063942851	0.1547902047192713	0.1510072780578146	0.002720057691618625	0.0312102702534793	0.001189933756923378	0.001188710431312396	0.001057610438400661	0.001016233148897437	0.001009004244426877	0.001003772067264468	0.00106346027016897	0.4246426755589803	0.001041270183320259	0.1135592022053261	0.01526485623138386	0.001048752191118667	0.001099472490023008	0.005641788571762192	0.001955113425609176	0.05329268063981202	0.001012686418868978	0.001235464348261811	0.003189509328311865	0.001023803399317255	0.007169548747954299	0.144271243532544	0.001139485178783503	0.001043457003014429	0.001073572494307273	0.001011581273423895	0.428615301478754	0.08172074852852158	0.001419767523313277	0.001007293064718597	0.06568200973079753	0.05588807684184744	0.05897517029560479	0.1039138450785621	0.1187117033221799	0.02566269268007659	0.06028968887756521	0.1677217479053957	0.1259460233497676	0.1061792691864362	0.001047457272340715	0.001457150746746052	0.002391581507282565	0.001183589126143855	0.001043414845379293	0.01564319274323718	0.007098589963403208	0.001006753770048111	0.001010346468502569	0.001032858760794644	0.1134050118129333	0.05612016889352749	0.01153316139520896	0.08201111480475605	0.06126313840191969	0.06288055071551414	0.04284277071484767	0.1226559841467095	0.001105089081934963	0.04552174965802859	0.03231083424631255	0.02907922390838354	0.004409909100613617	0.001102872351150828	0.07435061645260035	0.01155730344825237	0.05878705476394084	0.001003345792514891	0.02998868613118482	0.08690709615186562	0.001088197246313796	0.04946769106246823	0.001015389852551606	0.001005171703253382	0.00101048755179657	0.02391813423127739	-0.01129151780050695	-0.01388826194266554	0.01863572205599408	-0.01075140623449364	-0.03321886711260809	-0.01199143803119408	-0.0002400953528260238	-5.564600729039222	-5.121789218510578	0.07251054135000225	0.06683542479675239	0.01560814726247629	-0.01508267868018244	0.05885403418356977	0.005354578896960159	-0.3253439686894395	-0.06702180448776295	0.2006136857961947	-0.02169371604480109	0.01984678646568075	0.008726639848704452	0.08064840003336458	0.05125717316376473	-0.03060603574815104	-1.347160042486715	-0.9411199236990175	0.02158991236782313	1.703790652020541	0.6680578767348668	0.0349475294213665	0.01878612766646773	0.1152774929663541	0.01300414685779101	-0.259811316494128	-0.01982294451326333	0.04707995555206387	0.1276532578890116	-0.0193251566341891	0.09299124007758534	0.1729878581475049	0.04969189107567459	-0.005686315066928464	-0.009807282434889706	0.01301021926243151	1.489915238118267	-1.01904897084573	0.1133985957320432	0.005271735731229605	-0.8542581447085859	-0.6549358869649599	-0.6731891316620754	-0.169965602550087	-0.3929304924912951	0.3239290150151932	0.7250748185888172	0.6566517394123765	0.2927452936776746	0.235076099269755	-0.04061372969264532	-0.01303444898872201	-0.3572087819134989	0.03414627517575181	0.001906775458495898	0.08329047492145182	0.0595023386426065	0.04090508045696577	0.1221283747156614	0.03034405909093838	0.1698617128025708	-0.5515387116376858	-1.289580959237866	-0.1286315088318471	-0.04597720259003208	0.04434277373440024	-0.03708473952989725	-0.3127255699650227	0.06026145978980785	0.03072249773891954	-0.2982051148219673	0.00681774698462552	0.02819541714300606	-0.4601130375647252	-0.3171203433045545	0.03446740272813298	0.4500258259584153	0.02336845251341335	-1.542336147088615	-0.1651611377593279	0.4536851965144535	-0.903261577695009	-0.01266039808789486	-0.01269207705162565	-0.01124740654953576	-5.717812153314029e-14	2.262899315362373e-14
0.22	-0.002586070143035786	-0.05470982066148077	0.07930387203944873	0.5080005460157706	0.9357875340019274	0.008015172142793191	0.237704244554506	-0.07227349738494693	0.03302925047378987	0.1464449149590685	0.08879096133639701	-0.1380712304231262	0.006078988655960513	0.06871207950352194	-0.1144464391160271	1.117486331152165	0.1786478236420838	-1.117486331152165	-0.1786478236420793	-0.2424182975865195	-0.07406636458814787	0.01672547659045756	-0.1371157714635433	-0.09504345150443133	-0.04708268560858464	-0.02428141103713014	0.1145485721572686	0.5963004285862533	0.6687365880299977	0.09392581914557604	0.02431125802592935	0.1837734725536863	0.01611501320200914	-0.3482130667065381	0.3715516673950814	-0.3098461524518735	1.276779927205119	0.1281417254294531	0.0481432587836992	3.346699715623926	0.7916626272660169	-0.2764168780296169	-1.902977438205629	-0.09909524986777572	0.5429868123258941	0.06381128165998359	-0.4406646481265556	0.2148799371014715	-0.5223998922787912	-1.4268080422267	0.5223998922787911	1.426808042226701	1.509410047063461	-0.2615390028626322	-0.0746536346560772	-1.409839254133613	0.3398715952146627	0.07941175431411682	2.774837080325952	0.5662375679213543	1.216674219458723	-1.275069614187157	-0.3107808158184197	-0.4097528861638272	-2.332213156491934	-0.165809425091299	0.001031426619542201	0.01442824817206824	0.001023049952609357	0.01617391520477413	0.001012563095096012	0.003808296058052265	0.001018913219510278	0.007177262446996005	0.001077719360629399	0.03511983632146121	0.15415882670586	0.1571746389718731	0.1553783025978312	0.1585959962737347	0.003611223496145755	0.009703779217896152	0.02964095281028839	0.05502992689439613	0.00119482913587341	0.1244786821398551	0.001204546368412203	0.04646776472291496	0.001060340468427044	0.0121580500911843	0.001015568492327771	0.01935262465879713	0.001008631526972317	0.01162907033055518	0.001186310010726515	0.007542087976273443	0.01377338886364917	0.03479858529005082	0.4366276109268388	0.4059591632107943	0.001041736732805356	0.01713527720153743	0.09976399058955397	0.1085175725684874	0.01365744215177517	0.02233968339584206	0.001051871690196875	0.004776318945537236	0.00110063522856048	0.008737132379251174	0.005176066901388818	0.04366693143608567	0.001864946615943211	0.04629328443709534	0.05555134437242988	0.0522297780103135	0.001014246294460296	0.006983245433628385	0.001223852885132703	0.01687536251858628	0.002966361311308765	0.01900160906288496	0.001025105246915967	0.002298889654150621	0.006419289424783889	0.02410422795366044	0.1401897567834937	0.1532449546102923	0.001131328654656462	0.0360931520287912	0.001063051779701657	0.00231066686562174	0.001090071315696865	0.009958646516451515	0.001011135837087634	0.008195903242578857	0.4018778732093563	0.4161915283691595	0.09267795718671977	0.104546954611173	0.001827570262336821	0.1459332154715906	0.001007842514472163	0.0268253868605906	0.07373365543007709	0.06525497468164294	0.06275097859321606	0.04563086163264119	0.06585841226237485	0.05161086649882834	0.1042597801494916	0.09069017642216774	0.1222880631620151	0.09375534545156816	0.02260907520405784	0.02150622218629497	0.05515041875495679	0.04628231998060943	0.16725609549514	0.1413700504884592	0.1235875929697873	0.104816297196538	0.1033335078386694	0.09180048541906678	0.001382731846551497	0.008395331125449599	0.001415616240225267	0.02892873499391746	0.003662100285990892	0.1438371618869655	0.001202302992412649	0.04365756468627272	0.001078941157374082	0.01132544922551321	0.01559918978318707	0.01565330582054641	0.007041683412779385	0.003650349483611023	0.001006478692534011	0.009890711670792357	0.001010475576595118	0.02073141412501351	0.001036606572768742	0.01674498353182076	0.1137935394543964	0.1072802256068523	0.06121937155254491	0.05458949964069164	0.01975780823151207	0.04468450061568751	0.07972247350362498	0.07829951192274102	0.06059806823590197	0.05615902490371467	0.06421535242256284	0.09746979523049544	0.04402468098537655	0.08168320449577232	0.1328858496215381	0.09814960629584744	0.001124785175550718	0.01095400568319879	0.04628542019976269	0.01563292661002217	0.03417531154694275	0.04561770305640183	0.02763885430502526	0.03830102932224828	0.003975076150868627	0.0220685464589075	0.001172686755137483	0.111572986547341	0.0774864754952099	0.09507316688404267	0.01069816775527796	0.00140562568642987	0.05580856426415536	0.05499227232843107	0.001039148254925253	0.006282784766090786	0.04100805757789887	0.05630637405823657	0.0876078135315176	0.07970706148667002	0.001084556733943334	0.114741382817962	0.05515569578200511	0.09475129002457258	0.001014898767178191	0.03630121977572554	0.001005012179576385	0.02188777096219141	0.001010169956850861	0.02780474992678298	0.02367813880624419	-0.0112004608527302	-0.01385128433045396	0.01857026862303893	-0.01075784622791404	-0.03326139734916462	-0.01156299993151314	0.0004555056218930231	0.001034637429075403	0.001026973250999841	0.001008305829414072	0.001014840923475932	0.001094085006773175	0.1571619905693311	0.1497774015287566	0.003641343963033295	0.02997024577185284	0.001181152953269755	0.001162891538709068	0.001051465120674306	0.001018076467326336	0.001010077472184647	0.001002923453016452	0.001013365047113456	0.4084082203695237	0.001041313490193166	0.1333991578607642	0.02892370628048625	0.001044649292755934	0.001100175289695951	0.01001296270680316	0.002788058463854486	0.05249316901166924	0.001010588781495223	0.001263929684975389	0.005302501016819248	0.001021174845482588	0.006996458347784325	0.1484967660742717	0.00119274797359465	0.001035342565042008	0.001061952711619263	0.001012321907139223	0.4388854791726605	0.07309522375487491	0.001294239953311809	0.001006657474544334	0.05536067888196914	0.04654344366053515	0.04946031052200851	0.1021914047521405	0.1143817750714284	0.02769230538987512	0.06319210121629576	0.1638729717054631	0.128339983927508	0.1064989015402431	0.00104848099230257	0.001434003470965395	0.001674291950907319	0.001201623281168048	0.001050176707255582	0.01440279360137463	0.008774110268658562	0.001007230928981819	0.001010358554394095	0.00103206145461887	0.109288908389611	0.05215977018657744	0.001123004156554853	0.08018614563739491	0.06029410300178698	0.07027091569004375	0.0431396210156384	0.1315461815013753	0.001066837687064394	0.04590167640639419	0.02924842469996661	0.02464897146933677	0.003746450502785625	0.001111734442132008	0.06986043991795733	0.01351959728871254	0.05870329629306245	0.001003678376002397	0.02215396669724033	0.08511278805848371	0.00110034718989383	0.03541464548980147	0.001016654906019101	0.001005587536970337	0.001011312641433665	0.02420833839358516	-0.01201542915925137	-0.01341271151307199	0.01974059552650315	-0.007354314476840678	-0.02908174644774421	-0.007918858364654523	0.005626921484015435	-5.16800515519089	-4.979308664806548	-0.01555947841600153	0.05737085782718292	-0.02365704100997285	0.005324780073798042	0.08272975012603653	0.06010042331944527	-0.250768335490676	0.001602828902420372	0.02824389378481366	-0.01754902869771357	0.02536798270975723	0.009825567829533968	0.08668451385510495	0.05550508297206774	-0.03558468880152863	-0.6915974962892693	-1.030816888530871	0.006303269511769494	1.759822668257264	1.025778058809985	0.02483674062561642	0.002250493037975647	0.2386354037951423	0.02300653370007017	-0.1828625105681935	-0.004868367003102955	0.0668358754295811	0.1779895111656891	0.11288253836703	0.04657189821484114	0.2009276877557656	0.04839096125286131	0.002431496639951631	-0.008066428611113874	0.01466174751404174	1.234215732999306	-0.9377516278935593	0.1508831841282784	0.05806292783019217	-0.8574139587519723	-0.6575464729129132	-0.6871369985616839	-0.1815531993870806	-0.3813535248574169	0.2241663277179602	0.6186289597612995	0.4972718130440325	0.3918811689044894	0.2298933871636277	-0.02922015607987907	-0.01364311021064226	-0.2943725984779993	0.03291212876279523	0.01108230276527561	0.02282744873766827	0.09262413758163954	0.03176685978684788	0.1480896949000996	0.1786740907600814	0.04497879501294907	-0.4549539142400214	-1.150097936970236	-0.2314028394463958	-0.09747606808183885	0.410575517038085	0.04049999323430263	0.2439293487274892	0.0678421723952056	0.07682699570901752	-0.3046502066630979	-0.1829368414660361	-0.004862261522445423	-0.5177811154842392	-0.349563233396484	0.0480170770940531	0.2957572791053199	0.05217350362625622	-1.199354131303249	-0.1068754286885333	0.38286722418321	-1.076690588273827	-0.03971714012349481	-0.02822809356461161	-0.02919762314247995	-7.711780659716632e-15	1.731015015744022e-14
0.23	-0.006210153331492862	-0.0508783951593209	0.07567540883266946	0.5207088089922549	0.9369416246997005	0.008484657148050372	0.2706709091272343	-0.06427545657639604	0.02936742820063365	0.1276780806161641	0.08768099921957365	-0.131580126885694	0.006658080751615953	0.06430517702168159	-0.1117226258608411	1.109333123527445	0.1644327092872496	-1.109333123527446	-0.1644327092872416	-0.2271403341124881	-0.0768504841831445	0.01595782764323385	-0.1514639126054079	-0.09164740075775191	-0.04613538343107567	0.002120256663302284	0.1199780030932294	0.6088949269129347	0.657382574382699	0.09169724856192807	0.01948576066154663	0.1615660952714399	0.01467275517854045	-0.3720577803130978	0.3909148794738854	-0.410129650221556	1.265188631857059	0.1026150740453162	0.04508105592525699	3.239218057972257	0.8055928236327045	-0.4440464935866385	-1.853582838177012	-0.1214188589443251	0.7444886829867021	0.04819187179006909	-0.4352674713114927	0.3240413408934389	-1.10644612851166	-1.411985059256907	1.106446128511643	1.41198505925692	1.545823558557651	-0.296063494414012	-0.07942018920473022	-1.460952023999581	0.3395907186450975	0.1110320013941469	2.52099607318724	0.525012148901698	1.301687158748093	-0.9883629034862962	-0.1428902724697853	-0.5490973646713837	-2.111098842245463	-0.1240410552771421	0.001034113061893095	0.01486571408379813	0.001026543040819535	0.0168316849140638	0.001010499150099465	0.003831433002548334	0.001016650181080469	0.007102040243662058	0.001095831203727828	0.03579701877017518	0.15563761738814	0.1579057015045675	0.1529792423486029	0.156304942066913	0.003955849076196989	0.0100189449937737	0.02839435640615119	0.05399774038137678	0.001185874447977801	0.124323322341178	0.001182811694634412	0.04675276869323423	0.001055582338669538	0.01226237077037325	0.001017439165588654	0.02020883890888294	0.001009680172966101	0.01218197763677737	0.001096380022471662	0.007306004561707106	0.007637924742267817	0.02905007688244183	0.4254425921525945	0.3957527395054567	0.001041569606368835	0.01730531278335861	0.117540655870354	0.1258577804288063	0.02168604215236661	0.03079769723512242	0.001047775363622866	0.005082190417781633	0.001100824026510209	0.008872153543177295	0.00997808374073738	0.04665603121907739	0.004274478138856738	0.04741777707484248	0.05382230730009756	0.05042694168475269	0.001012181437084789	0.006934884598573471	0.001255824993125482	0.01743237082022125	0.006002220142322284	0.02225740472263606	0.001022671029699464	0.00253330891888957	0.00629571795000663	0.02401392293374106	0.1445272081262219	0.1555455929608704	0.001157666553680692	0.0365645631927435	0.001048308432544261	0.002277971319212982	0.001074406921398135	0.00987279239433738	0.001011806739642834	0.008339259575365276	0.4152748988659882	0.4278687880731635	0.08289394861689249	0.09555189406370483	0.001570701969212359	0.1476149585681733	0.001007191195945774	0.02733508771584148	0.06341246418092901	0.05677101230735787	0.05353034501672908	0.03918353187461637	0.05647739074876715	0.04481516394314933	0.1023105414374617	0.08852015455640722	0.1176862154946526	0.08992926799164254	0.02462313331768466	0.0230377951106827	0.05818971174739578	0.05162036441657501	0.1643731512458683	0.1454751083952126	0.125728872993552	0.108922006566251	0.1051323141060196	0.09427807114140459	0.001221684570280551	0.008219070762958983	0.001405154901235991	0.02878186407374161	0.002712189306069327	0.1410368811425658	0.001203250943636067	0.04389529394140632	0.001066104363630825	0.01139105613501044	0.01345368880440814	0.01491467581140769	0.006923545183566398	0.004334442286038133	0.001007031225938936	0.01026463378266669	0.001010627229742065	0.02212625932488688	0.001034912980980233	0.0176212254826407	0.1103007326619709	0.107000042640764	0.0564739331950317	0.05042276793744799	0.01087416720739339	0.0357629392352835	0.07785793276673547	0.07513093293989988	0.05973325313336849	0.05485382644126133	0.06622667024277445	0.1006520920959096	0.04296850850879452	0.08176251950654435	0.1308195500652188	0.09972286092873632	0.001096235331372762	0.01168163965631367	0.04678464744505064	0.01675487574551306	0.03121616572869456	0.04269225389439778	0.02438387686347476	0.03510599156715814	0.003597584850971916	0.02169181580339926	0.001145164886181309	0.1061271510770891	0.07303158973428646	0.09148091179950495	0.0130796095546769	0.002015237275991009	0.05623413342319868	0.05704144579900146	0.001021964960889893	0.006621139576170382	0.03160912197692316	0.04596047125568816	0.08630462190303884	0.07896242453407239	0.001095643761519673	0.1181929998935501	0.04328091512107325	0.08432488086725634	0.001016274924073363	0.03574398599893589	0.001005466558603701	0.0215191645619326	0.001011069093675058	0.02739732493058552	0.02382604840439641	-0.01164055277643728	-0.01327387906941733	0.01961630014963329	-0.008239731762108375	-0.02988166179808279	-0.008148825001205586	0.005016491363664355	0.001038831108542488	0.001032890433378347	0.001008389555888917	0.001013833032731294	0.001132115884042381	0.158656700276239	0.1487256178019573	0.004891307159753425	0.02440210878253899	0.001172653665606027	0.001157880122633625	0.001049922786757369	0.001020494026352478	0.001011358702567465	0.00100258679365198	0.001010245116317507	0.3938189241223917	0.001041465178347306	0.1509499750770996	0.03189161389459875	0.001042549152629619	0.001101735777210721	0.01941162317878007	0.01020086305482827	0.0509818283251702	0.001009561853994022	0.001310446802646852	0.01250827737890419	0.001019260006803708	0.005459326234685524	0.1534999672398685	0.001178609437104702	0.001030948477867446	0.001054841267889648	0.001012659825952827	0.449127016444385	0.06662931816429252	0.001309809937469982	0.001006391451168842	0.0455840295315577	0.03806789958086677	0.04047813047996883	0.09729364004751435	0.1079848850063749	0.02620098324020196	0.06091707064379105	0.1561325768013517	0.1293634684595727	0.1086802479535595	0.001058468238885804	0.001360613792237915	0.001750046218644223	0.001206450734236841	0.001054912339221902	0.008315726307568813	0.005120746002733745	0.001007923788062589	0.001011145911991375	0.001034071534325011	0.1018095457291586	0.04911281073491397	0.001111393397302875	0.07124496258305364	0.05722659860062013	0.06751149585560569	0.04047182828344107	0.1243842539651958	0.001066236703205538	0.0486629185738079	0.02653522334955233	0.01731870046858902	0.00273866457343519	0.001120544671806981	0.06488441563881936	0.01747112717249516	0.05509270167160961	0.001004421246776133	0.01920753342740376	0.08405129237628242	0.001112971336232149	0.02311317124295459	0.001018597389713944	0.001006237149188435	0.001012590479629146	0.02366812601119735	-0.01178074359389288	-0.01258540785345693	0.02056289537473146	-0.006429951124517096	-0.02714185852727171	-0.004918623380138857	0.00908913300915465	-4.771491690249419	-4.743442010287225	0.07387575318037878	0.07067597718007045	0.01535734889527891	-0.01445225969194437	0.05995488155742888	0.08135216393170394	-0.2119226522323253	0.05619444232743651	-0.2264607373480072	-0.01353322397618066	0.03125888940548736	0.01095960100480643	0.08568498715857231	0.0557376053977988	-0.01665029244530663	-0.4559514990177091	-1.010326943282967	0.0224719972575465	1.71114791428966	0.6890301639559626	0.03310675387746667	0.01920901401247944	0.3638349589469047	0.19385032792853	-0.1775926847842913	-0.003969388282306657	0.04999269046872068	0.4500246120300192	-0.02242483804762401	-0.05504894803399069	0.2616853718302329	0.04573599241513958	-0.006514808310686681	-0.008860319846665042	0.01452980885560698	1.114552801456063	-0.8610428678149271	0.1841611595291952	0.05124863952543971	-0.83878666631822	-0.6315880926050835	-0.6720577760496889	-0.2501477196858281	-0.3853634482488492	0.08651162515907709	0.4447901582870982	0.3222141012623648	0.4129693272129639	0.2542747381581212	-0.009447904800900575	-0.01567124673786193	-0.2629926483755596	0.01762683317295914	0.004516923878140075	-0.1701956997309375	0.04228961961794271	0.03995564448503163	0.1364529729231345	0.04266469864306692	-0.1032729911991533	-0.3797603364542449	-0.6619165199873613	-0.4024260059760651	-0.1623300892897792	0.2240997891970402	-0.02413467613166726	0.05176860813835878	0.07752819521307255	0.1482560104794657	-0.2828985130022981	-0.434649842108163	-0.06223598619733259	-0.5676277185657792	-0.3698230184546185	0.07572870448840215	0.1154496016355157	0.02516402240314649	-0.8747571523861692	-0.05929706346786884	0.3136219422961981	-1.021851872184115	-0.0708484517559672	-0.04523551016308858	-0.05148417160615409	3.200395713707569e-14	-3.011105679293996e-15
0.24	-0.009936309936244314	-0.04696789414400052	0.07121561580832175	0.533310637928162	0.93783860868049	0.008903339535332415	0.3023403028949001	-0.05620869512839324	0.02438634226229614	0.1093093900390238	0.08639215044808847	-0.1233963610069183	0.006966520775932223	0.06011569761613732	-0.1080824397592003	1.09539331866499	0.1504927178466877	-1.095393318664991	-0.1504927178466834	-0.2115090081990764	-0.08000320604203916	0.01512619211802845	-0.16635807293878	-0.08824659384128768	-0.04484237917664015	0.0264485026951644	0.1251560857280044	0.6223234060186223	0.6491167341959492	0.09090887426503894	0.01345429517309153	0.141514764863007	0.0136062145829634	-0.3686277499617209	0.3873667700326911	-0.4761121159638895	1.255493119089654	0.07672038199993812	0.03798273518867767	3.087245554606623	0.8054067551500693	-0.5402696110770637	-1.823348685056305	-0.1348725807923093	0.8815192805984136	0.009680867172924785	-0.3971800328472583	0.3981545063736333	-1.679719339825913	-1.371783459371478	1.679719339825913	1.371783459371479	1.580082534939501	-0.3352594556418764	-0.08745095025226764	-1.519043092435225	0.3408228291716991	0.1485521696994615	2.360152746611687	0.5159679076872221	1.383470375260259	-0.6574349220772412	-0.02274155846589366	-0.6509465109881111	-1.901003781729394	-0.09066593951292293	0.001037553441394728	0.01532222508462486	0.0010312487030601	0.01751729261173569	0.001009509561857893	0.00385690141544968	0.001015015008871197	0.007006556474120548	0.001123904810347367	0.03646389679174458	0.1571200248850121	0.1587064838647435	0.151106263808923	0.1542679403019138	0.004750119495391347	0.01072295038584726	0.02508294364812987	0.05066512132840231	0.001177147340955772	0.1242078118015996	0.001169439191404864	0.04708546407202664	0.001052432718903218	0.01237566277119812	0.001019583404941644	0.0210888574220316	0.001010845166233138	0.01275704698112566	0.001051248409459248	0.007108716160562788	0.004473141665814169	0.02572260903401163	0.4131155744558268	0.3857554425301173	0.001041561955968745	0.01748008015501297	0.1348030007361612	0.1427991110639185	0.02717951989589195	0.0365843957735418	0.001044677520006229	0.005373838024390489	0.001101698884981992	0.009010418145020743	0.01697816223167048	0.05103663873799923	0.009145287622052231	0.05000945767737115	0.05218756794016589	0.04868016570983414	0.001010635790818976	0.006920545902482633	0.001295067349515677	0.017983754439411	0.01107376738854467	0.02753920112652284	0.001020496612650008	0.002721869842021724	0.005471480518225593	0.02319492810934136	0.1491060535575339	0.1585283698363207	0.001163760952938562	0.03700476629442349	0.001038741523424883	0.002229486651566705	0.001063020161010967	0.009786321638759846	0.001012311068148999	0.008496905215931806	0.427578026560905	0.4387489162714133	0.07441915529234723	0.08733044953057227	0.001449867154405336	0.1495903531486665	0.001006732620191704	0.02799778757713803	0.05316501414815464	0.04849107835103032	0.04451032134559882	0.03300572750230726	0.04713312385419691	0.03816862570834448	0.09910665858399251	0.08573329110980944	0.1123095888341505	0.08601804686411546	0.024953281375228	0.02332372204956135	0.05881517975173866	0.05509432776341738	0.1595804370943944	0.1477838191728643	0.1274075123847636	0.1127498561842868	0.1070872285776184	0.09665899979931118	0.001146120432533663	0.008138053263566473	0.001363236271785809	0.02861650660255343	0.00227225256305249	0.1386311269599923	0.001206138862595735	0.04406996356789111	0.001062056885939676	0.01146534459792311	0.009364353376040401	0.01225654684262047	0.005053085749327305	0.004458045810236968	0.001007653956439548	0.01062858619830148	0.001011096891036539	0.02357194614044604	0.001035072041775827	0.01852008548931115	0.105117806342724	0.1051696137234754	0.05246449025864253	0.04696693471071452	0.006225357160123332	0.03089212659635344	0.07287348638964661	0.07024873082615984	0.05787263819900577	0.05293709382024774	0.06610400464539022	0.1019161096774894	0.04116210050036049	0.08121055727211111	0.1266700447048734	0.09880591906438764	0.001081663159940994	0.01250144104737779	0.04832320644762659	0.01861191040146452	0.02835818536277776	0.03991055505093438	0.0191460713311396	0.03003644982986074	0.002905821454169862	0.02098878446890392	0.001135812024761506	0.1002955973760932	0.06831454245036378	0.08765800181614188	0.01621507176192446	0.002956669049421126	0.05482757165404192	0.05732870809356265	0.0010137484873594	0.00697939649440838	0.02512822171389767	0.0387126165469007	0.08510352573017835	0.0781762181845735	0.001107499347547779	0.1211371366911797	0.03096074403067221	0.07404904000135497	0.001017934376051777	0.03490187401013277	0.001006018602686832	0.02098821428539963	0.001012157672193148	0.02679113058444813	0.02351521001552168	-0.0116307930407672	-0.01252987487599506	0.02051317722398338	-0.006784118038624317	-0.02746182466740705	-0.005010610034759271	0.008844960961014173	0.001043024788011384	0.001038807615759204	0.001008473282363848	0.00101282514198683	0.001170146761314849	0.1601514099831468	0.147673834075158	0.006141270356482298	0.01883397179322801	0.001164154377942119	0.001152868706558175	0.001048380452840301	0.001022911585378187	0.001012639932949593	0.001002250134279128	0.001007125185529961	0.3792296278752607	0.001041616866501327	0.1685007922934361	0.03485952150870838	0.00104044901250297	0.001103296264725558	0.02881028365075991	0.01761366764580537	0.04947048763867104	0.001008534926490832	0.001356963920318627	0.01971405374097648	0.001017345168122259	0.003922194121589259	0.1585031684054651	0.001164470900613722	0.00102655439069229	0.001047729824159763	0.001012997744768184	0.4593685537161094	0.06016341257371019	0.001325379921628505	0.001006125427791162	0.03580738018114585	0.02959235550119901	0.03149595043792892	0.09239587534288791	0.1015879949413214	0.02470966109052463	0.05864204007128591	0.1483921818972395	0.1303869529916373	0.1108615943668757	0.001068455485475942	0.001287224113521367	0.001825800486381004	0.001211278187305488	0.001059647971188188	0.002228659013762057	0.001467381736808703	0.001008616647142897	0.001011933269588461	0.001036081614033157	0.09433018306870548	0.04606585128325198	0.001099782638056626	0.06230377952871117	0.05415909419945292	0.0647520760211677	0.03780403555124368	0.1172223264290161	0.001065635719338865	0.05142416074122155	0.02382202199914038	0.009988429467831147	0.001730878644091534	0.001129354901481596	0.05990839135968102	0.02142265705627814	0.05148210705015745	0.001005164117550641	0.01626110015756771	0.08298979669408062	0.001125595482570776	0.01081169699609599	0.001020539873408245	0.001006886761404645	0.001013868317823702	0.02312791362880965	-0.01154605802853425	-0.01175810419384184	0.02138519522295975	-0.005505587772193242	-0.0252019706067992	-0.001918388395623225	0.01255134453429332	-4.384898287258665	-4.427762286496127	-0.01175046053789209	0.06293845554244107	-0.02319074735183051	0.001272466831412879	0.0806688647318556	0.07404438881635367	-0.1999578471263231	0.07937075218014308	-0.431842614187794	-0.009579176874035531	0.03490626440150157	0.0116198321551385	0.09144536648195284	0.05993749060875572	-0.02782568612986414	-0.2073893844434172	-0.9889915425488486	0.00724962750089798	1.680047223214647	0.4915149986783096	0.02199196752079502	0.002899180643045071	0.5169369509923661	0.3164441266724982	-0.1716504404378846	0.001936060788027428	0.06571093894382117	0.5831896597962182	0.1037108701847271	-0.09916605937343265	0.3373553927287399	0.04214934877568287	-0.000726327615048049	-0.008189755310262677	0.01751960906938553	1.07478943184605	-0.783028425028125	0.2096134808759287	0.08866272903228074	-0.8166082751588385	-0.6036413957654776	-0.6573041343844712	-0.3049215155808048	-0.3983822583873428	-0.02496286937693504	0.2458127419287632	0.1380023872300649	0.3363092185702224	0.2105619742778233	-0.01017158327854188	-0.01734042023523216	-0.2154672861119556	0.02030020303045857	0.01281861344450861	-0.3610723431916624	-0.01947371806594198	0.02977292052538723	0.158258018036604	0.1831977019171569	-0.2650703952311043	-0.3127742189338117	-0.3399481888863974	-0.5741274656243871	-0.2197828997999232	0.02691966027271668	-0.08575545580476064	-0.2541099507182712	0.08627565600518088	0.2238440998065742	-0.2759001429681641	-0.557837637819301	-0.07012239068790362	-0.5949247616271425	-0.3956942131546031	0.1143811138481393	-0.05662495611009927	0.05615392525637119	-0.5797445125545508	-0.115189308067444	0.2813711685970866	-1.046576929957131	-0.09669278253055341	-0.06069686882065713	-0.06895149313342736	6.377475909364995e-14	-3.555654975647705e-14
0.25	-0.01353208167408001	-0.04318538402803384	0.06621146740895961	0.5458258444221281	0.9384744403655904	0.009237180104535654	0.3322777944013411	-0.04820350287047377	0.01874883262297047	0.09120346062918595	0.08500559116119157	-0.1141070601758866	0.006817015348309939	0.056433962399901	-0.1038129999821592	1.075729521099171	0.1371110539991563	-1.075729521099173	-0.1371110539991504	-0.1955552607081316	-0.08356025427028578	0.0141945562670115	-0.1817891821672519	-0.08481068993187837	-0.04315353595721318	0.04987653785515889	0.130350227059966	0.6365339453460453	0.6441111267559692	0.09141735135161184	0.006559687787118756	0.1232695470961506	0.01291103567463866	-0.3496895904764899	0.3674054737512382	-0.5226581327636779	1.247930767572865	0.05038606146653734	0.02859563360330823	2.895770134857417	0.7942482352934332	-0.5804245947179761	-1.797270553449741	-0.1415860826540591	0.9712492557578819	-0.03928540688454361	-0.3371733416363986	0.4541182790346632	-2.253057974845309	-1.30107263358613	2.253057974845261	1.301072633586144	1.609678896575495	-0.3758214679768958	-0.09958786617038072	-1.557507685362626	0.3487281156093882	0.1885683856310064	2.315227019112383	0.5231217778143887	1.455758599952898	-0.3721796140551517	0.1157469151294336	-0.7266027044497176	-1.74692881298318	-0.04924955267716417	0.001041531609496585	0.01577981635083863	0.001037623865220027	0.01822270299870967	0.001008952534369041	0.003878692922844925	0.001013747962465699	0.006911078453864434	0.00116123337924754	0.03711311336980859	0.1582696055246857	0.1593215697196654	0.1492752519530747	0.1522181328323833	0.005114414528069258	0.01105787534967601	0.01992195305887466	0.04537719448640552	0.001168735509217335	0.1241340697552175	0.001159004157515069	0.04745498429929388	0.001049820726905842	0.01249642246318234	0.001022518986928174	0.02199356183930973	0.001012450272477834	0.0133520963161927	0.001027209289696794	0.006932681234991212	0.002783267577425434	0.02367358495389812	0.4006758834050161	0.3763629502529175	0.001041518797692258	0.01765088586544836	0.151243898283536	0.1591262226662601	0.03003537542618124	0.03966598433303906	0.001042233085806278	0.005652331160661418	0.001102622524067287	0.009145794356252188	0.02620919133173011	0.05691251095493621	0.01646324271955239	0.05395918507378974	0.05045631460751711	0.04690315514205796	0.001009432330425942	0.006940005205350602	0.001321588444314419	0.01850907975489188	0.01620976775521845	0.03286716973999669	0.001018543347571774	0.00290431638623467	0.004412804615627135	0.02212347346658076	0.1539410393870544	0.1622913347596484	0.001481460470427296	0.03772436617806118	0.001032101358381559	0.002178059825341474	0.001054353463675393	0.009697356156693315	0.001013006303614362	0.008670498268676786	0.4392836718524007	0.4494776669558742	0.06560008543144229	0.0792300947166879	0.00138315727697964	0.1517929378913868	0.001006392420956393	0.02878446399491372	0.04345687356181557	0.04068065611202024	0.03610922662407356	0.02730258802611182	0.03832623336344013	0.03193411703834535	0.0948309374589615	0.08241658481997054	0.1062530283441055	0.08199174543937554	0.0240902837886624	0.02270696802148461	0.05765208676503174	0.05683390947092996	0.1533253646963078	0.1485317255000486	0.1283072199508094	0.1154568604140073	0.1079364668200193	0.09799300829936736	0.00111773170301219	0.008117480609227932	0.001349884751766837	0.02848948328760555	0.002034700940273541	0.1365048306245553	0.001210064929781133	0.04420843663469694	0.001061438501286193	0.01155882585816906	0.005761962223785469	0.009453522919659375	0.00325807479477708	0.004348449966256707	0.001008386731291958	0.01097589640925579	0.001011988303436028	0.02505319555263226	0.00103737723440927	0.01945877622295618	0.09863338775490661	0.1019398971696932	0.04895169367445301	0.04404690851715613	0.00373174124311578	0.02804800319208554	0.06569926308762927	0.06407713586888263	0.05527624564528669	0.05058886205763239	0.06547657029782297	0.1023675743812053	0.03949328356993419	0.0806088376863574	0.1219052030258616	0.09571566936259437	0.001073744003719103	0.01339827321388376	0.04972640769677289	0.02099688942813572	0.02578414234606297	0.03741611202528824	0.013644626163402	0.02472445005520696	0.002293027723412032	0.02035515772082596	0.001134946326726316	0.09421358507728272	0.0633410299422245	0.08359749804127334	0.01920480627114339	0.004283790106179896	0.0522232984248826	0.05632723509968283	0.001009766703099784	0.007436236547047032	0.02129010931788273	0.03414527914216697	0.08404541064247342	0.07648559300471809	0.00111930592774761	0.1237299926356929	0.02030692313041011	0.06516921023080798	0.001020018692121211	0.03378298285947976	0.001006720129535429	0.02029515726233642	0.001013530240358739	0.02598994630438366	0.0229024178882174	-0.01117952825917547	-0.01190154200418109	0.02118276691252481	-0.006002734144645956	-0.02554227260492426	-0.003583941900507632	0.009107543335668813	0.001047912058893072	0.00104887157210907	0.001008287849718978	0.001012094425385739	0.001225444623994382	0.160023538930641	0.1453344566603094	0.004954095055650293	0.01013414033303763	0.001156440675823205	0.001144135681453861	0.001046020325632545	0.0010278269659033	0.001015373593134126	0.001002136874042123	0.001006044281716039	0.3686968046890562	0.001041352895839944	0.183294045014334	0.03196011358196348	0.001039045670496926	0.001103827606976807	0.0431161747586785	0.03018561762334898	0.04735569079020487	0.001007879491087503	0.001342664858051901	0.02356563843672377	0.001015804313890575	0.002764033828735581	0.1640818700601398	0.002360806904081817	0.001024036092633698	0.001043303917992054	0.001014349262182574	0.4702867625537618	0.04904889141043128	0.001303682714765942	0.001005964728682686	0.02806682015235357	0.02316254055420936	0.0246071386519395	0.0858844629883856	0.09415990576628677	0.0217577630005866	0.05409369988332314	0.1391560066355114	0.1289937004403495	0.1076438342233843	0.001104856824223238	0.001377219031333212	0.001753105387928834	0.001216586899026737	0.001061765173185501	0.001656036405202279	0.001282519176911276	0.001009600017593248	0.00101374748030549	0.001042902680710863	0.08538891207182009	0.04343208013361514	0.001093420083176536	0.05138872974845902	0.05022362375071471	0.06460798207229745	0.03726120353978368	0.1128314037745796	0.001065385993391878	0.05144477527525764	0.02202584481815589	0.005562873235382142	0.001584233850952625	0.001138013320969773	0.0544621038846125	0.02342215228688976	0.04688387260650963	0.001006010910211339	0.01756798241150655	0.0823081174042521	0.001136676274099632	0.005991290730181725	0.001023582304471131	0.001007926917122989	0.00101588123861624	0.02210922916843894	-0.01043503966209648	-0.01138795938063842	0.02169041395271799	-0.005619067348630312	-0.02389496214094166	-0.003489716570163435	0.00661508475142397	-4.027016399031097	-4.048409741409968	0.07479794464672351	0.07485771728342609	0.01492609956810408	-0.01534376609232635	0.05613150441385344	0.04764509269637964	-0.2110201780625903	-0.006275518268686785	-0.6214766588361722	-0.005229143936738172	0.03882892499834662	0.01247050776160839	0.09014312468492641	0.05939001429360111	-0.01203430654708712	-0.1856345216929711	-0.8890324322715194	0.02197689792666299	1.5860460722831	0.1434659442395265	0.03072395854123693	0.01883487876853444	0.6596001734490576	0.4697658067253883	-0.1832078224788649	0.002736961178713831	0.04451258051334999	0.4894630479241996	-0.02505513516866857	-0.1126665796524946	0.4133766207944014	0.0967295997567604	-0.007555953593460441	-0.009297239681733478	0.01748090937887459	1.073570006119533	-0.847467137902725	0.2305302141919135	0.07605777272137476	-0.7463850671805206	-0.538124868520873	-0.5913878569190522	-0.3590873005618433	-0.4091441997104252	-0.09913402053946709	0.09785227670138337	0.008795329709404429	0.2171162926215479	0.06684172920400677	0.003118053420294215	-0.008557631406091263	-0.2060538212404567	0.009454571631676664	0.00719181087871045	-0.2088334183420187	-0.003608918897357851	0.0367384304878187	0.143261756405486	0.04904785328366427	-0.3842117429657054	-0.2717132320567689	-0.228532128854677	-0.6659016737393727	-0.2512785207087011	0.05441087727924565	-0.0378548610183255	-0.3369718828583675	0.0929821986701449	0.25512157596504	-0.2270464597103589	-0.5059270858793542	-0.05435175864055677	-0.6188787002766843	-0.4179870029772604	0.1531613820316731	-0.1469291053321126	0.03974580351119592	-0.339377777395604	-0.1962490703138734	0.2401376924071938	-0.751069513787579	-0.126197131225751	-0.07762621853249391	-0.09049792008530694	7.600547439655138e-14	-5.658080703570474e-14
0.26	-0.0169133616035983	-0.03965438025796227	0.06080364177558126	0.5582769050369495	0.9388451320382523	0.009471457307308943	0.3601660533554991	-0.04035139964518012	0.01291400480921113	0.07337531183883869	0.0835774926731688	-0.1040732084888397	0.006186743552329059	0.05341210415890841	-0.09903237757876633	1.050331803137928	0.1245407987060153	-1.050331803137928	-0.1245407987060129	-0.1793351916010534	-0.08751306096103489	0.01312020187022039	-0.1973148052881056	-0.0812246282711501	-0.04108397323512434	0.07254849775193002	0.1356237496665618	0.6513810002122463	0.641103280952117	0.09305001135463686	-0.001050313681006806	0.1065984077765114	0.01260362931890148	-0.3257293882943571	0.3370655008581032	-0.5568475627658883	1.242663943260727	0.02369237948129506	0.01807006190269318	2.67739904414349	0.7747889486169934	-0.5797332459817273	-1.767792561160302	-0.1431804210086403	1.030429451805742	-0.08647240671605283	-0.2652046377769781	0.5003910316248017	-2.826503418910479	-1.209501748492761	2.826503418910479	1.209501748492762	1.633346858166147	-0.4144111481420301	-0.1159946594069592	-1.537945870911691	0.3708543794354374	0.2246960702318075	2.208937693966963	0.5318441626169056	1.510773483016096	-0.2578825948515152	0.2020950248251014	-0.7940253274278077	-1.586188092286003	-0.01311142899547977	0.001045964491715681	0.01624876859543418	0.00104584413504088	0.01894872886637147	0.001008581395621687	0.00390296442132614	0.001012749208305759	0.006800167248065207	0.001207545123054742	0.03772566795094541	0.1589163464956027	0.1596328319292287	0.147237989295339	0.1500272061150051	0.004708142620615138	0.01071964484351986	0.01298857558750917	0.0383209100592635	0.001160672672346298	0.1241020306922212	0.001149420099135853	0.04785866545089563	0.001047334706686997	0.01262384095681774	0.001026444909923983	0.02290467207011316	0.001014619924428118	0.01395120002493544	0.001015137674344658	0.006774969878247996	0.001930809383219387	0.02234553679773843	0.3887604626527399	0.3679842834969721	0.001041365185688629	0.0178209257805811	0.1667122741093344	0.1745334520101359	0.03015020229012496	0.03982697927910706	0.001040309411180504	0.005928663171574792	0.001103349952122232	0.009280292063908924	0.03768004445597727	0.0642558958281009	0.0262066272948661	0.05933006289420225	0.04854417062925955	0.04502688627304197	0.001008503015301311	0.006990908353911117	0.001327700637262265	0.01897717517691945	0.0206763479377396	0.03746964178384536	0.001016796379304261	0.003064095663452335	0.003302454712699882	0.02099076233996501	0.159040073207823	0.1667586828293809	0.00223768444321544	0.03883853772545222	0.001027522980284384	0.002118429260394526	0.001047807895689851	0.009606498873501294	0.00101402983836132	0.00885216156147065	0.4506755986526942	0.46027250241532	0.05561939236160717	0.07017261476943172	0.001338941195530289	0.1541934923626315	0.001006142016388642	0.02966664739545938	0.03450710207884108	0.03354519911669773	0.02851687789760563	0.02222046275094071	0.03028841078014782	0.02630506342391256	0.08956890116747597	0.07853819393486075	0.09956466639587078	0.07778983940684919	0.02222309607238523	0.02132611995294339	0.05495168162375526	0.05696634683999226	0.145837781106716	0.1479040547971709	0.1282711279124107	0.1173326753416634	0.1070791222639145	0.09820787445280195	0.001121745574365136	0.008141634353801804	0.001388195113359599	0.0284354862028226	0.001879362239987327	0.1345848137299054	0.001214682356317088	0.04430025822652975	0.001062188444715626	0.01163546426095239	0.003640900708437515	0.007893858936984927	0.002259934080067999	0.004362598068970486	0.00100924486480179	0.01130434098436829	0.001013341338139942	0.02654257910867946	0.001041941332643873	0.02039119072423857	0.09103684482359881	0.09741860231535616	0.04582284611044368	0.0415230258239782	0.00246606957305545	0.02632837127932878	0.05675602183885483	0.05681649439326433	0.05205870270603308	0.0478832220463187	0.06506442904930708	0.1028250791592555	0.03834529311734324	0.08038813205830306	0.1172641348165821	0.09260584354287016	0.001069660875497544	0.01435891344857813	0.05049348626286461	0.02375373932955816	0.02357065076350078	0.03528846590555359	0.008615019923284561	0.01989061273797461	0.001912237855238879	0.0199467733681987	0.001138843851152542	0.0879700033278026	0.05811455629418301	0.07926665253349982	0.02170105418392098	0.006062262380483832	0.04869444101096335	0.05432493673348269	0.001008200372314591	0.00786494692940664	0.01990731712386216	0.03181196481889741	0.08314908297085644	0.07478496993009622	0.001130749246521899	0.1259986439814098	0.01228715717176504	0.05859403993352917	0.001022582282208031	0.03239569771305954	0.001007591054131601	0.01944145625993045	0.001015223135940416	0.02499692103859628	0.02201903087220183	-0.01028842775435294	-0.01144533450477409	0.02160944262854388	-0.005817925897611683	-0.02403108294019172	-0.004155937972117157	0.005237564271974236	0.001052799329776507	0.001058935528461053	0.001008102417074348	0.001011363708784717	0.001280742486677265	0.1598956678781351	0.1429950792454607	0.003766919754827751	0.001434308872853164	0.001148726973704155	0.001135402656349685	0.00104366019842498	0.001032742346428794	0.001018107253317327	0.001002023613797012	0.00100496337789979	0.3581639815028516	0.001041088925178491	0.1980872977352329	0.02906070565521562	0.001037642328491011	0.001104358949228227	0.05742206586659826	0.0427575676008943	0.04524089394173852	0.001007224055682312	0.001328365795785276	0.02741722313246352	0.001014263459655582	0.00160587353589254	0.1696605717148145	0.003557142907548471	0.001021517794574629	0.001038878011824097	0.001015700779598803	0.4812049713914142	0.03793437024715248	0.001281985507903785	0.001005804029572811	0.02032626012356057	0.01673272560722119	0.01771832686594995	0.07937305063388307	0.08673181659125284	0.01880586491064489	0.04954535969535786	0.1299198313737819	0.127600447889062	0.1044260740798931	0.001141258162981779	0.001467213949158035	0.001680410289476375	0.001221895610747543	0.001063882375181905	0.001083413796639442	0.001097656617010717	0.001010583388040679	0.001015561691023421	0.001049723747394996	0.07644764107493301	0.04079830898398022	0.001087057528295261	0.04047367996820513	0.04628815330197616	0.06446388812342693	0.03671837152832343	0.1084404811201436	0.001065136267436874	0.05146538980929349	0.02022966763717447	0.001137317002925523	0.001437589057828328	0.001146671740457754	0.04901581640954387	0.02542164751750179	0.04228563816286154	0.001006857702871669	0.01887486466544483	0.08162643811442445	0.001147757065628419	0.001170884464255314	0.001026624735533798	0.001008967072839958	0.001017894159408196	0.02109054470806818	-0.009324021295658609	-0.01101781456743496	0.0219956326824762	-0.005732546925067574	-0.02258795367508413	-0.005061044744703576	0.0006788249685551185	-3.711620504090464	-3.62095999810277	-0.009478264805739827	0.0670615517157578	-0.02269474915755751	-0.001814170278621498	0.07333646537558096	0.01327965974529509	-0.2281816966959198	-0.05526034179743389	-0.7855141312058402	-0.001238580192209868	0.04173844926554986	0.012951592484211	0.09272652920456864	0.0607483653615871	-0.02416097237599429	-0.06319419966335471	-0.7862264383170959	0.007096468463078908	1.496070771517864	-0.0926037239624506	0.02155974246992232	0.002723479949359535	0.8104394822435401	0.6006742114800226	-0.1915021006836562	0.008224829925198013	0.05426496025608184	0.4380903456931745	0.09917741691911464	-0.1114173528280014	0.4782320220085737	0.1210636815051565	-0.002367075363429736	-0.008568115540757296	0.01913365707678087	1.088006386840723	-0.9744534517041797	0.2492074265441027	0.1077641255788408	-0.6816152264184047	-0.4794385555599326	-0.5362131232684312	-0.4172584346603124	-0.4335031799556763	-0.1777816774520863	-0.07561612576476229	-0.137113018773704	0.1700713581586985	-0.01326649504602239	-0.001226303325870235	-0.00273517404730172	-0.1742113979524863	0.01096990803391045	0.009450041948569955	-0.1124003551313078	0.00527507127454977	0.02599979334301786	0.1598848468114417	0.1819424554306495	-0.523386055343142	-0.2335455188585989	-0.1150498908092442	-0.7919367692869296	-0.2912645495447463	0.02812767514118873	-0.009552664262710122	-0.2580251743030426	0.09903726967481269	0.2982182747621983	-0.2025407618047252	-0.4622051462294827	-0.02507390495984751	-0.6272386517531517	-0.4497625597282536	0.2046513573418786	-0.2567900305875447	0.05052799119815984	-0.1329398962658216	-0.117188887018957	0.2165302488426929	-0.5856450352401125	-0.1503715816883917	-0.09282566469016107	-0.107319690280881	6.947770651192692e-14	-6.654472498889524e-14
0.27	-0.02005814858270514	-0.03646284032496521	0.0550919592876349	0.5706875377757066	0.9389470873069343	0.009599127317223661	0.3857697272954265	-0.03273614129363809	0.007238740231491352	0.05587684898351015	0.08215950785848401	-0.09352543918118013	0.005124675823159648	0.0511416483838244	-0.09381492724195264	1.019220304838014	0.1129722109626774	-1.019220304838015	-0.1129722109626779	-0.1629131415182412	-0.0918345542819641	0.01187041749193337	-0.2123399342734231	-0.07734434986081938	-0.03870288076165643	0.09344377456236393	0.1409662905154642	0.6666830275472425	0.6382923629879542	0.09514581050743191	-0.009365796193842361	0.09133138929540945	0.01268096657523077	-0.3036291702491172	0.3004297005035486	-0.5858820578297482	1.239780167850953	-0.003384861184688196	0.007664289076001354	2.441165754671918	0.7460200510556053	-0.5533839405255394	-1.729029526574515	-0.1395539956110611	1.079715382214535	-0.1249596998231227	-0.1885563097373932	0.5434082591979832	-3.392381255961897	-1.09788308976498	3.392381255961854	1.097883089764993	1.650052732245618	-0.4493347528306739	-0.1334047425560781	-1.468038301473851	0.404931462030628	0.2492499116098106	1.949207527476818	0.5437830977056548	1.548033328583898	-0.3033502671996887	0.2024890814962296	-0.867770955131397	-1.46441437537035	0.02733770623106629	0.001049900776447015	0.01670750732746031	0.001054404567121442	0.0196805656026907	0.00100826679521251	0.003922945728508939	0.001011925361336155	0.006693074262545013	0.001263152892638902	0.03830027696699818	0.1596356735724468	0.1596810350918089	0.14531569972696	0.147743346530834	0.003913858724661282	0.01003758155764286	0.007382103855538959	0.03245081317706272	0.001152949827274613	0.1241125804144409	0.001141358441021912	0.04830024003929727	0.001045173380761241	0.01276151961327823	0.001031958453774976	0.02381960261311868	0.001017800751197962	0.01455312635167363	0.001008715748554983	0.006631621980143445	0.001477642418823663	0.02142500239876263	0.3779695122418323	0.3609271620897796	0.001041008076786649	0.01798307866246449	0.1813945359891699	0.1891057443959536	0.02895171741681916	0.03852243111375257	0.001038770992681918	0.006209043400370955	0.00110361608247791	0.009408396973688317	0.05010970619986237	0.07247683886250611	0.03714375010548289	0.06560892201174143	0.04629906154962091	0.04294002197962087	0.001007755709238532	0.007091424340094786	0.002128213794381538	0.02022438576949556	0.02449065371172201	0.04138054771038122	0.001015241917137662	0.003243385648493535	0.00242000420044633	0.02007893563682413	0.1642614732660444	0.1717909518043663	0.004361609670445474	0.04119797039658308	0.001024123676972381	0.002061073213211784	0.001042584436225024	0.009513939921488664	0.001015556607423128	0.009045212434736619	0.4621867727799303	0.471290827891809	0.04518786899196275	0.06023085836570523	0.001313476538634599	0.156794305314344	0.001005958810342573	0.03065181148919455	0.02560094944617753	0.02658064343566127	0.02102427215396525	0.01733352691426477	0.02234252298226399	0.02083510246231151	0.08404933804222148	0.07454237232823492	0.09310470434706582	0.07372815932605109	0.01961979788585593	0.01937539634736458	0.05112635761132505	0.05563233836216024	0.1382890731215015	0.1466831989290589	0.1268260212628567	0.1191539339806227	0.1040290065583768	0.09802349965607038	0.002019923669854227	0.008950929097464784	0.002282957402336005	0.02920292852107259	0.001779281121086684	0.1328517867608538	0.001220700655761648	0.04436141270495932	0.001064086100610235	0.01168837781679103	0.002400670744571958	0.007077173777827917	0.001690055261022355	0.004398831900941089	0.001010037938305997	0.01160880213395099	0.001015161782573492	0.02802013320986907	0.001048290664751876	0.0213307465183679	0.08305968075179408	0.09208455262429729	0.04355395700873175	0.03967327778616091	0.001791814529345617	0.02519852778623137	0.04685562001591289	0.04876390323734407	0.04839626976899446	0.04491793883667483	0.06528820462221194	0.1030714629628406	0.03861916087181734	0.08072809910467771	0.112467936367134	0.09042687755719891	0.001066530851889312	0.01536425110784171	0.05048515246575556	0.02682891771033511	0.02197894590140479	0.03373628502076064	0.00498879704241968	0.01644029835492412	0.001665738709685726	0.01966872235598373	0.001144370485167619	0.08165363838156825	0.05314688708191864	0.07509627366329098	0.02453789931680429	0.008572047206299341	0.04477878854227168	0.05174524377765811	0.001007867667270781	0.008223205502285036	0.02110090595364191	0.03154494347798593	0.08043521546043082	0.07383996961022025	0.001140781353441024	0.1279649447554887	0.006923565686746562	0.05420324705529245	0.001025539368355842	0.03076246644233461	0.001008611652987858	0.01843733981932369	0.001017185436609738	0.02382593868016801	0.02134722240801728	-0.009127250208213433	-0.01086337378312842	0.02210922747037826	-0.005637081533787815	-0.02255250170052087	-0.00494797040441803	0.003101703101638774	0.001055011901730505	0.001067019963701946	0.001007801458365417	0.001010817757632026	0.0013551966468417	0.1615451102038271	0.1417816338742638	0.002493280033694397	0.001259580132448094	0.00114167725918013	0.001130901487832108	0.001042300707725358	0.001041888747861941	0.001023652653256944	0.001002039774447233	0.001004554729289987	0.3521747325566205	0.001040253503853942	0.2115094632499964	0.02630975228977168	0.001036769965774248	0.00110349901373914	0.07151846765048347	0.05577056077982354	0.04214906343841656	0.001006769799844772	0.004347416352089685	0.02991717111721307	0.00101308323652276	0.001401435893952442	0.1751017263722313	0.009160766510622401	0.001019797260572517	0.001035683625508424	0.001018367945739458	0.4941207922999343	0.02768128084189897	0.001291140327482853	0.001005737792969598	0.0111196700080096	0.008994604368710649	0.009560857577320324	0.07418316647995894	0.08193924301506006	0.01493624906120561	0.04371844334567157	0.123930151060714	0.1221319309747549	0.09562652385447112	0.004492955963696532	0.004697989517108226	0.00167007078236523	0.001231261219104018	0.001067905034897364	0.001113636093827217	0.001092282102654281	0.001011100111938434	0.001018320965140539	0.001059278268266455	0.06865734223072602	0.04084373816413463	0.001087031583430429	0.02971969096525564	0.04188295746620581	0.0665293388862338	0.04084346681038111	0.1030152845937668	0.001061696002803453	0.04962438379390854	0.02015826169515306	0.00112313425808225	0.001383798263778551	0.001153046578168993	0.04521787164973388	0.02969008667145344	0.03811265643086156	0.001008082984300469	0.02545613683195746	0.07265709130994721	0.001154162210447439	0.001141318827596791	0.001030302583758583	0.001010271723540883	0.001020355905924008	0.02088075610379177	-0.00780865579211753	-0.01015786043403749	0.02269988814253406	-0.005379864856940291	-0.02104555888119941	-0.005649543364490496	0.002904144437769719	-3.404032261223907	-3.1866088101724	0.07338109916209701	0.07614721244572416	0.01436012188284113	-0.01552881127729219	0.04788452137537159	-0.005541313655880002	-0.2326206455139521	-0.07998919632555418	-0.4201924790133084	0.003184731939210051	0.0464388876585325	0.01459618500033657	0.09120258575571157	0.06036127428796847	-0.008956864461856742	-0.1003289880787057	-0.6209641571485752	0.02057319011362588	1.416823091574298	-0.1681975487335717	0.03166134158777376	0.01771377735232055	0.8371393455185895	0.6556006096269732	-0.227061038152801	0.01263859384378348	0.1870354014471059	0.3497630257683249	-0.02257162653925504	-0.07287365019583689	0.5288149995521352	0.3321333619533942	-0.007627549868016331	-0.009702356433300901	0.02033844078769921	1.118600228010163	-1.013962234573924	0.2713833842745605	0.09665442718804435	-0.710457888145309	-0.4965701983191716	-0.5562545711604696	-0.3848213415150387	-0.3772259045700185	-0.2154645342925983	-0.1945024238481928	-0.1092804295575065	0.1912434985046806	-0.02999642404578612	0.1493168281621754	0.1454901032260574	-0.1687601349140767	0.0030528637403099	0.002497189193035139	-0.05209008174397327	0.003338873529708829	0.03198798095447619	0.1404644434539382	0.04884845881745477	-0.5475268165335712	-0.1386376796443661	-0.1033378646974014	-0.824404197508909	-0.3038295503241381	0.02108363355738224	0.07736272416472723	-0.1835552303756753	0.1015368112524288	0.3155348993227999	-0.1141108894007246	-0.2416246323378229	-0.02685793525287553	-0.6334479315899566	-0.3898746759289395	0.2999259172999815	-0.2653604442767271	0.02526675925125299	0.07620160470215467	-0.08512569442859268	0.1793871485111174	-0.3113820141399361	-0.1748973467846573	-0.107353565680268	-0.1257396995776536	4.070738904567738e-14	-5.211158490502726e-14
0.28	-0.0229939682634587	-0.03366204195349631	0.04907813815847708	0.5830788596611184	0.9387757641056023	0.009628750069627505	0.408945968665464	-0.02547585203660965	0.001885040579247953	0.03885213097358271	0.08080366368678008	-0.08246708139489112	0.003707178339622157	0.04964758211442846	-0.08815802792587775	0.9825524777208812	0.1027097911189873	-0.9825524777208803	-0.1027097911189865	-0.146354345479162	-0.09648870075345854	0.01046325649296885	-0.2266947388240269	-0.07313139584257301	-0.03614442525997277	0.1111144454886079	0.1466417934316031	0.6823096936759327	0.6350552902237494	0.09680827849984291	-0.018379728383726	0.07736614484037618	0.01312555996289549	-0.283935928622675	0.2589171885552222	-0.6172752910072989	1.238801772591713	-0.03096331452524864	-0.001539389599475966	2.191912530156939	0.7037951297049704	-0.5154202609102446	-1.673043592082163	-0.1307522924016976	1.132547147535889	-0.1575583578048251	-0.1099267366184505	0.5882808274583552	-3.937769182354464	-0.9482681685627004	3.937769182354464	0.9482681685627009	1.660696049419498	-0.4809417782547891	-0.1474699835423366	-1.403880983969027	0.4373895010185941	0.2601686758749594	1.564016517127802	0.5984365760666256	1.575701241755132	-0.3431135548597185	0.1154287927492178	-0.9337152628468398	-1.325833287072308	0.06033979727147854	0.001052974820952085	0.0171594923382321	0.001062726764236829	0.02040850145357256	0.001007959018790549	0.00394354908452777	0.001011240528984091	0.006571103333460243	0.001328177043879195	0.03880934204947297	0.1607186406276485	0.1594839599275692	0.1436719009707552	0.1452941846972128	0.002879588809910266	0.009143123298008333	0.004411023630790971	0.02928331580339169	0.001145563506779308	0.1241624494771141	0.001135077337744021	0.04878469158890913	0.001043413134283971	0.01291600558065606	0.001039289167154434	0.02474758391257109	0.00102216440278649	0.01517291299693939	0.001005514394014367	0.006506867444568674	0.001250435268794605	0.02075063087706875	0.3686675946069259	0.3556496740733464	0.001040411707992461	0.018137171227082	0.1953605281331005	0.2028386215601621	0.02701177147440479	0.03646519551238159	0.00103756574342681	0.006504790769482563	0.001103319005027427	0.009530893118078686	0.06303853653522097	0.08106648715611034	0.04883549528300874	0.07245213503872508	0.04365407596097672	0.04046185990695901	0.00100715500011841	0.007258884761426943	0.00403229981310245	0.02255504806964199	0.02765203328031461	0.04457834602074846	0.001013874660602062	0.00342761900137909	0.001874547029106039	0.01949477612130031	0.1695361750536893	0.1773468473517188	0.008198206055589002	0.04510741514898924	0.00102156412905326	0.001995409947114449	0.001038375901241035	0.009417278113360111	0.001017653843579347	0.009276168841398589	0.4740716694776022	0.4827033373666379	0.03465254032038294	0.0498920819672787	0.001305318882662021	0.1596297244572611	0.001005834118189263	0.03174745061953008	0.01640468361393644	0.01935280178669773	0.01330841442121371	0.01231662705362993	0.01417754803032702	0.01521046195854814	0.07862747769823505	0.07078345800736663	0.08730121946049726	0.07027745994806313	0.01638997670058777	0.01695479945476787	0.046356732467357	0.05300996128214723	0.1312982746139136	0.145674000711937	0.1237304876312014	0.1210988078891675	0.09853057018947146	0.0974801867769685	0.004138307478471793	0.01085260244047907	0.00433891884058808	0.03113061757905269	0.001724009862754642	0.1312822882505362	0.001228392660271865	0.04439715302310347	0.001067046658745851	0.0117126984442896	0.001791843290666567	0.006828989201320457	0.001401680819013279	0.004456719107879404	0.001010692767800233	0.01188601149093467	0.001017451860672441	0.02944863737834148	0.00105624316650504	0.0222257550087568	0.07506741052319144	0.08638600731143142	0.04234929011931839	0.0387056004122349	0.001453609413586447	0.0244132328454868	0.03638956205369364	0.0402119557309519	0.04436857928430857	0.04176588188100007	0.06633363834352055	0.1032454427900388	0.04068697129859817	0.08193171955414311	0.1073766248745792	0.08881899478446358	0.001063245628804565	0.01637978065552571	0.04963753349745465	0.03003878727465855	0.02111453917624453	0.03288193863234021	0.003135118238734231	0.0147827820532052	0.001515420535642239	0.01948318197409196	0.001150321256280067	0.07535277281416361	0.04867377901118321	0.07135792978267592	0.02804266909499349	0.01211318691596392	0.04071752710464736	0.04889349017386203	0.001008314341743678	0.008453142831902129	0.02487568398221848	0.03326931644530044	0.07496635312124682	0.07281616569205747	0.001148999372378277	0.1296395318024685	0.004153509905041349	0.05198903017691842	0.001028856983522889	0.02892529729075139	0.001009774345850307	0.01730726610133294	0.001019397571469231	0.02250486868355042	0.02098342718377128	-0.007729947357139406	-0.01009608412031486	0.02274532605769478	-0.005341678700428478	-0.02103137809137409	-0.005604313628376291	0.003873295691002966	0.001057224473685652	0.001075104398943309	0.001007500499656581	0.001010271806479734	0.001429650807008789	0.1631945525295191	0.1405681885030669	0.001219640312569256	0.001084851392045767	0.001134627544656028	0.001126400319314892	0.001040941217026476	0.001051035149296711	0.001029198053197493	0.001002055935092495	0.001004146080677496	0.3461854836103903	0.001039418082529279	0.2249316287647601	0.02355879892432471	0.001035897603057918	0.001102639078250236	0.08561486943436894	0.06878355395875321	0.03905723293509465	0.001006315544006031	0.007366466908394337	0.03241711910195726	0.001011903013386019	0.001196998252023758	0.1805428810296479	0.01476439011369499	0.0010180767265705	0.001032489239192734	0.001021035111882972	0.5070366132084545	0.01742819143664657	0.001300295147062489	0.001005671556366	0.001913079892458379	0.001256483130201647	0.001403388288691034	0.06899328232603338	0.07714666943886658	0.01106663321176458	0.03789152699598147	0.1179404707476449	0.1166634140604477	0.08682697362904902	0.007844653764426408	0.007928765085076136	0.001659731275253902	0.001240626827459829	0.001071927694611324	0.001143858391011944	0.001086907588294517	0.001011616835833683	0.001021080239261808	0.001068832789145914	0.06086704338651631	0.04088916734429109	0.001087005638559199	0.01896570196230377	0.03747776163043493	0.06859478964904114	0.04496856209243918	0.09759008806738978	0.001058255738163087	0.04778337777852289	0.02008685575313617	0.001108951513236564	0.001330007469738031	0.001159421415880125	0.04141992688992428	0.03395852582540553	0.03393967469886085	0.001009308265726139	0.03203740899847063	0.06368774450546966	0.00116056735526581	0.001111753190931011	0.001033980431983907	0.001011576374242402	0.001022817652440356	0.02067096749951531	-0.006293290288576323	-0.009297906300640001	0.02340414360259183	-0.005027182788812907	-0.01950316408731469	-0.006238041984277421	0.005129463906983812	-3.075691593788488	-2.808511340890692	-0.01082900900303805	0.0662813746623315	-0.02257033941324874	-0.004789758993631167	0.06022767868365482	-0.03577600561787222	-0.2612421465860134	-0.09773933654780424	-0.2449942294979528	0.006625287903666239	0.05031384150412511	0.01631305466595359	0.09533668051242153	0.0643204290912954	-0.02044229988025175	-0.01396162422194257	-0.4302997601851756	0.00548440503287412	1.328187727191464	-0.2431412111155027	0.02463317055174609	0.001601726892395343	0.8841805340870174	0.713544993374473	-0.2697616565293671	0.02161371695405408	0.2709553017728575	0.29546882229319	0.1001660906159417	-0.04588391198655058	0.5829573364815459	0.4310660977415253	-0.004028519148771788	-0.009388686768664257	0.02671476375070282	1.166843186506522	-1.053857450647097	0.2961286647446716	0.1298591328905229	-0.7342724199996936	-0.5054313603559357	-0.5671490316983978	-0.3698769775314018	-0.3113070394046548	-0.271756334830151	-0.3332898461975279	-0.09478148856444374	0.1947944120757207	-0.08505411152034731	0.2172494166879144	0.2293141740243226	-0.1415057062020041	0.005887075976568719	0.003731456279727094	0.001299761407998047	0.00960574627920535	0.020549434808755	0.1500748602725752	0.1730329946604898	-0.5962851797007065	-0.05713138608656742	-0.04614018056325988	-0.8918080393706366	-0.3286192987549428	0.01364687986533263	0.1631780163576336	-0.1438085317155642	0.1010756474017845	0.3251565114777259	-0.0629738625564501	-0.1036455298488094	-0.006571772259051657	-0.6241387759782234	-0.3633555618023255	0.4109223341000691	-0.311202160193665	0.02486374254504271	0.2653389653754201	-0.1329496066772708	0.1581875034299245	-0.1503298351813699	-0.1911591578653184	-0.118017120167937	-0.1373372179221145	-1.320668012153968e-14	-1.009916182274529e-14
0.29	-0.02574337155411027	-0.03129783537888071	0.04272103456546683	0.5954679312222592	0.9383264309758852	0.009574725228439719	0.4295822277857981	-0.0187160345016863	-0.00306652712560142	0.02249263683887925	0.07956134186879084	-0.07084331415772577	0.00198232575351963	0.04894435515499358	-0.08202788829407243	0.9405732877378024	0.09417215517859213	-0.9405732877378031	-0.09417215517858964	-0.1297089939133045	-0.1014409745734719	0.00893800027136237	-0.2405222183571399	-0.06863090800632562	-0.0335216130628105	0.1244514560942195	0.1530803391651869	0.698167911287185	0.6317264828494242	0.09717239563307022	-0.0280117347592084	0.06475785998868021	0.01394396252758138	-0.2650959584124941	0.2129139969355343	-0.6529762914111124	1.239351655719664	-0.05882097428713841	-0.009100139510715689	1.933567033555028	0.6456655253763314	-0.473007096346336	-1.60080814376099	-0.1164017655456586	1.189580140195293	-0.1878309911614237	-0.0304802795197623	0.6366720247379087	-4.452955935613854	-0.7601504477600896	4.452955935613847	0.7601504477601007	1.668950422662675	-0.5085276625250532	-0.1566241209307829	-1.360577872483973	0.4616484335600202	0.2651577587925503	1.108592009186387	0.6919649440923182	1.591698715925662	-0.3240251701140874	-0.03560442793575805	-0.9881323128120928	-1.192274437207857	0.103326615866618	0.001055968762454437	0.01758210165327248	0.001072355630253311	0.02111526492708415	0.001007682511469275	0.003957653311849474	0.001010689085693223	0.006446673725250033	0.002700979330053819	0.0403665494412444	0.1622753120131532	0.1589664523924882	0.1428833021526087	0.1426503525865901	0.002053403617746885	0.008421398510167561	0.002784225182712707	0.02739652728947416	0.001138639849595878	0.1242542898965612	0.001129002245230255	0.0493135755040212	0.00104155899374568	0.01308929192621296	0.001058489453734546	0.02570829755076394	0.001034075260786274	0.01582625702902146	0.001003820918735625	0.00639935846209102	0.00112975297092929	0.02026120499711025	0.3611877481034299	0.3524566157684117	0.001039843764526477	0.0182744845661711	0.2094167553771422	0.2162222078546611	0.02400383764946693	0.03340004595655859	0.001036625776911681	0.006812876217793005	0.001102924020566279	0.00964268112055478	0.0753870830958446	0.08973685187131859	0.05954533847109755	0.07944027439630091	0.04104747614691441	0.03789165475837734	0.001006661296132231	0.007504518705300251	0.007699089414570618	0.02647769779800332	0.03036281353263678	0.04726863229181601	0.001012696718297724	0.003643559869969338	0.001543984316085498	0.0191144055077495	0.1749968592762163	0.1835112233556087	0.01276346177025654	0.04962044866732854	0.001019646714095872	0.001927125961399458	0.001035028779518739	0.009315473705758047	0.001020159415540306	0.009560151350615515	0.4866363505482921	0.4947204682896909	0.02480625380659182	0.03977274794179485	0.001295149907766117	0.1627268599269915	0.001005754276800581	0.03297812786072759	0.009355294966174897	0.01359451884364224	0.007480268725890606	0.008421557200232379	0.00799355895069177	0.01083818240226735	0.07268089474043618	0.06680941875807385	0.08136503696821239	0.06708117192849047	0.01255719320637366	0.01407877121724233	0.04119591118234828	0.04950337758588527	0.1253053558588559	0.1452712159402997	0.1208713710495657	0.1232729885733965	0.09370728045166779	0.09694921636547148	0.00743918578074958	0.01382947232926634	0.008245337561986643	0.03482610456572324	0.001700060858128498	0.1298874880102187	0.0012385477076318	0.04443654553764467	0.001071350394292737	0.01172383787082455	0.001497726767060617	0.006901782426077648	0.001511565139708108	0.004722734539464503	0.001011216899698101	0.01213089448264534	0.00102098796379625	0.03080037638097335	0.001199804297594985	0.02323495046318494	0.06717197989731252	0.08037904087313731	0.04196233520599503	0.03844431913510455	0.00127417704494895	0.02383378414407053	0.02618216807704405	0.03166482178289919	0.0399639990170283	0.03839075110477003	0.0672022688982756	0.1028466852400397	0.04231146644452946	0.0830058960214267	0.1036589752579489	0.08824324537006613	0.001061324618852133	0.01737059377542932	0.05213383515499832	0.0354108720723388	0.02077605736188664	0.03253938672640282	0.00213914511367869	0.01398229848136983	0.001425487078128929	0.01935500324430381	0.001156214604057762	0.06917061849498209	0.04495866488094805	0.06828896394083299	0.03125682234718303	0.0165111518163267	0.03678371390033164	0.04598644158940648	0.001009323707253259	0.008567773279119405	0.03098517742221597	0.03672826785097648	0.06954530020542658	0.07188388294208357	0.001158212732861113	0.1310850414544898	0.002664370642958917	0.05086286773900349	0.001032067389560844	0.02694124267981137	0.001010932850050785	0.01608440592865902	0.001021556517074264	0.02107312642121777	0.02142093477897997	-0.006152935183392249	-0.009184961569150362	0.02319820939032118	-0.003690358777668495	-0.01939096936321804	-0.006043284969039804	0.004587491608099562	0.001060659319250618	0.001088533181239775	0.001007305280294308	0.001009982688667906	0.006425041204155096	0.1661142886342464	0.1426390592347472	0.001162571939495967	0.001064927487685847	0.001128726138530939	0.001119526735848583	0.001038519029334251	0.001101690179399064	0.001061086879494414	0.001002060757998799	0.00100400446300551	0.3449547750428395	0.001039112658612421	0.2408360588112377	0.01807323277601068	0.001035435805127154	0.001102405989931258	0.09618100895279945	0.07619313544687212	0.03697079005927366	0.001006005326067046	0.0151605436951462	0.03436327842078196	0.001011105140122947	0.001200763735034137	0.1867503398889598	0.02015135408416716	0.001017291124779137	0.001030746231638105	0.001024232430872374	0.5226385449764153	0.01012398585078131	0.00127123775882225	0.001005670874283232	0.001488024459357391	0.001140566875119911	0.001224180503965996	0.06131965262786764	0.07014972019739858	0.006085616352283792	0.0325290858548723	0.1150261619726359	0.1166786528776093	0.08721069313274894	0.01355527865410137	0.01617482582300914	0.001688055162101338	0.001256315232519802	0.001079132252595281	0.001230665531105796	0.002082303467458536	0.001011885498527531	0.001027703778633797	0.001586563876467507	0.05352987442862829	0.04202331323233909	0.001087337079100269	0.01048638538083227	0.03233122919464565	0.06807338657471668	0.04362450721541471	0.0991004009285302	0.001060229762210798	0.06154477786950192	0.02066329380662078	0.00108511483741874	0.001333190658381015	0.001164829868050259	0.03963395112353917	0.0357860083102606	0.03059074265679117	0.001011275981378549	0.04301933212776266	0.0614527051127807	0.001173931066139638	0.001090192813858761	0.001036617174239697	0.001012614123966442	0.001024637471088339	0.02245841619776038	-0.00446363892549756	-0.0081834832327941	0.0234863453531309	-0.0009695796459931654	-0.01766080485578472	-0.006326450697513201	0.004868109686089046	-2.839150570735498	-2.513110798604695	0.06851341998362505	0.07259867057533981	0.01335231884728335	-0.01666884611191546	0.2398857085688418	-0.06262038973751022	-0.26010677291504	-0.05121753553182529	-0.1429711236839147	0.01164462469333502	0.05502188683445528	0.0181001879975438	0.09752877793010056	0.06689333614295991	-0.00566491995397503	-0.06375659275897404	-0.2118420899795467	0.0175874348983574	1.354276187986503	-0.3677308280519099	0.03394176673145159	0.01582163151415571	0.849948930636431	0.6795588943453076	-0.2447307990180458	0.02711392765356108	0.4983860437179707	0.2454524499268105	-0.01824060797081813	-0.03028184207361518	0.6476130275382176	0.4680582002583673	-0.008404173056662564	-0.01071498292210984	0.03037459454223493	1.244142992131913	-0.9640507927253381	0.3223648348638593	0.1223129691875753	-0.4314648911506422	-0.2849678673068866	-0.3208803803364662	-0.4248825893408156	-0.3295021665636501	-0.3067253702265829	-0.3709850209722114	0.01315479499281785	0.2416112528082112	-0.0125898711312077	0.3652309832389406	0.4917614367300315	-0.1341750762403396	0.002554990431033796	-0.0007320607409979018	0.01558952341848129	0.04484675423563472	0.0255792267365217	0.1247225340482303	0.06759140224972328	-0.6078040861052768	0.004816974260021712	-0.06057867704904791	-0.8241984336465136	-0.3481440626928404	-0.08182857495830199	0.05189046459434896	0.02784853860746737	0.09660233462595148	0.7504394688917655	-0.008795141748707717	-0.05646631318243928	-0.01489646788107517	-0.6099073829046257	-0.2571608521279575	0.4662964334325221	-0.2768569459483479	0.00218224396548739	0.4243386498220836	-0.05629667516403419	0.1315093143148558	-0.0782196352528066	-0.2041710395745856	-0.1258308669224194	-0.1478059883263023	-2.359579679412334e-14	1.844472082854331e-14
0.3	-0.02827891201022802	-0.02942396460431262	0.03604199505352481	0.6078726750971204	0.9376009913623673	0.009450056062843947	0.4475818641293929	-0.01261259856694372	-0.007537377673633723	0.006796909919986574	0.07850183448833895	-0.0587280017851541	-5.781812062778766e-05	0.04904274403921371	-0.07544608891469207	0.8935956165815394	0.08748895359898425	-0.8935956165815389	-0.08748895359898215	-0.112963813847704	-0.106639547539579	0.00734991687129765	-0.2538855552703178	-0.06391961982482466	-0.03082599017942623	0.1333904137761716	0.160534939782409	0.7140587967030448	0.6285472418192908	0.09623620870453387	-0.03805130065148761	0.05359164101738435	0.01519181028422026	-0.2411633617154901	0.1608500285483802	-0.6816624747937233	1.241936235335819	-0.08618461128033744	-0.01566825448106742	1.664587974797766	0.5725188096591758	-0.4192768295741575	-1.540290148920051	-0.09418940488192601	1.23085617462164	-0.220616615626484	0.0503964321323277	0.6786127769555967	-4.93746541699127	-0.5773812964048478	4.93746541699127	0.5773812964048483	1.680661749367998	-0.5302016074732538	-0.1600354192338665	-1.311052459982085	0.479549570069284	0.274730813119347	0.68440593239353	0.8016475527984367	1.582234802676857	-0.3132002860212262	-0.1446320196018493	-1.015227166216565	-1.037420110992516	0.1462288356620882	0.001059183226658441	0.01799301169787985	0.001083884950614078	0.02181102187613485	0.001007446668135794	0.003969818140639586	0.001010268869037007	0.006306272741923177	0.00586939821743662	0.04338049439897947	0.164360859344119	0.1583336543660243	0.1432376953392971	0.1402403992913803	0.001610105162551246	0.008026534296919761	0.001954329081280457	0.02621174032162446	0.001132227352701696	0.1243933785451812	0.001122527727919512	0.04987630823187791	0.001039420699712268	0.01327312881161771	0.001093421962458388	0.02671261408739219	0.001055979003419425	0.0165216788963516	0.001002977016401527	0.006301460578629742	0.001069333567931905	0.01987883820195671	0.355721106617441	0.3513422284900662	0.001039407137388422	0.01840110336754931	0.223951192471705	0.2300390784454506	0.01978627238208438	0.02915373639179935	0.001035924998604789	0.007122783056696187	0.00110261000919657	0.009748640906791813	0.08672814327667905	0.09806659620248473	0.06859746895404351	0.08595283324971399	0.03867168971820554	0.03555821540999244	0.001006259380520259	0.007793180431152793	0.01336470084546934	0.03221899694038816	0.03269942424455875	0.04954467537795278	0.001011708900915022	0.003837553021729927	0.001380321634088911	0.01888730668596311	0.1807099739673973	0.1902530111673435	0.01768940923855146	0.05439893104064309	0.001018295467686954	0.001851808584714889	0.001032484051742475	0.009208122691468304	0.001023011010969995	0.009889517861152755	0.5000638915153763	0.5077373970898887	0.01601276061913776	0.03073023734720635	0.001275536883961292	0.1660583492673567	0.001005714034832201	0.03431444307994954	0.005490472230885361	0.01044188951293057	0.004421728085367591	0.006389564567711281	0.004714278669314056	0.008521384336241592	0.06591077948248394	0.06228677188013732	0.07490977352028672	0.06365638457566616	0.008131588045674751	0.01075477089945869	0.03589473727772608	0.04553109830446583	0.1205300077381164	0.145915701827012	0.1191865196525245	0.1259624235060814	0.09108313451366842	0.09739939134729998	0.01190350680405792	0.01789935054970871	0.01424832218226812	0.04060541058282946	0.001702224999977112	0.1286643720381893	0.001251469318642462	0.04445952410172632	0.001077105035252974	0.01171348743412207	0.001393847734750448	0.007187392467304762	0.002063671882474749	0.005378642476667645	0.001011613233861542	0.0123406372895714	0.001026068478409292	0.0320320799351852	0.001530356428914896	0.02435328917385109	0.05942754707558606	0.07417600602648138	0.04228100626122171	0.03880077676932034	0.001184573656580647	0.02338507695592736	0.01661967765393673	0.02359639339003491	0.03517821646679117	0.03476825650308767	0.06745092403460345	0.1018402675890038	0.04255486490657934	0.08297419259592378	0.1021294817072768	0.08935976335204397	0.001061351884191854	0.01830213450947223	0.05972044345134088	0.04507115706921525	0.0208782602429748	0.0326408633346528	0.00162684680017529	0.01365315321738984	0.001382084470177398	0.01926860279912872	0.001161865387912275	0.06320231925523	0.04211403329672299	0.06608024782892791	0.03379896509290936	0.02139163133373831	0.03309799894932917	0.04322336346979554	0.001010812481552817	0.008579185652554012	0.03931326469072163	0.04171383612296607	0.06549767451898703	0.0716344375518492	0.001169501495736072	0.1322816158356849	0.00190353413622669	0.05035829781576769	0.001034990815804203	0.02487149099415175	0.001012030944858434	0.0148051297117539	0.001023545810868827	0.01957285384133707	0.02275840310954622	-0.004407496883423864	-0.008138305340198231	0.02340397166822257	-0.0004348500415355064	-0.01761592696614608	-0.00624854789141816	0.004651320766535513	0.001064094164816659	0.001101961963535917	0.001007110060932053	0.001009693570856795	0.01142043160130455	0.1690340247389736	0.1447099299664275	0.001105503566430743	0.001045003583330766	0.001122824732405862	0.001112653152382725	0.001036096841643068	0.001152345209503929	0.001092975705795452	0.001002065580903529	0.001003862845331425	0.3437240664752889	0.00103880723469549	0.2567404888577137	0.01258766662769344	0.001034974007197072	0.00110217290161256	0.1067471484712299	0.0836027169349907	0.03488434718345274	0.001005695108127409	0.02295462048189904	0.03630943773960255	0.001010307266855566	0.001204529218056915	0.1929577987482716	0.02553831805463816	0.001016505522988258	0.001029003224083675	0.0010274297498636	0.538240476744376	0.002819780264918057	0.001242180370582394	0.001005670192200911	0.001062969026256781	0.001024650620042354	0.001044972719242125	0.05364602292970015	0.06315277095593105	0.001104599492803716	0.02716664471375827	0.1121118531976267	0.1166938916947709	0.0875944126364489	0.01926590354378837	0.02442088656096155	0.00171637904894891	0.001272003637579424	0.001086336810578483	0.001317472671199	0.003077699346621725	0.001012154161219991	0.001034327318015021	0.002104294963797329	0.04619270547073707	0.04315745912038896	0.001087668519630002	0.002007068799358865	0.02718469675885576	0.06755198350039243	0.04228045233839081	0.1006107137896704	0.001062203786254009	0.0753061779604812	0.02123973186011051	0.001061278161603555	0.001336373847032013	0.001170238320220201	0.03784797535715567	0.03761349079511643	0.02724181061472034	0.001013243697030211	0.05400125525705565	0.05921766572009147	0.001187294777012948	0.00106863243678453	0.001039253916495964	0.001013651873691975	0.001026457289737122	0.02424586489600544	-0.002633987562418623	-0.007069060164948151	0.02356854710366999	0.00308802349682651	-0.01581844562425477	-0.006414859410748948	0.004606755465194478	-2.767651124750549	-2.312556331518862	-0.01316886303697504	0.0640800698054023	-0.02295821914229479	-0.007984034019793272	0.3515751918949754	-0.05883410389341663	-0.214466383503571	-0.03236722164482887	-0.1045939202919071	0.0160749337436084	0.05708360404833476	0.01842316263229532	0.1040572602161629	0.07273599616581612	-0.01852008008542193	0.007450192724233463	-0.01456555488933428	0.003345497514100786	1.414844586447406	-0.4793732128464137	0.02499744868697147	0.0004360836650571875	0.8160564572823066	0.6184288925478276	-0.2224084964876627	0.03021927334927308	0.6346851845794707	0.2126201851494308	0.09577654737259125	-0.01522955031883828	0.6984396980510731	0.484155868720253	-0.005435197344512236	-0.01049800811063239	0.03579156400618225	1.366802761933467	-0.8384927644746922	0.3429994388263123	0.15098672848549	-0.2131416975270044	-0.132815916192763	-0.1560527336470205	-0.4795985032776554	-0.3570069060647421	-0.3613507508547657	-0.4264289632179789	0.1146726431178203	0.297845261766697	0.1111749671447752	0.4358510831327378	0.6460779802002973	-0.10716885254047	0.002604285886086428	-0.0005665163661589689	0.04386312471476627	0.08758424741667339	0.01352139783598735	0.1260677705910216	0.1948616458742348	-0.635498861363301	0.06641639617154499	-0.01999187812089565	-0.79606692831736	-0.3780920638479506	-0.107885140341846	-0.05799796219963267	0.1946449475602706	0.08922117028211003	1.18279655132296	0.02583184024505932	-0.009377868162988634	0.001783891295727045	-0.5813677600825883	-0.1913056158091915	0.5074252575000581	-0.2824080672345414	0.004220127788607332	0.5706623386324028	0.003617865271337647	0.1084004492754707	-0.02601133214859875	-0.2082985728163601	-0.1293003290160422	-0.1510432814366813	2.404835652613612e-14	2.903054957184106e-14
0.31	-0.03053300823516169	-0.02806607040693869	0.02912269929847704	0.6203155733603476	0.9366073859455877	0.009263874043561564	0.4628194345722437	-0.007277168074003161	-0.0114291663506136	-0.008432290889584807	0.0776614359852697	-0.04632838390540186	-0.002453451924613357	0.04991436442111099	-0.06848756209889512	0.8418858475894488	0.08248442845471858	-0.8418858475894515	-0.08248442845470849	-0.09607212601809161	-0.1120146348682821	0.005757819277249255	-0.2666710905891516	-0.05906165451469614	-0.0280034764158796	0.1385987050880614	0.1689669442421737	0.7296997544107167	0.6253076678637403	0.09476824856053741	-0.04816357543714588	0.04397256363666205	0.01701574734004172	-0.2086565454475049	0.1101632549986982	-0.7003618462138647	1.247048451180568	-0.1122942092888568	-0.02141383816120894	1.381740390359484	0.4931841771912229	-0.3557446607373444	-1.509526466869451	-0.07318116674703329	1.243638786682132	-0.2589264708708993	0.1233761077775473	0.7112432737979382	-5.400396259447301	-0.4287206767762993	5.40039625944731	0.4287206767763123	1.698419566420583	-0.5436368938010956	-0.1574431582740541	-1.243337999653737	0.4912062776440913	0.2899671321956486	0.3753265131899306	0.8773660118284367	1.542182534922612	-0.3398776634309778	-0.1289490205779203	-1.000661736001155	-0.8890837025598732	0.2237440181507268	0.001060007110584626	0.01839009775147172	0.001087927766061434	0.02249955950977921	0.001007179797578046	0.003978442815472339	0.001009908849293827	0.00616355293356944	0.009796341702789176	0.04694659462592726	0.1669878671722004	0.1580495440113529	0.1443287157057093	0.1384757878176912	0.00135640835251872	0.00779506496653902	0.001507196027289713	0.025316884862382	0.001126403287067045	0.1245993699497888	0.001116634466721509	0.05045457078071835	0.001037266887579094	0.01345480773646231	0.001139186027155571	0.02774666160281902	0.006854204368579487	0.02179517214347045	0.001002517628135508	0.006202375570146319	0.001037320680732531	0.01957762931342198	0.3541305784669969	0.35290098819576	0.001038700827493739	0.01851783489479295	0.2378499686756375	0.2439443871676762	0.01488648930793126	0.02426745011992175	0.001035383481044694	0.007427771005381967	0.001101347352683354	0.009850049444979428	0.09779150895695515	0.1063839671929079	0.07738484957306542	0.09216545728047205	0.03649459599549724	0.03355704730096212	0.001005949362707119	0.008086649151398277	0.01990357043341738	0.03869332350866161	0.03419920205744375	0.05101372356289537	0.001010899825723896	0.004021864599305585	0.001280356003425986	0.01871030198638863	0.1874789403353831	0.1975559411583007	0.0225980246111536	0.05911695742342132	0.00101722199682124	0.00177705887721404	0.00103033307201098	0.009096283564985295	0.001023947962273563	0.01023783162981648	0.5149721044631281	0.5221786804036045	0.01041676949751043	0.02456246665058792	0.001256578030781405	0.169531729382365	0.001005712984161536	0.0357314479971361	0.003332101257517693	0.008694250589709284	0.002764391960273112	0.005303746427737673	0.002923879473642591	0.00726000650439216	0.05847791499787176	0.05720278774755554	0.06822757592538777	0.06003330733135046	0.004716003671990342	0.008163089356550779	0.03068412205273173	0.04131182806342133	0.1163575148155187	0.1470929031382457	0.1190751343036341	0.1291681681904018	0.09065598795034832	0.09895408212530263	0.01756279153928846	0.02309981723725054	0.02183773686310184	0.04792667178981761	0.001707814380114487	0.1276239665764528	0.001263515954737135	0.04444223281128171	0.001082159285280126	0.01168230338160622	0.001370399360828112	0.007557501141355847	0.002526382135775985	0.006204385223813501	0.0010119571450099	0.01250983313936244	0.001036599768380974	0.03311982371783464	0.00792774636197806	0.03188692326422138	0.05186244838389187	0.06780039433236891	0.04288168285290773	0.03951724305516022	0.001146835727397565	0.02303646789646911	0.009527260378783663	0.0174309937705584	0.03021025041969697	0.03099351978431043	0.06694639318282369	0.1009354778846525	0.04199298791561467	0.08232943291273902	0.1017742672222405	0.09143206209157895	0.001063320144459405	0.01914170904166999	0.07078559665186032	0.05896320035074115	0.0214797697470806	0.03322999664887021	0.001349565688887777	0.01353200474178668	0.001348150608659595	0.01918549422737895	0.001165560416394161	0.05753285035201631	0.03990195261337218	0.06451357573311234	0.03558674353543818	0.02635872939240331	0.02958601300881859	0.0405114473825214	0.001011977140129245	0.008557728266410413	0.04793911692915556	0.04750415388305089	0.06350735213459925	0.07190319151344288	0.00118086147170052	0.133150382165788	0.001495182172731087	0.05015948265529604	0.001037491332641294	0.02276929165731456	0.001013015772834511	0.01349856017060056	0.001025257176824193	0.01804063058922542	0.02472574396229807	-0.002477425243155298	-0.007111191835456579	0.02364010263705895	0.00354967583353772	-0.01576008048103286	-0.006455382366090977	0.004547595959090765	0.001058132217949463	0.001083822627472613	0.001006726087501299	0.001009399313910579	0.01615962530153121	0.1730940348812534	0.1471363766528903	0.001080393808111625	0.001036781113411932	0.001118236730197238	0.0011086760976394	0.001034118449687729	0.001216010817675764	0.02300871812902807	0.001002017533358606	0.001004114278950405	0.3571957504237447	0.001037253667432202	0.2678014601500092	0.006846853746514726	0.00103468945464647	0.001098222151685101	0.118265389875538	0.09333373591920045	0.03311638871080521	0.001005568878126226	0.03061304260231152	0.03562512463041623	0.001009846757930037	0.001152223931264124	0.2037221543116802	0.0302033469274926	0.00101576575558213	0.001027325389818085	0.001022802242570187	0.5595500705262205	0.005582401975420655	0.001232300801156331	0.001005747171071991	0.001050028197915469	0.001019980483093323	0.001035959210606252	0.04513026340075101	0.05643968648984354	0.001070669652205006	0.0224631254390605	0.1086872357235173	0.1208437877516214	0.09221685527669335	0.02755671612186545	0.03516444450628903	0.001711333144132317	0.001279500161211988	0.00108833758191975	0.001370069673768311	0.002952817838646615	0.001012451187539032	0.001058757118191526	0.02534062444888391	0.03925165371447045	0.04397830456888543	0.001124349885095254	0.001629568583910751	0.02211386222560414	0.06521934974984174	0.04050129206006041	0.1018541302213463	0.001068046917213951	0.0931715194210381	0.02292778965159606	0.001059767279093245	0.001292833237927055	0.001168705439736713	0.03677437299985369	0.03771995372287916	0.02407063760936958	0.001013143107458427	0.06193138228970336	0.06247578360585467	0.001197256849398857	0.001069428509889829	0.001040804558729606	0.001014369671276288	0.001027529873573771	0.02707698806808408	-0.0004221037474757835	-0.006117783667121618	0.02393347803260621	0.007903523577979882	-0.01385754188134218	-0.006694635205037356	0.004396543546762895	-2.784781895145973	-2.171133684877833	0.06619416090494286	0.07125413364104898	0.01278563807609744	-0.01773051139306902	0.364608311983676	0.008459721767778863	-0.136213224728687	-0.01610594034554415	-0.07850952830013387	0.02551460964437318	0.05816329681119835	0.01780544539743898	0.1029178568621351	0.9104621745140694	-0.005661892493700552	-0.04809739086808811	0.3468034727923529	0.01572984693725319	1.359899802871727	-0.5018573946541222	0.03292640834417803	0.01491868068663149	0.8516260015048529	0.6301904145521516	-0.1804944708862392	0.02861057541681561	0.6611587743526001	0.08830983746950183	-0.02140088532045782	-0.01867551252150288	0.7663047895441737	0.4610536422730023	-0.008573321547700208	-0.01163778116730278	0.03420374583581498	1.528472073469265	-0.4064954665162643	0.3491229487901772	0.1377210293787245	-0.1345291864348473	-0.08319120555554774	-0.09587137502840562	-0.5373965095608728	-0.3685023432537629	-0.1765214972260702	-0.4199579283248258	0.119692533641643	0.3468518233721251	0.2017733735291491	0.5916746162102757	0.8101547588178581	-0.09873694084294202	-0.005872753690956314	-0.005189279834487033	0.04131639169451464	0.07740048981652252	0.01759986307117685	0.09558861458075905	1.235773420296058	-0.6413735755012333	0.07828579093490341	-0.04046651599692511	-0.4567171728732393	-0.3794083200187073	-0.07339978336185039	-0.06757934325334847	0.2214780012732975	0.07829545692468706	1.599537870654572	0.08866495816941472	-0.01060111370899826	-0.01364389942104239	-0.5523439734164082	-0.1258034330860042	0.4807872829064282	-0.2642815081734177	-0.005947684548303269	0.5811508614729788	0.05894921018050579	0.06455967048215942	-0.01216433497873839	-0.2117517539633103	-0.13209634172882	-0.1550655830267509	7.680035561636933e-14	3.471112915861388e-14
0.32	-0.03243205616307025	-0.0272320106237882	0.02207145472886177	0.6328217447980945	0.9353599524319917	0.00902486552478713	0.4751929574682796	-0.002776577257621198	-0.01458554598691845	-0.0234731484951857	0.0770523937325167	-0.03396379834459498	-0.005244674054129685	0.05149923546555211	-0.06125820968713004	0.7856695338321688	0.07881060117696852	-0.7856695338321691	-0.07881060117696766	-0.07898054752197857	-0.117488706126355	0.004219872531830959	-0.2786979831807773	-0.05411223855822446	-0.02502274368340528	0.1412584277040937	0.1779345134725925	0.7448269633227904	0.6216464253838276	0.09405744806542167	-0.05793321427352398	0.03575620021800989	0.0197703995001754	-0.17015370230767	0.0560831457076273	-0.7080522377087932	1.254590870239745	-0.1369502306374492	-0.02623355437947255	1.091778465423902	0.4055508743396157	-0.2721950214676635	-1.502621508123514	-0.04791815480597485	1.223849710837073	-0.2997342809430487	0.1930465646587003	0.7327778961322289	-5.83877437002924	-0.3112417231012257	5.83877437002924	0.3112417231012262	1.720639882668034	-0.5499983933469368	-0.1492052495077291	-1.159323914540558	0.4978396993378123	0.3063746069048632	0.1746921932205154	0.9087605069355599	1.479485043557445	-0.3975339908935082	0.006799910176455692	-0.9466999763717043	-0.7568773185788142	0.3323718565247328	0.001057436727452553	0.01878905665948367	0.00108087560783683	0.02318863808367118	0.001006854346204707	0.00398758058128054	0.001009581726900196	0.006008250839184132	0.0140916744849697	0.05073192980855123	0.1701623311883774	0.1586318025775416	0.1459508864116827	0.1375609885269178	0.001216881826286252	0.007660829571286549	0.001279097578565486	0.0245589026204884	0.001121197355708127	0.1249114959874438	0.001111699520406336	0.05103146198987608	0.001035200815265242	0.01362709418073593	0.001193898309366735	0.02877428350460831	0.02043665944223676	0.03330091281186205	0.001002264014165083	0.006100923311039306	0.001021445416867574	0.01930878197572367	0.3574847610474542	0.3586880174810708	0.00103757070247053	0.0186302810865816	0.2505510854757516	0.2571107274003848	0.009529021758020123	0.01903712143681242	0.001034970502467629	0.007719836569601215	0.001098740219209295	0.009948475655005229	0.108871907659158	0.1151832814466373	0.08646490517286048	0.09867853155970621	0.03450140591714259	0.03189493908092063	0.001005731284619023	0.008368114033820909	0.02690074003757437	0.04546174533299121	0.03466814392744791	0.05145327983854018	0.001010265118349338	0.004159802247235171	0.001204202777080317	0.01854371401012695	0.195706375983697	0.2056622767463184	0.02734677921052562	0.06365208857472215	0.001016315455470284	0.001699170605906042	0.001028418763739068	0.008980007788453849	0.001022101382101476	0.01058024389994414	0.5317321664428728	0.5384472020125231	0.008878612919785974	0.02237164618343955	0.001242158266547802	0.1729897355350003	0.001005750967750558	0.03717499915593378	0.00223483480936785	0.00778844379788713	0.001926661979269473	0.004748870581439697	0.002016265623989639	0.006610985989529591	0.0504607259563033	0.05153487796239986	0.06146042251831091	0.05626846170144169	0.002961767097261438	0.006833622165162328	0.0256665763761258	0.03708128287146541	0.112472081970385	0.1482880507901848	0.1207200727637973	0.1329704229390166	0.09239466650528522	0.1014750625193522	0.02442885344375683	0.02948149011141135	0.0308248727041156	0.05664811571201955	0.001708090659230737	0.1267331392006289	0.001273287284574321	0.04434586483360317	0.001085686216301753	0.01161932212349715	0.001384964119744205	0.008236875933259157	0.002695677484016611	0.006923376029143878	0.001012277602001966	0.01263827636980594	0.001054083007366189	0.03402600479947675	0.02242260731244728	0.0475469225412117	0.0444887091638936	0.06131353255576676	0.04358370412625474	0.04039467118664663	0.001146313294672653	0.0227610149897325	0.005662074869175176	0.01406796638684214	0.02514909117093621	0.02712902930048449	0.06562599434568019	0.1003657322650941	0.04086483636217072	0.08169009835452545	0.1020945240041859	0.09382258739604676	0.001067226577354268	0.01986007806385452	0.08463326565815227	0.07714042979578264	0.02260289732398475	0.03434756520899332	0.001210024752853586	0.01352614520919228	0.001309411711778417	0.01909095900147964	0.001166640972866483	0.05215908072987181	0.03821285765020158	0.06348868657256669	0.03658082163675554	0.03090323556525936	0.02621430758607966	0.0378516061472068	0.001012508863353092	0.008511510370942797	0.05612436684950623	0.05321184631417159	0.06386123264677922	0.07298974741813369	0.001191522143005924	0.1335569463201849	0.001291048119003724	0.05014675841642436	0.001039516692822932	0.02064424672657092	0.001013867018905651	0.01216154762687206	0.001026648998802582	0.01647825789992806	0.02726893969460115	-0.0003594788197704102	-0.006134636335324989	0.02396210024596166	0.00808818451266435	-0.01383419582405342	-0.00671084438717416	0.004372879744321372	0.001052170271083383	0.001065683291408816	0.001006342114070758	0.00100910505696513	0.02089881900175964	0.1771540450235332	0.1495628233393531	0.001055284049801517	0.001028558643497405	0.001113648727988702	0.001104699042896422	0.001032140057733418	0.001279676425848168	0.04492446055227125	0.001001969485812944	0.001004365712567602	0.3706674343722	0.001035700100168901	0.2788624314423061	0.001106040865332939	0.001034404902096728	0.001094271401758	0.1297836312798461	0.1030647549034105	0.03134843023815821	0.001005442648124836	0.03827146472272423	0.03494081152122867	0.001009386249001679	0.001099918644484971	0.2144865098750886	0.03486837580034614	0.001015025988176479	0.001025647555552734	0.001018174735278773	0.5808596643080649	0.008345023685925521	0.001222421231730198	0.001005824149943903	0.001037087369575475	0.001015310346146129	0.00102694570197193	0.03661450387179865	0.04972660202375449	0.001036739811605405	0.01775960616435765	0.1052626182494087	0.1249936838084721	0.09683929791693792	0.03584752869995419	0.04590800245163103	0.001706287239315985	0.001286996684844619	0.001090338353261272	0.001422666676340103	0.002827936330673933	0.001012748213856499	0.001083186918382349	0.04857695393397573	0.03231060195820049	0.04479915001738357	0.001161031250539904	0.001252068368460592	0.01704302769235174	0.06288671599929113	0.03872213178173004	0.1030975466530226	0.001073890048173005	0.1110368608815956	0.0246158474430877	0.001058256396589544	0.001249292628834648	0.001167172559253043	0.03570077064255458	0.03782641665064299	0.02089946460401713	0.001013042517888506	0.06986150932234986	0.06573390149161787	0.00120721892178491	0.00107022458299754	0.001042355200962688	0.001015087468860428	0.001028602457410019	0.02990811124016274	0.001789780067467231	-0.005166507169295041	0.0242984089615424	0.01271902365913332	-0.01189663813842963	-0.006974410999325755	0.004186331628331123	-2.859514766776572	-1.939360410261752	-0.01279429210136427	0.06418825789180996	-0.02285560096976086	-0.01050049122966116	0.3954221830438147	0.1144396802799962	-0.04450394692047439	-0.0129204346551246	-0.07721927684390655	0.03730186035819402	0.05680933610571772	0.01654466651307475	0.1027721375024704	1.319185480436162	-0.01899353021680947	0.01392250287801914	0.8310883610126827	0.002488430446835865	1.267050888543263	-0.5481816950294891	0.02241297180822778	-0.0001603819473724211	0.9124451099476246	0.6785189422496961	-0.1545965186881836	0.02781850578382887	0.693504235791409	0.006721803137559038	0.08650176156078762	-0.0131462023449146	0.8591208174637519	0.4475768224104956	-0.006062910107373799	-0.01138533812464691	0.03461126428715357	1.732250420972079	-0.04310271859264472	0.3399246463029603	0.1562959767954327	-0.04477527124591504	-0.02662745746786004	-0.0335812702526292	-0.5963836338030997	-0.3853605831916324	-0.1089078805254173	-0.428683953381383	0.1182619112698606	0.4171472746259562	0.3044328903543639	0.6720923205441077	0.9261145232965718	-0.07725323535544791	-0.01321105155901543	-0.006925957483171477	0.1057163482951197	0.06623385906250528	0.005370873949462041	0.0897552303787644	1.820134683150977	-0.6577488778456522	0.09860876528530112	-0.005360647765691821	-0.2355924811456927	-0.3960428168585264	-0.04087632338338583	-0.05691293720629701	0.2582902605475276	0.06498006833952802	2.039833784029779	0.1315188893790001	0.01367992054451755	-0.0005014329053772697	-0.5222279038581548	-0.08294902875377982	0.4229068803283687	-0.2719930968498344	-0.0007319740787484418	0.5541372728335385	0.167178253892889	0.01596001414613421	0.01120685226651299	-0.2128676916052272	-0.135388929533416	-0.1570731688794068	1.376173743434028e-13	3.264657849824196e-14
0.33	-0.03392881549689723	-0.02699275269808009	0.01502325681271056	0.6454151822062584	0.9338726396034174	0.008741116492264285	0.4846701156233835	0.0007898764096597382	-0.01673811351816535	-0.03854360070477486	0.07675854377810802	-0.0219741224263533	-0.008440160616041373	0.05380273644646369	-0.05389654700131447	0.725249192364132	0.07618191440454208	-0.7252491923641357	-0.0761819144045273	-0.06165640432535743	-0.1229990831313851	0.002790320874479226	-0.2898197608489884	-0.04911703414868009	-0.02188396698260249	0.1423340723156405	0.1871013785427425	0.7592562318372076	0.6172971417350201	0.09518156411726456	-0.06697098898413216	0.02867611418864317	0.0238184956235505	-0.1318897568003516	-0.007946857910448323	-0.6986839322694988	1.264495598796878	-0.1604836367260175	-0.03047307656383083	0.8080193576147917	0.3090011948693556	-0.1517739477898342	-1.510541684929586	-0.01115737740128551	1.167681131634636	-0.3353680671564108	0.2661193677871957	0.7359701262360886	-6.238228607622015	-0.2170747352344748	6.238228607622017	0.2170747352344892	1.742849834119911	-0.5509848226542871	-0.1360965186422873	-1.06597413838486	0.5000001357650327	0.320628659098748	0.03900555608470519	0.9233448797576909	1.407394834690463	-0.4705175165815544	0.206861612465099	-0.8528429461553603	-0.6600910030066607	0.4851274780409924	0.001052549387033087	0.01917461199326558	0.001069052299704217	0.02388037498106131	0.001006477453001739	0.003988373426293598	0.001009249991777486	0.005850245533536646	0.01747495247236397	0.05373482565616403	0.1721591034108861	0.1599236691170651	0.1468233617859539	0.1371499859504832	0.001135563713995704	0.007571890021920975	0.001155272166331321	0.02383180522107359	0.001116638666334921	0.1253705633581856	0.001107671671080065	0.05159521042771294	0.001033401832855994	0.01379142034557674	0.005278756153930275	0.03311650254073263	0.04237408299458142	0.04908758792116995	0.001002108691379696	0.005993961696746415	0.001013277297735087	0.01908303090426823	0.3658244716351873	0.3695470018802789	0.001036027744486108	0.01873295987125988	0.2619811834140136	0.2693648089489226	0.005443758331140244	0.01496769025882786	0.001034685466810436	0.007979313857961825	0.001094851772292782	0.0100369843166059	0.1183825295534352	0.1241668773253987	0.09415832211400547	0.1054035290290704	0.03243046314528142	0.03028957179534249	0.001005607146610554	0.008628067852761094	0.03360402566390108	0.05198299834568691	0.03381276085355722	0.05062077179167277	0.001009792152462879	0.004262952236474435	0.001147494413863226	0.01838456418346651	0.2050700808047795	0.2147052518637519	0.03170632869762966	0.0678147376002053	0.001015447568147062	0.001622744274752374	0.001026587333801036	0.008859559989452101	0.00102001799430258	0.01092390054513472	0.550029331001103	0.5569136393854985	0.007918682122440972	0.02124470285210771	0.001230373941438333	0.1762908670981182	0.00100582977472104	0.03859719154058489	0.001649123590381781	0.007317364449383306	0.001480710059241342	0.004464282608231874	0.001532310130115252	0.006270644148177329	0.04227607268655214	0.04551136142880054	0.05457071327948051	0.05223702781872937	0.00201968353001586	0.006121177240031642	0.02045177635803076	0.03244087077724202	0.1085798711796667	0.1490146116934664	0.1232876807739121	0.1374155492271391	0.0945404614781969	0.1045883852828679	0.03296767957846569	0.03745739553177482	0.04018185264475107	0.06591438355800572	0.001700103064389895	0.1259676318800286	0.001277588895058672	0.04415328981339594	0.001087453146687537	0.01152726309060096	0.001430438024266897	0.009143255517034564	0.002739466483831449	0.00760067025116196	0.001012601963732006	0.01272689724328289	0.001087238318032088	0.0347305574352481	0.03825574386789694	0.06388266908132557	0.03739948882949189	0.05482147514190859	0.04421702241420097	0.04129429436331657	0.001185233191177059	0.02259362640298481	0.003527302443334079	0.01225757363708298	0.02041841602473132	0.02347110665762865	0.06451976057315167	0.1004100923970923	0.04053568402498504	0.08163622635905218	0.102746415796637	0.09645228224118427	0.001072449667989662	0.0204405034947472	0.09819872671257006	0.09765516572943259	0.02409862588994129	0.03586053237371879	0.00113649644475712	0.01359723433883306	0.001267976903572375	0.01898926896390203	0.001167953671610875	0.0470623874702964	0.03693302260406073	0.06287142371665666	0.03616623165250617	0.03418865610022835	0.02270676445749993	0.03494432688640679	0.001012811690229206	0.008458077134216367	0.06348224774854941	0.05845743070503254	0.06443998373482135	0.07441889165148907	0.001197688816962602	0.1333994011687454	0.001185004452399187	0.05026997747037323	0.001041386241987404	0.01850956058289863	0.001014680333805376	0.01079965520996203	0.001027923635403999	0.01489314541670756	0.0299229573577658	0.001800323072799588	-0.005160874917914881	0.02471294413990362	0.01209661193954145	-0.01191974558709568	-0.006851745044672273	0.004426598556829213	0.001043478874448084	0.001049181990223758	0.001005867873644313	0.001008735282535691	0.02142000259524821	0.1738338076709458	0.1469484211467081	0.001047156695971367	0.001024393474146296	0.001110406588602475	0.001102445497273273	0.001031012838830571	0.01658411435957894	0.08725474738975997	0.001001928069587031	0.001005123973968406	0.3943998347003287	0.001033340290678226	0.2868417065155084	0.001066747174956619	0.001034375180742704	0.001087869781268539	0.1340186648654267	0.1059688712157416	0.02889221922048899	0.001005507832862969	0.04390100681553795	0.03100052218825376	0.001009226907497098	0.001078729769749967	0.2267347646394157	0.03827510354643113	0.001014136817104344	0.00102386364660536	0.001017574724859084	0.6040589815856242	0.005661443118362337	0.001214443207546512	0.001005985937102844	0.001037559318799445	0.001015367175994877	0.001027313165006174	0.02874180153421534	0.04270420644523931	0.001030866215869281	0.01189283162140256	0.1010570481940069	0.1288485663915185	0.09804537432785899	0.0486271483099224	0.05557060882674769	0.001679483019068175	0.001277901079408598	0.00108840761302304	0.001524512873387315	0.002749241752141187	0.001013101401134454	0.001154380130045894	0.06315748127063946	0.02609732532598431	0.04512917165371122	0.001280529767266278	0.001293554062362792	0.01345396199128579	0.06329907884855293	0.04136040843438862	0.1041501301191469	0.001081267972051855	0.1215901695726491	0.02677363664173601	0.001061340747615335	0.001204096709436548	0.001171138093357158	0.03519138350761937	0.03384343867719213	0.01691267845262253	0.001013198194748179	0.07517779726636081	0.06469510478918668	0.001201480893622245	0.001078204445328796	0.001044158653295576	0.001015898448781462	0.001029798315932809	0.03258885191501286	0.003968559369635879	-0.004182607699400559	0.02579541617653439	0.01560710999074496	-0.01002378130907088	-0.006894512938447566	0.004672530912135511	-2.968697381391268	-1.62260001367599	0.06426346282095766	0.0718625129279719	0.01159680164818831	-0.01854734559466855	0.2208578533727918	0.1306668478795701	-0.04951939749399239	-0.006278959006004581	-0.06967726217017983	0.05521704054272646	0.05557317966840677	0.01616197720344909	0.7167493106742462	1.823387413584906	-0.006575089795019858	-0.04065895024177171	1.329103420046864	0.01403612399742067	1.177635708743524	-0.2882369683521499	0.02687072247362249	0.01321410725310177	0.8784027037099482	0.6593648594416426	-0.1661759020462685	0.0239194240747224	0.615015421023269	-0.1638933395663432	-0.0291972963974981	-0.01692294493667993	0.9456656958732098	0.3887181182169623	-0.008330760072524037	-0.01237337350312815	0.03425379767823646	1.95285331316206	-0.1680500270172848	0.3179125689727131	0.1329070732895939	-0.04253167199555339	-0.02584707903590411	-0.03005732965455365	-0.6132491866614614	-0.4247042682961304	-0.04354130719372146	-0.4982350796336183	0.0271216025144167	0.4697921347086627	0.3140580222006533	0.9039865793495547	0.9299693242564586	-0.07378578517597394	-0.02390300151403001	-0.01069922516289812	0.0858679421297578	0.06825963992302725	0.009847502871073612	0.05566636770869901	1.487563891901958	-0.6426644729035955	0.08233266766158065	-0.01968700737991919	-0.1289593017138776	-0.3419450016992163	0.03750231722439484	0.043769336067087	0.2666846809941985	0.0519541364983939	2.057431980741444	0.1695083227403962	0.005802794059264708	-0.0149823154920736	-0.4970128605174564	-0.04242241669619263	0.2306094887983447	-0.3096401603506427	-0.008851420363427783	0.4913376283046462	0.1196479957820192	-0.04398198257199757	0.01706355368394917	-0.2134069297735665	-0.1367624806820911	-0.159370197637433	1.685884546629801e-13	2.75783849534943e-14
0.34	-0.0351236831462557	-0.02738525372982684	0.008155844348063396	0.6581196365220533	0.932150853664129	0.008416267505619102	0.4914406684609209	0.003428673355122019	-0.01749013420308359	-0.05366543721672176	0.07682313535736042	-0.01073826253559765	-0.01187213611367152	0.05679093754669869	-0.04661049745858429	0.6610462679988344	0.07441752439533174	-0.6610462679988356	-0.07441752439533542	-0.04415032929031428	-0.128486558879427	0.001510113425369378	-0.3000363163341421	-0.04413625677907915	-0.01862521198457452	0.1420099153657206	0.1963760585211967	0.772995383523879	0.6122721794979245	0.09797144656024347	-0.07482983280505723	0.02253535784361717	0.02963055125878002	-0.1097753654128808	-0.07026864578113838	-0.6718951474115687	1.276794251765961	-0.1838448527385468	-0.03445354520393529	0.5504574019016119	0.2200195299708008	0.007914347770804088	-1.512898368592629	0.02377015193893068	1.073086505344517	-0.3470320682967768	0.3299865885367244	0.7176552674989906	-6.595290949481439	-0.1383823704572966	6.595290949481439	0.138382370457297	1.757026250352316	-0.5454181419490054	-0.1193364078592281	-0.9782794779291893	0.4949542913488919	0.3303702663498688	-0.1052681190740931	0.9303234886077076	1.341461678008452	-0.5326697085509813	0.3399531884060527	-0.7109137984476603	-0.5690113817110242	0.6851637588962222	0.001045759176524307	0.01956148799566056	0.001054888797139429	0.02457995616943808	0.001006051861520017	0.003991169247535416	0.001008899227371303	0.005688368413352529	0.01945300494614418	0.05546310421397871	0.1720977973735098	0.1609798039402137	0.1463062158841637	0.1363341439944857	0.001090839520745327	0.007507020714678734	0.001091265091513865	0.02313581619405664	0.001112738402445421	0.1260299453333909	0.001104531214012437	0.05213558214731839	0.001031938876657559	0.01394716193971417	0.01483562813696046	0.04213082253723018	0.07270193653162069	0.06947341852672656	0.001002010350748752	0.005885895572025025	0.00100957443293716	0.01886387830931775	0.3791225438896178	0.3850379839062659	0.001034076174730456	0.0188307795169374	0.2720858244092006	0.2805408473268312	0.003339211062236876	0.01282173351474447	0.001034528144953465	0.00820501575139089	0.00108970628969193	0.0101197976599688	0.1256055658801239	0.1326339082789382	0.09972973881233473	0.1117235149048695	0.03016961420596481	0.02857744176760947	0.001005577717376301	0.008841445836712834	0.03972686449469183	0.05784743483896845	0.03149993007215444	0.04836201450469385	0.001009476075984542	0.004309345666721001	0.001108544492694709	0.01824047150547713	0.2154108380014128	0.2244994204607982	0.03558426246887358	0.07150175364956143	0.00101456903234144	0.001550387325462541	0.001024779668806426	0.008739157281801193	0.001018676638896192	0.01126799451191891	0.5696805586478367	0.5773405934666036	0.006104221382818614	0.01929536405609948	0.001220492647485837	0.1793002049670419	0.001005950092481401	0.03992843208466864	0.001355741724638878	0.00707598888714936	0.001257353525790283	0.004320790163432806	0.001290018920463256	0.006098434763666563	0.03412167414005929	0.03917130395427737	0.0475413051207989	0.0476988148366063	0.001543615991065856	0.005763591967450449	0.01487014111732979	0.02713984899560915	0.1045347067037413	0.1488319095030868	0.1263734112332632	0.1423245486673876	0.0962788085578839	0.1076727501604019	0.0433565549727449	0.04717917801538124	0.04953080874063098	0.07530410776443973	0.001682714820807751	0.1252986723688896	0.001275192036480582	0.04389582382270362	0.001087370604285565	0.0114210700989128	0.001504082246783338	0.01016040224929636	0.002722184323369761	0.008269261919268944	0.001012940744982795	0.01278511046955196	0.001139415680294389	0.03522955357192007	0.05308690343769434	0.07810918571933362	0.03063538600162537	0.04842020573833911	0.04470949162405809	0.04206166049197213	0.001264441575062675	0.02253587608490193	0.00246874929535315	0.0114393156946034	0.01620004259067882	0.02016206346677973	0.06409104599599426	0.1008708579584071	0.0415857152242597	0.08251810103497226	0.1035667351344216	0.09913700046621293	0.001078750515129824	0.02091614316755791	0.1102361520135597	0.1181754409714493	0.02590677585966511	0.03770640724670857	0.001101275343089363	0.01374749886473542	0.001224658135805475	0.01888839794026773	0.00117059302576854	0.04222078127040076	0.03601149880448573	0.0626018607532198	0.03407440657339352	0.03544407058380391	0.01894549916171444	0.03165525483935927	0.00101304090610759	0.008356547021709744	0.06984562232602226	0.06296575933959295	0.06429467518505408	0.07540265539385195	0.001197902316001673	0.1327470479060997	0.001135963427404633	0.05056056139409006	0.001043222721778887	0.01638936027816369	0.00101549247937369	0.009430839476548896	0.001029158861859227	0.01330243654968927	0.03259479036205407	0.003972776571768908	-0.004180354798848486	0.02596123024787881	0.01535814530290818	-0.01003302428853731	-0.006845446556586169	0.004768637683534772	0.001034787477814301	0.001032680689038721	0.001005393633218227	0.00100836550810702	0.02194118618873725	0.1705135703183585	0.1443340189540632	0.001039029342150694	0.001020228304798076	0.00110716444921632	0.001100191951650188	0.00102988561992834	0.03188855229331473	0.1295850342272499	0.001001886653360164	0.001005882235367524	0.4181322350284566	0.001030980481187604	0.294820981588711	0.001027453484581976	0.001034345459389553	0.001081468160779534	0.1382536984510071	0.1088729875280724	0.02643600820282078	0.001005573017600916	0.04953054890835167	0.02706023285527945	0.00100906756599213	0.001057540895025886	0.2389830194037428	0.04168183129251538	0.001013247646032653	0.001022079737658254	0.001016974714440595	0.6272582988631833	0.002977862550797998	0.001206465183362206	0.00100614772426232	0.001038031268024358	0.001015424005846478	0.001027680628041532	0.02086909919662936	0.03568181086672362	0.001024992620135127	0.00602605707844446	0.09685147813860671	0.1327034489745648	0.0992514507387799	0.06140676791990104	0.06523321520187378	0.001652678798820554	0.001268805473972483	0.001086476872784624	0.001626359070435864	0.002670547173610042	0.00101345458841211	0.001225573341719412	0.07773800860730261	0.01988404869376546	0.04545919329003983	0.001400028283975243	0.001335039756265235	0.009864896290219204	0.06371144169781502	0.04399868508704751	0.1052027135852712	0.001088645895934737	0.1321434782637023	0.02893142584039022	0.001064425098649997	0.001158900790045177	0.001175103627461357	0.03468199637268795	0.02986046070374234	0.01292589230122569	0.001013353871606737	0.08049408521037216	0.06365630808675526	0.001195742865459348	0.001086184307665951	0.001045962105627279	0.0010167094287013	0.001030994174454479	0.03526959258986301	0.006147338671804737	-0.003198708229506034	0.02729242339152632	0.01849519632235662	-0.008150924479712178	-0.006814614877569362	0.00515873019593998	-3.098653337861826	-1.279049252589757	-0.01253015832898287	0.06575711612701572	-0.02245500574648321	-0.01127485414120778	0.1404987250952063	0.06729333700629211	-0.125471822833261	-0.008106386295194857	-0.07099760240147959	0.07736478125556487	0.05213399245243545	0.01482775236589424	1.037192329588096	2.239016579688757	-0.01921443230730744	0.01524219816706108	1.757487886349886	0.001516602670515716	1.051442254414141	-0.1634868081818319	0.01565789283453253	-0.001299445575738876	0.8091321249073611	0.5975166235431117	-0.1759490671194001	0.01850333878482122	0.5621409319089993	-0.278528045036545	0.0751504498749051	-0.01013476930229508	1.009359513387082	0.3524502271724634	-0.005249033735609753	-0.01137631985877594	0.03469872859104676	2.124353762596255	-0.2075818115425452	0.2815659074146639	0.138105608667143	0.001165486007226309	0.00159164820860393	4.522111199861296e-05	-0.6596918219904186	-0.4867164030780738	-0.03793595000685643	-0.5608058908387673	-0.06359070745454226	0.5099219050514504	0.2986413131581923	1.021267733255492	0.950805795413888	-0.05794367346209261	-0.02618924565448219	-0.009752749240382609	0.1278697779984257	0.06449334828469808	-0.0007106555100770857	0.04864393052321708	1.398288702675355	-0.63959127576735	0.07215735566380223	0.01656700581834281	-0.03716551966843804	-0.326266926456231	0.04240476247964587	0.1302363970715852	0.2692949365258033	0.04402291678543052	2.040941645705518	0.1981004309728854	0.02951499988711502	-0.0003376234891289475	-0.4712104919117776	-0.01340905026400375	0.01690567003905697	-0.3483516541031664	-0.01035134923788625	0.4066861215689578	0.07810215569609626	-0.08300160808322236	0.04467982630465459	-0.2099705238235173	-0.1367735928355485	-0.158192445643134	1.433789450391114e-13	1.68562753910983e-14
0.35	-0.03622455641076072	-0.02836176532597544	0.001632899671564001	0.670959033187435	0.9301940168075091	0.008053227598659979	0.4958224691644378	0.005247623854534024	-0.01645379717679133	-0.06871823764078433	0.07719785145530472	-0.0006451660218367087	-0.01524539733273505	0.06034012405461817	-0.03961252730111819	0.5934746948986475	0.07339873555201674	-0.5934746948986525	-0.07339873555201154	-0.02655907118761717	-0.1338803607423893	0.0004131183065155961	-0.3094374383298922	-0.03924775706982739	-0.01529415883684717	0.1400470505069673	0.2057673481782856	0.7861294352201875	0.6067264252465435	0.1013883278272945	-0.08101571858779988	0.01724496952235341	0.03761966398425663	-0.1136552025323841	-0.1202516201960051	-0.636771928140854	1.291469872530804	-0.2073577281743737	-0.03751527802481502	0.329614995811099	0.1450892256282842	0.1987256907338078	-1.493148028303934	0.0460324335806358	0.9450281175447479	-0.3232079769421137	0.3732261775967735	0.6852510029778761	-6.914318367337767	-0.06195221126963982	6.914318367337765	0.06195221126964973	1.759547401750857	-0.5313188103886548	-0.09991758270723085	-0.9038682873373171	0.4809252811236392	0.3350358161409936	-0.2885424098673279	0.9527267675072649	1.285558446688986	-0.5740751500576196	0.3229524270858873	-0.5189129994502283	-0.4899884411881192	0.9134456465846403	0.001038925090827362	0.01993977132858279	0.001042323675183195	0.0252843905995201	0.001005606483416722	0.003994710578564172	0.001008525749327532	0.005537434309582624	0.02035432239320973	0.05624596134270656	0.169655707490403	0.1610223404244647	0.1439199962276982	0.1343935934799382	0.001064866309997757	0.007448253440690431	0.001055834518010231	0.02248444575935394	0.001109387062706564	0.1269335405188825	0.001102615398018594	0.05263842358810489	0.001030923015777889	0.01409275256475395	0.03650234207626078	0.0577138727331343	0.1076952674635662	0.09333211533961397	0.001001942685377145	0.005778616464749156	0.001008067513528396	0.01866052736612565	0.3968669686527312	0.4042122731792727	0.001031942511292768	0.01892044095346391	0.2812397651873995	0.2906103807175567	0.002208621083500617	0.01161103960765284	0.001034391208816832	0.008393022652386943	0.001083953221935857	0.01019578480055159	0.1308960885772636	0.140524350222998	0.104484706767635	0.1176338068595649	0.02738094355588674	0.02648298922487046	0.001005631598230132	0.008987854782530749	0.04589310475184546	0.06354656844385537	0.0279813497967344	0.04495138420508001	0.001009248005802828	0.004331337342991941	0.001080627749485626	0.01811575128570115	0.2252887413494518	0.2345171684272307	0.03918608433933972	0.07489059662441332	0.001013684681795932	0.001489323540680106	0.001023013378448461	0.008622919075599585	0.001019074218605659	0.01162287979433754	0.5899297554852305	0.5990066360531011	0.004345178396201355	0.01732098842657217	0.001217683083100142	0.1818821056145664	0.0010060970261825	0.04111426123570178	0.001203455955605903	0.006970358777289232	0.001140036683636279	0.004260308275572241	0.001163940913881196	0.006021120180350762	0.02591048386166406	0.03242189230549552	0.04033095866658785	0.04254196700826721	0.001289264736280161	0.005572147781053405	0.009991416180411288	0.02240778609017013	0.1000370475166303	0.1472798470841322	0.1303298774014415	0.1477167497928468	0.09837043606224589	0.1109746568143059	0.05522538190456849	0.05819287682599639	0.05761033506422368	0.08392166969682781	0.001662469410164948	0.1247256879178432	0.001268854287501084	0.04363434863669433	0.001086255826872221	0.01132504545465409	0.001617680190853212	0.01137653795784096	0.002652499620985145	0.008913515554368688	0.001013318485621868	0.01281993113825986	0.002841407846527606	0.03696445282371812	0.06568149083916235	0.08944181869071685	0.02416813121799927	0.04212342353516233	0.0449741481302995	0.04261119147516446	0.006154425127582117	0.02702609847020456	0.001891910489819543	0.01112538964163168	0.01239610029492871	0.01711146804703022	0.06430775341632426	0.1010485406061164	0.04326619847273841	0.08375413824299746	0.1052408275411422	0.1021943156107798	0.001095296330111414	0.02133974244088767	0.1199050134495525	0.1372909665117757	0.0276824172238327	0.0395647115283122	0.00108415196023418	0.01398915337797198	0.001181519499595654	0.01879901681577013	0.001178225671818319	0.03767638757218225	0.03524683298977665	0.06246457094843426	0.03028203407939178	0.0343704597880936	0.01493553740460079	0.02800047178180372	0.001013685229868619	0.008197537156811914	0.07496061220542975	0.06649586486700718	0.06401409050125315	0.07646849709220988	0.001193439814677056	0.1318059417427335	0.001114653902362559	0.05107348465272011	0.001045413855520141	0.01434788460559917	0.001016437850866606	0.008105393150631485	0.001030619570380472	0.01175764774756479	0.03484110117486421	0.006095250971074326	-0.00313881008063893	0.02710364079739341	0.01740502450633531	-0.008150854570273359	-0.006718767511189713	0.004868628157384442	0.001029294456294067	0.001026338520436281	0.001004930914497449	0.001007943795136913	0.02085721583083199	0.1614766517254185	0.1366659104193496	0.001036813295995045	0.001017873474612864	0.00110482648342185	0.001100983869380875	0.001029848888778225	0.08611348478832134	0.1774499631652869	0.001001860096630421	0.001007021320344245	0.4494457528112111	0.001028656869792713	0.3019744688500329	0.001020832968127853	0.001034166807463494	0.001074999674054807	0.1391864555706017	0.1131201530240334	0.02227144168681598	0.001005784677752625	0.05646492750799032	0.02127990759524125	0.001008962500508603	0.001046509736101487	0.2458313784349732	0.04490949169724191	0.001012355388561134	0.001020409700198597	0.001021614443523711	0.6483907648496444	0.002068764528595413	0.001221772778178534	0.001006336419646595	0.001050535088462258	0.00101991022426047	0.001036798285525917	0.01271277853815467	0.02824023727882043	0.001023416022842628	0.003570848012820989	0.09101439343699197	0.1392742680920524	0.1030193067638633	0.07680152294866774	0.06957723468340934	0.001631760680644727	0.001256707206162024	0.001083926434558978	0.001829044737947557	0.002502488244767408	0.001013929064245699	0.007491857382755302	0.08464655650658039	0.01415756596146927	0.04514973678982405	0.01967934574763812	0.001249847202123891	0.006867946309965262	0.06533429446587834	0.04636581903691814	0.1096832134980933	0.001132720935245472	0.1353166107642026	0.03035868096573162	0.001067934472325599	0.001117717913579688	0.001195540562908688	0.03407018326032547	0.02250720875940862	0.008475827514565531	0.001015203493624476	0.08256792994060268	0.06365782235017758	0.00118291159624041	0.001097783489029387	0.001049160195544534	0.001018024384938717	0.001033109183645572	0.03674461885567519	0.008176055209795826	-0.002049346843335576	0.02809502527160168	0.01857976625694537	-0.006268628924458466	-0.006515410572689504	0.004736537000389418	-3.237115525751074	-1.03606712460118	0.06341749115312893	0.07321670456424548	0.01212551129012631	-0.01688810730699374	0.02467929482120326	-0.06897829148927942	-0.2708329425017578	-0.004619429829667394	-0.06034326664217392	0.1033157028622338	0.04811110738142762	0.01419260099970991	2.031627329826923	2.526251347214949	-0.006305177537322309	-0.03864148448423758	2.053416340925407	0.01266708324410033	0.9593469703730241	-0.08543002345133487	0.02025328442484572	0.01215296983781875	0.7687175511948481	0.5918175685433984	-0.2406915757865691	0.01112222242560919	0.575551867369722	-0.3990498290271904	-0.03451664087864569	-0.01302734826608636	0.9842839167740192	0.3260782672220868	-0.006395307266555859	-0.01162738559924366	0.03650274984400782	2.18781831018576	-0.1844625582648233	0.233223015299313	0.1048859381633561	-0.01456274205192231	-0.008730282016875911	-0.01021871555128941	-0.6910522729449661	-0.5427045104047903	-0.007309557651426318	-0.3947907647781344	-0.243333616446521	0.5680858573053542	0.3646018239955318	1.168706860029706	0.7762892047590191	-0.05498160261347718	-0.02515390824405804	-0.009041274742686758	0.1228845802231088	0.06470252622230747	0.005017370994746449	0.2785890283057378	0.9136980457413189	-0.6207447937406742	0.04048242442784767	0.8208148473037756	-0.02175470199276212	-0.2879848586146925	-0.004813937505695026	0.1138475098223143	0.3404175400630212	0.04028358365514979	1.780834609078515	0.1761212870454689	0.0229907309332753	-0.01285653731614028	-0.4376550817930459	-0.01282430197084618	-0.2323967834983481	-0.3828673020830148	-0.01999577554982003	0.2988163906848805	0.133500828819397	-0.1004798036212339	0.06008746560468599	-0.1982370451301562	-0.1286158240430738	-0.150666565690392	6.336149381292933e-14	3.681998907702744e-15
0.36	-0.03746190549813192	-0.02969464506970664	-0.004661157020265713	0.6839567297970217	0.9280069949088228	0.007678745109267506	0.4981072135173431	0.006356830982362133	-0.01352816772363952	-0.08343812402471633	0.077640971346938	0.008152206217865445	-0.0182480516831167	0.06412297038971161	-0.0328392326196375	0.5228540067164256	0.0732469439087019	-0.522854006716427	-0.07324694390870881	-0.008992940624030266	-0.1390724666821895	-0.0004853375647134012	-0.3181521494032211	-0.03455415854419584	-0.01194058660285187	0.1362143160245719	0.2155264403655425	0.7987107481663623	0.6008387963301226	0.1040210823436608	-0.08506108562138724	0.01271714584691405	0.04791520139816036	-0.1370705299967338	-0.1415422753003092	-0.6261175504824468	1.308454240606925	-0.2298818610357923	-0.03674206169059965	0.1310461317728087	0.07807085565147691	0.3857728331192695	-1.446315560571842	0.03745091068845193	0.8139416505373476	-0.2729106947718141	0.3767185539803209	0.6727201722862283	-7.205113965888452	0.03501706954359222	7.205113965888452	-0.03501706954359212	1.75200074253015	-0.5050789573162466	-0.07962855833413023	-0.8409972934450585	0.4559740546244547	0.3348740836034047	-0.4792420438039358	1.003883994657452	1.230913927981923	-0.6010446415588548	0.183127838271735	-0.28281004863074	-0.4164984525463691	1.146448696582652	0.001032761744444923	0.02033445114398571	0.001032871099227511	0.02600602895459792	0.001005152430213327	0.004012924259871526	0.001008128141575523	0.005391083453279467	0.02029668378621092	0.05612882199390667	0.1646429221146424	0.1593963930837428	0.139408550780182	0.1307535918959391	0.001050775190743243	0.007395184890541053	0.001036946488510499	0.02190761521863967	0.00110654254149276	0.1280954883310655	0.001102053865621454	0.05309134052841944	0.001030396939275246	0.01422905852679845	0.07212117487262835	0.08180756153848052	0.1462775673933705	0.1198690167575175	0.001001895584758118	0.00567851625345956	0.001007884248963667	0.01843646666595682	0.4187543678442013	0.4256272381781813	0.001029713822108998	0.01900914915424114	0.2896331129552985	0.2996654376671128	0.001636968062372486	0.0109775720422187	0.001034233405502419	0.008576277381198103	0.001077842252816324	0.01027597897981612	0.1343849599306367	0.1480034850486282	0.1089948970322046	0.1237053822986287	0.02392031779731793	0.02380860756467495	0.001005764408232532	0.009070765726144131	0.05234728416352318	0.06931579375239147	0.02335856619505027	0.04047198163988853	0.001009081468550674	0.004343722325072854	0.001061155516365127	0.01801556310093007	0.2339710694226784	0.243986975533778	0.04259177445344132	0.07803851698238463	0.001012796374341535	0.001433849499211946	0.001021295231044648	0.008511488285420392	0.001021593873431969	0.01200253794765876	0.6103247503329452	0.6206762307800284	0.003003377415833446	0.01566272801268422	0.001223932827905151	0.1839328411367908	0.001006264851059578	0.04214266518023899	0.001133537874836167	0.006939309364635226	0.001083614169762979	0.004245339398333702	0.001105448639985996	0.005999848897078638	0.01760290613457354	0.02533302319185651	0.03292160566546628	0.03688369767223681	0.001161191905654375	0.005478267406613988	0.00626507432335956	0.01906035220970527	0.0949397926196236	0.1440350003719698	0.1353246038798757	0.1536776165587878	0.1011660428628067	0.1150220227677693	0.06844578899829699	0.07029801183955932	0.06390634053973047	0.09090154413357109	0.001641887101459827	0.1242324725992943	0.001259636199927662	0.04341178332390562	0.001084422968038677	0.01124846270145012	0.001775757217654492	0.01276863818403577	0.002533743551002991	0.009570215393457624	0.001013744616990992	0.01283230952411451	0.006802020703350342	0.04040639630690172	0.07551377028720778	0.09729234971649532	0.01798210653338609	0.03598571728629835	0.04497355618503057	0.04292598064942047	0.01754286068957203	0.03773892055135945	0.001560063487306528	0.01108152143357266	0.008961630510789463	0.01431971227208735	0.06515289740255804	0.1008156651169314	0.04525920124444192	0.08473258053719065	0.1080885853423845	0.1059103402209827	0.001125610195905422	0.02171354775663074	0.12678649955853	0.1537655560874091	0.02928693737323276	0.04128005022089423	0.001077348082939702	0.01429081004749849	0.001139355355250673	0.0187249085420725	0.001192261292100074	0.03346794295337331	0.03455298641636312	0.06236986688810855	0.02476583273935128	0.03078075582742753	0.01067985392852999	0.02399266190421457	0.001014932493484907	0.007985728474538205	0.07870261932042223	0.06893171528872159	0.06385965914427753	0.07804136486711645	0.001184792278719289	0.1308322482531802	0.001109802740031776	0.05180596351043865	0.001048108669499118	0.01242637068672199	0.001017568101425329	0.006852519961787555	0.001032407572322777	0.0102910802176947	0.03657322228967561	0.008155220129503754	-0.002025387583788722	0.02801951223394853	0.01814369753053681	-0.006268600960682958	-0.006477071626137642	0.004620496184967111	0.001023801434775789	0.001019996351834514	0.001004468195777906	0.00100752208216751	0.01977324547292665	0.1524397331324784	0.1289978018846361	0.001034597249846449	0.001015518644429645	0.001102488517627362	0.001101775787111217	0.001029812157627922	0.1403384172833307	0.2253148921033241	0.001001833539898024	0.001008160405317705	0.4807592705939652	0.001026333258397935	0.309127956111355	0.001014212451670582	0.001033988155538244	0.001068531187330593	0.1401192126901964	0.1173673185199948	0.01810687517081265	0.00100599633790363	0.06339930610762896	0.01549958233520371	0.001008857435026332	0.001035478577172156	0.2526797374662034	0.04813715210196776	0.001011463131089974	0.001018739662739224	0.001026254172605216	0.6695232308361055	0.001159666506390106	0.001237080372993658	0.00100652511503087	0.001063038908900786	0.0010243964426774	0.001045915943011228	0.004556457879676824	0.02079866369091301	0.001021839425549298	0.001115638947196362	0.08517730873537964	0.1458450872095399	0.1067871627889471	0.09219627797744408	0.07392125416494755	0.001610842562469048	0.001244608938351475	0.001081375996332904	0.002031730405460557	0.002334429315926367	0.001014403540079941	0.01375814142379427	0.09155510440585424	0.008431083229171684	0.04484028028960888	0.03795866321126308	0.001164654647984393	0.003870996329710813	0.06695714723394124	0.0487329529867884	0.1141637134109152	0.001176795974563367	0.1384897432647026	0.03178593609107843	0.001071443846012467	0.001076535037098187	0.001215977498356658	0.03345837014796743	0.01515395681507414	0.004025762727902569	0.001017053115639675	0.08464177467083341	0.06365933661360021	0.001170080327021187	0.001109382670401885	0.001052358285460627	0.001019339341174415	0.001035224192835429	0.03821964512148737	0.01020477174778721	-0.0008999854571650487	0.028897627151677	0.01866433619153415	-0.004386333369204825	-0.006216206267809644	0.004314343804838726	-3.369453102069296	-0.8780921952871711	-0.009250861785599512	0.06919790116453892	-0.01952053571314669	-0.01035820465282139	-0.03950057039984125	-0.2664034279871812	-0.4653620367237249	-0.006966641621451811	-0.05608962365321332	0.1290353065983328	0.04214909235097791	0.01297081975946244	2.739320051479836	2.774657500692878	-0.01777865311296589	0.01110024676123442	2.20562303151483	0.001325955544464606	0.8485469661758481	-0.04804153977250021	0.01470745840852006	-0.0004580378211155624	0.7268707012251402	0.6297733204222635	-0.2919348906140726	0.005803738342001779	0.5761592726392534	-0.492282498305568	0.07322911114517543	-0.005228358996617096	0.899771341411009	0.3042657037851555	-0.004131085073357368	-0.01041483665860973	0.03965330275208862	2.125064190680747	-0.1443587684252336	0.1753328823077369	0.1066205673508423	0.01608162544648648	0.01069425032915505	0.01125388111687987	-0.7275833149573034	-0.5870007046148017	-0.01842318763307823	-0.2838800858169291	-0.4021475660925456	0.6236550331478702	0.447733173070084	1.23955497388524	0.6232682962989042	-0.04198984696240594	-0.01840727100844223	-0.005864371027554863	0.1630626815320419	0.06698258908377919	-0.005199112100047202	0.3900527767474465	0.7018683135020104	-0.607776084880938	0.02520899385627227	1.261086944890641	0.01684604933245024	-0.2744989974926554	-0.03970686489959028	0.07871741430413738	0.4010368296532864	0.03406412532469474	1.512754452769384	0.1695073130989121	0.04151543121465273	0.002716953295534157	-0.4040206760224722	-0.004891901384757248	-0.4863129629611606	-0.4189570181093281	-0.02091111271482697	0.1878351004235154	0.1795073710070866	-0.08951907330716344	0.08859094618911874	-0.1859781730891537	-0.122258965421011	-0.1425481911943042	-1.408872917118314e-13	-1.505052259662539e-14
0.37	-0.03899345236212585	-0.03106737831001166	-0.01108964950767074	0.6971370619613372	0.9256044617116136	0.007342013921162433	0.4984228893991576	0.006778470782280025	-0.00883572815153264	-0.09756806945203174	0.07780893238025992	0.01575884512241347	-0.02066268483827889	0.06770494579069831	-0.0259669034965603	0.4493132761535441	0.07418428886238383	-0.4493132761535492	-0.07418428886238132	0.008434854704886412	-0.1439382297349246	-0.001188567782141968	-0.3262968017770244	-0.03016702541899868	-0.008615381028308727	0.1306764569944277	0.2257045232222337	0.8107654843934021	0.5947506990270144	0.1048121332722652	-0.08664337185156662	0.008886792691814345	0.0606923453722019	-0.1704964057292294	-0.1282576697182823	-0.6657673118473224	1.327758785604895	-0.2500084565890726	-0.0296906869020283	-0.05729916058379313	0.003595266918535502	0.5425697176309471	-1.375899699046702	-0.00913702187732281	0.7110205747361277	-0.2083685754089648	0.3328288682440018	0.7079109691611581	-7.455378750007985	0.1561566638243533	7.455378750007982	-0.1561566638243555	1.729539727987537	-0.4661937559169756	-0.0625298256643005	-0.78993112131536	0.4194873729494561	0.3289534720357183	-0.6548793209908	1.027892992579639	1.184940244126057	-0.6130474595086024	-0.01279634909983008	-0.03215083746134037	-0.3395978080771209	1.414445597472459	0.001027642705719388	0.02074576141428417	0.001025908474447739	0.02675149362437374	0.001004721017802257	0.004045472070861469	0.001007767533175764	0.005257891111866472	0.02145350130266206	0.05685990428409101	0.1574827779777885	0.155879930614415	0.1329063155933432	0.1253463751781422	0.001042701545359241	0.007347517882866192	0.001026053157966507	0.02141821443448898	0.001104359590913134	0.1295408314550264	0.001102354386980402	0.05348898843104476	0.001030152719799978	0.01435314707097619	0.1152244385896008	0.1113348549890443	0.1878302414154689	0.1485340746507291	0.001001858026519409	0.005587919128368585	0.001008469296581752	0.01820334885493796	0.4425580283145805	0.4468689197129497	0.00102767679758139	0.01909788144236142	0.2975604303566001	0.307749829949421	0.001331417563676912	0.01068522084584019	0.001033997147890992	0.008785476878968362	0.001072017911201637	0.01036496641460706	0.1344927563507148	0.1541253752813166	0.1118416245018458	0.1297927325758319	0.0201202854553283	0.02086435530211063	0.001005958521749375	0.009115031007749132	0.06100411467994209	0.07630875821839311	0.01821518201585151	0.0354744475530028	0.001008925131261126	0.004408837775415645	0.001047179426771942	0.01794205520988497	0.2395650501364635	0.252035347156879	0.04631858997241087	0.08138645377979151	0.001012043538798262	0.001384838263271337	0.001019798315767278	0.008405977981757826	0.005347046286936393	0.01584876867721869	0.629548347002908	0.6409772267600358	0.002091936188840171	0.0143913515096233	0.001235345241610175	0.1853658653690973	0.001006436558476835	0.04306101106700654	0.001096616563687193	0.006967761704079835	0.001053788637730416	0.004269590703819387	0.001074619485916409	0.006020503321750629	0.01093139350025975	0.0195136481500407	0.0248713236306883	0.03049555960028247	0.001092813269238674	0.005433171018153164	0.0037633456427447	0.01723607766484171	0.08985993584529342	0.1398369934864604	0.1413914855300916	0.160092569918655	0.1049538747948223	0.1198810463183654	0.08212190669565977	0.08260435262014666	0.06805094718479039	0.09593033133392306	0.001620446645062133	0.123819362143236	0.001254525042880409	0.04326288312001282	0.001083672114419281	0.01119746695484837	0.001771873656984628	0.01419888304916931	0.002263224583502975	0.01016553689084349	0.001014656414674971	0.01281842701438652	0.01230015685322653	0.04481386688658848	0.08338968568685136	0.1028421369242886	0.01251192805603444	0.03054056301649296	0.04432651093885158	0.04279521226092544	0.0326676184538012	0.05175786518304537	0.001381664182881645	0.01122700361251391	0.006214350737902617	0.01207336642750349	0.06358693850382235	0.09896366425147096	0.0435556407393996	0.08397551135629679	0.1108124758065728	0.1094050805267349	0.001153053403967435	0.02198731999637038	0.13218597045981	0.1687283124542711	0.03032945728685036	0.04250277437540529	0.001075756731534037	0.01462542646750149	0.001104923783301453	0.01867420892827004	0.001199185133520037	0.02960411677127653	0.03383309457237481	0.06221910349972954	0.01896707401710291	0.02596736916207323	0.007139603506127792	0.02072158146973285	0.001015430881775754	0.007746922865194577	0.0814683324078502	0.07038867336229833	0.06817799200084802	0.08216886000718902	0.00118153983003934	0.1300534697065515	0.001114444075786414	0.05272459026926099	0.001050668842777966	0.01064203985412434	0.001018706114661163	0.005690458506562268	0.00103416092670278	0.008917591461316423	0.03678926787039428	0.0100764138425572	-0.001003489076567055	0.02918774469455549	0.01722463769725585	-0.004346432756545003	-0.006353273562623864	0.004272579027844609	0.001021057175718199	0.001017532880111249	0.001004106101896133	0.001007282400864194	0.02527243549627293	0.1405413006196783	0.1178922847365484	0.001034045045541522	0.001014035973566245	0.001101747258943089	0.001103421516501919	0.001029971628878978	0.2036827140689911	0.2796392233143642	0.001001806588614353	0.001009854644362274	0.5076254979986876	0.001024899690303179	0.3162945646296099	0.001011674479744607	0.001033550810682155	0.001063775392056841	0.1298686143896536	0.1146310446848399	0.0139551004914405	0.00100629945589407	0.07900440123767691	0.009906691054365988	0.001008682050528073	0.001030223669927657	0.2469011219495227	0.05307782585435682	0.001011088233189828	0.00101781800157986	0.01738975011751569	0.6822756440834066	0.001119135889469184	0.001255821129266606	0.001006691516075872	0.001054063703231616	0.001021342375839404	0.001039657333816032	0.002862335690923383	0.01125826308691365	0.001021432341053517	0.001121859006257127	0.0809253392807531	0.1547579786513265	0.1133041365391338	0.1067873839247827	0.07284084180637999	0.00158728471906127	0.001253086575688168	0.001084171900783154	0.00154443549373041	0.001680504533995142	0.001016622164360457	0.02197318299023422	0.09576157700800607	0.004896108450110224	0.04244113021897353	0.0598654254774216	0.001221917205777699	0.002787683678915106	0.05696902492931058	0.03530438093896988	0.1151562261650471	0.001185714466082215	0.1417443000103527	0.03130444815495777	0.001076347747306369	0.001062764358284237	0.001198287982829202	0.03259836163433006	0.01019166251882976	0.002769106220113181	0.001015015866231057	0.08556565748795711	0.08234490972751252	0.001184983180002304	0.001127647101801794	0.001054158817993974	0.001020356796824554	0.001036630192892864	0.03586101165023856	0.01189492123142709	-6.439346486685693e-05	0.03058807118946527	0.01515381906855241	-0.00239234406227935	-0.006339129334961434	0.003891250049126717	-3.481933174893148	-0.7720806888478238	0.06723111589889319	0.07805191683608725	0.01513055434596129	-0.01462203693324239	0.1714928769170002	-0.4357207807533553	-0.6143946181638678	-0.003496067530169148	-0.04276964292865462	0.1604872930861736	0.03724135887183892	0.01184258265999337	3.150643890286879	2.949580977083681	-0.004375028072173585	-0.04139328552015361	2.037696764578637	0.01278739666749396	0.7690230644848235	-0.01338638999761465	0.02492034000336047	0.01393495611222024	0.471165651156958	0.5730119589096757	-0.2990425299969601	0.002906103849554379	0.8178471671388996	-0.5099541826871602	-0.02608508740328219	-0.007684100237986508	0.6894143294170955	0.3603444100706714	-0.005198847116865846	-0.01046638644858623	0.67861991378416	1.917442095595568	-0.1092546469901292	0.1105129261317608	0.0826622222265964	-0.003127873067118153	-0.001243917603924314	-0.001974104557771785	-0.457398167249244	-0.6919104078170264	0.003578160926337891	-0.09167149467738774	-0.4525863928228301	0.6924261258339345	0.5491914105716461	1.220901060209412	0.3833221343152669	-0.03795959216408675	-0.01306368189666408	-0.005803648672338397	0.1236070508436768	0.04639549915184564	0.0002281018240214464	0.4849664034139082	0.4345934358520074	-0.4896490838419458	-0.05115341992451215	1.521600707250028	0.01688533305869708	-0.1828199252847045	-0.3300000985369548	-0.2475449149168074	0.3423575844876509	0.02063034390299974	1.452298708665164	0.0803383730678679	0.0300947878983238	-0.008301652303438994	-0.3661319395435318	-0.02680297142761517	-0.4843055909578307	-0.2503124727697441	-0.02911687111203109	0.1053385400481556	0.6907900647655131	-0.07204834985285455	0.09582750547948725	-0.1687461338078785	-0.1083556505511876	-0.1303428399612793	-3.762803387715014e-13	-2.527759835518735e-14
0.38	-0.04089698487146792	-0.03216486440425007	-0.01810023055465667	0.7105148373760379	0.9230191522125867	0.00710320115267781	0.4971734662022124	0.006375499572837026	-0.002879680644524748	-0.1108806414888969	0.07735266455164319	0.02244530659968207	-0.02238247597637244	0.07064259459516123	-0.01855770690005496	0.3746994996498423	0.07644417203784486	-0.374699499649843	-0.07644417203784402	0.02551748203040004	-0.1483587438543423	-0.001766180888279748	-0.3339907306295261	-0.02620371503454662	-0.005385788347532158	0.1225857384294483	0.2360075085353759	0.8225076915828725	0.5886483943310338	0.1040075814307543	-0.08567417517205846	0.006124677093290799	0.07631342333252505	-0.2114676590777243	-0.08649284609224014	-0.7425352624043455	1.347942890683941	-0.2664371212969047	-0.01715837776650476	-0.1819736839841302	-0.08685134622146816	0.6384944200817919	-1.282840882489692	-0.08739486169209663	0.6299061650856843	-0.1339422915724353	0.2478532346794314	0.7800936669568483	-7.419723154052486	0.2995247139002322	7.419723154052485	-0.2995247139002322	1.682967141849391	-0.4160291706523548	-0.05450513607581047	-0.7508525891848734	0.3712095064748635	0.3157515048500166	-0.989813950772555	1.028864485962913	1.168408120468273	-0.6038861201332015	-0.1359927157483039	0.2274865332931803	-0.2028509412312794	1.715235493839995	0.001023711556311088	0.02119343746348342	0.001021196384818488	0.02753020497262057	0.001004324281682565	0.004097544475264177	0.001007467418120633	0.005131807248488022	0.02469027066404438	0.0592741965019404	0.1483849648805437	0.150705343171152	0.1244698334969659	0.118499433306097	0.001038390130468728	0.007306677386448519	0.001019867137680033	0.02103264016446976	0.001102897701019193	0.1313143136906797	0.001103327721730219	0.05383338511976566	0.001030110437074208	0.01446582405161881	0.164009803580297	0.1445105443772871	0.2322714593520858	0.1786851742818488	0.00100182577445008	0.0055103305686667	0.001009609213238126	0.01793521142437335	0.4670377245148853	0.4662808432524913	0.001025941632195203	0.01919223497958742	0.3051788320016314	0.3150597304407615	0.001177205336288097	0.01065069043338965	0.001033660301721333	0.009030442158515284	0.001066727979140245	0.01046826672889099	0.1303982237318762	0.1568999641886329	0.1123514629160831	0.134871925954571	0.01612305280507335	0.01778521760269201	0.001006207164675754	0.009126023520525196	0.07263032455519021	0.08558100802672849	0.01280345723062214	0.03021830071238544	0.001008759265889178	0.004504439251515264	0.001037565449830975	0.01789766350867169	0.2410387751940927	0.2573654890462824	0.0505787758194346	0.08514586027120037	0.00101147976343377	0.001339318856830039	0.001018589159808926	0.008306577308912108	0.01553718459457144	0.0245554776357137	0.6467917279653066	0.6586712144974946	0.001613935601388203	0.01349087277680993	0.001250421714644601	0.186127918898663	0.001006605611260595	0.04390818186905968	0.001073670624594047	0.007022017593069122	0.001037352870678723	0.004312462478753533	0.001056078578407373	0.006063344638366438	0.006633109383760085	0.01576293037010902	0.01598154779137075	0.02301981955510559	0.001058424256225021	0.005433315644486374	0.002499723236540478	0.01701298888594566	0.0850995370229107	0.1346806208792294	0.1485465992929404	0.1681879488156288	0.1098650911043471	0.1265082484496497	0.09591246152173485	0.09469979060343785	0.06984970439547147	0.09858464663075485	0.001597947306179972	0.123526733797711	0.001256208334964174	0.04311669144346085	0.001084695255692485	0.01110301232043775	0.001526452868461811	0.01525319438790004	0.001801121089524272	0.01038440115164165	0.001016221938561175	0.01279298139376669	0.01906134730286007	0.04997622565915085	0.0895888012865402	0.1065143045890893	0.007938018197217487	0.02602484931445005	0.04286741379406519	0.04190709728338071	0.05053739528313474	0.06774890921218195	0.001321017928852349	0.01151192702690766	0.004278836073493659	0.01050231868920712	0.05822427367497762	0.0942295273393032	0.03637656802278093	0.07943340895017229	0.1128047247175405	0.1136464189705412	0.001171231031758822	0.02212495506063583	0.1366809598128587	0.1822615680219683	0.03064845176445719	0.04299283478678969	0.001077414180185631	0.01498644450811781	0.001080823895260951	0.0186499800372968	0.001193800607218392	0.02619755657957389	0.03304626578278479	0.06180296355661695	0.01351328034403706	0.02093581959128062	0.004708062049740669	0.01868534436922415	0.001014660838656957	0.007358053813134169	0.08342185507081097	0.07107412660483445	0.07878975790049705	0.09275313431758157	0.001187366391308825	0.1292750469795749	0.001125898792396667	0.05373637561847704	0.0010528490270462	0.009094285203012916	0.001019783818003375	0.004721360452239062	0.001035740520935125	0.007720357820875718	0.03528886074980134	0.01184357806933516	-0.0001057949126276424	0.03070411820661669	0.01457793967084114	-0.002376383817215462	-0.006393956252887112	0.003874544138329056	0.001018312916662445	0.001015069408388677	0.001003744008016359	0.001007042719561439	0.03077162551961997	0.1286428681068785	0.106786767588461	0.001033492841239846	0.001012553302703546	0.001101006000258702	0.001105067245891851	0.001030131100128859	0.2670270108546512	0.3339635545254044	0.0010017796373261	0.001011548883401377	0.5344917254034092	0.00102346612220842	0.3234611731478652	0.001009136507810391	0.001033113465826716	0.001059019596783541	0.1196180160891107	0.111894770849685	0.009803325812070279	0.001006602573883139	0.094609496367725	0.004313799773526454	0.001008506666029761	0.001024968762667805	0.241122506432842	0.05801849960674511	0.001010713335289892	0.00101689634042077	0.03375324606241855	0.6950280573307077	0.001078605272544424	0.001274561885537687	0.001006857917120823	0.001045088497562959	0.00101828830900326	0.001033398724621335	0.001168213502167245	0.001717862482920945	0.001021025256555442	0.001128079065320377	0.07667336982612784	0.1636708700931133	0.1198211102893201	0.1213784898721289	0.07176042944781579	0.001563726875653574	0.00126156421302463	0.00108696780523284	0.001057140582000465	0.001026579752065901	0.001018840788642645	0.0301882245566728	0.09996804961015364	0.001361133671050233	0.04004198014833777	0.08177218774355935	0.001279179763573684	0.00170437102811941	0.04698090262468071	0.02187580889115268	0.1161487389191803	0.001194632957609182	0.1449988567560035	0.03082296021884027	0.001081251648612661	0.001048993679446761	0.00118059846730278	0.03173835312069547	0.005229368222582363	0.00151244971232114	0.001012978616821684	0.08648954030508088	0.1010304828414253	0.001199886032983115	0.001145911533212384	0.001055959350526101	0.001021374252472317	0.001038036192948829	0.03350237817898971	0.01358507071506728	0.0007711985274314176	0.03227851522725356	0.01164330194557064	-0.0003983547553539762	-0.006462052402113236	0.003468156293414681	-3.55352583836372	-0.6777530087436536	-0.001977705960422297	0.07584723689838875	-0.01561561705287546	-0.008936509051742734	0.2971414151433038	-0.5980284227736522	-0.7533070675734849	-0.005601339482591079	-0.03532432088295081	0.1946631289415826	0.03149884956427278	0.01068850704534684	3.46899923901523	3.071865848274733	-0.01517694003612209	0.004096322843544116	1.839671432456598	0.002450205389643195	0.6936486079768309	0.003522617112201052	0.02186061477340972	0.002404538094890321	0.05741043615296784	0.4281419407322137	-0.3189119779924855	-0.0008508154261034061	1.032016341106346	-0.544005049204475	0.07932631640063971	0.0005948822717356054	0.3561253946726412	0.3865596425758788	-0.003432719173742526	-0.009192910499628868	1.011748948522303	1.603662542169696	-0.0701792143783677	0.04113874172132106	0.09238555038917033	0.02124233535230596	0.01441834421227964	0.01569125950050717	-0.3138518625694697	-0.8045210992573344	-0.009374984706917052	0.03635706740188154	-0.5938207104368961	0.9597401405689727	0.8013688892076627	1.197374414445644	0.1483739156024367	-0.01789342485617307	-0.01786556553800047	-0.01455614858661439	0.087875976253375	-0.008308858235594714	-0.007511734299954618	0.5410304152659814	0.3263444048595553	-0.4218879713043473	-0.1262603239735184	1.655506824343847	0.04473429643547089	-0.1394393762322944	-0.6161340742414565	-0.6782892307435422	0.5503564572634285	0.006836690273177294	1.226854292938396	0.0229745643954668	0.04679575538365951	0.008011104485748263	-0.3125674779417813	-0.05796721235142768	-0.5299455440534037	-0.1719883513095788	-0.05092380125853394	0.03353413420983924	1.470863205071123	-0.08944790936225294	0.1072226643124005	-0.1386629367924531	-0.08366628523908552	-0.1072971680066247	-6.979190331586136e-13	-1.195113204855033e-14
0.39	-0.04325958511765728	-0.03270838164586194	-0.02596635066592173	0.7240904667446574	0.92029230321309	0.007009698403804459	0.4952776788614154	0.005009032179826668	0.003551278996163001	-0.1231233047726435	0.07596657325726086	0.02832963166767442	-0.0233017849866184	0.07253158002440981	-0.01033352860987322	0.303003724863792	0.08025094753172742	-0.3030037248637953	-0.08025094753168682	0.04200399091211643	-0.1522185309531783	-0.002319018579725656	-0.3413550508348843	-0.02279044750322524	-0.002325576641872067	0.1105210019234685	0.246168797130597	0.8342556374654068	0.5827873589816273	0.1035141404172762	-0.08207147949000915	0.004565000781310695	0.09521293315610913	-0.2584540114105874	-0.02136077724989405	-0.8294283280973129	1.367276582008984	-0.2777416354705738	-0.001480002093035483	-0.1889669950895158	-0.1861331396718177	0.64429007404567	-1.169634592185728	-0.1910940488947083	0.543240779348576	-0.05212634434049472	0.1282343491670354	0.8640007006172659	-6.875357793624819	0.4572519837307989	6.875357793624816	-0.4572519837308096	1.609721034249153	-0.355619590536961	-0.05752760547317182	-0.726083250933483	0.3098562297734455	0.2954139752565241	-1.30723029457401	0.9906414494074115	1.187041831813364	-0.5559347574765108	0.1088044556180136	0.4936064853024682	-0.1266578173143284	2.075640193259501	0.001020782014683924	0.0216724410588127	0.001018027830764172	0.02834371986464743	0.001003980816536048	0.004164091628311905	0.001007278173119013	0.005019282300996381	0.03222162116777809	0.06492114100479283	0.1327728140089083	0.142861466012471	0.1120051585508542	0.109734040132424	0.001036543143044468	0.007274910397302435	0.001016021388853113	0.0207677351986207	0.001102595319928258	0.1334717253927111	0.001106892953552024	0.05412752289255574	0.001030930890986705	0.01456779049395774	0.215543463434068	0.1801240432645913	0.277751452942741	0.2095694646032746	0.001001798933542254	0.005443311311278476	0.001011758951983387	0.01764106304840644	0.4895797618079344	0.481867677955083	0.001024713927574385	0.01928956616519997	0.3126236538233436	0.3217248727550687	0.001094676817832172	0.01081209968656739	0.001033496908591445	0.009300746189864744	0.001062365022454636	0.01058503291202884	0.1216373865969777	0.1548060196110983	0.1108951063502902	0.1382576575859829	0.01199394059321878	0.01461609146062801	0.001006592760097974	0.00907743052393385	0.08814396791672192	0.09742638209689777	0.008304532045099434	0.02583538124845013	0.001008652914616855	0.004635280804795328	0.001030830887572727	0.01788493413954794	0.2378384906701451	0.2587904935681865	0.05584478297052841	0.08969042848170386	0.001011172019043766	0.001299973262342335	0.001017736834506278	0.00821457538778465	0.04124394795914156	0.04121108598729801	0.6610721252211272	0.6727000815193005	0.001346942381850432	0.01280778064647927	0.001289243780793367	0.1861813408773619	0.001006831074241954	0.04470253462976238	0.001055987181299284	0.007113521368783755	0.001026558541386446	0.004380567551315096	0.001042252814445545	0.006133316676979728	0.00397727272784163	0.01344545924333157	0.009140816845204099	0.0168799529220065	0.001039935513867231	0.005470553882851763	0.001836637321570874	0.01752920201836661	0.08297828893080249	0.1308065515404481	0.1568188084578768	0.1796387914539864	0.1162815624696474	0.1357361622480059	0.1089893538548033	0.105799436049134	0.06958439249924543	0.09900451909272173	0.001580444867776569	0.1233628041450259	0.001260592703634216	0.04279794418823642	0.00108585760068832	0.01088449294261265	0.001510009275725445	0.01627665638919831	0.001442942917817922	0.01038396173106465	0.001017185346971052	0.01277510625521178	0.02445764782335755	0.0540308803877971	0.09412368247147088	0.1090241485315072	0.004777314015064065	0.02301217487131138	0.04230351542632813	0.04137578309199596	0.06570026833609185	0.08126427556374126	0.001281223593548832	0.01182105779071546	0.003044039896732611	0.00950681522075943	0.05247606609393302	0.0895273212101364	0.02966895233304975	0.07370561062142707	0.1158104624721388	0.1209253225474857	0.001236046404569576	0.02217185261976122	0.1428505572378789	0.1950675890024619	0.03091928734882102	0.04332460868497238	0.001078286760990976	0.01537080788804332	0.001063875730834152	0.01865019665482245	0.00117128190445203	0.02340181899595246	0.03329235882817856	0.06210452077992442	0.01070776330385607	0.01802099884531638	0.003180197203648174	0.01759997546884167	0.001013567233903296	0.006849742550256341	0.0852766659927353	0.07128038996384396	0.08939947694919854	0.1075845985332734	0.001194096664854035	0.1279035907808144	0.001139076164193145	0.05471999410572118	0.001051155508334815	0.007907936638134726	0.001019431009861587	0.004056617125348713	0.001034757108769351	0.006803641284288057	0.03232180837811924	0.01334967716033002	0.00057511656608658	0.03213346414742017	0.01144440114137115	-0.0004340354942583906	-0.006487296708342901	0.004727271284663632	0.001017242513444302	0.001014443179571639	0.001003521316973685	0.00100711380785415	0.04943763185234565	0.0916749063774997	0.0825996471324028	0.001035575123349939	0.001011566909107778	0.00110335890945883	0.001115289800708954	0.001033183984860446	0.3311653734422713	0.3853502015045766	0.001001763693908655	0.001016066830308975	0.5463945756849601	0.001023410845945851	0.3307332218931979	0.001008416686583737	0.001033507392692333	0.001056811614578109	0.09911395585880567	0.1061213262052745	0.005529089964999599	0.00100732526203077	0.1209720175703173	0.002725096248526237	0.001008572329936932	0.001022850973574063	0.2239995951165693	0.06605134126186245	0.001010968854960953	0.001016810405210466	0.1023932508759867	0.6971153379865452	0.0010600862281581	0.001376327090455399	0.001007241522402514	0.001031227522996989	0.001012815792293547	0.001023177809415714	0.001165878574561269	0.001690989901188002	0.001020408793186729	0.001156433550957528	0.08310976841095284	0.1750535979314131	0.1304508436952169	0.1324447166633483	0.06706746844334574	0.001560891833438609	0.001268201993025452	0.001087152016909712	0.001861459156558338	0.00110541493372909	0.001017635670108745	0.03073500754227866	0.100620313915784	0.001468629371119018	0.04298648590143598	0.08701761219001615	0.001206414803665603	0.001780913783282655	0.04392125151651542	0.02186025839007195	0.1236220359218127	0.001395706206520813	0.1585805615231615	0.03158000637781676	0.001077455013642556	0.001043898370224652	0.001120107141583702	0.03514857283077632	0.0097218807171122	0.001622420529440541	0.001011964160718916	0.08886961437012557	0.1058165794894308	0.001202137334559046	0.001158621101006178	0.001043836839339845	0.00101710900802886	0.001030093163522085	0.02841030016574094	0.01466746140753566	0.001099162475725098	0.03344676922435699	0.008151741968541921	0.001479768237574974	-0.006600832608782432	0.006587290423997093	-3.568702053799246	-0.5941800643517909	0.07437956808016394	0.08572197093713772	0.01821507618117235	-0.01233696209544983	0.8017584911830826	-1.031061305645668	-1.018947508458564	-0.001651211890824001	-0.0194089513064048	0.2379310964879735	0.02717070038528109	0.00953581529710182	3.632572000326424	3.085279294752662	-0.002498305256954936	-0.04784009093393424	1.276981400501247	0.01366306060608455	0.6518608713027828	0.0259872268273151	0.02994412898074927	0.0167914412268556	-0.4977505642941246	0.2430355683173811	-0.3168307127052028	-0.009440863159806167	1.340546303723953	-0.3502694556050969	-0.02053099893868482	-0.001599356507054845	-0.08761504073516144	0.5145462600710592	-0.004167041560889995	-0.009084341424167489	2.236876764690047	1.200846593147286	-0.06319540831598601	-0.0317199194380496	0.07047904308803798	0.003147227375262428	0.003002024244233555	0.002757116819237296	-0.1606324091295511	-0.4440253570478637	0.01091782832110458	0.06851941984524955	-0.1959701915021696	1.230660701502507	0.947725856466211	1.03580987278179	-0.06567976879317178	-0.01534660170317259	-0.04440854166832421	-0.02574441221831375	0.1256192765587466	0.01726485086269101	0.001272854192427374	0.2867232146226253	0.1759251806034437	-0.1961558887103909	0.01437871524624914	1.069321782863371	0.02412162183878024	-0.06555244266003052	-0.3040855894128394	-0.4317153352609043	0.8073854939037168	0.002470849674303342	1.333701558129625	0.04244100752992915	0.0352417054081996	-0.003560081655406763	-0.2476351913437586	0.1082651716559655	-0.07761146223340586	-0.05506724087634212	-0.04168229960926258	0.0146317470153072	1.339344748593153	-0.1837535594171654	0.09238280517059007	-0.1000153959121467	-0.05109608015388811	-0.07713593997886195	-8.719618620809166e-13	-1.574428646724307e-15
0.4	-0.04601409752462722	-0.03257508345062003	-0.03466358848204405	0.7378622409955427	0.9174881403636995	0.007074844510002758	0.4935584620821607	0.002659016633975043	0.009937972156196644	-0.1343521896910553	0.07350537053887077	0.03323576080317314	-0.02346913954258447	0.07317309153844223	-0.001292518697236159	0.2380738239679766	0.08549764368959203	-0.2380738239679774	-0.08549764368956608	0.05761963071048164	-0.1554649624936169	-0.002946037062967306	-0.3485938316291319	-0.02003834583942092	0.0005049539370849267	0.09875919365496524	0.2555653018502863	0.8463657437346233	0.5777774230269357	0.1076136693944967	-0.07579096782255124	0.003240050824005295	0.118045701645348	-0.2898500912208983	0.04887024127568826	-0.9087588033822394	1.387171867137124	-0.2818998912878962	0.01457139324782948	-0.1466595716791513	-0.2835609767902505	0.6296411239418196	-1.080085209414231	-0.3024171464920807	0.4342669785902533	0.01644859906782023	-0.001641548361670983	0.943459991432596	-6.06654837600551	0.5875088466974412	6.06654837600551	-0.5875088466974411	1.508793325178981	-0.2933580589723706	-0.06934129443477324	-0.7257447069629273	0.2389763329707351	0.2698152795093007	-0.9292283032786721	0.8759077108693882	1.240840197804972	-0.4336662411900826	0.7826012823943808	0.7630497303643778	-0.1559056702963858	2.501887226972013	0.00101878246658113	0.02221305168659901	0.001016131029511471	0.02922196898037882	0.001003697768627216	0.004247646569041308	0.001007219159484872	0.004909698373534185	0.04483971815589383	0.07469958644078488	0.1079846316616308	0.1288778311245534	0.09435330585829968	0.0977369643109747	0.001036661650189827	0.007255670076543201	0.001013605980843397	0.02060941555737829	0.001103620996689824	0.1360951733209552	0.00111378780455098	0.05437363903527587	0.001032868060532438	0.01465316103500733	0.2690022473623603	0.2167394136214359	0.3235541228086486	0.2399965017517329	0.001001777544151752	0.005374936587227482	0.001015093360049114	0.01728012774771607	0.5086625407674058	0.4918061891112762	0.001024072706738748	0.01939843676941823	0.3199687271789396	0.328346568195147	0.001053055252984199	0.01111499483720529	0.001033612299889542	0.009584203487895305	0.001059079941597155	0.01072095040747673	0.107881920694345	0.1465139286500447	0.1076288067434122	0.1396132609761919	0.007761082022842412	0.01141025410276368	0.001007146985591266	0.008925744671948498	0.1079050415003455	0.1124616907171373	0.005208602222902647	0.02285909935845041	0.001008632613780464	0.004746359409859343	0.001026405693259089	0.01789650440330983	0.2295844970089056	0.2552833772227097	0.06231202198719026	0.09528063068347759	0.001011146044581301	0.001261365188871284	0.001017267886025471	0.008127353126418097	0.08502927305991807	0.06764309378743361	0.6717664016945715	0.6826628609796104	0.001204052705952611	0.01229184067798758	0.001359530104805343	0.185468209040583	0.00100713564760329	0.04539764355734265	0.001040215173905819	0.007206738292225727	0.001018426145636323	0.004448490042471898	0.001030229906144199	0.006207566346642518	0.002630184125939918	0.01233048126076336	0.005584006748305918	0.01372784982041543	0.001030386248804456	0.005533576129271406	0.001518192795809184	0.01841605449827078	0.08456437401738619	0.1304616763654949	0.166224036715506	0.1908058091336714	0.1243759146651191	0.1435330052990276	0.120997934937056	0.1156810920208297	0.06735045699424649	0.09724544434314414	0.001570271111638661	0.1232107198431938	0.001266103737816632	0.04225802748688905	0.001086530708259174	0.01065619037131093	0.001903558480918562	0.01794163697014497	0.001302991991850704	0.01091057570373612	0.001017063971180564	0.01276516142942199	0.02748893166336696	0.05604714363439275	0.09697372696799976	0.1100388241405389	0.003224063648547919	0.02179155211270582	0.04336500241040279	0.04208229617915636	0.07612163875368215	0.08957045160737709	0.001224940262410372	0.01213495477398603	0.002460258369742191	0.009073447331970566	0.04790548935879402	0.08855224679460973	0.02607014708883281	0.07151020423981666	0.1206483238764143	0.1278333535641608	0.001368974796064258	0.02217293261680873	0.1519177602078258	0.2089226322839506	0.03141994100849357	0.04382287078236336	0.001076823889863136	0.0157945743126062	0.001052855847158944	0.01866693245692357	0.001129771522214897	0.02122374970143311	0.03502657248951017	0.06376799728234164	0.01146909237351787	0.01889173320475605	0.002464550143291296	0.01738436330960069	0.001012513220410357	0.006705530855092586	0.08735334788086313	0.07150502573363952	0.09735636581151534	0.1164183314999606	0.001198587077956783	0.1256217712108335	0.001152019246165251	0.05564166716271813	0.001044245293530085	0.007065804890202217	0.001017121050319681	0.003663164848893691	0.001030292321077206	0.006155843007957285	0.02793807224539282	0.01457330398564084	0.001020729691187201	0.03338874879242366	0.008072181646862259	0.001465495942013165	-0.006610930331274283	0.007090936420496576	0.001016172110227513	0.001013816950754753	0.00100329862593234	0.001007184896147382	0.06810363818507376	0.0547069446481204	0.05841252667634442	0.001037657405458397	0.001010580515511814	0.001105711818658866	0.001125512355525152	0.00103623686959036	0.3953037360298916	0.4367368484837488	0.001001747750486084	0.001020584777209173	0.558297425966509	0.001023355569683062	0.3380052706385309	0.001007696865346057	0.001033901319558546	0.00105460363237306	0.07860989562850089	0.1003478815608643	0.001254854117930724	0.001008047950176685	0.1473345387729098	0.001136392723517927	0.001008637993843414	0.001020733184459632	0.2068766838002965	0.07408418291697885	0.001011224374632211	0.001016724470000464	0.1710332556895504	0.6992026186423828	0.001041567183769018	0.001478092295370997	0.001007625127683774	0.00101736654843189	0.001007343275585485	0.001012956894210957	0.001163543646954141	0.00166411731944282	0.001019792329818658	0.0011847880366006	0.08954616699578065	0.1864363257697128	0.1410805771011142	0.1435109434545735	0.06237450743888139	0.001558056791223694	0.001274839773026407	0.001087336228586244	0.002665777731117942	0.001184250115393116	0.00101643055157935	0.03128179052787823	0.101272578221406	0.001576125071187884	0.0459309916545334	0.09226303663647045	0.001133649843760407	0.001857456538445921	0.04086160040835039	0.02184470788899081	0.1310953329244447	0.001596779455439455	0.1721622662903199	0.03233705253679665	0.001073658378684832	0.001038803060978696	0.001059615815865584	0.03855879254086034	0.01421439321163756	0.001732391346557841	0.001010949704613634	0.09124968843517069	0.1106026761374359	0.001204388636135199	0.001171330668810955	0.001031714328153109	0.001012843763583862	0.00102215013409451	0.02331822215249225	0.01574985210000438	0.001427126424018857	0.03461502322146031	0.004660181991513251	0.003357891230503792	-0.006739612815451649	0.009706424554579474	-3.514428200575762	-0.5580079531679315	0.01034370057461315	0.08879408168108087	-0.0122140595386607	-0.008348305052721454	1.123441601778462	-1.825979968620901	-1.399643597128837	-0.003096005925158472	-0.01400725601961814	0.2878703741895012	0.02189452354661862	0.007369326781431649	3.669373532924104	2.980415213681983	-0.015448033367735	-0.009261062107062179	0.7100067231689458	0.004758089135449816	0.6849592331244381	0.0318197967216543	0.02449126811784877	0.006234800573599556	-1.182218840550071	0.02211629249183162	-0.3262542211647192	-0.02146938650791551	1.670003251120488	-0.2626775345611094	0.07537372685731936	0.005454812148454447	-0.6302987788028037	0.595686440822077	-0.003285214970296895	-0.008236978551966676	2.967028838229147	0.790445029869265	-0.03674878200481393	-0.1121720213982654	0.07253678374383965	0.02158496489346253	0.01438182792560809	0.01654678570491145	-0.07335323371371316	-0.2069683929526976	-0.004218183139270229	0.1104849369181812	0.112018122325441	0.9029751488336232	0.5151547397407817	0.9537765196474886	-0.2874155267083106	-0.0155243546863198	-0.06209945475974051	-0.01651278727756777	0.2161796921851418	0.09710182041239095	-0.00592567177273636	0.1333521188086398	0.02731073815335488	-0.06347763437514665	0.1213051317177695	0.6136687627501575	0.04568754033487719	-0.02701226029794664	0.1292922684840591	0.02818915867889481	0.4761819452075586	-0.002326822112166483	1.436658753138254	0.0562722041523638	0.05467636433484329	0.01131494802418294	-0.1890338201248841	0.2144166434446284	0.2271654770296135	0.001962996927852523	0.02189611228313148	0.03720861636153277	0.2713169552705386	-0.2715205835900081	0.09483357828401348	-0.06981957340207551	-0.02940807514893811	-0.05351351595333265	-5.36128064852067e-13	-1.387815279699728e-15
0.41	-0.04892738601287432	-0.03176010655200596	-0.04407301705451868	0.7518409552481975	0.9146842415105165	0.007292806306416968	0.4922137460155587	-0.0005902853138422496	0.01646841427162539	-0.1449467813746558	0.06992625815531166	0.03687570513353009	-0.02309009691410089	0.07253086975894833	0.00848233103536278	0.1814465279456781	0.09183921401638505	-0.1814465279456832	-0.09183921401630898	0.07211181425483067	-0.1581052595256335	-0.003717772781363634	-0.3559280421632994	-0.0180197509666557	0.00307586552893231	0.09408384059551912	0.2636747396613592	0.8591213926456504	0.5743253845324329	0.1187394436376123	-0.06670448072469765	0.001922626863254145	0.1451067586963056	-0.2877357079983553	0.1099155165816401	-0.9659805563135917	1.408563636248191	-0.2775917162476788	0.02816004597669253	-0.1238961304608777	-0.3634013165626902	0.6978412591262595	-1.046725804103982	-0.4095499496793171	0.284609256253008	0.05457887481902077	-0.1215709513849487	1.004942555720342	-5.263803551730046	0.6753456008211265	5.263803551730042	-0.6753456008211168	1.391995312949706	-0.2355822613139027	-0.08405328385763741	-0.7353750578182513	0.1663885082057282	0.2465178953905892	-0.09410033830345874	0.7395978034375447	1.299429998922391	-0.2658534574233076	1.337914031188592	1.05528043224702	-0.09609660884688066	2.903623210553048	0.00101756781478078	0.02282911074182284	0.001015186109464046	0.03020372490769811	0.001003490187533595	0.00434261054379588	0.001007298894900867	0.004799007138474646	0.06023945614923883	0.08681792603210493	0.07953376779522907	0.1067994994339379	0.0724386153493984	0.08150434447032326	0.001037903254011488	0.007251414215086878	0.001012120870330843	0.02052628500293316	0.001106111938291617	0.1392164547422588	0.001128531465822195	0.05455598829861956	0.001036846494702734	0.01471474243017803	0.319259036205564	0.2529519595058286	0.3662232994840506	0.2689473030376188	0.001001766379364974	0.005289725632971733	0.001019995443951136	0.01684441461320975	0.5223278352979277	0.4948771105189143	0.001024070514816719	0.01952170429079892	0.3271524718403436	0.3355385361243062	0.001031092285836012	0.01150304000336195	0.001034229691087626	0.009862802110759059	0.001057008764527063	0.01087697251294003	0.09264102610196662	0.1334975396987271	0.1065969402950689	0.1401331410403954	0.004605157683753194	0.008977851601027547	0.001007964369679859	0.008620033786185652	0.1292364835207354	0.1296065384812659	0.003608634719829045	0.02136232938423462	0.001008773956449202	0.004830183203979376	0.001023642999701002	0.01792180343342314	0.2182121088927663	0.2467206843135267	0.06919343612520716	0.1012702770927225	0.001011406744422119	0.001218851609128644	0.001017164691020692	0.008040943279550008	0.1323348594436408	0.09810157181094835	0.6791571418551967	0.6887828129356853	0.001121006569099955	0.01189092397873844	0.003098758478031791	0.1842423845253721	0.001007558096531426	0.04593326838886012	0.001028195473177175	0.007309689714361814	0.001012645147779169	0.004519496793220207	0.001021150531323036	0.006288691957625292	0.001917056483181624	0.01181301014480841	0.003872354465352256	0.0122854754366141	0.00102479189196077	0.005602144247709297	0.003877522954505604	0.02229281725821894	0.08897503224734535	0.1329452883259027	0.1751041855070391	0.1961856364827301	0.1313363558618621	0.1450851107837159	0.1305777063718833	0.1235279545158171	0.06267422869360094	0.09288300694879628	0.001561810814761813	0.1230727881777674	0.00126160048107152	0.0416806357821442	0.001083914341183383	0.01056977598639439	0.005767133062060795	0.0236103165385194	0.00449937857949264	0.01520774517055673	0.001016289505243678	0.01275755730483303	0.0294617912352625	0.0570316758287203	0.09849670704138747	0.1093858428510071	0.002440044727234925	0.02139938882603979	0.04542892423313878	0.04361233192917108	0.0785053158469413	0.09099582161089084	0.001789491797688597	0.01318361354823831	0.002109502749369286	0.008848509945134538	0.04582716276560921	0.09053295671534518	0.02452269404181692	0.07251026709477251	0.1262924903166625	0.1306032800046076	0.002329930001788993	0.02280569222521408	0.1627845800688216	0.223221792430975	0.03158147224174874	0.04400313183153969	0.001073777098980904	0.01632784860866231	0.001045811841022559	0.01868967696190402	0.001090974295445156	0.01954268069649981	0.03789371096317831	0.06653142917637772	0.01546997189690434	0.02296467978227095	0.002880923864016902	0.01834252614475145	0.001011303153771147	0.007027838246162431	0.08837198234325962	0.07172470930820554	0.1040045125441679	0.1152145208928151	0.001192350494247294	0.1228417815959911	0.001156555504207996	0.05660212185576936	0.001036291895552474	0.006456410671964937	0.001014356383335294	0.003423851643824936	0.001025078356421987	0.005688295028378779	0.02370349576111046	0.01521340771912088	0.00138968520328146	0.0327412930782217	0.007098019554959449	0.003442019043060977	-0.006610599497464748	0.008768758737520334	0.001016415008461527	0.001014529090979825	0.001003253464126787	0.001007548535315569	0.08870557658702527	0.02787929737821623	0.02978580929761994	0.001040496910317629	0.001010570877100434	0.001111237874320932	0.001159423947204218	0.001045006487774	0.4343519580330383	0.4677345233181592	0.001001760691521448	0.001028915095872107	0.5501860380957051	0.001024671209627874	0.3447117306058701	0.00100868562278233	0.001035693778545096	0.001055063811022563	0.06501580801897747	0.1092774041385535	0.001254195047436507	0.00100946401743917	0.1714343968771046	0.002584495074628021	0.001009160542290142	0.001020796915784092	0.1903186993370328	0.08133777916418303	0.001012061910008234	0.001017338889443285	0.2238061909977727	0.6957901782713478	0.001028574652956155	0.007828308894250414	0.00100831299351228	0.001014262966564388	0.001006024135640656	0.001010638462903279	0.001177761494508448	0.002404387674408951	0.00101827321402498	0.01071976103287965	0.09959204773252157	0.1920812874758427	0.1421623028382474	0.145761292373296	0.05183476229262009	0.001548699040008746	0.001241737792005892	0.001075990995891351	0.01590165474759889	0.0134936090547839	0.001014682207174224	0.0320884445918708	0.1000309434378606	0.001654146364476576	0.04960490200174867	0.07238604301251358	0.003431187395911575	0.00164565178575737	0.04539791758756214	0.02355622516947438	0.1376431006952105	0.004802838199455822	0.1866926556720993	0.03128174754929144	0.001068022523775582	0.001038206793905271	0.001042939703699858	0.0435647635163372	0.0245918002013523	0.004657715835606187	0.001009277375262501	0.08845011252375835	0.1156098987489727	0.001170174212944918	0.001152773656977753	0.001024882905536289	0.001010324526208416	0.001017538017601552	0.01977713816372284	0.01542435594789481	0.001728687738785933	0.03059485324942889	0.008074127513813895	0.00548584439415435	-0.006507058009265777	0.009696448400896708	-3.394039380239772	-0.5433019785954573	0.08955719890109488	0.1060436478578981	0.02058074820470097	-0.01269304130548505	1.297187413354363	-2.543266584110556	-1.861522725215446	0.001201610718308763	-0.004366464460311367	0.3357228009298806	0.01435737224469623	0.004801657413244496	3.542649888795156	2.789982958570729	-0.00556059108328356	-0.06325587365572623	-0.07109282716427358	0.01650263262201606	0.7536965683098346	0.04308651055848078	0.02859819818085164	0.02070428330756635	-1.386007632112514	0.1198234074927902	-0.1709889116581369	-0.03985950394704502	1.752862848668064	-0.05522858483562598	-0.02722645459410022	0.001164342095349061	-1.059651546753042	0.6031274024047391	-0.004905900442197064	-0.008901185335200186	3.088745991285226	0.4476609434034554	-0.03948755923568563	-0.1378462708710894	0.03721173808034798	0.004525195629145976	0.003300575939897119	0.003844588054603709	-0.03238589170698106	-0.08505912867385826	0.01255413446388371	0.6222929868947719	0.3705879366746843	0.2669688954689714	-0.08873329364883903	0.6360912874167841	-0.5822407156146309	-0.01019209391402896	-0.0517630336134882	-0.002781057603457156	0.8631886183555334	0.7134474563552916	0.002075232625681769	0.0657752389291261	-0.1584809826708634	-0.01651923227469521	0.1818689518774872	-0.3100253635353601	0.1632814582283422	-0.01867354405310783	0.2378133643650153	0.1467439187673351	0.1671902194721481	0.1237335459164037	1.414612718887704	-0.01543005630539089	0.05822571332455761	-0.00227640888961447	-0.1477038319764558	0.3310326739184735	0.5679745986243202	0.1740905310368797	0.03441134241682477	-0.002975705248988488	-0.3330910268755929	-0.27383966088391	0.1039638694911412	-0.05210143466524638	-0.01863926214546416	-0.04000284424223455	-1.973956427521805e-13	-6.25007169671489e-15
0.42	-0.05166737371611099	-0.03046096555728051	-0.05384027251278378	0.7660333667775377	0.9119620692994143	0.007620827029253202	0.4910482896965762	-0.004551047772639009	0.0243226765384411	-0.1554445593091059	0.06539147915553035	0.03874569330346076	-0.02247318308453982	0.07084630963378112	0.01867498442954724	0.1326998984678332	0.0988953633492928	-0.1326998984678339	-0.09889536334925973	0.08550657555464722	-0.1601942259976528	-0.00460805143241357	-0.3631868859444508	-0.01667765834285437	0.005478328975502004	0.09511202629504736	0.2702296169611363	0.8721371520034964	0.5722781138842138	0.132279159317544	-0.05466470431698148	0.001547768907201696	0.1759841464030597	-0.2551899341988891	0.1457030604935929	-0.9803241805463581	1.429911322474238	-0.2655545628926392	0.03658317853223863	-0.110807622158131	-0.4258530789862976	0.894405154217051	-1.060722459567055	-0.4935504697344839	0.08027574650770719	0.06402283906694653	-0.2101092174944887	1.027020723733782	-4.490415067114774	0.7304246479212312	4.490415067114774	-0.7304246479212305	1.28930887627228	-0.1830919469724195	-0.09304988096531264	-0.7106713563598933	0.1036758831771332	0.2361256504536206	0.2114794485153858	0.5649956086285596	1.292862287168978	-0.1527126719332494	1.265389569760067	1.353707592329751	0.03260753064334775	3.26515335813325	0.001017082284010595	0.02353797743365967	0.001015070117884471	0.03131257281946643	0.00100336385698265	0.004446739407217916	0.001007520652775789	0.004677775560417728	0.07756637909645261	0.1005825566452671	0.0505304050016221	0.07894089515015314	0.04669320085048292	0.06021366272238345	0.001039944153604029	0.007258837831416572	0.001011373852455163	0.02048713407578507	0.001110120880466902	0.1427963671567806	0.001152860881322962	0.05465642734261264	0.001043221525136844	0.01474628828645077	0.363951203129651	0.2869826962941565	0.4039727148011082	0.2954009192246527	0.001001767273621509	0.005184396093591572	0.001026612394997003	0.01630752409744735	0.5293465789073353	0.490878924857536	0.001024727544863651	0.01966063377173554	0.3341399025237396	0.343425743873352	0.001020609598522714	0.01192267053071937	0.001035434876201578	0.01010356228609505	0.001056203766031876	0.01104972932955536	0.07776984201734219	0.119494802359794	0.1097352727453579	0.1427690028688801	0.003001137771838372	0.007775223219915938	0.001009081242223245	0.008124820326925618	0.1510917970093762	0.1473968786297545	0.003521320637630521	0.02138348516940964	0.001009105996490683	0.004829480587719327	0.001022294177318669	0.01795097824261451	0.2047861626458193	0.2345421114132584	0.07616499569580233	0.1073608699590791	0.001011956002956053	0.001169479190751615	0.001017420474803564	0.007952205529395058	0.1789888155657358	0.1286995981094473	0.6834068400304807	0.6918983914888864	0.001072985867792397	0.01158102946554023	0.007118236110604918	0.1826142158385805	0.00100811331937992	0.04619434942912827	0.0010206356352102	0.007407639726687265	0.00100909611216647	0.004584122635570361	0.001015453086113349	0.006367783138970354	0.001566337105413586	0.01163786538211845	0.003375817450202173	0.0119556143497218	0.0010212360497768	0.005677105370746914	0.009770635480121413	0.03001042167272577	0.09576884067046133	0.1375911084372825	0.1826559904052389	0.1980247585328693	0.1358559358841234	0.144078346409133	0.1370752640383817	0.1288128239304074	0.0553117394719594	0.08565725476160854	0.001552901907030918	0.1230442756546045	0.001242797456181703	0.04125508386614825	0.001076931969071027	0.0105603498613197	0.01420149548647425	0.03411805727456889	0.01216299699444943	0.02420183249889959	0.001015027864153848	0.01276007379705402	0.03087541161320718	0.05740706679018415	0.09884259042427175	0.1068577247548922	0.002085095150036336	0.02142988328107389	0.04822632947218473	0.045663013888422	0.07107393810301646	0.083741332306944	0.003217511324266016	0.01538532881281283	0.001827895940768671	0.008686009911243901	0.04678953651192331	0.09272778705594593	0.02453111725200958	0.07394349274426178	0.1322622705390674	0.1329648954854064	0.004406460073212363	0.02454469957772653	0.1749312290962378	0.2370436755141229	0.03116756550706787	0.04361006841566271	0.001069435274092346	0.0170840329480704	0.00104199301332188	0.01871119710811882	0.001063238819560765	0.01825919603957517	0.04174218585396725	0.07024390953152307	0.02251909460201265	0.02986224038034198	0.004544992732552252	0.02055459314914829	0.001009861839244233	0.007230677233140241	0.08774234081493583	0.07125143555268464	0.1099026712732362	0.1133362719589243	0.001172122644750653	0.1203577315631561	0.001149542603418352	0.05785507473579708	0.001028899615189076	0.006022932908488608	0.001011714476116656	0.003286685680386349	0.00102016540427001	0.005355650837511121	0.01993124760717022	0.01520977819554153	0.001713711250490999	0.02984536119213346	0.009049262539192481	0.00551949551917718	-0.00645545268207104	0.009321382074073056	0.001016657906697259	0.001015241231205735	0.001003208302323348	0.001007912174484311	0.109307514988978	0.001051650108314072	0.001159091918895989	0.001043336415174469	0.001010561238687954	0.00111676392998294	0.001193335538882673	0.001053776105956085	0.4734001800361849	0.4987321981525695	0.001001773632551314	0.001037245414524531	0.5420746502249005	0.0010259868495727	0.3514181905732099	0.00100967438020834	0.001037486237532647	0.001055523989672602	0.05142172040945599	0.118206926716244	0.001253535976944032	0.001010880084699818	0.1955342549812994	0.004032597425729079	0.001009683090738012	0.001020860647101012	0.1737607148737694	0.08859137541138649	0.001012899445384334	0.001017953308886485	0.2765791263059949	0.692377737900313	0.001015582122142444	0.01417852549312784	0.001009000859340055	0.001011159384697122	0.001004704995697491	0.00100832003159592	0.001191979342065277	0.003144658029376191	0.001016754098231194	0.02025473402916114	0.1096379284692646	0.1977262491819727	0.1432440285753804	0.1480116412920203	0.04129501714636747	0.001539341288793773	0.001208635810985782	0.001064645763196984	0.02913753176408235	0.02580296799417645	0.001012933862772854	0.03289509865585755	0.09878930865430653	0.001732167657767497	0.05327881234896382	0.05250904938855423	0.00572872494806516	0.001433847033069427	0.0499342347667728	0.0252677424499578	0.1441908684659758	0.008008896943481943	0.2012230450538792	0.03022644256178567	0.001062386668876447	0.001037610526832557	0.001026263591534495	0.0485707344918159	0.0349692071910631	0.007583040324653084	0.001007605045909257	0.08565053661234542	0.1206171213605106	0.001135959789755344	0.001134216645152007	0.001018051482919039	0.001007805288831111	0.001012925901107705	0.01623605417495337	0.01509885979578557	0.002030249053553104	0.02657468327739755	0.01148807303611457	0.007613797557804802	-0.006274503203079936	0.009686472247213697	-3.229679821736504	-0.541012657291002	0.02890522793944763	0.1142124786143566	-0.01038108182712789	-0.01045637366038326	1.452699806149612	-2.982034487256576	-2.411255978586925	-0.0007601104876478841	-0.005211330618221204	0.3795965728389489	0.005512479675009525	0.001362218997549806	3.233011713712936	2.480978193913991	-0.01947175038980177	-0.0294965383535132	-0.7038146906374355	0.007890481071955925	0.8240071970935426	0.03813686909725943	0.01692357861901138	0.009581742819964377	-1.379488518074993	0.4453126453457085	-0.08029939705669509	-0.05936990121109276	1.799101727992422	0.04090761718750046	0.05846844487711661	0.006229971262035882	-1.353474777019865	0.6158757322384362	-0.004656982696755391	-0.008702559214136834	2.994938493233369	0.1895703492933317	-0.01854434478568795	-0.1926408557209344	0.01762802547069959	0.02058468292811296	0.01310564624386763	0.01613989977458481	-0.00488796304853277	0.01553426644559333	-0.002939582271675345	0.8786532678434302	0.5444597525115398	0.1948340890490722	0.003380767886082334	0.4413779035587242	-0.8600784852924412	0.006359473765552463	-0.03173149700797789	-0.001115135305197214	1.183991925719396	1.036485392714079	-0.003901548440414311	0.01152387220502818	-0.3477166231699577	0.02105391398654933	0.2254343735490004	-1.122303098745667	0.276298838401247	-0.01452478970694379	0.1721163524560577	0.1148217175832195	0.3945197532772817	0.2189227267238097	1.341203340362838	-0.0583926889469161	0.09925837300906991	0.01107008289330329	-0.1095169505271599	0.4042263356346788	0.7920882811512342	0.2527438307897016	-0.001997568536258408	-0.1013828496608499	0.1364292899204391	-0.2123326671756471	0.1533332156789184	-0.03463628245054425	-0.008978626821190338	-0.02653275821117807	1.542195565523125e-13	-3.355174937612844e-14
0.43	-0.05395880154139247	-0.02903249572515304	-0.06349333382868019	0.7804362972984514	0.9093935804395817	0.008002658719136187	0.4900395071963154	-0.00915296852761535	0.03476934858567066	-0.1662704598828577	0.06025949181912116	0.03833914021396238	-0.02188206563465856	0.06855686987411526	0.02884635369572481	0.09164581900899373	0.1063719191012408	-0.09164581900899534	-0.1063719191011793	0.09799092567749706	-0.1617994438082527	-0.005552852866370413	-0.3699424936600819	-0.01587393295610469	0.007846567590260752	0.09570061111267616	0.274701617520804	0.8846510336336895	0.5708907718096888	0.1422328169197537	-0.03976155768494113	0.002162248813770054	0.2104061235903892	-0.2059714243249499	0.1337983357181611	-0.9447433304242632	1.450966561357186	-0.2477659740669121	0.03894928951546703	-0.0832833609407395	-0.4952798078209319	1.185824093255849	-1.100673118953725	-0.5254261081525503	-0.162003954532444	0.0587172389187138	-0.2392046940080581	1.002178065821467	-3.712403541964254	0.7675602631487662	3.712403541964251	-0.7675602631487348	1.206645113137689	-0.1395085286947258	-0.09636354049474434	-0.6348118240808412	0.06032118355165256	0.2384701365175606	-0.05169855776973629	0.3233343400529377	1.199990234782969	-0.1399881591840651	0.7415290074775049	1.617895854384885	0.07600955181175993	3.619351195628424	0.001016946376374521	0.02430858956872371	0.001015377030412941	0.03253521759325899	0.001003273969233535	0.004539981378666149	0.001007722981494305	0.004546354459488867	0.09360773275745181	0.1138898954289258	0.02794637783979086	0.05253137181119871	0.02579253499414256	0.0384617220691474	0.001215942333014472	0.007410263525652409	0.001010899151768029	0.02045089528012862	0.001117131670241149	0.1468152398396024	0.001181417328534475	0.05467003350841895	0.001088249883808007	0.01477698509724238	0.401317730635441	0.3168278941186981	0.4351181407902558	0.3179377379979333	0.001001764758288207	0.005060114467369346	0.001032042480053509	0.01570745755884798	0.5318324367454984	0.4839843606502996	0.00102555288497295	0.01980159428554477	0.3415423185364817	0.3522871262009654	0.001015395064459388	0.01230752816533107	0.001036857091308057	0.01026576217460713	0.001055836796191252	0.01122090210644026	0.06612120225493849	0.10757239835187	0.1199973516696421	0.1498372275100852	0.002127895564998365	0.007191391850995053	0.001010327063877385	0.007465928199075976	0.1709476303197428	0.164576484658513	0.004394302331866232	0.02236386387831759	0.001009540705577499	0.004744623629859146	0.00102124475387207	0.0179759310764793	0.1932617638901825	0.2212274005198273	0.08272355044533239	0.1131535905706611	0.001012479878830446	0.001113789028678384	0.001017651641975151	0.007858072063380815	0.2200470297816131	0.1568784559269838	0.685469028725439	0.6932123060478377	0.001044295841199236	0.01140708052515443	0.01316266363535062	0.1805276441491583	0.001008673467104341	0.04608924320654587	0.001015813282940219	0.007514475240517638	0.001006862535905004	0.004652672459559934	0.00101182171147118	0.006452734462081789	0.001382119490716895	0.01163136181506625	0.005195953247539899	0.01372875203398326	0.001019292453372999	0.005767406268741315	0.01633188322783845	0.03818768862729232	0.1012998429100413	0.1408722354677297	0.1891266908774702	0.2017212141995663	0.140057804506234	0.1469817987081283	0.1424400723987977	0.1333641789880732	0.04461760378035676	0.07527618740152053	0.00154469423504896	0.1231147732765997	0.001220488527098993	0.04101733653860083	0.001069506620933509	0.01054876154236324	0.02065178510981803	0.04263706503489671	0.01748283517418572	0.03125515621438769	0.001014015743431815	0.0127792700407883	0.02784380520842606	0.05428583076222786	0.09157197525833551	0.09779230684431381	0.002407861464349954	0.02212824496222227	0.05011067016662935	0.0470194857630876	0.05998105857689887	0.07285171660374513	0.008266263351124492	0.02191198551693555	0.002404218080431678	0.009287106262376324	0.04901319293061384	0.09347547406067509	0.02604974292708071	0.07493619753219305	0.1399004850340372	0.1390269487366735	0.008350403890206201	0.02798373968232107	0.1857263975305467	0.2477308081850097	0.02997358075936884	0.04249192790875569	0.001063958537000426	0.01815648578126266	0.00103849100859288	0.01872797573277871	0.001044283076177513	0.01732032101652473	0.04516663927289687	0.07349711256725353	0.02844353925406456	0.03601578661029497	0.006237899824952886	0.02268227145946346	0.001008646745845954	0.007107702066239156	0.08449132221555208	0.06933331867515787	0.1158789186621375	0.1189311256459116	0.001150681342605961	0.1185862880600173	0.001184159617742762	0.05968368022409852	0.001023093098311031	0.005747856777985207	0.001009653899023341	0.003234513356220637	0.001016314060082674	0.005142203149892715	0.01565923176386021	0.01451181754277671	0.001992825996507854	0.02615358098632805	0.01131546840961675	0.007668414860014016	-0.006357197396455321	0.008798894366353342	0.001016929330654513	0.001016081588064882	0.001003156838575229	0.001007951623761067	0.1201938865448818	0.001036919578284579	0.001112655436309628	0.001700277507250967	0.001010273043751041	0.001130917457685819	0.001226229225753602	0.001203946753326567	0.4861862021608478	0.5066532658793901	0.001001752417582466	0.001038073490435696	0.53365530726341	0.001026771467899976	0.3612317522114888	0.001010216636251298	0.001039057443052356	0.001055396305629426	0.0505191174778353	0.1492634535048193	0.001179868274843433	0.00101225266220555	0.2083670546645827	0.006396946250163365	0.001010255407839785	0.001019553494266364	0.1735241145735959	0.09384100099617927	0.001013131381601624	0.001017840542510904	0.3004750805243011	0.6889414748644098	0.001013459630380273	0.02432348172848404	0.001009472628680906	0.001010485754408948	0.001004396823061257	0.001007807638470317	0.001188442004705403	0.01047423010094212	0.001017705886304157	0.02617361785704259	0.1083945538451484	0.2017480793520134	0.1492180903188016	0.1528728039871824	0.02319539543494332	0.001533422900868293	0.001187620931585431	0.001059350188088845	0.02654630330423058	0.02111860656650912	0.001012986561046374	0.0170788392848562	0.06655499723819422	0.003602676687509077	0.05165450598522265	0.04003205298653623	0.02030195714336829	0.00433725164951276	0.05323971304055067	0.0299011491172272	0.1577761084421837	0.01637718837615207	0.2054066408643368	0.0272096988071499	0.001054764181859143	0.001032507108903505	0.001023104740565876	0.04986351702486579	0.03528368529347891	0.008403647630799401	0.001007193649887766	0.07531110049941023	0.1278111677549373	0.001121920172856938	0.001292964202878683	0.001016202429994962	0.001007259134843947	0.001011781197454337	0.01092575799167612	0.01334422308760554	0.002242002296888665	0.02212491894766666	0.01344359057884308	0.00986102804261795	-0.006325097465539948	0.00756634435394552	-3.053704042094296	-0.5506913889378159	0.1019588681554289	0.1278865899571206	0.01887931626815701	-0.01469826032286066	1.21601985770275	-2.204686100334105	-1.842719346490964	0.02765839414427546	-0.002590949196603371	0.424191561383255	-0.002542201421636239	0.004584920542310858	2.707821257659891	2.004570467244191	-0.008948575377053179	-0.07620862578109218	-0.6690138222596715	0.01694678615391733	0.9373894575243291	0.03779801131511028	0.01375841147396161	0.02059816647803758	-0.9812245451406821	0.9817780671293248	-0.03837052514807059	-0.07130183353251159	1.615295041507031	0.1450992015175232	-0.04400114476647327	0.0007496733020862287	-1.263954615326318	0.546348166934942	-0.006102589270221862	-0.009880217603811813	2.611256393945591	0.08468120584126175	-0.01384604064455925	-0.2249872294952902	-0.03430338748943842	0.005927747652824982	0.003866058208684754	0.004849769104693829	0.003765539450306101	0.3210771703458219	0.01554130792723697	0.7638313364676012	0.1323478703953478	0.4722308961719094	0.4913289259185943	0.4588427985282906	-1.214729244083345	0.007104618369721284	-0.01606385105713828	8.597354366105667e-05	0.553661113005095	0.4009495259555588	0.00538938822488242	-0.6034508435747536	-1.406037725026567	0.1130295212616277	0.05434721168556187	-1.066122930901759	0.9868132114359738	0.1235978888284273	0.01891156098661543	0.1016197374483767	0.7263919710385942	0.4576214214292997	0.7844442146457773	-0.1592024815591254	0.1176272452404746	-0.002821556787728813	-0.07849016648006035	0.2565484876081207	0.4520943862349554	0.1782548690630795	-0.01524947541644216	-0.2888233472529317	0.8394904052455903	-0.1401390388971606	0.2114294921778812	-0.02004251242380534	-0.001321165469157292	-0.0158783811588605	4.504747834865322e-13	-5.680929832475464e-14
0.44	-0.05584431807251746	-0.02790885024816473	-0.07262424407752768	0.7950585335975996	0.9070142945184329	0.008383135421867647	0.48953593281688	-0.01447161864483477	0.04785705516420982	-0.1773823309639179	0.05503137477994603	0.03549726241009038	-0.02120850654812958	0.06623369656219864	0.0386170444720876	0.05861177328229891	0.1143000438260128	-0.05861177328229815	-0.1143000438259915	0.1096211571141962	-0.1630155348425955	-0.006544384935715478	-0.3757703551723571	-0.0154061948842524	0.01026669298624069	0.09491933368405919	0.2765749004973484	0.8959384806174079	0.5691737023762881	0.1474334806030775	-0.02248730482325428	0.002782381966261898	0.2483733526415198	-0.1740076753579783	0.084738189465831	-0.8758939671411675	1.473772478121127	-0.2277139751266089	0.03631218110193775	-0.009765997991358242	-0.5691989514341611	1.422612060481128	-1.117916561018999	-0.5127764102783833	-0.406789196364429	0.08051116617868261	-0.2168559279448288	0.9468850257549768	-2.886408320685819	0.820738442486869	2.886408320685819	-0.8207384424868679	1.118485139041876	-0.1052665917205804	-0.1023960080428165	-0.5251221156889203	0.03647842019666858	0.246503006697752	-0.06249300073415373	0.04525209201931128	1.04757535787421	-0.2186581437083232	0.3147907859844226	1.827928838257967	0.03373817982808851	3.974203730896519	0.001017014232200666	0.02511198817880856	0.001015950793472164	0.0338217068953011	0.001003203303118864	0.004621322535388925	0.00100784382992684	0.00440640207791327	0.1070999230865731	0.1250479919417347	0.01536911808132642	0.03675085474742756	0.01422104445050271	0.02528753190393163	0.001632249469811721	0.007744268609409936	0.001010517749115313	0.02042422467761947	0.001127714698913881	0.15128047033766	0.001212141066151434	0.05461056421601589	0.001185856911795681	0.01483414224489401	0.430088508579451	0.3405749895766405	0.4585159009575041	0.3350560266995704	0.001001752888394342	0.004934144575647979	0.00103517047896438	0.01506951445373468	0.5310303930214154	0.4776203349833672	0.001026357853573569	0.01993247278434579	0.3497046205171062	0.3619559368057005	0.001013060270420461	0.01265789782837233	0.001038353830344159	0.01034357076342706	0.001055589517327144	0.01138059973768246	0.05908885275846795	0.1003456662243461	0.1385655314194538	0.1626734798961398	0.001652560184584941	0.006969739748336773	0.00101163629148714	0.006720917472759417	0.1876668443021249	0.17927229073485	0.006005519637980979	0.02408409073711523	0.001010044252460844	0.004578231526958675	0.001020066415132351	0.01800575329743811	0.1858738420847697	0.2101732748335317	0.08865183829700131	0.1183614288348845	0.001012857713234308	0.001054996614306235	0.001017710760139103	0.007759479504962066	0.2532555267888035	0.1803331924618385	0.6859384507904113	0.6938213884726455	0.001028893927232373	0.01135209670562835	0.02112471615407119	0.1781081963021014	0.001009189403099882	0.04559519932903781	0.0010130662525851	0.007629101236022177	0.001005592133493279	0.004726678592828701	0.001009750569004051	0.006544766606192029	0.00128816732997407	0.01171674196736314	0.009728711848318854	0.01801683575549701	0.00101879722993089	0.00587876244982601	0.02250419641840965	0.04542767267008149	0.1039289311253531	0.1406497101814237	0.1946271636102441	0.2060248534939438	0.1449461840471236	0.1521853096076193	0.1475679784405669	0.1377886737119936	0.03024393251904821	0.06139078473246324	0.001537630458102432	0.1231736593767194	0.001198825726488357	0.04092888919389455	0.001063146462104983	0.01058783937280807	0.0226804582657304	0.045868309267825	0.01790493135268278	0.03275622652942971	0.001013536288526882	0.01282083338200019	0.01864692830563515	0.04598445460300302	0.07331788254087532	0.07992355493288621	0.00350155078171263	0.02357869568683396	0.05038340948757847	0.046919702328017	0.04805350152952766	0.06220881590891524	0.01791238023030118	0.03427720722176143	0.004138409149751864	0.01093504426570973	0.05172334557452931	0.0939358285256244	0.02904595222495978	0.0763338974421411	0.1498353757407504	0.1456627563874321	0.01443123159128208	0.03347185055095616	0.1938922104066491	0.2524969802236575	0.02791098421159167	0.04054667740121657	0.001057408441665658	0.0194844788850157	0.001034187943945789	0.01875262206203327	0.001033228565422379	0.01668475046202786	0.04758992209765674	0.07557756360529577	0.03164992836379987	0.03917359653304513	0.007494067231454763	0.02422895128632694	0.001007833697680649	0.007072647513337591	0.07813170226134716	0.06534331217949892	0.1223087274708844	0.1272650592191952	0.001132940885559839	0.1175912906763743	0.00128084169025501	0.06206449678319737	0.001019266182349962	0.005628811284500716	0.001008350900037483	0.003262955821866163	0.001013816661860368	0.00504365117738404	0.01069502902723906	0.01310940618640217	0.002227033074070596	0.02195647803123867	0.01337454872824408	0.009882874963501558	-0.00635817514289011	0.007211313201601502	0.001017200754614324	0.001016921944925716	0.001003105374829021	0.001007991073039068	0.1310802581007857	0.001022189048259734	0.001066218953724208	0.002357218599317228	0.001009984848813164	0.001145070985388711	0.001259122912624552	0.001354117400697989	0.4989722242855107	0.5145743336062106	0.001001731202610696	0.001038901566340334	0.5252359643019169	0.001027556086227764	0.3710453138497677	0.0010107588922884	0.001040628648573425	0.001055268621587114	0.04961651454621519	0.1803199802933953	0.001106200572744648	0.001013625239710067	0.2211998543478661	0.00876129507459082	0.001010827724945489	0.001018246341434492	0.1732875142734221	0.09909062658097127	0.001013363317819435	0.001017727776136105	0.3243710347426069	0.6855052118285063	0.001011337138618577	0.03446843796383914	0.001009944398021076	0.00100981212412098	0.001004088650426772	0.001007295245345251	0.001184904667352011	0.01780380217250606	0.001018657674374341	0.03209250168492721	0.1071511792210334	0.205769909522054	0.1551921520622229	0.1577339666823409	0.005095773723524869	0.001527504512942741	0.001166606052185455	0.001054054612981027	0.02395507484437799	0.01643424513883986	0.001013039259323867	0.001262579913850278	0.03432068582207944	0.005473185717252878	0.05003019962148279	0.02755505658450003	0.03487518933867279	0.007240656265956488	0.05654519131432911	0.03453455578449562	0.1713613484183917	0.02474547980883449	0.2095902366747941	0.02419295505250924	0.001047141694845102	0.001027403690978592	0.001019945889596644	0.0511562995579156	0.03559816339589572	0.009224254936946492	0.001006782253861818	0.06497166438647652	0.1350052141493638	0.001107880555959161	0.001451711760603086	0.001014353377070281	0.001006712980854574	0.001010636493799709	0.005615461808398922	0.01158958637942587	0.002453755540224326	0.0176751546179358	0.01539910812157164	0.01210825852743099	-0.006375691727999976	0.005446216460677391	-2.904348196591263	-0.5760521182444762	0.03546252298401639	0.126981384308714	-0.01276124479412179	-0.01216262979960173	1.022851351980617	-0.8562332322263715	-0.6957058809852101	0.03575576730548442	-0.003297692046179323	0.468868135892253	-0.009102611967599901	0.006654286365677149	2.01339124039563	1.397272179589265	-0.01980940348495577	-0.037071851637996	-0.5977069825755589	0.005874078095923352	0.9854928525088876	0.03123927493709636	4.531868524540296e-05	0.007286713706371879	-0.4403541419985441	1.598918194312996	-0.00786354382453102	-0.07659362090908887	1.302341737508008	0.188877247051507	0.04216141596072195	0.00720385197726094	-0.9013577355929161	0.4988992627624446	-0.005277433155857075	-0.009594377700409128	2.050114236707626	0.0486039224633374	0.005248679391444504	-0.2592160872417565	-0.06015950553998497	0.02214277926084554	0.0141969080987424	0.01755606397293233	0.01348878082459669	0.5185234739120285	0.0012714742867416	0.6911966854965507	-0.1562707108517571	0.3162708145846818	0.4633924879849716	0.416005836801697	-1.56094554711859	0.004037169389867887	-0.001871500439125683	0.00901809457779397	0.1264392202366964	-0.07396528737826279	0.000571871024267213	-1.024504154064802	-2.108383423329213	0.1714717226973485	-0.06581668841495253	-1.072960097055388	1.444011838540198	0.1948435407337538	0.11464984450047	0.1958207419862218	0.5092706331756295	0.6287368795246512	0.1570112139145013	-0.2238146891577951	0.1503664271136906	0.01264363043273313	-0.04885605681747131	0.1696759360626414	0.1929410197238232	0.1365441341129406	0.01558655426119789	-0.5157607732922151	0.6842452671766074	-0.05704344326852188	0.2637754298316687	-0.003430155050318214	0.00714433114184316	-0.003553615191297897	4.145701761991055e-13	-5.580207488865618e-14
[truncated: 473,110 more chars]
