# Supplementary material for: Transtibial limb loss does not increase metabolic cost in three-dimensional computer simulations of human walking
Source: PeerJ. 2021 Aug 4;9:e11960. doi: 10.7717/peerj.11960 (PMC8349165; doi:10.7717/peerj.11960)
Supplement: Supplemental Information 1 — Each subject’s simulation output and Matlab code for generating plots presenting the data. [file peerj-09-11960-s001.zip › TTA3D_solns_rev/Pre/soln_walk_N50_wm100_S26.sto]

num_controls=92
num_derivatives=84
num_iterations=234
num_multipliers=2
num_parameters=0
num_slacks=2
num_states=242
objective=0.859636
objective_auxiliary_derivatives=0.001108
objective_contactAP=0.013735
objective_contactML=0.009755
objective_contactVE=0.010862
objective_control_effort=0.578755
objective_state_tracking=0.200573
objective_torsoGoal=0.044848
solver_duration=9821.213739
status=Solve_Succeeded
success=true
DataType=double
version=3
OpenSimVersion=4.2
endheader
time	/jointset/groundPelvis/pelvis_tilt/value	/jointset/groundPelvis/pelvis_list/value	/jointset/groundPelvis/pelvis_rotation/value	/jointset/groundPelvis/pelvis_tx/value	/jointset/groundPelvis/pelvis_ty/value	/jointset/groundPelvis/pelvis_tz/value	/jointset/hip_l/hip_flexion_l/value	/jointset/hip_l/hip_adduction_l/value	/jointset/hip_l/hip_rotation_l/value	/jointset/hip_r/hip_flexion_r/value	/jointset/hip_r/hip_adduction_r/value	/jointset/hip_r/hip_rotation_r/value	/jointset/lumbar/lumbar_ext/value	/jointset/lumbar/lumbar_bend/value	/jointset/lumbar/lumbar_rota/value	/jointset/patellofemoral_l/knee_angle_l_beta/value	/jointset/patellofemoral_r/knee_angle_r_beta/value	/jointset/knee_l/knee_angle_l/value	/jointset/knee_r/knee_angle_r/value	/jointset/shoulder_r/shoulder_flexion_r/value	/jointset/shoulder_r/shoulder_adduction_r/value	/jointset/shoulder_r/shoulder_rotation_r/value	/jointset/shoulder_l/shoulder_flexion_l/value	/jointset/shoulder_l/shoulder_adduction_l/value	/jointset/shoulder_l/shoulder_rotation_l/value	/jointset/ankle_l/ankle_angle_l/value	/jointset/ankle_r/ankle_angle_r/value	/jointset/elbow_r/elbow_flexion_r/value	/jointset/elbow_l/elbow_flexion_l/value	/jointset/subtalar_l/subtalar_angle_l/value	/jointset/subtalar_r/subtalar_angle_r/value	/jointset/mtp_l/mtp_angle_l/value	/jointset/mtp_r/mtp_angle_r/value	/jointset/groundPelvis/pelvis_tilt/speed	/jointset/groundPelvis/pelvis_list/speed	/jointset/groundPelvis/pelvis_rotation/speed	/jointset/groundPelvis/pelvis_tx/speed	/jointset/groundPelvis/pelvis_ty/speed	/jointset/groundPelvis/pelvis_tz/speed	/jointset/hip_l/hip_flexion_l/speed	/jointset/hip_l/hip_adduction_l/speed	/jointset/hip_l/hip_rotation_l/speed	/jointset/hip_r/hip_flexion_r/speed	/jointset/hip_r/hip_adduction_r/speed	/jointset/hip_r/hip_rotation_r/speed	/jointset/lumbar/lumbar_ext/speed	/jointset/lumbar/lumbar_bend/speed	/jointset/lumbar/lumbar_rota/speed	/jointset/patellofemoral_l/knee_angle_l_beta/speed	/jointset/patellofemoral_r/knee_angle_r_beta/speed	/jointset/knee_l/knee_angle_l/speed	/jointset/knee_r/knee_angle_r/speed	/jointset/shoulder_r/shoulder_flexion_r/speed	/jointset/shoulder_r/shoulder_adduction_r/speed	/jointset/shoulder_r/shoulder_rotation_r/speed	/jointset/shoulder_l/shoulder_flexion_l/speed	/jointset/shoulder_l/shoulder_adduction_l/speed	/jointset/shoulder_l/shoulder_rotation_l/speed	/jointset/ankle_l/ankle_angle_l/speed	/jointset/ankle_r/ankle_angle_r/speed	/jointset/elbow_r/elbow_flexion_r/speed	/jointset/elbow_l/elbow_flexion_l/speed	/jointset/subtalar_l/subtalar_angle_l/speed	/jointset/subtalar_r/subtalar_angle_r/speed	/jointset/mtp_l/mtp_angle_l/speed	/jointset/mtp_r/mtp_angle_r/speed	/forceset/addbrev_r/activation	/forceset/addbrev_r/normalized_tendon_force	/forceset/addlong_r/activation	/forceset/addlong_r/normalized_tendon_force	/forceset/addmagMid_r/activation	/forceset/addmagMid_r/normalized_tendon_force	/forceset/bflh_r/activation	/forceset/bflh_r/normalized_tendon_force	/forceset/bfsh_r/activation	/forceset/bfsh_r/normalized_tendon_force	/forceset/edl_r/activation	/forceset/edl_r/normalized_tendon_force	/forceset/ehl_r/activation	/forceset/ehl_r/normalized_tendon_force	/forceset/ercspn_r/activation	/forceset/ercspn_r/normalized_tendon_force	/forceset/extobl_r/activation	/forceset/extobl_r/normalized_tendon_force	/forceset/fdb_r/activation	/forceset/fdb_r/normalized_tendon_force	/forceset/fdl_r/activation	/forceset/fdl_r/normalized_tendon_force	/forceset/fhl_r/activation	/forceset/fhl_r/normalized_tendon_force	/forceset/gaslat_r/activation	/forceset/gaslat_r/normalized_tendon_force	/forceset/gasmed_r/activation	/forceset/gasmed_r/normalized_tendon_force	/forceset/glmax2_r/activation	/forceset/glmax2_r/normalized_tendon_force	/forceset/glmed2_r/activation	/forceset/glmed2_r/normalized_tendon_force	/forceset/glmin2_r/activation	/forceset/glmin2_r/normalized_tendon_force	/forceset/grac_r/activation	/forceset/grac_r/normalized_tendon_force	/forceset/iliacus_r/activation	/forceset/iliacus_r/normalized_tendon_force	/forceset/intobl_r/activation	/forceset/intobl_r/normalized_tendon_force	/forceset/obtext_r/activation	/forceset/obtext_r/normalized_tendon_force	/forceset/pect_r/activation	/forceset/pect_r/normalized_tendon_force	/forceset/perbrev_r/activation	/forceset/perbrev_r/normalized_tendon_force	/forceset/perlong_r/activation	/forceset/perlong_r/normalized_tendon_force	/forceset/pertert_r/activation	/forceset/pertert_r/normalized_tendon_force	/forceset/piri_r/activation	/forceset/piri_r/normalized_tendon_force	/forceset/popli_r/activation	/forceset/popli_r/normalized_tendon_force	/forceset/psoas_r/activation	/forceset/psoas_r/normalized_tendon_force	/forceset/quadfem_r/activation	/forceset/quadfem_r/normalized_tendon_force	/forceset/recabd_r/activation	/forceset/recabd_r/normalized_tendon_force	/forceset/recfem_r/activation	/forceset/recfem_r/normalized_tendon_force	/forceset/sart_r/activation	/forceset/sart_r/normalized_tendon_force	/forceset/semimem_r/activation	/forceset/semimem_r/normalized_tendon_force	/forceset/semiten_r/activation	/forceset/semiten_r/normalized_tendon_force	/forceset/soleus_r/activation	/forceset/soleus_r/normalized_tendon_force	/forceset/tfl_r/activation	/forceset/tfl_r/normalized_tendon_force	/forceset/tibant_r/activation	/forceset/tibant_r/normalized_tendon_force	/forceset/tibpost_r/activation	/forceset/tibpost_r/normalized_tendon_force	/forceset/tricox_r/activation	/forceset/tricox_r/normalized_tendon_force	/forceset/vasint_r/activation	/forceset/vasint_r/normalized_tendon_force	/forceset/vaslat_r/activation	/forceset/vaslat_r/normalized_tendon_force	/forceset/vasmed_r/activation	/forceset/vasmed_r/normalized_tendon_force	/forceset/addbrev_l/activation	/forceset/addbrev_l/normalized_tendon_force	/forceset/addlong_l/activation	/forceset/addlong_l/normalized_tendon_force	/forceset/addmagMid_l/activation	/forceset/addmagMid_l/normalized_tendon_force	/forceset/bflh_l/activation	/forceset/bflh_l/normalized_tendon_force	/forceset/bfsh_l/activation	/forceset/bfsh_l/normalized_tendon_force	/forceset/edl_l/activation	/forceset/edl_l/normalized_tendon_force	/forceset/ehl_l/activation	/forceset/ehl_l/normalized_tendon_force	/forceset/ercspn_l/activation	/forceset/ercspn_l/normalized_tendon_force	/forceset/extobl_l/activation	/forceset/extobl_l/normalized_tendon_force	/forceset/fdb_l/activation	/forceset/fdb_l/normalized_tendon_force	/forceset/fdl_l/activation	/forceset/fdl_l/normalized_tendon_force	/forceset/fhl_l/activation	/forceset/fhl_l/normalized_tendon_force	/forceset/gaslat_l/activation	/forceset/gaslat_l/normalized_tendon_force	/forceset/gasmed_l/activation	/forceset/gasmed_l/normalized_tendon_force	/forceset/glmax2_l/activation	/forceset/glmax2_l/normalized_tendon_force	/forceset/glmed2_l/activation	/forceset/glmed2_l/normalized_tendon_force	/forceset/glmin2_l/activation	/forceset/glmin2_l/normalized_tendon_force	/forceset/grac_l/activation	/forceset/grac_l/normalized_tendon_force	/forceset/iliacus_l/activation	/forceset/iliacus_l/normalized_tendon_force	/forceset/intobl_l/activation	/forceset/intobl_l/normalized_tendon_force	/forceset/obtext_l/activation	/forceset/obtext_l/normalized_tendon_force	/forceset/pect_l/activation	/forceset/pect_l/normalized_tendon_force	/forceset/perbrev_l/activation	/forceset/perbrev_l/normalized_tendon_force	/forceset/perlong_l/activation	/forceset/perlong_l/normalized_tendon_force	/forceset/pertert_l/activation	/forceset/pertert_l/normalized_tendon_force	/forceset/piri_l/activation	/forceset/piri_l/normalized_tendon_force	/forceset/popli_l/activation	/forceset/popli_l/normalized_tendon_force	/forceset/psoas_l/activation	/forceset/psoas_l/normalized_tendon_force	/forceset/quadfem_l/activation	/forceset/quadfem_l/normalized_tendon_force	/forceset/recabd_l/activation	/forceset/recabd_l/normalized_tendon_force	/forceset/recfem_l/activation	/forceset/recfem_l/normalized_tendon_force	/forceset/sart_l/activation	/forceset/sart_l/normalized_tendon_force	/forceset/semimem_l/activation	/forceset/semimem_l/normalized_tendon_force	/forceset/semiten_l/activation	/forceset/semiten_l/normalized_tendon_force	/forceset/soleus_l/activation	/forceset/soleus_l/normalized_tendon_force	/forceset/tfl_l/activation	/forceset/tfl_l/normalized_tendon_force	/forceset/tibant_l/activation	/forceset/tibant_l/normalized_tendon_force	/forceset/tibpost_l/activation	/forceset/tibpost_l/normalized_tendon_force	/forceset/tricox_l/activation	/forceset/tricox_l/normalized_tendon_force	/forceset/vasint_l/activation	/forceset/vasint_l/normalized_tendon_force	/forceset/vaslat_l/activation	/forceset/vaslat_l/normalized_tendon_force	/forceset/vasmed_l/activation	/forceset/vasmed_l/normalized_tendon_force	/forceset/shoulder_flexionAct_r/activation	/forceset/shoulder_adductionAct_r/activation	/forceset/shoulder_rotationAct_r/activation	/forceset/elbow_flexionAct_r/activation	/forceset/shoulder_flexionAct_l/activation	/forceset/shoulder_adductionAct_l/activation	/forceset/shoulder_rotationAct_l/activation	/forceset/elbow_flexionAct_l/activation	/forceset/addbrev_r	/forceset/addlong_r	/forceset/addmagMid_r	/forceset/bflh_r	/forceset/bfsh_r	/forceset/edl_r	/forceset/ehl_r	/forceset/ercspn_r	/forceset/extobl_r	/forceset/fdb_r	/forceset/fdl_r	/forceset/fhl_r	/forceset/gaslat_r	/forceset/gasmed_r	/forceset/glmax2_r	/forceset/glmed2_r	/forceset/glmin2_r	/forceset/grac_r	/forceset/iliacus_r	/forceset/intobl_r	/forceset/obtext_r	/forceset/pect_r	/forceset/perbrev_r	/forceset/perlong_r	/forceset/pertert_r	/forceset/piri_r	/forceset/popli_r	/forceset/psoas_r	/forceset/quadfem_r	/forceset/recabd_r	/forceset/recfem_r	/forceset/sart_r	/forceset/semimem_r	/forceset/semiten_r	/forceset/soleus_r	/forceset/tfl_r	/forceset/tibant_r	/forceset/tibpost_r	/forceset/tricox_r	/forceset/vasint_r	/forceset/vaslat_r	/forceset/vasmed_r	/forceset/addbrev_l	/forceset/addlong_l	/forceset/addmagMid_l	/forceset/bflh_l	/forceset/bfsh_l	/forceset/edl_l	/forceset/ehl_l	/forceset/ercspn_l	/forceset/extobl_l	/forceset/fdb_l	/forceset/fdl_l	/forceset/fhl_l	/forceset/gaslat_l	/forceset/gasmed_l	/forceset/glmax2_l	/forceset/glmed2_l	/forceset/glmin2_l	/forceset/grac_l	/forceset/iliacus_l	/forceset/intobl_l	/forceset/obtext_l	/forceset/pect_l	/forceset/perbrev_l	/forceset/perlong_l	/forceset/pertert_l	/forceset/piri_l	/forceset/popli_l	/forceset/psoas_l	/forceset/quadfem_l	/forceset/recabd_l	/forceset/recfem_l	/forceset/sart_l	/forceset/semimem_l	/forceset/semiten_l	/forceset/soleus_l	/forceset/tfl_l	/forceset/tibant_l	/forceset/tibpost_l	/forceset/tricox_l	/forceset/vasint_l	/forceset/vaslat_l	/forceset/vasmed_l	/forceset/shoulder_flexionAct_r	/forceset/shoulder_adductionAct_r	/forceset/shoulder_rotationAct_r	/forceset/elbow_flexionAct_r	/forceset/shoulder_flexionAct_l	/forceset/shoulder_adductionAct_l	/forceset/shoulder_rotationAct_l	/forceset/elbow_flexionAct_l	lambda_cid33_p0	lambda_cid34_p0	/forceset/addbrev_r/implicitderiv_normalized_tendon_force	/forceset/addlong_r/implicitderiv_normalized_tendon_force	/forceset/addmagMid_r/implicitderiv_normalized_tendon_force	/forceset/bflh_r/implicitderiv_normalized_tendon_force	/forceset/bfsh_r/implicitderiv_normalized_tendon_force	/forceset/edl_r/implicitderiv_normalized_tendon_force	/forceset/ehl_r/implicitderiv_normalized_tendon_force	/forceset/ercspn_r/implicitderiv_normalized_tendon_force	/forceset/extobl_r/implicitderiv_normalized_tendon_force	/forceset/fdb_r/implicitderiv_normalized_tendon_force	/forceset/fdl_r/implicitderiv_normalized_tendon_force	/forceset/fhl_r/implicitderiv_normalized_tendon_force	/forceset/gaslat_r/implicitderiv_normalized_tendon_force	/forceset/gasmed_r/implicitderiv_normalized_tendon_force	/forceset/glmax2_r/implicitderiv_normalized_tendon_force	/forceset/glmed2_r/implicitderiv_normalized_tendon_force	/forceset/glmin2_r/implicitderiv_normalized_tendon_force	/forceset/grac_r/implicitderiv_normalized_tendon_force	/forceset/iliacus_r/implicitderiv_normalized_tendon_force	/forceset/intobl_r/implicitderiv_normalized_tendon_force	/forceset/obtext_r/implicitderiv_normalized_tendon_force	/forceset/pect_r/implicitderiv_normalized_tendon_force	/forceset/perbrev_r/implicitderiv_normalized_tendon_force	/forceset/perlong_r/implicitderiv_normalized_tendon_force	/forceset/pertert_r/implicitderiv_normalized_tendon_force	/forceset/piri_r/implicitderiv_normalized_tendon_force	/forceset/popli_r/implicitderiv_normalized_tendon_force	/forceset/psoas_r/implicitderiv_normalized_tendon_force	/forceset/quadfem_r/implicitderiv_normalized_tendon_force	/forceset/recabd_r/implicitderiv_normalized_tendon_force	/forceset/recfem_r/implicitderiv_normalized_tendon_force	/forceset/sart_r/implicitderiv_normalized_tendon_force	/forceset/semimem_r/implicitderiv_normalized_tendon_force	/forceset/semiten_r/implicitderiv_normalized_tendon_force	/forceset/soleus_r/implicitderiv_normalized_tendon_force	/forceset/tfl_r/implicitderiv_normalized_tendon_force	/forceset/tibant_r/implicitderiv_normalized_tendon_force	/forceset/tibpost_r/implicitderiv_normalized_tendon_force	/forceset/tricox_r/implicitderiv_normalized_tendon_force	/forceset/vasint_r/implicitderiv_normalized_tendon_force	/forceset/vaslat_r/implicitderiv_normalized_tendon_force	/forceset/vasmed_r/implicitderiv_normalized_tendon_force	/forceset/addbrev_l/implicitderiv_normalized_tendon_force	/forceset/addlong_l/implicitderiv_normalized_tendon_force	/forceset/addmagMid_l/implicitderiv_normalized_tendon_force	/forceset/bflh_l/implicitderiv_normalized_tendon_force	/forceset/bfsh_l/implicitderiv_normalized_tendon_force	/forceset/edl_l/implicitderiv_normalized_tendon_force	/forceset/ehl_l/implicitderiv_normalized_tendon_force	/forceset/ercspn_l/implicitderiv_normalized_tendon_force	/forceset/extobl_l/implicitderiv_normalized_tendon_force	/forceset/fdb_l/implicitderiv_normalized_tendon_force	/forceset/fdl_l/implicitderiv_normalized_tendon_force	/forceset/fhl_l/implicitderiv_normalized_tendon_force	/forceset/gaslat_l/implicitderiv_normalized_tendon_force	/forceset/gasmed_l/implicitderiv_normalized_tendon_force	/forceset/glmax2_l/implicitderiv_normalized_tendon_force	/forceset/glmed2_l/implicitderiv_normalized_tendon_force	/forceset/glmin2_l/implicitderiv_normalized_tendon_force	/forceset/grac_l/implicitderiv_normalized_tendon_force	/forceset/iliacus_l/implicitderiv_normalized_tendon_force	/forceset/intobl_l/implicitderiv_normalized_tendon_force	/forceset/obtext_l/implicitderiv_normalized_tendon_force	/forceset/pect_l/implicitderiv_normalized_tendon_force	/forceset/perbrev_l/implicitderiv_normalized_tendon_force	/forceset/perlong_l/implicitderiv_normalized_tendon_force	/forceset/pertert_l/implicitderiv_normalized_tendon_force	/forceset/piri_l/implicitderiv_normalized_tendon_force	/forceset/popli_l/implicitderiv_normalized_tendon_force	/forceset/psoas_l/implicitderiv_normalized_tendon_force	/forceset/quadfem_l/implicitderiv_normalized_tendon_force	/forceset/recabd_l/implicitderiv_normalized_tendon_force	/forceset/recfem_l/implicitderiv_normalized_tendon_force	/forceset/sart_l/implicitderiv_normalized_tendon_force	/forceset/semimem_l/implicitderiv_normalized_tendon_force	/forceset/semiten_l/implicitderiv_normalized_tendon_force	/forceset/soleus_l/implicitderiv_normalized_tendon_force	/forceset/tfl_l/implicitderiv_normalized_tendon_force	/forceset/tibant_l/implicitderiv_normalized_tendon_force	/forceset/tibpost_l/implicitderiv_normalized_tendon_force	/forceset/tricox_l/implicitderiv_normalized_tendon_force	/forceset/vasint_l/implicitderiv_normalized_tendon_force	/forceset/vaslat_l/implicitderiv_normalized_tendon_force	/forceset/vasmed_l/implicitderiv_normalized_tendon_force	gamma_cid33_p0	gamma_cid34_p0
0	-0.07090867777981565	0.02083365535662549	0.1142459620922091	0.1637213533382431	0.8969888689682814	-0.006602184739050043	-0.2274824545091021	0.01270627629885798	-0.02341926525270318	0.5195041922791496	-0.03879417865187967	0.03000036521805808	-4.540711998215984e-05	-0.05518155452251069	-0.08665655394395902	0.2035910575681031	0.05801221858229232	-0.2035910575681031	-0.05801221858229227	-0.3880661767271307	-0.009865322247765995	0.02665813618123617	0.1491681305371287	-0.1811105524317086	-0.02368672770245119	0.215848296090766	0.05234228741865711	0.5512787577101331	0.9335684243480805	0.1243104394483957	0.1451962159211024	0.5793344716145974	0.08391583780225112	0.1619159297505433	-0.4649971850877716	0.3878095524581633	1.710941919662131	-0.04506182813652522	0.02015985746332872	-1.037360549615908	-1.115260593350541	-0.9713592273862246	-0.08416874456194198	0.2807026093843438	-2.321616138818764	0.3845592426892473	0.823224586759958	-0.5973670599813186	1.718480939817888	1.798868257827037	-1.718480939817888	-1.798868257827037	-0.4263724477449409	-0.2167402640245254	0.06744431036623731	-0.3131726806111114	0.1550464104615711	-0.3643414644974237	-2.326773483607529	-0.6265218277435305	-0.168708666018711	0.3698160064390322	1.331314596027174	-0.7907327625909357	5.775050900835975	0.3698068430914354	0.04739002802189603	0.05485447011800262	0.03243360328206652	0.03852637267922772	0.04987665839554992	0.0421934661065881	0.03777083394385174	0.05139036944821734	0.001642472242084853	0.04360109630398958	0.4020794215632161	0.37476744836556	0.2844621797041	0.2820285847403931	0.1950959331492716	0.1734554605638077	0.00192413224676441	0.03434428132962907	0.06172741396493534	0.0791200447260145	0.001009942223667547	0.04226434319520986	0.00100336361951681	0.02912931078522002	0.001001179330908806	0.01546100846175866	0.001001209415397957	0.1449018396801658	0.01586466549719282	0.0256383019409647	0.001785541958539978	0.0305439178062791	0.002410970621262157	0.02300315166558888	0.02458549947439422	0.04323831079234395	0.001123364237715547	0.007693485984209721	0.05407788043933611	0.06392724023322727	0.07621728716775711	0.05576434859940875	0.02559319447822541	0.02846838994900991	0.1195728103517705	0.1363004969779172	0.1213205192160685	0.09373438631455938	0.4679883316078889	0.4163911489173784	0.002104044134951699	0.03560551275542279	0.007140537728200812	0.02373928421657208	0.001371703363945437	0.01605954316946523	0.09603858279773793	0.07833369629885498	0.001001981355350249	0.01910551064157605	0.00102563229142608	0.02030685766785537	0.001223160536962678	0.03099620333589238	0.04019462102669558	0.04825427000221522	0.02391182341054099	0.03578815335611652	0.00100031670459073	0.01016395284408435	0.001583571927378593	0.0196129863488953	0.2991847628665591	0.3036770336788637	0.001004914252935735	0.1334680252258477	0.0450123018524322	0.07145927910950266	0.01852941859321341	0.01405742954888626	0.02209057615102879	0.02009482325958898	0.02161389653627917	0.02031132757978179	0.001001865458222407	0.03174964141473531	0.001001962489886448	0.0425380504268916	0.001000280991880849	0.005253866856123534	0.001000754857065237	0.003189163953787465	0.1673137896710822	0.1685199338840245	0.001209757636537025	0.01270598440640619	0.001210599072995833	0.01085912327342005	0.02231427418670041	0.02622607833071479	0.001000732587465711	0.02135585385293037	0.1123323485858608	0.1041466192066429	0.01050636926435116	0.05898629398581295	0.1157256280919871	0.1147258883291441	0.4824631590379618	0.3216293019351134	0.4285733195112982	0.3116633704726627	0.001000147222786769	0.004250526753860277	0.001002573016183239	0.009946031904355194	0.4241892411880065	0.3303009862386664	0.00100275909286432	0.0204057907420283	0.4151048833300338	0.4318607406314889	0.001000720716575376	0.01516411435253257	0.001003764806901807	0.009471759490415999	0.001005199441769979	0.0121550609699957	0.4502580097979095	0.3694963472216665	0.4148598329449957	0.3155579241600893	0.001026828539245942	0.008902341653973335	0.001001306775634064	0.0060052516822476	0.2495530289733384	0.2071685333976463	0.004618822999042812	0.02508633258594434	0.001000926544683632	0.004985336989560667	0.00100129339947454	0.01846330947533292	0.1402285505252025	0.1660000315844538	0.1194008138378314	0.1443015307598168	0.001000958967078367	0.0020047859231812	0.001001648089977951	0.006237500054213229	0.41552330606329	0.2775817851019556	0.6467846880931467	0.6656243632611198	0.001006040406300072	0.01058279379328198	0.01898232897588372	0.163063942855294	0.001000811335703644	0.03047594339296096	0.001001075498034905	0.004876404599007347	0.001000405644271315	0.006136828480195603	0.001000687719911879	0.006808854392583707	-0.02440677834383588	0.02179506544477904	-0.008581212367075625	0.001001381513918321	-0.04932486759241997	-0.004386829741205358	0.001965261904460771	0.004092316450898255	0.04356636989968886	0.01903370721819053	0.04793966143161115	0.03774069390826601	0.001005105107141001	0.4240780349379676	0.2670924950389761	0.1698936745940537	0.001283252093041918	0.0623938713917004	0.001007601743845854	0.001003190725836238	0.001001473668271224	0.001001455268301063	0.01778165395593799	0.00100866393172886	0.001009050755847815	0.02240660628226875	0.001004233007955912	0.001037700816539668	0.03325436472769663	0.02456436679369382	0.2012468826278773	0.2016772917101227	0.5435543682373356	0.001005620449439799	0.001018383071585123	0.001003843726790627	0.001044511414103214	0.001002735910989866	0.001002165895864297	0.001005494991463473	0.05667207050885974	0.03557151279417667	0.001000388814253472	0.001004130494918826	0.2348516715296854	0.001004561740859096	0.001006036869479367	0.03115510055691807	0.03777058888503287	0.03655313667211647	0.00100270218622614	0.001002904076194481	0.001000387851664022	0.001001060621017119	0.1854062069748246	0.001001015607638924	0.001001632349815323	0.02589703153103912	0.00100100359792798	0.2364757264116893	0.001080361911154539	0.1235127264882641	0.458569702627917	0.4488835029717582	0.001000187490620958	0.001000849092785542	0.2201996950164647	0.001003768796399285	0.418396182351278	0.001000999461013636	0.001004542375780045	0.00100695257598841	0.7068596680530438	0.5335110456357186	0.001004858437280195	0.001001486517039412	0.266571033615278	0.008937481277508831	0.001001152903770198	0.001001803264320372	0.07925578953186173	0.1189952456557059	0.00100140312539239	0.001002314888377526	0.4246822992183791	0.4676979319044285	0.001000307117758187	0.001014619384415153	0.001000966997432969	0.001001130510042291	0.001000310003713612	0.001000661108232563	-0.02830006059642673	0.02271848735972617	-0.009183108465699844	0.00555183316064297	-0.05791396867872377	-0.008321963022893977	0.001314168243898286	0.002458887607725709	-1.806800156198078	-1.889176612765196	-0.3139523770928279	-0.8096406289939474	-0.2517941228094153	-0.3727998257212059	-0.1401788469697546	0.838382828468515	0.4677553256927345	-1.15211278500393	-0.04034590723894082	-0.01537452107991611	0.04749367694037616	0.01807638454794254	-0.1496149394465065	-0.7600534298102833	0.07576418156732903	0.02728719427452546	0.05082359807066129	-0.2324269110316824	0.01186359225542768	-2.939100950988644	-2.32168689379409	-0.09739290157063432	1.286569354435526	1.307079299041747	2.168163338098669	-0.2117443682795256	-0.466043702545346	-0.02772565168476655	-3.973203411978699	0.001658391306377154	0.1071682176557464	-0.02388125643153401	0.416921964854006	0.529899235546651	-0.06617919074286442	0.08588713861572457	-0.05323753070239028	0.1028886811532977	-2.122828733348202	0.5807828762496811	0.8257678747510624	0.7782255955842221	0.09087137033952726	0.2213820616792725	0.002154545556094651	-0.01827401808964222	0.4950951856130847	0.0475776263421688	0.04827576804800307	0.2296618907720029	0.06076691916617553	4.297072773027281	-0.3689198922983939	0.8754968148359684	-2.326588925629714	-1.725326562090228	-0.01645912832002456	-0.04654684720991718	-6.451296739502246	0.008639333149559399	0.396702738989136	0.08599743296519732	0.01915747101885917	0.008686424317539456	5.100772150000384	2.4386538770995	0.08891502780122804	-0.09903105795588397	-0.092012725080512	0.3198024260745981	0.03509566584862226	0.0102731040284621	-2.089684677178486	-0.06077678794643999	-0.01801997469693765	-0.01385424110611905	-1.285809165481466	-4.875364245897385	0.1072257190267804	-0.8410091267544351	-0.06253046747253782	0.02399265479911388	0.02815792588136037	0.02829033622228918	1.4539051993237e-15	1.216619968216046e-15
0.01	-0.06858580340690915	0.01604846005083822	0.1168659511403866	0.1810773378027779	0.8967216284847838	-0.006297910797197079	-0.2378927145669991	0.001646061649872773	-0.03340229653625872	0.5176880884799062	-0.03480462489079717	0.005133234954528223	0.003681114664357394	-0.0465859454930398	-0.09154414395593563	0.2222413550142183	0.07995192501561665	-0.2222413550142183	-0.07995192501561665	-0.3928828882194819	-0.012336566846898	0.0271091507143438	0.1443737278405909	-0.1794093460386226	-0.0274124936093124	0.1898061260390255	0.03805946652389505	0.550782184816088	0.9370851707086558	0.1348394387163064	0.1280362169684096	0.6390754172478204	0.08884913132953881	0.303976501462445	-0.491155893365683	0.1424410914092222	1.759003848296774	-0.007937938835232231	0.03960028539518925	-1.029180859816759	-1.093551030271861	-1.019600789991696	-0.2996568828521203	0.4988951168318809	-2.610951473757385	0.3560616873046464	0.8954794747722857	-0.38655196136621	2.039844579505583	2.528129641248637	-2.039844579505583	-2.528129641248637	-0.5233149932842409	-0.276856808271487	0.02766315699576693	-0.6379066785243173	0.1876565836651887	-0.3787847158724557	-2.880351372182734	-2.087588274814686	0.04373891936408227	0.3167181923275351	0.7574894948226201	-2.44577208401725	6.153896539082186	0.5379409871290021	0.05241034328780908	0.0580073788356987	0.03126679408395022	0.03618744554360282	0.05832122920257342	0.04641048574975615	0.04002356211947151	0.04866120382361706	0.001330188422230986	0.04203895342685656	0.4113506685419122	0.3904995628483928	0.2875599303280412	0.2981026968973762	0.1814155638815034	0.1605367114316564	0.001650198331192092	0.03373809521632642	0.05956075343622069	0.07852563864028786	0.001008513681268016	0.04300020274070865	0.001003126576012398	0.02931830582303512	0.001001258166633733	0.01318488806026603	0.001001245319372575	0.1331579279485792	0.02133303740234653	0.02997531542490228	0.001404219080156082	0.03102591692153208	0.001724311218812335	0.02372775934334094	0.02623549883541207	0.04346174199571482	0.001064647998232532	0.007808176605051323	0.02998397086465428	0.0408678851800288	0.06886388853029843	0.04331683552227321	0.02754263560981032	0.02957965397193551	0.1476159454771216	0.136795925072241	0.1428229047589243	0.1000201506362553	0.4873042623593412	0.444409444882943	0.001566950258136113	0.03379798681228489	0.004166694935122671	0.01973308642893173	0.001191289338078265	0.01585254221185923	0.07879096029608268	0.05817483037429304	0.00100223389634081	0.01913720466320087	0.001014357296881529	0.02157157123255025	0.001116185353064701	0.03077054677985813	0.04545349960076313	0.04959028916516696	0.02871118375491348	0.0387831349358923	0.001000349668339283	0.008910467856886456	0.001299455804884503	0.02054230250898072	0.2933564044111981	0.3223360591454966	0.001004500785271823	0.135491614865739	0.03059262522029827	0.0577909925044116	0.03202291185365127	0.02338163045766205	0.03797192377041358	0.0325905619853031	0.03697292311232918	0.03234886187758796	0.001002645208647409	0.03322125606893657	0.01125364271521289	0.05440887772806719	0.001000321131845638	0.005401030981184677	0.001000865310907397	0.002980266886936558	0.176990214806199	0.1731872121484572	0.001107429287459782	0.01306312125956743	0.001108098917814622	0.01117110917061697	0.02527015895078838	0.02906176480336355	0.001000814798562657	0.02201946524451338	0.169371099789436	0.1491899658176978	0.005942734615676028	0.05611526492223276	0.1234131500802819	0.1226554636018836	0.4696255354965008	0.2948816416263208	0.4311564508975479	0.2916677188148795	0.00100015276944246	0.004149808176111993	0.001001645147022246	0.009262140157533254	0.3410306251872133	0.2665580345294124	0.00100318709945548	0.02052176141454312	0.4146232205704442	0.4334352082719333	0.001000847160841876	0.01600604554460471	0.001003893263387869	0.009661368604030836	0.001005708615962093	0.01240146578770237	0.522701337465363	0.4121685295485381	0.4473166012059875	0.3355059481034634	0.001016489169621283	0.00961554153902669	0.001001272449813394	0.005072779176412443	0.2546977148884351	0.2042491957877219	0.01100908403798657	0.03182368472857987	0.001000960890399428	0.004992555958009379	0.001001466494555376	0.01858475848381388	0.1071733912713179	0.1425797462941545	0.1185440178412121	0.1431387106764995	0.00100111691773467	0.00180691022311009	0.001001912162110995	0.006089890069025852	0.4137398024168529	0.2614582821199838	0.5838423826847041	0.6144409547598608	0.00100320680374673	0.01166970243722254	0.010408064691955	0.1554959778116081	0.001000816226317943	0.0297866114833745	0.001001009115504412	0.005128199580077466	0.001000334012030169	0.006422175674983934	0.001000621493710656	0.007086493199659799	-0.02396137323705866	0.02279258883113159	-0.009154346746929463	0.002548192022361187	-0.05635646946104195	-0.008997588401972985	0.001084716506338149	0.0006515931399311488	0.07137150941661222	0.03913074452975673	0.08663600066597295	0.04691687847346888	0.001004143894753384	0.4379974641787543	0.3169272561302136	0.1485760841211898	0.00143279490909806	0.05204141647287203	0.001006540713675767	0.001002616897967741	0.001001227290709453	0.001001136662730431	0.03556811011715076	0.001004599947488354	0.001004770133334472	0.03295529657661572	0.001002919629686185	0.001019449262266558	0.08117811798337758	0.03418556268523879	0.1786958054198273	0.150525920809486	0.5198402601095931	0.001006653252404379	0.001013146080668468	0.001002897395342044	0.1000600011141996	0.00100229432416814	0.001003009546031908	0.001004186000689523	0.04744925308925088	0.03292928953338829	0.001000379876141264	0.001002547569079124	0.3233948459815377	0.001003654863718585	0.02390449445912242	0.0611112276679553	0.07205053559104743	0.07004177959038604	0.001004095032495847	0.04006225661425615	0.001000341796487034	0.001000912261824088	0.1990418620811327	0.001000753020185369	0.001001136584323417	0.03090363810809699	0.00100081299932913	0.2718601774230108	0.001042188622302562	0.1443107610543979	0.4239851142259202	0.4259787859935836	0.001000134048476029	0.001000536082205139	0.1106036905256017	0.001003517210611198	0.4092314680470164	0.001000961221772024	0.001003590848598892	0.001005634342790159	0.6675718861250831	0.5048239721153885	0.0010064645473141	0.00100102538605359	0.2619940171336653	0.02537751903475795	0.001000864414984284	0.00100151410352238	0.0401291098657039	0.1158145633324747	0.001001178210987009	0.001002078748635012	0.3964822712179051	0.3962407532700807	0.00100021629582555	0.001008572031778565	0.001000698057311734	0.001000778874449654	0.001000216708454758	0.001000460745739756	-0.02004501824278791	0.02384939339461303	-0.009704471751762629	0.001692089620180005	-0.06214207195551715	-0.01414884736602694	2.060971815037338e-05	-0.004234965745274401	-2.650681644186521	-1.660483848000838	0.8812991551168214	0.2920378489491082	0.9887889221015155	-0.1669405081543435	-0.1662293300134577	2.144958442592038	2.535941862777681	-1.416227087670521	-0.07079842715528605	-0.1561039718025251	0.08658723274361969	0.01662550820775324	-0.2666195004354413	-1.478716584767987	0.7280484897814067	0.06109869229539133	0.09411378855378962	0.2460762265907114	0.01317052890345251	-1.735006793850189	-0.3151430806509194	0.2975688242192244	-0.7776927048162809	0.03068529097484098	3.019803237123345	-0.1605993645276071	-0.3307981520257756	-0.01454328661661866	-0.3117296625469204	0.003294545809013787	0.1410641303129708	-0.01926685666260718	-0.1351601976912079	0.1008465660673168	-0.1525361103569804	0.1065782730607	3.440894149087268	0.2780569095166257	-0.6991726382835776	1.247091654476072	1.626231988496954	1.575485761681053	0.1746714604815417	1.97170192881321	0.02058468516447142	-0.02336472676852388	0.4270745408968717	0.03130559735127085	0.02506539965327481	0.3342588456203277	0.07022303506221979	4.63532067659591	-0.2093918500458787	0.7609242154419793	-3.009416080424839	-2.271386098820702	-0.006088812780602706	-0.07700605678470065	-6.481371831750487	0.01100355299310975	-0.0756539406463294	0.08383181587374205	0.0179924579160939	0.03209129409109891	3.275457057585655	1.490517010186307	0.06378273152608836	-0.08592327739029078	-0.5278447636391279	0.9714999275448427	-0.0167337074255731	0.01271761692904325	-2.528673168511939	-0.171778647201891	-0.0218197350323227	-0.01610664866625294	-1.920272058402277	-5.357111313096091	0.1161794396399582	-0.6759175829691667	-0.07193718624753116	0.02797308413043152	0.03119950525919643	0.02976269863990794	-1.00725917395293e-16	-1.875182049354507e-16
0.02	-0.06480279661793301	0.01102825714339184	0.1172198406050313	0.1988764078052187	0.896839076786132	-0.005832071941387174	-0.2477558596625024	-0.009100118183086564	-0.04369835626587342	0.5130989572707986	-0.02918253683524751	-0.02140149545449322	0.006982158088621768	-0.03728031991430397	-0.09451561355032718	0.2449532697602231	0.1073559436554811	-0.2449532697602231	-0.1073559436554811	-0.398259379443993	-0.01538942146258137	0.02730949053596262	0.1365660205701137	-0.1773081864481877	-0.03122188199984323	0.1582674517382681	0.01343960345024727	0.5516404327404791	0.9395664867274894	0.1391203140902015	0.1001906731193655	0.702027568661712	0.0930964400400891	0.4539424129644672	-0.5119987054195907	-0.06541036424839451	1.79955902724333	0.03187592883262455	0.05247284025471655	-0.9279375571371519	-1.052453630145377	-1.03396491659806	-0.6387742265348624	0.607209468277779	-2.655136167917084	0.2994635706733529	0.9652278966129182	-0.2141429764642759	2.530804399795783	2.891730699135058	-2.530804399795783	-2.891730699135058	-0.5383283941768842	-0.3330622673340438	0.01730936806863022	-0.9158335953958916	0.2350370499312983	-0.381065961231121	-3.426074333410926	-2.693930263520674	0.1022554976698127	0.1627299380782104	0.08168981722406329	-2.927841741861178	6.417292056969704	0.2326098797439522	0.06762476891049156	0.07121575391003468	0.04006107042793704	0.04337078259981264	0.08003405181016954	0.05984106196178827	0.04547326713157152	0.04817341510602061	0.001173391181465886	0.04039691767258855	0.4220481932192315	0.4144049847072808	0.3066476893916342	0.3285249171374223	0.1645662804589365	0.1454391178855134	0.001587720833923785	0.03313017055184964	0.0536736093865406	0.07494601977522171	0.001007268982348162	0.04373426786176723	0.001002721054942604	0.0293998786532286	0.001001174312836102	0.01090841126138136	0.001001103878222445	0.1175277546195868	0.03260325141473861	0.03892747122781728	0.00121124365138019	0.03160561292257335	0.001377790078062324	0.02488574445814548	0.03209930144688726	0.0475390968218554	0.001034638801369179	0.007998816502090375	0.01647689915625207	0.02798236967224067	0.08560838021157585	0.04651493980603234	0.03311492636056135	0.03397822879466419	0.1546695119253695	0.1289424634966811	0.1345032238475594	0.09596032664760443	0.4932823195141836	0.4684733613020275	0.001298304628102787	0.03217675458127961	0.002654995621901068	0.01721127523519584	0.001100570117941794	0.0157513025015292	0.1105879810324698	0.06703590525565203	0.001002139197155639	0.01914368421372776	0.001009144356387528	0.02303393297470961	0.00106204022149787	0.03065053016489492	0.0439761769958105	0.04584222473984007	0.02994069464706483	0.03844007439063913	0.00100036167044357	0.007752864563739425	0.001156468445165592	0.02187659540329616	0.319555875065264	0.3656119471617749	0.001003840488185278	0.1385537166700133	0.03345362555541827	0.05570894533155974	0.05281004732525835	0.03825994961781962	0.06182166091420063	0.05167650539163186	0.06022190434250704	0.05074513276748405	0.00100373166075041	0.03466746862398177	0.0350763589561096	0.07835045960830311	0.001000318152197945	0.005531688673578187	0.001000846292171926	0.002724682788657294	0.1880706933979402	0.17683570617443	0.001056132678728085	0.01348121341465546	0.001056599683908107	0.01157931103172342	0.0291861672206984	0.03284692408037314	0.001000760535171358	0.02272566807241062	0.2145386493553575	0.1953275152868096	0.003589110170986883	0.05471633839233085	0.1363465430155544	0.1309544921525832	0.4499706294365703	0.2617115214406968	0.4257090337684274	0.2662840019091623	0.001000128806605053	0.004080665987227981	0.001001024862151011	0.008670419676056669	0.2435606101340679	0.1969919850156181	0.001003275137696103	0.02055483683468454	0.411384851535522	0.4304707672236408	0.001000891221307542	0.01686961087849764	0.001003481455383672	0.009816170772977473	0.001005303627937749	0.01262682194916326	0.5593831255092476	0.4318413432176137	0.460211121492601	0.3441595863360355	0.00101212523676242	0.01037915193082802	0.001001024612615434	0.004317589450858922	0.2563700435033183	0.1958918387901684	0.02219143117795256	0.04339296963868797	0.001000833736498359	0.004989026135715296	0.001001408344044804	0.01869168019937311	0.06985458001295271	0.1167405524616037	0.116724937211618	0.1408661294460815	0.001001083338215074	0.001563099828234236	0.001001926001065976	0.005906589226190283	0.4035471273511522	0.2395487313841225	0.5172523417438671	0.558566259824365	0.001001745272313527	0.01302685118365367	0.005931241612985156	0.1494789171761827	0.001000684131662995	0.02910517423195483	0.001000800033656229	0.005468001135926412	0.001000251542730568	0.006806578429037357	0.001000488165087643	0.007454613834321442	-0.01830954329904004	0.02387903398317387	-0.009692967064255938	0.0004906331648668527	-0.06151907226844482	-0.01441909751765278	-7.117097686800008e-05	-0.004957883532391289	0.09917664893353556	0.05922778184132295	0.1253323399003347	0.05609306303867177	0.00100318268236577	0.4519168934195412	0.366762017221451	0.1272584936483258	0.001582337725154202	0.04168896155404365	0.00100547968350568	0.001002043070099244	0.001000980913147681	0.001000818057159797	0.05335456627836354	0.001000535963247848	0.001000489510821129	0.04350398687096269	0.001001606251416461	0.001001197707993449	0.1291018712390586	0.04380675857678374	0.1561447282117774	0.09937454990884935	0.4961261519818506	0.00100768605536896	0.001007909089751815	0.001001951063893461	0.1990754908142961	0.001001852737346485	0.001003853196199518	0.001002877009915575	0.03822643566964201	0.03028706627259992	0.001000370938029053	0.001000964643239421	0.4119380204333901	0.001002747986578074	0.04680295204876548	0.09106735477899253	0.106330482297062	0.1035304225086556	0.001005487878765535	0.07912160915231782	0.001000295741310042	0.001000763902631057	0.2126775171874407	0.001000490432731814	0.00100064081883151	0.03591024468515487	0.001000622400730279	0.3072446284343323	0.001004015333450589	0.1651087956205317	0.3894005258239234	0.403074069015409	0.001000080606331098	0.001000223071624738	0.001007686034738762	0.00100326562482311	0.4000667537427549	0.001000922982530412	0.001002639321417736	0.001004316109591902	0.6282841041971224	0.4761368985950584	0.001008070657348003	0.001000564255067769	0.2574170006520525	0.04181755679200706	0.00100057592619837	0.001001224942724447	0.001002430199546075	0.1126338810092435	0.001000953296581626	0.001001842608892499	0.3682822432174311	0.3247835746357328	0.001000125473892913	0.001002524679141978	0.001000429117190499	0.001000427238857017	0.001000123413195904	0.001000260383246949	-0.01178997588914909	0.02498029942949989	-0.01022583503782541	-0.00216765392028296	-0.06637017523231054	-0.0199757317091599	-0.00127294880759754	-0.01092881909827451	-3.861230559502336	-1.421741045440512	1.697140894235159	1.094812209372992	1.590917190963403	0.07547555567956014	-0.1561574223967236	2.473044303679564	3.337376942305322	-1.587881667802277	-0.04069361747374942	-0.6124170769478199	0.04713479205234059	-0.003408056976380037	-0.1496862189249177	-1.537305749291439	0.9987926453628149	0.04682657143218402	0.1374990854811591	0.5383578135222716	0.02705344749495862	-0.9043330419065714	0.8074365783848485	0.5600692583900247	-0.3832085795412168	-0.7620383630275963	1.37728742880267	-0.1744856258530007	-0.1691663837644243	-0.006573402229566431	1.830784749205497	-0.003384502896917843	0.1466978531486444	-0.002753268217274022	-0.5998947528017187	-0.1377091894591352	-0.04700285193269186	0.1668824854617313	4.870134979226691	0.3105911140298749	0.1944191530996379	1.691606526526037	2.143808810873987	2.049972914002214	0.08579095050824481	2.635532977491339	-0.001146740977584329	-0.02761142437531356	0.2913383379210981	0.05976868672752826	0.06751896082990817	0.419556451644189	0.0692852064290209	4.515913344638841	-0.07449938556272202	0.9493874704279982	-3.611080900995997	-2.802939611677034	-0.01014385054725352	-0.02811259414083772	-7.615916300410289	-0.00793971732512623	-0.511078998758243	0.09032426132935528	0.01219608208520692	0.004476693068333058	0.5008984184411723	0.1797767349391036	0.09899712915082379	-0.06357450189955635	-1.179616602606347	1.286188979569118	0.0329459077000589	0.007367645467426205	-2.573466385628779	-0.2827290173665702	-0.02720691365786034	-0.02099241263575307	-2.443018716259353	-5.813621532744721	0.1612737395248946	-0.530828245102309	-0.06095153583917735	0.04159396975487969	0.04796903773437973	0.04638670173939943	-1.655357034114286e-15	-1.591656378086947e-15
0.03	-0.05930870168400556	0.005428475146673077	0.1159175060637948	0.2170338944983317	0.8973905927907414	-0.005286041981542745	-0.2561920642459553	-0.01986665463950165	-0.05388140474338753	0.5039302660870346	-0.02269244784036701	-0.0475444666426575	0.009406470649079192	-0.02682857710987613	-0.09620414742896702	0.2735265545793331	0.1342275332576237	-0.2735265545793332	-0.1342275332576237	-0.4031698316122373	-0.01901572874785063	0.02754029997351497	0.1263190280206331	-0.1745727960551697	-0.03500977719315101	0.1214623681743387	-0.01022048152386858	0.5519526373128499	0.9398262807367702	0.1362489219611379	0.0763492387560703	0.7665754965878102	0.09538160985367176	0.6309516272947178	-0.6129498584088785	-0.1993249822272405	1.828177229674754	0.07824622552304467	0.05774288526357221	-0.7228091149535812	-1.104283534062072	-1.007331182171132	-1.167146155149527	0.7053396522524366	-2.55289956632609	0.1933504110060608	1.127265092797805	-0.1196709328122597	3.21322574833102	2.467656867848563	-3.21322574833102	-2.467656867848563	-0.4282221867182249	-0.390018305333438	0.02989773245543646	-1.123469043118668	0.3120168565224766	-0.3741014564168409	-3.931598956253715	-2.155195596687305	-0.05697133575447842	-0.1191444019639551	-0.6610788889222694	-1.933652006980655	6.426976391754309	0.2683774122853441	0.07105198610049902	0.07609358857468128	0.04169452323012798	0.04741134826038556	0.09237012580845634	0.0668747814295434	0.0484043036422709	0.0479661446864981	0.001089986980248993	0.03903712005203566	0.4326360316363819	0.4341299430867082	0.3274435261777509	0.3538896638015358	0.1436740767837328	0.1271987296917082	0.001508632506028834	0.03224594671424978	0.04787896536795758	0.06896208238400002	0.001006227192058591	0.04405426131189386	0.001002301242418421	0.02933108776088044	0.001001019058309956	0.009766133729123473	0.001000908971569788	0.1043435284169078	0.04306387006553933	0.04657499823730191	0.008171848027915068	0.03850184513894539	0.004549601813945207	0.03020549157594223	0.03305666338348148	0.0482384035107744	0.001018546938262011	0.008295467820932092	0.00906605349401491	0.02050071400123733	0.08967414205919932	0.04672389771844684	0.03282739558758347	0.03420171675763832	0.1646440664514351	0.1352945948613663	0.1253817781822235	0.09187673630489537	0.4952003629043386	0.4782262735838876	0.001155424707390572	0.03044270571904171	0.001849921148457849	0.01581733164306846	0.001052124700351865	0.01571453836893014	0.1255638071000461	0.06900719999606363	0.001002203209235116	0.01910433864529384	0.001006249608319368	0.02441964023979206	0.001032975765626016	0.03071987627619114	0.04450839150533359	0.0420129724037941	0.03186531721702798	0.03861754187848947	0.00100033973836662	0.007351394354234987	0.001080450461148905	0.02364362962996391	0.3509387000501663	0.401646163034529	0.001003231787453364	0.1408423560979085	0.03393955210020991	0.05380010497548508	0.07134396043616908	0.05219602102095397	0.08291932931258267	0.06923642258169407	0.08055602856488883	0.06708354117430813	0.01539820091987841	0.05092792731943305	0.07625042734155617	0.1153256961731909	0.001000379640494018	0.005686577358061533	0.001001040568490468	0.002431282003194783	0.1987463211962456	0.1777636507699993	0.001028861957243594	0.01399033183027143	0.001029177799404477	0.0121391917856966	0.03341718683949463	0.03726050247075625	0.001000818253573743	0.02348595772237572	0.2515687630929964	0.2389812765715203	0.007596989054887937	0.05659542801075351	0.1529721832941924	0.1415631166197932	0.421882855301129	0.2232253739826295	0.409445838182221	0.2358472809035206	0.001000107807068984	0.004050347316796982	0.00100063243598337	0.00814599003466882	0.1545247136611691	0.1273061474167778	0.003591894186565679	0.02295859336709322	0.4032948976206407	0.4215720757327188	0.008715870487257299	0.02657219109353094	0.001003261741391328	0.01002200807326548	0.001005428497973786	0.01285910608209287	0.5607084607324122	0.4231219772039887	0.4534059825213632	0.3388343290971056	0.001009637591966594	0.01118677630089774	0.001000815284488505	0.00371281232882028	0.254490463200937	0.1808839613013176	0.03580237755923921	0.0573556066174424	0.001000741581283121	0.005080603708967709	0.001001539693033399	0.01877604371014972	0.03923406840169452	0.09676617770719301	0.1149364138920255	0.1381058839168625	0.001017503004140253	0.001282327120861348	0.001002398388537623	0.005687689580389739	0.382545194007694	0.2130437138492826	0.4524724068596265	0.4982239727153846	0.001000958883415313	0.01472712721012617	0.003534034838482716	0.1447944478117532	0.001000579653469062	0.02851034179540613	0.001000608945036739	0.00592244706214116	0.00100018625742919	0.007326399354838831	0.001000371942337307	0.007947342314599374	-0.01149658368065325	0.02469466953912585	-0.01033844606992383	-0.001319455580732001	-0.0638951567585558	-0.02017846404950944	-0.001359078396476123	-0.009207213022050686	0.05463558448078671	0.03011589087791485	0.09437440921827078	0.0483710385310422	0.001003115468016341	0.4594812090069303	0.3704232656768634	0.09648925676765885	0.001294004138756909	0.03998595281242182	0.00100485815781462	0.00100171314622662	0.001000753063557164	0.001000611445969703	0.05706184227261422	0.02782250539736974	0.01369524732066882	0.02612701445898518	0.001001962006531361	0.001001054739817469	0.06505745686943794	0.0227622274489594	0.2017073093961372	0.1223613638302874	0.5027517719257796	0.001005685280110903	0.00100805059456987	0.001001476784463645	0.1000409503392717	0.001002622715045654	0.001002715756559875	0.001002594145627628	0.05105899656204141	0.03732547776384717	0.00100027120602451	0.001001591796615814	0.4163477112079706	0.001002471700641787	0.02390237794903507	0.09777956391016909	0.1135635771108144	0.1094728078675463	0.05611158757822463	0.1692453008651831	0.001000568754490986	0.001001647885851213	0.2202067293732377	0.001000466632233911	0.001000631928929251	0.04033851364000099	0.00100109484711085	0.3263947701683918	0.02101198738269212	0.1902395963093527	0.3325221146208899	0.3475190938337798	0.001000090477797599	0.001000224879019111	0.001004739720748921	0.01078240069922748	0.3728628554907213	0.03031190807777516	0.001003366250262188	0.001006609568917049	0.5050843873581418	0.4036714098643313	0.001006184009121385	0.001000625523364225	0.2453248491014018	0.05956549569893107	0.001000704694304877	0.001002058340267517	0.001001643565218988	0.1120983995874915	0.001063051270864275	0.00100377615880881	0.3096977653319455	0.2838415229023294	0.001000153235498549	0.001003121542381057	0.001000506300490126	0.001000395572097556	0.001000114005708998	0.001000243048538084	-0.004448910295473884	0.02528180118278027	-0.0110740139012745	-0.002450985654689046	-0.06429122646965864	-0.02610001645365209	-0.002715889487193843	-0.01207925765073124	-4.872542758217794	-1.245529422723154	-0.6495547742767966	-0.3020687742447794	-0.07591460507135056	-0.1249302784408808	-0.1181151748360609	1.656149324430328	1.982519754610364	-2.045385143613372	-0.1205329109637345	-0.5550443068367555	0.02079423992223104	-0.01118286871454103	-0.09546271158446883	-1.149613498669	0.5773582415814976	1.218962575899376	0.8669147937303427	-0.3607617677318566	0.03104140943980303	-0.5883826576759364	-0.6984725507734307	-0.4643267500013644	1.384185940615595	-0.1140491555948208	0.9300655975725558	-0.1662549620359642	-0.1111432129765139	-0.001840136231881583	-1.141483005091364	-0.004794058332058456	0.1335305518455947	0.01523266382691167	-0.1639844283810265	0.1521206339561086	-0.04369780501490678	0.1898040353786712	2.775675858681843	0.1549303831551848	-0.5412128297808902	1.134167436507617	1.410513736533423	1.272274433666763	2.849162841315643	4.565989755034973	0.02355651155029452	-0.03081391496330743	-0.1103098973616422	0.04824544757444687	0.05346598635677359	0.4565225273492407	0.08241873902456431	4.172990041029278	0.4240411777370768	1.166599310876996	-4.055116517213994	-3.27194326628778	0.002324608803090742	-0.06191921405538061	-6.122368354130686	0.4403964835805244	-1.301273412087538	1.71721257286486	0.02308538613499533	0.03205679710930925	-2.190021317380596	-1.241100196610506	0.07238588467396043	-0.05644981043546084	-1.797658779280102	1.487231020769912	-0.003711176335032291	0.008934463662800948	-1.42216161556777	-0.2745193413490008	-0.02889989921461126	-0.02315016903340647	-2.848659005110671	-6.174100713358905	0.184891281576685	-0.4051155299220525	-0.05867300934879406	0.05051850010692059	0.05790335296316171	0.05438025066434034	-6.505492899705749e-16	-1.147140198635125e-15
0.04	-0.05246226300256474	-0.001330583314480181	0.1131479721959198	0.2353647307646231	0.8984003803652685	-0.004657019565127827	-0.2614821570695772	-0.03125438632281669	-0.06393870797462352	0.4903123912691758	-0.01478511735911644	-0.07204831671322132	0.01100819570049296	-0.01469212948784487	-0.09683117487754343	0.3098052484129394	0.1564104739435545	-0.3098052484129394	-0.1564104739435545	-0.4065130261232787	-0.02314616988151906	0.02792834944534345	0.1142985571353732	-0.1710683327607398	-0.0386556787079126	0.07970234107561829	-0.03200648579119499	0.550157870974203	0.9370161333733776	0.1257965233940465	0.05965349545609631	0.8292607537668855	0.09934305487205118	0.7244111624671427	-0.7438539983065003	-0.3588502295760932	1.834228941879031	0.1235302428161558	0.06907133156881434	-0.298715205170958	-1.176692675525374	-1.008815867342437	-1.528610953353841	0.8906577655517944	-2.327311944396993	0.1349460688637622	1.302168860133596	-0.001841690451570373	4.071886202695026	1.954000915892698	-4.071886202695027	-1.954000915892698	-0.2248768627359009	-0.4338890370134391	0.04875737492384969	-1.270529262551732	0.3888516302133956	-0.3526672255222955	-4.417063040369145	-2.319114122162787	-0.3191386845333499	-0.4512583364564932	-1.434511470381498	-1.498703529196935	6.044757907565077	0.5678649207033043	0.0528519368966202	0.05966504216507968	0.0288492513746853	0.03702201317518963	0.08583492638057695	0.06048794370718183	0.04642094361929983	0.04551479676006658	0.001048254281077516	0.0379883527134235	0.442219125642213	0.4512120102403757	0.3422207114734508	0.3731142595114892	0.1181790444776339	0.1048276315601537	0.001324935449831134	0.03103187711422485	0.04391702423585361	0.06443165552768181	0.001005395637225527	0.04422875949919681	0.001001926396708386	0.02915956633451198	0.001000827487684193	0.008665288548535788	0.001000708209587029	0.09353400449771432	0.050235767287292	0.05140754576039498	0.02465823321406522	0.05371571852170389	0.01238943026020357	0.04103332944579539	0.02529642525085208	0.04107855562735069	0.001010682387488952	0.008594936554215138	0.00522116394585818	0.01628702521108511	0.06369495029078141	0.03388893769313415	0.02263944275548054	0.02571259211051409	0.1881513411091164	0.1512372040717398	0.129257530415747	0.09249195453409591	0.498553817829015	0.4942100846535426	0.001082966747676683	0.02897303903173266	0.001445971965112918	0.01495799340935655	0.001027670976030624	0.01569328553805889	0.0923101307307537	0.05010710107446115	0.001002620383204177	0.0190416140964055	0.001004233939740001	0.02576628305117653	0.00101830720965933	0.03092738690844148	0.05068895056506979	0.04260196189274856	0.03618767498685292	0.04106084600829948	0.001000278886431818	0.006670776162507065	0.001042759508107692	0.02573826962100665	0.3728335177754131	0.4299048176025664	0.001002789377546637	0.1418081965652373	0.02328827664176338	0.04558417662661557	0.08418356149218263	0.06171449199610761	0.09740991443619898	0.08073356231019961	0.09407260821590005	0.07728193476690252	0.04855575242132534	0.08530796650496673	0.1354915315310634	0.1657997630999777	0.001000546945272692	0.005831459578103476	0.001001579873814753	0.002113500844468769	0.2081284567393931	0.1745382986561093	0.001015219726593817	0.01456993138972	0.001015467458880687	0.01282880668669983	0.03770939108270623	0.0418446406456943	0.001001083441727067	0.0243669631621132	0.2810861401146119	0.2779503386819134	0.01937029352860672	0.06267163931686891	0.1725804945900841	0.1541717161273831	0.3841769103447407	0.1812298325644854	0.3804277459704702	0.2010943630466773	0.001000102250932703	0.004092048010129735	0.00100043722702939	0.007729117796576157	0.09281740605891151	0.07852227523754614	0.009720368064805772	0.02839687570176821	0.3890419985174621	0.4037930167286622	0.02674844663802797	0.04855427815954597	0.001003515587916642	0.0101601586589293	0.001006638204717195	0.01306949116318344	0.5246592581554642	0.3891359229457135	0.4260133467746315	0.3194121421261168	0.001007450582491187	0.01202403242052404	0.0010007413235584	0.003207215483603931	0.2489705801674921	0.1604246655222404	0.05100584786276714	0.0727554421458491	0.001000759944105515	0.005133186943305494	0.001002022244811209	0.01885895761235994	0.02160264707704891	0.08828225914395998	0.1136641899566964	0.1352717575616663	0.001056771098091706	0.000986056415984423	0.001003601726335316	0.005436332795341189	0.3489931270442154	0.1827620669938685	0.3932596123614752	0.4366989490710359	0.001000579776443356	0.01684687313132899	0.002321450377637389	0.1413956085349722	0.001000566052404176	0.02791855288741435	0.001000497608004416	0.006502836830441843	0.001000148925322211	0.008002809599045533	0.001000305188864522	0.008586643974571319	-0.004331553412074176	0.02516754922663008	-0.01111905831411252	-0.002111706318868977	-0.06330121908015819	-0.02618110938978979	-0.002750341322743033	-0.01139061522024165	0.01009452002803785	0.001003999914506759	0.06341647853620681	0.04064901402341264	0.001003048253666912	0.4670455245943196	0.3740845141322758	0.06572001988699187	0.001005670552359619	0.03828294407079999	0.001004236632123561	0.001001383222353995	0.001000525213966647	0.00100040483477961	0.06076911826686492	0.05464447483149162	0.02639000513051652	0.008750042047007673	0.001002317761646262	0.001000911771641491	0.001013042499817307	0.001717696321135052	0.2472698905804971	0.1453481777517255	0.5093773918697083	0.001003684504852847	0.001008192099387924	0.001001002505033829	0.001006409864247245	0.001003392692744958	0.001001578316920233	0.001002311281339681	0.06389155745444082	0.04436388925509443	0.001000171474019969	0.001002218949992206	0.4207574019825512	0.001002195414705501	0.001001803849304663	0.1044917730413457	0.1207966719245668	0.115415193226437	0.1112176872776837	0.2593689925780485	0.001000841767671926	0.00100253186907137	0.2277359415590347	0.001000442831736008	0.001000623039026991	0.04476678259484711	0.00100156729349142	0.3455449119024512	0.04101995943193364	0.2153703969981737	0.2756437034178563	0.2919641186521504	0.0010001003492641	0.001000226686413485	0.001001793406759079	0.02056153577363186	0.3456589572386877	0.05962289317301992	0.001004093179106638	0.001008903028242191	0.3818846705191613	0.3312059211336042	0.001004297360894766	0.001000686791660681	0.2332326975507511	0.0773134346058551	0.001000833462411384	0.001002891737810641	0.001000856930891901	0.1115629181657395	0.001125149245146923	0.001005709708725121	0.2511132874464598	0.242899471168926	0.001000180997104184	0.001003718405620136	0.001000583483789753	0.001000363905338095	0.001000104598222092	0.001000225713829218	0.002892155298201319	0.02558330293606064	-0.01192219276472358	-0.002734317389095133	-0.06221227770700676	-0.03222430119814428	-0.004158830166790147	-0.01322969620318798	-5.456447955330469	-1.179995495484949	-2.564135320614471	-1.791167939780778	-1.09319424705993	-0.3733399457022434	-0.09395136600854628	1.944466058527586	2.109346751473286	-2.414023655352143	-0.1066627699587476	-0.3217149699671283	0.01803573948760737	-0.02395416378044206	-0.1413997485908778	-1.062365292594315	0.4357967480845019	1.710354804709474	1.239117235892442	-1.033473100946256	0.02761693038325854	-0.2507396657363501	-1.801347009160584	-1.182453263629597	1.534886989596437	0.1777233513543205	2.623467186361634	-0.1216091908672256	-0.06224531208130676	-0.003471141883998561	-2.343493983197307	-0.008060298971525305	0.1388849624090503	0.02487963597359477	0.2837536121983706	0.3154581389328058	-0.1028324483773889	0.232403638336731	3.315022718283384	0.0460313219165871	-1.066998445459328	0.8080864409298938	0.9312533185626456	0.8219699511562802	3.709707048524679	5.33529904987115	-0.003148033866006316	-0.03248749902801436	-0.5393210039707382	0.07386491549404632	0.09346579023591919	0.4536684085551982	0.09342836438349691	3.578973509775318	0.7649249519758342	1.349382478503976	-4.312959693011367	-3.666178981917357	0.004260022205416998	-0.006601113481793475	-3.435523216488563	0.5989654431281296	-2.28715250138518	2.546225631525701	-0.001341260839641328	9.688270048486527e-05	-4.552439230488831	-2.639609211472671	0.1049234790621408	-0.04373844653509769	-2.269900260651635	1.573628689499577	0.02514703991712956	0.007077723777418574	-0.2753751473932471	-0.2975051825620122	-0.03030651315863771	-0.02748384048534923	-3.198344580374175	-6.05016883981838	0.24516771847096	-0.2737022275726219	-0.06034283012778956	0.06678273817206698	0.07928690141542641	0.07570133767820209	4.631707461247408e-16	-6.239578765193313e-16
0.05	-0.04518261995875126	-0.009007409124645732	0.1087974820935077	0.2536357928478954	0.8998281287894297	-0.003896107055989186	-0.2614792154023665	-0.04289149957259211	-0.07360894783803426	0.4743701240876093	-0.005269517341759962	-0.09351916652331853	0.01225597995800099	-0.001384883804298254	-0.09629804922352753	0.3553606986366126	0.1746746549503665	-0.3553606986366126	-0.1746746549503666	-0.4075445899689659	-0.02755814296881069	0.02847757258327421	0.1010462268028872	-0.1669752870669766	-0.04198538447894532	0.03327814656579037	-0.05504648795516803	0.5457157687172741	0.9310259327541459	0.1070970364006535	0.04594638357606234	0.8849803314708854	0.1040283722824645	0.7284292868806357	-0.7837314193387948	-0.5089109410963922	1.817705789552685	0.1608753453926857	0.08334285088274491	0.3049372838274229	-1.145160233955668	-0.9160934472742307	-1.643484273373045	1.005409264655253	-1.946064166193304	0.1105531119521209	1.347971413334887	0.1081879891035061	5.037747936468097	1.734449833483718	-5.037747936468098	-1.734449833483718	0.01475893066681279	-0.4462487327671908	0.05773229837365926	-1.3740764293517	0.426046756277616	-0.3116058887334382	-4.844967574460583	-2.159765023588517	-0.5459938949783327	-0.7355554138970316	-2.273818669333369	-1.204484167050778	4.913196459549687	0.3888719848534975	0.03235996785486923	0.0400276192543294	0.0157513832278207	0.02406586851854867	0.07746890003470158	0.05324761717889685	0.04233787682453728	0.04163034045904867	0.001026091144957686	0.03709331553390733	0.4382077205584607	0.466460186912708	0.3491346330291705	0.3903531436594341	0.09698720613417414	0.08626097376244964	0.001168740823850677	0.02979154056604388	0.0396040313937554	0.06056774384115785	0.00100511080930623	0.04431543395414323	0.001001783398096613	0.02895385175329564	0.001000680870691604	0.007708313578389995	0.001000555358197672	0.08393299927626775	0.05531467231788372	0.05496173431639714	0.03917289281874713	0.06728030871874933	0.02532991042835438	0.05714207088946605	0.01652773169193028	0.03261221562914382	0.0010066480142535	0.008846317132171207	0.003166199439359336	0.01388885768776962	0.03565591903400673	0.02037284588486453	0.01274265412444586	0.01717661971630426	0.1860851082110462	0.1627552489818657	0.1202712601628672	0.09331642911388408	0.4895710745012203	0.5023737091467915	0.001044373123906571	0.02790588947655878	0.001231515679737357	0.01426626858822299	0.00101463259550768	0.01567837389089741	0.05505986440554719	0.0319998137001478	0.001002972878416453	0.01897384619438045	0.001670826037718535	0.02786973507194623	0.001010550064978837	0.0311845307664726	0.05216466292839864	0.04352946905778117	0.03753248633518307	0.04183104223110023	0.001000229941742923	0.006112364917699367	0.001022859088930891	0.02801213549428778	0.3864045269344166	0.4562871270849191	0.001002681031475175	0.1419899869188481	0.01272143412726591	0.03706468797419659	0.09484691819358911	0.06982701977039678	0.1094213331556392	0.09008687996832769	0.1049215965589874	0.08546326837516179	0.08181188355640022	0.1171295166397955	0.1829112475519742	0.2062826017218779	0.001000686520535684	0.0059020235233798	0.001002537709222151	0.001759974537311481	0.2114202327238648	0.1653802038442641	0.001007988238357867	0.01527158311147838	0.001008203422649026	0.01373732348644155	0.04114459597704605	0.04546145705494771	0.001001302528458513	0.02529539684656237	0.2988858263275321	0.3087889574511733	0.02453998007958296	0.06783372849292589	0.1770142183136403	0.1659185587467712	0.3416755191038093	0.1386256173141567	0.3449144322665735	0.1638316677813703	0.001000102935204255	0.004219794881856154	0.001000349182764598	0.007559968025444589	0.05316943339033275	0.05001722793000794	0.02491460677833765	0.04070571836152823	0.3694210921291463	0.3773247853523966	0.05258181677796717	0.07906489405706048	0.001003962890822503	0.01016994976274632	0.001010445689939339	0.013202328264964	0.4837925548988677	0.3382222405790162	0.3956269783862362	0.2878816464694779	0.005182220698864965	0.01741557283691892	0.001000764413792268	0.002993573230901317	0.236962763573351	0.1360603599327421	0.06241954452581244	0.08417690731053863	0.00100086121320045	0.005138040164479547	0.001002430770816145	0.01893717127607202	0.01181051150308409	0.08701226836831306	0.1128745190933276	0.1324591172928835	0.003528539730828493	0.001599210702848572	0.001129006766838217	0.005224853102455337	0.3130440007003247	0.1507398950588867	0.3430234176292805	0.3803252107630122	0.001000402914302667	0.01951644249077204	0.001676861990532517	0.1394174955153743	0.001000625448172341	0.02735444523077012	0.001000425616789292	0.007209468566570392	0.001000125374256484	0.008849010323233698	0.001000262448327611	0.009389243867501184	0.0002127204081154343	0.02481136057014298	-0.01184603191634347	-0.001920889891464416	-0.06207349668589418	-0.03167131404447834	-0.00422824961061395	-0.01247426605070456	0.005734627088428351	0.001003985997756599	0.06874443974526338	0.03467422276629656	0.001003002370259331	0.3951039283391867	0.3535868848199166	0.06759065656796129	0.001006346941145182	0.03119137485487849	0.001005303226393099	0.001001847255433867	0.001000530894699876	0.00100038906189062	0.06224433840472768	0.056923313653017	0.05100880270560062	0.005005257795591921	0.001002560858447953	0.00100086010502223	0.001270950638455314	0.001833394875841787	0.1242072465223775	0.07317547416594813	0.432216949026456	0.001004636287939473	0.001007914367638066	0.001001113977955366	0.01005128064730617	0.001003294884901475	0.003519488417641515	0.00100261725854661	0.04538905019157456	0.03459357737285848	0.001000185379941699	0.001002085693235216	0.4099259140640083	0.001002883751513115	0.001002808752646056	0.1135083552050695	0.1310474623324932	0.1239999570444198	0.1349615442567204	0.2545691754476966	0.00100082331463463	0.00100438281187771	0.2076501194122557	0.001000478849072063	0.001000661082242625	0.04558390148570825	0.001001499416274044	0.3218924000258129	0.02104736032845385	0.1563719776435404	0.2317639832863649	0.2512528823472818	0.001000106437708857	0.001000283678017871	0.001002186933836773	0.05970680748475091	0.3117354421787787	0.1034201647911494	0.00100471200503139	0.001019065909598351	0.3950684572353235	0.3275730007493452	0.01680879489975472	0.001000874448386108	0.1990390560999616	0.07594064681720518	0.001001079246477709	0.001002825601936874	0.001000921012290323	0.1118907838567879	0.01033650302989594	0.001474314510754543	0.2300127196039741	0.2315540816156141	0.001000250894696118	0.001003180678539813	0.001000775061965529	0.001000339523434665	0.001000097707285307	0.001000211417571957	0.002613446316239791	0.02383761802094322	-0.01251207683986716	-0.001079331465952968	-0.06073474947474199	-0.03671912897620728	-0.005761693453520423	-0.0129535727591801	-5.908047599855047	-1.20605842750414	-1.488815103043516	-0.8915928776397365	-0.4256326979235317	-0.4094110719799728	-0.08678828512754506	0.7901592381231952	1.108802423790341	-1.368732085561839	-0.1319050308724953	-0.4505112077224321	0.003242704018064497	-0.01501627788419119	-0.05652047469723868	-0.8425934088639063	0.2874062436909463	1.036741070789193	1.915152050081274	-0.6981139388713834	0.02313287706011544	-0.2127070590817652	-0.9698644244210152	-0.5857855953157793	0.5187677805424755	-0.1648463175874746	-1.074482588013476	-0.08860007743210221	-0.071768910408692	-0.0004820282263578541	-1.299381686641194	-0.006510004366331708	0.2754653720086825	0.02648947301275947	-0.1325783956634704	-0.1485977947130233	-0.01615224688743289	0.2272993888718922	1.689751144115975	-0.0008641617821993471	-0.6550950570061712	0.8181979317732148	0.9430133861059544	0.8161070177990081	2.702337373387463	2.82002960180827	0.01122027634395301	-0.03739003805608573	-1.264042615107405	0.0720509361780438	0.09479709576936497	0.2858968571683189	0.09218106390123806	2.498994093063105	0.2131839846441883	0.8361406699206273	-4.131431701305189	-3.721201935158877	0.01839944344514517	-0.01776518855012792	-2.277159491917689	1.728582010749717	-2.96198810990279	3.48029625576617	0.0002820228847724385	0.01847612775970645	-5.291718192254266	-3.519245674185886	0.9143139083858549	-0.00468832768364913	-2.555899286140033	0.7648810471803432	-0.01207400686373143	0.007707238798904425	0.0420902985903397	-0.2692350138042444	0.1325681010967033	-0.01624212222225797	-3.133344974508542	-5.181504246121963	0.2921642551640689	-0.1253187513500411	-0.05312371591475275	0.07536511233258117	0.09127289119071895	0.08652736471269715	1.48148043275552e-17	-4.794085056493624e-16
0.06	-0.03795544045325037	-0.01684961681349976	0.1030164903701906	0.2716732928512217	0.9015950053406538	-0.00298552893499631	-0.2552707364887423	-0.05404619619244927	-0.08207780375879847	0.4577698699934435	0.005182008468703655	-0.1105537230085045	0.01313810452581231	0.01204112151403621	-0.09467299173849802	0.4105310890308705	0.1918117615735086	-0.4105310890308705	-0.1918117615735086	-0.4062939507685759	-0.03202600758330881	0.02901589632704366	0.08693423604023483	-0.1626216126804201	-0.04485443568355633	-0.01674084467087626	-0.07261936052209919	0.5397037505121132	0.9225295525652932	0.08095149518665352	0.0363285057102624	0.9238054594841746	0.1075139630386038	0.7139184548046208	-0.7769303740441941	-0.6449505537571055	1.787516525889817	0.1913558682286765	0.09900445393966159	0.9423922441117233	-1.080209349541729	-0.7685390788131294	-1.66020833587366	1.077842924173223	-1.440053279414738	0.06181413092355807	1.325920787091182	0.2165446757511613	5.994874236811932	1.728586039158682	-5.994874236811932	-1.728586039158682	0.2315637464793883	-0.4450673424547338	0.04657749609160013	-1.442461348583007	0.4409773687720359	-0.2605363122370759	-5.136022385736889	-1.225688202754412	-0.6331218741802559	-0.9524942503806773	-2.923722314502908	-0.6808567263501286	2.665867969422938	0.3279195898484894	0.01887102002562441	0.02737942327405081	0.008767968689219193	0.01735951790054847	0.0750153209679693	0.05056005696218196	0.03734343011684949	0.03720938017089448	0.001014990956385292	0.03621794270621572	0.4127561237916679	0.4607149942465255	0.3469645321243505	0.3906977549007893	0.08508634315927129	0.07606450622145346	0.001090957455364443	0.02858376667287418	0.0339550845172463	0.055432554565538	0.001005502031255669	0.04437248462988787	0.001001944069577496	0.02890269026840083	0.001000610441413463	0.007404374469413752	0.0010004710810377	0.07698698317705797	0.05872184156634402	0.05740297624571432	0.04767557535316987	0.07513409665927934	0.04344826735787084	0.07798679039221168	0.01007686556887086	0.0263498960463979	0.001004753417573312	0.009067067932461806	0.00212827217107224	0.01235661962634944	0.01980147914646256	0.01313178776616042	0.007595388837336631	0.01277599260213086	0.1363156185913632	0.1566134754448637	0.08426434373337859	0.0861546705385309	0.4595479077421666	0.4710456268872478	0.001025558259487401	0.02726545033779961	0.001124082398528283	0.01360923003591721	0.001008172051171182	0.01566422815997062	0.0370513007389804	0.02369110344212074	0.001003100107993721	0.0188910795505845	0.003259670163103319	0.03114878909662601	0.001006826367213017	0.03145598311629973	0.0444497827496006	0.03926386965004671	0.0336541833926979	0.03834531210723165	0.001000212438430518	0.006201682298692753	0.001012846243223081	0.03038285444949243	0.3920121443146731	0.4582660798034621	0.001002971228550132	0.1419670951178374	0.007155216457391488	0.0321183600468581	0.1046496503621456	0.0781540269884774	0.1205047870059455	0.09966589349317841	0.1146613427929066	0.09364028006895138	0.1093931808529715	0.1403094018716435	0.2081973702536614	0.2233755736821309	0.00100074704126945	0.005935054173434872	0.001003942322159056	0.001382254570294208	0.2060212377201938	0.1498225532197796	0.001004392223897263	0.01612266025968915	0.001004592153434702	0.01485593912322592	0.04334579297989045	0.04788661746651764	0.001001378060043459	0.02620903826803598	0.3022694679287825	0.3261350975229049	0.01753981484722678	0.06584914103792544	0.1567176537437949	0.1676176220167345	0.2974471705340426	0.1001302316533659	0.306785056543491	0.1279734870632034	0.001000106322945078	0.00440223870513743	0.001000333693499771	0.007563087069461503	0.02951241135800721	0.03274562046122013	0.05085307720016236	0.06028409435527939	0.34485901644981	0.3454433678099097	0.08529570353063166	0.1166481774306487	0.001004495998034791	0.01010544994225917	0.001017432379271148	0.01327912552043922	0.4589065123842969	0.2900731401125561	0.37334869420502	0.2519721135557836	0.01502795996546175	0.02912889667162153	0.00100086982926502	0.002999482456366468	0.2167116496790801	0.1102479112215996	0.06792253482260806	0.0891373971642964	0.001001034776618272	0.005133754582402583	0.001002601845321318	0.01899594698524893	0.006671127025962272	0.08953833124229629	0.1125492851237858	0.1298028144333869	0.009320212700909901	0.003230033049223552	0.001425962522125123	0.005082889868287371	0.2812166414172308	0.1215500641459706	0.304161529399848	0.3339303556618847	0.001000349495049037	0.02275852026953873	0.001353383199086736	0.1388212660079098	0.001000750968883812	0.02684317827484545	0.001000377442389243	0.008026569142672232	0.001000110157517107	0.009854660378230113	0.001000233937201687	0.01035136574492535	0.001541672360204053	0.023528841074569	-0.01248161250051541	-0.0007539604669014418	-0.06067923706629632	-0.03649793411475007	-0.005789461231057774	-0.01265140069818696	0.00137473414881885	0.001003972081006439	0.07407240095431991	0.02869943150918048	0.00100295648685175	0.3231623320840538	0.3330892555075575	0.0694612932489307	0.001007023329930745	0.02409980563895699	0.001006369820662637	0.001002311288513738	0.001000536575433105	0.001000373289001631	0.06371955854259045	0.05920215247454239	0.07562760028068471	0.001260473544176169	0.001002803955249646	0.001000808438402969	0.00152885877709332	0.001949093430548521	0.001144602464257928	0.001002770580170741	0.3550565061832037	0.0010055880710261	0.00100763663588821	0.001001225450876903	0.0190961514303651	0.001003197077058039	0.006037398518362794	0.00100292323575354	0.02688654292870831	0.02482326549062252	0.00100019928586343	0.001001952436478225	0.3990944261454654	0.001003572088320728	0.001003813655987448	0.1225249373687934	0.1412982527404197	0.1325847208624025	0.158705401235757	0.2497693583173449	0.001000804861597326	0.001006233754684049	0.1875642972654767	0.001000514866408119	0.001000699125458258	0.0464010203765694	0.001001431539056667	0.2982398881491747	0.00107476122497405	0.09737355828890702	0.1878842631548734	0.2105416460424131	0.001000112526153614	0.001000340669622252	0.001002580460914468	0.09885207919586997	0.2778119271188696	0.147217436409279	0.001005330830956141	0.001029228790954505	0.4082522439514857	0.3239400803650862	0.03261329243861467	0.001001062105111536	0.164845414649172	0.07456785902855526	0.001001325030544034	0.001002759466063174	0.001000985093688746	0.1122186495478363	0.01954785681464497	0.001942919312783964	0.2089121517614885	0.2202086920623021	0.001000320792288052	0.00100264295145949	0.001000966640141305	0.001000315141531234	0.001000090816348522	0.001000197121314696	0.002334737334278264	0.0220919331058258	-0.01310196091501073	0.0005756544571891976	-0.05925722124247724	-0.04121395675427028	-0.007364556740250701	-0.01267744931517222	-6.375855472645465	-1.268430060467062	-1.166289934520124	-0.5412091320526241	-0.1826409847459038	-0.4806407431294976	-0.0900184956436078	-2.254207809175417	-1.269507829844639	-0.739985604010568	-0.1001502389564766	-0.5759704877862986	0.0121109836472693	0.006956455483862366	-0.01079257635695626	-0.5313674681469597	0.2132074227475041	0.568194353406388	2.186312847707437	-0.592669017854049	0.02149097485019544	-0.07755377335729034	-0.5463402712474755	-0.3553842076222558	-1.997076699829148	-1.419523279673946	-5.274874164196716	-0.03626710758427958	-0.05530805831572626	-0.003317958637051901	-0.38377855994004	-0.01106004730944558	0.3740053631910651	0.02774133433284448	-0.7548677023550454	-0.5357271304010599	0.02671327678282682	0.2517742547214367	-1.565648634478571	0.005094890992269945	-0.3523663004432273	0.8509823296881832	0.976392491907174	0.8211055682623463	1.981374067928484	0.6573257175417417	-0.01065469291038654	-0.03732623100001103	-1.819232166498582	0.1037500007845237	0.1354855576444491	0.2153372090185263	0.09046991178838257	0.880477770269678	-0.6644103742356381	-0.6601733913810266	-3.491193775103801	-3.385276072489327	0.0151994125163112	0.02785264954790877	-1.188835248738481	2.052872109926359	-3.369789734629423	3.960759126740435	-0.01619944570048537	-0.01111108656062248	-3.999522850441382	-3.515416662883747	1.369280162723688	0.0001718490984553223	-2.559528884980484	0.2814336273132402	0.02331927926692288	0.003190132893664577	0.4838355825327826	-0.2662377007048189	0.1732270987435627	-0.01358054874176428	-2.631876375961034	-4.054392198439142	0.3596694023356854	0.002674474854041589	-0.04977468998387025	0.08887650616672554	0.1111767675770784	0.107605734577065	-5.723923355045182e-16	-3.685153971123555e-16
0.07000000000000001	-0.0308583576360983	-0.02471147161961394	0.09574906892531058	0.2893581685659407	0.9036475930633925	-0.001894837791077318	-0.2428291021294463	-0.06478158734692993	-0.08939020671998679	0.4412473222736362	0.01662679857330449	-0.121718624538542	0.01336013246108633	0.02529473410684629	-0.0917433638309393	0.4747310346298407	0.2095208098777127	-0.4747310346298406	-0.2095208098777127	-0.4030568537285345	-0.03649172863525236	0.02935419766785366	0.07232702444303567	-0.1581162668165052	-0.04719467340036973	-0.06989899609858748	-0.07864286253175724	0.5335699555686684	0.9120892086678433	0.04978917016469942	0.03173315582211529	0.9367626811688988	0.1097276946057064	0.7054284585510011	-0.7878048230778424	-0.7954575784919493	1.748417138019992	0.2185552553902177	0.1180746242277237	1.532802051007539	-1.061145700236973	-0.6778301538302249	-1.652344167022515	1.198155205105952	-0.8075062830966416	-0.02075722996736489	1.313880632208968	0.3591749923707613	6.792762293329196	1.79410840926559	-6.792762293329196	-1.794108409265589	0.4132368036087102	-0.4454941680964469	0.02074784909278524	-1.473086875149615	0.4580277399317579	-0.207094757661385	-5.53646829392236	-0.007479779715156894	-0.5849029278780334	-1.134022065703342	-3.297653839027131	-0.2657026758325394	-0.07635829588826655	0.1303863733203156	0.01047419178671157	0.01936454987241858	0.005007076873322315	0.01366642958645246	0.06606747919374505	0.04421282950574607	0.02989435584360112	0.03135055595020488	0.001009105544874073	0.03530615052054929	0.378542695833554	0.4262820376247639	0.3371882080839046	0.3690082101453088	0.0749614006649868	0.06771210816099409	0.0010492940373027	0.02734274672816617	0.0278431493951082	0.0493017861243524	0.001006228272243961	0.04451184247763511	0.001002427796454088	0.02906425300070154	0.001000566167470754	0.007601257577901492	0.001000417184495246	0.07337272684538447	0.0625239684320013	0.06027059461542728	0.06695657837388454	0.09085324608164114	0.07642459531077485	0.1127190542675359	0.00578145958115452	0.0219765895676486	0.001003797547083971	0.00926185089447301	0.001576702349939308	0.01124778754795576	0.01102779548524993	0.009175522134276829	0.004732479805606833	0.01027455319735509	0.08090060439755963	0.1243669529706555	0.04791930432715175	0.06343582938844702	0.4194222637910037	0.4102270084533479	0.005252852357390751	0.03048922036382376	0.001067053752552236	0.01296954442289447	0.001004744499521213	0.01563354288288048	0.02646431450154662	0.0194194008695898	0.001003151636796304	0.01878197204376356	0.01647934297725822	0.04496333614424632	0.00100499983363551	0.03173585981129126	0.0340492878495641	0.03124703240485252	0.02726851323322941	0.03257447941355594	0.001000206716185859	0.006757797913132381	0.001013527975059529	0.0328876468916019	0.3876247806559365	0.4301939411895571	0.001003984049380292	0.1423421885656519	0.004168422448738717	0.0294533783063207	0.1136040501310557	0.08661662807708351	0.1304449240171089	0.1092183837315651	0.1233698514816781	0.1016470243827045	0.1340319236529161	0.1590726882849167	0.2251821915200922	0.2284833974159966	0.001003642882380915	0.005976313433443759	0.001004482905273631	0.001030499573024778	0.1886680806302143	0.1290452785127166	0.001002569057527244	0.01726651392580666	0.001002689182372572	0.01629803844278546	0.04612278433672957	0.05096709335160714	0.001001529503310621	0.02711536235304457	0.2914418553145535	0.3263576177717909	0.009658225588651887	0.06045331259168262	0.1230799462893276	0.1514967432249769	0.2451492926897947	0.06795166246344997	0.2561873490981609	0.09505821150546283	0.001000112626946094	0.004610135245542105	0.001000339605362284	0.00764067776725201	0.01611445732711958	0.02245628388851281	0.0694200053085962	0.07323450438948939	0.3170161854814683	0.3113367372231177	0.117371161740787	0.1536650190920939	0.001006231734218642	0.009983414197612119	0.004363460547831484	0.01654510911186673	0.418726289467207	0.2545445961667937	0.3332456251372736	0.2169166359502417	0.03710238394412772	0.05380865016810432	0.001001012611795178	0.002985086377516503	0.1871990495806375	0.08556758396056126	0.0714738657024778	0.09181983975011657	0.001001340172276514	0.005126452209694947	0.001002785911096434	0.01903014700130766	0.006318047323834784	0.09560482183462318	0.1081569517304695	0.1241140737593781	0.01184000104114306	0.003553589313425335	0.001554357714557427	0.004805736645164684	0.2368534388340963	0.09511165786026524	0.2713029322977714	0.2967707389317761	0.001000318927235454	0.02681728605220536	0.001181388254669168	0.1391080337971933	0.001000985002163399	0.02631312952592223	0.001000405317403508	0.008941603547913828	0.001000119271375716	0.01100916695489325	0.001000253460018307	0.01147073056996491	0.001943735962299417	0.02167788044886318	-0.01310970282430434	2.728330910008455e-05	-0.05846095224667068	-0.04075122886308388	-0.00734751304145695	-0.01331526624788141	0.001188239286419491	0.001002454120210106	0.03754708610785826	0.01486366258982322	0.001003000854177406	0.2882392744843305	0.3029195497863839	0.05465195285409707	0.001004994851552114	0.01797562746331748	0.001007503760641957	0.001003455692017227	0.001000506147609789	0.001000350780064507	0.07040640514001438	0.1184730320354401	0.1544976231013722	0.001131869347671264	0.001002801805136798	0.00100075406510469	0.001270589193330195	0.001478012761801318	0.001075392173049451	0.001002550957692395	0.3072647443430176	0.01704136886655119	0.001007723816251667	0.001001136890063331	0.01005121571211525	0.00100321218651169	0.05167597113533471	0.001003247677737053	0.01732589840779043	0.0157338158568241	0.001000202009535786	0.001024631561715915	0.3594713352685331	0.001006278410462358	0.00100311727737106	0.1296704631587953	0.1484387051128347	0.1390546547581971	0.1798671780544034	0.2591843216814253	0.001011607476945329	0.001004040098977113	0.1341629847478673	0.001000804443881584	0.001000716985096212	0.05208910947890156	0.001001903336097918	0.2453631142522993	0.001038616425854546	0.04918871775388439	0.1082528406573193	0.1126197484393964	0.001000124823168765	0.001000350062508454	0.001002010782509351	0.08707631193370335	0.24505114752711	0.1748827870737787	0.00101032865391444	0.01365867274735547	0.2573641062819692	0.1830198223327882	0.08753145892719082	0.001001245044240212	0.1117622620914498	0.07734344448749317	0.001001939697348346	0.00100316190774499	0.0101150647413756	0.09287429346267959	0.01027479191085434	0.001472569807803111	0.1049617172642574	0.196567192974339	0.001000258623782266	0.001001845594377576	0.001001450152758667	0.001000535165712696	0.001000160855746536	0.001000338633453558	0.002032998466811804	0.01949567769758813	-0.01374398667552817	0.0003698301666303788	-0.05560565223039974	-0.04463434129846718	-0.008891929892821128	-0.01448938534374326	-6.91039517671391	-1.34198323601632	-0.5224151094407956	-0.2359052642923397	-1.046608149090518	-0.6898901078685261	-0.09085191082512752	-4.382046225300489	-2.920367413933876	-0.9188392209779492	-0.1354866800456059	-0.6374962476559488	0.01745753073254544	0.02478545252999694	0.04215385690376777	-0.2059724354077025	0.344437896349769	2.434746898557244	4.532638662192407	-0.3117299436552193	0.01867705094180401	-0.1207657505547252	-0.2766376616812009	-0.1712714669762371	-3.83828930647122	-2.721148177648738	-6.621983164020367	0.639977241400853	-0.06610717386661545	-0.002654195185821596	-0.4618334002212574	-0.01131064998930461	2.230088707953647	0.02868554452727409	-0.820777487821166	-0.6205960500128016	0.07486068609602935	0.2520871446542876	-3.851986874162916	0.07232183227985775	-0.1905881286436826	0.8256461004341673	0.9152110358524369	0.765045950216615	1.73826451494713	0.3595358223378451	0.01116889686619072	-0.03211743705806068	-2.314915903387351	0.1280700023331337	0.1582978969921943	0.3842586119769481	0.08831958126505814	-0.827985790434296	-0.4157160887980568	-2.524848249749589	-2.966274375072127	-3.219389671823815	0.02430715742405861	0.0006133253493694109	-0.8329053817004042	0.614469705566296	-3.440429515311016	3.434205978228692	-0.009829500777234917	0.6016395690189889	-3.360938989557037	-3.607469209889469	3.444024675335734	0.002407141953223129	-2.373236446074344	0.2468582479502677	-0.0108158509835332	0.002759369532634638	0.7329016612821236	-0.839919499788758	-0.08520591460693748	-0.03908026333494146	-2.749273134666242	-3.417077822650251	0.4606240003055293	0.04815663597083154	-0.05202754703454714	0.09414615158322236	0.1199549031289152	0.1169474216831481	2.116099879171288e-16	2.374266976115306e-17
0.08	-0.02384826428372608	-0.03245299799304065	0.0873688619348905	0.3066208060309419	0.9059539820298819	-0.0006452194627700976	-0.2248773470033905	-0.07515464657484015	-0.09531217964351689	0.4245621274742995	0.02888591473800288	-0.1269954338005146	0.01265598620448416	0.03810031217297861	-0.08769361015887926	0.5453392831043965	0.2273116255104893	-0.5453392831043965	-0.2273116255104893	-0.3980815918548047	-0.04088423694848764	0.02942415484934719	0.05759038045138527	-0.1535023391633679	-0.04898800136750076	-0.1282874184316636	-0.07333830772716156	0.5281803756871659	0.8998801605193472	0.01522019542332645	0.03046466370254673	0.9222396002982055	0.1104328834999758	0.6965205618486635	-0.7528646875067039	-0.867507662865123	1.703068875946278	0.2421161169788631	0.1307898908173076	2.044416397463668	-1.007742964227646	-0.4904530712814892	-1.692737751779493	1.240708136192734	-0.2624348258017486	-0.1234207074525416	1.236313881755666	0.4405698286514174	7.276534811929071	1.744939504873176	-7.276534811929071	-1.744939504873176	0.5791967132170847	-0.4304247947130807	-0.007091335771692176	-1.468347827473254	0.462693726616517	-0.1511543623006015	-6.182076566809874	1.039923160096327	-0.4842788617917789	-1.306235100589903	-3.605052258386683	-0.0154851726344174	-2.830192541660596	0.02621105528184185	0.006002913071943369	0.01521651381254547	0.003090258253278833	0.01187147794418646	0.04439400800144129	0.0304318211293868	0.01927770932522031	0.02343625787632189	0.001006186433266664	0.03443066510300442	0.3433788216762074	0.378080815538044	0.3205171868459341	0.3352510807684634	0.06258688260848995	0.05792081754396166	0.001027453574965797	0.02612537447075258	0.02165790766510883	0.04293636866831645	0.001007158463340611	0.04475557414114617	0.001003242028411452	0.0293869865500751	0.001000528820121095	0.008087144784474372	0.001000378989772763	0.07257776172450475	0.06759046687500038	0.06397416707580333	0.1029240330979265	0.1210112619802496	0.127147937244623	0.1640895383327597	0.00352261979664392	0.01952054385810553	0.001003318775949006	0.009464837619093384	0.001300241044646609	0.0104102424505893	0.006315448378830967	0.006964538401497307	0.003044515268682224	0.008823207389739872	0.04589430918947561	0.09212645908626513	0.02650720672255315	0.03979364243943796	0.37597828767865	0.3439432907780981	0.01523628877505781	0.03924411773805161	0.001038588757912091	0.0124175243670292	0.001002987263962411	0.01561444228815735	0.01641806177704337	0.0146290065245935	0.001003184946768901	0.0186538826322696	0.04466523619132055	0.07257425648811197	0.001004249322708962	0.0320387248040819	0.02385646661888462	0.02340276507087589	0.01950867462741807	0.02589025827340131	0.001000205219060026	0.00750591282043193	0.001025213590003836	0.03548265556165479	0.3718206962506894	0.3851621866029942	0.001005844043829737	0.1434614924376195	0.002652344376620204	0.02810743585439587	0.1217022155067341	0.09434911324518326	0.1391268540934978	0.1175922238118725	0.1310652011139245	0.1086372521878504	0.1565174217359892	0.1744143181750049	0.2391437797834703	0.230472225991017	0.001010494056568639	0.006003679149838028	0.001003655679161427	0.0007580524570492841	0.1569821811703208	0.1039503725825655	0.001001802793372398	0.01874504570423494	0.001001747107603464	0.0181291688775645	0.05022264860155209	0.0552418025856083	0.001001841204887458	0.02792592341437157	0.2658660590858414	0.3097351403153832	0.005541537539218101	0.05751560378626193	0.08161490374614098	0.1179037393661609	0.1799154945316053	0.04036965790806839	0.1855481432915863	0.06315348097142653	0.001000121928987358	0.004846927090806558	0.001000347258626527	0.007834310283232488	0.008960734581710055	0.01681004650926377	0.07405480246925111	0.0741186846396184	0.2869082013643929	0.2768569148520484	0.1462984939120143	0.185164232448824	0.001009599316284404	0.009876423975748208	0.01225869614326369	0.02405855218427609	0.3416909448408292	0.2177592993044966	0.2570578437642042	0.1775869223246976	0.07320980836839291	0.09555647295359357	0.001001175482820685	0.003156789431864368	0.1474494130797628	0.06284918472316946	0.07466356639266775	0.09391062928529137	0.001001800282001747	0.005196715619230231	0.001003079220114647	0.01903332436042488	0.0106291673116311	0.1042651469749294	0.09741166559683649	0.1136362431237751	0.008549292187406042	0.001992113383010394	0.001383462294757703	0.004356681252545248	0.1679020860106186	0.06469523638292163	0.2407878826035301	0.2647978657075258	0.001000272550993398	0.03214180519780709	0.001094958834257401	0.1396539497866894	0.001001343838572841	0.02588677758947905	0.001000529316097584	0.009909807708369259	0.001000158863591599	0.01225836554827574	0.001000334008687134	0.01270391800363435	0.001876597918020231	0.01933005663480571	-0.0137470834392456	0.0001504817073947192	-0.05528714463207714	-0.04444925014198839	-0.008885112413303625	-0.01474451211682701	0.001001744424020134	0.001000936159413773	0.001021771261396585	0.001027893670465959	0.001003045221503063	0.2533162168846073	0.2727498440652103	0.03984261245926343	0.001002966373173484	0.01185144928767798	0.001008637700621276	0.001004600095520714	0.001000475719786469	0.001000328271127379	0.07709325173743832	0.1777439115963379	0.2333676459220597	0.001003265151166361	0.001002799655023952	0.00100069969180641	0.001012319609567069	0.001006932093054117	0.001006181881840976	0.001002331335214049	0.2594729825028316	0.03307714966207628	0.001007810996615126	0.00100104832924976	0.001006279993865404	0.001003227295965452	0.09731454375230661	0.001003572119720567	0.007765253886872553	0.006644366223025679	0.001000204733208128	0.001047310686953604	0.3198482443916009	0.001008984732603987	0.001002420898754672	0.1368159889487972	0.1555791574852497	0.1455245886539917	0.2010289548730496	0.2685992850455057	0.001022410092293325	0.001001846443270177	0.08076167223025697	0.001001094021355049	0.001000734844734166	0.0577771985812337	0.001002375133139169	0.1924863403554238	0.001002471626735033	0.001003877218861758	0.02862141815976957	0.01469785083637706	0.001000137120183915	0.001000359455394656	0.001001441104104234	0.07530054467153674	0.2122903679353505	0.2025481377382783	0.001015326476872736	0.02628811670375644	0.1064759686124515	0.04209956430049018	0.142449625415767	0.001001427983368887	0.0586791095337276	0.08011902994643105	0.001002554364152656	0.001003564349426977	0.01922914438906246	0.07352993737752286	0.001001727007063718	0.00100222030282226	0.001011282767026392	0.1729256938863768	0.00100019645527648	0.001001048237295662	0.001001933665376029	0.001000755189894159	0.001000230895144549	0.001000480145592418	0.001731259599345336	0.01689942228935923	-0.01438601243604559	0.00016400587607156	-0.05195408321832225	-0.04805472584264997	-0.01041930304539155	-0.01630132137231457	-7.472052575227478	-1.465559544606769	-0.3929224661682955	-0.1615817976866218	-1.669397168730571	-0.8917355137681744	-0.08275714201927137	-5.007860902167065	-3.683024754117593	-1.027764115325176	-0.09542070149757903	-0.6229002907563694	0.03298574680003907	0.03919061889842956	0.04700824326007094	0.03249077401179982	0.3803982408801238	3.455967648655719	5.513956885687343	-0.2092168640127856	0.02313172737206194	-0.02329637715185112	-0.197283891426655	-0.1453654881900917	-1.995870981865554	-1.604192439458985	-6.367894012466694	1.069958362056468	-0.03777494688421471	-0.0010010221636429	-0.4875169144331016	-0.01485642822780487	3.133280022440137	0.03233899389270582	-0.7203537201115381	-0.7184048196968342	0.06511313535480882	0.2698175003101201	-4.957571829010172	0.1539369758229241	-0.08855844272071105	0.7049591455869074	0.7406624602912887	0.6178022665409086	1.297042763291422	0.03352668577269697	-0.0134334016334291	-0.02146465474122336	-2.682758411116234	0.170685623246677	0.2132917806883478	0.4541838788008781	0.07131730705206492	-2.488521770789028	-0.1727864460711842	-4.15459840479271	-2.571880848196934	-3.183167067748466	0.02097847348819298	0.05106101318590934	-0.2602154100467953	-0.3603738468898395	-3.444428091484881	2.857233465797389	-0.01319034114386412	0.8383808096357259	-4.250873433748315	-4.370263866884169	4.782894020524983	0.03739167573802216	-2.167143280251177	0.1631030171841802	0.03883243571550454	-0.003014398471416072	1.002602492128643	-1.22405569302368	-0.2037793401797596	-0.04796098264110689	-3.427479414288685	-3.017043497267511	0.6128200749227068	0.05450411489652437	-0.02903532748786104	0.09951045720949263	0.130115170920949	0.1303702563030423	1.186943864350922e-15	4.552609633792892e-16
0.09	-0.01699488837954257	-0.03948404578529786	0.07903509370410816	0.3234100164338848	0.9084564042574877	0.0006649966318215048	-0.2022652483514658	-0.08469286408236971	-0.0984255119131414	0.4070636823982769	0.04081169354848249	-0.128226319241348	0.01095467395116294	0.04963091270814786	-0.08352439904349683	0.6190303895140113	0.2435291997748134	-0.6190303895140113	-0.2435291997748135	-0.3915378371452787	-0.04500830042414266	0.02922391736751528	0.04302374029590138	-0.1489529454581691	-0.05022530997849	-0.1934662757709098	-0.0603610293346569	0.5239388177487568	0.8860227169213476	-0.02287264638005465	0.03076775347553848	0.8773833719333125	0.1103099653952193	0.6652246033970528	-0.6559291410879887	-0.7825122394254259	1.65477865979305	0.2558789004962708	0.129771361410165	2.461819236960894	-0.9035930432804666	-0.1038040102490775	-1.802787981547747	1.138923073150084	-0.01700407782905202	-0.2045925621129853	1.070871553429785	0.3776800739822453	7.40470673245324	1.480648373935668	-7.40470673245324	-1.480648373935668	0.7244934175685794	-0.3941010701090951	-0.03241463645217241	-1.44484253188421	0.4470040705689211	-0.09786356236618514	-6.636063649647379	1.499022820561598	-0.3618784758261486	-1.459822692087822	-3.519312228203439	0.06115220769318981	-6.050256034907954	-0.0517363189814666	0.003570527822564161	0.01307922528718017	0.002069621649661069	0.01105519889849206	0.02443034340118085	0.01792118153623794	0.01057096529038084	0.01642019205814684	0.001004673409154604	0.03370079581321158	0.3098695961522623	0.3306665862259789	0.3015077450069945	0.3005334642305896	0.05223640672881241	0.04990304750266022	0.001015654485989847	0.02508732411564046	0.01576830546557712	0.03687369664312668	0.001054111651180236	0.04508345303901164	0.001004456642551259	0.02973877640287368	0.001000502439751454	0.008525698622894573	0.001000355073391542	0.07361417378763617	0.07011287457948634	0.06533753813249055	0.135334589380791	0.1492987905170474	0.1843034168937469	0.2192780890403279	0.002292680961067704	0.01807001887865973	0.001003175890154414	0.009708908013437082	0.001153529755205177	0.009812683677123192	0.003736967443595838	0.00552279520069146	0.002049160828452844	0.008010332005245762	0.02527783508296311	0.0749265156122047	0.01446981041951676	0.02675433285326397	0.3294728003321206	0.2874555181867904	0.02062934632922561	0.04573486611616841	0.001023747680599558	0.0120493492390957	0.001002072544023448	0.01563902045910916	0.009036851423405996	0.01016739575407515	0.001003262545883941	0.01852540091462311	0.07172324698055452	0.1024835502021574	0.001003966417874664	0.03237922258139107	0.01537657023847439	0.01709796480465567	0.01265708107340094	0.01998114836983793	0.001000205736024366	0.008103907522790138	0.02104519240685777	0.05402379649445858	0.3519275186471316	0.3395183678312731	0.001012973761210797	0.1452133511832814	0.00184570970560419	0.02728896877786256	0.1274876003691487	0.09972278650282264	0.1451633389535889	0.1230471445157173	0.1363438501704529	0.1130391803724064	0.1702130155744319	0.1812587057021673	0.2439760487000841	0.2266772795133744	0.001636649456155664	0.006496167930940438	0.001002756452108793	0.0005991518727085654	0.1253214413746374	0.0810071814653934	0.02964377495632657	0.04656055466746158	0.02389944314612051	0.04604108932385934	0.05227321819966416	0.05738381724877777	0.001002151966039936	0.02853956074900164	0.2345285868114099	0.277964844440755	0.003401626901355809	0.05570348309691116	0.04630862642201328	0.0776415875827625	0.1181309593525214	0.01908590859319229	0.117879117972658	0.03480913979733916	0.001000133094075572	0.005114896012070079	0.001000364111660473	0.008191599999727477	0.005106803947436621	0.01386577906074015	0.07338439929219241	0.07046171491983072	0.2570096904986248	0.2435670678440435	0.1650658910237341	0.2055258091423187	0.001016882182272318	0.009891551381304611	0.02204049392987722	0.03308547953801769	0.2531887365396152	0.1738610204905482	0.1754663400737988	0.1314126301851576	0.1190157473005165	0.1500243572165146	0.001001350557145265	0.003702349143732044	0.1098492773164285	0.04429801360740888	0.07559415174918142	0.09370745583965401	0.001002348673566901	0.005468896847076827	0.001003382192877756	0.0190092554783768	0.02095129975316801	0.1151527362217191	0.08666299869657651	0.103331564141147	0.005064610324738377	0.0006234344656442418	0.001196725939088225	0.003957592709735488	0.1018602836485087	0.03296304958237026	0.2167908534981962	0.2376508678646474	0.05183297886893989	0.0904903618329628	0.001050164730181791	0.1402474918218651	0.001001676143908691	0.02578015059153275	0.001000745904250329	0.01089561475266881	0.00100023226160487	0.01356089329908015	0.001000480428266163	0.0140061803075999	0.002190414698289794	0.01666309154455482	-0.01431601417631385	-3.8221415550555e-05	-0.05121461144433842	-0.04767177821889717	-0.01034645196573238	-0.015535031362583	0.001001592132361919	0.001000846698799247	0.001011658275806568	0.001015469949457692	0.001003144180166741	0.2320678964670623	0.2557915357423038	0.0387926289887641	0.001003719916500387	0.007022471167359085	0.001182801868072523	0.001006668761616113	0.001000474366234211	0.001000331803234394	0.07012342281572334	0.1860162415772445	0.3087395238014828	0.001003029831002031	0.001003219707219266	0.001000730202137365	0.001010454669983231	0.001007124944734591	0.001004892688717316	0.001001751948043516	0.2088766272637304	0.02096075457308208	0.001008716012909093	0.001001181780465977	0.001004798873109302	0.001003441451774689	0.112304367653558	0.001003756514955004	0.004385961266950011	0.00383408040809183	0.001000207577655781	0.07816535166110371	0.3018466589757335	0.001030046590143251	0.001001926045117111	0.1352978658353221	0.1533365558044427	0.1431700762073419	0.1838956846576514	0.2385245104632553	0.00336090912390062	0.001001798821344147	0.07308332341323573	0.112530720243965	0.0895512130127628	0.05220550382914035	0.001002560172125776	0.1628210606139766	0.00126422547715549	0.001008083849362968	0.0148114783564254	0.007849270422441755	0.001000151137494158	0.001000400428510602	0.001001630108000662	0.07009813820189104	0.1896132046542863	0.1871169375626629	0.001032190654956684	0.03836767193411419	0.05373939570766913	0.02155045489784145	0.2166358268953578	0.001001621394123961	0.04898919593613064	0.0739498697951901	0.001003228194003301	0.001003810137289131	0.04339496722408165	0.07053020309509267	0.001654562447655305	0.001002135400847183	0.001005734735410529	0.1746903706749539	0.2043134370978271	0.001005640380693487	0.001002096672180524	0.00100115414746247	0.001000374426531683	0.001000761962029161	0.002871555557714112	0.01380706185844669	-0.01482894630559566	-0.0003887063717902066	-0.04655050083740757	-0.0505879481968218	-0.01174951065445827	-0.01571251860055759	-7.894272666561442	-1.702245005329885	-0.09627959957238511	-0.02811899569530957	-0.8984964070977994	-0.5265749919760033	-0.06323787445631544	-4.431999548315636	-3.216656027297624	-0.6095981810680572	-0.1028064454664186	-0.5861971444780044	0.03371114649964376	0.03258592692455399	0.04136223652482529	0.165160447019663	-0.07339079238721939	2.251727808712198	5.552545786163543	-0.09743950279840899	0.02551941700268201	-0.07513573459136025	-0.1033322953159503	-0.03850787255998832	-1.386463499013713	-1.00600494597119	-5.043324952094874	0.2268368271434625	-0.03239261248558098	0.005118661325648153	-0.3821144383598737	-0.01134799172829074	2.784035301487769	0.03571337973196697	-0.5397933492368895	-0.4853326044292758	0.05463093811485684	3.131731425223161	-4.117084965911101	0.1932090407636446	-0.07211106912132705	0.3728366320374368	0.3541446054771176	0.2688763760905994	0.1289956957778718	-0.7748332941611409	0.09771799067489405	-0.009662989585753666	-1.91174324173772	4.999011510256414	4.894673436737404	0.004895660618435836	0.05281776561152968	-3.728520640774216	-0.2171701462397841	-3.706471380372435	-1.652292712928032	-2.372574166374634	0.03038148562067533	0.0305254884625494	-0.2758146746125399	-0.3753257609248312	-3.198125285057536	1.269182491356063	0.01510890145283603	0.9518628933960686	-3.906644471838752	-4.493625404788889	6.33280842745546	0.0710767220261979	-1.54412651253692	-0.1841770050868403	0.0285177759905513	-0.002123616199350406	1.160168021422455	-0.8569258133742856	-0.08115410525474474	-0.03219902503349846	-2.710250674026204	-2.40303833101857	9.810654544013232	-0.04677416678437719	0.011436792823604	0.09748354877396107	0.1301779267859981	0.1302609268261809	2.237373306589438e-16	4.261465555868341e-16
0.1	-0.01072237252760503	-0.04562326621766539	0.07205329202370034	0.339716488329818	0.911021771478885	0.001920568431616263	-0.1759646441833803	-0.09330035756049357	-0.09682007240061168	0.3885896334808895	0.0515538851459425	-0.1280007516663783	0.008809118584190206	0.05953904980460686	-0.08045185508809098	0.6922938230026483	0.2565660535080834	-0.6922938230026484	-0.2565660535080834	-0.3836929397258232	-0.04876052174449277	0.02878669260315351	0.02869628324848868	-0.1445658766290769	-0.05097639666420275	-0.2566560663967716	-0.04448804527278993	0.5209858911719204	0.8707923252160339	-0.04528197165902036	0.03138868946561901	0.8030504215282473	0.10937932426538	0.5803485513994546	-0.574499215528765	-0.5971143527902238	1.606521174544317	0.2547051157370288	0.1198610318579387	2.782117500695826	-0.8215981583465078	0.4533012851493602	-1.887858520052484	1.003990693588815	0.02885577735886239	-0.2122693301837033	0.9118211940136693	0.2212363966560878	7.191000227733512	1.108795398662369	-7.191000227733512	-1.108795398662369	0.8394252552029787	-0.3560563636520997	-0.05448879227766571	-1.420511205859019	0.4302287513951884	-0.05390997724530323	-5.784263224132975	1.619064293968776	-0.2265525894772431	-1.580824722052704	-0.4683489535036023	0.04808407078334055	-8.725536949695041	-0.1353335497347189	0.002339553385532355	0.01205603460774538	0.001556815762011759	0.01078019834541914	0.0134417581344066	0.01114657984345918	0.006018876563551219	0.01260281119461536	0.001003966778120681	0.0331654844435396	0.2797200479518762	0.2903005328103362	0.2829216449632664	0.2717948107457057	0.04598318106245554	0.04505268815994359	0.001010134514865146	0.02425690404259311	0.01033329958928493	0.03128116517482606	0.001164683147535252	0.04545221934567747	0.0010060984938157	0.03006707659383145	0.001000488579183836	0.008927583756987659	0.001000344888270505	0.07568834683300166	0.06841182489231851	0.063193015971169	0.1568132177491615	0.1670496131546652	0.2446942684513534	0.2757163046627687	0.001673980584179589	0.0172407263836969	0.00100331461563806	0.009971967269268378	0.001080170900662247	0.009329120617762178	0.002430213208285516	0.004652541563549772	0.001549256789588696	0.007627084261513998	0.01390159273283525	0.0655502733846493	0.008083562707432037	0.01962683415610727	0.2799876492737476	0.2408035028102004	0.01750398193369109	0.04375376455244814	0.001016782968261356	0.01183902144165925	0.00100168217454303	0.01570085561410308	0.005207204066217037	0.00744053378361001	0.001003408457903853	0.01841676126933164	0.09242721485923908	0.1269640941402418	0.001003917280759654	0.03275204876197815	0.009265275033048108	0.01262315776405218	0.007707335056845383	0.01574529731654462	0.001000207417325705	0.008601434242689616	0.06665494836937817	0.09198369884557001	0.3323984280715265	0.3039026264732291	0.001027072716867696	0.1472611586019766	0.001440660992343098	0.02672569254126183	0.130255703016462	0.1018670684078613	0.1478588793994687	0.1247515744214032	0.1385132181214693	0.1141406398240684	0.1717735090928142	0.1781374511633013	0.2362187205754919	0.2153292138505949	0.003116032637735613	0.007673775619755106	0.001002283242049801	0.0005778421161573631	0.1023454048822441	0.06559823915941938	0.09400799100424619	0.1108571827265181	0.07582657975417298	0.1065342601756484	0.05083513996951497	0.05595324793368719	0.001002399834022478	0.02901043084135389	0.2028474691223965	0.2379050627671467	0.002450412698175399	0.05262155177265058	0.02559510152880291	0.04760152318900266	0.07179903057223437	0.007975329686511478	0.0702528173853955	0.017964537657823	0.001000145686004116	0.005409880300342648	0.001000393030900384	0.008647391219472594	0.003142516245386569	0.01235022111792107	0.07070944683562037	0.06652605614397529	0.2289013391154593	0.2132027296520688	0.1701515576673644	0.211629894645035	0.00102895782284316	0.01015646358876324	0.03274180683733814	0.04279297469787127	0.1706349182403678	0.1520691670117745	0.1108017990263217	0.09513379735361951	0.1734067565042769	0.226655153410627	0.001001534804293	0.004565452980202044	0.08224634267259008	0.03194594307970017	0.07339687523033263	0.09061830320805017	0.001002959815463016	0.006025350461775588	0.001003656558660537	0.01898436727144704	0.03763024839122603	0.127173560687243	0.07911669122689882	0.09609681265885489	0.003614652067826098	0.0001450780386916659	0.001103272117933117	0.003705854769621932	0.058762628714567	0.01466436833830526	0.2017901736726499	0.2169234538929463	0.1630404959964869	0.203430161916168	0.001030070806712943	0.1364988972725419	0.001001923756730686	0.02619005074444939	0.001001053723535775	0.01185613062631902	0.001000340744227231	0.01485767503491705	0.001000694580810528	0.01531271098688027	0.003055217597292836	0.01371252956052352	-0.01480094700170703	-0.0004695972884379017	-0.04625471212781128	-0.05043476914732201	-0.01172037022259487	-0.0154060025966649	0.001001439840703701	0.001000757238184751	0.001001545290216372	0.001003046228451212	0.00100324313882996	0.2108195760495172	0.2388332274193973	0.03774264551826385	0.001004473459827289	0.002193493047040904	0.001356966035521227	0.001008737427711625	0.001000473012682075	0.001000335335341361	0.0631535938940084	0.1942885715581491	0.3841114016809088	0.001002794510837666	0.00100363975941435	0.00100076071246836	0.001008589730399394	0.001007317796415699	0.001003603495592667	0.001001172560872706	0.1582802720246293	0.008844359484089953	0.00100962102920206	0.001001315231682193	0.0010033177523532	0.001003655607583367	0.1272941915548103	0.001003940910189764	0.001006668647026196	0.001023794593159342	0.001000210422103431	0.1552833926352532	0.2838450735598662	0.001051108447682432	0.001001431191479551	0.133779742721847	0.1510939541236359	0.1408155637606922	0.1667624144422516	0.2084497358810053	0.005699408155507651	0.001001751199418116	0.06540497459621451	0.2240603464665751	0.1781016911807913	0.04663380907704633	0.001002745211112383	0.1331557808725295	0.001525979327575944	0.001012290479864178	0.001001538553081221	0.001000690008506446	0.001000165154804408	0.001000441401626625	0.00100181911189709	0.06489573173224744	0.1669360413732221	0.1716857373870477	0.001049054833037957	0.05044722716447034	0.001002822802886741	0.001001345495192736	0.2908220283749488	0.001001814804879033	0.03929928233854936	0.06778070964394911	0.001003902023853793	0.001004055925151384	0.06756079005910004	0.06753046881265654	0.002307397888244516	0.001002050498872114	0.001000186703794665	0.1764550474635309	0.4076266777403777	0.001010232524091463	0.001002259678985462	0.001001553105030721	0.001000517957918815	0.001001043778465904	0.004011851516082887	0.01071470142753416	-0.01527188017514572	-0.0009414186196499098	-0.04114691845649319	-0.05312117055099364	-0.01307971826352499	-0.01512371582880062	-8.089475208252725	-2.118345441484207	-0.1701028969821897	-0.05332609916233099	-0.5221895886565365	-0.2519985228395927	-0.04384555799498711	-3.598225722882646	-2.48723214351924	-0.3942819756081277	-0.05389464508458681	-0.5288721793786225	0.04116322856041091	0.03449268653031864	0.03967450239463666	0.2400429704586192	-0.3211804027215985	1.348626468819925	5.763889868661563	-0.08497036711617141	0.02692949966968234	-0.0004972343308392628	-0.08298597869381077	-0.05943996003763338	-0.431130732564462	-0.421830261655497	-4.400742569523145	-0.6244116263111298	-0.006205480784598464	0.006450374644770135	-0.140567154422448	-0.01088801374051129	2.047530067247859	0.03880467454837123	-0.3543550749881254	-0.3837530496429328	0.04501953886306723	4.153569783971706	-2.951956346274917	0.2131267104295958	-0.03752027473419486	0.05908087506675593	-0.00943569934051534	-0.04229148003789945	-0.6960856499141548	-1.477097151254737	0.1235903799089474	0.006053510816661925	-1.175908648876658	7.466909442412625	6.729541861787196	-0.2603329168510373	0.04276385859651512	-4.146418930585053	-0.426748573053082	-2.110180926865009	-0.5372467665580783	-0.8832192608340275	0.02638154688993141	0.07076131383593746	0.02552649109412856	-0.4161116581035498	-2.85932632827886	0.005735227641670515	0.03676661923665475	0.9744943708582912	0.1704116332866701	-2.3911720052837	9.2154764067632	0.1009005006584876	-0.9273231626413503	-0.4140928200091447	0.0956869130859251	-0.003178263424528574	1.22924953587556	-0.6100701929559538	-0.0257148420969573	-0.01849086210189336	-0.7407783029914067	-1.733126723032069	11.53106876453261	-0.813923202003267	0.07427010268464267	0.09445222307958885	0.1289659679274532	0.1312239313660123	-1.117720990374648e-15	3.071525962996298e-16
0.11	-0.005581525379102842	-0.05109136368735973	0.06715419121989177	0.3555460782731755	0.9135092276750503	0.00304871902104554	-0.1468571184354789	-0.1011044295617335	-0.08904904697854045	0.3696577157038752	0.06097542470179386	-0.1278354519654691	0.006982704579659119	0.068009347251771	-0.07915614465013515	0.7626761266321472	0.265960561430347	-0.7626761266321471	-0.265960561430347	-0.3748290217508917	-0.05216754324181151	0.02814858491212084	0.01460566420501689	-0.1403037272400905	-0.05133949721357008	-0.2936875169305017	-0.02800605669046748	0.5193888480129027	0.8544783026984455	-0.01973361547394714	0.03169178072629539	0.7191049165355291	0.1076954063895202	0.44906566186334	-0.5136849775527657	-0.3830442114633536	1.559941152526718	0.2431864397842642	0.1050567773869023	3.032444686271432	-0.7220905082157502	1.074168826453464	-1.897440987117877	0.8740889342224486	-0.003158659438183204	-0.1527529945067803	0.77819211952316	0.03839316842114219	6.872997565446024	0.7736048644489287	-6.872997565446025	-0.7736048644489288	0.9297991255306707	-0.3265121125427478	-0.07291361719454201	-1.397047252467283	0.423114659640787	-0.02025758689062732	-1.679256716546689	1.668030720267716	-0.08765963888098006	-1.680903791431927	5.083058562899673	0.01691228361424828	-7.949277678750941	-0.1966913499238052	0.001685137279739545	0.01153447810374108	0.001284551477025789	0.01071825281049831	0.007457852904410273	0.007466771407135921	0.003579292607417057	0.01044088233852823	0.001003592072128896	0.03280306803419011	0.2537659563674666	0.2575561767030289	0.2647003909324556	0.2491642344108919	0.04249988970023806	0.04225307708432135	0.001009072667906017	0.02365675645817524	0.006249102984785026	0.02693569664781093	0.00124226120659105	0.04581819256292251	0.001007180571197432	0.03039880425238622	0.001000484824383176	0.009351717608095467	0.00100034634658993	0.07845578792857193	0.06369346579785498	0.05889973858210611	0.169985076777545	0.1775353183544136	0.2972767421214202	0.3258185551339827	0.001345344650576512	0.01672144272182544	0.001003747714741471	0.01023155304791465	0.001041298748346712	0.008961038773335572	0.001734788441193425	0.004105186616883003	0.001283807126842228	0.00743068121370867	0.007701981062888924	0.06137849751268634	0.004649759344868184	0.01626786767647545	0.2362004136092843	0.2005845216074595	0.01235613125632532	0.03797447924337111	0.001013266915488956	0.01173196945833037	0.001001561449257096	0.01578940597604058	0.00316000165768047	0.005813002185711563	0.001003670756709322	0.01833978063785715	0.1102477799054268	0.145342913204913	0.00100393800307655	0.03313780998636432	0.005267767721039503	0.009652888157848094	0.004462665337496109	0.01286971378383126	0.001000213834142709	0.009091601034773781	0.1138170133319036	0.1345691983488337	0.3118649704246579	0.2774586964399676	0.00103413336732945	0.1494638929851337	0.00122549808998666	0.02624243779752928	0.1316396895689729	0.1020753366588781	0.1490597189468774	0.1242514611393985	0.1393954341602674	0.11352319948459	0.1649339862152537	0.1682656707456012	0.2218611803602314	0.1991175771571403	0.003756554424597216	0.008173873486863997	0.001002108276100082	0.0006258635167938298	0.08935262961427579	0.05650058825169586	0.139564494220345	0.174000456658831	0.1039970275500783	0.1427318948619837	0.04686358428272706	0.05199088913558664	0.00100254946497346	0.02940278774431745	0.1763138068536304	0.2014199758696621	0.001930144136915667	0.04781035506288312	0.01397697127907022	0.03429970807807838	0.04039409280073786	0.006547052198783618	0.03947083185717002	0.01602485418784678	0.001000160871433504	0.005729880276089623	0.001000460025845301	0.009203529187091837	0.002097204280828404	0.01165805061723781	0.06884968396492656	0.06350577383923693	0.2029335444672935	0.1861731825638855	0.1656477816612985	0.2079361162590269	0.003147631438471147	0.01266646111262191	0.04008306419096475	0.0493898043266796	0.1136787391338515	0.1691138165360734	0.07369952205597792	0.08351378466411434	0.2033469030579336	0.2852494491107754	0.001001877046192388	0.005665628305962871	0.06399556176310239	0.02402779382240921	0.06950321905626043	0.08609368391388206	0.001003400284937618	0.006809948783882021	0.001003908971629577	0.01897541907666851	0.04699764677410737	0.1359807819370938	0.07546305017204448	0.092056989199034	0.003034374759847239	2.459180904900853e-07	0.001053820033835617	0.003534708198560081	0.03269343756038057	0.0128010050218166	0.1907851713209047	0.2018810261766623	0.218526469651083	0.251640461174004	0.001019727213652582	0.1238181432191973	0.00100609894995897	0.02720839859689443	0.001001236288119818	0.01283221511688055	0.001000408040081233	0.01616948036885787	0.001000825857600087	0.0166326228065393	0.003539469096807875	0.01062592996072839	-0.01520546528241309	0.0005201001712633795	-0.04183836760240336	-0.05256710621628664	-0.01300750818496953	-0.01482250339645505	0.001001364675206174	0.001000737903684647	0.001001285781177893	0.001002412045685785	0.001003167421040697	0.1995685434738748	0.2223554008604546	0.03879477821304932	0.001010923925512196	0.001613903937876015	0.001294349856090418	0.001007942226448509	0.001000487604488922	0.001000358464656522	0.05292751631364873	0.1879276205105989	0.4054109205497921	0.001002545118346369	0.001004671113964116	0.001000900093058757	0.001007512751061702	0.001006935873318116	0.001004414221177479	0.001001387107810494	0.1508669439954118	0.004923611126936807	0.001009596380328233	0.001001537836403568	0.001002639716239864	0.001004187496710071	0.1419070780984098	0.00100397535472069	0.001005092748501339	0.001014719005006869	0.001000229048690763	0.1968289672938507	0.2588102268478601	0.001033336875626727	0.001001174805694358	0.1336461310206609	0.1507683129788676	0.1406674421289462	0.1426175352501058	0.1854570195424484	0.003350720474343258	0.001002074253205098	0.07639801997488155	0.1864468690181022	0.108779109615883	0.03807692067481865	0.001002671314090739	0.1304306040251777	0.001268079427054895	0.001008801839431704	0.001003461678258095	0.001001285202104378	0.001000186420877065	0.001000604491079712	0.001003005547719174	0.06777775800521132	0.1490322677464538	0.1467027299990611	0.009012100432989943	0.04712725656591314	0.04556466975779746	0.04000104858355277	0.2180248277841187	0.001002587210190445	0.04074387853866539	0.06157748703904419	0.00100382199120065	0.001004269567484742	0.04990615295265459	0.0733129056931615	0.002524858862789768	0.00100258699928876	0.001000245835181298	0.168342734357349	0.2157105050061986	0.001007886998877021	0.001017368593522605	0.001001318970835586	0.001000444326348352	0.001000893682079757	0.00364581466090647	0.007468313187476844	-0.01555685164892663	0.002679012663697606	-0.03797518239372702	-0.05425619181750079	-0.01423687808450286	-0.01399803425036898	-8.147671594581507	-2.588824953841068	0.01628471834058973	0.02269946100130411	-0.2456682868421273	-0.1765130933396258	-0.02860360326816843	-2.959176300132823	-2.062416204316937	-0.1773831767158322	-0.05783569071819861	-0.3420223348617381	0.03269908464543886	0.03210540776735687	0.04458306572370224	0.3103349610931438	-0.5317635759531536	0.7193862875629462	4.254025639372591	-0.02992954841029364	0.02567770087538825	-0.05258185227486431	-0.03496903709153033	0.003861314441817468	-0.3543308128277379	-0.2504704766537345	-3.581980615171657	-0.5414644559051015	-0.01099193735963808	0.01087981479033901	-0.1587040518623274	-0.0054372109110694	1.646123098825799	0.03868779874786967	-0.2366142766410311	-0.2068126833458251	0.05112069375865397	4.2938044943946	-2.386742099327488	0.2252202504380681	-0.0546269049664158	-0.01730911329311646	-0.08810580620562244	-0.08230933215305665	-1.286066893413621	-1.762354057630358	-0.01793359614437551	0.004911700628971551	-0.6342023452405032	4.733537889774313	0.6649779630691232	-0.5157246701514474	0.0346048690581028	-3.13487972501059	-0.4995218086953611	-0.7191825070547321	0.1239558986295513	0.2991886866512445	0.03526378044403512	0.05044272065753681	-0.1032257442090377	-0.2031426305978992	-2.54077362781863	-0.7860166469716642	0.4345774931240776	0.3731359128529177	2.094446055534531	-0.1311380805915863	2.413246422244856	0.115916314782727	-0.648573316588903	-0.4954572557558252	0.06930254240746345	0.0003962541802168179	0.5894572885233107	-0.2124948720069904	-0.005249475950022291	-0.01509289604219076	0.1679107549321087	-1.298522393895208	-1.190633026612776	-1.564963716433231	0.1256899141146447	0.1003147826832414	0.1332339581591264	0.1331720631054875	-8.318365039026447e-16	-7.428666466090274e-16
0.12	-0.00171616361909089	-0.055788259751574	0.06438563972459596	0.3709261981483432	0.915893506600336	0.004007457806534041	-0.1154546097102119	-0.1073996530510939	-0.07587139532777087	0.3506624947031825	0.06891109816321124	-0.1282111813003654	0.005759268218360696	0.07502196867715068	-0.07967424216994708	0.8295045156571641	0.2721081243702337	-0.8295045156571641	-0.2721081243702337	-0.3651681415002634	-0.05531404752996959	0.02733280283395527	0.0007666452065045804	-0.1360853127714861	-0.0514124974872565	-0.2913857974063783	-0.01131348491199553	0.5193366264632068	0.8371957691880541	0.04647996704660157	0.03181449718315026	0.6463505953551817	0.1055406707771725	0.3252514737014234	-0.4202589344327574	-0.1710044910876762	1.516627160906366	0.2340696615611566	0.0859786710697832	3.24111409616896	-0.5198284559705807	1.534626530889025	-1.900519164788142	0.7068174747020157	-0.07935002980225557	-0.0916738015380274	0.6202859896568411	-0.1415251948974822	6.480217306837131	0.4594064021870046	-6.480217306837131	-0.4594064021870046	0.9988177103423	-0.3039529218199689	-0.09002366970360708	-1.370191196867091	0.4214817673189043	0.004110077891655438	2.082370787437708	1.661180933198682	0.08241173238707439	-1.774526920613529	7.664696313591508	0.01200911001903886	-6.487300187220908	-0.2294970970322983	0.001356946382810662	0.01139159141774242	0.001148286604496556	0.01086943694190798	0.004374998046037706	0.005595290341936533	0.002344387572270507	0.009150032428587015	0.001003366935504018	0.03259409479031128	0.2324889633076283	0.2309463907765995	0.2468065519748018	0.230075825041899	0.04110314865297755	0.0412701658816368	0.001011768820222008	0.02326617384984506	0.003874240433539329	0.02440470230084458	0.00124972893439605	0.04611955443372318	0.00100732353983434	0.03071423600091299	0.001000490247574053	0.009807861029397253	0.001000358645947282	0.0818328403036187	0.0564536049506679	0.05267197443486245	0.175423027666137	0.180854773234588	0.3371176397342875	0.360746125726047	0.001180704745348239	0.01642127175244771	0.001004480091888499	0.01049932218309265	0.001021938385637967	0.008688229217857229	0.001385455056031925	0.003783480292679471	0.001150774407142771	0.007378349829655829	0.004505097129118212	0.05944152970810236	0.002903339747847947	0.0146072757753751	0.2039862831302921	0.1703853516238352	0.007762507737012285	0.03272409502632968	0.001011497393711749	0.01170344226489676	0.001001612476305312	0.01591085425086221	0.002125719669214007	0.004791155012261831	0.001004067918580472	0.01828943508413868	0.1263120433969519	0.1602443431795461	0.001003965589959612	0.03353260930531603	0.003227929667219735	0.007952563623464769	0.002809351599813048	0.01130006312070649	0.001000226358967709	0.009585985601960459	0.1557590654281885	0.176465276287733	0.2894704866686652	0.2551695357076778	0.001028772210270484	0.1517215652954626	0.001117722972007941	0.02572322982285152	0.1324056231103857	0.1015232483734044	0.1496530385800054	0.1230390813143872	0.1398627787492859	0.1124721982951015	0.1512279661817935	0.1522601840992738	0.20409759893989	0.1801396552941041	0.002907513297083842	0.007427847903722471	0.001002182446407727	0.0007032947551035949	0.08647476126409286	0.05310257600316028	0.1492867484507432	0.1969637914364911	0.08947800278632356	0.1229336771888159	0.04073973523164649	0.04596703798301095	0.001002587275236067	0.02968047516375409	0.1582558235473504	0.1755218427449622	0.001540433723270518	0.04335049480284519	0.007823879177573137	0.02983786481321036	0.02225429193621959	0.007901740251443398	0.02173539796720431	0.02002643378709811	0.001000179098739424	0.006068062552914095	0.001000575092584683	0.009855774452015893	0.001572570224778562	0.01150040317417516	0.0690903668424106	0.06215924697694174	0.1793062455588657	0.1625034463264795	0.1530753066185186	0.195079046863034	0.008151577438536031	0.01823490560302469	0.04238208059206047	0.05082098011392037	0.09546298521520438	0.1710766438016933	0.06835506253438116	0.08854488478230281	0.193762697120763	0.2731173556350917	0.00100243447874825	0.006819414281637576	0.05413102884701046	0.01912914419248092	0.06455548382948555	0.08061663375430672	0.001003580371522532	0.007572797131366888	0.001004141989469712	0.01897244494951095	0.0437490678001753	0.1401079579462836	0.07593627106906471	0.0915549077587398	0.002851062871932963	1.306411565327725e-07	0.001029368544724216	0.003416907970143887	0.01796515547429793	0.01401868574171612	0.1807490980164492	0.1904897345416316	0.17752657179394	0.1935850191109653	0.001013384375491024	0.1083449007885257	0.001015743638159174	0.02862965795294787	0.001001210397079273	0.01385342843299437	0.001000404836194644	0.0175191313840679	0.001000816375966892	0.01798442485978393	0.00345686169319528	0.007432804600758466	-0.01553028569183571	0.003263620180062158	-0.03825176205208995	-0.05403456608361294	-0.01420799405307966	-0.01387754927743068	0.001001289509708648	0.001000718569184543	0.001001026272139415	0.001001777862920358	0.001003091703251433	0.1883175108982323	0.2058775743015119	0.03984691090783479	0.001017374391197103	0.001034314828711131	0.00123173367665961	0.001007147025185394	0.001000502196295767	0.00100038159397168	0.04270143873328905	0.1815666694630487	0.4267104394186754	0.001002295725855073	0.001005702468513884	0.001001039473649154	0.00100643577172401	0.001006553950220534	0.00100522494676229	0.001001601654748281	0.1434536159661943	0.001002862769783665	0.001009571731454406	0.001001760441124943	0.001001961680126527	0.001004719385836681	0.1565199646420093	0.001004009799251618	0.001003516849976483	0.001005643416854396	0.001000247675278085	0.2383745419524482	0.233775380135854	0.001015565303571022	0.001000918419909165	0.1335125193194748	0.1504426718340995	0.1405193204972003	0.1184726560579599	0.1624643032038916	0.001002032793178858	0.001002397306992079	0.0873910653535486	0.1488333915696294	0.0394565280509747	0.02952003227259098	0.001002597417069094	0.1277054271778258	0.00101017952653385	0.001005313198999231	0.00100538480343497	0.001001880395702311	0.001000207686949721	0.001000767580532799	0.001004191983541256	0.07065978427817518	0.1311284941196855	0.1217197226110746	0.01697514603294193	0.04380728596735593	0.09012651671270817	0.0790007516719128	0.1452276271932887	0.001003359615501856	0.04218847473878143	0.05537426443413927	0.001003741958547507	0.001004483209818061	0.03225151584620913	0.07909534257366646	0.002742319837335022	0.001003123499705405	0.001000304966567932	0.160230421251167	0.02379433227201937	0.001005541473662579	0.001032477508059748	0.001001084836640454	0.001000370694777892	0.001000743585693608	0.003279777805730052	0.004221924947419527	-0.01584182312270754	0.006299443947045121	-0.03480344633096085	-0.05539121308400792	-0.01539403790548073	-0.01287235267193734	-8.164731276927037	-2.855763123634557	-0.09436893338105883	-0.01070016589623317	-0.1605241144317529	-0.07778273361040819	-0.01315692490083701	-2.371311686707079	-1.778798750355038	-0.03094200102058246	-0.01198164986703464	-0.165977343368871	0.02824095927154412	0.03123350452471751	0.04607641643343233	0.3619652263539202	-0.7080777543577498	-0.08462359509485967	2.728953892831604	-0.04114782861741021	0.0285661709760445	0.01855722345881182	-0.03785625420115783	-0.03062562728708716	0.01583088091132917	-0.0821553459492044	-2.396780325699809	-0.5186314079040037	0.0094994771944728	0.01302995722160145	-0.01943026953269423	-0.005560998173097349	1.352052249240255	0.04061229346151411	-0.1003660606239722	-0.1225664757252058	0.04586309388356966	4.015685471098815	-2.121002486080553	0.224114295863935	-0.04471092092323517	-0.09299043223135112	-0.1518890079418022	-0.1290036500399219	-1.922826895639617	-2.030354185171081	-0.1256343101412358	0.01193547835132142	-0.0359809170390665	-0.5690783885179655	-4.469628610113443	-0.672631387746044	0.01982996189113528	-2.029028176028132	-0.3564812831070911	-0.3421865576537546	0.0193463415194498	0.3050333530114838	0.0300180071053626	0.08998277329690561	0.1324311026182507	-0.08136056961491966	-2.187364158123414	-1.826922974355283	0.6484560125454715	-0.05863639745522821	-2.845952818449133	0.9390505562550322	-4.929801428403225	0.1116226306412641	-0.3234232371688146	-0.6045789930905873	0.0913369181616113	-0.001983449877162374	0.2932404877433916	0.0974782109493862	0.003228526636506573	-0.007821593572757371	-0.1245694957137709	-1.002899506781413	-9.722079499642323	-1.372420877468657	0.1548524034063246	0.1034779881900503	0.1365351041812945	0.1376019780831352	-1.286846308907475e-16	-2.031610321215492e-15
0.13	0.001050336382270014	-0.05940128216956781	0.06365892190450816	0.3858974148164719	0.9182227859507536	0.004761089080056784	-0.08215166359269484	-0.1112316470140001	-0.05946408986456619	0.3314987945469856	0.07504639729986307	-0.1294800298145063	0.005047551348909277	0.08036247565195628	-0.08191611685549334	0.8912133492676022	0.2751246548058247	-0.8912133492676022	-0.2751246548058248	-0.3549272566713333	-0.05828027879947963	0.02635280905013532	-0.01281208158878673	-0.1318536926376868	-0.05129388056697205	-0.2705655298473845	0.004815067246780808	0.5211831727638071	0.8190219401139324	0.1140701482092483	0.03189923868934902	0.585010627245558	0.1031892990273359	0.2302990917128604	-0.3054328259759163	0.02055822184558652	1.478548532600671	0.2319669763157801	0.06500739403644835	3.411392849509252	-0.2507146085287641	1.714637937177785	-1.934669184299804	0.5259619860991779	-0.1750132991229391	-0.05125655022907876	0.4526467606333552	-0.3022349704474878	5.849958779001106	0.1432449788367903	-5.849958779001108	-0.1432449788367904	1.04789476295418	-0.2906337471736762	-0.1050202236779029	-1.348970235564533	0.4254436954253457	0.01800104157224092	2.003480903347639	1.560140325918562	0.2846169016152456	-1.852198822641341	5.632316996638923	0.00741139284663793	-5.802167527181379	-0.2411811884845005	0.001182736444034527	0.01145802855020121	0.001075981537728427	0.0111519024601805	0.002729990471877416	0.004601349886781273	0.001687732321226422	0.008346498140235914	0.001003221935231711	0.03253668739084505	0.2148950097297795	0.210034697901931	0.2305835238871734	0.2139712628595249	0.0389531292866936	0.03979943132831217	0.001017367936848223	0.02307369954247521	0.002487468600159057	0.02299970860921444	0.001239331879885974	0.04637950641402603	0.001007607685833781	0.03099901984632699	0.001000501626947894	0.01026670799031793	0.001000377553502903	0.08563689379354458	0.04890713438427514	0.04611176948749653	0.1763293981925733	0.1783816817070383	0.3692506337989408	0.384481735644266	0.001093272143786724	0.01625198637847726	0.001004923067017578	0.01078588475661905	0.001011762394409462	0.008519112012464317	0.001199730644077961	0.003568611983247073	0.001080090456695518	0.007403497809406535	0.002799162562854605	0.05882777364981556	0.001974118588406339	0.01386925527130434	0.1787147819564978	0.1495166859957005	0.004483490309914694	0.02841513328775052	0.001010543018711102	0.01176762270109797	0.001001703431321975	0.01606650177408736	0.001575933348930592	0.004072339192992899	0.001004570723114445	0.01825918321407731	0.1394856331759542	0.1720280589436192	0.001004015230676493	0.03394342021678204	0.00214140535401202	0.006970058949246695	0.001927804024933222	0.01037436457326985	0.001000243449561358	0.01003337933092576	0.1941475826792529	0.2152384127139349	0.2681297895482057	0.2358347885806283	0.001034766013845012	0.1538995332104315	0.001060476935885193	0.02510738669827147	0.1319932181371984	0.0999253469707103	0.14894191143077	0.1208069052475678	0.1393219228576378	0.1106128530275128	0.1372890481255594	0.1355156044555518	0.1868410348757972	0.160704462408042	0.001976563219957741	0.006578445926169023	0.001002452941588708	0.0008610437642303989	0.08882062469423016	0.05409990027972564	0.1521584629300316	0.1907818314647027	0.07124908426480871	0.09127373529509306	0.03452284041703602	0.03989826835143874	0.001002755735974498	0.02981826292627847	0.1447103877005483	0.1580824206758378	0.001281013581664576	0.04058013595815709	0.004516337009542081	0.02743957874788769	0.0121639501949478	0.005033099273860143	0.01188243915349205	0.01731959588775709	0.001000199875841353	0.006413715180833509	0.001000693648703117	0.01059529642677172	0.001294252758980227	0.01169314132965147	0.07087003177715076	0.06233937050478572	0.1582151170576191	0.1423259002271691	0.1396216043594471	0.178216270451577	0.01807346674630584	0.0284070466503114	0.04400333808620546	0.051008558922924	0.09744618194230334	0.1625067798798235	0.07327279815335169	0.0953958626402328	0.1953507965542536	0.2522344452397524	0.001004517314108446	0.007887165592669108	0.04798307142881054	0.01618027845889011	0.05990199341128449	0.07531858332297228	0.001007757013895274	0.00821025801388604	0.001004521822030982	0.01896908330576919	0.03680680397350117	0.1426367451518165	0.07743336896351315	0.0925023963289125	0.002567891609678153	7.624728741743086e-05	0.001016665833076425	0.003382455594521354	0.009858885255282394	0.01034363869493806	0.1694255720625612	0.1809509556041535	0.1287532504986043	0.1265505904153018	0.001009234552209277	0.09727064754322533	0.00744181634827236	0.03717126891599966	0.001001140740011096	0.01484854406615483	0.001000386944886457	0.01883367143973337	0.001000777233099631	0.01930383497337572	0.003976228251339882	0.004443878141857377	-0.0157903422187529	0.00554213584658054	-0.03564662208753965	-0.05487980461162619	-0.01523770974628977	-0.01279292963789383	0.001001216361454213	0.001000689868267164	0.001000865472162551	0.001001532237738417	0.001003053551210986	0.1796670968399594	0.197077040431323	0.03345655577528981	0.001028119833119755	0.001029968238428423	0.001225768122484613	0.001008543346004923	0.00100052300677275	0.001000410459262856	0.03694647130041828	0.1744953480549742	0.4429963363114302	0.00100218387079242	0.001005114666101831	0.001001283945245117	0.001006058941949511	0.001006452300194206	0.001005513252653489	0.001001679529956587	0.1297313163907729	0.001002596845678778	0.001009531233070404	0.001001829935821532	0.001001803796919165	0.00100541092180041	0.1615585670319487	0.001004115194884772	0.001002960046610899	0.001005333574667765	0.001000272707906336	0.2720728283639521	0.2216046580758909	0.00106252778391973	0.00100085143996394	0.1295068747564625	0.1455549411342361	0.1367304402455896	0.1134726962305456	0.1533398559892794	0.001002464301575545	0.001003019679777216	0.09598054902821164	0.1634521236907135	0.05317059057354635	0.02521209204976774	0.001003213328589254	0.1198930248130791	0.001010971736792871	0.001004102666265647	0.001004817538013497	0.001001521809596855	0.001000233182992905	0.001000858861144086	0.001004066612129626	0.07533547342280193	0.1179572981690028	0.1162497962689546	0.03897814013420939	0.04777612168985485	0.1088932483295	0.0801821704084618	0.2438112002313505	0.001009498318633109	0.03893808725402247	0.05283369967643835	0.001019178221614208	0.001005284219186888	0.02540681441647494	0.07966782761702544	0.00187270149595721	0.001003717722816524	0.001000254761964531	0.1427824501255728	0.07473277464485892	0.001004386416298556	0.02538119937837061	0.001001054216452874	0.001000366321837841	0.001000730501945935	0.005052755165972349	0.001632514238506574	-0.0160092140225064	0.007214805032727193	-0.03371602272825246	-0.05531591636173407	-0.01614236291214641	-0.01164477157112211	-8.119124579110334	-2.906315859347117	0.06072266448841643	0.05040765561616937	-0.05656289757280222	-0.07504968619162587	0.001784631054479772	-1.830835145331671	-1.448691040445458	-0.2497487258800343	-0.01946909401207169	-0.111823696884578	0.02392556952061223	0.02617491495617317	0.04649153802805223	0.3984635415987715	-0.6132941584207374	-0.3930472732304218	2.051751452784875	-0.002362235439653842	0.02911391700585269	-0.03387037192758413	-0.01195418417591749	0.02024223707984465	-0.08783970021692639	-0.0596156697882471	-1.824839008295955	-0.3530592911148462	0.006937557755525584	0.01752002297578021	-0.09435958674679888	-0.001326118669133095	1.000226611608951	0.04190789371253138	-0.08801851111679522	-0.06796006872127157	0.04346982174358986	3.738611722799398	-1.753912226636395	0.2104099640126072	-0.0725573456732839	-0.22697484219374	-0.2957268856403056	-0.2433930765159098	-1.447585321848291	-1.818766896278293	-0.05516739199958679	0.01869163077814254	0.2270424797920878	-0.6192152142438377	-1.97678690856002	-0.5515458722804497	0.008154668716257786	-1.493217553140566	-0.1928674735050936	-0.1493835343809047	-0.4358417651079423	-0.6354352140216507	0.03696629022971501	0.06708164039278491	-0.03363233686982955	0.1040666889707363	-1.853824221544804	-1.524482483475018	1.328487630129725	0.07962007578124133	0.3058230717430703	0.3696098987478462	-0.04446337652058947	0.1030141807823352	-0.2670029489981119	-0.4667302439300634	0.04858085948322265	0.0005711893856559396	0.2166918884794913	0.09141327189573818	0.009496588538871939	0.0001710168378028368	-0.4721895815081101	-0.9400941734440215	-3.93787699292875	-0.8204193919434449	1.435886763706199	0.09604447753601499	0.1269070802458495	0.1271733971338777	-1.030543389313926e-16	-3.570830464089976e-16
0.14	0.002934829518008328	-0.0619586618072906	0.06469475005701709	0.4005158159979822	0.9205364614825198	0.005312801895297188	-0.04738839827653058	-0.1124968306600311	-0.04222256907569771	0.3119201446602151	0.07954473055461149	-0.1317233198047642	0.004722397656234123	0.08417153099640008	-0.08562664614361126	0.9462718785121988	0.2749599298250812	-0.9462718785121988	-0.2749599298250812	-0.3442395360909702	-0.06115353077527651	0.02525149562804605	-0.0262810809722568	-0.1275644101432913	-0.05108472194767228	-0.2528802157596937	0.01980153815361523	0.5249833519731562	0.8003125941666166	0.1547058485334021	0.03201216907260155	0.5298777629620028	0.1007089682964928	0.1488501005769024	-0.2091303783785537	0.1815047034316737	1.446064063582678	0.2309488978308747	0.04559497941331571	3.533177935898403	-0.006466392595530694	1.701469596021779	-1.983509110902868	0.3794242983213416	-0.2742383250256507	-0.01436116618362857	0.3139956635845561	-0.4352561154118383	5.150156433668837	-0.1768446810799287	-5.150156433668839	0.1768446810799279	1.08818486062892	-0.2853570630773383	-0.1142875973574717	-1.348245714502845	0.4330142394381361	0.02221841769472041	1.45538009317711	1.432764682810293	0.4731383141368435	-1.881630295252339	2.27380014589293	0.01764688542979959	-5.245879422007214	-0.2552888932336213	0.001095560429822179	0.01166737079982265	0.001039819523899249	0.01154187777553998	0.001900809521028577	0.004098053971010511	0.001358329479823594	0.007806527462118227	0.001003130386057958	0.03263197113233884	0.2003147802363135	0.1939335227278649	0.2168223314452624	0.200970457146476	0.03480721394616986	0.03654431503932231	0.00102554135854133	0.023017674321501	0.001787238069796706	0.02223218232460452	0.001231150491711527	0.04660158847876719	0.001008448194973107	0.03124676730799827	0.00100051772428261	0.01075366303550529	0.001000401442470865	0.08979447253494448	0.04209290330307399	0.04021947280034167	0.1741639375235561	0.1733327765136731	0.3956128969877546	0.4024528220211989	0.001049502225017957	0.01618096725839532	0.001004850394053257	0.01108895198874224	0.00100679901875789	0.008381027631501765	0.001106636798689774	0.003407661079349258	0.001044702302826977	0.007474934848105477	0.001939221547646355	0.05869958355079912	0.001507542269366702	0.01353162408114413	0.1572116263106849	0.1329308472905394	0.002816862765449133	0.02546494217797242	0.001010045805130142	0.01191421237420253	0.001001783650705662	0.01624966422142494	0.001300316124954302	0.003503429428811814	0.001005167940331205	0.01824617785431883	0.1491963691816773	0.1801595895724172	0.001004092762898671	0.03437792727718385	0.001595076651528495	0.006354520663185859	0.001485079393387931	0.009833125047098165	0.001000264513202827	0.01045246543351424	0.2292471016704261	0.251230908916878	0.2496431272289414	0.2199319854288088	0.001061252524771917	0.15590837811337	0.001031826504212552	0.02439009007577564	0.130120613756653	0.09697605165180419	0.1465687277838722	0.1171009299972168	0.1374734298860731	0.1075937833040218	0.126735049511137	0.1228785518874375	0.1723750052663703	0.1445226672837987	0.00150929057245897	0.006106073931127175	0.001002899464565777	0.001058673516748508	0.09383559079562825	0.05747535974780097	0.1596405956618716	0.1855414549835316	0.0667260166739073	0.08110939621903744	0.02914135286972031	0.03472765386316119	0.001003148035280739	0.02985211010012966	0.1332439368156204	0.1449702653752743	0.001151588522640751	0.03958760557925265	0.002834493658768548	0.02661193654618979	0.006860098971812762	0.002329560387847734	0.006709401786557403	0.01153704388382573	0.001000223013619866	0.006764463792531635	0.001000798560078733	0.01138060763464214	0.001154900254428834	0.01203277912984179	0.07392302155143818	0.06397420903209686	0.1397381748097695	0.1253133786994603	0.1291727725988857	0.1650123936827557	0.03356758461534466	0.04365496686997631	0.04670289017605869	0.0520827399600509	0.106506778444892	0.160669965989913	0.07651070329106507	0.0947063804255974	0.2326392505245727	0.2562744335875609	0.001008629084849381	0.008901428881630176	0.0431103497074919	0.01377602442354331	0.05616925810844779	0.07104804586063021	0.001017566161159693	0.008792926343851438	0.001005112348606495	0.01896907010259253	0.02982593956647255	0.1445252944181998	0.0785222809561766	0.09337104857286624	0.001991872572898183	0.0001400981303981215	0.001010614521482619	0.003405126274690928	0.005638916725190847	0.007339900754228522	0.1555525749713733	0.170983093218155	0.1180715707664796	0.1097660641836224	0.001006582823577256	0.09237672054261624	0.02249329051320403	0.05499573271711528	0.001001090611324755	0.01578430476559417	0.001000375816217282	0.02006795645486589	0.001000751126440779	0.0205457598524346	0.005331335344216261	0.001721295516281715	-0.01598862166092454	0.006911881792541376	-0.03405329303088397	-0.05511135297278138	-0.01607983164846801	-0.01161300235750454	0.001001143213199779	0.001000661167349786	0.001000704672185687	0.001001286612556475	0.001003015399170539	0.1710166827816866	0.1882765065611342	0.02706620064274484	0.001038865275042409	0.001025621648145716	0.001219802568309617	0.001009939666824453	0.001000543817249734	0.001000439324554033	0.03119150386754751	0.1674240266468996	0.459282233204185	0.001002072015729768	0.001004526863689779	0.001001528416841079	0.001005682112175012	0.001006350650167877	0.001005801558544688	0.001001757405164891	0.1160090168153515	0.001002330921573892	0.001009490734686402	0.001001899430518121	0.001001645913711802	0.001006102457764073	0.166597169421888	0.001004220590517928	0.001002403243245315	0.001005023732481133	0.00100029774053459	0.305771114775456	0.2094339360159279	0.001109490264268438	0.001000784460018716	0.1255012301934502	0.1406672104343726	0.1329415599939789	0.1084727364031314	0.144215408774667	0.001002895809972226	0.001003642052562354	0.1045700327028747	0.1780708558117975	0.066884653096118	0.02090415182694449	0.001003829240109413	0.1120806224483324	0.001011763947051882	0.001002892133532063	0.001004250272592025	0.001001163223491393	0.001000258679036089	0.001000950141755374	0.001003941240717995	0.08001116256742898	0.10478610221832	0.1107798699268346	0.06098113423547687	0.05174495741235376	0.1276599799462917	0.08136358914501084	0.3423947732694122	0.001015637021764362	0.03568769976926349	0.05029313491873743	0.001034614484680909	0.00100608522855572	0.01856211298674075	0.08024031266038442	0.001003083154578528	0.001004311945927641	0.00100020455736113	0.1253344789999785	0.1256712170176985	0.001003231358934533	0.04972992124868148	0.001001023596265294	0.001000361948897788	0.001000717418198261	0.006825732526214661	-0.0009568964704063785	-0.01617660492230525	0.008130166118409264	-0.03262859912554405	-0.05524061963946023	-0.01689068791880536	-0.01041719047030623	-7.980421861462221	-3.030266896210259	-0.06578790994852562	0.01080179352115804	-0.06239520655484461	-0.02507001156372596	0.01738130329118543	-1.409208146586602	-1.158047456490024	-0.3878183481536241	0.01530816741210532	-0.03848386196484071	0.02066697615921339	0.02382622777617373	0.05169803328677088	0.4326702766487222	-0.5744961023155301	-0.5997863282579368	1.576049184574428	-0.02149457783969199	0.03186710269542255	0.02476378834488537	-0.0270727730942365	-0.02136781549739721	0.1129440727653975	-0.002077483167093961	-1.540214941105082	-0.2468772821437904	0.02598132457515829	0.01853294204409572	0.01055094148488542	-0.002111696096325315	0.6216152221852419	0.04535152324870508	-0.0269727829925118	-0.04567467147220595	0.0402015686082061	3.459557426447064	-1.434613691034546	0.1902896934578785	-0.06500162050639163	-0.363269215473753	-0.4466488446481151	-0.3609485412203615	-1.101321480518084	-1.379674632807345	-0.05022831363900523	0.01991162702958211	0.4396461212629235	-0.3807616903945141	-0.1705080465799984	-0.4930003590870845	-0.0009581558434978268	-1.163574822315965	-0.0009155899502927012	-0.02805778492879469	0.05236675983362153	-0.3101094679065688	0.03103720386103926	0.09914061991982676	0.161811031561051	0.2095824302785125	-1.554359243803132	-1.09514304582813	1.663611847021107	0.1186840481694193	-1.499342812057234	-0.5690414582580388	0.05477832022636913	0.1009250262271744	-0.214500897520019	-0.3990763992921125	0.08037840765086265	-0.001313761740987034	0.1651928999134788	0.08171094570559395	0.0007753659804834479	0.003603017585658387	0.009692325499930756	-1.088716196485486	0.3279009931544953	-0.136355628530399	2.011422971019094	0.09160700144582699	0.1204840960747029	0.1221049311765557	-2.971607759620521e-16	2.278505076855754e-15
0.15	0.004058892820802271	-0.06365889378470148	0.06711600477738763	0.4148359526366603	0.9228330921875734	0.005690443585527364	-0.01172468631745805	-0.111556556317596	-0.02566144671053695	0.2918175493735558	0.08278861159334122	-0.1348902542377907	0.004744515351672844	0.08673758240903534	-0.09045700096723804	0.9943291222794202	0.2716491008551639	-0.9943291222794202	-0.2716491008551639	-0.3331531467004363	-0.06399346761178903	0.02408797710698061	-0.03985861523845376	-0.1232043898451324	-0.05086514479765587	-0.2357298430095195	0.03340972078484559	0.5304908917302342	0.7816028686248038	0.1649764583839503	0.03226956730193248	0.478765205638099	0.09821989160550144	0.07748453036370079	-0.1324055831852574	0.2940660481008476	1.41858964072919	0.228049839511105	0.03084984429170788	3.592230909745506	0.1862491244568135	1.601792354529191	-2.036631296890008	0.2743306460146049	-0.3531056759778636	0.01720078642445124	0.2012991386700428	-0.5223976385828362	4.45827154526659	-0.4813687525574217	-4.458271545266596	0.4813687525574212	1.129647117954012	-0.2825096927306729	-0.1177798144124529	-1.368834325724519	0.4381525962665969	0.02167238417929028	2.011686450181616	1.289033274181812	0.6232449468229529	-1.854842555967339	-0.0141667693651099	0.03511921680333503	-4.944960613325633	-0.2434396392971605	0.001049295859288701	0.01193944999125786	0.001020633834700186	0.01198042502952991	0.001460307103414773	0.003820882626510434	0.0011834328412425	0.00744054626654545	0.001003094930702827	0.0328724824327518	0.1889962540200645	0.1816789161499161	0.2050253722345381	0.1905768924659325	0.02940377262257391	0.03211347512953211	0.001772285579149562	0.02377395844876464	0.001412101835965976	0.02183431860951542	0.001202142250931379	0.04677522828374091	0.001009013245874453	0.03146124414355833	0.00100053905413241	0.01127042162932735	0.001000431645522874	0.09426387307749313	0.03494108411278658	0.03422565188033392	0.1687541140243084	0.1662199461880003	0.4162502541475877	0.4158552377477139	0.001026268208728581	0.01616788277053796	0.001026122051152894	0.01142753368590143	0.001004402933195609	0.008298696527405171	0.001057145649504554	0.003273642539077369	0.001026015292250025	0.007559910865160557	0.001482604267989714	0.05895037132133571	0.00125999181722754	0.01344653478475264	0.140373610823489	0.119720414894623	0.001930013483845121	0.0230980417481291	0.001009795800860422	0.01214333931466857	0.001001878690569705	0.01645477205526167	0.001153999832537623	0.00304142633441401	0.001005794405032905	0.01824697986756554	0.1561015537025515	0.1848369781893472	0.001004212365047839	0.0348398139955264	0.001304869116867175	0.005978349340779017	0.001249935644031339	0.009484025842467804	0.001000289853686563	0.01083595334873948	0.2613957482934534	0.2844939755093017	0.2328554942640448	0.2067760728759081	0.001074931351007489	0.1576809904211304	0.001016604271510247	0.02360867979658128	0.1267769565459219	0.09278782423014841	0.1426165359164132	0.1120617198408285	0.1342425259253532	0.1034858325822871	0.1190598253014448	0.1137346811677062	0.160531873450075	0.1323331272370997	0.001263399167555051	0.005820998178830913	0.001003421283729871	0.001266927708376495	0.09974843896352466	0.06223903214031633	0.1657465206147057	0.1778998167662798	0.06968481681967466	0.08019151516931333	0.0235194063847227	0.0294658346179468	0.001003713175903046	0.02981217906707439	0.123252707652062	0.1341953697061062	0.001082405647941428	0.03992475207500716	0.001939338190285278	0.02669744921789191	0.004015518649795866	0.001990527354329305	0.003936053828147521	0.009802200284972185	0.001000250233654394	0.007117078029930571	0.001000870480030909	0.01221283860593324	0.001080815140425716	0.01247552021285018	0.07755764534547055	0.06650391095540656	0.1236169615455326	0.1110228813164598	0.1200997727750617	0.1542703881198398	0.04834220284547081	0.05816058358883507	0.04956754171548805	0.05332932441218555	0.1094280621170712	0.1492241308432997	0.07833183383780083	0.08903009491928889	0.2591452300501322	0.2350341760089011	0.001018128539967191	0.009951644779937997	0.03906206143227899	0.01171366120661747	0.0529967522796179	0.06744165057283934	0.001029794615390697	0.00938765200681058	0.00100560683859086	0.01897240100191464	0.02275381417937775	0.1455747049034535	0.07880516770702393	0.09374712803927662	0.001508944812373893	0.0002220293290832377	0.001087526697342895	0.00351865606750786	0.00338161539573897	0.006600474361807724	0.1395666766077406	0.1591932518640349	0.1204789616939274	0.1133206124148431	0.00100493982416861	0.09324511760679621	0.03912462249218481	0.07423945982046815	0.001001068445021446	0.01663756179743673	0.001000374279865946	0.02118906748555703	0.00100074370765887	0.02167686505210435	0.007408207774950834	-0.0009522370925476452	-0.01616662711176153	0.008299370581751207	-0.03252495277647107	-0.05464526850431285	-0.01682670209682666	-0.01058666615735173	0.001001130357710531	0.001000669342593122	0.001000631087871459	0.001001182391417691	0.001003094104988038	0.1688485756568439	0.1812714931117028	0.01980924474330664	0.003829812039281668	0.00101670827270617	0.001131424216693274	0.001009315000052197	0.001000576002097496	0.001000483173161463	0.02248133257909707	0.153454670564371	0.4620944876636012	0.00100209746102523	0.001085261988422887	0.001002231664408741	0.00100557749865583	0.001006747664812975	0.001006335578030541	0.00100217927726164	0.1125476939364481	0.001001940918152535	0.00100957359819391	0.001002043730108033	0.001001556727428165	0.001006737325621162	0.1671173882586814	0.001004435183080475	0.001002260563001455	0.001004751680599646	0.001000331863725506	0.3320042589545925	0.1960806070311305	0.001071976095666114	0.001000742123577891	0.1185745033564478	0.1329202471650561	0.1262302549917189	0.1071374077206816	0.1390931714384722	0.001010693043507075	0.001004237000802031	0.1108396163029638	0.1731501542665849	0.07918314931002317	0.01391965091455486	0.001004700710921007	0.1051415589852867	0.001009202785306515	0.001002545976054068	0.001003446577865327	0.001000971526448113	0.001000295382025431	0.001000941249269201	0.001003462133990107	0.08432642064815171	0.09471853944236873	0.1031388945672924	0.07004611359918544	0.05416489543256477	0.1011990136124414	0.0801833305910188	0.2749478940581216	0.0010384874327043	0.03300552846709713	0.04801287493788014	0.001049211420446689	0.00100615209058064	0.01144375285831543	0.07826152437981528	0.001006429429965613	0.001305722578893191	0.001000180830623938	0.1055584006545737	0.1225133596604994	0.001003228805264203	0.0655384470824542	0.001001063805724375	0.001000381761299089	0.001000751698038075	0.009951060404675216	-0.003622042199107311	-0.01633665031416254	0.009822222941634189	-0.03091369544280429	-0.0537029031277312	-0.01752238388760203	-0.009695910506835976	-7.757341699829263	-3.302721835531109	0.07534380652342269	0.06202084877600249	-0.006978027791730788	-0.04023010034826417	0.03070477431121307	-1.048438831508075	-0.9300108121991688	-0.4927510975466993	0.1334583400846001	-0.03668215054253739	0.01421819930675836	0.01933510774934349	0.05236746685554584	0.461192823977614	-0.6234915068114003	-0.8220850496096799	1.100904701234714	0.01009542234974104	0.03587913681423457	-0.02388215445866529	-0.005512995002125817	0.02385796263576961	-0.0172129132587763	-0.009601882462496257	-1.110142057344585	-0.2247507306023915	0.02301322513890777	0.02195937213073176	-0.07267003874429361	0.001448469803140596	0.3218659680188684	0.04728455120539294	-0.04027159801051944	-0.02655937486544007	0.03658206611972082	3.189523359717304	-1.214303584106963	0.1641718314129675	-0.08520241764958594	-0.4726264216673079	-0.5589404723250017	-0.4596390700829676	-0.7492524586636878	-1.065700725872453	-0.01473929849642384	0.02175271566650614	0.519475131351178	-1.1047712174325	-0.03778143506220813	-0.5567143086795132	-0.006942272362634254	-0.9889518878550908	0.06354648603067728	0.03680467739940024	-0.06896186166997761	-0.0656702103732288	0.0374748929476519	0.07612384707904017	-0.01392136728136447	0.2939555364110265	-1.324035385354941	-1.053084314601034	1.261481734441088	0.124825324263186	-0.9643419660651639	-0.5368751665722056	-3.760154919151678	0.1090317177299259	-0.1938060680210467	-0.3296054080653996	0.04938315596646414	0.00119704400085911	0.04767353761594784	-0.002176243952463454	0.01337551969730149	0.01830369086716897	-0.09909932363679305	-1.269580661528968	0.2543197687887623	0.2875771873787281	1.839412590785747	0.07922456176464253	0.1040631082556461	0.1048226830415621	-4.345810995110686e-16	1.813553807167573e-15
0.16	0.004514959532918594	-0.06463656479262844	0.07040246716820238	0.4289001363440915	0.9250909101993671	0.005948128494310611	0.02430954899496754	-0.1089372909034094	-0.01036597243473766	0.2711950917131946	0.08513091820670342	-0.1386645756122859	0.005034735007776175	0.08823920416435273	-0.09590625470065482	1.035376893927354	0.2654116019808548	-1.035376893927354	-0.2654116019808547	-0.3216355117223672	-0.06680131239999958	0.02290862518865974	-0.05368923122650327	-0.1188181026965006	-0.05065176682667083	-0.2119066468895838	0.04558543225217217	0.5373457571004999	0.7633251881901285	0.1585327412744637	0.03274028253600747	0.4316119792844489	0.09582191162389921	0.01525078244137993	-0.06461818448177231	0.3545462375205203	1.394873477333295	0.2231863591788729	0.02160362312392977	3.607282606569018	0.329331821754779	1.448339978149482	-2.087481585643233	0.1991094132478303	-0.3957157133193855	0.03925922594844256	0.1011097321210645	-0.5590358973698667	3.74826200981139	-0.7621786619583101	-3.748262009811391	0.7621786619583102	1.174433978135956	-0.2789386534169438	-0.117454276808556	-1.398862058873352	0.4382676095326894	0.02097858188844451	2.789944767129404	1.146270450029534	0.7426034367743741	-1.795221273824803	-1.069065246114007	0.06031028637861157	-4.454013227956435	-0.2370695513558078	0.00102616337378742	0.01227704809605075	0.001011049022041403	0.01248455858104357	0.001239627643212208	0.003679714106244575	0.001095897493523325	0.007159847999205046	0.001003116584809838	0.03324574296896077	0.1810246304988549	0.1728302328476052	0.1948795694636588	0.1821833342508826	0.02306154038705317	0.02680126381354251	0.003536819396081244	0.02563703476407263	0.001219801015749967	0.02158667392396387	0.001143441618867765	0.04688909675433469	0.001008983143230382	0.0316387888312501	0.001000565814253033	0.01181528800017458	0.001000468674837897	0.0990179888568289	0.02695933303120825	0.02776517416160613	0.1599692352917308	0.1569049692668183	0.4310278866610521	0.4244003308560131	0.001014668426838712	0.01620723054702037	0.001077136383825586	0.01180713272658132	0.001003557285163675	0.008250341636439878	0.001032353780337538	0.003181759978467094	0.001016874143034318	0.007661992975364683	0.00125413524276253	0.05926679739360836	0.001136331231882854	0.01344635630486831	0.1285984939018782	0.1105625957583204	0.00148457785670163	0.02100496903037352	0.001009712312416188	0.01243786010939135	0.001001998372795118	0.01667826661218923	0.001080778688713607	0.002655659086329098	0.001006425072708224	0.01825867467169025	0.1604444131169555	0.1867569782691559	0.001004379486292323	0.03532879291700241	0.001159548872165196	0.005708886372541577	0.00113214317423915	0.009253653441557173	0.001000319587768209	0.01118582778956642	0.2905856359595731	0.3149507254648219	0.2170509792249264	0.1952912184554424	0.001063003628339712	0.1591905960080044	0.001008975260044752	0.02280760207644181	0.121948740999541	0.08755852016225994	0.137118989413162	0.1059671748368077	0.1295846908629816	0.09842105256323444	0.1139338883556926	0.1074575068094517	0.1511713991344396	0.1230593057795496	0.001144256359720768	0.005652238727675402	0.001003979685351502	0.001493997917488444	0.1057619008417387	0.06799259785704509	0.167524193973886	0.1643019253473495	0.07674422086251755	0.07985950208384439	0.01718100213657645	0.0236463513150969	0.00100443155816533	0.02971498022097544	0.1143897543747367	0.1252402760914227	0.001046537740647189	0.04076256723845637	0.00148973457657713	0.02718091725678148	0.00257259934277267	0.001974553251794818	0.002530078550939862	0.009647420506179798	0.001000282197589705	0.007473746638062148	0.001000901973137205	0.01307945003103573	0.001043537380683212	0.0129411807377746	0.081469168259059	0.06980527140086372	0.1096599732494104	0.09842676794120188	0.111509610684527	0.1439541824338159	0.06016658620065186	0.06936400631260625	0.0522153261814598	0.05446309608542845	0.0999514190902846	0.1378927716925983	0.07883515297134304	0.08455568662279103	0.2516531609759641	0.1919248335406531	0.001034306342544036	0.01108033452213944	0.03562530434928714	0.009983216619991606	0.05021538811940391	0.06430788270333553	0.001043207536054233	0.009996918083687394	0.001005887407156877	0.01897735303074998	0.01556738603733018	0.1455384519800872	0.0780982031122501	0.09341389986324496	0.001268669038692656	0.0003629014431599781	0.001276688566832491	0.003755215089818511	0.00224032921504861	0.006527479888438536	0.1217022946843266	0.1455849082437674	0.1205865583712851	0.1122786818733816	0.001004117455394616	0.09767910721043604	0.05491023374164294	0.0918257873555197	0.001001077482500917	0.01737239913772547	0.001000383423347985	0.0221557185838217	0.001000757148831595	0.02265634499894924	0.01018405050417014	-0.003620178447958053	-0.01633265918994454	0.009889904726970301	-0.03087223690317924	-0.05346476267367082	-0.01749678955881038	-0.00976370078165445	0.001001117502221172	0.00100067751783657	0.001000557503557436	0.001001078170278668	0.00100317281080483	0.1666804685320011	0.1742664796622715	0.0125522888438673	0.00662075880352093	0.001007794897264903	0.00104304586507619	0.00100869033328188	0.001000608186945043	0.001000527021768916	0.01377116129064662	0.1394853144818422	0.4649067421230139	0.001002122906320924	0.001165997113158493	0.001002934911976	0.001005472885136649	0.001007144679459825	0.001006869597515497	0.001002601149358064	0.1090863710575447	0.001001550914731576	0.001009656461703512	0.001002188029697946	0.001001467541144528	0.001007372193479597	0.1676376070954804	0.001004649775642619	0.001002117882757081	0.001004479628719917	0.00100036598691629	0.3582374031337204	0.1827272780463331	0.00103446192706006	0.001000699787137067	0.1116477765194454	0.1251732838957395	0.119518949989459	0.1058020790382293	0.1339709341022773	0.001018490277041592	0.001004831949041707	0.1171091999030529	0.1682294527213707	0.09148164552392955	0.006935150002166353	0.001005572181732601	0.09820249552224108	0.00100664162356115	0.001002199818576072	0.001002642883138629	0.001000779829404833	0.001000332085014762	0.001000932356783211	0.001002983027262219	0.08864167872887445	0.08465097666641742	0.0954979192077504	0.07911109296289429	0.0565848334527779	0.07473804727860085	0.07900307203702313	0.2075010148468373	0.001061337843644239	0.03032335716494898	0.04573261495702287	0.001063808356213578	0.001006218952605556	0.004325392729897005	0.07628273609923827	0.001009775705352698	0.001607133211861162	0.001000157103886749	0.08578232230916885	0.1193555023032975	0.001003226251595246	0.08134697291622497	0.001001104015183825	0.001000401573700184	0.001000785977877888	0.01307638828313577	-0.006287187927808244	-0.01649669570601982	0.01151427976485729	-0.02919879176007282	-0.05216518661600218	-0.0181540798563987	-0.008974630543365725	-7.467695719285359	-3.671750355294365	-0.05268412727686787	0.02391905302589915	-0.03519464170800301	-0.008013425917203785	0.04393115045043949	-0.7280234914589971	-0.7580461633913144	-0.5640926293935113	0.236666605020983	-0.00844005605728722	0.008712709283570945	0.01643979820231598	0.057319588691818	0.4896133240061434	-0.6678274620595354	-1.040215647359789	0.604584660931152	-0.01100812497173605	0.04007057139947508	0.03155903097117447	-0.01864557716190933	-0.01794659686767657	0.1260717331125054	0.01490468013434386	-0.729692289182313	-0.192111739726288	0.03906009542631111	0.02221028666226682	0.0257981107474739	6.686209536728354e-05	0.07013751476096737	0.0507699638754105	-0.005631112158650348	-0.02192931072829933	0.03347887372855587	2.898294099066518	-1.100402064547531	0.1376883492806152	-0.06893510869541422	-0.5714845447202926	-0.6577158141746082	-0.552314400683973	-0.5279822082228031	-0.7965309149775758	-0.02696505341088333	0.02367483052637415	0.6376247861056027	-1.572012330730154	-0.0533344537290191	-0.6045331706141568	-0.01241171845222854	-0.7996144114190489	0.09921814358870085	0.05153328850869728	0.1169785460304105	0.005903296105678092	0.03184807800750555	0.1060167106821042	0.1663949199442556	0.3639141347077658	-1.215482442254618	-1.009983070449703	1.003173048003543	0.09612149239108128	-1.476447612875515	-0.3286660162955334	-4.319038657691562	0.1166197950059017	-0.1481171714605564	-0.3045509156346933	0.08328649043425941	-0.0009895358152122694	-0.0519397818107054	-0.06015058278257161	0.0125635490588405	0.02820886348419475	0.1429787093102503	-1.452416649714962	-0.5913947613818845	0.576762879361513	1.679943057359019	0.06792306313503808	0.08959210958942969	0.09177988061158562	-5.493269776674282e-16	1.083867802982375e-16
0.17	0.004370896659672002	-0.06493035759072781	0.07402148412815317	0.4427413487165814	0.9272883022089838	0.00614114201459176	0.06036193994652297	-0.105073778444001	0.003149536101559503	0.2501278205170144	0.08680744930377772	-0.1426368920439093	0.005506277166594874	0.08874319437995201	-0.1014571215666203	1.069189446477045	0.2565542274478775	-1.069189446477045	-0.2565542274478775	-0.3096472804356912	-0.069562720808458	0.02174855231008803	-0.06783920004935971	-0.1144603720987888	-0.05043942912397725	-0.1816407265828718	0.05630138487719157	0.5452601039514662	0.7457512142249344	0.1465395561818668	0.03343712163223221	0.3887731292611143	0.09360118831906247	-0.04462959236904605	0.008106104814339106	0.3590579150517287	1.373668767259628	0.2157270345055569	0.01778134775943502	3.600599946729009	0.4419455455805216	1.245260368462089	-2.120891720552143	0.1358872213457106	-0.3877804014914162	0.05456232967359304	-0.002004992338610222	-0.5411854424865026	3.012092149759666	-0.9998511114630106	-3.012092149759666	0.9998511114630106	1.223909983761812	-0.2733461519211269	-0.1141969029184016	-1.431035567320073	0.4327037488232436	0.02175487175809802	3.205484012114001	1.000841602760682	0.8371211571550539	-1.716899743077168	-1.273085804674208	0.07776363775115155	-4.099730835243033	-0.2083583391031051	0.001013915354689791	0.01264435359636801	0.001005988809670805	0.01302134133227925	0.001122509115519051	0.00360460160863768	0.001049429474165808	0.006958520631144103	0.001003206048217475	0.03373350160798638	0.1758781682888747	0.1669528180979835	0.1865830614622715	0.1754186278410569	0.01667429866128445	0.02138391173938342	0.007845890656957091	0.03004547802366883	0.001116352109076496	0.02145454207907562	0.001091885583166162	0.04697297527823813	0.001008755083027825	0.03178683019733489	0.001000596319277648	0.01238196908038399	0.001000511081939859	0.1040057822411992	0.01912854110914733	0.021565433220443	0.1476430794760188	0.1452994500472061	0.4401274431366261	0.4277312286324003	0.00100858260793031	0.01627987802703538	0.00428082025182434	0.01523434897588334	0.001003433238999353	0.008281986097428322	0.001019233232787076	0.003140822039221401	0.001012242422507353	0.007768811606771671	0.001133188457228033	0.05971827732703643	0.001070881490683769	0.01351710874600184	0.1206244687449289	0.104623034263972	0.001247991728793014	0.01910819055786363	0.001009769382982594	0.0127930552951651	0.001002222948624094	0.01691661848750874	0.001041911551597614	0.002376392193487154	0.001125863115348873	0.01839946296763261	0.1631144211958243	0.1865905745324648	0.001004623290786837	0.03584003308685069	0.001082417955380918	0.005534266953169015	0.00106957974802142	0.009086722934841982	0.001000349233144719	0.01149542532928367	0.317109470013743	0.3423260348196591	0.202822677305999	0.1849261229435462	0.001048131006074025	0.1604403369859645	0.001004917956568299	0.02205301545928636	0.1159180955869709	0.08157777858330825	0.1303443988072926	0.09912040069305247	0.1237449922052685	0.09265318979142743	0.1103286083512581	0.1028091756545167	0.1433369722055611	0.1156914104023904	0.002932932253467755	0.006887508154898227	0.001117702180382653	0.001805038468085925	0.1112323851178332	0.07463653512409985	0.1689027355296943	0.1501224933831594	0.08572766269423966	0.08038802638990256	0.01151763651172428	0.01847377913028659	0.00100637423863429	0.0295727461565353	0.1062425504886408	0.1176698097281853	0.001027427843296137	0.04163974006377871	0.001250995023459877	0.02770292778224595	0.001804980010180464	0.002228323922339794	0.001782369988606659	0.009887855338094729	0.001000320378770064	0.007835185716777058	0.001000914443190063	0.01399545962559204	0.001023608725844845	0.01346385721706131	0.0849890186755156	0.07343424365517441	0.09720901815518246	0.08718866167404976	0.1019510031588103	0.1327458039100714	0.0705450382593847	0.07853784396589705	0.05444261184654645	0.05526927614355671	0.09237414392768614	0.1281358404431537	0.07868484587339812	0.08245564989419296	0.2380407099131582	0.1618780431187797	0.001041055505739728	0.01227438182323047	0.03271575112619616	0.00872106634292287	0.04744781456782111	0.06124942102297436	0.004690656027957562	0.01457032127001048	0.001098109302945372	0.01907540124017881	0.009751148536835093	0.1445705490902899	0.07647445233329521	0.09241594111980196	0.002510426413960712	0.0007947276356673016	0.004228557028564156	0.006082040515239362	0.001633736206597276	0.006900516088652921	0.1029788032298711	0.1305379217897192	0.1221141309041744	0.1064602075030462	0.001003778415420875	0.1037982319372829	0.06594284899164797	0.1041356415500456	0.001001110466390018	0.01796331554187369	0.001000400504012069	0.02293961108920749	0.001000786072505888	0.0234556987561453	0.0133495902664797	-0.006106178965042918	-0.01640379932616809	0.01150577389990779	-0.02883755697082133	-0.0514926542351026	-0.01803022667790834	-0.008788658509387296	0.001001211229988326	0.001000760835949529	0.0010005273657585	0.001001041002122464	0.001003406044604907	0.1680829801759594	0.1712490834599889	0.007031063848306859	0.0173177981076848	0.001009328218171536	0.001034116428123907	0.0010083717137817	0.001000644883161604	0.001000579066157313	0.007386874884881186	0.1185231103921916	0.4560178800624696	0.001002355732406022	0.01311464978532961	0.001003616549789305	0.001005666525041053	0.001007656798232506	0.001007530705151237	0.001002862156224328	0.1086203908393444	0.001001328060771403	0.001009974569108173	0.001002683940510129	0.001001442818134504	0.001455637449895175	0.1671122037292041	0.001005069275774472	0.001002107702731186	0.00100441836126323	0.001000392011417044	0.3784933561012538	0.1741356716304279	0.001031117622277434	0.001000691964973829	0.1031897851878867	0.1157583497757578	0.1112218568135589	0.1045858606479318	0.1287874331032511	0.008003749023110405	0.001431732799601159	0.1206612313773505	0.1736618253764376	0.1030415100335118	0.003969502542146933	0.001010785106443427	0.09144549652949541	0.001008296379774072	0.001002173047004856	0.001002218996180555	0.001000668516766426	0.001000383826241945	0.001000923243772339	0.001002768754023616	0.0906085078706072	0.07534452710566325	0.0822239649614689	0.08778965267219929	0.05770873490132417	0.08799140618704282	0.07803915255573987	0.2181546348107222	0.001036862521141802	0.02847338862891946	0.04265699493933963	0.01482193272664801	0.001353066302130461	0.00267318205573685	0.07265190440034269	0.006174232362510246	0.01215938294397242	0.00100014478674498	0.06757497524516988	0.1287024353179908	0.00100359423432612	0.07840561235353236	0.001001179291939704	0.001000432413556972	0.001000841719485067	0.01673369161546401	-0.008447372311918978	-0.01640062235850944	0.01311483838088694	-0.02651388920706308	-0.04898251989184333	-0.01846458125421445	-0.007664838609937731	-7.132340294357171	-4.057387709656703	0.08259761549771227	0.06984673867953166	0.007606123431153721	-0.02528167629362961	0.0533815607073004	-0.4569120287244274	-0.5988319581360191	-0.5241431792751429	0.6231609719113299	-0.01465536982059534	0.007995998983237071	0.01342574552711137	0.05682226587046686	0.5080095481567496	-0.5810356277697473	-1.281321699610772	0.05729877715967303	0.01729618511386126	0.5997227423070178	-0.009193073712808609	0.005217077276418455	0.02537087798197488	0.003386124588319176	0.003223266634173569	-0.469638271629734	-0.1835302678584691	0.03464764153343899	0.02492255059799667	-0.05194658928488959	0.02550926433211474	-0.0936509532313571	0.05157955230658533	-0.0225765046257157	-0.0129741545702757	0.02901835372322737	2.568329113903795	-0.9765405640999767	0.1132654948466176	-0.07588974705170715	-0.6214542449039528	-0.7081412212989179	-0.5989558297771396	-0.4106861253151936	-0.6847231635296444	0.2457573959849276	0.03783141014776335	0.6907410954852793	-1.221095193755802	0.1610392126268259	-0.4441458702071409	-0.01595625649884961	-0.7147320453003893	0.07941693257638198	0.05274675678809461	-0.02424078344619435	0.03989176040604531	0.03839970031435777	0.0857280913668754	-0.003949134400914758	0.3598380350199118	-1.045446467053449	-1.229327702259949	0.8273542016105965	0.06193304217429901	-0.5109272427943499	-0.1099450758472588	-1.835648099992952	0.1219319166178217	-0.1051454832777344	-0.3089788374593477	0.7787563975333334	0.01843553983370927	-0.141459379756237	-0.1373918178166795	0.07020703411849753	0.4120957101836193	-0.01654915860895819	-1.543572390176973	-0.5140947615724439	0.6394223347234123	0.8128960339865943	0.05069998801198073	0.06781292388217147	0.069060700925377	-4.607335910364388e-16	-2.97835137949139e-16
0.18	0.003611042979970674	-0.06442951309729281	0.07737964068087874	0.4563795070911827	0.9293941507246988	0.006319400786042008	0.09626963518928647	-0.1001268824827267	0.01434920772154679	0.2288788759629651	0.0878424709371913	-0.1462008402118366	0.006116244078405467	0.08816523825083328	-0.1065309228836501	1.095575609915206	0.2456034824150773	-1.095575609915206	-0.2456034824150773	-0.2971433579558719	-0.07226829791134823	0.02063195505004141	-0.08230801980534702	-0.110175522943765	-0.05021135112935171	-0.1489520722892841	0.06568069486311247	0.5540252847183067	0.7290406688513033	0.1342007445356028	0.03426967738872688	0.3498978814089372	0.09162908025200571	-0.1079073788495696	0.09430927382510376	0.3023741560754872	1.354262677755575	0.204877660398424	0.01865267335774974	3.578343464810633	0.5460085221279539	0.985172594887506	-2.123816257217074	0.07080752051569221	-0.3140420605801573	0.06694417654597222	-0.1152795368224534	-0.4636227875827518	2.262984187505502	-1.180852761922877	-2.262984187505502	1.180852761922877	1.277572216765523	-0.2677723923032481	-0.1087591531035982	-1.462632245499616	0.4236913209950603	0.02412664027484171	3.274491564504511	0.8789419222098295	0.9127702199474121	-1.622535555514101	-1.138190556847444	0.08745361843260156	-3.661292793724955	-0.1873465037998164	0.001007840963416552	0.0130580481691529	0.001003501608667802	0.01360967818380009	0.001063929058441189	0.003580516199758322	0.001026183109166512	0.006793621901359555	0.001003367433145873	0.03430859385015935	0.1732251783681216	0.1635029408679353	0.1802254623526257	0.1701279582969184	0.01063463595397861	0.01622309235130304	0.01524584237742633	0.03766303270256072	0.001065392351821438	0.0213601853895472	0.001061645679594007	0.04704767680372166	0.00100848172064918	0.03191244915204173	0.00100062992147757	0.01296784608799202	0.001000558310143484	0.1091794637257407	0.0118896631250183	0.01596616357427805	0.1316440068881926	0.1312698652136403	0.4435579234596335	0.4254603840554742	0.001005657617575403	0.01638832553208023	0.01177306266092577	0.02288858884964405	0.001003712238218722	0.008387221463397241	0.001012772665155241	0.003181283283273247	0.001010183843134734	0.007890621631662627	0.001073037809965675	0.06011775730567891	0.001038292622308373	0.01359037080838815	0.1156712521840472	0.1009414650868787	0.001129502057618077	0.01740863741154855	0.001009957036270424	0.01318418693616026	0.001002583260655699	0.01716596686807672	0.00102247158523467	0.002210825301250849	0.001409672914407145	0.01871722930327436	0.164530119481675	0.1850793053818855	0.001004954987131915	0.0363624136073812	0.001043851532997595	0.005391681621830196	0.001038272963401079	0.008963823071040971	0.001000377067156034	0.01177774925419765	0.3410193290492243	0.3661485345829552	0.1905023975940607	0.1756819366480782	0.001039024596200896	0.1614760188756414	0.001002886384880721	0.02141165648908704	0.1088247349194759	0.0751936257875027	0.1224283601335465	0.09187430627637944	0.1168454154102394	0.08648798244569741	0.1077056167265753	0.09906374225212763	0.1364910190274144	0.1092113424474492	0.007291648616349422	0.01000215578996058	0.001387980380722562	0.002236588731536536	0.1158646086759801	0.08179898833034946	0.1718473827398957	0.1407355988392748	0.0956963560087893	0.08312028429010433	0.007124003536263665	0.01448014183376963	0.001009952843349755	0.02939743184973753	0.09858952610261849	0.110940571503976	0.001018704456012475	0.0424149161119967	0.001131524401141779	0.02823341119662137	0.001419623654389515	0.002329410152375354	0.001407199616808953	0.01039941751687546	0.001000365343437405	0.008200939895926334	0.001000916116205008	0.01496486952112765	0.001013541225442713	0.01402040784347629	0.08781938990008006	0.07696118647857278	0.08588462282812626	0.07725168548257988	0.09067275408880562	0.1194149270294018	0.08001062390393977	0.08582628472393783	0.05616114714362546	0.05563812738770898	0.09363519927484736	0.126954454721093	0.07817844819673858	0.08198471017738236	0.23302901766204	0.1523052980745977	0.001032185441638773	0.01351381788260624	0.03029254441920689	0.007863654967946746	0.04452515442496272	0.05809155761371248	0.01328352441357983	0.02451929104841353	0.001317633496491141	0.01930279107030986	0.005929780440586133	0.1427128927128129	0.07396350045605334	0.09070705046869837	0.005698216307444985	0.001695149019047526	0.01091193396673212	0.01149591906516381	0.001329633330362086	0.007232942929427675	0.08396759567591164	0.1149816254585817	0.1268401283780261	0.1031608936641876	0.001003793064973082	0.1103147592792154	0.07058012547205322	0.1087010730840604	0.001001164607489714	0.01839519430431256	0.001000424467788573	0.02352450770935635	0.001000828411988841	0.02405695561941176	0.01684297240880041	-0.008374968726823133	-0.01636346380656592	0.01311143603490675	-0.02636939529136197	-0.04871350693947397	-0.01841503998281959	-0.007590449796347347	0.001001304957755481	0.001000844154062489	0.001000497227959563	0.001001003833966259	0.001003639278404984	0.1694854918199154	0.1682316872577067	0.001509838852746422	0.02801483741184871	0.001010861539078167	0.001025186991171625	0.001008053094281521	0.001000681579378164	0.00100063111054571	0.001002588479115727	0.09756090630254075	0.4471290180019254	0.00100258855849112	0.02506330245750072	0.001004298187602607	0.00100586016494544	0.001008168917005187	0.001008191812786976	0.001003123163090588	0.1081544106211428	0.001001105206811231	0.001010292676512834	0.001003179851322313	0.001001418095124504	0.001903902706310715	0.1665868003629279	0.001005488775906327	0.00100209752270529	0.001004357093806542	0.001000418035917797	0.3987493090687873	0.1655440652145224	0.001027773317494809	0.001000684142810597	0.09473179385632803	0.1063434156557762	0.1029247636376591	0.1033696422576344	0.1236039321042255	0.01498900776917922	0.001858633650160534	0.1242132628516487	0.1790941980315044	0.1146013745430941	0.001003855082127514	0.001015998031154251	0.08468849753674865	0.001009951135987012	0.001002146275433648	0.001001795109222479	0.00100055720412802	0.001000435567469125	0.001000914130761474	0.001002554480785033	0.09257533701233998	0.0660380775449091	0.0689500107151874	0.09646821238150428	0.05883263634987043	0.1012447650954848	0.07707523307445661	0.2288082547746072	0.001012387198639376	0.02662342009288994	0.03958137492165639	0.02858005709708244	0.001699913651655366	0.001020971381576695	0.06902107270144708	0.01133868901966929	0.02271163267608368	0.001000132469603218	0.04936762818117096	0.1380493683326841	0.001003962217056993	0.0754642517908397	0.001001254568695601	0.00100046325341376	0.001000897461092244	0.02039099494778834	-0.01060755669606395	-0.01630454901098956	0.01471539699691658	-0.02382898665405334	-0.04579985316768449	-0.01877508265203448	-0.006355046676513029	-6.774915943117494	-4.355307385001998	-0.04340631278333672	0.03422987308293055	-0.02498922396248781	-0.0007276982619251844	0.06139787107993233	-0.2425159875442876	-0.4632387902538712	-0.5127860921777591	0.8784888888801228	-0.0008850249853338693	0.006877309599569384	0.01195531592672898	0.06115877417154745	0.5267909440403983	-0.5477332030599028	-1.525028770150511	-0.5157638097315149	-0.003848119965751175	0.8854752962912252	0.0462772119672688	-0.002365740502392089	-0.01494831817083975	0.115671742155382	0.01540660438491537	-0.2780938257312589	-0.1526666744873272	0.04624738647060751	0.02440958771199344	0.0485381108686096	0.03546247005141069	-0.1988355680166589	0.05299803401188381	0.0007757054480987302	-0.01312318214545792	0.02802415076790296	2.187732180758307	-0.8762202212618914	0.09487653162399896	-0.04628957930418678	-0.6521667880910691	-0.737579868758191	-0.6317833154685798	-0.3474026577136378	-0.6189654305339657	0.3489105881569528	0.04777677309700035	0.7413279739445801	-0.6135048466690698	0.3874122650997022	-0.3687461929554609	-0.01902776692374716	-0.6313687836134211	0.07881878816786762	0.05322786629089036	0.08644165792852777	0.060128765478838	0.03271109809431919	0.1166967708779695	0.173169749369913	0.3435082485253009	-0.9552564271181759	-1.434482741834718	0.6260936689535415	0.008655729595881232	0.2386614926012918	-0.002846613938032294	-0.2242295821532803	0.1256975466628531	-0.06716939104196439	-0.3244312614148321	1.158399808850249	0.02487878834834194	-0.2298904793466437	-0.2023369643146849	0.1062825872334335	0.6456194883849165	0.134856837422324	-1.554278625132853	-0.08756265508653806	0.6562434023786463	0.1310585252568182	0.03611553479316674	0.04979293254204962	0.05216050182566238	-2.735514699630984e-16	-7.42654883798103e-17
0.19	0.00219582367480088	-0.06302740077341773	0.07986876729535398	0.4698311980405603	0.9313724566384893	0.006526787725602224	0.1318738431603936	-0.09419517204272131	0.0226531136309381	0.2077755037685656	0.08822954535813335	-0.1486739688195699	0.006842523622186281	0.08644336537300239	-0.1105313218072202	1.114480338073675	0.2331612455281216	-1.114480338073675	-0.2331612455281216	-0.2840924479298752	-0.07493392176860623	0.01957350695422033	-0.0970618128021413	-0.1059795312709089	-0.04994411022409761	-0.1164568419354359	0.07390832665742425	0.5634903939956012	0.7132951310986583	0.1238147368648256	0.03506216664924837	0.3148200606028388	0.08996718045843692	-0.172910369948934	0.1859586993710019	0.1892525647125524	1.3363354556655	0.190381245634889	0.02310400884364188	3.536655714615132	0.6377305009978277	0.6721114411253979	-2.095750556143587	0.00682123700215326	-0.1719893783547336	0.07553078049918388	-0.2274274870950261	-0.3299075392815066	1.520254165778999	-1.300267081939856	-1.520254165778999	1.300267081939855	1.332357418744834	-0.2663199618987581	-0.1033388840523131	-1.482752046507424	0.4165170870805477	0.03065460789725897	3.215592201128996	0.7706479238630198	0.9806387939228484	-1.535572424398039	-0.934204200071804	0.06704217232054495	-3.345511316925253	-0.1464284607019571	0.001004698511935496	0.01348547745439465	0.001002245327410575	0.01421578772086996	0.001032844063964661	0.003580795073295272	0.001013841760464543	0.00667591436988597	0.001003602779640106	0.03494295729688564	0.1722126868767525	0.1618586956384991	0.1754257692543784	0.1660889755636868	0.006161637730102084	0.01237207225723654	0.0223696031802552	0.04538342214312394	0.001038945479023996	0.02131265738467301	0.001041484961198395	0.04712457370095403	0.001008037317094031	0.0320299588596409	0.001000665770833076	0.01356785988156178	0.001000610435935171	0.1144806533408839	0.006640632543758921	0.01189559789275864	0.1131057381346031	0.1155098652313594	0.4429118496886645	0.4190741749169988	0.001004213170305152	0.01651691362475196	0.0220977358903787	0.03325026639777461	0.001009213351671753	0.008592273610328396	0.001009344985243905	0.003300705642160123	0.00100921511997325	0.008015146221573854	0.001104807689685734	0.0605818304246303	0.001024543554424517	0.0136750535127267	0.1128806193487868	0.09883952094913818	0.001066555829439551	0.01597138030166142	0.001010168775030149	0.0136035124601092	0.001002954555041483	0.01741971800820733	0.001012154382569331	0.00218275817575233	0.002663819679858095	0.02002033437016924	0.1657294593810587	0.1829812487791987	0.001005360560078846	0.03688532023736713	0.001023381677711329	0.005293768715311164	0.001021681165651486	0.008865820854855983	0.001000401667197055	0.01203549799371522	0.3626901702311077	0.3861508245795498	0.1797746820955585	0.1674634274744515	0.001032253560170464	0.1623714883927191	0.001001805963321353	0.02095602700086504	0.1011826958707387	0.06874008793447321	0.113935137285832	0.08458584515586358	0.1093602431410598	0.08022429704014292	0.1059805148930866	0.09614891121392501	0.1306624241009688	0.1035136855299342	0.01278792006546008	0.01392979255604793	0.005193470300048324	0.004849128540430159	0.1192759711999703	0.08906054404704891	0.1751471601211212	0.1368828514808413	0.1047560551015796	0.0874334734585339	0.004152321712032637	0.01177178823183302	0.001265063216316226	0.0294309182969789	0.09134217251775512	0.1047334627070019	0.001014905687591809	0.04308395122203941	0.001068182870044366	0.02873960202021416	0.001214966478224611	0.002584358175265697	0.001208047709212619	0.01115282662048923	0.001000417403345439	0.008566302854662288	0.001000910510623641	0.01600005214992355	0.001008137048227869	0.01465951177200474	0.08989688999785655	0.08024591017009915	0.07572304144189725	0.06841728785646725	0.07855067468754902	0.1049745940161969	0.08780565812504103	0.0904552319669696	0.05757109864958547	0.05574017323760713	0.09550161777727992	0.1294073464077418	0.0776074820982964	0.08218332544329707	0.2294407972712036	0.1510443437110977	0.001021379701310659	0.0147804903329818	0.02810521979841607	0.007302455513632754	0.04158402237676775	0.05495534777368028	0.02174742121978273	0.03411303859579858	0.002373556513838552	0.02036817302867162	0.003541013083177295	0.1398804981169822	0.07070021788183524	0.08833886850708456	0.01011792070672196	0.003037732356132583	0.01811815290077663	0.01775970068366878	0.001168246538977467	0.007788382895554623	0.0654056056532092	0.09965900493280536	0.1314505137282098	0.1030298102331531	0.001004011599876996	0.1165677114038429	0.06989078430058679	0.1070288044667448	0.001001239010896937	0.01866077866701941	0.001000454755865193	0.02390478989104934	0.001000883199523762	0.02445372241351227	0.01989464225319277	-0.01028532875097164	-0.01618939739694571	0.01472085554438751	-0.02307313567328986	-0.04502407994272879	-0.01852996585005244	-0.007309338522696683	0.001001532462509369	0.001001017300662224	0.001000481770713605	0.001000992229558421	0.00100402404091508	0.1715201208189025	0.166961547836963	0.001257460603730362	0.03215347657316057	0.001011888037058951	0.001016535015598439	0.001007170175026634	0.001000721267721902	0.001000693085285791	0.001001636095109424	0.07562795555965854	0.4363750454051165	0.001002812670080485	0.04061920435001947	0.001023940727240124	0.001005708058502772	0.001008239162052057	0.001247606550329826	0.001016249576688791	0.1094606044649142	0.00100095652396286	0.001010470741752997	0.001003477256104541	0.001001415903226003	0.005726535182779948	0.1685814257113252	0.001006031261206606	0.001002058931359456	0.001004459659658661	0.001000435078398458	0.4149058360424345	0.158773600173796	0.00102303429046181	0.001000679442512774	0.08661455446780709	0.09741271792011778	0.09481452687915769	0.1036766357882635	0.1203912725685618	0.02184256954974318	0.01539672085611041	0.1242374991045113	0.1817503736822992	0.1197883535220397	0.001003447516009786	0.001966178400911513	0.07844906563868824	0.001011799168336914	0.001002318767526324	0.001001658665518398	0.001000537494700278	0.001000502050126568	0.001000896678485421	0.001002477675990702	0.09283633828273698	0.05886331666094528	0.05646020687270382	0.09976813306184103	0.05975393244894098	0.09530502628518431	0.07666249023619026	0.21790880621637	0.001008226517960425	0.02472167088769495	0.03676226013253417	0.03318227544551403	0.004979225666328821	0.001016824393600817	0.06424146767405052	0.0177992102465759	0.02875671591002123	0.00100013251894113	0.03389280946742485	0.138537809441859	0.001004473226666981	0.0634082452309133	0.001001368788585023	0.001000505754321919	0.001000976388560259	0.02254922994190868	-0.01193790641904399	-0.01592320969609041	0.01633464189184503	-0.01917219527060701	-0.04071403436601546	-0.01844879827569968	-0.007791660725992924	-6.417493263370472	-4.545084073288005	0.0867560763880347	0.07492259012015731	0.01306138870016755	-0.01704526774803381	0.06545796617207278	-0.09561389984849865	-0.3486734655846618	-0.2764993628448121	0.6800842674564861	-0.006445607026555703	0.008454356598138417	0.01166767453608116	0.05978183723818993	0.5339769991928192	-0.2892703567167444	-1.632971900413837	-0.7612553170366502	0.02182433642099506	1.166620360205799	0.009038750187076493	0.02101139619597195	0.02650283551019185	0.009661560304635528	0.004311582204119919	-0.148477788057232	-0.1327675565980004	0.04019611123954493	0.02586798055123411	-0.02608356898245744	0.2099293826106047	-0.2098728871462071	0.05185484128950281	-0.01508806149167344	-0.007746593940319806	0.02423747190519455	1.821639084346503	-0.7716993766546262	0.08584868803413058	-0.04000832068325923	-0.638422915728539	-0.7198784253426416	-0.6215094989386072	-0.2402080653163975	-0.5200804885571951	0.4255347573616665	0.4544388793460442	0.706626641915659	-0.1886799066785179	0.4560085942566492	-0.1890372929075906	0.0222093691532855	-0.6073008430756665	0.05805389258233683	0.0486642209673608	-0.006515515342201693	0.08934087285124934	0.03831223404496768	0.09832934232071468	0.0104596707272037	0.3124950619847208	-0.8173786797075129	-1.451811372400986	0.3094456511972039	0.008574654949596692	0.2159315415906417	0.03982564160866212	-0.07006324552725607	0.1276120643418457	-0.04505492979913096	-0.3056969651348594	0.7936220216614303	0.1748802788814177	-0.333047848481603	-0.2698970158166861	0.1622683035901393	0.6123453029697798	0.01522313323851792	-1.50376657593664	0.03716234308885585	0.5980984530103447	-0.4488785952449196	0.01746776101908065	0.02692040893368796	0.0281901282209759	-2.22856692087184e-16	9.085146290209742e-17
0.2	0.0001973578257010548	-0.06071342894145103	0.08104071993298964	0.4831114150754038	0.9331937301029021	0.006787066848701879	0.1668859011856759	-0.08742433376027607	0.02772149362674759	0.1869860173504778	0.08798317314382313	-0.1494687421266955	0.007571240654160512	0.0836500395419076	-0.1129980845122853	1.126026547662602	0.2197446914468484	-1.126026547662602	-0.2197446914468484	-0.2705012569747552	-0.07761404880433165	0.0185570090091615	-0.1118555745884593	-0.1018249797320663	-0.0495715976289817	-0.08481947436942697	0.08117492308458273	0.5736458037649909	0.698149211775679	0.1156127960788902	0.03553047960811481	0.2831628560818214	0.08867261092220637	-0.2245566876355778	0.2766811754434213	0.03893936070757092	1.319967894848743	0.1734711705230096	0.02923111006563748	3.459913475645663	0.7138340906159185	0.3380674121711408	-2.061039101954728	-0.05588180653475673	0.02162899954139976	0.06743167418380515	-0.3295701274751458	-0.1568955438817569	0.7912804735973187	-1.375716200786379	-0.7912804735973186	1.375716200786379	1.385628402590152	-0.2706730279967264	-0.1003691229511495	-1.470626003404355	0.4154032941923569	0.04518097824720375	3.102919006936637	0.6867348487791679	1.050830318366425	-1.502611869580973	-0.7013771798791089	0.02261835810159597	-2.977169536708741	-0.1138804523321781	0.001003241870200826	0.01395044782804058	0.001001704120377295	0.01486674110198553	0.001017299266329454	0.003602071774367545	0.001007668032557715	0.006568087352094052	0.001003912871729189	0.03561741613173595	0.1723757096387659	0.1614050460408544	0.1719613141173012	0.1630721748013809	0.003747917480048724	0.01031147637022145	0.02797700088874274	0.05155462341616975	0.001026240175415697	0.02127477262827488	0.001027080417648313	0.04721580967070906	0.00100737354629629	0.03214822362162289	0.001000703540660349	0.01418223988667153	0.001000667488710765	0.1198696041136886	0.003945887126729676	0.009722947970487833	0.09264078991406161	0.09849041372320044	0.4391026865388096	0.4102397317332794	0.001003603419449383	0.01666998421891822	0.03471084265623734	0.04581619899117844	0.001021788501584694	0.008854107122501065	0.001007555882101498	0.003496734885516819	0.001008766136070795	0.008153670329009129	0.001240412829987243	0.06096136208516636	0.001024238125377925	0.01373223536689719	0.1117863302902488	0.09784825360092618	0.001035014100095252	0.0147936300974305	0.001010363668660714	0.01403967701935858	0.001003288885671216	0.01767387328384358	0.001006997034997272	0.002250513261318905	0.005191694554546595	0.0226112337413088	0.1672362325891801	0.1810999049464514	0.001005834623173276	0.03740494141925547	0.001013131555166094	0.005195324897201342	0.001013440034556469	0.008783504535259031	0.00100042248652514	0.01227673618769322	0.3822688423912916	0.4027595815856033	0.1704420473827008	0.1601635938511617	0.001026498903593487	0.163225618961176	0.001001263674023008	0.02070805002856098	0.09325384742450944	0.06242752480865765	0.1051584832095813	0.07748141636957333	0.1015329279618576	0.07404667780099942	0.1051059361967802	0.09416669063800939	0.1258568965641722	0.09881944196454205	0.01888699265434609	0.01829121078321632	0.01375188300528888	0.01091952013174384	0.121276636041545	0.09584439061906964	0.1781873434513787	0.1363292950724865	0.1120811553281404	0.09185611668864606	0.002644171595881941	0.01037714066610344	0.00186732110220651	0.02977130548842861	0.08445252046813048	0.098849597296577	0.001013931659657498	0.0436373071384769	0.001036604035298667	0.02921977406676245	0.001112512894143215	0.002777830605696475	0.001108409735575696	0.01216199132604708	0.001000476678308408	0.008926199384667039	0.001000898978672705	0.01709124811633209	0.001005397832433171	0.01534577394584896	0.09118776833117524	0.08319225916236216	0.06672573498842595	0.06078900025636632	0.06603702008469609	0.09041414934948777	0.09358242667825678	0.09221019517876965	0.05875711018658047	0.05574604477801789	0.0940291092141143	0.1305533794901488	0.07710537457473979	0.08272634249930939	0.2231726043707828	0.1500619940644416	0.001013897860388184	0.01606556158803494	0.02604547870990296	0.006962867772398191	0.03868487542907011	0.05191989314015028	0.02823861790045984	0.04105717790233553	0.00453366400117253	0.02253405015931731	0.002330351984832301	0.1361227475699388	0.06674586418406751	0.08533715839619255	0.01549760464023426	0.004941199558981634	0.02467158705023066	0.02384699447763346	0.001087526791519596	0.008317245142907081	0.04768898517052771	0.08503587202156425	0.1343639785970841	0.1034204680101489	0.001004376445700863	0.122351756948692	0.06413192834545779	0.1000561742486626	0.001001333332676595	0.01875387799011175	0.001000491153476469	0.02407605399077294	0.001000950063177144	0.024640703608362	0.02235068886407046	-0.01180901524100017	-0.01587714905047287	0.01633682531083339	-0.0188698548783016	-0.04040372507602231	-0.01835075155490687	-0.00817337746446639	0.001001759967263258	0.001001190447261962	0.001000466313467647	0.001000980625150581	0.001004408803425177	0.1735547498178897	0.1656914084162192	0.001005082354714307	0.03629211573447244	0.001012914535039734	0.001007883040025256	0.001006287255771746	0.00100076095606564	0.001000755060025872	0.001000683711103109	0.05369500481677631	0.4256210728083075	0.00100303678166985	0.05617510624253821	0.001043583266877638	0.001005555952060105	0.001008309407098927	0.001487021287872678	0.001029375990286993	0.1107667983086855	0.001000807841114489	0.001010648806993161	0.00100377466088677	0.001001413711327502	0.009549167659249146	0.1705760510597226	0.001006573746506887	0.001002020340013617	0.001004562225510778	0.001000452120879118	0.4310623630160817	0.1520031351330696	0.001018295263428812	0.001000674742214952	0.07849731507928613	0.08848202018445943	0.08670429012065629	0.1039836293188926	0.1171786130328981	0.02869613133030715	0.02893480806206028	0.1242617353573739	0.184406549333094	0.1249753325009854	0.001003039949892064	0.002916358770668774	0.07220963374062785	0.00101364720068682	0.001002491259619	0.001001522221814318	0.001000517785272536	0.001000568532784001	0.001000879226209364	0.001002400871196371	0.09309733955313396	0.05168855577698146	0.04397040303022025	0.1030680537421778	0.06067522854801153	0.08936528747488384	0.07624974739792392	0.2070093576581329	0.001004065837281474	0.02281992168249996	0.03394314534341197	0.03778449379394563	0.008258537681002272	0.001012677405624941	0.05946186264665394	0.0242597314734825	0.03480179914395878	0.001000132568279041	0.01841799075367873	0.139026250551034	0.001004984236276968	0.05135223867098693	0.001001483008474445	0.001000548255230076	0.001001055316028273	0.02470746493602902	-0.01326825614200105	-0.01554187038119127	0.01795388678677348	-0.01451540388716068	-0.03562821556431019	-0.01812251389936487	-0.009228274775472823	-6.074799926436506	-4.620173727789281	-0.03589809510249839	0.04319864189207193	-0.02078965845541539	0.001248404474409613	0.0694169487047544	-0.004396861185975612	-0.258802396068713	-0.154701250767468	0.5686512553766392	0.001043624709863356	0.009745124104096274	0.01210632680329425	0.06403201647954561	0.5443431755727047	-0.168150051210182	-1.776919075326102	-1.005410618780304	0.001048380333167255	1.32632630534589	0.0576334850155717	0.01295563639157587	-0.01214841466597721	0.09876345047230907	0.009906434351317927	-0.05595846782556555	-0.1007652933560839	0.04961519353070772	0.02449041481312619	0.06770255308163724	0.2930213309165047	-0.1554930140287563	0.0523409443923902	0.0006695231299391493	-0.009986002827844866	0.02472204165999117	1.509025582650097	-0.6924851111945255	0.08660874189985408	-0.004759076120594704	-0.6239718426482868	-0.700773401913073	-0.6145700821863932	-0.1608805652562394	-0.4182827601094011	0.4356668803731008	0.7393471295810116	0.6457861450088347	0.04633334334664903	0.4093030774362166	-0.1060049857140327	0.04235238191792904	-0.5667201063036013	0.05568294944684644	0.04802411088199041	0.07414653943661523	0.1112798858676523	0.03161781234802178	0.1278994384005024	0.1826013984330724	0.2758333086726296	-0.7140344219158351	-1.458505072535556	0.05129686270718679	-0.01057913230159669	-0.02271022824710228	0.06603374408149532	-0.1685086387845181	0.129377307598372	-0.02284704842607801	-0.3042802201143895	0.6284781606806301	0.2449778228282243	-0.4149616695891707	-0.3290425941703167	0.2184593603862407	0.6103219234768575	0.1295412936674257	-1.414381102225809	0.01678558651949532	0.5624620864229356	-0.9290137948964873	0.001618526870267235	0.007989316148174892	0.01020338197550808	-2.514126296162273e-16	2.220281377590509e-16
0.21	-0.002209822250067904	-0.05752048235426425	0.08059256849772058	0.4962357214021218	0.9348375166642997	0.007110923297515707	0.2009224711489492	-0.07998230659573283	0.02946311511348557	0.1665152411345562	0.08712197870399425	-0.1481329676900831	0.008103230498163886	0.07991486498450601	-0.1136056564917706	1.130377754223717	0.2057641821840711	-1.130377754223717	-0.2057641821840711	-0.2563870454128664	-0.08037150799254415	0.01755790699101605	-0.1263602517405863	-0.09764768768014895	-0.04902097483958626	-0.05447778600447004	0.08767729464122394	0.5845315241904765	0.6830738234266055	0.10986115834512	0.0354016079900618	0.2547942657416826	0.08778256477550637	-0.256765718229174	0.3572162725905799	-0.1267195697445055	1.305076994208302	0.1546775362540357	0.03520836380273005	3.347125556200068	0.7696886590781487	0.0190176672203398	-2.029965977479382	-0.1131975734667079	0.2476247287440672	0.03999560414394962	-0.4111765525066776	0.03290274800602742	0.08542083944937491	-1.41456691043856	-0.08542083944937448	1.414566910438559	1.436168558164677	-0.282379535088556	-0.09972288367788865	-1.433293658940534	0.4201257099070901	0.06527823565508764	2.956724027846056	0.6177216819122736	1.127153577288162	-1.498849884733496	-0.457714558159092	-0.05424749767595705	-2.691832679145432	-0.06547492971826289	0.001002578334864436	0.01443171534213125	0.001001494996698134	0.01554425786906361	0.001009051809797984	0.003630814013828858	0.00100439563359979	0.006480223771358291	0.001004319311966736	0.03631516378583732	0.1731309591471662	0.1616040391090609	0.1695981473862013	0.1608725216070871	0.002409444986662068	0.009188474891479555	0.03097232660722857	0.05519730566645185	0.00101981898251644	0.02126205178436956	0.001019685718204669	0.04733877899569042	0.00100687200443417	0.03227947884252027	0.00100074534395356	0.0148138825428361	0.001000729368847509	0.1253234069538857	0.00250899539936065	0.00847820967942356	0.06990117568997697	0.07973215121551641	0.4330720561731616	0.3999063944704797	0.001003338543791432	0.01683622557904815	0.04845309987627207	0.05947254707073973	0.003248847130750931	0.01120756532793642	0.001006488609690809	0.003750724658793849	0.001008558034187026	0.00829701450934874	0.00144515409300722	0.06129779227442927	0.00102417720298402	0.01376416381372328	0.1113582932466916	0.09731268622131979	0.001018232089614609	0.01388391135302236	0.001010525179681522	0.0144929573922367	0.001005264226090064	0.0179257332151864	0.001004267264849643	0.002410174004913418	0.007248473491527732	0.02472384485817069	0.169301140262005	0.1799862865123094	0.001006370219022765	0.0379194815186546	0.001007659030856146	0.005110865787884122	0.001009053336767244	0.008706854650263024	0.001000440218650136	0.0125072122928169	0.4002062485279658	0.4166626835714182	0.162663308252273	0.1537628843447101	0.001023133286727014	0.1641366654810596	0.001000971728892184	0.02068857236424335	0.08520223823941797	0.05630190117986354	0.09627225675129056	0.07059598208566921	0.09348181065684594	0.06796247930249334	0.1048329153393571	0.09295361326842101	0.1220180364271677	0.09514205944426571	0.02474924652855957	0.02248825975636221	0.02217321438392069	0.01777150110912879	0.1218751349897182	0.1017971923813339	0.1816697750345332	0.1377342224674994	0.1186253404882591	0.0959343907997256	0.001841971054676465	0.009616905466099352	0.003057225071619992	0.03062135521016661	0.07793085185565367	0.09323603747332822	0.001014086343450433	0.04407877730569463	0.001019974191368307	0.02964631421965252	0.001058108160647537	0.003081375947434416	0.00105554257515999	0.01339728288470948	0.001000535513527456	0.00927630201520116	0.001000884939894937	0.01824552213290002	0.001003929217878274	0.01612145674771428	0.09156736880950063	0.08563795272832316	0.0591401197836004	0.05439402842092932	0.05234761601664534	0.07540287490929658	0.09628841594587821	0.09102127775919133	0.05961666546850941	0.0556032677633464	0.09329013434755365	0.1310123083223114	0.07692905929576421	0.08358362558076832	0.2191947766838229	0.1497812750164171	0.001009126319564046	0.01736063452838623	0.02457883831196941	0.006903450563676392	0.03594462611467415	0.04907063811452073	0.03124286808351719	0.0439708789219079	0.006273742544245799	0.02426753743208779	0.001685654677443225	0.1315138541748606	0.06243261305467344	0.08195539566289911	0.0209861957237293	0.007385537055193197	0.02998176697510303	0.02925053415390582	0.001044706824600962	0.008997269310631606	0.03236646123962349	0.07194426694068581	0.1369208199423196	0.1036863956868651	0.001004804586648779	0.1275295303909577	0.05469645242176901	0.08964178826486996	0.00100144815255678	0.0186754817207224	0.001000533435482778	0.02404125445125191	0.001001028734551105	0.02462105979893063	0.02383509178840185	-0.01317211041519777	-0.01550849307950846	0.01772736731667672	-0.01434862398865786	-0.03560740295537879	-0.01703530614937384	-0.006796707820823253	0.001001995974536207	0.00100135090963259	0.001000470405316054	0.00100099808696039	0.001005024440274043	0.1750618153531117	0.1658462504741963	0.001005254117599235	0.03278416878150148	0.001013323547770482	0.001015464109537412	0.001006403186212934	0.001000812445506897	0.00100082651343852	0.001000520766321207	0.02736915802712727	0.4143840703848565	0.001003084986324415	0.07221645314282572	0.009413625308247589	0.001005227268325706	0.001008368585037067	0.001803588287475457	0.001019661504441835	0.1107257598832927	0.00100073026650816	0.001010730880027384	0.001010319511724409	0.001001437187136426	0.009324533346392968	0.174424711328509	0.00100722700249228	0.001001915849842243	0.00100442530905091	0.001000464214546808	0.4451194747209657	0.1485451395984248	0.001020760191624628	0.001000662130608106	0.07057942332513394	0.07981883424997552	0.07849762621504283	0.1048504745659767	0.115644201994592	0.03352673845780375	0.03360876229810465	0.1214342074268681	0.1900218332452175	0.1307744283127907	0.001003096981404962	0.00547570587536741	0.0666767047011276	0.00101475508231463	0.001002814187198304	0.001001429684835605	0.001000499444987776	0.001000620608123189	0.001000862803430833	0.001002400842587914	0.09120839508251881	0.04763492765268548	0.02758501338425815	0.09735172159350723	0.06071158267314232	0.09479098489597189	0.07708287368066767	0.2167516019742357	0.001004240641247658	0.02300085143149587	0.03167568631555678	0.032027300598811	0.007988083472656761	0.001011582689887353	0.05476308593897025	0.0294282406187151	0.03706816923784393	0.00100013522429306	0.01049549073352816	0.1423147015585393	0.001005475126165895	0.03553916966295417	0.001001639249134014	0.001000602127059299	0.001001157384634901	0.02462159619463434	-0.01445828900796834	-0.01511313526722491	0.01893669374644348	-0.009693969180215469	-0.03079443074760801	-0.01485009454386838	-0.003474784613462677	-5.749864834795107	-4.582584808193776	0.09053131512979809	0.08061576356773946	0.01481736783284468	-0.01373676638810846	0.07012143813455862	0.03684174171601062	-0.184146994975995	-0.07681472553968756	0.1776200103724974	-0.002291572225850921	0.01488644085073076	0.01427849009322493	0.06312233602898469	0.5471995668977097	-0.08921462841989078	-1.976618031783272	-1.030232857005342	0.02473247796785681	1.40067933268891	0.3990374332637805	0.03263880541872751	0.02766036093077396	-0.004240086777006002	-0.001685140882499302	-0.05681795004888087	-0.07911669300139504	0.04323464975177498	0.02535350491543701	-0.00851919337969716	0.1416466925161781	-0.06652351892527684	0.05073258343822582	-0.01312398951486506	-0.006324835987043342	0.02217558522349951	1.283410836991294	-0.587624156252275	0.0977084218358039	0.00501092530234841	-0.6007954436304062	-0.6761217003374197	-0.6023583117211211	-0.08668975289477561	-0.3214527902404593	0.4028102489315106	0.6403278130587283	0.539155929178909	0.2285755571011295	0.4113220514777691	-0.05206914130671236	0.1225072955519478	-0.5529340757129527	0.03570986492892554	0.03863039788671915	0.006694928476857367	0.1349007742732446	0.03665147946797023	0.1105718207061289	0.02603887367918255	0.2118362738594243	-0.5713733132634445	-1.535336215551568	-0.2695898250390198	-0.02028335042552351	0.1178430889452803	0.1017717459103836	0.1226527959888453	0.1303266457842265	0.01033125233738297	-0.2690314052734725	0.01149029600490148	0.1124197998040653	-0.5026592576228465	-0.3501671761056308	0.2728716265291083	0.4788057501589798	0.03549729004645884	-1.198099490283611	0.04799635269528776	0.4787946240082931	-1.151769989224958	-0.01667824344387474	-0.01416995922128416	-0.01302107435940434	-2.718579238449994e-16	1.837199179864864e-17
0.22	-0.00493568435310164	-0.05366294087770651	0.07854333009843707	0.5092166274338386	0.9362751087179327	0.00748459780686843	0.2338229130934988	-0.07212821424300481	0.02827706261203209	0.1464497010758948	0.08578241183377518	-0.1444742707325547	0.008391738927572504	0.07555227312174474	-0.1123895975517382	1.127864164468064	0.1915697280646876	-1.127864164468064	-0.1915697280646875	-0.2417987928439209	-0.08329285401495815	0.01655711927560501	-0.1405811324056595	-0.09342105365960518	-0.04825933979541598	-0.02585888657667976	0.09360900111009217	0.5962056715219027	0.668444532391014	0.1062832210900252	0.0343284333353205	0.229420519542385	0.08733618927363213	-0.2882930930885322	0.4096001533176132	-0.2812780320953196	1.291287835848477	0.1322322689700592	0.03919472217341641	3.232687871900919	0.7962471282528698	-0.2474673854671526	-1.979991870502663	-0.1515562926127944	0.4862135037245924	0.01873539126399361	-0.4550535885470052	0.2078306400217539	-0.5816787897560989	-1.418505172107641	0.581678789756099	1.418505172107641	1.480436604001478	-0.3034503948370245	-0.1007062624042686	-1.413866705993598	0.4252716879176348	0.08738342920217115	2.758361219503308	0.5726018312245696	1.20851569955452	-1.413392406884573	-0.2666370841440197	-0.1662422492360612	-2.37820070854047	-0.02514632336703026	0.0010023647981425	0.01492866847481914	0.001001470760040661	0.01624527741422562	0.001004932059206984	0.003664004360727843	0.001002768976140017	0.006395039109000602	0.001004830402790682	0.03701962201480978	0.1741753800516595	0.1619948062129563	0.1682049200208021	0.1593288598581419	0.001735983228196376	0.008636868248252908	0.03087530240075178	0.05546171993747436	0.001016814443814403	0.02125486560905756	0.001019782349622253	0.04751429248689613	0.001006679352257216	0.03243646887783046	0.001000791992789601	0.0154612030327635	0.0010007960380582	0.1308292389402627	0.001785480242497979	0.007770314973745685	0.04468134969787183	0.05892036097608466	0.4253843729740295	0.3902555541286594	0.00100323028730637	0.01701528550377431	0.06292401954695594	0.07374450608740811	0.008506631603156666	0.01655444133162497	0.00100579081416074	0.004045440736989642	0.001008483638339013	0.008443739751559296	0.001705688198059683	0.06142130686649058	0.00101928722688481	0.01373524463131321	0.111091459081077	0.09659863576088425	0.001009805830146483	0.01325253148788536	0.001010646952144417	0.01494824538853064	0.001009525448264444	0.01817038205135204	0.00100291479923113	0.002625153613385818	0.008171050069030768	0.02568708359299571	0.1720509470901963	0.1797835776454333	0.001006964673726752	0.03842290324703353	0.001004871810221461	0.00502159221647471	0.001006792549522538	0.008637390579204266	0.001000455130104915	0.0127362960093385	0.4167266455067772	0.4286641187750024	0.1565080413989817	0.1484117634029851	0.00102268428435166	0.1652219445930697	0.001000819521629949	0.02089121617551355	0.07711086728491653	0.05041876472565195	0.08736622971979473	0.06396281745343141	0.08526788701103095	0.06199773768245134	0.1050395053031366	0.09233379869544671	0.1191091902152804	0.09230520523384071	0.03005939556072035	0.0263287624553563	0.0286792663554881	0.02391165133617396	0.1210636252485704	0.1065151436373472	0.1859511975055725	0.1407792746434156	0.1248058184557899	0.1001819638521629	0.001439431735572858	0.009215216099570709	0.004925144805208366	0.03211844606191235	0.07177931649635241	0.08785207143498194	0.00101471785667674	0.04441348005569982	0.001011824305125612	0.03001931158831269	0.00103086566457229	0.003314377166551206	0.001029106065792585	0.01484245377968027	0.001000590967072909	0.009624204288209658	0.001000869708508061	0.01945501364631632	0.001003195263199704	0.01693662565421651	0.09097296382266254	0.08739960202634721	0.05306484531483057	0.04923326662926055	0.03708828478068633	0.05987569703748112	0.09539292694664545	0.08720820910966506	0.06010418119999336	0.05529423617364645	0.0951843092221787	0.1329771831543872	0.07719532324452931	0.08468875489150555	0.2202362253006716	0.1527208093204034	0.001006829137335919	0.0186858818099661	0.02389758445685116	0.00715684573225941	0.03341367202835515	0.0464700526294411	0.0300836508910413	0.04243154887785509	0.007013507646087874	0.02499644951719356	0.001361837390590105	0.126152717453553	0.05791543942833887	0.07827667040174136	0.02626691430112403	0.01044790184302353	0.03380599286770834	0.03359150424843587	0.001023304361112573	0.009607865947215811	0.02017197554728052	0.06119069068921938	0.1397635602310325	0.1046123231414826	0.001005264117461622	0.132041689868418	0.04217216149337631	0.07706264271690427	0.001001583693342206	0.01843270386731955	0.001000581515357588	0.02380824010296909	0.001001119110493996	0.02440250351122138	0.02427264693558324	-0.01441983071724339	-0.0150997843465501	0.01884608595840497	-0.009627257220815446	-0.03078610570403519	-0.01441521144387007	-0.002502157831602769	0.001002231981809359	0.001001511372002843	0.001000474497164487	0.001001015548770373	0.001005640077122409	0.1765688808883338	0.1660010925321735	0.00100542588048388	0.02927622182853052	0.001013732560501745	0.001023045179048439	0.00100651911665324	0.001000863934948184	0.001000897966851139	0.001000357821539315	0.001043311237478226	0.4031470679614046	0.001003133190979555	0.08825780004311309	0.01778366734961659	0.001004898584591307	0.001008427762976326	0.002120155287073711	0.001009947018598627	0.1106847214579	0.001000652691901962	0.001010812953061856	0.001016864362562047	0.001001460662945351	0.009099899033538156	0.1782733715972958	0.001007880258478078	0.001001811359670839	0.001004288392591162	0.001000476308214446	0.4591765864258454	0.14508714406378	0.001023225119821156	0.00100064951900126	0.06266153157098174	0.07115564831549161	0.07029096230942937	0.1057173198130609	0.1141097909562859	0.03835734558529954	0.038282716534149	0.1186066794963623	0.1956371171573366	0.1365735241245961	0.001003154012917891	0.00803505298006605	0.06114377566162736	0.001015862963942443	0.001003137114776865	0.001001337147856892	0.001000481104703014	0.001000672683462251	0.001000846380652115	0.001002400813979458	0.08931945061190368	0.04358129952838952	0.01119962373829494	0.09163538944483661	0.06074793679827491	0.1002166823170465	0.07791599996342186	0.226493846290338	0.001004415445213842	0.02318178118049178	0.02940822728770159	0.02627010740367667	0.007717629264311248	0.001010487974154088	0.05006430923128407	0.0345967497639477	0.03933453933173083	0.001000137880307077	0.002572990713377588	0.1456031525660478	0.00100596601605596	0.01972610065492176	0.001001795489793599	0.001000655998888556	0.001001259453241565	0.02453572745323965	-0.01564832187393563	-0.01468440015325855	0.01991950070611427	-0.004872534473272661	-0.02596064593090583	-0.01157767518837188	0.002278705548547469	-5.442876001882123	-4.440894872836873	-0.03276097138307843	0.04789919750891169	-0.0199000369678739	0.001784188150012317	0.07075906367908061	0.03395794595211901	-0.127604106998995	-0.04042228366438606	-0.1070023404752781	0.00215055842843528	0.02025395734900935	0.01725328968597161	0.06716758323211201	0.554749004808698	-0.06078133413289936	-2.187624621675611	-0.8689112345843986	0.003612093252324579	1.44944849276733	0.6563170446663537	0.02110089737536483	-0.0114722022918782	0.05618033103247295	-0.002263091496220257	-0.09165508399143604	-0.04509751750186602	0.05001671821390602	0.02304819577766605	0.07876632605722581	0.06314685452513047	0.02668889942444714	0.05011727018819082	-0.000293369288490637	-0.008548840040397679	0.0244435639395843	1.128692226204298	-0.4825673982492689	0.1214552603251145	0.03966521899697272	-0.5754744077317849	-0.6503194715798117	-0.5906787064935685	-0.04222800593343679	-0.2501770981391453	0.3643576255427531	0.5969809795130735	0.3988160437587214	0.3743582995274135	0.4431628657077705	-0.03429581901892641	0.1717606079194513	-0.5208013493231061	0.03432946600435201	0.03731555403608945	0.06003771491237635	0.1532557531293272	0.03117774084286085	0.1389429377702096	0.1904986193604642	0.1390244550852169	-0.4671924131621573	-1.561685758860307	-0.4735333832824234	-0.04383004730747184	0.278478971736394	0.1156029899365638	0.4755420316176381	0.1354121758440735	0.03971542703489784	-0.2545463120044347	-0.2621280520443837	0.04406278531841266	-0.5654103348351193	-0.3884350997428937	0.3420648187099525	0.3978080071281992	0.115655787439358	-0.946775336343313	0.1487855420996378	0.4293392934617685	-1.361965707731128	-0.03125778993242851	-0.03165364560418663	-0.02957911368007112	-2.867096709701364e-16	-4.162033409323416e-16
0.23	-0.008037661565643232	-0.04947326525052249	0.07508292325986093	0.5220639699039094	0.9374638156529184	0.007882505002472433	0.2656782051159623	-0.06416974272127329	0.02480296407468213	0.1270542588962251	0.08419330850750807	-0.1384422458150662	0.008583035074581087	0.07098772303015005	-0.1095915307373386	1.118922425979136	0.1775171510334063	-1.118922425979136	-0.1775171510334063	-0.2268117280614729	-0.08647606143472412	0.01553725375695333	-0.1548094716102956	-0.0891546736132643	-0.04726457384376719	0.0006460412115942844	0.09914440358693692	0.608713850071815	0.6553531185637163	0.1041963566720993	0.03191990912128799	0.2068532649680565	0.08737643978248213	-0.3306024078573521	0.4236731086718102	-0.4039580287800727	1.278411987956393	0.1050883044001942	0.03969917411180586	3.136672852774667	0.7931152752142556	-0.4323907084797901	-1.899332560788341	-0.1637164027790696	0.7120297755719492	0.0192333550995632	-0.4519272820323545	0.3439939828741316	-1.200660257885438	-1.388918945602587	1.200660257885438	1.388918945602587	1.516122877447303	-0.3340327014014777	-0.1037007933404355	-1.440744043778924	0.4265592023235674	0.1124802540575162	2.543444226540039	0.5386266401243994	1.292841264804424	-1.176196683314619	-0.1581683086720449	-0.3137976136412657	-2.1337888566052	0.03226358395601991	0.001002357684679287	0.0153978580288442	0.001001547021711885	0.01692387679607814	0.001002757275027831	0.003688784499793005	0.001001909617433557	0.006331281604781522	0.001005450309265123	0.03771386117365648	0.1760858448646707	0.1623779814652228	0.1674680300285372	0.158278186898125	0.00137973523344942	0.00834496226913186	0.02838299138360866	0.05314053049013811	0.001015131569031581	0.02126665565654554	0.001020383274630547	0.0477577280579542	0.001006467287709898	0.0326308807627505	0.001000844017318438	0.01612286225037725	0.001000871071167969	0.1363653676381977	0.0014011810566894	0.007331184834124329	0.02460067385510073	0.04142269199993617	0.4169038456853516	0.3830166781748361	0.001003188222393572	0.01719127966357052	0.07806497011413276	0.08847958520501172	0.01504946968437759	0.0232833899739755	0.001005269875119474	0.004349123828584849	0.001008478328386223	0.008575993878984981	0.004687829408664741	0.06296793465549655	0.001823709186609207	0.01426001997335263	0.1114111826573254	0.09590251863510839	0.001005308945446543	0.01291651938869283	0.001010908520297163	0.01540144469850421	0.001686479191547667	0.01907909775212828	0.001002182972513853	0.002886097764664505	0.008179045099903737	0.02573023411462741	0.1752067842597373	0.1804109085717043	0.001007595664544158	0.03890740227981211	0.001003343770738197	0.004951259305535964	0.001005470728402839	0.008573925295755231	0.00100046726981309	0.01296931053786295	0.4324127132801587	0.4395276109954073	0.1507617009802706	0.1438602560723213	0.001022283432560695	0.1666058458120857	0.001000727778733567	0.02131063361839018	0.06905125384815897	0.04480688876349319	0.07847755288648381	0.05757781928506413	0.07694310310128022	0.0561552383540956	0.1045479324968692	0.0914281257934666	0.1158590262180152	0.08956570762691282	0.03382641640812349	0.02915838116425422	0.03317807615975085	0.02919806585505694	0.1187725149802508	0.1096893234265502	0.1909862215980576	0.1450785690864547	0.1312042523825774	0.1049157602953558	0.001225820145503376	0.008984883678666289	0.006172189053963012	0.03317574782338868	0.06619052368615312	0.08277277292050998	0.001015139822129874	0.0446903627307002	0.001007682731334136	0.03035529367443538	0.001016373715506617	0.003614336764054639	0.001015072577427442	0.01650672415022116	0.00100064514962147	0.009975779285365957	0.001000870243179419	0.0207272586627735	0.001002841459657824	0.01781263011742412	0.08905330952870244	0.08811420362283241	0.04810575882017323	0.04491686013522292	0.02380089351565937	0.04666421720612435	0.09058588096464053	0.08149881290114713	0.05984359876519436	0.05453325617253423	0.09712742487225755	0.1353063214148902	0.07759550920160817	0.08573911746791536	0.2224695279054897	0.1572645316927154	0.001005650663209296	0.02007698936840631	0.02437840130554864	0.00781998181486915	0.03089623780277545	0.04393622561495299	0.02557336864477372	0.03783690993879551	0.006910300934862925	0.02489400745016658	0.001189917377327373	0.1201477181108961	0.0533714303965117	0.07440975751883741	0.03100660828130498	0.01416354449368494	0.03597806217598411	0.03669548509825354	0.001011953061834495	0.01029925083715376	0.01159972757900835	0.05309112611217971	0.1435585501888932	0.1066850693336014	0.001005661956731285	0.1359894451331498	0.02952452290281332	0.06480097550708511	0.001001748730020835	0.01803877460532446	0.001000638132502232	0.02339143462504914	0.001001226329798395	0.02400056558117872	0.02394157530876231	-0.01529613395359736	-0.0146187018232472	0.0197430691155897	-0.006153583750223342	-0.0266849137196355	-0.01077359457298261	0.003790251026674213	0.001002450373417689	0.001001723695321943	0.001000510538308206	0.001001015099289555	0.001006480707459452	0.1815131851563621	0.1665294107573275	0.001010523329544797	0.02231922489863177	0.001013081994773291	0.001019285624055809	0.001006016017867415	0.001000927112682453	0.001000992465641104	0.00100029006100053	0.001022280049319773	0.3939565695184188	0.001003153969434158	0.1057289534746435	0.02581220086542812	0.001004583193737444	0.001008510909391013	0.01264183818562573	0.004060341767381375	0.1128990542163157	0.001000609062801092	0.001011491910866123	0.003555445622779172	0.001001388141681862	0.007413409469842359	0.1821483024530927	0.001008567136830821	0.001001704673936828	0.001003931603811921	0.001000482944847255	0.4736280070034882	0.1388389240664301	0.001020716519652666	0.001000617740331578	0.05498166692692145	0.06262501749173335	0.06201898636060785	0.1022351845660086	0.1085498365638845	0.03802107336644204	0.03841726459571344	0.1126559944823475	0.202684557071782	0.1443127908388078	0.001003296800393026	0.007028359973126778	0.05711607533725147	0.001015338687675766	0.001003571803004968	0.00100125206820032	0.001000455353340031	0.001000725946867869	0.001000891460007132	0.001002534563945257	0.08394579024390975	0.04070016797863509	0.006132429351234022	0.07736786427779012	0.05845564612903516	0.09945844631999531	0.07830183422240658	0.2263124912511444	0.001004431677978952	0.02640173661372723	0.02676516976082182	0.01544504497296405	0.006022808941625232	0.00101108720412087	0.04571526941999999	0.03798760273096024	0.03780469108208834	0.001000140589047627	0.001827240544421509	0.1526457346358058	0.001006169022669377	0.01039690565125171	0.001002026229873326	0.001000731786437025	0.001001404290087864	0.02313518196636201	-0.01589068685369389	-0.01408506063593722	0.02049890700035525	-0.003704749701192929	-0.02316313596618565	-0.006488713209768116	0.01129189626745061	-5.150428207929135	-4.210340334305634	0.08668448288847504	0.07788088557379096	0.01361267706967877	-0.01059009831555266	0.06826933219983018	0.04628720514953014	-0.08673682733172024	-0.01985184948443701	-0.3523723947148181	0.0008950251239823584	0.02797253792926629	0.02140972385674804	0.06611932760340011	0.5539559024717973	-0.03165292255906625	-1.340451652087901	-0.6022344563508045	0.0246260976830533	1.498977908404073	0.6950388224583517	0.03475308593457566	0.02550257869508783	0.2532535947494027	0.1018780430070937	-0.04745503343477585	-0.02286464018388124	0.04272465873129181	0.147867666579846	-0.0006991680418846914	-0.04641318819402542	0.09813837760999465	0.04710981191097749	-0.01059082165055492	-0.005178042200032438	0.02304878482249677	1.058164558600943	-0.441995122135698	0.1554290890353239	0.04693201119377207	-0.5480021674266008	-0.6282450319009149	-0.5792264054332412	-0.1351224531114699	-0.2984710912854084	0.2076395812075183	0.4614945086890925	0.235668882346083	0.4792200521265675	0.5023495954578467	-0.01473629056141849	0.04803960723562536	-0.4909086192731563	0.02311406396230444	0.03093787067251051	0.01415470913025453	0.1797090629196048	0.03715486686152476	0.1225472983558551	0.03641842346272255	0.002819697217120767	-0.3956782962672459	-1.104316978275898	-0.6692490692059347	-0.1073801181277693	0.1837932673931125	0.09420524720915438	0.4239569706085254	0.1437388742245762	0.09331198118873978	-0.2534394788516768	-0.6302262036063205	-0.05707960143171942	-0.6309823779006886	-0.3862683049349553	0.401579667453488	0.2284364488603708	0.04436242472180447	-0.6737535147070955	0.2646839293819961	0.3658426041110845	-1.112303031002456	-0.04705878113636755	-0.05109872884328212	-0.04986783860132381	-2.58234956836434e-16	-2.985314351111524e-16
0.24	-0.01151773367900003	-0.04528271597321794	0.07060107565963238	0.5347894937887805	0.9383684585333992	0.00826483043239298	0.2965224165526497	-0.05631254675630325	0.01992848071289727	0.1084583299529867	0.08255904317542503	-0.1303969093051389	0.008770596368791921	0.06663231043588981	-0.1056654926939358	1.103971132313238	0.1638531749235564	-1.103971132313238	-0.1638531749235564	-0.2114934047957909	-0.08999034028869472	0.01447442436850826	-0.1695748714581428	-0.08491877199367334	-0.04599152485566683	0.02502639572189214	0.1044644934321803	0.6220569219055203	0.6454944722299284	0.1029712047319672	0.0280857806610787	0.1867739694046821	0.08796280412913267	-0.3639120732515728	0.4097748833417219	-0.4855661844258	1.266924118808553	0.0754194580690916	0.03607836903672521	3.030471754745714	0.7759920169005806	-0.5275443503541318	-1.820089223216415	-0.1605886937759775	0.8888758222123465	0.01798842070357519	-0.4132260890800548	0.4334248858224033	-1.783589825150008	-1.340784987821366	1.783589825150008	1.340784987821367	1.54668830064831	-0.3696646816779725	-0.1092990363629597	-1.521278834635831	0.41917600256765	0.1430400364924984	2.333446563908068	0.5295393049042926	1.375494356313146	-0.7668389081826448	-0.09429458858525237	-0.4513630984714164	-1.880608906349652	0.084076444193076	0.001002463380946667	0.01586407014659635	0.001001691348808646	0.01760409925994545	0.001001688456028177	0.003711390147896941	0.001001479930443264	0.006262148956255085	0.001006180632149049	0.03838861994099797	0.1791561485179115	0.1629927523289141	0.167221920015388	0.1575099964649609	0.001203918210751465	0.008201972512071991	0.02374562600822018	0.04851153512872114	0.001013965093136101	0.02128651759263354	0.001018802925339147	0.04806453086681472	0.001006109633221483	0.03286027608613966	0.001000901621290233	0.01680269093108653	0.001000955842072286	0.1419379403435691	0.001208712261275736	0.0070450919472104	0.01353644078603358	0.03154047836365038	0.4081594833115952	0.3777434549982325	0.001003177595053698	0.0173685946369582	0.09386627463702621	0.1037522758085032	0.02223079686864751	0.03056654055388401	0.001004851761264634	0.004642849755499168	0.001008517268528585	0.008705382343822884	0.01136791637510448	0.06648854612109208	0.003745987656624379	0.01566600315351489	0.1125201904227342	0.09565180124676788	0.001003039773439198	0.01278004392726299	0.001011378885431368	0.01584476886216629	0.003290752473935143	0.02091118982699452	0.001001780965042827	0.003128736807740598	0.007350190592464063	0.02492089106937291	0.1786273753335391	0.1817335670332383	0.001008254612223075	0.03937164499612229	0.001002526763636852	0.004873423608437713	0.001004631662511424	0.008513153224191222	0.001000476656577109	0.01321506056693226	0.4475875263628491	0.4501105767615062	0.1447747211398513	0.1392866398752272	0.001020828210572508	0.168332608484921	0.001000666033244396	0.02188413123169738	0.06105836488303083	0.0394366937225873	0.06962476264036978	0.05136661941926769	0.068533997349079	0.0503851046486733	0.1027947721874077	0.08970703206023954	0.1116332777305218	0.08632081004735305	0.03564126695326696	0.03060302337891987	0.03559060595508001	0.03316539319846722	0.1149582605298943	0.1112215006495529	0.196751915455118	0.1502380649468699	0.1380911702279418	0.1102040192118605	0.001119021220132278	0.008861177780353332	0.006300354472731322	0.03324603546382116	0.06125188083107599	0.07811689373548135	0.001015088438099294	0.04491710123427763	0.001005830398654869	0.03065920915144413	0.001009088326453521	0.003881481439995175	0.001008046025598151	0.01843884987688744	0.001000698872357957	0.01032765379090215	0.001000893061557205	0.02204678427012606	0.001002731556128141	0.01869931712710429	0.08563586105631139	0.08743447263079553	0.04406430764543481	0.04132791249147809	0.01418088367705782	0.03731522205466624	0.08164409338631694	0.07380516350985097	0.05866637124592113	0.0531663505068352	0.09791640121020503	0.1365819402428273	0.07798916404865235	0.08656757427296378	0.2238148675425814	0.161015039287849	0.001005069839585648	0.02157925006206979	0.02616759896620624	0.009031089190068013	0.02830789742713012	0.04137685529323785	0.01798131856992182	0.03035849544895293	0.006019052913587588	0.0240042894346329	0.001104222446817784	0.1136252130114504	0.04888233204135183	0.07052488774110111	0.03507160934448509	0.01848981431271654	0.03640682200679436	0.03826919894614404	0.00100628133666366	0.01092993912512334	0.006751558606365953	0.04770330168222785	0.1486286439143849	0.10988440639028	0.001005962330603932	0.1394711588431695	0.01818500839931086	0.05437787616146015	0.001001946635045989	0.01750091387119665	0.001000704339737227	0.02279843994883391	0.001001352367433033	0.02342395941373766	0.02289752110857024	-0.01574981168555419	-0.01405878130393748	0.02042833436414525	-0.004217169411972756	-0.02345284308168887	-0.006167080963617556	0.01189651445870198	0.001002668765026019	0.001001936018641042	0.001000546579451926	0.001001014649808739	0.001007321337796495	0.1864574894243904	0.1670577289824815	0.001015620778605711	0.01536222796873301	0.001012431429044835	0.001015526069063179	0.00100551291908159	0.001000990290416721	0.001001086964431071	0.001000222300461751	0.001001248861161324	0.384766071075433	0.001003174747888761	0.1232001069061739	0.03384073438123965	0.001004267802883581	0.001008594055805702	0.02316352108417776	0.007110736516164123	0.1151133869747314	0.001000565433700222	0.001012170868670389	0.006094026882996297	0.001001315620418373	0.005726919906146529	0.1860232333088895	0.001009254015183565	0.001001597988202821	0.001003574815032681	0.001000489581480064	0.488079427581131	0.1325907040690803	0.001018207919484176	0.001000585961661895	0.04730180228286118	0.05409438666797512	0.05374701041178633	0.09875304931895641	0.102989882171483	0.03768480114758455	0.03855181265727787	0.1067053094683326	0.2097319969862275	0.1520520575530195	0.001003439587868159	0.006021666966187509	0.05308837501287555	0.001014814411409091	0.001004006491233071	0.001001166988543748	0.001000429601977046	0.001000779210273491	0.001000936539362152	0.001002668313911057	0.07857212987591577	0.03781903642888066	0.001065234964173106	0.06310033911074366	0.05616335545979541	0.09870021032294417	0.07868766848139126	0.2261311362119509	0.001004447910744064	0.02962169204696269	0.02412211223394206	0.004619982542251435	0.004327988618939155	0.001011686434087652	0.0413662296087159	0.04137845569797277	0.03627484283244586	0.001000143297788176	0.001081490375465436	0.1596883167055638	0.001006372029282794	0.001067710647581667	0.001002256969953052	0.001000807573985494	0.001001549126934163	0.02173463647948437	-0.01613305183345214	-0.01348572111861588	0.02107831329459624	-0.002536964929113197	-0.02036562600146547	-0.001399751231164353	0.02030508698635375	-4.864441665704195	-3.907372201682363	-0.0333564586376578	0.04822381391187185	-0.02033493516011169	0.0007091592885428357	0.0668629853780538	0.08027706823709149	-0.07110760162845076	-0.01063903925214193	-0.5685635232914179	0.003764936148430542	0.03292740490950356	0.02424997737979756	0.07080147585121518	0.5620378062960029	-0.03017388359141072	-0.6645335537030714	-0.4757806791404658	0.003876255970628217	1.556970789944908	0.7671574321779553	0.01910946443919049	-0.01204533480939647	0.4509770663503662	0.1739784761283507	-0.002575136504369275	-0.005190189949324307	0.0480416889516225	0.2077234705956691	0.07510530441671547	-0.1073518588358569	0.1657544064770654	0.04606600689452797	-0.00179392652038882	-0.008010197663385605	0.02699066404855778	1.072586935343097	-0.4869891715353276	0.1900275510889795	0.07048125308308992	-0.5271382234812078	-0.6155598110656422	-0.5762055819068828	-0.205312172182838	-0.3512570926655219	0.087362326696246	0.3331635444185366	0.07041553051865584	0.5463985830026236	0.5540553603701334	-0.01297051450061596	-0.02564221628930887	-0.4361174834344442	0.02430063171977571	0.03090223221330017	0.05347473059979649	0.2068268243544058	0.03123764251878785	0.1483990559492917	0.1926351286549802	-0.1398420626191977	-0.3217006431035963	-0.7891888228805685	-0.8703840198380678	-0.1650151802248264	0.06777508522320781	0.0712218356642868	0.3168990761819506	0.157642802888732	0.1493096855527236	-0.2596549734498329	-0.8388831622009842	-0.1133924043597218	-0.6689114861928903	-0.3920264787093612	0.4641902523840001	0.09175460674277081	0.1035164670456841	-0.4044273069257692	0.3741037150115792	0.3361309825193486	-0.9942521348922877	-0.06004408435897408	-0.06689148526323864	-0.06451276115975151	-1.94457200195529e-16	2.691197021229266e-16
0.25	-0.0152088120243928	-0.04133835658221945	0.06552253150575685	0.5474086093707908	0.938973431872597	0.008589295927899962	0.3261387175243338	-0.04865233074107093	0.01455671041943728	0.09053505314985642	0.08100445946529912	-0.1209194183179343	0.008846565575151635	0.06280697875471498	-0.1010808203816302	1.083321026677903	0.150729341953393	-1.083321026677904	-0.1507293419533933	-0.1958794830141418	-0.09387062994619019	0.01333605560304791	-0.1853041773018236	-0.08078890717856717	-0.04436662582080248	0.0474424363086471	0.1097862517438697	0.6361902670901521	0.6402912748893056	0.1023620688222699	0.02300569762888502	0.1689614188182637	0.08913622592764754	-0.3706152581601197	0.3769063661108588	-0.5274341477762903	1.25723870161573	0.04574073836297748	0.02850622805128318	2.885828826722681	0.7545602076487887	-0.5384995107839859	-1.767974848800874	-0.1488417704880304	1.001176062505445	-0.005653277804426038	-0.3488330680356583	0.481501691963287	-2.344031004963569	-1.281766471385725	2.344031004963569	1.281766471385782	1.575943589849775	-0.406148904840519	-0.1193615697538663	-1.608587372956844	0.4101709456525176	0.1830966335164249	2.149675315723418	0.5374579930566146	1.447068107352004	-0.3180168314813476	-0.02306250905324891	-0.5620764840708217	-1.683177128729662	0.1494961631700911	0.001002624260504036	0.01631708626087777	0.001001885735624828	0.01828214393083721	0.001001141008595746	0.003727403547194655	0.001001242637203066	0.006190372559669487	0.001006891129142162	0.03903778578563962	0.1827606698725142	0.1639259434961887	0.1674131630202898	0.1568428572624949	0.001127033592790243	0.008143767990583447	0.01796072824534672	0.04254283937674029	0.001013030889344493	0.02132366819520627	0.001017046172092067	0.04842644482275608	0.001005718460431634	0.03312058389589052	0.001000960138920038	0.01750887834709026	0.001001044955282619	0.1475868492747597	0.001106568869690681	0.006827865363154316	0.007507687873746941	0.02596369391937788	0.3994651382120363	0.3733349300822585	0.001003176445942261	0.01753922815227215	0.1096686273352151	0.1192043256017528	0.02712690814649666	0.03571448936055101	0.00100451041153824	0.004908135575865213	0.001008570193484108	0.008827230141200298	0.02104152494904849	0.07161652463874381	0.01050646384855521	0.01998129530669898	0.1142649281174082	0.09586629013734324	0.001001825525567264	0.01275551484779867	0.001014774213967666	0.01628372033917871	0.005941646710768551	0.02376598373384434	0.001001526619638213	0.003340533874710044	0.006021610179572529	0.02358994853656834	0.1824631777009237	0.1838191437129468	0.001041343051073176	0.03984838408673176	0.001002044383531396	0.004793330722616787	0.001004040339277802	0.008448030401313304	0.001000481675199315	0.01348179865872668	0.4627958383551891	0.4612941807106533	0.1390037062301129	0.1343083806179138	0.001019190496524451	0.170386496551937	0.001000621026748483	0.02255970273364921	0.05340966063800097	0.03438341224567268	0.06109180301619782	0.04539449495660203	0.06037022153566322	0.044794272082507	0.09956431884861486	0.08709492718222266	0.1064034154114653	0.08262533406936626	0.03566246576630841	0.03073584781217193	0.03620547982108228	0.03573864673696307	0.1097789014932896	0.1112073191901314	0.2025359891381815	0.1558793451399339	0.1449182564287749	0.115826908225998	0.001062868657285573	0.008802370352189677	0.006347786150895185	0.03322882455280442	0.05746515250880977	0.07416230814991773	0.001014992308802284	0.04510507227238637	0.001004983572103442	0.03093141074540036	0.0010051878857085	0.004222731033179493	0.001004308075019638	0.02069055260172186	0.001000763510838072	0.01067119597627318	0.001000950730512348	0.02340352965909178	0.00100283970396717	0.01961358897275222	0.08087243087967776	0.08536287213748518	0.04060232142491421	0.03830715546142491	0.00787108810532086	0.03106576416824324	0.07023236421976944	0.06489094387292908	0.05658375904194719	0.05122466437460733	0.09741378930130661	0.1369066319273472	0.07758108348653574	0.08703393469227533	0.2255337136675208	0.1643078020843534	0.001004816191456411	0.02322934025447769	0.02811726082992049	0.01064235821801748	0.02579838126318262	0.03891053720525324	0.01113932788573905	0.023670187492867	0.004843358612234981	0.02281958297724995	0.001059416563506994	0.106753671114203	0.04440073825070816	0.06662989217168704	0.03800353691378829	0.02313385788341821	0.03553563516139736	0.03859760290917608	0.001003274503489139	0.01162173499378118	0.004049809521041895	0.04401847859649742	0.1548465688337456	0.1139382440798642	0.00100622323371484	0.1425633501239096	0.01000217440796372	0.04691488718971942	0.001002201393146968	0.01682714744974705	0.001000787844084573	0.02203748395221602	0.001001511507277661	0.0226829948877755	0.02167643777362495	-0.0155502321648924	-0.01345710729539156	0.02075328390006742	-0.003065528194086917	-0.02090210831023088	-0.003561339288505343	0.01352122900102032	0.001002895682996493	0.001002216641111554	0.001000592208869793	0.001000979654519503	0.001007892143024054	0.1906644625028855	0.1683026083583954	0.001073493325282319	0.008227187403843249	0.001011743244332357	0.001014957089235147	0.001005140846385973	0.001001047049914717	0.001001180612729037	0.001000192057894055	0.001000978460727268	0.3769604325955884	0.001003175674991285	0.1391942588866212	0.03162013778853043	0.001004059882274716	0.00100865168412246	0.03890684106543877	0.0266958811133479	0.1182216953812948	0.001000558889765398	0.001023500133265702	0.01097744231519337	0.001001216503097155	0.003664154244558662	0.191194680318071	0.001132067336051474	0.001001495337130559	0.001003298170840336	0.001000484627393003	0.5047599625721197	0.1280491094213029	0.001016875305062635	0.001000564230165301	0.04089835824341901	0.04682801489800225	0.04671216310572397	0.09182633605755207	0.09543735353220198	0.03397732479972153	0.03553172892599193	0.0985435505374838	0.2146832331346696	0.158222795749118	0.001005234351708323	0.006717096192182576	0.0523792902071646	0.001014958135641099	0.001004183347133385	0.001001096346381756	0.001000408235829369	0.001000874408480781	0.00100107352855537	0.001003192484548829	0.0709713956235513	0.03530688381875857	0.001034485856939078	0.04844819203715964	0.05210751934016123	0.09499486399353037	0.0756208082820346	0.2307351351642774	0.001004640481624063	0.03094671388930811	0.02193343201578483	0.002834026834200449	0.002983286793989192	0.001013693768393232	0.03692827653733373	0.04149229287392575	0.03301094492474899	0.001000147067906604	0.001281203954821393	0.1687938162056663	0.001006598586304427	0.001042687236371652	0.001002643803348616	0.001000931575920603	0.001001785411362558	0.02040879547399778	-0.01488439690938296	-0.0128325422282681	0.02081820992036626	-0.002336737588179308	-0.01878055938578006	-0.00268486805926265	0.009718857155069104	-4.588651946765371	-3.550275689009731	0.08476434625375515	0.0779745406808561	0.0125294136447572	-0.01158062165889099	0.06311625038318883	0.103360136128568	-0.06256447252675636	-0.002020431981558925	-0.6288915828479624	0.003958727901341753	0.03916232726893352	0.02770026814271482	0.07109785992452672	0.5688026941328023	-0.01645325812902118	-0.4434664346126915	-0.4068441127514	0.02360504789208073	1.534983760673921	0.2967385179445415	0.03002757080937506	0.02430055847398058	0.5794028194557372	0.6566585091347842	0.04307079455803856	0.001247370389827307	0.0414512604351021	0.3508158556675062	-0.006453254971059734	-0.1555700375892122	0.2527833373129053	0.04913181307930556	-0.01158057372500701	-0.005895878314436478	0.02709705776932221	1.171113027379471	-0.5050773591508304	0.2205605109161132	0.06824090399758272	-0.4836162745595484	-0.5785581744969847	-0.5421211457141509	-0.3124227384957723	-0.3871284043689996	-0.05647802595117065	0.1793053859003977	-0.07493505253986579	0.5811569037659732	0.5690677344421591	-0.001112113941359395	0.01863346424655763	-0.3490895792731743	0.01440429104319874	0.02412821229601345	0.02417177012705946	0.2434000189457299	0.0355103915636746	0.1293011376609622	0.04001404360067652	-0.2760915964642526	-0.281399815291747	-0.4733566658670912	-0.9253387334889398	-0.2225734655226901	-0.003246251667166036	0.01740238793621454	0.358524810931408	0.1719343051365097	0.1755201445618488	-0.2358771428559217	-0.5214768629960143	-0.123388958498243	-0.701345458589384	-0.3887749153518589	0.4609749783565885	-0.02530900444112834	0.05037344886373387	-0.3259782210735439	0.4389634076333323	0.2844305184689911	-0.5308127232618952	-0.07428160689185452	-0.0847749111804489	-0.08284413331614651	-1.620290768307282e-16	7.835719017735509e-16
0.26	-0.01885627208886602	-0.03778840122594313	0.06010656267556682	0.5599410619015395	0.9392865838725089	0.008828784953150891	0.3540998008297355	-0.04125116217326929	0.009324694448295074	0.07303065874914429	0.07961193332088788	-0.1104823143094925	0.008600356845238818	0.05971579265756221	-0.09607561654817851	1.057138518153035	0.1382621481923499	-1.057138518153034	-0.1382621481923499	-0.1799775823154323	-0.09810843148589204	0.01206745591297203	-0.2014267196944253	-0.07664787337664367	-0.04230645492462003	0.06801817728196989	0.1152665660057735	0.6509161525873365	0.6382498101695122	0.1025993562369211	0.0168957914575919	0.1530849084741756	0.09093049234573745	-0.3551884170677348	0.3308940763972855	-0.5530511196887015	1.249591508556182	0.01705519021187887	0.0190830749855148	2.699428221489288	0.7241825274144489	-0.4995934858905767	-1.736312742732795	-0.1281771806330467	1.080798426459787	-0.04644716655180034	-0.2663969722755935	0.5175311900516355	-2.89007040305684	-1.209457145997445	2.89007040305684	1.209457145997446	1.604284084060408	-0.4411670581192306	-0.1353452212822797	-1.59992614442157	0.4214097999311088	0.2300944087561177	1.965386641221634	0.5612504949471915	1.494002418823659	-0.1344923840167544	0.07499007628443584	-0.6573277262913038	-1.49340085788361	0.2082453681080893	0.001002818175945597	0.01677545036686775	0.00100212326209835	0.01897537848185009	0.001000890250276577	0.003741814393294216	0.001001106544389428	0.006100212862012703	0.001007531744507454	0.03965386628532012	0.1865800326393596	0.1649999344696998	0.1680133715223062	0.156253822341187	0.001117535311370946	0.008141192533721456	0.01145394953331174	0.03585938435689762	0.001012219753382549	0.02137156302136485	0.001015883584839339	0.04884191623199666	0.00100533684217883	0.03341205512044076	0.001001017777028919	0.018237885181077	0.001001136337177352	0.1533351685100386	0.00105548106628192	0.006652390286445872	0.004401034054166785	0.02281828768217127	0.3910129143892884	0.3695881765692627	0.001003176335462911	0.0177077876107984	0.125208084628055	0.1344828428613599	0.02859672546194188	0.03718743468855683	0.001004235809738727	0.005164998595193832	0.001008625471279555	0.008949106797084893	0.0334298330018661	0.07817228615572194	0.02338842034467415	0.02815074442873288	0.1165708246083341	0.09646517473670077	0.00100121543433817	0.01282425126172514	0.001022138368408319	0.01670784715055308	0.009680254174609843	0.02767911783820892	0.001001349927674118	0.003525524429354816	0.004325111670086315	0.02187482252046809	0.1867909571995056	0.1868176819364608	0.00111930680270851	0.04035128129475304	0.001001751964017757	0.004694693672315243	0.001003606434293313	0.008377605429857786	0.001000481704918607	0.01377180379149853	0.4783534706789399	0.4736724207669588	0.1336865773196395	0.1292567991077354	0.001017705399769302	0.172740027675281	0.001000587663692887	0.02332110644545521	0.04623511890487503	0.02976240417823974	0.0530148728338798	0.03980159406873816	0.05261027519594684	0.03953947744663473	0.09474414051334681	0.08355229858881932	0.1001535885574755	0.07859243593122982	0.03393062599164357	0.02955985114178917	0.03511362609597348	0.03670786536887043	0.1033077709468892	0.1096891349960176	0.2079750071527373	0.1618471919853103	0.1514267767420895	0.1215562797403996	0.00103569605293421	0.008792512645337385	0.006715908610556315	0.03354737335196432	0.05505099331191084	0.07124930323811993	0.001015016164147192	0.04522740135796621	0.001004648842724154	0.03115357591172574	0.001003203281157584	0.004552848484336214	0.001002429330315635	0.02330457622246707	0.00100084343697208	0.0109986535623403	0.001001048079806828	0.02475982933968698	0.001003155968448228	0.02049549406163925	0.07482968082066949	0.0818803694930946	0.03756319407751629	0.03572093513794902	0.004599743745365439	0.02759501050806845	0.05715566152886046	0.05504081232121957	0.05359730606990237	0.04872985281034331	0.09554605554753778	0.1365088251425253	0.07600603150634902	0.08682266482644538	0.2283007368934622	0.1685229620627267	0.001004785764855888	0.02500911755567327	0.0297636753592237	0.01259301257179857	0.02343115726699929	0.03661394246194213	0.006704552239107649	0.01947498950943637	0.003580941786124602	0.02153970883727329	0.001038023387193449	0.09967933253300718	0.03990508760822219	0.06271334383049582	0.03960611498265625	0.02763644421185345	0.03353749440023098	0.03777831505122616	0.001001773718711692	0.01224802294595505	0.002779583864417233	0.04131491904369271	0.162150030487641	0.1187096662375079	0.001006466955070103	0.1452022341093556	0.005728052816282385	0.04311228042010147	0.001002522222268117	0.01602383359414138	0.001000891607545377	0.02111343778282275	0.001001709238989594	0.02178379696174542	0.02038551599165212	-0.01465126904195945	-0.01282109669897774	0.02068819816255481	-0.002548162894169054	-0.01899515230928794	-0.003549503282200137	0.007005313960936673	0.001003122600966967	0.001002497263582065	0.001000637838287659	0.001000944659230268	0.001008462948251613	0.1948714355813808	0.1695474877343095	0.001131365871958925	0.001092146838953487	0.001011055059619879	0.001014388109407114	0.001004768773690356	0.001001103809412712	0.001001274261027002	0.001000161815326359	0.001000708060293211	0.3691547941157439	0.001003176602093809	0.1551884108670686	0.02939954119582121	0.00100385196166585	0.001008709312439219	0.05465016104669979	0.04628102571053167	0.1213300037878583	0.001000552345830575	0.001034829397861014	0.01586085774739045	0.001001117385775936	0.001601388582970825	0.1963661273272524	0.001254880656919384	0.001001392686058296	0.00100302152664799	0.001000479673305944	0.5214404975631083	0.1235075147735255	0.001015542690641093	0.001000542498668707	0.03449491420397685	0.03956164312802939	0.03967731579966163	0.08489962279614771	0.08788482489292099	0.03026984845185852	0.03251164519470599	0.090381791606635	0.2196344692831118	0.1643935339452165	0.001007029115548486	0.007412525418177642	0.05167020540145363	0.001015101859873108	0.0010043602030337	0.001001025704219765	0.001000386869681691	0.001000969606688072	0.001001210517748589	0.0010037166551866	0.06337066137118681	0.03279473120863648	0.001003736749705051	0.03379604496357563	0.04805168322052705	0.09128951766411658	0.07255394808267793	0.235339134116604	0.001004833052504062	0.03227173573165353	0.0197447517976276	0.001048071126149464	0.001638584969039241	0.001015701102698812	0.03249032346595154	0.04160613004987874	0.02974704701705212	0.001000150838025031	0.001480917534177351	0.1778993157057688	0.001006825143326061	0.001017663825161637	0.00100303063674418	0.001001055577855713	0.001002021695790955	0.01908295446851119	-0.01363574198531507	-0.01217936333792032	0.02055810654613627	-0.002136510247245421	-0.01719549277009465	-0.003969984887360948	-0.0008673726762155385	-4.334465468463367	-3.155616890584797	-0.03228686029594224	0.05126178993609471	-0.02065544579973487	-0.002967500925693203	0.06024591638583709	0.1084370294843751	-0.05548674539672342	0.0004867736731809197	-0.7115153768637801	0.005913780865597697	0.04363889556934797	0.03048266033967409	0.07536535944781966	0.5819198671136442	-0.02182358212188028	-0.1782579122898938	-0.3434263985448603	0.003461444613110121	1.522264283216415	0.03215673644572414	0.01742490423170846	-0.01203956310792378	0.7365336662156436	0.9448098698979067	0.0743040052520786	0.01346290872866024	0.04507675582400643	0.4193915100986236	0.06974400195178848	-0.1841885554787355	0.3483467152380405	0.05129763037747608	-0.005502759416323671	-0.009070627378899415	0.0316440722440348	1.311514156774778	-0.5016536221088905	0.2499561623545806	0.08764769505392539	-0.4406835415848666	-0.5397150961052745	-0.5089979958480825	-0.391416915260135	-0.4187415246954476	-0.1744018940307727	0.0123565631008389	-0.2303850164197891	0.6117119134656066	0.5753518604229476	-0.003180570238326899	0.04150972574602622	-0.2278013486812883	0.01117224121400103	0.02089494668712927	0.05124830219427719	0.2792910035365624	0.02802072265795925	0.1483099142751932	0.1861617773028023	-0.422022492835147	-0.2347933017881377	-0.2334479776309141	-1.057566402795592	-0.2756402666320415	-0.07672460864516889	-0.06430422136466801	0.50137851255572	0.1835802246462706	0.2171867507190493	-0.2257103045151299	-0.3402611676699246	-0.1324259408551818	-0.7094708229825475	-0.3963370330647852	0.4358988039307153	-0.137783757453622	0.09041488374889292	-0.2081746003405955	0.5176206086234769	0.2454695234605438	-0.2621756944677313	-0.08595357119018616	-0.09950951981831441	-0.09615944117333285	-1.596966014109876e-16	1.246953121344059e-15
0.27	-0.02226278028063949	-0.03473762472986194	0.05444151836422374	0.572408350016936	0.9393187841754441	0.00897231259485395	0.3799915550911776	-0.03421179543207177	0.004618268091469493	0.05577037218365583	0.07845759122903645	-0.09930329215234567	0.007883691472299925	0.05750233044607722	-0.09069096429478257	1.025556679396644	0.1265989348415589	-1.025556679396644	-0.1265989348415589	-0.1638019486957337	-0.1026849486978592	0.01062148093618511	-0.2168847438840196	-0.07226683150840224	-0.03979543786304602	0.08664555848238124	0.1210357045118356	0.6659766570670116	0.636381259216004	0.1040063850037453	0.009860893025680668	0.1388378448413056	0.09335549393690104	-0.3239862533735486	0.2785778755470895	-0.579754793322043	1.244246551984996	-0.01050004877859128	0.009707736050053945	2.473926527713512	0.6818969986419959	-0.4389059624324272	-1.718000124278944	-0.1021262684696394	1.153600803640626	-0.0987546235248189	-0.1758062778786178	0.5590552707126751	-3.421484407548367	-1.121679152252228	3.421484407548367	1.121679152252228	1.630149226823615	-0.4737572674361037	-0.1531807989123458	-1.492233255696708	0.454923239353157	0.2685833887730556	1.745013281769887	0.5952188269418912	1.516706989193499	-0.2392609483103114	0.1997783487627947	-0.7471802390266585	-1.357198478993072	0.2754645263648258	0.00100300142668097	0.01721866827804264	0.001002360115331162	0.01966759819800573	0.00100076662108629	0.003750166228470388	0.001001017219330567	0.006003792626075083	0.001008042593965168	0.04022843641121307	0.1905794746617989	0.1660607138295757	0.1687935105405793	0.1556893836900216	0.001107780143862888	0.008134641116505354	0.006443696293070552	0.03056382646082527	0.001011401350007235	0.02143527361331476	0.00101490363755533	0.04931063266372253	0.00100496924778697	0.03373682398341735	0.001001073938127483	0.01899259014190292	0.001001228263877385	0.1591967840308423	0.001028370851796476	0.006499030098876365	0.002743256835840656	0.0209685239018376	0.3834046172376574	0.3666657001030926	0.001003164591954356	0.01786658818101762	0.1402322878941278	0.1494066983888678	0.02892021243363594	0.03724501624551413	0.001004009852383347	0.005424429316121378	0.001008641132556489	0.00906315024106589	0.04877170994953539	0.08635728409174967	0.0382378534189295	0.0378689301220078	0.1184128588694881	0.09687001209845429	0.001000887498302748	0.01299907953027846	0.001037198115544661	0.01711745678233841	0.01316823306649693	0.03131086149857159	0.001001214643506174	0.003721363475886332	0.00292462308893427	0.02044337460267349	0.1916606952517549	0.1907905169788976	0.00197147916170474	0.04154660429242694	0.001001553647236808	0.00458960167346885	0.001003266115024363	0.008299639359606495	0.001000478926809152	0.01409273930397717	0.4948412414060749	0.4875931052040383	0.1279930585590953	0.1240545025881388	0.001016392041447177	0.1753903062007149	0.001000561991998577	0.02417913249061799	0.03961257574603708	0.0255992817901798	0.04552410804498377	0.03465251394255286	0.04535650911165265	0.03466528389799719	0.08936118511239724	0.07980409701006787	0.09385894836172692	0.07469628765998457	0.03129493198130476	0.02767835549658488	0.03271497972769547	0.03618605490974587	0.09630516609934912	0.1072066459480508	0.2121010788138113	0.1681628879917579	0.1556286273301835	0.127109622557435	0.001935152051208653	0.009622011675778572	0.008194159421656836	0.03490163151114629	0.05421467971513397	0.0696141543619142	0.001015218380212339	0.04526966351387825	0.001004566562378505	0.03130884576870886	0.001002147798208776	0.004922078049387435	0.001001440174378021	0.02629432516401299	0.001000919144328703	0.01130149107724516	0.001001185251669116	0.02608845187158097	0.001003323878929559	0.02135537632409287	0.06819602100841946	0.0774696042448927	0.03531016183240566	0.03381262957101127	0.002847173704708039	0.02554646732767735	0.04340611315392786	0.04437163670676909	0.05011459464416622	0.04596742402859053	0.09370766992347185	0.1359803126920645	0.07529490245645218	0.08642258090165322	0.2306199596140109	0.1739490602180016	0.001004787802097216	0.02687913138627566	0.03010622965675869	0.01460330238783197	0.02156630130099256	0.03479188598663026	0.003950889835970005	0.01698760708424739	0.002575070648180432	0.02050759969665216	0.001027775684835418	0.09254156760309784	0.03560452644585773	0.05895752249133818	0.04011154259102906	0.03171204920075511	0.03095764278961336	0.03625565064416159	0.001000985068914767	0.01286290584392566	0.002832924736478154	0.0396058610185521	0.1676723605579677	0.1238531270190957	0.001006715605867836	0.1473051185012487	0.003434579886793602	0.04117461831063546	0.00100291038362193	0.01510402833748739	0.001001014930631245	0.02003833201323446	0.001001943330001558	0.02073997438239932	0.01950505532871022	-0.01358066271293454	-0.01217388072449778	0.02084664685106729	-0.002371332830554377	-0.01745863358875215	-0.004136572969768131	0.003019779204593138	0.001003250959577609	0.001002699111457065	0.001000638070679579	0.001000907003439367	0.001008668387297873	0.1993481870380698	0.1704908009342262	0.001069074574504951	0.001047886204400612	0.001010121993479121	0.001013457080906073	0.001004432647119913	0.001001156558981205	0.001001365952429807	0.001000146570819728	0.001000602061028895	0.365386583880547	0.001003131869062814	0.1693284481043497	0.02919733745891774	0.001003709335833125	0.001008613535349128	0.07762877508992762	0.06306718019188329	0.1208740298461925	0.001000541047259402	0.00106813767222337	0.01784378364585328	0.001001037028850071	0.001326473087038555	0.2028125005378708	0.004218664502123703	0.001001308834582111	0.001002819243485739	0.001000472958034019	0.5424764221443914	0.1159572213695166	0.001014587340821445	0.001000529165625045	0.02927494296118858	0.03365564908105647	0.03379739492901138	0.07947302247897933	0.08274952763303321	0.02650730049077139	0.02771350254142108	0.08319692632675565	0.2188687523031922	0.1602661263673594	0.004451884213559069	0.01176727485477214	0.05447186191364152	0.001015705476405901	0.001004583083596634	0.001001069417607819	0.001000431023184382	0.001001021894833952	0.001001427403525816	0.00100331414329148	0.05631382747162629	0.0325555225617019	0.001003937752781369	0.02037805306957895	0.04393230440273151	0.09107626455088723	0.07591934413851459	0.2342255916574887	0.001004753430440264	0.02898469444730527	0.01924282300412193	0.001027115539207557	0.001419607529092556	0.001018301904827133	0.02886748241721838	0.03994290452677747	0.02645465926111779	0.001000175772238618	0.004079638796506015	0.175253941004882	0.001007100635878564	0.00101154139781915	0.001003554364034688	0.001001217462931156	0.001002326753517408	0.0189622753539311	-0.01246599296602421	-0.01152227865927953	0.02123592778352662	-0.002382360833591687	-0.01613262752315228	-0.004856913123258206	0.002143965952895495	-4.107026353600382	-2.753404654849142	0.08276495243430981	0.07863472190194569	0.01157612889191918	-0.01342011222791138	0.0548857090489606	0.102621631479265	-0.0596275626904972	-0.001827050588738432	-0.3770740807074482	0.006891357754391283	0.04974628709212999	0.03429062387000167	0.07623175136559127	0.5917132939065217	-0.0117404051724991	-0.1703751131255822	-0.2390927888487773	0.02200529420840911	1.464262401434927	-0.01768405169541668	0.03039335757638749	0.02314120026808458	0.9044882350881334	0.9928970864602531	0.00498807182733703	0.02184422776884079	0.03837332851079467	0.3148738744449223	-0.005670716336174685	-0.109067681715098	0.4455167319798428	0.177189843643081	-0.01343058809125851	-0.00732883546865253	0.0332388685077815	1.476431857478218	-0.5460765383075117	0.2798645279832861	0.08712614635762042	-0.3927421209228852	-0.4906263158744671	-0.4666230884965124	-0.362229094604344	-0.3607189126025565	-0.2055632966143761	-0.1199695512322762	-0.2705818304758719	0.6536939820491148	0.5324599884061917	0.1553115299986267	0.2169212625985524	-0.09682634759663257	-0.001375845293069376	0.01086150418703523	0.02861223295720865	0.3168211050869069	0.03069499471836514	0.123401576197427	0.03389177485687977	-0.4646872831232132	-0.1486504295373244	-0.1703908952477373	-1.082181800569279	-0.2797388508930179	-0.03459854571447089	-0.007335609122472023	0.5822808268899439	0.1898167186971606	0.1843697307849364	-0.1447138024048633	-0.1678354910462494	-0.0791146908968749	-0.7143301662183893	-0.3587116890499272	0.3730933920592213	-0.1708793167975742	0.04309460320252579	-0.1286223457943444	0.5138581546241749	0.1775357946596932	-0.1321510235323803	-0.09722783545470716	-0.1146125806498939	-0.1114477214452429	-7.973624632655047e-16	6.343570452635191e-16
0.28	-0.02529345779806874	-0.03223051066043857	0.04851552579428334	0.5848336016904765	0.939078884513862	0.0090246453280511	0.4034784093222938	-0.0276490986440905	0.0006022916604890502	0.03862554518528422	0.07758070733684702	-0.08743840226325926	0.006587890064956473	0.05620945094284626	-0.08490139093222285	0.9888050888155258	0.1158586925854757	-0.9888050888155258	-0.1158586925854757	-0.1473884660400807	-0.1075759944978522	0.009017219437975675	-0.2312824760523556	-0.06754691527686579	-0.03700529944490254	0.1026169165755523	0.1272237749581447	0.6812224626128459	0.6334637283707921	0.1064621766458242	0.002001621098344365	0.1259172066882601	0.09641397439783843	-0.2800222821988866	0.2221615910657254	-0.6052407714081652	1.241184220184954	-0.03736480269159008	0.0008440932843327396	2.218448215424119	0.6288485367712019	-0.3615035007215509	-1.713220829309424	-0.07268554070064849	1.217971972847699	-0.1622743734335792	-0.08228043062473928	0.5985154118843855	-3.924020768002328	-1.024862927055904	3.924020768002328	1.024862927055904	1.651853891251297	-0.5040727757243824	-0.1670025255670375	-1.387867740170698	0.4891846725895965	0.2859186800699505	1.43418201977357	0.6450368829966157	1.531062632055527	-0.3442883623574654	0.2847426513353471	-0.8222024253763173	-1.22811576191871	0.3349411420628535	0.001003157217403023	0.01766743961362177	0.001002579456900424	0.02037712429202725	0.001000704954277638	0.003758343292271667	0.001000953742067977	0.005889739298132871	0.001008400661996336	0.04075593247142366	0.1947416170854783	0.1670304228790545	0.1696361698182328	0.1550167395302942	0.001071747632045171	0.008104051652500048	0.003852809470268277	0.02772834517561354	0.001010525585800203	0.02151065058105289	0.001013948159636757	0.04982967990016542	0.001004617394953178	0.03409425783012799	0.001001128392585247	0.0197756425813534	0.001001320072852413	0.1651956355253575	0.001014813144820937	0.006359743187386357	0.001907612875910298	0.01983718003268476	0.3770038940261366	0.364845842909095	0.001003136345340493	0.01802202599052017	0.1546227175012805	0.1638032024730539	0.02899389468675434	0.03689288112182548	0.001003825581706743	0.005691508099173294	0.001008601047057873	0.009177789769726127	0.06716756920234664	0.09634249713944926	0.05360293907604423	0.04789008251200152	0.1193018208562752	0.09653142826782174	0.001000717961610769	0.01326796547283873	0.001061385414706804	0.01750587688032381	0.01590045634585614	0.03413492837652765	0.001001106836923451	0.003910219628817609	0.002081974727443767	0.01955413581363129	0.1970984413800579	0.1957139453506679	0.003874124346426605	0.04368353565733037	0.001001412592171401	0.004467782955724026	0.001002994848505223	0.008214903744538872	0.001000474179112396	0.01445049792677594	0.5126041548605036	0.5032772404532652	0.121494988183326	0.1181898512116433	0.001015257770220567	0.1783326179399687	0.001000542492780281	0.02512700202018744	0.03357228156841953	0.02189153806186674	0.03867465358169705	0.02997856001639515	0.038651938351792	0.03019136818436265	0.08391616574553826	0.07622760281444865	0.08800471677420646	0.07137344201819962	0.0281119725369553	0.02537526397741534	0.02916956234802737	0.03424345641809445	0.08915267000720466	0.1041881176404542	0.2144032541694612	0.1749664055107966	0.156531380357215	0.1321483452169646	0.004100699143207197	0.01162336631874862	0.01108249679041542	0.03763738573409937	0.05503032282872852	0.0693608178654517	0.001015621393134465	0.04522676374687543	0.00100463693922336	0.03138485558501757	0.001001642190747892	0.00524538558630522	0.001000967934678536	0.02960424473049093	0.001000983136095513	0.01157551774461421	0.001001362300757004	0.027347600545512	0.001003206433958911	0.02213487155215505	0.06130268484986388	0.07249548930427069	0.03399545525255162	0.03271227418844429	0.001963468025478724	0.0243045878671051	0.02948392576374623	0.03327891470033845	0.04631877696807545	0.04307720856899297	0.09256022558307726	0.135704440942886	0.07637371340378361	0.08684349173342171	0.2316883808175888	0.1801373727683392	0.001004748989161063	0.02879333547407559	0.02872601376617256	0.01627037755344347	0.02035202255407741	0.03359941017669248	0.002544607207477358	0.01590587621494382	0.001960022066777204	0.01985503894701216	0.001023955009482253	0.08546776914425798	0.03159111636687411	0.05546142096383366	0.0396061629647789	0.03497573601722999	0.02802760502492885	0.03427812485850908	0.001000603417626451	0.01332057315715151	0.004153096166638482	0.03884276530566914	0.1699937442604808	0.1290425614685934	0.001006977684113571	0.148801518797382	0.002271722655718911	0.0403333740273157	0.001003366361929647	0.01409486977876536	0.001001157544512045	0.01883916723881385	0.001002212922283996	0.01957798959785342	0.01913111569800953	-0.01244396125707753	-0.0115200856139106	0.02135134390549821	-0.002476289866913668	-0.01623788385060686	-0.004923548356222311	0.003698826705219318	0.001003379318188251	0.001002900959332066	0.001000638303071499	0.001000869347648464	0.001008873826344133	0.2038249384947588	0.1714341141341429	0.00100678327705098	0.001003625569847737	0.001009188927338362	0.001012526052405033	0.00100409652054947	0.001001209308549698	0.001001457643832612	0.001000131326313092	0.001000496061764578	0.3616183736453502	0.001003087136031819	0.1834684853416309	0.02899513372201427	0.0010035667100004	0.001008517758259039	0.1006073891331555	0.07985333467323491	0.1204180559045267	0.001000529748688229	0.001101445946585727	0.0198267095443161	0.001000956671924206	0.001051557591106358	0.2092588737484891	0.007182448347328023	0.001001224983105924	0.001002616960323487	0.001000466242762093	0.5635123467256744	0.1084069279655076	0.001013631991001798	0.001000515832581383	0.02405497171840031	0.02774965503408354	0.02791747405836114	0.07404642216181093	0.07761423037314547	0.02274475252968425	0.02291535988813617	0.0760120610468763	0.2181030353232723	0.1561387187895023	0.007896739311569657	0.01612202429136665	0.05727351842582941	0.001016309092938695	0.001004805964159568	0.001001113130995874	0.001000475176687074	0.001001074182979826	0.001001644289303041	0.001002911631396358	0.04925699357206577	0.03231631391476733	0.001004138755857686	0.006960061175582261	0.03981292558493597	0.09086301143765788	0.07928474019435126	0.2331120491983733	0.001004673808376466	0.025697653162957	0.01874089421061625	0.001006159952265651	0.001200630089145924	0.001020902706955455	0.02524464136848522	0.03827967900367622	0.02316227150518346	0.001000200706452207	0.006678360058834676	0.1726085663039953	0.001007376128431067	0.001005418970476662	0.001004078091325196	0.001001379348006597	0.001002631811243861	0.01884159623935101	-0.01129624394671749	-0.01086519398063873	0.02191374902091695	-0.002628211419937956	-0.01506976227615637	-0.005743841359155465	0.005155304582006527	-3.909630789903489	-2.40584636502459	-0.03117617541509135	0.05472306550927009	-0.02069040007470631	-0.006494119326611072	0.05083110324938123	0.0902229674049652	-0.07712784710912626	-0.004320835684649492	-0.2195000546916521	0.008247056023246838	0.05370505651275779	0.03701565708648547	0.08103485517273476	0.6093670618559378	-0.01900892690597769	-0.03457393005373079	-0.1229025441103364	0.002788892469784172	1.41679399455205	-0.04978659968346388	0.01895451665658001	-0.01192034617204424	1.096576688550013	1.005403209241666	-0.0743802332251343	0.03227444353005401	0.04083884906403417	0.2578561536173057	0.06834742323174822	-0.07574672971190999	0.5384653811047272	0.239619303823398	-0.008848103196007514	-0.01042453634216433	0.03900869430806032	1.664204319204254	-0.6341245934886737	0.3083628051185702	0.1056163919352615	-0.3496078096354907	-0.4446898560997553	-0.4289424288474901	-0.357075438633686	-0.3040809988033881	-0.2587210688238729	-0.2718010434045288	-0.3375928683457324	0.7092762159838213	0.4724278289217885	0.231190552267459	0.3178089385002529	0.04856112726735578	-0.005860143368968136	0.005042938552252795	0.0420638965675898	0.343325128522964	0.02225855315075199	0.1344151426826022	0.170084370424518	-0.5346924313191705	-0.07320326491398103	-0.07211523366714075	-1.142275681191623	-0.3011976022009867	-0.02619646838872764	0.09989472994746033	0.653821391568255	0.1924182760857832	0.1485438206346742	-0.09979417144030955	-0.05913085649284076	-0.05651626263564809	-0.6966775287686522	-0.3443930707341529	0.2735151694453605	-0.2287560331712031	0.05897176679994221	-0.01898213788909964	0.5268153422054805	0.124172704308587	-0.0428921292384773	-0.1038242316037917	-0.1243213207847782	-0.1197918822132939	-2.158504706386575e-15	-1.194561191118206e-15
0.29	-0.02783614316975942	-0.03030905300059193	0.04235109294236424	0.5972389386837934	0.9385726924179078	0.008991488856301825	0.4243007678992429	-0.02166921674387288	-0.002565293588403089	0.02146965758849202	0.07701711394267204	-0.07498334492904865	0.004611888937102763	0.05586043776607356	-0.07874562500756695	0.9472323278641736	0.1061172505793592	-0.9472323278641736	-0.1061172505793592	-0.1307772788392827	-0.1127569315150615	0.007301206324897233	-0.2448254442417139	-0.06252679174952122	-0.03412781732238484	0.1149896003261487	0.133953753253814	0.6965908591121093	0.6299946321681563	0.1093567623157638	-0.00654523162933256	0.1141454534230741	0.1000865214964393	-0.2285088398044189	0.1623148138281401	-0.6274285645038095	1.240175489374901	-0.06381509345518994	-0.007310376174931973	1.944749251033568	0.5660896883254167	-0.2714942305638637	-1.718062559423636	-0.04056256711424863	1.270288323763891	-0.2326234065396391	0.01142984851827525	0.6323123166414808	-4.384690543224739	-0.9222228155685752	4.384690543224739	0.9222228155685751	1.670847818889739	-0.531198982279816	-0.1751626402145095	-1.320734465457849	0.5136265951881172	0.2900312391049523	1.046216504759552	0.7037002969305418	1.539451541681048	-0.3484731644525413	0.2850794309649723	-0.8816900595227742	-1.121943169066173	0.397186548941454	0.001003280013107456	0.01810314223508367	0.001002765334455679	0.0210911840255016	0.001000667976101508	0.003761229894072968	0.001000904879274163	0.005769005835864802	0.001009657923773818	0.04123379316896488	0.1983809719820473	0.1677619484518864	0.1704656565084254	0.1541461854377384	0.001039663284472155	0.008076291966409029	0.002462504289282392	0.02601186144767922	0.001009643505440322	0.02159984021465105	0.001012931218258676	0.05039319066816283	0.00100427421631764	0.03448211317547021	0.001001183253167246	0.02059253967043655	0.001001421940076515	0.1713662088832351	0.001007616710713354	0.006227431850751117	0.001463691014332122	0.01910881382813212	0.3722959988665738	0.3645253263136664	0.00100309695815082	0.0181678631213385	0.1692762298517418	0.1783374066463496	0.02746508045907237	0.03506863551985134	0.001003674953947989	0.005958603779542502	0.001008534653628987	0.009284790354966873	0.08608754285544355	0.107420437265546	0.06768379622972499	0.05761721469404176	0.1188285780140442	0.09527485386529658	0.001000620057351607	0.01362558778273115	0.001067564004134708	0.01784582999929232	0.01808599442927424	0.03637533867076887	0.001001018441697138	0.004103730319839106	0.001571571734454321	0.0189773024776082	0.2031941349969829	0.2015455556185651	0.006729415805351378	0.0466548754461189	0.001001305112890766	0.004340610785958563	0.001002772214543022	0.008122532247865629	0.001000470204267302	0.01485158035350398	0.5319718443083761	0.5209543550566752	0.114717052496553	0.111626425972035	0.001014121423800761	0.1815509164952541	0.001000527625402317	0.02616259235028716	0.02804235005603306	0.01857626040372647	0.03237374922143379	0.02570993560770576	0.03243547207798193	0.02606224844454245	0.07832714620170259	0.07266263984818891	0.08222407802730605	0.06836982892000142	0.02443661630631138	0.02268127271105487	0.02524648294405139	0.03148311446278459	0.08228529938919248	0.1009532214999234	0.2162937784582182	0.1825365689938432	0.156325559726838	0.1370038564849864	0.007610277326264375	0.01489390070378841	0.01626252502480328	0.04245069093027158	0.05663670916519811	0.07024682868492793	0.001016095411672581	0.04512726204583245	0.001004812718009375	0.03139148746007032	0.001001419995402704	0.005560205105439364	0.001000762041523008	0.03313917185730154	0.001001042133108824	0.01181656899692592	0.001001642876872984	0.02851023479446462	0.001009570539999113	0.02285138260433279	0.0544732259947666	0.06719403395375564	0.03325874428265444	0.03215557937716244	0.001493998289942378	0.02349501000747411	0.01815655836803582	0.02382324815707357	0.04226560492972953	0.04004639447927331	0.09235930339941767	0.135423773953456	0.07804840306720558	0.08788186361088617	0.2341762708517372	0.1877975700764843	0.001004755697220221	0.03070163020849033	0.02759122171650217	0.01822375655333817	0.01971987441188064	0.0329634545812756	0.00179227605626963	0.01551644047044409	0.001570288595474301	0.01941501786761034	0.001022521105721048	0.07859715967239018	0.02795753024830779	0.05230060924880266	0.03862819874317766	0.03742541409231392	0.02516292582219216	0.03221179714735935	0.001000423262906521	0.01363955158824694	0.007198189274880193	0.03935358987709772	0.1706813989836717	0.1348571732776127	0.001007237658173705	0.149730839823569	0.001652233440051919	0.04007137209953443	0.00100385272556259	0.0130314667284906	0.001001305115536025	0.01755434369645976	0.001002490484835208	0.01833575411481445	0.01991582003942758	-0.01103669372898163	-0.01081292702600053	0.02194395805196335	-0.001013093025200511	-0.01489417241534483	-0.005659028944733545	0.004527533405460326	0.00100343190486929	0.001003007687225006	0.001000622041043201	0.001000841068771921	0.001012736809516546	0.2051579444601738	0.1721313852163001	0.00100583016554949	0.001003220194472917	0.001008333441694641	0.001011320224723763	0.001003765252333901	0.00100126660413009	0.001001587435154986	0.001000123905225686	0.001000450583625058	0.363028471476637	0.001003029598822354	0.2005166414727607	0.02292190759835398	0.001003477154374719	0.001008421392540392	0.1198378977433858	0.09014081645794697	0.1161519010584491	0.001000508376451753	0.001050768677698181	0.02105661819732585	0.001000900882667237	0.001027814734644291	0.2173554733090786	0.01192263280826462	0.001001166424194809	0.00100247585410773	0.001000465919730372	0.5893348089169049	0.1017562062697573	0.001012352310095678	0.00100050904054757	0.01962791376176698	0.02264909093971115	0.02280294485143907	0.0681508342545179	0.07170615955411724	0.01814702006809013	0.01895356664730124	0.07044731239458582	0.2209037407772834	0.1558812022875178	0.01423781995733376	0.02681938699143744	0.05980140416064656	0.001016825335390816	0.001005156136046884	0.001001252754295829	0.001000609199263019	0.001001128358929984	0.001002180714105195	0.001027431242945411	0.04307062867003141	0.03247515561585356	0.00100395278140978	0.003996669130896181	0.03532354754608392	0.09314148855607669	0.08109234707815524	0.2435169446183159	0.00100483786936029	0.02680187153034209	0.01925076325738033	0.001005415812419776	0.00113210878684133	0.001021135420818553	0.02253492542670617	0.03678022447153392	0.02083398988522197	0.001000265458579997	0.01359630549193572	0.1710745503708133	0.001007619963839241	0.001004858584853265	0.001004596438558808	0.001001525816400961	0.001002904155545753	0.02155990342089984	-0.009421786026688609	-0.01006395487436977	0.02256073942326146	0.00174219853230704	-0.01340998909140489	-0.006326659601709368	0.004854023164472744	-3.739298039282078	-2.13684977702418	0.08112438329814219	0.08024460317468206	0.01083602257854826	-0.01518221101670804	0.04491971643322047	0.0524242281884431	-0.09842634521819643	-0.001692655823234114	-0.1330892844195879	0.009491681080467841	0.05846216793898346	0.04027309996822089	0.08291340760962626	0.6261217478545935	-0.01016833859392777	-0.08653332049692573	0.05590159928105439	0.02040895783698417	1.489390432213101	-0.300171567211874	0.03068330660958326	0.02202833027352765	1.121863590604258	0.9357574522715402	-0.1780683910764054	0.03933506054419477	0.02882543621398085	0.1945172596530926	-0.005435056881737729	-0.04307277304817349	0.6265365401441253	0.3456388806819102	-0.01490085979454427	-0.008762457279643822	0.04190209799510211	1.870476781533569	-0.6764876390464523	0.3341598088017051	0.1043210671429956	-0.3137385522976527	-0.4091172983525211	-0.3970761771169702	-0.3591339655600699	-0.2989038642934955	-0.2838631814300661	-0.2853152036683755	-0.3126192135531635	0.792754383246363	0.4916779782150897	0.4081992085003481	0.6258479398016131	0.1244293336957548	-0.0125841755048226	-0.002488672305372531	0.0263360109829436	0.3642132935983997	0.02417357214106341	0.1039450387479947	0.01972148957338319	-0.5296598434613213	-0.03727213031230057	-0.07931365492629124	-0.768253970570525	-0.3078381672207478	-0.02371811172123	0.1030498654782292	0.8625270956315003	0.1884702079370639	0.2401338409637659	-0.03192926473299181	-0.01912805229682756	-0.03402795788093304	-0.6747869021037062	-0.2918577618274974	0.2135970119064322	-0.1912164633559404	0.01447048751097529	0.1216628163388845	0.6186523224181595	0.06685926203218631	-0.009145925071913521	-0.1081877510980054	-0.131801631837771	-0.1275764958284087	-2.514483161594062e-15	-1.906117699564459e-15
0.3	-0.02986351554746048	-0.028980516925385	0.03597129919364413	0.6096429576959029	0.9378037531056397	0.008881738033737388	0.4423479093643224	-0.01634806797652033	-0.004817206580928917	0.004262176609319328	0.07675886741496414	-0.0620876591925924	0.001941470846105519	0.05641708897817377	-0.07226165372749993	0.9012280955318991	0.09743828944608042	-0.901228095531899	-0.09743828944608042	-0.1139622242626655	-0.1181816612346861	0.005534715770367973	-0.257697336716645	-0.05729865212695414	-0.03119560476937409	0.12365848215902	0.1413526113126217	0.7119481909241435	0.626515419356085	0.1119818642313712	-0.01552261887938578	0.1035641777479816	0.104310070802349	-0.1769596834009609	0.1035772741377843	-0.6483129507683669	1.240920623943415	-0.08991424595433464	-0.01447477687869961	1.663404793050196	0.4971019101981886	-0.1783690494482895	-1.72353950578552	-0.01161616740722333	1.306097653296825	-0.301157766063153	0.09885244714988896	0.6641564829665958	-4.81031504418677	-0.8123667524883649	4.81031504418677	0.812366752488365	1.692627366415134	-0.5528313162074721	-0.1770980138570844	-1.253652597285167	0.5307878916341011	0.2968647661687495	0.6934216362285281	0.7788128356243128	1.528849694609748	-0.3463116842445617	0.2308459004688984	-0.9083093298515759	-0.9900202439000189	0.4451415835245959	0.001003367686526628	0.01854608095139807	0.001002911617072092	0.02182513079530254	0.001000641361286658	0.003766429786714338	0.001000866313685991	0.00563550232000461	0.001012218681512407	0.04165790040357537	0.2011425596655001	0.1680057490633635	0.1712432113810847	0.1530193451496067	0.001023149688020374	0.00806096745024186	0.001762487066391873	0.02488070761673431	0.001008774727497033	0.02169850041034384	0.001011819785604172	0.05098822467599029	0.001003936995664809	0.03489407358921764	0.001001239331863019	0.02144528763286055	0.001001537776437032	0.1777455532451495	0.001004016488005822	0.00610207645205068	0.001241308985349112	0.01859783342994365	0.3695645208908684	0.3659059223798451	0.001003048491356235	0.018310813630122	0.1846016488527899	0.1935778829594359	0.02375901756232747	0.03118726884757786	0.001003554877631763	0.006229547975211421	0.00100845326662178	0.009392513716263692	0.1046151398263239	0.1188368140302326	0.07978777096153648	0.06651991605953536	0.1167864308878351	0.09294738557036346	0.001000560438633472	0.01405636752563796	0.001045303046343185	0.01811585883428982	0.01980092029045142	0.03811110065803262	0.001000946357756317	0.004285723054097144	0.001303939933106074	0.01862362364172197	0.209994732814325	0.2082182735069384	0.01049741912088176	0.05041611780592075	0.001001222106236056	0.00420347517908398	0.001002590365017628	0.008025400713202865	0.001000468056262019	0.01530242602582908	0.5531461000218887	0.5406719396850543	0.1079288158056821	0.104701554738445	0.001012913372789321	0.1849930721732665	0.001000516797759111	0.02726981122421361	0.02298526285407349	0.01561095040981192	0.02657289284482709	0.02179456859505687	0.02667408085357204	0.02224595148201481	0.07255497608486693	0.06898058728441117	0.07633673947277755	0.06535011986318479	0.02029284662446562	0.01962228040917663	0.02127688708199724	0.02843619522450833	0.07591650967779034	0.09787107629353649	0.2185154342702769	0.1905814512281408	0.1560993416770916	0.1418419758519171	0.01248674580091584	0.01949300816395262	0.02405009405184898	0.0497742613114801	0.05865536525018605	0.07176517048072416	0.001016590551863382	0.04500420066347505	0.00100507573708187	0.0313596399636367	0.001001378801419252	0.005880825880438179	0.001000726192924897	0.03689957053764367	0.001001098718354555	0.01202342668402451	0.001002051442197009	0.02954316795327334	0.001025016623970125	0.02345937433486981	0.04786080967267951	0.06182106834149469	0.03294329493651435	0.03198410292280012	0.001258716422258124	0.0229280484352346	0.01068262161604499	0.01752590842674468	0.03798076629397836	0.03686298619502218	0.09322005499019866	0.1353544550639824	0.07977689992264451	0.08880989344164231	0.2395145343435867	0.1970740951923837	0.001004841121285321	0.03254733037561488	0.02752016871052858	0.0210330916051088	0.01963852303723473	0.03287017854023421	0.001414457785800717	0.01551587997121287	0.001340821893740133	0.01912367969690228	0.001021920897597565	0.07202518037220793	0.02474148971179643	0.04954249593617483	0.03740476746119666	0.03919120758205873	0.02254068369549836	0.0303196565054464	0.001000365624151045	0.01380291426920765	0.01212864418594103	0.04128633691572791	0.1705089064102044	0.1410665139733522	0.001007489558761468	0.1502420592600933	0.001341367887753067	0.04015770215079473	0.001004355088592147	0.01194448730386836	0.001001452134922051	0.01621996971902383	0.001002765436789549	0.01704803405260713	0.02198959294093281	-0.009317965939597078	-0.01004304809251788	0.02257282303567948	0.002388245890200548	-0.01333975314708984	-0.006292734635939891	0.004602914693851479	0.001003484491550329	0.001003114415117946	0.001000605779014902	0.001000812789895377	0.001016599792688958	0.2064909504255888	0.1728286562984574	0.001004877054048	0.001002814819098097	0.001007477956050919	0.001010114397042494	0.001003433984118428	0.001001323899710482	0.00100171722647736	0.001000116484138278	0.001000405105485538	0.3644385693079238	0.001002972061612889	0.2175647976038905	0.01684868147469369	0.001003387598749038	0.001008325026821746	0.1390684063536154	0.100428298242659	0.1118857462123714	0.001000487004215276	0.001000091408810638	0.02228652685033559	0.001000845093410268	0.001004071878182318	0.225452072869668	0.01666281726920121	0.001001107865283694	0.001002334747891974	0.001000465596698652	0.6151572711081352	0.0951054845740069	0.001011072629189559	0.001000502248513757	0.01520085580513364	0.01754852684533877	0.01768841564451699	0.06225524634722489	0.06579808873508904	0.013549287606496	0.01499177340646631	0.06488256374229533	0.2237044462312947	0.1556236857855333	0.02057890060309787	0.03751674969150824	0.06232928989546371	0.001017341577842938	0.0010055063079342	0.001001392377595785	0.001000743221838953	0.001001182534880138	0.001002717138907348	0.001051950854494462	0.03688426376799703	0.03263399731693979	0.001003766806961873	0.001033277086209994	0.03083416950723186	0.09541996567449552	0.08289995396195921	0.2539218400382586	0.001005001930344113	0.02790608989772718	0.01976063230414441	0.001004671672573901	0.001063587484536813	0.001021368134681652	0.01982520948492712	0.03528076993939161	0.01850570826526047	0.001000330210707787	0.02051425092503676	0.1695405344376312	0.001007863799247414	0.001004298199229866	0.001005114785792419	0.001001672284795324	0.001003176499847644	0.02427821060244868	-0.007547328106659731	-0.009262715768100845	0.02320772982560016	0.00611260848455204	-0.01175021590665341	-0.006909477844263271	0.00455274174693896	-3.593451939607345	-1.954231697723731	-0.02972895644458657	0.05870047277458996	-0.02022774190668563	-0.009048130045035107	0.04008041066325099	-0.00732202486602715	-0.1283850862242926	-0.001833801699870782	-0.1024340752937638	0.01014116844216747	0.06000970447876814	0.04183667076752776	0.08820502984090599	0.6511212626632933	-0.01761773931901465	0.008903231219100726	0.2173199882111354	0.002211568062827087	1.558048422510188	-0.4612108137433288	0.01972421971652501	-0.01177579096079628	1.164264016267967	0.8405170459323382	-0.2885590117067289	0.04690593013293544	0.02685399226984404	0.1569264922218175	0.06604383187906322	-0.03111582966818938	0.7066869051999392	0.3975998180260774	-0.01084079061782933	-0.01137654394006244	0.04896134342747441	2.072298324198038	-0.7064137922850079	0.353134229663973	0.1199421007006084	-0.2796142767903466	-0.3740383768916498	-0.366377873388987	-0.3804933581372854	-0.3073001905270795	-0.3317212759274784	-0.3291164999978095	-0.3070426815169341	0.8042199662340085	0.4689494487035824	0.4969051672923563	0.8198619755075193	0.1750273225313655	-0.01057207963185152	-0.002652935745022275	0.04322414774052388	0.3884194392292656	0.01541984010808414	0.1084749246538236	0.1483805060963764	-0.5489944836683507	0.003840406469931505	-0.02359197618884462	-0.5106103186044185	-0.3317164411072637	0.01607315160256241	0.07782632060579867	0.9770869531191042	0.1798993626277491	0.3197350310098624	0.008741739434795996	0.01864419256086506	-0.02677968087358149	-0.6369514944315432	-0.2638533902535093	0.1367382523775375	-0.1939186193238439	0.02784861677299852	0.2654023555511987	0.6057611195495268	0.04055238637604865	0.02677426656983912	-0.1085395064732872	-0.1342314078011441	-0.1288887980469589	-1.530243232916805e-15	-1.127858570763449e-15
0.31	-0.03140589329230654	-0.02818431076484217	0.02936424067838734	0.6220624949048915	0.9367751892364669	0.008707343676483067	0.4575711862009342	-0.01170772627112188	-0.006184868128087815	-0.01295890212491711	0.0767132741586983	-0.0489238950131219	-0.001372313712522498	0.05775641995287004	-0.06544268804093184	0.8510570970392852	0.08992154912963969	-0.8510570970392853	-0.08992154912963968	-0.09690538988846206	-0.1237836019426742	0.003781869068223295	-0.2698316666069499	-0.05193506337308353	-0.02816503255660903	0.1293821367592835	0.1495965570316421	0.7270814561889426	0.6229185222824162	0.1139033817570871	-0.02453759791715452	0.09439418959989895	0.1089834739397538	-0.1339903024956019	0.05780193862547805	-0.6727366874115376	1.243260099619858	-0.1157801656161684	-0.02017940194462349	1.38349304020686	0.4316608374686067	-0.09594573544175536	-1.71758730507434	-0.0001660850801031567	1.321351760525322	-0.3583301139901833	0.1653284948361731	0.6989724824785215	-5.223279748510746	-0.6889331109251382	5.223279748510746	0.6889331109251381	1.719034794941894	-0.5660766895204999	-0.1723514121782823	-1.17166837077848	0.5405141363738125	0.3095695428285224	0.4629980427751427	0.872932047024252	1.495606312841704	-0.3760099234970293	0.1594140641630193	-0.8867244359448195	-0.8434005046933278	0.4863866234927391	0.001003358850822583	0.01898534156225815	0.001002939045447735	0.02257179904501873	0.001000613288589874	0.003775157005493422	0.001000830604027211	0.005502672372465359	0.001031499206210124	0.04203447389573377	0.2026961819886027	0.1675496162409311	0.1716986173950844	0.1514904166205968	0.001013996714031793	0.008052022079903671	0.001390489624795392	0.02398898280880639	0.001007932002105076	0.02180547160845794	0.001010917167868584	0.05159429645320237	0.001003661514906812	0.03532070515347845	0.001001301360881526	0.02233952010224802	0.00100164375714516	0.1843810217756308	0.001002105217545569	0.00598317354014139	0.001123299439551412	0.01822830561733537	0.3707539824473293	0.3697122557106779	0.001002976322227533	0.01844764208753222	0.1996185302065034	0.2089862459257106	0.01847169507804666	0.02602541697399776	0.001003457905631287	0.006505640244510091	0.001008290077163371	0.009497231032486946	0.1208942957475591	0.130285085997945	0.09000369260774084	0.07451362833156802	0.1130455784769857	0.08949748036779602	0.001000522501573622	0.01454030387467247	0.002000442179838191	0.01930630347090764	0.02070367082021876	0.03904005234802983	0.00100088732995449	0.004478015234966506	0.00115709072069624	0.01837570177130783	0.2176262559203272	0.2156644375350114	0.01468716547293957	0.05450605851418387	0.001001146849777258	0.004068905267065054	0.001002422062378539	0.007925371373728061	0.001000462449577461	0.01581548911824088	0.5763240927281689	0.5622052553670144	0.1010364236971318	0.09744199656362057	0.001012153278730876	0.1885714892838329	0.001000510637782656	0.02844065052426406	0.01831781017911368	0.01294461516499052	0.0212039890433959	0.0181941033524358	0.0213238351186481	0.01871632082798686	0.06692754660150575	0.06527453803359456	0.07077178534312772	0.06238747626997681	0.01644918464844301	0.01674148751684014	0.01725890208821549	0.02511712184578898	0.06931161438697622	0.09422570334415033	0.2223382195961238	0.1982930398109926	0.1579057914938764	0.1463852520416165	0.01893836055637612	0.02560314559647417	0.0336122908583139	0.05879645330917787	0.06042625512647255	0.07353382560849182	0.001017133893417739	0.04490106323314223	0.001005309487827212	0.0313306754404693	0.001001367793297739	0.006195826390781351	0.00100073760891971	0.0410738618835761	0.001001155512624894	0.01219422860565187	0.001002597809202211	0.03043922957670498	0.004096465310626168	0.02721936759812813	0.04146751530786903	0.05639399433313858	0.03266710735048926	0.03194165292953194	0.001133935324446272	0.02249329759938444	0.006019802600185999	0.01353359172852077	0.03355242285078957	0.03352774108133865	0.09301587733284311	0.13497520492304	0.07988101831424806	0.08908075805088489	0.2468927533727379	0.2063469362282244	0.001004961711943169	0.03427940469484016	0.02726560510943126	0.0240409580364575	0.02012153344738568	0.03332073327567146	0.001213683639226774	0.01567653059652742	0.001200589505180997	0.01891245982059513	0.001021670175025674	0.06582043523440616	0.02163820016079992	0.04689366470499751	0.03584304905891939	0.04019210603171408	0.02011618539309658	0.02856202580714566	0.001000352294723707	0.01393438818553586	0.01713220789130431	0.04377452849942449	0.1722260622785967	0.1468565244824441	0.00100771542315222	0.1505467178350346	0.001176200809997948	0.04042481217725423	0.001004943699240543	0.01085513042446008	0.001001626299657446	0.01486390745114719	0.001003089300188742	0.0157426020014593	0.02494462453293292	-0.007286087459547497	-0.009214365113283645	0.02349991215230423	0.006635487627853857	-0.01161585068205635	-0.006795749974354062	0.00472646265357139	0.001003235573505061	0.001002843362960116	0.001000565710276143	0.001000777072355531	0.001081149420148034	0.2043350029709203	0.1720906626868721	0.001004127179250033	0.001002210537880726	0.001006697108407496	0.001009862238867577	0.001003324776757232	0.001001401458898059	0.00100178520229558	0.001000115963656701	0.001000401195899152	0.3811461598025452	0.001002841277655803	0.2311322892420114	0.008928014594457434	0.001003331090655422	0.001007946985212414	0.1486897735142317	0.1065445011957936	0.1039499386542516	0.00100047965224385	0.004685750613809133	0.02121505629625658	0.001000809663777289	0.001004181909039471	0.2356943196967183	0.02141162248375998	0.001001035254143123	0.001002172599666034	0.001000449015549101	0.6460674016218556	0.08801880034636669	0.001011607273378101	0.001000505901516565	0.01133535203417326	0.01310951378761095	0.0132471741466207	0.05741127801436403	0.06152533852087113	0.01104298418501327	0.01093499687175272	0.05711072981091476	0.2337861195111589	0.1652475748164503	0.03063442535787899	0.0505734491747559	0.06292459519905401	0.001018002082980928	0.001005592041157546	0.001001325844600345	0.001000754791847142	0.001001241760446656	0.001003546509515266	0.01261199103838024	0.03110833703895446	0.03210156015760477	0.001004160096801307	0.001023829549565544	0.02625982771398429	0.09040646841023554	0.07752489474372629	0.2659356689700839	0.001005159361078687	0.02618156521960013	0.02142279452883977	0.001004331043888434	0.001046815170952474	0.001021444011420696	0.01672132788143925	0.03292400288045737	0.01647135022194485	0.001000345371714195	0.0243607844496019	0.1798056153286099	0.001008023816839321	0.001004010678463833	0.001005929776075755	0.001001921991243674	0.001003637719658164	0.02843278726931833	-0.005045216461821695	-0.008347001610189234	0.02466074713028747	0.0113010326801527	-0.009784456037345056	-0.007207783016841332	0.004988987338600954	-3.469334228993557	-1.839639574647826	0.08117413452255597	0.08329471345030681	0.01165631046326565	-0.01547741946356741	0.03519862057645171	-0.08578385757501435	-0.1790992645361703	-0.0003609235689344858	-0.079187649922436	0.01107643954290664	0.06066854489311008	0.04321250020202923	0.09103767289051745	0.677008985851472	-0.008821563802677002	-0.05838542401715048	0.5569240793659852	0.01942488558201058	1.512862000473744	-0.5687859654455065	0.03157947596508118	0.02170477777870379	1.120204541637805	0.7594373920464219	-0.4025164666972412	0.04964657060790367	0.1979588232212376	0.03695939671515036	-0.004549623897682231	-0.01999574024253255	0.7814814870240382	0.4184196027269624	-0.01475250118131733	-0.009296729639930012	0.05418218738236925	2.229454347661647	-0.7450902240068952	0.3606304338360849	0.1164208291982256	-0.253897824494874	-0.3462433818643382	-0.3398053616000219	-0.3634816039912027	-0.28558922378915	-0.2546445385250292	-0.3381493538111827	-0.4215560243529608	0.7489712936329571	0.4579818452394421	0.7078010266439478	0.9795718093015534	0.1734414993887284	-0.01001765496983983	-0.00317537501322371	0.03185092750490544	0.4503109220411	0.01708581016703578	0.07646944396522147	0.5930925427188027	-0.5393335104405516	-0.01002411465690534	-0.05188489073483151	-0.2949667368155309	-0.3376764063853509	-0.09169429894092143	-0.03244916965656062	0.9043765964546735	0.1662500045669116	0.2795270607186438	0.07723347978281864	0.01672422426459851	-0.01685789130030438	-0.6040216531662072	-0.2661169541810917	0.06356014815500498	-0.1626731719910257	0.004219330004906213	0.2352740933191176	0.5719487643999085	0.02200870208532358	0.02930065614877415	-0.1094405316242807	-0.1370065996524046	-0.131943092991523	-1.38148828566991e-15	-2.986540864676835e-16
0.32	-0.03259281033591949	-0.02778171853978184	0.02252380674284252	0.6345136253236113	0.9354885170385975	0.00848264384739582	0.4700626194871529	-0.007700963095406228	-0.006751770798928897	-0.030027790772419	0.07670227368867906	-0.03576669242352435	-0.005159750800261227	0.0596499538158338	-0.05829548751529885	0.7967745986781887	0.08370059122507052	-0.7967745986781886	-0.08370059122507051	-0.07957562263348401	-0.1294735923077134	0.002110085814675094	-0.2810998039322729	-0.04651668385477653	-0.02499781658389284	0.1331522181935418	0.1588703670299964	0.7418163762708154	0.6189363770260057	0.1152892747044063	-0.03309786676313442	0.08670770527458027	0.1139747548629319	-0.1058675431543393	0.02485448704128549	-0.694988034825973	1.247239265889642	-0.1415359116936318	-0.0245358712452839	1.117036082971554	0.3703862042616275	-0.01821727418472787	-1.693101488438611	-0.004697610157910715	1.304785335322235	-0.3958882718861617	0.2096930248034292	0.729803450779556	-5.632615017883354	-0.5532102701140461	5.632615017883353	0.553210270114046	1.747213942570055	-0.5704412476177046	-0.1608853241377469	-1.080414084288891	0.5417460445213746	0.3241935181590079	0.3027070030274627	0.9847856914911023	1.449180658024535	-0.4233613207928972	0.1237209847895543	-0.8173672914938079	-0.6933194793472305	0.5087171406792266	0.001003229913256191	0.0194414247599683	0.001002817157980726	0.02334425578994187	0.001000579214806629	0.003793218491994984	0.001000794890423405	0.005366762730718217	0.001073422572689492	0.04236115947126501	0.2028621206144583	0.1662524855527727	0.1716926306891224	0.1494033869597139	0.001009047192792957	0.00804563595483989	0.001203923724363668	0.02323141934567334	0.001007120229599857	0.02191649656844787	0.001010339938182447	0.05219087345244171	0.001003469212692637	0.03575278075560617	0.001001371158932239	0.0232739652677495	0.001001730725720701	0.1913064638105492	0.001001149801497981	0.005872470761200484	0.001064286690512576	0.01791859234407276	0.37698065404353	0.377303951995376	0.001002874830835878	0.0185847265850232	0.2138602083051058	0.2236198795634911	0.01184716900050191	0.01985902144921144	0.001003381175790077	0.006782842330950509	0.001008019408275901	0.009606319743303216	0.1341098165326898	0.1411371881502548	0.09831761540077763	0.08173290357190839	0.1075310057951363	0.08487516747860567	0.001000499864869555	0.01504460355647479	0.004313252106088121	0.02180951306206504	0.02065341601723286	0.03901219961108622	0.001000840107251556	0.004655446012293738	0.001083702115820932	0.01819316492047681	0.226154996359666	0.2238266149796068	0.01911539477344813	0.05874513544246762	0.0010010729166409	0.003934838967550814	0.001002256838452507	0.007826118006703877	0.001000451352855867	0.01639668802002614	0.6016331937835733	0.5851628173476415	0.09399280815741722	0.08980790263176686	0.001012040868933975	0.1921673056777239	0.001000509386802908	0.029642129205953	0.01400034722548223	0.01052809287349565	0.01623270606683548	0.01486592675313465	0.01636137320905831	0.01544470216634591	0.06160064720388211	0.06165565296528368	0.06573334028994193	0.05963112147390913	0.01323040826671852	0.01432524491897137	0.01319196457992211	0.02160418458698221	0.06211546030453521	0.08944947348662403	0.2284295252862327	0.2057783479667319	0.1627678333822946	0.1513671338767683	0.02704050569186879	0.03330260284547165	0.04464203746703953	0.06926560520290159	0.06166362001445029	0.07512875639583003	0.001017735844180265	0.04480460259337574	0.00100546919259599	0.0312954243408769	0.00100132900859791	0.006759343894072189	0.001000749101960278	0.0459832308201433	0.001001213523156456	0.01233204820635775	0.001003285749031439	0.03118719771123214	0.0113344525972061	0.03511071311251618	0.03529248740015965	0.05097613428393009	0.03226984371288063	0.03182974643899534	0.001071732477297629	0.02211981662546509	0.003628633983461174	0.01148429937493075	0.02902024712104788	0.03006258157219715	0.09074839170873684	0.1335251467021664	0.07758773069943391	0.08798499463052552	0.255871043344522	0.2156995339695897	0.001005100731860376	0.03586702053394528	0.02631002493603062	0.02657740892865703	0.02117236624690338	0.03433213357849397	0.001113072026498823	0.01591513029175596	0.001122063267921853	0.01875864993288011	0.001021582828721137	0.05994426490813583	0.01851697791351747	0.04421607488857036	0.0339032358700703	0.04046478475718834	0.0178696626129701	0.02696488003253142	0.001000353217796388	0.01400276413955105	0.02153142282872998	0.0460525814247302	0.177229540660288	0.1528996449039716	0.001007908347691361	0.1507148207712617	0.001093444222832305	0.04079677362230452	0.001005645555789313	0.009753503427064523	0.001001838254398086	0.01347932664841139	0.001003481876302858	0.01441426257659842	0.0286993528415127	-0.004940720202976659	-0.008327661348264509	0.02477762006097068	0.01151018433747207	-0.009730709947505793	-0.007162291868877496	0.005058475701252694	0.001002986655459795	0.001002572310802286	0.001000525641537383	0.001000741354815686	0.00114569904760711	0.2021790555162518	0.1713526690752869	0.001003377304452066	0.001001606256663356	0.001005916260764072	0.001009610080692659	0.001003215569396036	0.001001479018085635	0.0010018531781138	0.001000115443175125	0.001000397286312765	0.3978537502971664	0.001002710493698718	0.2446997808801324	0.001007347714221183	0.001003274582561806	0.001007568943603083	0.1583111406748478	0.1126607041489281	0.0960141310961317	0.001000472300272425	0.008371409818807629	0.02014358574217757	0.00100077423414431	0.00100429193989669	0.2459365665237685	0.02616042769831876	0.001000962643002553	0.001002010451440094	0.00100043243439955	0.6769775321355762	0.08093211611872646	0.001012141917566644	0.001000509554519372	0.007469848263212878	0.008670500729883131	0.008805932648724403	0.05256730968150316	0.05725258830665322	0.008536680763530544	0.006878220337039141	0.04933889587953418	0.2438677927910232	0.1748714638473673	0.04068995011266011	0.06363014865800355	0.06351990050264431	0.001018662588118918	0.001005677774380892	0.001001259311604905	0.001000766361855331	0.001001300986013171	0.001004375880123183	0.02417203122226602	0.02533241030991188	0.03156912299826974	0.00100455338664074	0.001014382012921095	0.02168548592073671	0.08539297114597554	0.07214983552549339	0.2779494979019093	0.001005316791813261	0.02445704054147308	0.02308495675353513	0.001003990415202968	0.001030042857368192	0.001021519888159741	0.01361744627795137	0.03056723582152313	0.01443699217862924	0.001000360532720605	0.02820731797416705	0.1900706962195887	0.001008183834431228	0.0010037231576978	0.001006744766359091	0.001002171697692023	0.001004098939468685	0.03258736393618798	-0.00254310481698366	-0.007431287452277622	0.02611376443497477	0.01648945687575335	-0.007818696168035245	-0.007506088189419393	0.005425232930262949	-3.364292001068536	-1.662879055010189	-0.02636443907456915	0.06385817181598026	-0.01836088836218311	-0.009664068886613109	0.03010282733783294	-0.1755215980111577	-0.240005312598886	-0.001321952644981624	-0.07560180633478376	0.01095192081741657	0.05811074888421934	0.04292547834091374	0.09624756906370856	0.7091159635507464	-0.0159777127253362	0.02086613908823645	0.9743925789841981	0.002262776078989228	1.403102556811374	-0.66211954398457	0.01994618314487676	-0.01090151204216169	1.045030053187475	0.685629639593878	-0.5230405490316399	0.0509785966864993	0.2894069831777725	-0.03443439316633838	0.06307155117064386	-0.0180388257352246	0.8498895885044342	0.4274270620302118	-0.01074006811688843	-0.01122134944993208	0.06258850530216542	2.357147583931482	-0.7813209436908596	0.3566140863289005	0.1260699770283069	-0.2296516861250376	-0.3195806482276598	-0.3147754749115964	-0.3630605216361504	-0.2660424310990173	-0.2388112170339815	-0.3678892760152945	-0.5332140631449583	0.7589638808115003	0.5566705777940322	0.8147691305875562	1.109253954712712	0.1402824544454733	-0.009236721518585149	-0.003910251030022438	0.09292754633005712	0.5354349573562197	0.008823375923745071	0.07885622687292936	0.9746509563223218	-0.5471516918388178	-0.01005089298374382	-0.01133800380268178	-0.1220054496776371	-0.3576993201988391	-0.1980884643836731	-0.1954992853145938	0.9930382942240041	0.1510076666037252	0.2254519231800309	0.1209108529118554	0.03423400654366683	-0.01529768313185005	-0.5712365321252534	-0.2696051073034603	-0.008905692458679752	-0.1618216345865466	0.01522902431039547	0.2233746238730156	0.6563831020366561	0.01324125863318805	0.0477445502880018	-0.1109935300707407	-0.1399351147729693	-0.1334702727895621	-2.551920151207814e-15	6.109904328197944e-16
0.33	-0.03358312510467578	-0.02767186971796654	0.01551099713918674	0.6470133107282744	0.9339448721577548	0.008219478136551626	0.4799945440162652	-0.00430527788470727	-0.006508152205965079	-0.04675607964957074	0.07660279675672757	-0.0229778082828618	-0.009206412195974147	0.06190321295231072	-0.05090295035618731	0.7384475125804667	0.07887639946366017	-0.7384475125804667	-0.07887639946366017	-0.06196602796808343	-0.135165204127346	0.0005852314312602541	-0.2914280909505339	-0.04112886653193418	-0.02168482941079256	0.1353514042543474	0.1692990389252646	0.7560569216968952	0.6144403594292261	0.116739035543637	-0.0407547462825831	0.08035002095367015	0.1191402672993708	-0.09787018847607548	-0.001801402205389808	-0.7051216813840907	1.253071475197178	-0.167352494152936	-0.02798772345443723	0.8765151490623492	0.3089928707722162	0.06887142652285763	-1.646193141630737	-0.01617005472798108	1.245450012481467	-0.4058979469783	0.2385095045095993	0.7453385470958763	-6.029214218295594	-0.4101752736685178	6.029214218295593	0.4101752736685177	1.77310453561429	-0.5665264489005727	-0.1433650406002657	-0.9869184079548647	0.5342903761928616	0.3378784685305357	0.1290360549020638	1.102155713644746	1.400217617470183	-0.4731560677064109	0.1762838985591723	-0.7062713722860435	-0.5805045718852668	0.5219533151122082	0.001003028929265303	0.01989323047231801	0.001002616576557793	0.02412461191397278	0.00100054133997742	0.003812830702672021	0.00100075672263911	0.005237294564385581	0.001134579284997659	0.04263021458022346	0.2007153828727448	0.163921305590264	0.1704388423711711	0.1465738472643005	0.001006157539027356	0.008036434931590097	0.001104734480828709	0.02254356212859252	0.00100636670940392	0.0220293773030019	0.00100983150915205	0.0527569353698908	0.001003307455343825	0.03617995829188882	0.001001409464299015	0.02424710233830887	0.001001874928707127	0.198536599953078	0.001000644558939271	0.00576880954037562	0.001032989213954167	0.01766565258910133	0.3882351860108219	0.3892254691641295	0.001002752393083739	0.0187148401540006	0.2275894287737708	0.2375043134712691	0.006620146898083805	0.01495028890618207	0.00100331701903722	0.00704079596277636	0.001007680023254177	0.009709628227369406	0.1441857786566889	0.1511351068642846	0.1044300420440081	0.08816302187735911	0.1005132186146985	0.07923255361135585	0.00100048737461081	0.01553589498597887	0.008170773319202759	0.02567817453123673	0.01968560980139187	0.03809029090016432	0.001000801860107769	0.004814824929782193	0.001044626747134807	0.018044536562329	0.2349317711302242	0.23249573097471	0.0237658605289801	0.06310772180154542	0.001000997356529956	0.00381044639830725	0.001002091692534136	0.007728560502903229	0.0010004551255526	0.01704973401403561	0.6282021628381698	0.6092124718363823	0.08541650839284587	0.08141172537664558	0.001012039736461159	0.1956597277613934	0.001000511438868019	0.03083514450000292	0.01011920706130568	0.008382578236028358	0.01163084461876516	0.0117793418535094	0.01177152728741332	0.01240974961683994	0.05621370525404985	0.05783605797200659	0.06057462652701977	0.05668420172304737	0.01063116463889977	0.01236878580109995	0.009393800984289257	0.01823131770609173	0.05385280176478226	0.08288912129204976	0.2365324476271999	0.2140848411041471	0.1690916977469383	0.1576284624408827	0.0371041604887468	0.04281740353235218	0.05552261492885886	0.0799751615472222	0.0627793370223667	0.07643233863999799	0.001018389527836287	0.04467049102510477	0.001005577085571813	0.03121650976947994	0.001001261320720935	0.007463849992475726	0.001000747379966505	0.05173973400377197	0.001001287796451459	0.0124405182684325	0.001003722925479238	0.03178870955668778	0.02077135092160111	0.04491211613484697	0.02910108337929711	0.04533448424319558	0.03144065026137056	0.03141398725073317	0.001331811344857419	0.02207248084686735	0.002351725786657509	0.01044150285651736	0.0246372150300069	0.02665026204213834	0.08792600964007127	0.1318164104761422	0.07531514224187284	0.08597713042936618	0.2648083075118632	0.2265190896135982	0.001005306064409499	0.03729526751833943	0.02403610212543089	0.02777292666805577	0.02241325318877506	0.0355588076881771	0.001059640770940179	0.01619809643662724	0.001073298013783758	0.01863647601227283	0.001021425998644447	0.05433906694045736	0.01526060994818235	0.04138609599424471	0.02962086597367664	0.03828920188714217	0.01505760454561336	0.02474669759361258	0.001000356081292225	0.01400828088203841	0.02511078394548382	0.04799053571819936	0.1842693892854593	0.1601786704528018	0.001008063754228763	0.1506484906230761	0.001049505290674468	0.04124536919305561	0.00100626314053839	0.008637030640460419	0.001002042648484956	0.01206378896480526	0.001003815730059965	0.01306114970325342	0.03250222128839701	-0.002542842196192933	-0.007371695409661061	0.02637277230606559	0.01588449490015906	-0.008017434609225911	-0.007411276303234209	0.005645549526557429	0.001002678571131919	0.001002268677781236	0.001000481858703828	0.001000696398765439	0.001242709422941512	0.1925231006638152	0.1658225410182206	0.001002958220460257	0.001001316139739361	0.001005300162782272	0.001009042049604238	0.001003074434050433	0.001001424206913935	0.001002170369141507	0.001000121583047176	0.001000425938504244	0.424881958577208	0.001002552619436237	0.2578513874423594	0.001004673289724227	0.001003229667378871	0.001007121976443621	0.1604942637381288	0.113236648929169	0.08594641256878237	0.001000476133005029	0.01556362343324771	0.01730224798403229	0.001000751755142991	0.001003664712517698	0.2546772045100939	0.03134855433976123	0.001000881564027755	0.001001843156225239	0.001000481572045379	0.7066631484348878	0.06752272032679012	0.001011951106857022	0.001000516975515266	0.004596444174996067	0.004868295388493112	0.005033252005989331	0.04678381550912947	0.05125226647050062	0.007206419711226237	0.003944576442171989	0.0385143700333187	0.2573527346965431	0.183041124615319	0.05563383874648936	0.07324439630334001	0.06476861531467261	0.001019414406950804	0.001005699177595454	0.001001132981308077	0.001000728011524278	0.001001419327920816	0.001004010365196537	0.03704797598433835	0.01902970510414839	0.02955377685625855	0.002108749485912346	0.001010929832480105	0.01791263669918795	0.08295980330687776	0.07247530026581508	0.2844844231907742	0.001005691470856568	0.01891263314603522	0.02441196902069242	0.001004041185239361	0.001016174906376484	0.001021045240959514	0.01002562474240356	0.01964032427274035	0.009868269480395256	0.001000357816238142	0.02992183367864117	0.2009406271014837	0.001008260724909072	0.001003803692816478	0.001007042145696373	0.001002326137162491	0.001004217504055205	0.03623697561705492	-0.0001447540927335868	-0.006368055836914562	0.02817513084803495	0.01977483588236304	-0.006463150023881085	-0.007584411228609706	0.006408876628889133	-3.274087750892855	-1.410892650513133	0.08103209297390063	0.08515565324682126	0.01226002048354811	-0.01442393328350338	0.02370937613430128	-0.2959087936337808	-0.3304342072047488	-0.0009927394879850171	-0.06324661972456042	0.01144373725107281	0.05455502070862103	0.04221929500944525	0.09862456457717202	0.7371092275164454	-0.007252756153791928	-0.04803119638293833	1.410253792981884	0.0182559482797097	1.366847897157593	-0.3447324978968208	0.02806388302218294	0.02089714518040667	0.9515937024860067	0.5987103683606555	-0.606641083306746	0.0469817548279822	0.4706990281222592	-0.1433661422434055	-0.008614954052194921	-0.01245932462390984	0.8762444759610527	0.4433518595344882	-0.01300819572253846	-0.008857649456143953	0.06851287960873832	2.441291129301683	-0.9066945174338467	0.339639980243554	0.1143391762356759	-0.20002469192477	-0.2976525866953773	-0.2922241716750828	-0.4017437950975616	-0.325113006987385	-0.1622463748558478	-0.3119713529573299	-0.7740067194207941	0.9197863171866565	0.6983986621591762	1.066392072087944	1.040132374760202	0.1232850171737252	-0.01749988181291595	-0.01174817212503586	0.05969236663663977	0.6174845894212272	0.01135887022242464	0.0471865425556	1.007380801302011	-0.5811624878991228	-0.06999693566649254	0.009624749749698342	-0.08080371314634546	-0.3291235856628281	-0.1447137568954602	-0.190478963074879	1.168911190142083	0.1351818690053696	0.01239746739197882	0.1250949984553585	0.02657139749719056	-0.009887883616894931	-0.5499404162513425	-0.294960944946092	-0.4228305554538735	-0.2775614124661548	-0.01022134887600485	0.1626357616670449	0.8089068914028358	-0.02824397990450902	0.04542156048534562	-0.1121496273260173	-0.1429184643539778	-0.1366825223881742	-1.956320037339872e-15	9.60650460453064e-16
0.34	-0.03466370966302411	-0.02779608017443291	0.008470417205582481	0.6595825280306385	0.9321382785619781	0.00792508032768968	0.4877362489926287	-0.001516265022080877	-0.005335733593563702	-0.06282439069781379	0.07635942702420748	-0.01100852178047086	-0.01312678853427381	0.06437115794637895	-0.04345602525232201	0.6762620739795854	0.07552614192169019	-0.6762620739795854	-0.07552614192169019	-0.04414554101912228	-0.1407770279375459	-0.0007428047584234033	-0.3008716738631951	-0.03586141720800597	-0.01825075617189448	0.135571056206951	0.1809376218245358	0.7698465124257976	0.6095269782890026	0.1190160069856413	-0.04706854940665828	0.07505187009586535	0.1243651805352469	-0.1239215010727431	-0.02195736861504895	-0.7005421008156703	1.261145645429832	-0.1941256546804225	-0.03078229084883395	0.6789921724218005	0.2490517346471119	0.1675427297027823	-1.561105922656873	-0.03347617027163472	1.140865807667913	-0.3706312604043763	0.2526301963217301	0.7406810397302869	-6.404285518515219	-0.2584234262259668	6.404285518515219	0.2584234262259667	1.789392399282094	-0.5544836457311672	-0.1215216853914376	-0.9034732631689362	0.5176724447385408	0.3484107313186912	-0.09319981861295042	1.226767892291722	1.358989718589069	-0.5068340294818066	0.2891631053442972	-0.5487520124191098	-0.4814127867261699	0.5205973005666724	0.001002774367909111	0.02034819684803413	0.001002364443123217	0.02490622086001068	0.001000500509633833	0.003837952701385167	0.001000715158986099	0.005114396686976367	0.001213658203208573	0.04283537062756002	0.1957445412117219	0.1602304216972331	0.1675248822855039	0.1427040712011999	0.00100450377440531	0.008016291415420075	0.001054994442110152	0.02194094729831856	0.001005681933598625	0.0221417615366232	0.001009293263881493	0.0532710415886746	0.001003156014160319	0.03659135197767175	0.001001401187684478	0.0252513509498731	0.001002105669615486	0.206052607612107	0.001000395137778853	0.005677451143841806	0.00101736026212839	0.0174264262904057	0.4044702855117492	0.4055158866193211	0.001002612228067672	0.01883976576188181	0.2409276594190407	0.2508181109549103	0.003936121169988605	0.01246226082576468	0.001003262487925488	0.007272506787431978	0.001007286820176782	0.009810941373411793	0.1509993543305256	0.1601098624573256	0.1081663116631357	0.09367343787640929	0.0921220232147261	0.07271916863470235	0.00100048305001825	0.01597827996530774	0.01363459709575591	0.03095096797382424	0.01780933659960686	0.03627650090171091	0.001000771501056869	0.004934763203665072	0.001024781199022059	0.01792852885357045	0.2436225219905108	0.241197721807725	0.02863363367315893	0.06757740562814074	0.001000919035568284	0.003697280053285785	0.001001925471368385	0.007637615054662125	0.001000481592315952	0.01777678933438108	0.6555143147557876	0.6337587962433758	0.07461251782019758	0.07149841208108079	0.001011943718527698	0.1989154982793663	0.001000516176770213	0.03196503461974649	0.006707057058883125	0.006516130023873285	0.007383037345871408	0.008914549919267404	0.007544476487582319	0.009600035999134414	0.05059798360001136	0.05360307070176647	0.05499146567083935	0.05309343157588042	0.008643982826553553	0.01088500205554302	0.005995633495344145	0.01525901247194504	0.04429743197630879	0.07406633222519024	0.246506214203549	0.2245231057207674	0.1760812234882091	0.1653911776625586	0.04924913297208345	0.05419446559321855	0.06564270031196223	0.09021775391028158	0.06395262693818406	0.07765147719501661	0.001019092301568375	0.04445631916357128	0.001005641711977731	0.03106295072086285	0.001001164296681695	0.008187565092524777	0.001000727334453847	0.05836530080960212	0.001001384115264985	0.01252899028543023	0.001003758553341933	0.03224573656909222	0.03168449179257996	0.05569335220171996	0.02278748212553292	0.03935320109412689	0.03004855344399171	0.03049188790570963	0.002013405876910176	0.02246738965379036	0.001707630536757541	0.009983227929177784	0.02051279097573552	0.02339292986194263	0.08526008969847922	0.1306097720427713	0.07417835241601356	0.08448730720587573	0.2728342898175737	0.2390385248837193	0.001005596112567818	0.03858146068865808	0.0201787017508079	0.02680027513034191	0.02369266167621458	0.03684745413621291	0.001032956588856015	0.01653080174303173	0.001041983984629968	0.01854587660822932	0.001021110185168452	0.04894270948629094	0.01182036761443121	0.03834545052196019	0.02212578652926837	0.03207578017004441	0.01137120318998295	0.02149872059782963	0.001000356153372409	0.01387642370076931	0.02777837243362236	0.04927368719499559	0.1927055428459408	0.1692674804054977	0.001008179883213129	0.1501152073404876	0.001027582179118691	0.04177414476447407	0.00100672054192339	0.007513538879025439	0.001002222052499845	0.01062603651321746	0.001004041884736914	0.01169000771866026	0.03620291855793639	-0.0001446490444316021	-0.006344219019884539	0.02827873399647068	0.01953285109212784	-0.00654264540036318	-0.007546486474145211	0.006497003267409798	0.001002370486804044	0.001001965044760164	0.001000438075870274	0.001000651442715192	0.001339719798275915	0.1828671458113786	0.1602924129611543	0.001002539136468448	0.001001026022815366	0.001004684064800471	0.001008474018515815	0.001002933298704829	0.001001369395742235	0.001002487560169214	0.001000127722919228	0.001000454590695723	0.4519101668572496	0.001002394745173756	0.2710029940045864	0.001001998865227273	0.001003184752195936	0.001006675009284158	0.1626773868014098	0.11381259370941	0.07587869404143306	0.001000479965737632	0.0227558370476878	0.01446091022588701	0.001000729276141672	0.00100303748513871	0.2634178424964194	0.0365366809812037	0.001000800485052957	0.001001675861010385	0.001000530709691208	0.7363487647341993	0.05411332453485378	0.001011760296147401	0.001000524396511159	0.001723040086779256	0.001066090047103091	0.001260571363254259	0.04100032133675578	0.04525194463434801	0.00587615865892193	0.001010932547304836	0.02768984418710321	0.2708376766020629	0.1912107853832706	0.0705777273803186	0.08285864394867645	0.0660173301267009	0.00102016622578269	0.001005720580810015	0.001001006651011249	0.001000689661193226	0.00100153766982846	0.001003644850269939	0.04992392074641068	0.01272699989838488	0.02753843071424736	0.00321294558518395	0.001007477652039263	0.01413978747763919	0.08052663546777998	0.07280076500613678	0.2910193484796391	0.001006066149899873	0.01336822575059735	0.0257389812878497	0.001004091955275753	0.001002306955384764	0.001020570593759288	0.006433803206855742	0.008713412723957561	0.005299546782161269	0.001000355099755679	0.03163634938311529	0.2118105579833787	0.001008337615386917	0.001003884227935156	0.001007339525033656	0.001002480576632958	0.001004336068641724	0.03988658729792186	0.002253596631516487	-0.005304824221551502	0.03023649726109512	0.02306021488897272	-0.005107603879726925	-0.00766273426780002	0.007392520327515317	-3.192390533793159	-1.115950640925918	-0.02573230640128468	0.06410873621737939	-0.01725893075495437	-0.008350011101928503	0.01732301501346288	-0.4474623841156052	-0.4480525861363235	-0.003510451229022424	-0.05855332897340856	0.01085262063089168	0.04771960915116377	0.03976870824098106	0.1024698772646814	0.7662902668508004	-0.01351714786712341	0.02360883034339855	1.848172636271797	0.001225183859757061	1.288975271984002	-0.1779786514621709	0.01469762171083202	-0.01130057964689238	0.840397428989737	0.50168917831377	-0.6971947709123706	0.04119730665145711	0.5702333778609467	-0.2128106506726322	0.05518342244953589	-0.01151469584104168	0.8564645560868046	0.4488465555337702	-0.008494823272466154	-0.009898938338017608	0.07739037056936299	2.456481567582049	-1.084748151779566	0.3092837731895992	0.1134449421670339	-0.1738384010625905	-0.2752220551510015	-0.2697276885515208	-0.4457389770287645	-0.3948125103600554	-0.1442761425711305	-0.2877769466665359	-0.9857014376019967	1.185318176652517	0.8569479093063288	1.187221405384732	1.015861158460471	0.1233937166156017	-0.02524878017108673	-0.01883914647404838	0.09676934665915995	0.7092476817965144	0.004823766908300618	0.04995926026269545	1.170617565230762	-0.6150783135056498	-0.1113189243359991	0.0771109133014672	-0.00510113146286934	-0.3267018502261965	-0.09766890585300822	-0.09189108978081958	1.333014219446544	0.122596903788634	-0.2081819322424822	0.1333053205823924	0.04418183885030285	-0.008982779795802602	-0.529468429422844	-0.3117384228952245	-0.8164734618690017	-0.3677805459593684	-0.01224576044089828	0.09241406053842262	1.018339982809825	-0.08014936824739023	0.06378055042147894	-0.1123973250369153	-0.1443780683692975	-0.1370760950391904	1.963575567174312e-15	2.562220332078426e-16
0.35	-0.03621472941799725	-0.02809194641070313	0.001549018683627112	0.6722450757668754	0.9300569513004037	0.007605845395592821	0.4937606393624977	0.0006787781788777634	-0.003128111786413484	-0.07780635938632574	0.07592553446321276	-0.0003088243442844598	-0.01641690059962339	0.06691557986831694	-0.03616277609599523	0.6104363468296597	0.0737306109432999	-0.6104363468296597	-0.0737306109432999	-0.02622638485892751	-0.1462269158065331	-0.001836983467731307	-0.3095560376462421	-0.03080392928760625	-0.01472992478909523	0.1333732364720083	0.1937465567447292	0.783270705300928	0.6043769527418941	0.122507018599983	-0.05161754854095936	0.07069364837144895	0.129630050105157	-0.1892191503961663	-0.03402865336316804	-0.6838945974902535	1.27191757313742	-0.2219592908406277	-0.03278553862784018	0.5299352902163972	0.1915718035161897	0.2724522926210987	-1.432236504433106	-0.05612051279082479	0.9951208315834995	-0.2826095122518708	0.2518099063105493	0.7173180463805482	-6.754477814250767	-0.1002427262004328	6.754477814250767	0.1002427262004327	1.792791847373731	-0.533473312603653	-0.09752381498826715	-0.8349615711232566	0.492401120496857	0.3550538691606529	-0.3427951659559217	1.332438136564038	1.324824124340187	-0.5228626353540861	0.3896560490951241	-0.3551309014554273	-0.3898971630796902	0.5348314640005427	0.001002515454160898	0.02077746435843835	0.001002119292560709	0.02565579796478536	0.001000460201731354	0.003862803841543152	0.001000673855148187	0.005008950774393183	0.002393519736831842	0.04385380575891503	0.1877726679456616	0.154983711806834	0.1623099463409471	0.1375790723841869	0.001003547139181898	0.00797860784611701	0.001028510953885014	0.02144362032289787	0.001005077556247479	0.0222572148385798	0.001008981422669311	0.05371467676660706	0.001003079560489019	0.036975550959648	0.009271113698225681	0.0329016197239909	0.001002499129471725	0.2137734787612272	0.001000266123925859	0.005600385558273902	0.001009107326961222	0.01721964892492019	0.425182987917902	0.4257801367772959	0.001002476129687664	0.01895005315690019	0.2540429390348605	0.2634391988161756	0.002504521814885588	0.01116336655111271	0.001003226646885603	0.00746569425752761	0.001006889513141149	0.009900620812041828	0.1539228190125737	0.16753446478792	0.1100340310925503	0.09821795428832739	0.08189673189963571	0.06512968739799423	0.001000489302605789	0.01633821518004009	0.02088966962522399	0.03759973569880272	0.01511918160319407	0.03367889262715201	0.001000750045150892	0.005026076995336856	0.001013993132608793	0.01784872543469043	0.2508544228853673	0.2492371215668584	0.03390808992851899	0.0723010662267648	0.001000843490450435	0.003604560104863901	0.001001767727840932	0.007555448620297206	0.0010005132273476	0.01856765409171976	0.6825908431292826	0.6579990960933777	0.06124690337111884	0.05980640696886365	0.001012626999521429	0.2017938435776011	0.001000525957939266	0.03298322097485938	0.004191438210345877	0.005140309675750154	0.004308657791397999	0.006803422523733432	0.00446161017627723	0.007522540572629832	0.0446327198602684	0.04885276397767887	0.04907995649474168	0.04888475205027863	0.006936255087697457	0.009618080294961346	0.003570150307944607	0.01336760808973127	0.03342034088434111	0.062991627731955	0.2586995242348412	0.237851255358412	0.1847974241531148	0.1749908433600122	0.06311952045068236	0.0669209486125462	0.0736214602162328	0.09918818694487089	0.06515854233917448	0.07889300885121275	0.001018906423087947	0.04416203741372907	0.001005579573008638	0.03083909582894046	0.001001062932759102	0.009025471836432075	0.001000706194473833	0.06588966929087538	0.001001516726877077	0.01260453057424471	0.001386019238125917	0.03292590165616371	0.04151841288370172	0.06514255669892238	0.01656483260576826	0.03328561224524972	0.02820238760852687	0.02914094804543228	0.006400163060974598	0.02632526116327167	0.001366685001638872	0.009845077142150336	0.01679279681229026	0.02039939993839711	0.08554018147979968	0.1307673824396322	0.07497335399136107	0.0842637650934252	0.2834797591451653	0.2543323474907015	0.001005944917849862	0.03975588897514143	0.01541092558966817	0.02403629003850483	0.02460264121665205	0.03782748800665953	0.001018924267638426	0.01692553671229233	0.001022790621812436	0.01849372216002846	0.00141486380722403	0.04385885856963768	0.008550697152195761	0.03547394805966742	0.01477467146453451	0.02501833810698876	0.00788444308594463	0.01837021850360382	0.001000358242329894	0.01362485449079967	0.02948619648863504	0.04976347561578329	0.202835035503775	0.1806723618610982	0.001008082771002685	0.1489917603542155	0.001016104560424439	0.04239979911172781	0.001077796064763636	0.006456559346524018	0.00102344431611305	0.009220598737184124	0.001070100728091352	0.01037449253227477	0.03882221567868026	0.002262403998542068	-0.005319382441808281	0.02964031321221143	0.02168297586157678	-0.005011853413526599	-0.007562223886893579	0.006755066316683675	0.001002140690924131	0.001001778823469234	0.001000401484289681	0.001000613466760076	0.005559381152920103	0.1669063919210661	0.1484050449972655	0.001002562122489177	0.001000878303727776	0.001004249358336574	0.001008811613845381	0.001003056429126079	0.03243976571269169	0.001003264820620892	0.001000135366970953	0.001000572283022764	0.4866802188579595	0.001002283519538222	0.2841561585087311	0.001001483668907465	0.001003193236319196	0.001006307693689351	0.1547960858394854	0.111718220688378	0.06131838479680871	0.001000509214543594	0.03410510718682765	0.01020953086790627	0.001000726397262284	0.00100253542992754	0.264611071100829	0.04294592973647167	0.001000734742432255	0.001001542403371823	0.001000559211659054	0.7610039033126916	0.03539461550401576	0.001014673051421425	0.001000546070176696	0.00136401945161816	0.001033875809602599	0.00113186258412792	0.03429862656056731	0.03885659899431976	0.004469205100593034	0.001006662833818148	0.01446693868677	0.2902388792581076	0.2060977792888535	0.08877684493109017	0.08480254502821638	0.06727708690603652	0.001017483393799885	0.001005340887831485	0.001000915815449349	0.001000679569764271	0.001001753775806746	0.002444514827502841	0.05569895194785233	0.007028243709046059	0.02484781581241186	0.01763779288025313	0.001014211871166548	0.01142332635712735	0.09057045739371582	0.07878504937651327	0.3150231600931427	0.001006512467953011	0.007407996907565349	0.02553409295545868	0.0010045126716021	0.001003243428170311	0.002505611187974747	0.0038445127614892	0.004858055547669981	0.003155882236011834	0.001000364914411694	0.03127029878519014	0.2271989648144137	0.001007680578351769	0.001004391837428523	0.001273978662842809	0.001081954677397177	0.001252671453756572	0.04059001550403375	0.004676502935130777	-0.004306192439920178	0.03052494518884522	0.02273130940910678	-0.003404461053754795	-0.007497552994918308	0.006503166157289807	-3.149416862388497	-0.8928146779040073	0.07732172371479559	0.07999244431906895	0.01262007320590787	-0.01143541504140397	0.1727538278413157	-0.6046470307657427	-0.5809604652823694	-0.004150672735220929	-0.04215618851718812	0.01210480479770885	0.04059361283578566	0.03684726141080585	1.314177149215094	0.7762566287666919	-0.004531408936664785	-0.04328756676976003	2.177072682915106	0.01575535342327117	1.237359810068712	-0.08831890514204556	0.02113755963472042	0.01916840830683572	0.6301835769059233	0.4077307148791692	-0.8242951082488529	0.03026364521589433	0.7486104190851162	-0.3020877787066555	-0.01462685582038243	-0.005279740553725647	0.740050396923663	0.4924423428537915	-0.009400784790012974	-0.007174798122695072	0.08126227858297966	2.377435264123807	-1.257930379120206	0.2642596645031492	0.09235181858016253	-0.1043180941073128	-0.1528254671978139	-0.1517967559732042	-0.5031247574623743	-0.4458723401259835	-0.1152487811773286	-0.1016963911359445	-1.220808562571057	1.466612995876017	1.062611522618226	1.343988757144486	0.7761483749981568	0.1253547642026831	-0.03193633414508904	-0.02467400029756169	0.07930213952441591	0.7980624810673099	0.008600294542893686	0.08600697751429003	0.7716814259245922	-0.6009044305914447	-0.1560682786156299	0.6569083593612176	-0.01378497660909941	-0.2770091048856395	0.1227114214805885	0.04494651928831099	1.706559406414229	0.1125112858881138	-0.3453388636435624	0.06772896943440392	0.03806462185344636	-0.002374581958718395	-0.4866384394739399	-0.2660914155743691	-0.610815994921152	-0.2682152262784744	-0.03421309276564926	0.006837989567216037	1.261120098570809	-0.1381000481567942	0.06411597398904817	-0.09960146968290044	-0.1366630921615445	-0.1261937751316893	4.0383287129041e-15	-2.271219092632589e-16
0.36	-0.03850682668043303	-0.02841290873617974	-0.005210614622519511	0.6850319529197842	0.9277027028810422	0.007274952693986629	0.4984159425702449	0.002347469007674317	8.272547673443749e-05	-0.09140809457422752	0.07518065335112062	0.008814837891481405	-0.01868334597104446	0.0693184704374839	-0.02912267922779954	0.5413001596389533	0.07353008826271488	-0.5413001596389534	-0.07353008826271488	-0.008322643779305021	-0.1514060818803806	-0.00269747622855253	-0.317602146839318	-0.02604187517495948	-0.01116371231028667	0.1287865321362257	0.2075347654521584	0.7963225002706601	0.5990758944736388	0.126421464598966	-0.0540528291760527	0.06726061473582004	0.1351109068269629	-0.2721370025652677	-0.0269765864563278	-0.6681890576539207	1.286011528764196	-0.2487098862378473	-0.03311384475070026	0.4051747399974577	0.1437812602146905	0.3681858209023215	-1.285059222534835	-0.09567388049112299	0.8256587675838063	-0.1658979216195349	0.2243239257675616	0.6900505821040438	-7.066377526671386	0.06057823333508567	7.066377526671387	-0.06057823333508567	1.786309383167636	-0.5003392867031942	-0.07478449569393592	-0.7758223451747154	0.458585683187944	0.3574869505207557	-0.5709767387809331	1.422622649738913	1.284510137509354	-0.5370405737111964	0.3738499822725565	-0.1260083125775609	-0.2963751689686677	0.5637947309458246	0.001002271106603558	0.0212093496269834	0.001001903621489089	0.02638978493802231	0.001000421752936438	0.003898172453890521	0.001000634216098156	0.004911763513614375	0.005082257796870679	0.04601824351606186	0.1766746659040563	0.1480821323458877	0.1544399038926675	0.1310045961352303	0.001003080560519147	0.007930789758643104	0.001015200248786081	0.02107294107984564	0.001004558056282613	0.02238119293332302	0.001008994460114157	0.0540746375733995	0.001003102949343522	0.03732382067101866	0.02857535303902181	0.04926675936729918	0.001003084586495346	0.2215451935033098	0.001000205473946416	0.005534114171304385	0.00100504166618512	0.01699420968842531	0.4500833634045592	0.4485052460294621	0.001002352473953068	0.01905333399593435	0.2670180576152825	0.2756076573522774	0.001783513538748672	0.01056550868944738	0.001003212979632716	0.007639211726654925	0.001006507209002513	0.009992948358227505	0.1525679931634268	0.1724267447909797	0.1102417784667525	0.1018383843901792	0.06959905988751583	0.05616139383333341	0.001000507059178032	0.01657303104804329	0.03000171297019724	0.04570498139453388	0.01165187215179232	0.0303272098382278	0.001000737882499439	0.005088102253153423	0.001008350379891483	0.01780625899028383	0.2558931160403937	0.2557714297698752	0.03966477599300375	0.07735738805847157	0.001000772849071797	0.003522231989923517	0.001001622133386954	0.007481310100453702	0.001000543295044994	0.01941162885973278	0.7088321431000038	0.681024638759961	0.04513501181881717	0.04625425432954995	0.001014425557562992	0.204158179130345	0.001000541688394516	0.03385526078584208	0.002738011708324089	0.004369919630821542	0.002731631623126776	0.005741599710470772	0.002831817691899789	0.00644359369519408	0.0382636425030341	0.04356452775904657	0.04288591787821414	0.04419700586604718	0.005372000382549139	0.008457214999353511	0.002340645420431822	0.01300123542203165	0.02120921304479826	0.04981877894324928	0.2732942558317741	0.2535813905382803	0.1957627962693925	0.1866359339635994	0.07859794623451796	0.08079251190938193	0.07885596695619074	0.1056991799410599	0.06638616600595383	0.08016741547065138	0.001017471472412203	0.04385101719371489	0.001005358577419635	0.03059462734716901	0.001000966835681766	0.009943410631055406	0.001000690581589307	0.07437527976313171	0.001001691106878826	0.01266731625005369	0.002296577770984533	0.03396454052663184	0.04931905938675897	0.07217614255450915	0.01052621533421319	0.0272858129958649	0.02594748503912659	0.02742653771547412	0.01566572661281447	0.03485445625634308	0.001199360454656523	0.009882409383666298	0.01353630475458679	0.01775264835617549	0.09002961744534146	0.1329344091974913	0.07804350934379954	0.08534151463159394	0.2986291538087789	0.2727858951012905	0.001006342503652886	0.040836137054022	0.01001609604585771	0.0198790223070982	0.02497783848116921	0.03830258384345051	0.001012121586870364	0.01735808351713327	0.001013666300039624	0.0184798555270006	0.002353165366120009	0.03922320698548955	0.00559738518239774	0.03295303529025214	0.009038694035747755	0.01954343938804094	0.005040008404896714	0.01592850900440661	0.001000364196111611	0.01326926162120393	0.03020590874631084	0.04943633430530186	0.2148071365251674	0.1944595581821245	0.001007705557305743	0.1474820059943563	0.00101062222742589	0.04311177734345062	0.001246658280425619	0.005509451720976814	0.001073803378035449	0.00789370256350316	0.001227305752675703	0.009162795558150865	0.04016426685633614	0.004680025881942818	-0.004312015728028669	0.03028647156929176	0.02218041379814913	-0.00336616086726632	-0.007457348842555143	0.006248184552957961	0.001001910895044218	0.001001592602178305	0.001000364892709089	0.001000575490804961	0.009779042507564293	0.1509456380307537	0.1365176770333767	0.001002585108509907	0.001000730584640186	0.001003814651872677	0.001009149209174947	0.001003179559547328	0.06387816202964114	0.00100404208107257	0.001000143011022668	0.001000689975349805	0.5214502708586695	0.001002172293902689	0.2973093230128759	0.001000968472587657	0.001003201720442457	0.001005940378094544	0.1469147848775609	0.1096238476673461	0.04675807555218436	0.001000538463349556	0.04545437732596748	0.005958151509925532	0.001000723518382896	0.001002033374716271	0.2658042997052388	0.04935517849173963	0.001000668999811552	0.00100140894573326	0.0010005877136269	0.785659041891184	0.01667590647317718	0.001017585806695449	0.001000567743842233	0.001004998816457066	0.00100166157210211	0.001003153805001582	0.02759693178437883	0.03246125335429152	0.003062251542264139	0.001002393120331462	0.001244033186436785	0.3096400819141523	0.2209847731944364	0.1069759624818617	0.08674644610775629	0.06853684368537213	0.001014800561817082	0.001004961194852956	0.001000824979887448	0.001000669478335316	0.00100196988178503	0.003885384804735743	0.061473983149294	0.001329487519707236	0.02215720091057634	0.0320626401753223	0.001020946090293697	0.008706865236615501	0.1006142793196517	0.08476933374688975	0.3390269717066464	0.00100695878600613	0.001447768064533346	0.02532920462306766	0.001004933387928447	0.001004179900955724	0.003990651782190207	0.001255222316122657	0.001002698371382401	0.001012217689862399	0.001000374729067709	0.03090424818726501	0.2425873716454488	0.001007023541316622	0.00100489944692189	0.001540617800651963	0.001161428778161396	0.00150100683887142	0.04129344371014563	0.007099409238745069	-0.003307560658288854	0.03081339311659533	0.02240240392924083	-0.001701318227782667	-0.007332371722036476	0.005613811987064302	-3.156531914398442	-0.7507086035643685	-0.02520875477311726	0.06099070990983472	-0.01515543631707086	-0.006698280741053379	0.2465235401718315	-0.7784362982250388	-0.7379480725250623	-0.005537354863185088	-0.03322378249971564	0.01255757918821783	0.03098473492316155	0.03258285411986687	1.845444051102782	0.7764589854432601	-0.01135830814744358	0.01987645614152408	2.340344455110085	-0.0001761273370800205	1.198449406951303	-0.03777136886483714	0.01076362151717029	-0.01077095813573663	0.3339329634827997	0.316871916300508	-0.9729572365029102	0.01617343730562865	0.8615289720114884	-0.3636255535456815	0.04932571567849867	-0.004047300930041745	0.5554462448634914	0.5153788021503225	-0.006416456576162389	-0.00829335543372879	0.0880123727042294	2.213530130898286	-1.456777657198877	0.2064818240914251	0.0842156333409957	-0.05275234042368323	-0.06536113869673436	-0.07001797873776612	-0.5533248759377116	-0.4906258420859848	-0.1230648495764105	0.01722939623629455	-1.405330296696081	1.66571528509728	1.266032890533042	1.416237460886353	0.5239731507804167	0.1299687092640993	-0.02859647420547565	-0.02296186444385795	0.1127757568023662	0.9014960799931354	0.002272844307162656	0.1216540169420279	0.6874938369076349	-0.6015203936071751	-0.1840130182721355	1.011375630019488	0.02999547424582123	-0.2573461819613897	0.3042143663466523	0.1683672403430377	1.964959220167897	0.1037608622680897	-0.4868384601563876	0.03231771385127287	0.05174420596637512	-0.001325216737934468	-0.4398285629218169	-0.2416204843197168	-0.4999647930474387	-0.2304220269536426	-0.03305049236611849	-0.07097188571540554	1.494802955894976	-0.1574108429648321	0.08104532731529461	-0.09042294364607124	-0.1286697478988164	-0.1163124525868706	1.930758952055958e-15	-2.093410195796962e-16
0.37	-0.04161624405405848	-0.0285518914439178	-0.01187662393416685	0.6979795966091121	0.9250958074165729	0.006953510147052587	0.5018058376533003	0.003577891415082757	0.004180932532133132	-0.1035681368947593	0.0739378620721249	0.01621949440190594	-0.01975129669698078	0.07129624935400052	-0.02230650336178653	0.4691538915887837	0.07491223846507335	-0.4691538915887837	-0.07491223846507336	0.009461592952533534	-0.1561930084460025	-0.003350288809373374	-0.3250966263355052	-0.02165831304441584	-0.007598648969689239	0.1222184459434407	0.2219684315945086	0.8089450526343378	0.59363239778581	0.1292926836863726	-0.05411950856856779	0.06476280916968574	0.1411797921672319	-0.3452441200213329	0.001585445513583986	-0.6700442729480157	1.303899348358158	-0.2715694470833144	-0.03048160546055307	0.2751553871288608	0.09948911487777215	0.4394319065121755	-1.150030605343295	-0.155419403390685	0.6589531594204598	-0.0521912931964604	0.1675328737287945	0.6786130577086041	-7.320161844606893	0.2181788827773944	7.320161844606893	-0.2181788827773936	1.767211424315953	-0.4557698613264531	-0.05752007673411007	-0.7247296312421487	0.4168491747329753	0.354303805035874	-0.7754728133164213	1.453650274781812	1.243768917596482	-0.5478814929804497	0.1884578705892927	0.114027965394914	-0.1929223959518741	0.6650890648919466	0.001002047345457432	0.02164539675982555	0.001001713287290583	0.02711841560909716	0.001000385606143978	0.003943339478331791	0.001000600073195832	0.004821070085644468	0.010779248270942	0.05045106195989053	0.1637400200453938	0.1397054483259578	0.1444454152010659	0.1230794578373469	0.001002844098733528	0.007882420745954558	0.001008094929197825	0.02082401117918481	0.001004121901948388	0.02252967144916364	0.001009088328207016	0.05434777857081914	0.001003154515056024	0.03763005416782948	0.07453327117101965	0.07595209900453009	0.00760456357373171	0.2315199474706582	0.001000174567017278	0.005471660859828824	0.001003021195029361	0.01675545526005359	0.4770637752348569	0.4711831578114021	0.001002240546634898	0.0191496080472019	0.279889373332018	0.2875475386294755	0.001400442946985679	0.01034391208729072	0.00100319662190574	0.007809934313893234	0.001006129079332038	0.01008885988649728	0.148353480537813	0.1742972301999366	0.109890912969282	0.1046752463587734	0.05631985312080556	0.04643749523754198	0.001000531957867957	0.01666010086151936	0.04317354402577797	0.05657777873114513	0.008272335129672851	0.0270580563887809	0.001000727903180692	0.005154504236420619	0.001005198950104498	0.0177964301157119	0.2570028156874882	0.2599418029046087	0.04601669581074492	0.082845295024685	0.001000714577638958	0.003445012121197274	0.001001498827263846	0.007410856452386632	0.004862340652185314	0.02367292366951172	0.7328441453452035	0.7019952355780589	0.03014400003435114	0.0327745403436793	0.001016425911534592	0.205889093169889	0.001000558239615068	0.03457741746303893	0.00189061328382597	0.003950866124492229	0.001885959102816285	0.005206896279754792	0.001937913097095453	0.005881292587964677	0.03087496251940888	0.03731182910812037	0.03460912371611444	0.03787736499919082	0.004135788462067487	0.0075319438219431	0.00168614241584329	0.01345446714666662	0.01168377028910392	0.03998623690108809	0.2895154048676991	0.2705134584330135	0.2089613227277169	0.2001446785712823	0.09453514616027597	0.09475832015019545	0.08181903033361609	0.1098048946668189	0.06770089867765294	0.08151653273590048	0.00101587251481847	0.0436098401623382	0.001005051781891541	0.03038746593307936	0.001000867552376925	0.01101795985685043	0.001000664947412666	0.08394569160442575	0.001001907692022359	0.01271057035048223	0.006276636272312993	0.0375483863902339	0.05650516192417977	0.07844807681605728	0.006043748815590515	0.02292982765762647	0.02244788368656522	0.02479316160584143	0.02877692488460096	0.04686436488914017	0.001115687058336522	0.01001326625780102	0.01052640879814706	0.01529349434285074	0.09299809724777486	0.1343340635307541	0.07855255074737741	0.08608812506666721	0.3152945824456173	0.2914314759184268	0.001006605765799044	0.04180746339364217	0.005815942682418538	0.01651721964172355	0.02450603375206155	0.03799230817089652	0.001008832550743877	0.01779455546024326	0.00100891372862875	0.01849406412900047	0.004725347165382679	0.03533513016595175	0.003451642600151896	0.03130408525987009	0.005147937212840424	0.01600557503595417	0.003077285952063242	0.01444334840097952	0.001000363359867884	0.01286214721118445	0.02979197292563739	0.04831973084848964	0.2310269211015872	0.2111493992451737	0.001007229612845356	0.1459848150813758	0.001008029998503387	0.04388945309519687	0.0034606670385704	0.005515204469212654	0.003509475305198558	0.007704248990482097	0.003636256847532301	0.009066446246763185	0.03954469219044873	0.006967792374597543	-0.00326706923681325	0.03093797792136601	0.02062373923341494	-0.001658128470169939	-0.007358915797479767	0.005675062961086407	0.001001732911111485	0.001001449733440257	0.00100033368783109	0.001000555278063841	0.02287286567815247	0.1356616672981934	0.1222439094830926	0.001002608941658841	0.00100067474580475	0.001003543928455908	0.001009217158831252	0.001003232392075904	0.1893595333901688	0.02605160520810829	0.001000141889022193	0.001001111904202211	0.5524034035134419	0.00100208326283809	0.3103277458873805	0.001000780667690742	0.001003160882074348	0.001005562274433991	0.1373058815550225	0.109186308090552	0.03318848783868988	0.001000574287945343	0.06992543428682496	0.003519848103313	0.001000712441242284	0.0010018227527552	0.2530432334778724	0.05726004048390001	0.001000641191634924	0.001001337983246299	0.01560957044479163	0.7991310678728468	0.008840271954754371	0.001019287749029445	0.001000581995730618	0.001003527108848915	0.001001124934338648	0.001002124145362236	0.0176981459422628	0.01831025807745451	0.002635546857766647	0.001002241242685859	0.001124240311975338	0.3300702951614451	0.2407253971384822	0.1238253106738411	0.08488688276096024	0.0701188673072255	0.001013707443749979	0.001004539013718266	0.001000712833258167	0.00100061186662662	0.001002271170081436	0.01605060263067096	0.06868832942010336	0.001176933103208989	0.01538754246316126	0.05320688479263017	0.001034997161304121	0.006045752536291835	0.09394410296387312	0.07441651380009827	0.3560826916459465	0.001006812860209202	0.001225925411460008	0.02281681577822846	0.001005812570412509	0.001003788127868999	0.009951182863247452	0.001131109362949047	0.001002358806940861	0.001008587750255786	0.001000352134048208	0.02796023762679219	0.2746403894052011	0.001006489579192973	0.001005698458919534	0.009362831676489056	0.01020086347261649	0.01009869668890106	0.0375261163088	0.009150265375937173	-0.002189729608415199	0.03168915211725567	0.01764413291202318	8.445573301922834e-05	-0.007281718012746667	0.00515094214843237	-3.167818455701681	-0.7272113857338032	0.07886697059284992	0.07938619230496456	0.0147126056970451	-0.01041414977267001	0.6090970150710537	-0.8889936556286215	-0.8430885706479245	-0.00428905739465863	-0.01832555763601746	0.01723571211036709	0.02353982390743188	0.02855549614535759	3.4287944972077	1.170367584544754	-0.00359796062118687	-0.04692438241032891	2.193840608817449	0.01452545970415253	1.18940078366276	-0.008197485737876839	0.02063460727382743	0.02011301310718381	0.04367559045356402	0.2564740214153232	-0.9766414952520014	0.001611913527783071	1.292649901598128	-0.2974065620837406	-0.0145117307896381	0.001114772477259854	0.2637727507499146	0.5777432837375976	-0.008567191487974289	-0.006433715525099529	0.7138640904904975	1.97322788236224	-1.219850291068538	0.1381886170590187	0.06303637919885233	-0.03023722681576642	-0.03994232101985075	-0.04141327033195705	-0.6921850143170066	-0.7718897276959048	-0.06941539094309195	0.07081132487162732	-0.619786728089767	1.762346966107864	1.479368902385673	1.381315451170402	0.2946304225960661	0.1424827153589049	-0.02060680705766418	-0.02005511019286809	0.1020277491011792	0.9945749212026767	0.004848234284286606	0.5591264066055992	0.5918351700717994	-0.2932576074654981	-0.3363511756316415	1.366346241002688	0.004921023313165039	-0.2370918091952335	-0.03219994653840525	-0.05561430577033043	1.870095848928197	0.08815574379082169	-0.2074360629588539	-0.0869569833112013	0.03809306392798453	0.003190665164629992	-0.3353609972306404	-0.1003759899761731	-0.2233038979620302	-0.08066772828687448	-0.05028362888159895	-0.1523493093536285	1.929019100322961	-0.1436928974748294	0.07483238802243644	0.07789571140397782	0.07441923810114998	0.08073192177305662	2.619121810542855e-16	-1.123944770495767e-16
0.38	-0.04532166203808994	-0.02833309181381063	-0.01871212944692919	0.7111175826720837	0.9222933091308294	0.006679181768286612	0.5039660725231268	0.004280969177445265	0.0086308899336731	-0.1144703339565291	0.07202156472165358	0.02206751357827788	-0.01981715322755691	0.07259514823592081	-0.01544184874142685	0.3957512075219281	0.07794020743107846	-0.3957512075219281	-0.07794020743107846	0.02695505392933763	-0.1604959558050172	-0.003882718888554059	-0.332129861007757	-0.01773044304405611	-0.004102074460830543	0.1126204295990902	0.2363985648688085	0.8212732502701693	0.5881938100315104	0.1299519027183622	-0.05174515924174711	0.06360743778290881	0.1487148226804811	-0.3913371246464675	0.04457988111271782	-0.7020882978769185	1.324080003492971	-0.2878304504927329	-0.02369101111708662	0.1592426973516434	0.03831233120549958	0.4385358901305739	-1.03349017078245	-0.2303750947862414	0.514331300773285	0.03452091745164026	0.08854791884833163	0.699746332973342	-7.317660730008574	0.3897419860644125	7.317660730008574	-0.3897419860644125	1.728154232161341	-0.4035434453819722	-0.05070799537014396	-0.6835733803883984	0.3674472571511095	0.3437891841726384	-1.176962769094038	1.421916076128873	1.225639191957436	-0.5360587870053792	-0.06855002881086437	0.3621974312895949	-0.02788833309720003	0.8570237655418514	0.001001846484453846	0.02211566482386643	0.001001546697828495	0.02787052414411822	0.001000351931569555	0.004002899857665896	0.001000572898929921	0.004724005619766137	0.02000794397934805	0.05758132114702606	0.1496781400589111	0.1304603962359614	0.1325983433314339	0.1142226450503456	0.001002737850238366	0.007841956416347296	0.001004516018951234	0.02067116272705399	0.001003768504426301	0.02272785893813957	0.001009169230660439	0.05454336123848141	0.001003206714491684	0.03789276361198708	0.1505493462568051	0.1165860617287393	0.02307462970179567	0.2439900607245716	0.001000158560170518	0.005412842829410307	0.001002222535449873	0.01646978122832951	0.5049455544223659	0.4923541123566015	0.001002140073231903	0.01924573363228871	0.2926747971847971	0.2993931517290216	0.001208530370273328	0.01036856829126224	0.001003168017666685	0.0079969780989982	0.001005750962394725	0.01019840360672127	0.1419623543078445	0.1733704860429506	0.1095036383256902	0.1070873356984252	0.04261250317757618	0.03653218367636087	0.001000562322300641	0.01661269708136306	0.06119397858482431	0.07115036755224384	0.005337105354792694	0.02423505008175126	0.001000717374670578	0.005228539402069149	0.001003518646416936	0.01780921936922414	0.2531872026026238	0.2607497721582077	0.05301152257170964	0.08882306758612829	0.001000671545605583	0.003360094673786314	0.001001401706255676	0.007339908963043452	0.01397458432562033	0.03268126069432153	0.7537483125539158	0.7203419694000261	0.01819175370398066	0.02224354548631342	0.001018276980648266	0.2068917041363573	0.001000573640581675	0.03517240191182869	0.001464528572952188	0.0037815977750345	0.001461213824971481	0.004975497818605988	0.001488599157195402	0.005635907736078037	0.02218758758707886	0.02982142427131678	0.02341078438482036	0.02878746338391671	0.003299598567758391	0.006920387079742791	0.001357868889916565	0.01436534944308274	0.006630377948095008	0.03625087205438181	0.3069665034116758	0.2896613033056075	0.2243877140976031	0.2170963694389555	0.1104927769097958	0.1085066462106711	0.08267150603468407	0.111541000957475	0.06913165578615901	0.08306962920929317	0.00101452659413772	0.04341952355280555	0.001004687264379887	0.03016183130693571	0.00100076183410778	0.01198183882796983	0.001000623316302684	0.0939065508459254	0.001002166650162329	0.01273368610585392	0.01424144860227909	0.04442729367528814	0.06362020732532647	0.08451168904934134	0.003675081886892276	0.02094904217805525	0.01734486554371365	0.02082573476329683	0.04533582078143947	0.06169618396565209	0.001080878828836037	0.0101557323045705	0.007671288603512546	0.01295866840243758	0.09182351736656419	0.1321320813298369	0.07429024783521689	0.08349784546734837	0.3318858412415408	0.3123065901932312	0.001006664331745454	0.04255227869253615	0.003560016746976662	0.0152920212471149	0.02305542492845387	0.03671176147824395	0.001007628637892749	0.01817080242114022	0.001006342598954614	0.0185241433910601	0.008859939925599929	0.03256450311597879	0.002305185696170785	0.03070138612633952	0.003164244384599341	0.01476344501695802	0.002084614306579097	0.01403400174756719	0.001000351638673809	0.01222536425869551	0.02817589920113125	0.04638933804409752	0.252678307139005	0.2347570170607456	0.001006724644649657	0.1445748368879883	0.001007134220930784	0.04461527640366902	0.008440610467197853	0.006793810311271153	0.009198759358334989	0.009054891421657133	0.009093953629561028	0.01045122062288644	0.03682661570092118	0.009097618630277178	-0.002173533039823858	0.03173898603916355	0.0169326670336957	0.0001017316360634435	-0.007292335642915335	0.005175442538041222	0.001001554927178787	0.0010013068647022	0.001000302482953103	0.001000535065322722	0.03596668884874067	0.1203776965656331	0.1079701419328084	0.001002632774807753	0.001000618906969313	0.00100327320503914	0.001009285108487549	0.001003285224604425	0.3148409047506965	0.05109916833514402	0.001000140767021716	0.001001533833054616	0.5833565361682144	0.001001994231773491	0.323346168761885	0.001000592862793822	0.001003120043706238	0.00100518417077344	0.1276969782324841	0.1087487685137579	0.01961890012519541	0.001000610112541127	0.09439649124768244	0.001081544696700469	0.001000701364101672	0.001001612130793962	0.2402821672505055	0.0651649024760604	0.001000613383458302	0.001001267020759357	0.03021855317595635	0.812603093854508	0.001004637436331563	0.001020989691363434	0.001000596247619003	0.001002055401240763	0.001000588296575185	0.001001094485722887	0.007799360100146765	0.004159262800617504	0.002208842173269189	0.001002089365040256	0.00100444743751389	0.350500508408738	0.2604660210825281	0.1406746588658205	0.08302731941416416	0.07170089092907886	0.00101261432568288	0.0010041168325836	0.001000600686628887	0.001000554254917922	0.001002572458377804	0.02821582045660627	0.07590267569091275	0.001024378686710741	0.008617884015746178	0.07435112940993814	0.001049048232314494	0.003384639835968168	0.08727392660809456	0.06406369385330669	0.3731384115852462	0.001006666934412271	0.001004082758386594	0.02030442693338926	0.001006691752896695	0.001003396354782169	0.0159117139443047	0.001006996409775426	0.001002019242499329	0.001004957810649365	0.001000329539028707	0.02501622706631937	0.3066934071649532	0.001005955617069016	0.001006497470917159	0.01718504555232598	0.01924029816707159	0.01869638653893094	0.03375878890745438	0.01120112151312927	-0.001071898558541444	0.03256491111791673	0.01288586189481077	0.001870229693821124	-0.007231064303446988	0.004688072309800439	-3.155548412830982	-0.8067421820365381	-0.01836456853337467	0.06568628269907989	-0.01227676533849722	-0.007972488322737774	0.7860116888332112	-0.9521099122383352	-0.9242829703486563	-0.003956418246922729	-0.01400749279370885	0.02249937381527897	0.01547306897168748	0.02387804358923113	4.635168668498441	1.275530842756256	-0.01063125193603247	0.01049253547105076	2.038953007761948	-0.0002058205732221307	1.179595771420921	0.01147919236080143	0.01402786109050342	-0.0080445197448705	-0.2255129497058035	0.231917390512021	-1.009239829580841	-0.01072128142084453	1.601487268908985	-0.2743961250622237	0.05085235215477141	0.0004763247030986242	-0.1170345313634209	0.6133519211962982	-0.00795597231310115	-0.008392123688948138	1.037420815710402	1.688757531672215	-0.8670338314979235	0.06082120947629319	0.05878118765957908	-0.002795309049363582	-0.004700144783297205	-0.006634727669215869	-0.800866113113196	-1.044677991769535	-0.06032196253443715	0.1087595105925253	-0.1858948576050875	2.108870680669431	1.954622142531073	1.372741024818771	0.05005146375982839	0.1707645508928182	-0.01842438983666829	-0.0266565068546598	0.09064170586724433	0.9795855600342596	-0.001754824704237659	0.7806663012324614	0.6458294312548187	-0.1264804218737255	-0.4508231648544847	1.575757718762454	0.03231730877278013	-0.2324805673790505	-0.4161129404893524	-0.4990107665353877	2.410865911701525	0.05845865412286665	-0.05951760600318307	-0.1617364901684353	0.03969920952376946	0.001848915297266196	-0.2163386090088473	-0.03237030494941096	-0.04081792642931324	-0.01525923695068646	-0.07898420086001229	-0.2337297552313831	2.878358306399492	-0.1399682990462292	0.07067483866048033	0.1641476751184613	0.1793494529404085	0.179912284915317	-1.920093872956056e-16	2.037800272094722e-16
0.39	-0.0493401785801726	-0.02763294089275585	-0.02600999954722445	0.7244597112646508	0.9193678471842358	0.006493772703914039	0.5052618860398336	0.004244053104791852	0.01247700770261218	-0.1242648743037802	0.06929755007079226	0.02657979295908555	-0.0191824240242039	0.07301286687489256	-0.008200833652372147	0.3247805414524732	0.08280404841106616	-0.3247805414524731	-0.08280404841106616	0.04395045181776681	-0.1642446184911387	-0.004406768607698395	-0.3388018384362072	-0.01433927840777156	-0.0007463270009724711	0.09814045998301812	0.250044703113849	0.8335668300295748	0.5830464258094327	0.1290575038736162	-0.04690174355931678	0.06395122373412779	0.1589448372116109	-0.4058438709959887	0.09215989270140583	-0.7595475704186357	1.344551400750933	-0.2956477419974097	-0.01307967575378192	0.1021239274971757	-0.05096662829200058	0.3239457474066545	-0.9340700741238194	-0.3115348790275488	0.3910369639357004	0.08535318159183655	-0.002021832666438579	0.7515681293308755	-6.830564528599689	0.5771088869020172	6.83056452859969	-0.5771088869020173	1.666747312786491	-0.3470202661541548	-0.05544986922880247	-0.6539318886160633	0.3102466010592231	0.326716500588072	-1.596570211859267	1.28719741778764	1.238482245853246	-0.4825950732972338	-0.01413298308940728	0.6032296507626432	0.07732524094060031	1.218506749259522	0.001001685221073845	0.0226106883626652	0.001001420065329742	0.02864853544888802	0.00100032324746232	0.004070077538052126	0.001000559182669495	0.004620972483336914	0.03417821222114542	0.06823273970373209	0.1296101381964359	0.1197034919227408	0.1160993743795639	0.1039670628336957	0.001002731952319532	0.007814203594107843	0.001002610074414994	0.0205856680291502	0.001003497111253325	0.02301353768808306	0.001009396499110437	0.05467926435783844	0.001003353144875612	0.03811416248590035	0.2237597876744364	0.1641263048071286	0.05666313439512333	0.2601168292658808	0.001000149195864921	0.005356384053832336	0.001002345209264395	0.01616127334342797	0.5306413549780897	0.5104118747253198	0.001002076151705552	0.01933677025222971	0.3052404605006936	0.3110552685580564	0.001106649272933135	0.01054570910079418	0.00100314957398969	0.008197966968390227	0.001005424407836534	0.01031517684698155	0.1325781604166401	0.169202645085252	0.1095520415865234	0.1093982052147029	0.02973426285440695	0.02715887382744359	0.001000601186389985	0.01644362695237304	0.08483567687414775	0.08920271306676918	0.003255917134498409	0.02224770243289049	0.0010007111631142	0.00532395180237852	0.001002565798174494	0.01783566535843682	0.2443650764713007	0.2574126307239556	0.06078375265190256	0.09538651521886818	0.001000651235391009	0.003266745597500876	0.00100134243536056	0.007265185262829088	0.0486915141969723	0.05464007836694133	0.7710539863770985	0.7356937860527992	0.009981664871876947	0.01531566978428459	0.001022967975980122	0.2070806602970359	0.001000591617232848	0.03566614971990052	0.001237902536929517	0.003748085150111505	0.001235603233379204	0.004908828492714609	0.001249797545062947	0.00555894735138002	0.01449347848829578	0.02305174360989306	0.01388543703738314	0.02046219243495524	0.002608462369228022	0.006441563348811257	0.001183658440870292	0.01543252710143664	0.003896702845247995	0.03560036474734458	0.3236601667911804	0.3134090430957638	0.2393144154429051	0.238636441320155	0.1253053267852161	0.1212210165220649	0.08171298598165279	0.1110522369009429	0.07070045191981397	0.08481133875886493	0.001013774193304341	0.04312644736627619	0.001004398604655717	0.02980112764359895	0.001000675620134488	0.01267837004513857	0.001000587117672413	0.1028201956145057	0.001018328984877509	0.01275793405528953	0.02284930659690606	0.05176105200400926	0.07031137206416635	0.09043929431839941	0.00237835941693067	0.02011360527046789	0.01231909835694529	0.01678050979991869	0.05943098177212022	0.07444977458055548	0.001066801496449734	0.01025162535868622	0.005291777562421088	0.0110041090762681	0.08725004225784727	0.1282298709022864	0.06790725571796154	0.07774095762792715	0.3478579760765824	0.339766738275886	0.00100683443786708	0.04292235806712902	0.002643686210516155	0.01555592943840728	0.0211753114237822	0.03495880458653303	0.00100737890317034	0.01842830329424945	0.00100482524651734	0.01856021977990182	0.01190297016417635	0.03053907063830714	0.001670026600748041	0.03056610588971966	0.002108239220560866	0.01463077802455418	0.001556811309687468	0.01407610633708552	0.001000330211822641	0.01136270174022606	0.02666401305609519	0.04427811011852738	0.2733614824659079	0.266095795186526	0.001006349545009973	0.1428078030635089	0.001006997324678457	0.04512363909296485	0.01275705712126136	0.008088925544660629	0.01424112453458953	0.01055264888784457	0.01391259560001024	0.0118788993239939	0.03295109431763613	0.01093390890628117	-0.001140537275403476	0.0325819934594168	0.01286970578185037	0.001828530935289967	-0.00725553848070295	0.005801779291319931	0.001001485646906977	0.001001272560726719	0.001000285709344845	0.001000553236837671	0.06259028598074784	0.08030886583156792	0.07759897115476239	0.001002804533698866	0.001000633105204601	0.001003165159720525	0.001009927377435355	0.001003691929436252	0.3693737834176826	0.1357361414733446	0.001000138337092748	0.00100326737654649	0.5965281086384098	0.001002022658752004	0.3354023312591005	0.001000531242767305	0.001003139125511371	0.001005000294165665	0.1101775284360785	0.1103794424923919	0.01034518544416993	0.001000668298099336	0.1339669257528878	0.001045761105818602	0.00100070752050405	0.001001542091588136	0.2174570150147185	0.07502805643388986	0.001000644242111226	0.001001292373308093	0.1394123810399773	0.8163034172856705	0.001003281096657625	0.001033654605527139	0.001000622235492034	0.001001464068828251	0.001000418747493643	0.001000780201963595	0.004413598681052361	0.002585318576525155	0.001609063380482043	0.001002239561565725	0.001004272081018422	0.3623469472276862	0.2707714753677466	0.1521089100552021	0.07818990683618748	0.07361295967978053	0.001013309985180775	0.001004082438399776	0.001000573389436694	0.001000545379030469	0.001062711886132818	0.03590278840919409	0.0814492237979981	0.001012930214797135	0.005296632785582828	0.07873231926687381	0.001054770023150432	0.002239306394848851	0.07562410619548114	0.05580524915228696	0.3868266312127575	0.001007302967681108	0.002255373360995202	0.01801746094786968	0.0010074804972492	0.001003119080180271	0.01454365061515091	0.001006031326006477	0.001002403731122136	0.001006463003318124	0.001000289616786105	0.02487485887675576	0.3163850122758438	0.001005962199516125	0.001007157236833962	0.01757973156824118	0.02006031098414544	0.01946153962092421	0.02842941726250513	0.01255642909681566	-0.0001624524844937876	0.03343866675287411	0.008793819639629051	0.003521971227642082	-0.007238320660302221	0.007319081629809062	-3.100390086828767	-0.8681651988510232	0.08464836540102208	0.08521529529869294	0.01633834884466981	-0.01177415492543655	1.308412671087696	-1.266466738440088	-1.161240412927813	-0.001911890257228186	-0.005339086908196281	0.03491043387026382	0.01189244549224366	0.02034686668387825	4.781289086921236	1.875990400817062	-0.003342101050641369	-0.05269613874989558	1.589786946491563	0.0138233255226257	1.162677462278897	0.02272934355543596	0.02327860539006261	0.02183205874786574	-0.6174918099609753	0.2327814294054291	-0.8737172099076967	-0.0228198154053243	2.008142020820144	-0.1357126000102518	-0.01148618835415966	0.003743540501468411	-0.5649383295666313	0.6958845214725986	-0.0103142036388955	-0.007144836294982537	3.179145702251467	1.392557118453065	-0.5216295250820694	-0.02407421950634792	0.04222338211239306	-0.002095838773016962	-0.005705746831978664	-0.006103873974717118	-0.5704156529633237	-0.642710809654561	-0.04028441415121647	0.106431663933572	0.03663475185653117	2.485214194960736	2.160555497230009	1.18925653577001	-0.1461919085391225	0.1745206438682371	-0.04028990322583203	-0.04261886763594812	0.06233232786278784	0.8316540461952057	0.004568743711649842	0.6908950284692147	0.5460286766181633	-0.04566221843694514	-0.3654543672591322	1.00155165884251	-0.002740862866081054	-0.1639405134203084	-0.3174750264952821	-0.5903840671813733	2.821650375739647	0.0137040458965736	0.1022445430193694	-0.1872806442675538	0.01573594854902725	0.004397753879518912	-0.1882052966751065	0.002023797302920437	0.01517812195662968	0.01949519943351088	-0.08052794520548089	-0.1847263421173638	3.043115886057302	-0.2167703395236929	0.03318160459583872	0.09915008601111089	0.1251769323400905	0.1118128887085679	-3.34819905992831e-16	6.166494114607448e-16
0.4	-0.05330809320252819	-0.02655570216771914	-0.033944317820032	0.7380127244017122	0.9164126382274529	0.006423810773283881	0.5060526295032194	0.003156214960488817	0.01497496655679443	-0.1333247789481264	0.06584872626827203	0.029946500627941	-0.01825152442827133	0.07261435875034315	-0.0003482572649446125	0.2600580760555885	0.08936403870849663	-0.2600580760555885	-0.08936403870849663	0.06020643953030642	-0.1674529846143272	-0.005018674688529792	-0.3452706944463164	-0.01153629240380356	0.002419379406717481	0.08313824420712679	0.2617402301227297	0.8461510049058236	0.5787583682478415	0.1315931781975528	-0.03974568731517093	0.06476753695371346	0.1736755098371793	-0.3812167407010507	0.1199974419091042	-0.8293779323793763	1.366256912391845	-0.2937798525305704	-0.000601584368604089	0.05822868668745571	-0.171872083124431	0.1689041071792072	-0.8865630302014584	-0.375336925118026	0.2852169583828412	0.09375499596669673	-0.07469743385587527	0.8220585926478712	-6.068020595494507	0.7289718495529667	6.068020595494507	-0.7289718495529667	1.580272196983431	-0.2954841327944304	-0.06827926770143156	-0.642949096715079	0.249811530687803	0.3057809737393146	-1.281412001057896	1.031793828896926	1.283758215325899	-0.3641934549063432	0.6174646049256797	0.8247255436326976	0.06661712057613882	1.75715538442957	0.001001569972600271	0.02315421391404473	0.001001339620573978	0.02948081639096835	0.001000300521648379	0.004142187783137883	0.001000561418441935	0.004505722202010807	0.05374484495422249	0.08303238754037413	0.1006329322046758	0.1037871457064736	0.09334283899210892	0.09030969799285951	0.00100281492780238	0.007797363730077573	0.001001664682162799	0.02051942818646712	0.001003307433144299	0.02343154876948152	0.001009831370032694	0.05478490796017696	0.0010036297781738	0.03829860365547381	0.2851413162534793	0.2103800262620009	0.1105954716671476	0.2800332194471424	0.001000143300521621	0.005292368850975971	0.001003273725670881	0.01580581792736087	0.5523355578903981	0.5244936008966301	0.00100205842787852	0.01943040376196538	0.3175129581989259	0.3228436983324566	0.00105567695982048	0.01079876264256795	0.00100314990254414	0.008404724058842697	0.001005169227840857	0.0104437026006976	0.1197429141818919	0.1608319184811896	0.1102616593228325	0.1117934626197721	0.01829100067009827	0.01889193808410529	0.001000649716144986	0.01616175935269349	0.1143956893960882	0.1112964117051281	0.002186678776787314	0.02126801417553986	0.001000711138694643	0.005404489309768283	0.001002054576849929	0.01786270352665708	0.2304112645138299	0.2491601140852819	0.06939186929299669	0.1026716963380001	0.001000656522675522	0.003161803387110286	0.001001325497733761	0.007185167838322709	0.1138741339891537	0.09276023440810915	0.7844352243397337	0.748412138160501	0.005704814643963461	0.01174919066118749	0.001031647707153626	0.2063893349029151	0.001000613601540379	0.03606196971722869	0.001124218036501122	0.003775908542818554	0.00112263856945059	0.004919942353226425	0.001130152360559184	0.005566899762497119	0.008804897361898819	0.01806619853621467	0.00810213523207888	0.01548655495818939	0.001961998584485844	0.006017866186731071	0.00109659370733313	0.01652909557886059	0.002511117994049742	0.03660039420469043	0.3385338098700404	0.3362563255568005	0.2523802252239263	0.2564507446539794	0.1384621497968901	0.1326742468922716	0.07905988346891654	0.1086494101172349	0.07241715000021784	0.08649890778359201	0.001013746172889587	0.04261174437315638	0.001004237141568526	0.02936676111775165	0.001000618879582878	0.01350184119115128	0.001000564587390132	0.1111098448200977	0.001056488785704188	0.01278434756249243	0.03088604298559123	0.05834138752382151	0.07642877102284376	0.09555900366293217	0.001720232436925564	0.01993469263345249	0.008084739844123898	0.01337199662935479	0.06887082342803001	0.08225904223498809	0.001062627187390769	0.01030887174892009	0.003515148413059841	0.009569673822722443	0.07956639138134847	0.1267196631704405	0.06061843244123535	0.07292981880707047	0.3629092658093842	0.3635493311262284	0.001007237623567935	0.04278929611248516	0.002806559504829997	0.01713581808265656	0.01909228391267405	0.03299763347101687	0.001007648666089755	0.01856422106113978	0.001003928241004458	0.01859272629705162	0.01277040088384149	0.02881124897948418	0.001351075982848159	0.03067605286594767	0.001577802863474625	0.01508487933625235	0.001293070773898082	0.01434020662782058	0.001000299532545824	0.01087521250715383	0.02580224074862777	0.04277060095705592	0.2898724319543119	0.2886937061279057	0.001006165381536762	0.1401727926240339	0.001007258957864454	0.04532258660352893	0.01512644647011347	0.008862306320526918	0.01718455943810017	0.01165792790931921	0.01671685937782723	0.01281126706510572	0.02810633942657493	0.01244954405407334	-0.0001899079712310883	0.03344549968947316	0.008787357194447456	0.003505291724246573	-0.007248110331202663	0.007764564422418592	0.001001416366635168	0.001001238256751239	0.001000268935736588	0.001000571408352621	0.08921388311275498	0.04024003509750271	0.04722780037671633	0.001002976292589979	0.001000647303439888	0.001003057114401909	0.001010569646383161	0.00100409863426808	0.4239066620846686	0.2203731146115453	0.001000135907163781	0.001005000920038363	0.6096996811086052	0.001002051085730517	0.347458493756316	0.001000469622740789	0.001003158207316503	0.00100481641755789	0.09265807863967283	0.1120101164710259	0.001071470763144453	0.001000726483657546	0.1735373602580932	0.001009977514936735	0.001000713676906427	0.001001472052382275	0.1946318627789315	0.08489121039171932	0.001000675100764148	0.001001317725856828	0.2486062089039982	0.820003740716833	0.001001924756983686	0.001046319519690845	0.001000648223365066	0.001000872736415739	0.001000249198412102	0.001000465918204304	0.001027837261957956	0.001011374352432806	0.001009284587694897	0.001002389758091193	0.001004096724522955	0.3741933860466346	0.2810769296529652	0.1635431612445837	0.0733524942582108	0.07552502843048219	0.00101400564467867	0.001004048044215952	0.001000546092244501	0.001000536503143017	0.001122851313887832	0.04358975636178191	0.08699577190508345	0.001001481742883531	0.001975381555419475	0.08311350912380949	0.001060491813986371	0.001093972953729534	0.06397428578286771	0.04754680445126722	0.4005148508402688	0.001007939000949944	0.003506663963603811	0.01573049496235011	0.001008269241601704	0.001002841805578364	0.01317558728599712	0.001005066242237399	0.001002788219744943	0.001007968195986883	0.001000249694543502	0.02473349068719216	0.3260766173867342	0.001005968781963234	0.001007817002750765	0.01797441758415638	0.0208803238012193	0.02022669270291748	0.02310004561755587	0.01391173668050204	0.0007469935895538689	0.03431242238783148	0.004701777384447325	0.005173712761463041	-0.007245577017157454	0.009950090949817683	-2.990298097208284	-0.9379353183310517	-0.008664166017223765	0.07654021016118684	-0.01129025239858587	-0.01041591730211476	1.615657544820418	-1.983998292847657	-1.604639495185908	-0.001773826605081578	-0.01015652174956789	0.04896584010625175	0.009421165568000284	0.01648650272127421	4.377864343795064	2.033455170746719	-0.01214253739170294	0.001103029237938629	1.243745768280356	0.0003135573857201208	1.204858360493964	0.02666173880916957	0.01518150530259466	-0.005694017053692912	-1.066090078978587	0.2487949682703304	-0.7879650084650385	-0.03328077555874899	2.409757893675717	-0.07286424676018813	0.04787737357085945	0.0005947605209106268	-1.100109572247769	0.7576986184747136	-0.01027459913412516	-0.00945086854734461	4.26968848942	1.162064622657969	-0.1947545157115764	-0.115235101483577	0.03919562551084867	0.009471894476647799	0.0108564924973432	0.01034783149380668	-0.4440389955641394	-0.3747512973304118	-0.04929664876421228	0.1146376744065391	0.1442124952715508	1.928779214845498	1.209468433056058	1.120513036581351	-0.3327610816753677	0.1599364459238828	-0.06274975115475512	-0.04138907935676606	0.1160296916360366	0.8547864474365938	-0.001321713150810314	0.6299817394506899	0.4842502463497584	0.004824432240675558	-0.323480806291597	0.5868931266683037	0.02458797599641842	-0.1284557528542546	0.0622875986515707	-0.3098609628224823	1.675354865239031	-0.04216961172445399	0.2036784845882019	-0.2033793349294707	0.01538258827998967	0.001134940982118385	-0.1568164452391117	0.01667513762017614	0.07653573439109088	0.0291399032926603	-0.0039495437805664	-0.1129860024116392	1.130184869519323	-0.3135636220453266	0.008791802914134207	0.05980078361382407	0.1008537639978528	0.08085009291619398	5.971168377464099e-16	1.363555653866967e-15
0.41	-0.05681505794578602	-0.02531931672283748	-0.04261265570883484	0.7517932479910371	0.913526148502126	0.00648045742267273	0.5062220290983983	0.0007843380384766387	0.01613562481054367	-0.1422750155098196	0.06184640780816362	0.03228056006730737	-0.01745938825506263	0.07161079886455331	0.008275430415690826	0.2031414698863205	0.09718961030014314	-0.2031414698863204	-0.09718961030014314	0.07548743149546489	-0.1701895177366905	-0.005781908436497505	-0.3517036615225119	-0.009335557398681863	0.005376100013374341	0.07471630326334064	0.2708340482748264	0.8592826281921078	0.5759232006840547	0.1415794513624909	-0.03029913115655561	0.06571517920668705	0.1940581650330333	-0.3192655395880394	0.1240575978263973	-0.900520647454868	1.38990326082686	-0.282594704520562	0.01139655280126267	-0.02270401479392622	-0.2994938047242093	0.08782081004798584	-0.9079826643208987	-0.4228643156559951	0.1762523050654602	0.06455026691259876	-0.1221521711473722	0.8993913122442531	-5.321923517831621	0.8299313827170525	5.321923517831621	-0.8299313827170525	1.477042044980902	-0.2524426232752497	-0.08348637834154213	-0.6386342479727491	0.1919317960859132	0.2873161635029465	-0.4731909457311263	0.7871001582789582	1.331250442949889	-0.2142259003999973	1.265300930372551	1.066708563290463	0.1276529791889112	2.312792540219321	0.001001501107080089	0.02375142801144418	0.001001308004476952	0.03039665757709459	0.001000283772710765	0.004216462384577019	0.001000573229490315	0.004378234552949061	0.07455620945520876	0.09910031336941337	0.07047663868151799	0.08098443915066302	0.06826491799669454	0.07216902235485548	0.001002891942089493	0.007791060728922472	0.001001178447704759	0.02042959065591774	0.001003187292297281	0.02398016325044658	0.00101045212600975	0.05485750583108401	0.001003998883084868	0.03844617258987151	0.3386847009924024	0.2519095106044527	0.1681038044583639	0.2995274383769843	0.001000139053110453	0.005209110259248939	0.00100467126452072	0.0154129517961391	0.5686134586865089	0.5337157335183302	0.001002080579919	0.01952860193794416	0.3296553573957969	0.3353605498940989	0.001028625162574955	0.01107898730067043	0.00100317300369874	0.008606778405410883	0.001004988500875716	0.0105812478248102	0.1082832142497877	0.1511562307026845	0.1162499402149458	0.1158549058650421	0.01005859053842661	0.01274058881236178	0.00100070366437044	0.01574308364025622	0.1442188691495106	0.1351126861779817	0.001718056521860461	0.02088520826212826	0.001000718310890262	0.005464729710596924	0.001001761890041461	0.01788004050681419	0.2147725895883039	0.2364096205250208	0.07792426012155039	0.1099774634625885	0.001000677408416861	0.003045328492758445	0.001001334512677158	0.007097062451500191	0.1772444442312725	0.1358844078795753	0.7944491888787744	0.7592058590090353	0.003416362943439323	0.009918663161743538	0.002380509731752032	0.2050102117348562	0.001000638224146111	0.0363500363831246	0.001063749176663325	0.00383029332696661	0.001062663466504923	0.004970110070955518	0.0010665942697822	0.005616586666643236	0.005035683113912309	0.01478456479652176	0.00466360932428652	0.01260569307564074	0.001495128525946416	0.00573219716927383	0.001051940397906043	0.01760157152892004	0.001777938022360245	0.03824858808326127	0.3509297674453208	0.3494596321874199	0.2625984376623258	0.2618026556134075	0.1494824264631295	0.1427197426491633	0.0743115022822162	0.1041071330990591	0.07384095718858749	0.08808283156589326	0.001013729658973563	0.04199935024943608	0.001004091347511094	0.02902567903200552	0.001000591604400928	0.01473371050134896	0.001000566101973886	0.1205776189657615	0.00121728973529802	0.01289418386125132	0.0374173670681778	0.06336603218904036	0.08061887308068814	0.09840483116227415	0.001372232843822385	0.02005348437366844	0.005129027579247067	0.01098221418906715	0.07271744731359898	0.0850238826762434	0.001054243736784559	0.01039620463361527	0.002386656922987758	0.008694854621067094	0.07344768708488204	0.1279124849949314	0.05535047700024123	0.07116627981989659	0.3783247064329803	0.3750218493170627	0.001020233078584948	0.04214349717562505	0.006220354361042505	0.02269298069858913	0.01690627568145203	0.03094869937053662	0.00100747683346154	0.01863865945224743	0.001003345962398604	0.01861384277935164	0.01139022589413854	0.02696536405823868	0.001189565138676103	0.03088118625261527	0.001543150895103999	0.01609251126090437	0.001216266875648679	0.01474166443924379	0.001000272091994101	0.01098371162577575	0.02534047364953203	0.0418272893662012	0.301181973240462	0.2893192363531465	0.001005980563212737	0.1368270332735534	0.001007238994542967	0.0452641247922173	0.01471142362599091	0.008589114380345828	0.01695734872958669	0.01168623545659741	0.01647259876797428	0.01261989290178949	0.02377025874126349	0.01346302754749224	0.0006439844613925601	0.03253926082039141	0.007111780995063256	0.005338465126767226	-0.007265736321805574	0.008768236189146874	0.00100144050254973	0.001001306277124081	0.001000264148717941	0.001000597461180121	0.1111062143504339	0.02062166362747401	0.02412188662593524	0.00100296853235166	0.001000693703856964	0.001003066621870533	0.00101154530620243	0.00100462360206996	0.4614444352871941	0.2850815543600759	0.001000133554913149	0.001007077273326998	0.6049644604754482	0.001002148092168098	0.3597870405273577	0.001000467824162166	0.001003229903998302	0.001004786886992404	0.09091371818978623	0.1360398421616362	0.001038699329076933	0.001000788000364804	0.201491339714365	0.001413393552792648	0.00100073601052754	0.00100144481670069	0.1805037697733015	0.09263974191971813	0.001000719485648659	0.001001366034852822	0.2955477623391699	0.8194540418598635	0.001001342524573812	0.006108360664298837	0.00100067706785597	0.001000734979893942	0.001000207749144309	0.001000392255434121	0.001017849740923856	0.001008665261006367	0.001006696486019925	0.00100805337361955	0.001017780670672565	0.378156826514719	0.2818619596903907	0.1688522170730781	0.06349617687159209	0.07584378209213345	0.001013464424189079	0.001003847888786063	0.001000577711513961	0.00100059405474128	0.001606290112148339	0.04622624930009254	0.08541661430494087	0.001015920058972674	0.001995757051852023	0.07297836555747807	0.001032847815260422	0.001295718121497609	0.06659373703587551	0.04978030540762472	0.4197218481697062	0.001055602492571209	0.01516921732842646	0.01343665963780348	0.001006476263934578	0.001002653859682124	0.007110982010725495	0.001035047725716304	0.001933529097285845	0.001244792545279343	0.00100023832454891	0.02488854726219674	0.3204504061353989	0.001005635458964166	0.001006711597724939	0.0110935151140977	0.01314980487480043	0.01277596900987538	0.0199703485549146	0.0141175437345089	0.001395469591489859	0.03021449269735445	0.007364207684172895	0.007303440421538915	-0.007299489756125419	0.008826424147338639	-2.831013212895009	-0.9690459833433958	0.09571907704286102	0.1016747652009575	0.01693124148424004	-0.01408501656767623	1.602314288328182	-2.48525556377216	-1.994016409995921	-1.813679552430051e-05	-0.008809598551394893	0.06067630687390214	0.00486881629722959	0.01273908955328682	3.917476272505503	1.859950584946607	-0.006791994467829522	-0.06112943835515183	0.6043432594740913	0.01478636575131556	1.29197968087686	0.02905617639073552	0.02206145897436343	0.02376591495544091	-0.8356872103339974	0.5927520291886026	-0.4547906009503402	-0.05076594294049763	2.340938888942626	-0.01005821407522742	-0.01633285160645136	0.002163571226852924	-1.411896555841018	0.7077991200609195	-0.01241063527423448	-0.008566526459988568	4.281258680287627	0.9941546813986087	-0.1570178364817928	-0.163947373412945	0.01946962592296269	0.003637728334100027	0.00245065153838772	0.002736086897414964	-0.2281354206597324	-0.207711076366994	-0.01364257149141058	0.1020452990956245	0.1804610795437976	0.8100416789961015	0.03188960230318869	0.896725312531463	-0.5716192333272127	0.1534373995472967	-0.05651396142297894	-0.02691375389024478	0.1258805520693354	1.015828051921447	0.02053160729967227	0.390099765200892	0.1017641020589282	0.01912560682641615	-0.167052306474705	-0.01534544974477771	0.003579740610394127	-0.05266071396513723	0.1332655272650739	-0.08359091923951852	0.7673689609489461	-0.08247381041355673	0.8538872703250571	-0.2071442534035538	0.006212149634908233	0.002451688581645226	-0.2178375174665669	0.0234438817250803	0.1248217522949641	0.04828960945410227	0.01879652060271198	-0.07888519564912334	-0.686054859346216	-0.3385516441089878	-0.0134270561587569	-0.1060672681171128	-0.09037607143166933	-0.1116094660788862	1.224580769523425e-15	1.913830584003587e-15
0.42	-0.05967519062703941	-0.02413899119600783	-0.05187935081060272	0.7658118987253235	0.9107792118973274	0.006641054600407128	0.5056314442644961	-0.002773471202919519	0.01722324808730011	-0.1515743998782187	0.05743668898010538	0.03336469424075052	-0.01696295852527684	0.07024856277049034	0.0175738163552417	0.1534871481095067	0.105838444641652	-0.1534871481095067	-0.105838444641652	0.08976959740858069	-0.1725142397117516	-0.006670780184348313	-0.3579431779947563	-0.007665729967111611	0.008200762994988115	0.0722701301318687	0.2774848404234398	0.872549693785184	0.5742461333888531	0.1546094148512158	-0.0183690585453597	0.06741542952089837	0.2197996983511265	-0.251850328300163	0.1087854582987001	-0.9490493749723811	1.413882341384126	-0.2658692284248609	0.02018852130050566	-0.09376819912871782	-0.4090585470012355	0.154297111780643	-0.9563925915426622	-0.4568169987079923	0.03523190519819395	0.0346137072812567	-0.1464326755104802	0.9569982444309202	-4.615563717003634	0.8936243995254353	4.615563717003634	-0.8936243995254354	1.380506986574898	-0.2131219033341703	-0.09340686767838244	-0.6042589759248502	0.143630015977505	0.2793694487308043	-0.08625843859505375	0.5431886282002482	1.310846676684216	-0.1325734011892632	1.22620266968304	1.321428834148818	0.2171387328236818	2.82893100887741	0.001001478765941081	0.02442083728581641	0.001001326231990959	0.03141524645772544	0.00100027300779101	0.004296533988779281	0.001000592165065602	0.004243953789508453	0.09517903888949084	0.1151664066537526	0.04366405567296656	0.05590778352187657	0.04306125396108706	0.05101895424132079	0.001002926547641957	0.007786373730775419	0.001000958666047754	0.0203232639316175	0.001003132008371322	0.02464345992270242	0.001011250420213724	0.05487769243979779	0.001004445958423042	0.03854762155443997	0.3850055533586912	0.2885184266683144	0.2246022151456246	0.3171234705405731	0.001000135753764413	0.005110872691336862	0.001006408376705268	0.01495416550280067	0.5785603487029832	0.5366537161543997	0.001002140178164551	0.01963533683581735	0.3417554195644148	0.3485526465308408	0.001015103375253068	0.01137334584197088	0.001003220414904204	0.008782595137596402	0.001004883410028099	0.0107302779613912	0.1007391911754556	0.1447853796022782	0.1295832154975235	0.124233670171643	0.00575380135094423	0.009546410963765092	0.001000761398763104	0.0151402089736477	0.1722201189247257	0.1578640272449332	0.001684685006161697	0.02093962433097348	0.001000733067668957	0.005467761113612917	0.001001601996218124	0.01789179366568376	0.1994458578378503	0.2216840346477305	0.0860055665190374	0.1169145650115776	0.001000710049728489	0.002925785570865846	0.001001363184653797	0.007005910956266824	0.230044000075885	0.1769076575221491	0.8014381552523696	0.7682447344754773	0.0022588619624632	0.008895496885460074	0.005571200279529172	0.2030432306089611	0.001000664958771311	0.03647240060078057	0.001033451772484832	0.003893316429123305	0.001032661175287965	0.005034427393792449	0.00103478412577704	0.005684552251685381	0.003110268312687586	0.01318653675731416	0.00291326469470452	0.01120653348709602	0.001259949820891581	0.005628906421618931	0.001032452733347933	0.01861375723057857	0.001416967745292859	0.04011031177759017	0.3604536576156497	0.3544203504910762	0.2694105447246583	0.2605080535695156	0.1581024253880012	0.1507715370975905	0.06726202536239269	0.09729852722334199	0.07477512766031182	0.08949943755475655	0.001013450664380409	0.04154576738802331	0.001003918359020656	0.02882675771799106	0.001000593791485668	0.01593017986585468	0.001000595649377873	0.1309675992630323	0.001539308646573956	0.01313983239642725	0.04206278963604389	0.06644643425999561	0.08227085026364557	0.09793126267491654	0.001205222317749419	0.0203210385904589	0.003636654564127074	0.009779418005685669	0.07035676621440921	0.08232372501354186	0.001036225745353155	0.01059448935448355	0.001919830272417196	0.008393407013653601	0.07113472959029921	0.1285247489361112	0.05345021832579745	0.07044311872973567	0.3948185212619968	0.3818611141056293	0.001050569759670925	0.04123014720889459	0.01366100323824494	0.03313622812369257	0.0146589053665903	0.02884001303820644	0.001006494024100614	0.01882260524770533	0.00100296094933998	0.01862902673099191	0.007698888138420357	0.0243449590610213	0.001123772870983484	0.03112677734068417	0.001990676148100373	0.01757793641726461	0.001296266522395237	0.01524875782614506	0.001000252690829321	0.01111408598116331	0.02517320432800041	0.0411287194462771	0.3066206911750781	0.2813530882434801	0.001005721455309514	0.13374249182069	0.001006676039795992	0.04519518766070788	0.01113172050889662	0.006908399028843261	0.01307217354372223	0.009946730142896742	0.01271238991706185	0.01072938693353912	0.02023843380439884	0.01393806008130312	0.001354265940224437	0.02950522807037993	0.008328209128418905	0.007369341367658027	-0.007307553477985188	0.008353682243070275	0.001001464638464293	0.001001374297496924	0.001000259361699293	0.001000623514007621	0.1329985455881129	0.001003292157445297	0.001015972875154141	0.00100296077211334	0.001000740104274039	0.001003076129339156	0.001012520966021697	0.00100514856987184	0.4989822084897196	0.3497899941086064	0.001000131202662518	0.001009153626615632	0.6002292398422912	0.00100224509860568	0.3721155872983993	0.001000466025583544	0.001003301600680101	0.001004757356426918	0.08916935773989966	0.1600695678522464	0.001005927895009414	0.001000849517072062	0.2294453191706368	0.001816809590648563	0.001000758344148653	0.001001417581019138	0.1663756767676715	0.100388273447717	0.001000763870533169	0.001001414343848815	0.3424893157743416	0.8189043430028937	0.001000760292163937	0.01117040180890683	0.001000705912346874	0.001000597223372146	0.001000166299876515	0.001000318592663937	0.001007862219889757	0.001005956169579928	0.001004108384344952	0.001013716989147907	0.001031464616822176	0.3821202669828035	0.2826469897278158	0.1741612729015724	0.05363985948497337	0.07616253575378473	0.001012923203699487	0.001003647733356175	0.001000609330783422	0.001000651606339544	0.002089728910408847	0.04886274223840318	0.08383745670479829	0.001030358375061817	0.002016132548284572	0.06284322199114663	0.001005203816534099	0.001497463289265685	0.0692131882888833	0.05201380636398222	0.4389288454991436	0.001103265984192472	0.02683177069324911	0.01114282431325686	0.001004683286267453	0.001002465913785943	0.001046376735453868	0.001065029209195211	0.002864269974826747	0.001481616894571804	0.001000226954554317	0.02504360383720131	0.3148241948840635	0.001005302135965097	0.001005606192699113	0.004212612644039033	0.005419285948381567	0.005325245316833268	0.01684065149227333	0.01432335078851577	0.00204394559342585	0.02611656300687876	0.01002663798389848	0.00943316808161479	-0.007353402495093385	0.007702757344859594	-2.653487386288893	-0.8897532894448386	0.005774869377333258	0.09708974906211115	-0.01013085184595454	-0.01177454017788661	1.615291035880415	-2.438788107442833	-2.206517990292041	-0.001450626003467722	-0.01345436049973758	0.07190227836441077	-0.001061086870651376	0.007262508755425594	3.393750688077067	1.65381781749611	-0.01513833262870885	-0.01208100318538998	-0.01308422884581663	0.00202090176460956	1.339907375513864	0.02948851544876654	0.009933982426063206	-0.003397034559990348	-0.4051227433588283	1.112259180536519	-0.1965307238356669	-0.07012056639300002	2.196771212495318	0.0145801496911842	0.036435574008336	-0.0005220037203176076	-1.495128035653612	0.6839655033548628	-0.01088820464226885	-0.01006009022950743	3.849503723641528	0.8110955462395205	-0.03328227107947834	-0.2328066930508171	0.006055135862861814	0.01119955807837759	0.01368641351891259	0.0140035676730118	-0.1073178554670878	-0.07841083852962566	-0.01282099480378735	0.1025796247263578	0.186918458423181	0.2802615494528396	-0.1198341676079573	0.7217727748884757	-0.7860268531836495	0.1264728872362926	-0.03098749869325045	-0.01295692501043111	0.1089497024976442	1.039227677757996	0.02584073413256729	0.241133220597977	-0.1796289509901607	0.03457692755558472	-0.08608355491031938	-0.5061064941230671	0.04677834323104435	-0.01378143400584987	-0.05382397801064927	-0.10178538341989	0.748704184785468	-0.09567981769849287	1.180895446422382	-0.2153297812994477	0.03728406915004237	-5.156512661164796e-05	-0.3117204604334857	0.02476667790045272	0.1720943807327319	0.05026701838827374	0.0004255035725607441	-0.06403766822551396	-0.5881507974621366	-0.2613200425219071	0.006696738874577904	-0.2217038986504707	-0.2527088081979174	-0.25897626807063	4.988322036905698e-16	1.590188570719762e-15
0.43	-0.06192604975882433	-0.02327092441357546	-0.06144817436322677	0.7800684774069807	0.9082158499828091	0.006868235841980687	0.5045631196132445	-0.007397882452509672	0.0198011074781466	-0.1613547787574366	0.05284851119666165	0.03288014016951459	-0.01666816809855654	0.06883804415059711	0.02727503945920956	0.1108753817604192	0.1149964553708272	-0.1108753817604192	-0.1149964553708272	0.1031507599172498	-0.174465269414493	-0.007627332528788011	-0.3636250283851658	-0.006405723803482187	0.01099915589936258	0.07100411249987212	0.2815192700063601	0.8851660264564305	0.5728635838131122	0.1637898879663904	-0.003980651609146483	0.06971254692222717	0.2505299054790631	-0.2027215032570043	0.06318684518209382	-0.9578282901579999	1.43763088705389	-0.2466031925327158	0.0245283503699516	-0.1075678461941259	-0.5127934221086268	0.35887160798967	-0.9950278549899714	-0.4582963663469006	-0.1354429482027314	0.03075301623588892	-0.1331423586461702	0.9767665792093271	-3.89313909009496	0.9386964843542425	3.89313909009496	-0.9386964843542424	1.294049652153845	-0.1769490017766414	-0.09863312047046258	-0.5283271641177103	0.1097189905446345	0.2805859604267213	-0.1629991498642331	0.2607619201375229	1.203292813176792	-0.1560773806042492	0.6216572960504169	1.550092366148809	0.2368037100166797	3.311392342692982	0.001001471237481739	0.02512228384187058	0.001001360446808754	0.03250378292081204	0.001000264177595806	0.004366463356085302	0.001000604159284077	0.004110243811327918	0.1128707818649056	0.1295795018593496	0.02401029097330621	0.03498176150661503	0.02367355437061941	0.03179495856086301	0.001011971199467598	0.007776263693300253	0.001000845892277848	0.02020188928048778	0.001003191485197873	0.02541735069006039	0.001011866297738508	0.05483853269707221	0.001007406996993199	0.03859689584755082	0.4225039930251854	0.3191845267264534	0.273796130420098	0.331776075845982	0.00100013235818084	0.005004558995319612	0.001007063510637051	0.0144733872462932	0.5839849513187235	0.5363836501768019	0.001002192118936294	0.01973676627173189	0.353921081256366	0.3620634613099865	0.001007927711110808	0.01165140410331189	0.001003266060155312	0.008897750675055232	0.001004794370408828	0.01087129041628441	0.09928994994455319	0.1435501667812187	0.1487331260334339	0.137602893953535	0.00344371296556417	0.007924313219929474	0.001000815457431214	0.01436441974508766	0.1956161348989956	0.1780570605437247	0.001909124532008038	0.02125054109287262	0.001000749090910025	0.005406820253388466	0.00100148317574284	0.01790340270297259	0.1880350442232458	0.2079582358122949	0.09330035488064051	0.1232179345083562	0.001000731938462312	0.002810947049389864	0.001001378510912413	0.006912897753495233	0.2746315085875287	0.2125040045622636	0.8055597284370225	0.7755553081339287	0.001643485526509281	0.008427277729022143	0.01011570512433351	0.2004186254356008	0.001000687123391369	0.03638146022595582	0.001017346377045781	0.003965738298714348	0.001016735671912645	0.00511338422593764	0.001017891916319385	0.005767333897344288	0.002083528022835935	0.01242998873065842	0.001981363672785682	0.01054657426454319	0.001134713038983391	0.005626978070866427	0.001655849648930688	0.02023767489321727	0.001514876311159949	0.04215879987679159	0.368738287036285	0.3572653992004976	0.2758612799912551	0.2619925028168141	0.1660827689695698	0.1581843994437203	0.05690647723667617	0.08763091650403596	0.07529526552171807	0.09051360473434131	0.001012723306500346	0.04137140799879155	0.001003680891765334	0.02876058397421846	0.001000599541583647	0.01685378822542325	0.001000626370103846	0.1405674607865762	0.001824630389117298	0.01336680978715324	0.04071281429319201	0.06478038859598385	0.07490690363150056	0.08923099740857501	0.001139063082703902	0.0206538383030073	0.002820919115169139	0.009101656978671999	0.06719310848504258	0.07865530204141295	0.003220316267060824	0.01312814654972878	0.001670418782184526	0.008285466685102671	0.07044243701846158	0.1268298351630727	0.0529770497245209	0.06860791041877151	0.4115366139513226	0.3890399945698202	0.001258150165525063	0.04039930560968074	0.02133509366782047	0.04357079658034494	0.0123204616663337	0.02663880205870603	0.001012250342956225	0.01928631209344408	0.001002642121503849	0.01864749518806036	0.004466343034322306	0.02171939340494023	0.001167319406542889	0.03141817171962617	0.003744102417841282	0.02032656864316696	0.001781329431520487	0.01611150614106459	0.001000235465691702	0.01103045831530561	0.02292194050153437	0.03926789298846944	0.3123658103134885	0.2813984469469171	0.001005367490933787	0.1317415473076704	0.001010171608315861	0.0453722451496797	0.00737904339330015	0.005129956705100047	0.008817779970018017	0.007810792291777607	0.008599870312270486	0.008546043008475819	0.01618705656337611	0.01377018227628514	0.001925406803531935	0.02591186707519098	0.00955017999015936	0.009445511767650086	-0.007394291263384808	0.007122510805968109	0.001001462357398364	0.001001414460173512	0.001000251288077647	0.001000610826374122	0.1417680400609144	0.001002556180359958	0.001009771771504553	0.001036971423882168	0.001000718741319113	0.001003403351067543	0.00101249563882777	0.001015006547591254	0.5066178497337025	0.3748116656517417	0.001000126812410262	0.001006553739591432	0.594034424446371	0.001002247080704829	0.3849610409989544	0.001000454743421732	0.001003323682469271	0.001004654625561303	0.104255795145376	0.1933531594976136	0.001005641281216457	0.00100089049539227	0.2383069456530696	0.00241976297771015	0.001000772045073656	0.001001310400886346	0.1708614298010135	0.1056547979100363	0.001000746973015691	0.001001377637540627	0.3679605918975379	0.8133171826001102	0.00100063056446211	0.01818260019786436	0.001000713808103549	0.001000573531609772	0.001000156431652774	0.001000304523483546	0.001008732154145721	0.001006134497805723	0.001004429779335781	0.003398488910998534	0.002112261197490369	0.3895265515718715	0.2928479351216173	0.1828151384207464	0.03534724411683653	0.07581584765981569	0.001011156742542377	0.001003252729400911	0.00100060230595757	0.001000664037494011	0.002149805340806768	0.03071573917633474	0.04898714228172291	0.001103846966060028	0.001921410446755217	0.063345102127744	0.009310280731555596	0.001336164426416771	0.06983180272346184	0.05271902955419087	0.4553188745179062	0.001788243986883847	0.03230532354739293	0.008615534649201357	0.001029711857427209	0.001002178684771592	0.001026266391635295	0.001337571662093859	0.007882794163718013	0.00296883847193673	0.001000209574679971	0.01641342996023503	0.3316352100033373	0.001004742753198696	0.001020750061329464	0.00262364192936748	0.003214026065108728	0.003182647652422958	0.01161280337923698	0.01315976966149566	0.00240171663492766	0.02215474933465052	0.01039098445690869	0.01153155711650407	-0.007513740063421515	0.005427142137751805	-2.490014485749034	-0.773974389747239	0.1030749009413736	0.1159523273120586	0.0154796262609413	-0.01415405385853134	1.273067953508666	-1.700014935064619	-1.57998595557966	-0.0009359295239642571	-0.01097267778767285	0.08278742161078374	-0.006782308685324567	0.002535658769618934	2.719368008971195	1.260993919904939	-0.008392887731027851	-0.06692372778570371	-0.07570361777710612	0.01400744714923647	1.357292989168277	0.02687058801978716	0.01083445705083289	0.0227420138905573	0.1637194459078685	1.551781425582014	-0.1226558992035258	-0.08515279157802315	1.818565739849687	0.04415924524649004	-0.0289974295440507	0.002267628619591228	-1.212921353114798	0.5821917122851709	-0.0116685052096914	-0.008916374609904307	3.252204504125131	0.6425812413854604	-0.04698858992320176	-0.2917703117771526	-0.02270870281060127	0.005449280570823601	0.005212032779653133	0.00565901067904186	-0.04780144496486169	-0.04985521889778373	0.007731907099641272	0.2130678725051342	0.215910295197584	0.284770337535827	0.376559383560589	0.7486043283490112	-1.152480401162781	0.07680001936024108	-0.005926076855246413	-0.001153356212087576	0.07877121655613573	0.8767935700796036	0.0192629901849803	-0.5372199600755347	-1.484272826376243	0.03321598822728439	-0.05200564388047246	-0.239353279525715	0.4402835263662964	-0.008557621847273905	-0.2445971182988685	-0.2383280517257289	0.670015674658631	-0.07071474736866071	0.9161572530385294	-0.2253838608927695	0.05678793321649028	0.003133323911611701	-0.214071502134567	0.03205059922003717	0.3638272051045005	0.1153858155701191	-0.01318885766142803	-0.3154172125901133	0.5038886912145765	-0.1415382367426258	0.02958343610820063	-0.1406984871013137	-0.1814925178233741	-0.1850759140856174	2.19075944768099e-17	1.15580722111869e-15
0.44	-0.06381762079618318	-0.02290807535247958	-0.07089817570587413	0.794568466308533	0.9058511472855941	0.007117234074920758	0.5037266650391637	-0.01296873402892881	0.02435261707911447	-0.1713818503917992	0.04832120548584441	0.03058983070154897	-0.01621972543710606	0.06763628939400698	0.0369795519963619	0.07589737556198518	0.1246267490896296	-0.0758973755619852	-0.1246267490896296	0.1156170731915489	-0.1760505190385546	-0.00865803297892207	-0.368434042516318	-0.00544439468028076	0.01381801876918012	0.06908906589338439	0.2826413714612639	0.896433009160934	0.5708817684438702	0.1672778676261945	0.01250958503871595	0.07204188297272332	0.2859131837246483	-0.1799927094149504	0.007741914031399596	-0.9252849329770394	1.462564385363146	-0.2261373849642422	0.0245519195738077	-0.04739418369450573	-0.5983466123670416	0.5490271538049132	-1.005731142571583	-0.4446425841826939	-0.3259191741477476	0.06534415422643325	-0.1046799028498468	0.9576561310677708	-3.088811686872946	0.9880809974508683	3.088811686872946	-0.9880809974508683	1.197537139700283	-0.1399658875981328	-0.1082364888172054	-0.4296917240741102	0.08389460789189197	0.2834634418192993	-0.216064233493287	-0.03927699740307125	1.040976683331966	-0.2524265598897644	0.08770397860892921	1.741794776478661	0.2235824626571473	3.759545232407111	0.001001466334054769	0.02585354448680217	0.001001397637068233	0.03364098867910365	0.001000255725880729	0.004433384533073822	0.001000603806272536	0.003977140744331608	0.1264651994693027	0.1407425646893206	0.01321186785875605	0.02283551203148877	0.01303117062630784	0.02058513893412466	0.001033504457422366	0.0077603641796482	0.001000778847219856	0.02010076821463921	0.001003384902144097	0.02629743928499015	0.001012161415570491	0.05474181732587415	0.001013818176214103	0.03859720090788988	0.4498746051030869	0.3425037605561474	0.312642840240361	0.3420291624650577	0.001000128465008411	0.004897645313590596	0.001006090320651314	0.01395870935369464	0.585958672527315	0.5344441507767907	0.001002219067685265	0.01983033501342093	0.3662124688166254	0.3755992544912664	0.001004335935027391	0.01192570662637366	0.001003299917714913	0.008954030918315675	0.001004698481709282	0.01100796800624095	0.1048202334783048	0.1481725538556544	0.1729581060474552	0.1550732156780857	0.002275279811056275	0.007197951494254146	0.00100086297258206	0.0134348428969069	0.2130179686196336	0.193769947893661	0.002322387801336611	0.02175393008706028	0.001000763952399806	0.005280338852915466	0.001001370178436136	0.01792562258706843	0.1825366982259193	0.1981678151518084	0.0996550427454941	0.1286680655829671	0.001000734424168479	0.002700635355536836	0.001001367807637001	0.006820106978361684	0.3109798579872159	0.2416005239995269	0.8069099467987659	0.780927600421874	0.001334906337697254	0.008223184492694159	0.0158261218732204	0.1972147049703011	0.001000702149935806	0.03604891670491286	0.001009285267365084	0.004045591335158507	0.001008771398939796	0.005200809646776075	0.001009442351238007	0.005859857449668326	0.00156811104712109	0.01215431395600074	0.001513481352413346	0.01028394485080348	0.00107224617454749	0.005689476212538447	0.003156879484349524	0.02269239397475634	0.002103620574553308	0.04429114035714695	0.3766945758045099	0.360036200143881	0.2835797113589019	0.2672359485705856	0.1742493395412978	0.1654997163448017	0.04272009131303001	0.07414921699038204	0.07543391279365351	0.091044227355553	0.001011476142009331	0.04138641189687548	0.001003364616255291	0.02878617994438934	0.001000598900956865	0.01756558913977874	0.001000647941371728	0.1484244495272005	0.001997321444377032	0.01351925712357359	0.03146648910786422	0.05644448292498083	0.0551127711141355	0.0697688316654298	0.001142736373958306	0.02101001782046845	0.002363546313741389	0.008688565260316826	0.06564881527271949	0.07730115583856739	0.008424971298160238	0.01900676849276979	0.001464919996919971	0.008207234773849275	0.07033026211832756	0.1244440397360978	0.05304045985369658	0.06621512223616532	0.4279991649166965	0.3949203029309204	0.001704215134742438	0.03981132735703403	0.02785147224463206	0.05166215334707198	0.00987897020823434	0.02432290689450844	0.001027647243240351	0.01998497657641081	0.00100233910098176	0.01867945455688234	0.002813754285034597	0.02004995239129322	0.001325359375604521	0.03173855735172688	0.007109632690249602	0.02457838333248984	0.002765897264460554	0.0174185375570372	0.001000218163145566	0.01092955240958818	0.01757979902128043	0.03467458340939296	0.3218189684390095	0.2895641851290721	0.001004910765547284	0.1308583395526249	0.001019494102284546	0.0458042299266402	0.004672539808760104	0.003960150866754162	0.005543130216263042	0.006176604670480004	0.00543039801291754	0.00688020070895506	0.01135136540767763	0.01293850225659907	0.002354301118968807	0.02207287096197588	0.01020040125941299	0.01153649459090766	-0.007530095570738231	0.005195043522195467	0.001001460076332435	0.001001454622850102	0.001000243214456002	0.001000598138740623	0.1505375345337158	0.001001820203274618	0.001003570667854968	0.001070982075650995	0.001000697378364187	0.001003730572795931	0.001012470311633843	0.001024864525310668	0.5142534909776855	0.3998333371948771	0.001000122422158006	0.001003953852567231	0.5878396090504511	0.001002249062803979	0.3978064946995096	0.00100044346125992	0.001003345764258442	0.001004551894695689	0.1193422325508523	0.2266367511429808	0.001005354667423499	0.001000931473712478	0.2471685721355024	0.003022716364771738	0.001000785745998658	0.001001203220753554	0.1753471828343555	0.1109213223723557	0.001000730075498213	0.001001340931232439	0.393431868020734	0.8077300221973265	0.001000500836760282	0.02519479858682188	0.001000721703860224	0.001000549839847399	0.001000146563429032	0.001000290454303155	0.001009602088401686	0.001006312826031518	0.001004751174326608	0.005783260832849163	0.003193057778158562	0.3969328361609396	0.303048880515419	0.1914690039399204	0.01705462874869969	0.07546915956584664	0.001009390281385267	0.001002857725445647	0.001000595281131718	0.001000676468648479	0.002209881771204689	0.0125687361142663	0.01413682785864753	0.00117733555705824	0.001826688345225862	0.06384698226434136	0.0176153576465771	0.001174865563567858	0.07045041715804036	0.05342425274439954	0.4717089035366688	0.002473221989575223	0.03777887640153677	0.006088244985145853	0.001054740428586966	0.001001891455757222	0.001006156047816725	0.001610114114992486	0.01290131835260928	0.004456060049301657	0.001000192194805628	0.007783256083268754	0.3484462251226111	0.001004183370432295	0.001035893929959814	0.001034671214695927	0.001008766181835889	0.001040049988012649	0.006384955266200622	0.01199618853447555	0.002759487676429471	0.01819293566242226	0.01075533092991889	0.01362994615139336	-0.007674077631749646	0.003151526930644017	-2.36733672006342	-0.6892508942048954	0.01173768715281819	0.106823608103116	-0.01073248990944829	-0.01165315794104172	0.9652845607552085	-0.6828335994156287	-0.6036827795481533	-0.002608521238840946	-0.009403643443497436	0.09314184387877039	-0.0125722125651421	-0.002531337798927115	1.92437744238806	0.7739140802294892	-0.01525832977105942	-0.01886093040360421	-0.3469709133284383	0.0004487629195154683	1.344903055940725	0.02873736779291935	-0.001841076413612849	-0.00426400754731437	0.7663972357402173	1.932478769068241	-0.01738352020351295	-0.1008780903171456	1.300742022724273	0.05307459614889317	0.02332746595863135	0.001600165657355427	-0.7080524006638126	0.5133178189213043	-0.009982839117668316	-0.01001560470189812	2.549538203071305	0.423439272138299	0.01954291294251155	-0.3486697514386854	-0.04226549338077838	0.01268579144899985	0.01538013125756268	0.01595194900603246	-0.01114320506748841	0.001055123232999987	6.4303681077024e-05	0.2687399085064335	0.2036889346539816	0.2654119962452468	0.6319651336866055	0.7022636858788295	-1.548844612053208	0.02976397556168052	0.006885158769888867	0.00539701777826515	0.06658821345503063	0.6906531211740737	0.01093472327141371	-1.092838780800273	-2.332009046350901	0.03925288853814485	-0.0331496931785692	-0.0432511402664023	0.7157712927901956	-0.007839750546311733	-0.1920003087979043	-0.2133013577482973	0.4889897641673307	-0.04710714838503201	0.7122531084373209	-0.238266618238874	0.08427559659564075	0.002646617247296772	-0.1204955319466694	0.03056492853221163	0.4727308734168367	0.1391236385988921	-0.003030144399387025	-0.6105342924792726	1.035925098281436	-0.03777269092710506	0.05768219647231711	-0.09997660157100353	-0.1523587622336072	-0.1554759429621176	1.037926724977626e-15	5.698985361416051e-17
[truncated: 472,990 more chars]
