# Supplementary material for: Transtibial limb loss does not increase metabolic cost in three-dimensional computer simulations of human walking
Source: PeerJ. 2021 Aug 4;9:e11960. doi: 10.7717/peerj.11960 (PMC8349165; doi:10.7717/peerj.11960)
Supplement: Supplemental Information 1 — Each subject’s simulation output and Matlab code for generating plots presenting the data. [file peerj-09-11960-s001.zip › TTA3D_solns_rev/Pre/soln_walk_N50_wm100_S27.sto]

num_controls=92
num_derivatives=84
num_iterations=471
num_multipliers=2
num_parameters=0
num_slacks=2
num_states=242
objective=0.805371
objective_auxiliary_derivatives=0.001026
objective_contactAP=0.012144
objective_contactML=0.008547
objective_contactVE=0.010544
objective_control_effort=0.537537
objective_state_tracking=0.193073
objective_torsoGoal=0.042500
solver_duration=18230.805314
status=Solve_Succeeded
success=true
DataType=double
version=3
OpenSimVersion=4.2
endheader
time	/jointset/groundPelvis/pelvis_tilt/value	/jointset/groundPelvis/pelvis_list/value	/jointset/groundPelvis/pelvis_rotation/value	/jointset/groundPelvis/pelvis_tx/value	/jointset/groundPelvis/pelvis_ty/value	/jointset/groundPelvis/pelvis_tz/value	/jointset/hip_l/hip_flexion_l/value	/jointset/hip_l/hip_adduction_l/value	/jointset/hip_l/hip_rotation_l/value	/jointset/hip_r/hip_flexion_r/value	/jointset/hip_r/hip_adduction_r/value	/jointset/hip_r/hip_rotation_r/value	/jointset/lumbar/lumbar_ext/value	/jointset/lumbar/lumbar_bend/value	/jointset/lumbar/lumbar_rota/value	/jointset/patellofemoral_l/knee_angle_l_beta/value	/jointset/patellofemoral_r/knee_angle_r_beta/value	/jointset/knee_l/knee_angle_l/value	/jointset/knee_r/knee_angle_r/value	/jointset/shoulder_r/shoulder_flexion_r/value	/jointset/shoulder_r/shoulder_adduction_r/value	/jointset/shoulder_r/shoulder_rotation_r/value	/jointset/shoulder_l/shoulder_flexion_l/value	/jointset/shoulder_l/shoulder_adduction_l/value	/jointset/shoulder_l/shoulder_rotation_l/value	/jointset/ankle_l/ankle_angle_l/value	/jointset/ankle_r/ankle_angle_r/value	/jointset/elbow_r/elbow_flexion_r/value	/jointset/elbow_l/elbow_flexion_l/value	/jointset/subtalar_l/subtalar_angle_l/value	/jointset/subtalar_r/subtalar_angle_r/value	/jointset/mtp_l/mtp_angle_l/value	/jointset/mtp_r/mtp_angle_r/value	/jointset/groundPelvis/pelvis_tilt/speed	/jointset/groundPelvis/pelvis_list/speed	/jointset/groundPelvis/pelvis_rotation/speed	/jointset/groundPelvis/pelvis_tx/speed	/jointset/groundPelvis/pelvis_ty/speed	/jointset/groundPelvis/pelvis_tz/speed	/jointset/hip_l/hip_flexion_l/speed	/jointset/hip_l/hip_adduction_l/speed	/jointset/hip_l/hip_rotation_l/speed	/jointset/hip_r/hip_flexion_r/speed	/jointset/hip_r/hip_adduction_r/speed	/jointset/hip_r/hip_rotation_r/speed	/jointset/lumbar/lumbar_ext/speed	/jointset/lumbar/lumbar_bend/speed	/jointset/lumbar/lumbar_rota/speed	/jointset/patellofemoral_l/knee_angle_l_beta/speed	/jointset/patellofemoral_r/knee_angle_r_beta/speed	/jointset/knee_l/knee_angle_l/speed	/jointset/knee_r/knee_angle_r/speed	/jointset/shoulder_r/shoulder_flexion_r/speed	/jointset/shoulder_r/shoulder_adduction_r/speed	/jointset/shoulder_r/shoulder_rotation_r/speed	/jointset/shoulder_l/shoulder_flexion_l/speed	/jointset/shoulder_l/shoulder_adduction_l/speed	/jointset/shoulder_l/shoulder_rotation_l/speed	/jointset/ankle_l/ankle_angle_l/speed	/jointset/ankle_r/ankle_angle_r/speed	/jointset/elbow_r/elbow_flexion_r/speed	/jointset/elbow_l/elbow_flexion_l/speed	/jointset/subtalar_l/subtalar_angle_l/speed	/jointset/subtalar_r/subtalar_angle_r/speed	/jointset/mtp_l/mtp_angle_l/speed	/jointset/mtp_r/mtp_angle_r/speed	/forceset/addbrev_r/activation	/forceset/addbrev_r/normalized_tendon_force	/forceset/addlong_r/activation	/forceset/addlong_r/normalized_tendon_force	/forceset/addmagMid_r/activation	/forceset/addmagMid_r/normalized_tendon_force	/forceset/bflh_r/activation	/forceset/bflh_r/normalized_tendon_force	/forceset/bfsh_r/activation	/forceset/bfsh_r/normalized_tendon_force	/forceset/edl_r/activation	/forceset/edl_r/normalized_tendon_force	/forceset/ehl_r/activation	/forceset/ehl_r/normalized_tendon_force	/forceset/ercspn_r/activation	/forceset/ercspn_r/normalized_tendon_force	/forceset/extobl_r/activation	/forceset/extobl_r/normalized_tendon_force	/forceset/fdb_r/activation	/forceset/fdb_r/normalized_tendon_force	/forceset/fdl_r/activation	/forceset/fdl_r/normalized_tendon_force	/forceset/fhl_r/activation	/forceset/fhl_r/normalized_tendon_force	/forceset/gaslat_r/activation	/forceset/gaslat_r/normalized_tendon_force	/forceset/gasmed_r/activation	/forceset/gasmed_r/normalized_tendon_force	/forceset/glmax2_r/activation	/forceset/glmax2_r/normalized_tendon_force	/forceset/glmed2_r/activation	/forceset/glmed2_r/normalized_tendon_force	/forceset/glmin2_r/activation	/forceset/glmin2_r/normalized_tendon_force	/forceset/grac_r/activation	/forceset/grac_r/normalized_tendon_force	/forceset/iliacus_r/activation	/forceset/iliacus_r/normalized_tendon_force	/forceset/intobl_r/activation	/forceset/intobl_r/normalized_tendon_force	/forceset/obtext_r/activation	/forceset/obtext_r/normalized_tendon_force	/forceset/pect_r/activation	/forceset/pect_r/normalized_tendon_force	/forceset/perbrev_r/activation	/forceset/perbrev_r/normalized_tendon_force	/forceset/perlong_r/activation	/forceset/perlong_r/normalized_tendon_force	/forceset/pertert_r/activation	/forceset/pertert_r/normalized_tendon_force	/forceset/piri_r/activation	/forceset/piri_r/normalized_tendon_force	/forceset/popli_r/activation	/forceset/popli_r/normalized_tendon_force	/forceset/psoas_r/activation	/forceset/psoas_r/normalized_tendon_force	/forceset/quadfem_r/activation	/forceset/quadfem_r/normalized_tendon_force	/forceset/recabd_r/activation	/forceset/recabd_r/normalized_tendon_force	/forceset/recfem_r/activation	/forceset/recfem_r/normalized_tendon_force	/forceset/sart_r/activation	/forceset/sart_r/normalized_tendon_force	/forceset/semimem_r/activation	/forceset/semimem_r/normalized_tendon_force	/forceset/semiten_r/activation	/forceset/semiten_r/normalized_tendon_force	/forceset/soleus_r/activation	/forceset/soleus_r/normalized_tendon_force	/forceset/tfl_r/activation	/forceset/tfl_r/normalized_tendon_force	/forceset/tibant_r/activation	/forceset/tibant_r/normalized_tendon_force	/forceset/tibpost_r/activation	/forceset/tibpost_r/normalized_tendon_force	/forceset/tricox_r/activation	/forceset/tricox_r/normalized_tendon_force	/forceset/vasint_r/activation	/forceset/vasint_r/normalized_tendon_force	/forceset/vaslat_r/activation	/forceset/vaslat_r/normalized_tendon_force	/forceset/vasmed_r/activation	/forceset/vasmed_r/normalized_tendon_force	/forceset/addbrev_l/activation	/forceset/addbrev_l/normalized_tendon_force	/forceset/addlong_l/activation	/forceset/addlong_l/normalized_tendon_force	/forceset/addmagMid_l/activation	/forceset/addmagMid_l/normalized_tendon_force	/forceset/bflh_l/activation	/forceset/bflh_l/normalized_tendon_force	/forceset/bfsh_l/activation	/forceset/bfsh_l/normalized_tendon_force	/forceset/edl_l/activation	/forceset/edl_l/normalized_tendon_force	/forceset/ehl_l/activation	/forceset/ehl_l/normalized_tendon_force	/forceset/ercspn_l/activation	/forceset/ercspn_l/normalized_tendon_force	/forceset/extobl_l/activation	/forceset/extobl_l/normalized_tendon_force	/forceset/fdb_l/activation	/forceset/fdb_l/normalized_tendon_force	/forceset/fdl_l/activation	/forceset/fdl_l/normalized_tendon_force	/forceset/fhl_l/activation	/forceset/fhl_l/normalized_tendon_force	/forceset/gaslat_l/activation	/forceset/gaslat_l/normalized_tendon_force	/forceset/gasmed_l/activation	/forceset/gasmed_l/normalized_tendon_force	/forceset/glmax2_l/activation	/forceset/glmax2_l/normalized_tendon_force	/forceset/glmed2_l/activation	/forceset/glmed2_l/normalized_tendon_force	/forceset/glmin2_l/activation	/forceset/glmin2_l/normalized_tendon_force	/forceset/grac_l/activation	/forceset/grac_l/normalized_tendon_force	/forceset/iliacus_l/activation	/forceset/iliacus_l/normalized_tendon_force	/forceset/intobl_l/activation	/forceset/intobl_l/normalized_tendon_force	/forceset/obtext_l/activation	/forceset/obtext_l/normalized_tendon_force	/forceset/pect_l/activation	/forceset/pect_l/normalized_tendon_force	/forceset/perbrev_l/activation	/forceset/perbrev_l/normalized_tendon_force	/forceset/perlong_l/activation	/forceset/perlong_l/normalized_tendon_force	/forceset/pertert_l/activation	/forceset/pertert_l/normalized_tendon_force	/forceset/piri_l/activation	/forceset/piri_l/normalized_tendon_force	/forceset/popli_l/activation	/forceset/popli_l/normalized_tendon_force	/forceset/psoas_l/activation	/forceset/psoas_l/normalized_tendon_force	/forceset/quadfem_l/activation	/forceset/quadfem_l/normalized_tendon_force	/forceset/recabd_l/activation	/forceset/recabd_l/normalized_tendon_force	/forceset/recfem_l/activation	/forceset/recfem_l/normalized_tendon_force	/forceset/sart_l/activation	/forceset/sart_l/normalized_tendon_force	/forceset/semimem_l/activation	/forceset/semimem_l/normalized_tendon_force	/forceset/semiten_l/activation	/forceset/semiten_l/normalized_tendon_force	/forceset/soleus_l/activation	/forceset/soleus_l/normalized_tendon_force	/forceset/tfl_l/activation	/forceset/tfl_l/normalized_tendon_force	/forceset/tibant_l/activation	/forceset/tibant_l/normalized_tendon_force	/forceset/tibpost_l/activation	/forceset/tibpost_l/normalized_tendon_force	/forceset/tricox_l/activation	/forceset/tricox_l/normalized_tendon_force	/forceset/vasint_l/activation	/forceset/vasint_l/normalized_tendon_force	/forceset/vaslat_l/activation	/forceset/vaslat_l/normalized_tendon_force	/forceset/vasmed_l/activation	/forceset/vasmed_l/normalized_tendon_force	/forceset/shoulder_flexionAct_r/activation	/forceset/shoulder_adductionAct_r/activation	/forceset/shoulder_rotationAct_r/activation	/forceset/elbow_flexionAct_r/activation	/forceset/shoulder_flexionAct_l/activation	/forceset/shoulder_adductionAct_l/activation	/forceset/shoulder_rotationAct_l/activation	/forceset/elbow_flexionAct_l/activation	/forceset/addbrev_r	/forceset/addlong_r	/forceset/addmagMid_r	/forceset/bflh_r	/forceset/bfsh_r	/forceset/edl_r	/forceset/ehl_r	/forceset/ercspn_r	/forceset/extobl_r	/forceset/fdb_r	/forceset/fdl_r	/forceset/fhl_r	/forceset/gaslat_r	/forceset/gasmed_r	/forceset/glmax2_r	/forceset/glmed2_r	/forceset/glmin2_r	/forceset/grac_r	/forceset/iliacus_r	/forceset/intobl_r	/forceset/obtext_r	/forceset/pect_r	/forceset/perbrev_r	/forceset/perlong_r	/forceset/pertert_r	/forceset/piri_r	/forceset/popli_r	/forceset/psoas_r	/forceset/quadfem_r	/forceset/recabd_r	/forceset/recfem_r	/forceset/sart_r	/forceset/semimem_r	/forceset/semiten_r	/forceset/soleus_r	/forceset/tfl_r	/forceset/tibant_r	/forceset/tibpost_r	/forceset/tricox_r	/forceset/vasint_r	/forceset/vaslat_r	/forceset/vasmed_r	/forceset/addbrev_l	/forceset/addlong_l	/forceset/addmagMid_l	/forceset/bflh_l	/forceset/bfsh_l	/forceset/edl_l	/forceset/ehl_l	/forceset/ercspn_l	/forceset/extobl_l	/forceset/fdb_l	/forceset/fdl_l	/forceset/fhl_l	/forceset/gaslat_l	/forceset/gasmed_l	/forceset/glmax2_l	/forceset/glmed2_l	/forceset/glmin2_l	/forceset/grac_l	/forceset/iliacus_l	/forceset/intobl_l	/forceset/obtext_l	/forceset/pect_l	/forceset/perbrev_l	/forceset/perlong_l	/forceset/pertert_l	/forceset/piri_l	/forceset/popli_l	/forceset/psoas_l	/forceset/quadfem_l	/forceset/recabd_l	/forceset/recfem_l	/forceset/sart_l	/forceset/semimem_l	/forceset/semiten_l	/forceset/soleus_l	/forceset/tfl_l	/forceset/tibant_l	/forceset/tibpost_l	/forceset/tricox_l	/forceset/vasint_l	/forceset/vaslat_l	/forceset/vasmed_l	/forceset/shoulder_flexionAct_r	/forceset/shoulder_adductionAct_r	/forceset/shoulder_rotationAct_r	/forceset/elbow_flexionAct_r	/forceset/shoulder_flexionAct_l	/forceset/shoulder_adductionAct_l	/forceset/shoulder_rotationAct_l	/forceset/elbow_flexionAct_l	lambda_cid33_p0	lambda_cid34_p0	/forceset/addbrev_r/implicitderiv_normalized_tendon_force	/forceset/addlong_r/implicitderiv_normalized_tendon_force	/forceset/addmagMid_r/implicitderiv_normalized_tendon_force	/forceset/bflh_r/implicitderiv_normalized_tendon_force	/forceset/bfsh_r/implicitderiv_normalized_tendon_force	/forceset/edl_r/implicitderiv_normalized_tendon_force	/forceset/ehl_r/implicitderiv_normalized_tendon_force	/forceset/ercspn_r/implicitderiv_normalized_tendon_force	/forceset/extobl_r/implicitderiv_normalized_tendon_force	/forceset/fdb_r/implicitderiv_normalized_tendon_force	/forceset/fdl_r/implicitderiv_normalized_tendon_force	/forceset/fhl_r/implicitderiv_normalized_tendon_force	/forceset/gaslat_r/implicitderiv_normalized_tendon_force	/forceset/gasmed_r/implicitderiv_normalized_tendon_force	/forceset/glmax2_r/implicitderiv_normalized_tendon_force	/forceset/glmed2_r/implicitderiv_normalized_tendon_force	/forceset/glmin2_r/implicitderiv_normalized_tendon_force	/forceset/grac_r/implicitderiv_normalized_tendon_force	/forceset/iliacus_r/implicitderiv_normalized_tendon_force	/forceset/intobl_r/implicitderiv_normalized_tendon_force	/forceset/obtext_r/implicitderiv_normalized_tendon_force	/forceset/pect_r/implicitderiv_normalized_tendon_force	/forceset/perbrev_r/implicitderiv_normalized_tendon_force	/forceset/perlong_r/implicitderiv_normalized_tendon_force	/forceset/pertert_r/implicitderiv_normalized_tendon_force	/forceset/piri_r/implicitderiv_normalized_tendon_force	/forceset/popli_r/implicitderiv_normalized_tendon_force	/forceset/psoas_r/implicitderiv_normalized_tendon_force	/forceset/quadfem_r/implicitderiv_normalized_tendon_force	/forceset/recabd_r/implicitderiv_normalized_tendon_force	/forceset/recfem_r/implicitderiv_normalized_tendon_force	/forceset/sart_r/implicitderiv_normalized_tendon_force	/forceset/semimem_r/implicitderiv_normalized_tendon_force	/forceset/semiten_r/implicitderiv_normalized_tendon_force	/forceset/soleus_r/implicitderiv_normalized_tendon_force	/forceset/tfl_r/implicitderiv_normalized_tendon_force	/forceset/tibant_r/implicitderiv_normalized_tendon_force	/forceset/tibpost_r/implicitderiv_normalized_tendon_force	/forceset/tricox_r/implicitderiv_normalized_tendon_force	/forceset/vasint_r/implicitderiv_normalized_tendon_force	/forceset/vaslat_r/implicitderiv_normalized_tendon_force	/forceset/vasmed_r/implicitderiv_normalized_tendon_force	/forceset/addbrev_l/implicitderiv_normalized_tendon_force	/forceset/addlong_l/implicitderiv_normalized_tendon_force	/forceset/addmagMid_l/implicitderiv_normalized_tendon_force	/forceset/bflh_l/implicitderiv_normalized_tendon_force	/forceset/bfsh_l/implicitderiv_normalized_tendon_force	/forceset/edl_l/implicitderiv_normalized_tendon_force	/forceset/ehl_l/implicitderiv_normalized_tendon_force	/forceset/ercspn_l/implicitderiv_normalized_tendon_force	/forceset/extobl_l/implicitderiv_normalized_tendon_force	/forceset/fdb_l/implicitderiv_normalized_tendon_force	/forceset/fdl_l/implicitderiv_normalized_tendon_force	/forceset/fhl_l/implicitderiv_normalized_tendon_force	/forceset/gaslat_l/implicitderiv_normalized_tendon_force	/forceset/gasmed_l/implicitderiv_normalized_tendon_force	/forceset/glmax2_l/implicitderiv_normalized_tendon_force	/forceset/glmed2_l/implicitderiv_normalized_tendon_force	/forceset/glmin2_l/implicitderiv_normalized_tendon_force	/forceset/grac_l/implicitderiv_normalized_tendon_force	/forceset/iliacus_l/implicitderiv_normalized_tendon_force	/forceset/intobl_l/implicitderiv_normalized_tendon_force	/forceset/obtext_l/implicitderiv_normalized_tendon_force	/forceset/pect_l/implicitderiv_normalized_tendon_force	/forceset/perbrev_l/implicitderiv_normalized_tendon_force	/forceset/perlong_l/implicitderiv_normalized_tendon_force	/forceset/pertert_l/implicitderiv_normalized_tendon_force	/forceset/piri_l/implicitderiv_normalized_tendon_force	/forceset/popli_l/implicitderiv_normalized_tendon_force	/forceset/psoas_l/implicitderiv_normalized_tendon_force	/forceset/quadfem_l/implicitderiv_normalized_tendon_force	/forceset/recabd_l/implicitderiv_normalized_tendon_force	/forceset/recfem_l/implicitderiv_normalized_tendon_force	/forceset/sart_l/implicitderiv_normalized_tendon_force	/forceset/semimem_l/implicitderiv_normalized_tendon_force	/forceset/semiten_l/implicitderiv_normalized_tendon_force	/forceset/soleus_l/implicitderiv_normalized_tendon_force	/forceset/tfl_l/implicitderiv_normalized_tendon_force	/forceset/tibant_l/implicitderiv_normalized_tendon_force	/forceset/tibpost_l/implicitderiv_normalized_tendon_force	/forceset/tricox_l/implicitderiv_normalized_tendon_force	/forceset/vasint_l/implicitderiv_normalized_tendon_force	/forceset/vaslat_l/implicitderiv_normalized_tendon_force	/forceset/vasmed_l/implicitderiv_normalized_tendon_force	gamma_cid33_p0	gamma_cid34_p0
0	-0.06592146031498933	0.02155400171088272	0.1144273654138113	0.1641893722558998	0.8975080913066105	-0.007424012632532716	-0.2332043030151596	0.01237201502092176	-0.06219287116793359	0.5123050530778275	-0.03742191827345622	0.02634437675502566	-0.0008988806343759949	-0.05498826368860847	-0.08985132682022479	0.2009076764002516	0.05278064522117681	-0.2009076764002726	-0.05278064522119685	-0.3908986492272722	-0.01204275686421554	0.02350153997606697	0.1460452973358796	-0.1778697768072454	-0.02156446387777435	0.2137676503489203	0.06749360568070442	0.5506488852038876	0.9328234002901489	0.1238079203340652	0.1362113306438037	0.5832584344315231	0.06255165111392628	0.03393215274716094	-0.4943808068670394	0.2717757167711211	1.712685045506951	-0.0506873824557335	0.03417669663062269	-1.055968580584012	-1.168706644284041	-1.165373087493032	0.02322470749793742	0.3728883103100434	-2.195310286039156	0.5394733207933287	0.8119967972975544	-0.5016156555244592	1.438582205869665	1.78461562382346	-1.438582205869665	-1.78461562382346	-0.4283299005733936	-0.1975525062995647	0.06542229804250811	-0.2904402071593575	0.1421848966152118	-0.3455557645698032	-2.342189353997351	-0.702542273260586	-0.1776271737981117	0.3445357537334873	1.522209458244734	-0.6145087542723676	5.678388113043543	0.3405205256703749	0.06246520201286605	0.06550838027657754	0.04555570848781731	0.04547167859120414	0.05732631158488452	0.04691927432279618	0.03643387863623491	0.03616575763559702	0.003963845369010825	0.0446857549838904	0.3045865905265356	0.298403881818361	0.2418354570027779	0.2488937880549011	0.1924877995904425	0.167437824476627	0.001486982062089508	0.05586387864171047	0.02748049806816869	0.05738399936714383	0.001069230912097743	0.01451582710141495	0.001040521510987831	0.05558300543725187	0.001013904302428103	0.13171927793462	0.001005660134582215	0.04386014792946358	0.01365264321752805	0.02182285321728807	0.001484107051551851	0.03153446533073576	0.00273459827899454	0.02556642000616728	0.02986582635424447	0.05028390312283565	0.002114762865375839	0.01110203202706733	0.04656182113185675	0.05647080928579722	0.05365063664663614	0.04154847813890807	0.03227890272800643	0.03521710698327775	0.08684027367159891	0.09367622945592127	0.05764365567659845	0.0393357266808322	0.3390393891526137	0.3270419799480361	0.001244657323959619	0.08489613103353551	0.006088068453013912	0.04229855555320594	0.001711964999751772	0.01515604552926982	0.07553219740729079	0.06448689821867941	0.001010174007202002	0.01924448527967193	0.001023142732919565	0.00920454408011157	0.002038796637107604	0.03023644325330891	0.04285001976681063	0.05458850251374543	0.02576848294825863	0.03763652846452713	0.001002423748121044	0.01096606627327527	0.001924333491317994	0.01100443752367439	0.2191393229951754	0.2100563123566375	0.001015528312659032	0.03791451654749441	0.03238525707832673	0.0727344172075278	0.02545704680431274	0.02047149932627688	0.01855452627853543	0.0121970247000709	0.02305248818565326	0.01837956371286395	0.001010382821359209	0.02966577073371204	0.001010492414207013	0.03514206064898701	0.001001578758306674	0.005193068735975003	0.001006519743022542	0.001028687090957981	0.153281467515132	0.1592175978245941	0.001183969707903085	0.01430681136005556	0.001204238756223697	0.01312629546898008	0.02930116453316062	0.03144229017342016	0.001004100813872309	0.0347798404080501	0.1167742491246836	0.1261511036349568	0.02433513435418298	0.03979763623762131	0.08074523126525444	0.1014794873189986	0.3661026471011048	0.2842090267140447	0.5409207249581047	0.3874233445814196	0.001000994246621886	0.003557498955400083	0.001008664742559106	0.009518277502279307	0.355551650218136	0.2740605323342398	0.001016722001939396	0.02276713179985471	0.3911564375546918	0.4159383302964295	0.001003755793743618	0.01419973677987852	0.001022113021541728	0.008159932958229846	0.001028454578338822	0.01349294203033675	0.4036826353620646	0.4003536843109194	0.2917324929446797	0.2042385277399135	0.001050755006436045	0.01136029396363569	0.00100637326001742	0.01339541456632257	0.2491008762259302	0.2329006257278977	0.001102181240557646	0.01987000173380748	0.001006114188412016	0.003785777202849822	0.001006714470860724	0.01859308461056199	0.1704318176810942	0.2384419852264587	0.1104350705770494	0.1363045107853918	0.001005266962093142	0.002498799162859536	0.001009650226288169	0.006332184827602498	0.3829034226975422	0.2549042938027856	0.5671086022394948	0.6131648051256572	0.001004553146339726	0.008248494846098397	0.04532452862393075	0.07836285591842972	0.001004617312979077	0.0331621649734648	0.001005347771663956	0.005441545887094991	0.001002183371905552	0.004249536507121656	0.001003792468498308	0.005367089519789201	-0.02341374528328561	0.01802290786631454	-0.009221561348715806	0.00128336832955575	-0.04796498604491908	-0.003231650608304665	0.002411584331828173	0.003960899256018845	0.06831142800912986	0.03575060708636886	0.05291859161844295	0.03152162379017241	0.001050302807674164	0.3253354648154765	0.2429861562116609	0.1685878614110377	0.001088253374737103	0.03325582472105022	0.001039302981451008	0.001035135599246654	0.001015522492664973	0.001006878425837767	0.01757094750891397	0.001042180815319452	0.001044862636751423	0.03070751535942268	0.001031768081527208	0.001027544608170769	0.005683386990489584	0.03662861869391615	0.1371040796409611	0.1209141155309846	0.4029757537595775	0.001047174358127939	0.001394197506103528	0.001016854120281483	0.002359164345277589	0.001014756405162313	0.001017984520572366	0.001030752441224328	0.05344704568529866	0.03653039758061889	0.001003075478206538	0.001026906759657609	0.1738499975482471	0.00101228555088148	0.001031085595126863	0.05179369837815161	0.03753461980488322	0.04760800674989769	0.001015492365803423	0.00101599839258749	0.001002175568876833	0.001009273138192497	0.1723517656636686	0.001005599175564862	0.001009376627400275	0.03492046541902111	0.001005671500958064	0.220938710658724	0.01781034648385411	0.1053276219217443	0.3970210922764399	0.5109411679178107	0.001001239609240743	0.001003932114811826	0.1577754204739913	0.001023914473226548	0.3978427817031291	0.001005448533309834	0.001027546761943402	0.001040049692440096	0.5875349823879299	0.3811327714453075	0.001045084864267748	0.001006447623208166	0.2752187281196375	0.0012041891569107	0.001007398943704183	0.001009454586490443	0.09424624191827281	0.1128697509979555	0.001007750488006008	0.001013753357579426	0.4045135374574156	0.4177306028575329	0.001003201301143067	0.001172156883509003	0.001005247976414277	0.001006104103619679	0.001002423483568626	0.001004343044278704	-0.02837380120238324	0.01866840135829114	-0.01001352907260427	0.005328458338875294	-0.05741438344226327	-0.007508508963196922	0.001934632832783628	0.002111381137737471	-1.360861363728071	-2.493656681770851	0.1770348582915994	-0.5498535291057454	-0.3787371153824858	-0.5289242125702568	-0.2656053175317138	0.9823082504456135	0.9853138311989774	-1.119414417667629	-0.03520129545997312	0.3078455838954419	0.03329300381578507	0.01315567476069075	-0.6646767094035837	-0.3419070514103651	0.1916308030665263	0.05794892583043448	0.05839836521491298	-0.06259617010083336	-0.04703918727488194	-2.553469914596366	-2.321589098572152	0.1780604605953765	1.168973072936004	1.553492134826115	2.435004951990904	-0.2743868725987748	-0.427788964213081	-0.04804795796211373	-3.332837478347175	0.0111784951613866	0.07210418801244732	-0.07396156949767412	0.1534990068881814	0.4851574245320149	-0.07854534571785989	0.0432156314028523	0.1734697006206574	0.03723287875514954	-1.551895272264715	1.228374118359314	0.7022253380743478	1.082593234336545	0.1103094664806152	0.1896082052864787	1.205583633774873e-06	-0.009793937059461633	0.6042075234214679	0.05637294642837749	0.05634403438072708	0.3275147201929822	0.1140462268674093	3.617058626313356	-0.185331902686885	0.5725798135188387	-1.126244477251311	-2.65755844314863	-0.01447381295489948	-0.05475175495447233	-6.071646641465206	0.01692228989899046	0.3952349188799623	0.08135934869924527	0.01820814995030435	0.02196775994371393	5.147225222516613	1.890842266894176	0.09646642510675922	-0.2101596332546318	0.5193174191848902	0.03262303005154614	0.01847274664370378	0.01728507951985039	-3.237581923875231	0.07802005511434397	-0.01693846779083569	-0.01161669266870392	-1.038608781471599	-4.278401928445687	0.08566862069514806	-1.547402203206959	-0.08467697517644374	0.02426722783992171	0.01950342493136704	0.02181062888658958	1.831394892890574e-13	-1.296018189166844e-12
0.01	-0.0650168073901617	0.0164859001505653	0.1158716049048132	0.1815620484909793	0.8971829498311676	-0.006970929154309654	-0.2437019315163298	0.0008238538351670409	-0.07379338253200118	0.5116024210518799	-0.0324926182315364	0.002829754122938796	0.004519907446065435	-0.04655539651293238	-0.09375361442407673	0.2166847198998852	0.07433692788063558	-0.2166847198998922	-0.07433692788079617	-0.3957375229025709	-0.0142902715586405	0.02393180744831708	0.1414800586400023	-0.1762960677998228	-0.02512472521401111	0.1875717480445017	0.05107596462528743	0.5500134540755259	0.9360376774408729	0.1359130778921218	0.1193192288117682	0.6419239639892028	0.0673364737946926	0.1512304468426609	-0.5161807794089329	0.0273767306241282	1.760467144916131	-0.01372768593423655	0.05493796687319031	-1.026523649279059	-1.135826526655046	-1.140097614735117	-0.1880188897169518	0.5899667465866225	-2.471727234725716	0.535629370947846	0.8723172148620972	-0.2895643141262657	1.754102410337973	2.458470415436341	-1.754102410337992	-2.458470415436337	-0.5255562884254099	-0.2509307482320504	0.02525535577279805	-0.615212760145494	0.1742620839483387	-0.3647023494424814	-2.892523190229166	-2.39188848623089	0.02493149957335918	0.2838481247047002	0.8697636604572807	-2.547477198864388	6.035981121183256	0.522190772828397	0.06728619615545035	0.0683051911399148	0.04361789717798391	0.04272111109835395	0.06490331482151872	0.05017324059591685	0.03625034051327159	0.03228201200372596	0.002537783375148777	0.04229869592301753	0.3156323212255651	0.3157838890176636	0.2525196772935709	0.2722593472733376	0.1800871961817774	0.1554812321962861	0.001325360004855427	0.05543440049973614	0.02775458896415204	0.05906769632605988	0.00105479682821612	0.01503322346493107	0.001036999903057834	0.05577735598524713	0.001013634329690797	0.1214870053195086	0.001005815456792893	0.03851104578101457	0.02024379447872725	0.02707547396021584	0.001262506251210496	0.03228713783810745	0.001903164506961358	0.02627424228891133	0.03057828348846235	0.04974243210606125	0.001581637719761128	0.01080094062969722	0.02566552812583918	0.03648721210687945	0.0448128612457136	0.0303098520365868	0.03501247490920007	0.03699308214404026	0.100976270597942	0.09153187300943373	0.07174845640708535	0.04645151399414454	0.3604837714304248	0.3577554490132588	0.001153404647131367	0.08238561443053712	0.003758350049196179	0.03829333191938006	0.001370551784585932	0.01480442273188227	0.06462416341456433	0.04935782002922159	0.00101143150035459	0.01931947070219763	0.001048702096278334	0.01006724153981547	0.001543131638839191	0.02964148900527023	0.04572057080926114	0.05385316177898307	0.02984418556039118	0.04007903079681239	0.001002680056801066	0.009484345475227737	0.001482268119650892	0.01138245978307015	0.2208123057012742	0.2306174057447233	0.001013742483032193	0.03872145014158965	0.02063414873226352	0.06160311937378661	0.04593723712112551	0.03583763495850369	0.03413240160787829	0.02139547565207126	0.04203777244240452	0.03175479519413834	0.001014312553570662	0.03106390270852514	0.0132258147105361	0.04919569687272639	0.001001797129082157	0.005336557604042409	0.001007557129877572	0.0009105423296195044	0.1625405765736442	0.1643137849476065	0.001096207391293847	0.01472237896475684	0.001108031768554531	0.01348725107063066	0.03288258453075508	0.03472700508420793	0.001004566202459141	0.03602990991332578	0.1673460807657282	0.1640514553691456	0.01912383594156209	0.03654279360340859	0.09394835986126829	0.1072381013216037	0.373712233165006	0.270546353578382	0.525167132169585	0.356619670232759	0.001001023152214278	0.003478599538032167	0.001005972782842147	0.008837100738453922	0.2761258668076667	0.2154936096133506	0.001018996955125549	0.02293997675127299	0.3919772775213658	0.4174404528981579	0.001004450650078346	0.01500543880397395	0.001022837043936026	0.008323724370581738	0.001031733848572081	0.01377201993373952	0.4603393159043001	0.4421367686648348	0.3202812769165257	0.2195860322232479	0.001045888082032454	0.01227711725355378	0.00100585192564307	0.01149155613714076	0.2600573383893202	0.2361881482095094	0.00429417120945676	0.02339047662008914	0.001006217430223842	0.003819932041456621	0.00100753354598975	0.01875670169988003	0.1310214072435059	0.1986944333201284	0.1102626950341635	0.1358315619862913	0.001006149107481453	0.002307033769181112	0.001011127816002319	0.006204299395262423	0.3861388342039506	0.2417647343673574	0.5134632339496985	0.5687792837295724	0.001003618643787216	0.009153661551997247	0.02501034065656664	0.06185910089175949	0.001004520645144034	0.03230215843651883	0.001005220704708977	0.005684318711917746	0.001002098658818089	0.004457340764544154	0.001003709750336868	0.005574175235941195	-0.02436331981198447	0.01880507305795352	-0.00979783911270544	0.002213565758698587	-0.05614225377471702	-0.00815800022088818	0.001576192689205576	0.0003629347652745311	0.07784283994669036	0.04599926364457442	0.09296058929062463	0.03988255504141999	0.001032466947206663	0.3482411733151637	0.2977260395083028	0.1513865945308704	0.001214973898784252	0.02362404055451879	0.001040169356622751	0.001031810735664092	0.001011518096228589	0.001005214500282962	0.03595930518181777	0.001022571977049366	0.001023793553579388	0.03198690391907084	0.001019253082284922	0.001016848790793971	0.05757912068634684	0.03952451678764391	0.1053543558040588	0.06158716839373432	0.4058285143037385	0.001067838370590472	0.001214675059234023	0.001012509335558095	0.09029896376931491	0.001011034291337002	0.00112380207644833	0.001021446161834279	0.0454696493512094	0.03273096578049492	0.001002837910197351	0.001015925161056419	0.2672521864061985	0.001011544131679181	0.01237880965060025	0.08542680588332545	0.06405067171605089	0.07810216869208876	0.00102086429885175	0.04765480688281551	0.001001896464372284	0.001008098272491265	0.1813408755076392	0.001004171957433533	0.001006560852668844	0.03879840546098689	0.001004525124957888	0.2642492726663063	0.009451763271972845	0.1173510806243437	0.3830311033131819	0.4675156188920495	0.001000895544292004	0.001002527549145329	0.07939740010130196	0.00101920712007312	0.3900366806165069	0.001004941303081061	0.001020243272134298	0.001030998546472509	0.581039334222737	0.3715289742647737	0.001037215865170398	0.001004346330669226	0.2847140315284205	0.01308482590907372	0.001005416119000475	0.001007481800807729	0.04762668222663345	0.107531423721675	0.001006488976714198	0.001011745167647313	0.382650857642475	0.3581567516198517	0.00100217640130358	0.001089380989466875	0.001003719545882561	0.001004229156137892	0.001001661082537843	0.001003015015071651	-0.02210450922836386	0.0196965756093231	-0.01020156490877588	0.0006518491236989947	-0.06330181777047789	-0.01360394283962462	0.0004540489317206226	-0.004633786823439076	-2.181645325270118	-2.106103682155546	0.4091088381848364	0.003679332839461645	0.9240151719526785	-0.2418291093256655	-0.2144310610529379	2.303623712872611	3.401228442937082	-1.253616840297246	-0.05062228607640212	-0.01035167192748547	0.05789621005154149	0.02212849643114024	-1.275190531866353	-0.6521817071643842	0.7977071379193208	0.08378138293316495	0.08972089483061002	-0.0389949719471566	-0.01406270169867237	-1.4986636342958	-0.1122488862711074	0.1892656142139481	-1.185543960220987	-0.06465370677710525	3.26746298695741	-0.2409153325455733	-0.3662399817480561	-0.02404404763927253	0.02498536351583821	0.004961880477355109	0.09485465195952004	-0.0449171554227579	-0.2824830248061991	0.03776196512306595	-0.1780405442126767	0.04148700249267076	3.618407444137434	0.1115959688679616	-0.7279733971292147	1.804276729255767	1.112750061561808	1.554810846056958	0.1528387407144319	2.39050956512643	0.0208690863102852	-0.01402310486237605	0.3989888898052238	0.03478652322700759	0.02829003563756277	0.3341393895383619	0.1322298174237082	3.915745840141973	-0.4554595305681443	0.5838379751770432	-1.614288754948478	-3.495872670779653	-0.003605213678472937	-0.07103894703703904	-5.757394478965784	0.01486814702161325	-0.09130227715129016	0.08034710028751345	0.01532643075794593	0.02997868565716542	3.068392981536444	1.131619754541966	0.09004109531866272	-0.1680922803206306	0.09644334947082676	0.6195897422631436	-0.00329218870000802	0.01541029590396921	-4.652928888141305	-0.1657296890785735	-0.02195643994264121	-0.01450662344755523	-1.574459905625635	-4.587140751022059	0.09814058054911413	-1.586818081939875	-0.08273362404589214	0.02702576079269827	0.02390088429109079	0.02242356290774324	-3.142806807810171e-13	-5.068938135263079e-13
0.02	-0.06281221108663972	0.01129156063949399	0.1151809910104402	0.1993710540228915	0.897245802117576	-0.006355293938602774	-0.2533941065930091	-0.01024253418794841	-0.08470219205098894	0.5080593197414454	-0.02608268237120403	-0.02237242782611516	0.009640608296873278	-0.03758710785084726	-0.09585706208034474	0.2367352429325437	0.1005866436772296	-0.2367352429325305	-0.1005866436772545	-0.4011320040745464	-0.01704097814175952	0.02409913027883534	0.1338889375703684	-0.1743504315468045	-0.02882262780195614	0.1560065448774879	0.02343778498802441	0.5506353262243207	0.9382109317500903	0.1406220256849683	0.08959047493189737	0.7036033233090122	0.07111040181738783	0.2939208283645642	-0.5196283969834653	-0.1551949603046957	1.799950904873505	0.02691136933566314	0.06668704412738767	-0.8948778956748414	-1.072352011760152	-1.027032718476744	-0.544869149549881	0.6690154739713312	-2.532822149404666	0.4798558747929259	0.9190810945891046	-0.1418476660003408	2.293278112474757	2.723302251250694	-2.293278112474758	-2.723302251250694	-0.5394513999089343	-0.2981908840375606	0.01283336969614319	-0.895616681910844	0.2165703457341419	-0.3730840149114739	-3.416049526518025	-2.946649989619782	0.07383348163322659	0.1363311854323939	0.04296750520191357	-3.18183916384788	6.281154065469157	0.1383415940561008	0.07415358127884458	0.07422618751610585	0.04729431824023804	0.04562405129399239	0.0866063448495704	0.06328927380067624	0.04005634363720473	0.03144909153863893	0.001810889115522282	0.04034464243446359	0.3305711618872195	0.3406749665448091	0.2785759536030702	0.3111869655225986	0.1656538109030142	0.1427312316338984	0.001307847008465938	0.05485287385725408	0.02329134255188692	0.05639205633229364	0.00104801574578412	0.01542795012576666	0.001033576687657388	0.05595385659783172	0.001011496233799106	0.1083472129325086	0.001005060698853488	0.03233114720857078	0.0323701873705594	0.03655327182405817	0.001141823376309101	0.03303400913520356	0.001475316364727058	0.02749193397238451	0.03155797567922318	0.04963806490995196	0.001308206511580529	0.01080310580243137	0.01411580346836979	0.02538925433812229	0.06340158914021846	0.03558124512535553	0.03780904200961065	0.03924504012050716	0.09532540671834494	0.07821135829162564	0.05249628938148715	0.03935627185273964	0.3755700367197287	0.3835867222050955	0.00111810909322496	0.07981384669200094	0.002489995748419133	0.03511407153428957	0.001197452958138502	0.01463981565390843	0.09647559680349208	0.05934587594769666	0.001010197972835796	0.01936658873395156	0.001114402769813634	0.01099002408046906	0.001290124694256401	0.02934034263864047	0.04356394918311114	0.04930052459825796	0.03015954278488669	0.03908014623086402	0.001002689301800429	0.008200420782673738	0.001255343253534541	0.0120161412138888	0.2554741512403406	0.2760176305822687	0.001012479107277542	0.03989527850106822	0.01979410544785282	0.05710276721209041	0.07164270193629545	0.05574550833480053	0.05433423772393549	0.0339577301160214	0.06564004500923458	0.04872293631678619	0.001018963701179323	0.03239298179302193	0.04148746685476112	0.07834006246505949	0.001001766635851676	0.005453900828348355	0.001007487838369736	0.0007444632006256721	0.1715939900741541	0.1668765553931921	0.001051614424478976	0.01516346079890281	0.001058519786159311	0.0139409551755253	0.03658076480705995	0.03821930051535098	0.001004225302798645	0.03734967962164811	0.2122635952492106	0.2035207028301523	0.01232766464496962	0.03089198749801924	0.1064017395065821	0.1132501465860464	0.3742714184091551	0.2517632795137145	0.5009333947327793	0.3176519662818573	0.00100086547747638	0.003439411819022945	0.001003924829929072	0.008306391577061813	0.1913864532988153	0.1565995112299668	0.001017779082671336	0.02300892367307426	0.3900248804341581	0.4141824471811887	0.001004544160089201	0.01581799966950846	0.001019545417303749	0.008481987538187115	0.001028845095683712	0.01401513304194182	0.4959808702933678	0.4589015706070133	0.3354510300410212	0.2259301453261131	0.001039519427448014	0.01322397311883424	0.001004540214894742	0.01008396440515095	0.2703947061970705	0.2339946181639893	0.01174720098755947	0.0312241524804801	0.001005277116295353	0.003886925233638648	0.001006955998840812	0.01890072969138024	0.08639926804340368	0.1465633988487002	0.1079279996413544	0.1331275195210742	0.001005958886964493	0.002048833784029556	0.001010861656842599	0.006031127765711788	0.3812650365312079	0.2237119596899637	0.45691885967866	0.5216532221002363	0.001002638918005013	0.01026682365838508	0.01377464062968397	0.04995710868336845	0.001003707734997289	0.03159930665582808	0.001004219257846747	0.006036829576313416	0.001001674929485173	0.00476442334771331	0.001003004061825833	0.005871901749232846	-0.02050031667220419	0.01975124428918835	-0.01011528892481628	-0.0005941079083721994	-0.0627929659034594	-0.01386373934270117	0.0003106728742894486	-0.005333165372423723	0.0873742518842671	0.0562479202027885	0.1330025869628019	0.04824348629266357	0.001014631086739251	0.3711468818148477	0.352465922804946	0.1341853276507137	0.001341694422834901	0.01399225638798958	0.001041035731792521	0.001028485872076248	0.001007513699792587	0.001003550574727712	0.054347662854701	0.00100296313880801	0.001002724470437423	0.03326629247872188	0.001006738083053979	0.001006152973417195	0.1094748543822022	0.04242041488137747	0.07360463196715143	0.002260221256477	0.408681274847868	0.001088502383046521	0.001035152612364161	0.001008164550819199	0.1782387631933411	0.001007312177527942	0.001229619632330553	0.001012139882444352	0.03749225301711847	0.02893153398036945	0.001002600342182622	0.001004943562458175	0.3606543752641576	0.001010802712461154	0.02372653370606711	0.1190599133885005	0.09056672362722204	0.1085963306342821	0.001026236231911862	0.09429361537306448	0.001001617359876609	0.001006923406791444	0.1903299853516099	0.001002744739302081	0.001003745077938347	0.04267634550293416	0.001003378748971128	0.3075598346738885	0.001093180060092195	0.1293745393269435	0.3690411143499238	0.4240900698662881	0.001000551479349403	0.001001122983480435	0.001019379728628907	0.001014499766921856	0.3822305795298925	0.00100443407287963	0.001012939782325984	0.001021947400506168	0.5745436860575402	0.3619251770842389	0.001029346866071609	0.001002245038125149	0.2942093349372041	0.02496546266123923	0.00100343329429843	0.001005509015132708	0.001007122534990492	0.1021930964453956	0.001005227465424306	0.001009736977716059	0.3607881778275344	0.2985829003821741	0.001001151501463392	0.001006605095431634	0.00100219111534881	0.001002354208657167	0.001000898681509296	0.001001686985866098	-0.01583521725434421	0.02072474986035541	-0.01038960074494746	-0.004024760091477285	-0.06918925209869213	-0.019699376716052	-0.001026534969342227	-0.01137895478461536	-3.19503051836566	-1.627314521612738	0.8018719608256124	0.5808480085861715	1.593676270937009	0.08124082078245404	-0.1790042030843648	2.48452231600448	4.097725637362227	-1.278096073953161	-0.06561099557176757	-0.5640218066407642	0.008759063281778759	0.009585687687453177	-1.246180663763794	-0.5080663361995821	1.036666227280469	0.05678868377909071	0.1603722453315931	0.02482459402442713	0.01361212668092368	-0.7763420325033872	0.9804147395884669	0.2732570237165328	-1.066258581334473	-1.288713756131628	1.458565777308939	-0.286637099679719	-0.2625963144692454	-0.01064481409820166	1.69058934298217	0.005605019213352016	0.08412120426391176	-0.01519999321161557	-0.6099602823130342	-0.2031199551246137	-0.03898612461268038	0.09434746569181195	5.141295990515408	0.1106118318432841	-0.2257061378529158	2.13672166717498	1.374986040462467	1.801175162612227	0.09649888845663016	3.207754079035095	-0.005227923112492894	-0.0193808105906156	0.0975241879363912	0.06147579231768689	0.07489373503264164	0.369030824225374	0.1279862675216082	3.930837771677096	-0.6645245969209478	0.6232660658874641	-2.150324663052813	-4.290364363598729	-0.006531473244265762	-0.02465823446283114	-6.137081773952853	-0.00385731601906054	-0.5567907448451926	0.08273111704314974	0.01710250100534966	0.01477480090946014	0.1435687401663662	0.090163990796594	0.1024729401778196	-0.110906293818853	-0.5768930862409472	0.8952632248984601	0.02504041739296791	0.01336726111006165	-5.714278436884102	-0.3681986780945806	-0.0302253860874704	-0.02067393210822532	-2.021251829873523	-4.826509975091389	0.1272677007940849	-0.6270496395539723	-0.05324602393250324	0.04621483575491566	0.03935909008192105	0.03993878831562379	-8.117008508510917e-13	2.822305621142281e-13
0.03	-0.05888989946183385	0.005795684631774927	0.113095899030842	0.2175175457433659	0.897752765196432	-0.005674599715297075	-0.2612523510723947	-0.02099740844732937	-0.09416230357447961	0.4998615187926338	-0.01924070786962309	-0.04755689999517973	0.01376996199189419	-0.02779672922808485	-0.09693770331022135	0.2635075767396081	0.1258291265717262	-0.2635075767395844	-0.1258291265717696	-0.4060352583811732	-0.02026596178854762	0.02426979544167397	0.123845214541425	-0.1718433302066327	-0.0325630418854128	0.119506237489292	-0.001992850083797347	0.5506339397276762	0.9382886078713077	0.1364174561336774	0.06367421644966688	0.7667066994504174	0.07297856100115188	0.4821804748528633	-0.5872758848185577	-0.2666141943091017	1.825476678917733	0.07462253832498321	0.07040541358680061	-0.6429760127234591	-1.086125078127862	-0.8751965613510958	-1.070896160822875	0.7167412558182705	-2.483510762416698	0.3479147341839658	1.045516113057013	-0.06982987624722703	3.09610954037435	2.318623037408975	-3.096109540374353	-2.318623037408999	-0.4257095714646416	-0.3457211430496845	0.02212006017857854	-1.101941369431781	0.2857742306356171	-0.3727481875568382	-3.879708755508442	-2.269002937706133	-0.08914842923429306	-0.1296254313615245	-0.8862296736228505	-2.090014390622464	6.273325070571895	0.2643439933545935	0.07353060690215207	0.07549338765595652	0.04463392949526233	0.04606515549804605	0.09955094486310909	0.07080749127442729	0.04183571763872961	0.03125746688875192	0.001420954117646657	0.03887345401001901	0.3479483135039705	0.3612064594345711	0.3064369590161567	0.343109805637215	0.1476295629146024	0.1276612216543199	0.001289171729862793	0.05388627614988636	0.0184761636400294	0.05169228946353759	0.001041462628178449	0.01541925922809075	0.001029065261537697	0.055962577509103	0.001009039234520072	0.09762566517499735	0.001004081609569355	0.02813356538063238	0.04368325290001171	0.04471424161726741	0.008790655266916983	0.04055951493758318	0.007472586207986215	0.03618469714455756	0.03021164631103873	0.04804842201897846	0.001160891085104283	0.01102891684570067	0.00781602595576553	0.01895282560932228	0.0710077118784289	0.03759764185561372	0.03753695625725085	0.0394395748049766	0.09523545647916007	0.07805390552124397	0.04015815129478866	0.03058624319611508	0.3862638447587122	0.3966596240643443	0.001095942013500796	0.07657942054770085	0.001779147079818887	0.03287383460435224	0.001104306826447609	0.01457518838142878	0.1111801322782594	0.06128382102513762	0.001010036181671606	0.0193635151413899	0.001142264583513012	0.01172082399058022	0.00115365203388732	0.02930064680626185	0.04385281280791264	0.04533153386508285	0.03155883815499046	0.03887033724109371	0.001002442436043344	0.007791426261139941	0.0011338388570325	0.01293054002438422	0.2951894404289926	0.3165113029519806	0.001010943376564447	0.04061486175643018	0.01875228984820949	0.05301936943722628	0.09456346727653911	0.07390086628682827	0.07306824828418201	0.0460048744350173	0.08689387951161577	0.06395793220277328	0.01399031543974976	0.04715361476022892	0.0831717080400282	0.1177593456171273	0.001002066216036891	0.005581095308345386	0.001008631484936416	0.0005324641686092421	0.1799574344371815	0.1656745098589801	0.001027675494832021	0.01566412509827169	0.001031712512399219	0.01455236432827171	0.04003261549447063	0.04190002484251275	0.001004416657333672	0.03869976717694372	0.2495742973665259	0.2417096107311839	0.01635585711507132	0.03105395056825634	0.1220002417899687	0.120328381295134	0.3653533748868737	0.2275518042688196	0.4674126222838912	0.2714050218690418	0.001000727406145908	0.003444687562672783	0.001002554921032945	0.007893999756539583	0.1178892527831412	0.1011522512486911	0.00332655465744301	0.02514320041505308	0.3829574417456229	0.4046135548224283	0.007196541065577501	0.02367407384665927	0.001017086124354308	0.008690401942911501	0.001031309829905967	0.0142575519181757	0.4999423112375253	0.4441899377886933	0.3334307823402665	0.2210327864167791	0.001032304625324489	0.01416667090435035	0.001003444812516392	0.009093314765303647	0.2732094861397381	0.2221044036883369	0.02250982165208271	0.04226891559843932	0.001004539814029117	0.004037774101729069	0.001007316905239153	0.0190128215124299	0.04922479492257049	0.09663034550309473	0.1057239429105523	0.1298890552658826	0.001039709179276406	0.001733452922076431	0.001015696627800529	0.005810990600527527	0.366080848305389	0.2017257678941453	0.4021795682476549	0.472070611193891	0.001001949251744016	0.01162977889964534	0.007636895524399986	0.04462523550124111	0.001003055842364265	0.03111433816238755	0.00100325593330053	0.006542103555244105	0.001001271644185847	0.005208791026283239	0.001002324071263863	0.006299260640427426	-0.01543468503187193	0.02040783392088199	-0.0105679634412932	-0.002992639539539823	-0.06649686028248621	-0.01977880307081605	-0.001056894475497031	-0.009729088344306896	0.05996996323384603	0.02864054258355237	0.1032081015143733	0.0402542955347408	0.001013800383673219	0.3941616772362972	0.3669623109256931	0.1060447929642552	0.001208808862190669	0.01233729790318523	0.00102923215800696	0.00102088731554204	0.001005609512112604	0.001002649897413464	0.05923538448169113	0.03032457778183972	0.02463655804839349	0.02472320470084263	0.001008041029140446	0.001005375946969541	0.05526386984005877	0.03275264524567082	0.1135635913105535	0.04419263795472043	0.4090773706289724	0.001059633145586307	0.001036900230811757	0.001006597415086837	0.08963361842506497	0.001012030089818405	0.001121899435544047	0.001010970163512069	0.04992524748897223	0.03678915180727499	0.001001834563523499	0.001009287749845333	0.3781862183743303	0.001008111888405523	0.01236748409075341	0.130268793290809	0.1021402307198829	0.1199756971950974	0.05059314367441644	0.1719118001084192	0.001003021528324496	0.001012273846553723	0.1964532190001265	0.001002771490209536	0.0010038653100371	0.04532331789658534	0.001005662439997818	0.3228422627613537	0.03736329932309836	0.1576140151896478	0.3264531305424759	0.3602121647990846	0.001000610997956653	0.001001134621532185	0.001013292352598607	0.009740099109720712	0.3550002452895791	0.02448949459827365	0.001015869270976856	0.001043966912446236	0.4492868180578004	0.2999576442666331	0.001020944537214959	0.001002355453683947	0.2644701238058288	0.04237798913100494	0.001004059524600273	0.001009539911081354	0.001004731453210158	0.1029488131418977	0.001133728981904418	0.001030028177851654	0.3099937649232946	0.2645580545738537	0.001001299248491681	0.001009478211491885	0.001002535071360033	0.001002168147397649	0.001000812424538455	0.001001556719435978	-0.0100486276135611	0.02081089080099723	-0.01116332811484675	-0.004565474729158022	-0.0680468412085478	-0.02575740788274177	-0.002448749430207299	-0.01280511816394376	-4.083166373937131	-1.194320894705634	-0.5156849871868441	-0.5135931019242757	0.002073797986086963	-0.1247863622848029	-0.121785810598211	1.827550307856149	2.575465458407054	-1.721996127116083	-0.1244817890953246	-0.3801010141472772	-0.006943986676282586	-0.008815849685612144	-0.9377921191659926	-0.3579125355897559	0.6373285452763159	1.322069984877618	1.466309809917488	-0.3290237908294756	0.02923132634939491	-0.5086699778756739	-0.49811315329024	-0.2120778708812153	0.8091017193255885	-0.4209836675353152	1.379081734323893	-0.3441501156982121	-0.1886384031841199	-0.003596698911284678	-1.040764448114689	-0.004234043739712534	0.06462885729486879	0.006057317926261387	-0.1841383878620884	0.137410983593082	-0.04929887404688416	0.0944655030264273	3.338035233943687	0.04014012373907622	-0.5603944714828625	1.532602320534369	1.059233966223693	1.284911360615758	2.578082615597294	4.539857632138444	0.02160967422809565	-0.02278072421213788	-0.3330930639565023	0.0456121363462842	0.05772979722129708	0.3643646594340344	0.1411511238494662	3.652695086304934	0.6351105063124953	0.7977409511263032	-2.681549766665148	-4.916823257182618	0.005691588315449255	-0.04667856259981993	-4.816861907132009	0.3878908078008348	-1.377114143928946	1.382793569678909	0.02132646217610274	0.02864299604986369	-3.043242451840678	-1.067905217975871	0.08999837066131283	-0.0875419646065764	-1.795164535667915	1.27853499626299	0.009161601943942372	0.009707348783581028	-4.113002415210018	-0.2882494146887644	-0.032871975321855	-0.02368668081376497	-2.373249401838718	-5.049214110483084	0.1487454910465624	-0.4266277914338031	-0.04405887926110034	0.05663001380754156	0.05056706865937331	0.04765887540581612	-1.135223071067991e-12	1.682907397833897e-13
0.04	-0.05333582202402332	-0.0006085386613305563	0.1097528919505134	0.2358031723956987	0.8987410787247978	-0.004928113406523695	-0.2655777270977439	-0.03211508051059032	-0.1024102627806754	0.4871172941133125	-0.01140062066529233	-0.07163141263448279	0.0166369003792787	-0.01654635592788901	-0.09716464553076069	0.2993558515686433	0.1468276786205426	-0.2993558515686384	-0.1468276786205457	-0.4093363977047864	-0.02393370695732671	0.02455793942855349	0.1120738412706412	-0.1686164607674888	-0.03623257926866628	0.07849843367960718	-0.0245327920253464	0.5485516046742069	0.9354418337193867	0.1228504670491956	0.04601814995902663	0.8277459028756554	0.07697835669762848	0.6202739909719057	-0.7012978540466788	-0.406777980462582	1.827777891245181	0.1231814592131089	0.07984546122092413	-0.1883042048564228	-1.144911572529019	-0.7846022550185572	-1.454153895648495	0.868638014486214	-2.310830243440235	0.2273728131976232	1.211080030076193	0.02889213587326695	4.108466316868975	1.874516082114278	-4.108466316868976	-1.874516082114279	-0.2190284033063095	-0.3867431884353564	0.03632913450434516	-1.241146730279206	0.3605239655282553	-0.3589086748708714	-4.317548810815719	-2.368511363565858	-0.3423562297315835	-0.4485588691951832	-1.829516401438939	-1.529800765529324	5.86831952223605	0.5646688965992036	0.06095281060182233	0.06456742668513371	0.0302499386797301	0.03493287057231152	0.09405542036164796	0.06517288124377194	0.03906175310435007	0.02884895206245711	0.00122527090419784	0.03777787964644627	0.3669743340726833	0.3813414536201355	0.3291993248421438	0.3684687361476386	0.125089223225146	0.1085695049893402	0.001213388150193199	0.05242777321130792	0.01515431530752851	0.04870664710859705	0.001032283036005058	0.01536013551502842	0.001023009515753505	0.05575805271909953	0.001006858766771486	0.08879810592069515	0.001003141744230379	0.02464364637273981	0.0518336543531248	0.05013585900837294	0.02679495860299785	0.0569505589965826	0.02197104333996792	0.05458071858678026	0.02543368467301393	0.04333217672101051	0.001087865245916408	0.01134135721620006	0.004565077497958729	0.01526132948785745	0.05062387940087713	0.02719942686398261	0.03284758996316042	0.03544892702143312	0.1119925563775811	0.08988006651962235	0.05254206843050355	0.03182276465533607	0.3935775195487471	0.4156296996876065	0.001070421701941342	0.07325280464802408	0.001423441010283806	0.03127755683724454	0.001056950583828546	0.01454156050561875	0.08138286771692781	0.04377530457029249	0.001012315445369192	0.01932162176093159	0.001102314960605833	0.01233440281740991	0.001084815726109921	0.02943741882100017	0.04972661998617482	0.04561174637020924	0.0359924846063658	0.04135342243112116	0.001001935981985743	0.0070847214146381	0.001075251209900697	0.01402411540689826	0.3261352841235755	0.3503902702713684	0.001008829809737384	0.04083478706606201	0.01268235270354501	0.04650645669529973	0.1118036182986215	0.08716260269153633	0.08815126951730916	0.05563823229811175	0.1032820551685934	0.07520291044965365	0.04395241902229454	0.07840373231748454	0.1373481299378614	0.1664123167230792	0.00100291837031219	0.005704951415796309	0.001011879558665723	0.0002936141483966614	0.1873893440480782	0.1603114987305096	0.001015723986247014	0.01621480490163806	0.001018373914357327	0.01530238515406752	0.04309048893082206	0.04545160606865355	0.001005654705205827	0.04015509970513575	0.2778689525920399	0.2754896301117667	0.03569033870836831	0.04235806353114607	0.1423931385979231	0.12931216711248	0.3453141286001729	0.1983406965656295	0.4239019734827263	0.2201595263738332	0.001000688180286299	0.003515342912546915	0.001001876132882015	0.007595651665958429	0.06889130024311954	0.06297243939037822	0.008799596419646793	0.02991030269684493	0.3693199357701513	0.3862376359621686	0.02172232091807021	0.04136006808936887	0.001017322500445869	0.00884343842648099	0.001043556205637852	0.0144866733972461	0.4641971720759867	0.3988897786100459	0.3112353717563148	0.2046066520603958	0.001024495685768736	0.01510257560678952	0.00100295262187185	0.008326758504028238	0.2645961940504579	0.1982110329150581	0.03621140536147936	0.05609176435738897	0.001004484620208724	0.004150802187213052	0.001009513719058286	0.01910800159225314	0.02725208821581433	0.06748994688504162	0.1047585355927267	0.1271874263925147	0.001120848680172228	0.00139097049718927	0.001028263267756939	0.005550730551764561	0.3390144009207981	0.1763017142022568	0.3524778379420708	0.4214849018044197	0.001001678504165459	0.01331017635110687	0.004473883931473958	0.04167849696345539	0.001002902125317775	0.03071190498047508	0.001002681435417804	0.007205230927989665	0.001001026953554955	0.005796817181455107	0.001001919081508455	0.006867596967005262	-0.009888414724571812	0.02068412442520814	-0.01123467319338507	-0.004152626508383258	-0.06696988448206517	-0.02578917842464738	-0.002460893232669276	-0.0121451715878206	0.03256567458342752	0.001033164964323102	0.07341361606594614	0.03226510477681802	0.001012969680608979	0.4171764726577498	0.3814586990464388	0.07790425827779759	0.001075923301548093	0.01068233941837959	0.001017428584215471	0.001013288759003494	0.001003705324429208	0.001001749220094221	0.06412310610867072	0.05964619242487922	0.04827039162635467	0.0161801169229662	0.001009343975234275	0.001004598920528878	0.00105288529790735	0.023084875609964	0.1535225506539639	0.0861250546529788	0.409473466410095	0.00103076390812529	0.001038647849260466	0.001005030279350416	0.001028473656781324	0.001016748002132986	0.001014179238771161	0.001009800444581032	0.06235824196082589	0.04464676963417964	0.001001068784843911	0.001013631937233066	0.3957180614844941	0.001005421064337174	0.001008434475432882	0.1414776731931165	0.1137137378125407	0.1313550637559109	0.1001600511169262	0.249529984843773	0.001004425696775197	0.001017624286316356	0.2025764526486427	0.001002798241117161	0.001003985542136497	0.04797029029022912	0.001007946131033158	0.338124690848819	0.07363341858610431	0.1858534910523519	0.2838651467350283	0.2963342597318812	0.001000670516564304	0.001001146259584637	0.001007204976565125	0.01846569845252051	0.3277699110492606	0.04797455512371177	0.001018798759628064	0.001065986424387103	0.3240299500580632	0.237990111449028	0.001012542208357613	0.001002465869240518	0.2347309126744531	0.05979051560076905	0.001004685754903195	0.001013570807037015	0.001002340371435671	0.1037045298383988	0.001262230498383575	0.001050319377988048	0.259199352019055	0.2305332087655298	0.001001446995520451	0.001012351327555322	0.001002879027371352	0.001001982086138412	0.001000726167567904	0.001001426453006164	-0.004262037972778351	0.02089703174163933	-0.01193705548474601	-0.005106189366839175	-0.06690443031840415	-0.03181543904943154	-0.003870963891072354	-0.01423128154327181	-4.724010664034666	-0.9637675794269118	-1.636760261368749	-1.73382981739191	-1.036889229951525	-0.3621372144996398	-0.1038813909278971	2.405222575171564	2.784943716523208	-2.08243741093358	-0.1639920418340782	-0.2211969038786785	-0.001327499797505958	-0.03306345256348761	-0.8673829631142447	-0.3665337721895346	0.4887957469091954	1.829896335127495	2.101023899319952	-0.6004958873885936	0.03093799205265274	-0.2273555110617171	-1.502507604835749	-0.5637794699134485	1.330464172427435	0.7125962670494219	2.638000530144632	-0.3050750507183026	-0.1338044819076892	-0.004444934748524387	-2.198702963743083	-0.002158936159912818	0.06067698764653034	0.02009357621474887	0.2398803653419309	0.3354588808276447	-0.09852818960973822	0.1301827801056778	3.818354980446767	0.01068024270055446	-0.7116091312496192	1.157997357707686	0.8922287492671424	1.003171634783795	3.394395806496216	5.054491669824592	-0.005895597565359342	-0.02475100822962163	-0.7346689309152361	0.07147889311760988	0.1026160696448851	0.3432022040217429	0.1490352621314391	3.049060067587406	1.563905381609205	1.004376287537421	-3.150251154711777	-5.290074580076361	0.006544448039669063	-0.001849488469115117	-2.683592149384698	0.5227077919472231	-2.318196045137852	2.048715130208402	0.00602691677874732	0.01211532148276358	-5.974136531895074	-2.215591098609498	0.1011143235630885	-0.06608761809394789	-2.977524345766524	1.450880353123083	0.01747626090374392	0.009984914017819889	-1.5557474913704	-0.2608316017164459	-0.03564569867827413	-0.02869850882102281	-2.708824209090464	-5.027129671716651	0.1907561428359743	-0.1500227106848219	-0.03673896162989269	0.07778551451785787	0.06809078540319664	0.06813427539289509	-1.451345378525181e-12	1.592265370908873e-14
0.05	-0.04673196376993426	-0.00792726533849774	0.105051949786064	0.2539950894249337	0.9001901916460264	-0.004072725033199488	-0.2644716956864844	-0.04356721624490725	-0.1094821974908823	0.4715658133612865	-0.00209458761556514	-0.09315544880311502	0.01836768924781199	-0.003999387239968809	-0.09644642417457241	0.3459944612470858	0.1643266061038445	-0.3459944612470657	-0.164326606103825	-0.4103152677074852	-0.0279004609938803	0.02495681895474109	0.09916289724158675	-0.1647829345025001	-0.03966418825541467	0.03321591474816605	-0.04800187165036519	0.5439876490208216	0.9295308028499542	0.09947419839129494	0.03174054983775994	0.8816917559709673	0.0818543761753614	0.6947301209302578	-0.7534909991189744	-0.5276020022668897	1.80836283164882	0.1650909575369621	0.09103799987289837	0.4181121029390561	-1.137807121078071	-0.6171615167101112	-1.638463615251466	0.981510667953525	-1.980495416100476	0.1181959904412166	1.285326229457117	0.1110452423379021	5.216415873115464	1.659291742564649	-5.216415873115469	-1.659291742564671	0.01831256691681029	-0.4045771332231216	0.04075565888772205	-1.336775695560937	0.401843851802178	-0.3253033237509781	-4.718778500653841	-2.20775426241707	-0.5457728261085405	-0.7202316219097817	-2.811053407101243	-1.277310509860476	4.724629772331807	0.4281164535378871	0.04465205075056827	0.04947963621472615	0.01653302312826741	0.02215484772162698	0.08630416552334316	0.05809899738763164	0.03497325769672806	0.02540947006280136	0.001121288804575963	0.03687339321626253	0.3717743460193795	0.4019904754649238	0.340938760337478	0.3920456400912745	0.1058776708508047	0.09228386094778676	0.001149498165597134	0.05066601855188037	0.01239317472502299	0.04635671945530989	0.001026136938505116	0.01534831613562672	0.001018875802308199	0.05547089775761897	0.001005273948518634	0.08090784014092654	0.001002423757927787	0.02161576162019889	0.0576218315591263	0.05396814654876646	0.04357267869217635	0.0722094159942745	0.04132494700377944	0.07757377368666633	0.01917661701438451	0.03721719960052143	0.001049615850430806	0.01166139574100499	0.002829625212272797	0.01306571081180168	0.02847987705777889	0.01632394045679365	0.02568985836865421	0.02923183559287489	0.1124753703819266	0.09904136223874198	0.05742307547572746	0.03746957597105526	0.3751461050161468	0.4149534387464285	0.001051385858295859	0.07042828489425611	0.001235667703410959	0.02999759394044416	0.001031713292784217	0.01451986627777048	0.04622276852942611	0.02640717494981524	0.001014377088546898	0.01924999651762094	0.00599315348330602	0.01780300573050478	0.001048407379424345	0.02965882329059199	0.05137593840057585	0.04617981189601168	0.03770097019708585	0.04229867818309676	0.001001516761169868	0.006493040851934504	0.001045196151511907	0.01521656941412228	0.3501266789449829	0.3843004415968573	0.001007322784128299	0.04090222262617785	0.007061618847115368	0.04057847864347956	0.125474990844983	0.09804282741387825	0.100633483290355	0.06409894186435379	0.1161148282450564	0.08439122844735152	0.07567750778950794	0.1090700135106872	0.1824606009739842	0.2067175091927505	0.001003655809807481	0.005772888190706856	0.00135419681639906	0.0001310734431777053	0.189809366330425	0.1498250454639572	0.001009486215105664	0.0168851248227442	0.001011422458294036	0.01630025038261402	0.04538068346482999	0.0482232944156618	0.001006806827236169	0.04164612459128737	0.2939102191777779	0.3009804825550083	0.04561467492317173	0.05651052472741066	0.1531163068686033	0.138137250908852	0.3188403359832803	0.1659891446838488	0.3757490908184467	0.1674598261726294	0.001000688194003529	0.003659481984546534	0.001001580596760849	0.00751924981228832	0.03866358843209098	0.04071924265122247	0.02135229384298485	0.0399280348361323	0.3502684295958194	0.3599642592889137	0.04426473810881878	0.06765958589346234	0.001020260924642462	0.008921853177785884	0.001056216411681519	0.01465037669073998	0.422836073508661	0.3325325303242833	0.2882472968304978	0.1788188399327084	0.002766516506472488	0.01795123062904523	0.001002829057943951	0.007951989643794862	0.2457060881327508	0.1657294405537052	0.04713564901478786	0.06697177410719574	0.001004915989725443	0.004246312348487592	0.001011504052975763	0.01917871060226456	0.01487657106238096	0.05507044423671203	0.1042451226320894	0.1245122729416719	0.003399327887315521	0.001900906297299695	0.00118788615653147	0.005338667497141229	0.30937359409412	0.148881917329632	0.3109880263996054	0.3740360082269491	0.00100161863723636	0.01541125412108421	0.002785770392540535	0.0405385900941316	0.001003122754767276	0.03040867342639773	0.001002297069739574	0.00802091526283534	0.001000863385514224	0.006518270095061536	0.001001647892841345	0.007579791040549515	-0.005842443350060841	0.02016561113750062	-0.01186636693189146	-0.003832685092985278	-0.06610222770238722	-0.03137017744866161	-0.003926910655515947	-0.01310065260949725	0.01765509650139256	0.00102761930957434	0.07770371331089296	0.02837428962559504	0.001013034706208121	0.34981841889415	0.3495776690361654	0.07801885890528189	0.001088921056643711	0.008284185662857659	0.001021696027505378	0.001015660780073842	0.00100355638673872	0.001001615096989009	0.06534521801471471	0.06602802450417314	0.07686775053781844	0.008742037443654113	0.00101018654449682	0.001004391173681836	0.002925787002468386	0.0127052725426357	0.07727220537243917	0.04356715947024038	0.2690551544498831	0.001032254502575177	0.001041157399278621	0.001005796239449179	0.001211138112083733	0.001016332033764173	0.01970334036691927	0.001011107869646122	0.04563627227642891	0.03545528661449047	0.001001090393709139	0.001014148247984148	0.4014892621721344	0.001006036481706652	0.001011445368788135	0.1486794517450212	0.12128719873783	0.1370018732717369	0.1284551422383196	0.2561621162957303	0.001004421172643464	0.002297108202822456	0.1861110809638176	0.001003160495877921	0.001004359125023558	0.04826617979991611	0.001008056334203392	0.3124306248732597	0.04305325408462445	0.1552237752805826	0.2482586803602036	0.2489379816461673	0.001000703177074138	0.001001380308042701	0.001008205217368455	0.04927019213568248	0.2951055664796022	0.08969124099887736	0.00102714360764873	0.001072276784869185	0.335719969002624	0.247676409462041	0.00760974675849169	0.001002898957748842	0.1893918482450918	0.06037541657479056	0.001005939528504769	0.001013579295154599	0.001002601268741353	0.1033620816125233	0.009608001119941397	0.001611076149311638	0.241039458389377	0.2228420105480331	0.001001648846003358	0.001009645117035611	0.001003752835535815	0.001001825139982117	0.001000665242987372	0.001001314251012099	-0.003060796277374855	0.01906196136648213	-0.01244150982811403	-0.002493940258503993	-0.0645928088298944	-0.03659496719205946	-0.005437685489917288	-0.01315163048415484	-5.278602117999055	-0.9005050287770989	-1.4309715941534	-0.8962435421727855	-0.4378658549289439	-0.3295597164808713	-0.08240959250500854	1.413033607884052	1.654737409237517	-1.229831889102783	-0.1852919703489348	-0.2389321415279855	-0.0009316072676364934	-0.02346650116540413	-0.6995066020716197	-0.2411844526435593	0.2930662412235062	1.245681153887909	2.4564646080912	-0.6305587732043337	0.03254108832289447	-0.1968032455890884	-0.7414939297034846	-0.6835834882286399	0.320470474560685	0.3104062298404496	-2.810688355799724	-0.2575578611395493	-0.1227166769550845	-0.0007792551624820008	-1.315116228470623	-0.01035360263087092	0.9722031243989689	0.02403237983997624	-0.1557335717774438	-0.1300772232907142	-0.02456015489168415	0.1145284758698671	2.707823082407747	0.003256892933651153	-0.4810145849158409	1.02627646437793	0.8075586400609639	0.8418556553215834	2.750431801214252	3.020450749935832	0.01207891255594342	-0.009772516924681013	-1.334338760932215	0.06867929499283558	0.1046083846343562	0.2202564947157379	0.147376561605363	1.962486510780447	1.069821566944106	0.6724481214479335	-3.257828797230442	-5.156784976084706	0.01976614203960519	-0.005720780006047665	-1.764486892889673	1.375587295155707	-2.904780215374833	3.124582731889912	0.007865042709738946	0.01674290590280371	-6.913017135735451	-2.810877105844904	0.4425052524046476	-0.01279035633198569	-3.438224581486981	0.7710159382469027	0.006109269959956673	0.004822888578989947	-0.8975578895090264	-0.2760396308270069	0.118210610047511	-0.01549234856890998	-2.708924960639142	-4.410694451902616	0.2305128948214053	-0.0701447585953137	-0.02335573747009365	0.08692376226147384	0.07696151817265075	0.07612365636788873	-5.606157080864737e-13	-1.06284820477314e-13
0.06	-0.03955657038316444	-0.01549922899787059	0.09931702090858892	0.2719255753701403	0.9020118945295355	-0.003111237681204007	-0.2570434527222549	-0.05471705386689014	-0.1145010297086466	0.4547015945991054	0.008008434143753351	-0.1109716894726533	0.01898904078600134	0.008900419100234197	-0.09501787854459906	0.4036273741167853	0.1806939600321534	-0.4036273741167806	-0.1806939600321174	-0.4090689830834271	-0.03198463990873126	0.02531923036940509	0.08542365495882821	-0.1606663324448929	-0.04269644976916286	-0.01547360683708203	-0.06633687129332205	0.5381293896487904	0.9213055149368023	0.06732307736795258	0.02144011473920655	0.9183140718323888	0.08589231486017924	0.7345810175213683	-0.7519452505040936	-0.6135753230645872	1.775491674439501	0.1976994517096131	0.101065256955179	1.076138105745155	-1.084451950055067	-0.3739817565287021	-1.716701497673568	1.0280357563607	-1.569271143601821	0.005485347061235415	1.281647560536493	0.1709569906338025	6.307326955120389	1.648201371115648	-6.30732695512039	-1.648201371115648	0.2260025220450451	-0.4102281640946261	0.02903551219962638	-1.406806381020194	0.417139124051592	-0.2790391802708152	-4.998949341577501	-1.341695367154928	-0.6012169734606468	-0.9114102779388966	-3.584486874528134	-0.7343677609894473	2.40361207545786	0.3970527380161885	0.02854478289629386	0.03494451957257037	0.009195300011633316	0.015518623940028	0.08368604717420272	0.05521599787200834	0.0309486831541842	0.02218174711185942	0.001069327485655702	0.03602181384822874	0.3529410772812269	0.4033711620597275	0.3380922737305566	0.3960494910730594	0.09436326770220692	0.08287005737349924	0.001124054121395031	0.04878327219825689	0.009795935289891911	0.04412513398305675	0.001025199948423893	0.01534359874601536	0.001017996473726609	0.05530674346721011	0.001004407426763514	0.07503124569465004	0.001001997850495043	0.01977713183336305	0.06129925423191244	0.05630527343450024	0.05512516844640803	0.08234030386402902	0.06425118634086273	0.1028875604970529	0.01227092004529083	0.03055981652681585	0.001030918238595296	0.01198160649015466	0.001954423835022611	0.01162456414690776	0.01705424317924941	0.01099146320758007	0.01688266203811659	0.02169836380796191	0.0800654025715119	0.09266298607397838	0.04043938409762596	0.03590369392686222	0.3160225874439329	0.3586672198231428	0.001042616888702605	0.06814706820348872	0.001142985080199608	0.02881265170802799	0.001019482473653603	0.01450826851582276	0.02568703110402138	0.01666911463546501	0.001015199327797692	0.01915079992775321	0.01758284260055874	0.03056165589427156	0.001030862697310667	0.0299149676605402	0.04456965143340574	0.04190774870272574	0.03428973735618219	0.03907848810810598	0.001001318067144789	0.006498473677580158	0.001030431827477545	0.01643909401501705	0.3677595872334926	0.3994296078747133	0.001006877504549027	0.04090892539708416	0.004172652662562172	0.03674560288105367	0.1362768557575716	0.1078527095314297	0.1108356006206089	0.07194231462086818	0.1257716780868118	0.09218729736737666	0.1044247538454031	0.1336437957233775	0.2108720922599629	0.2270994102383894	0.001004022079501352	0.005798448867650897	0.00216431652499592	5.785612769831946e-05	0.1850503302850944	0.1341903827411328	0.001006550023909609	0.01771027487929051	0.001008135238893906	0.0175475810181823	0.04674313409278959	0.05003915654993952	0.001007437727963982	0.04306676786747547	0.2954159287286807	0.3130068821217667	0.03652571858626509	0.05981918905602814	0.1472985044668792	0.1409972825356625	0.2887225724065264	0.1344287291092993	0.3264017883010137	0.1188854365337227	0.001000704539549655	0.003860321267318854	0.001001549987555259	0.007635438111081768	0.0212870528702505	0.02773390764302818	0.042214746496624	0.0553170217849014	0.3264437036225896	0.3287760131375094	0.0745831236012356	0.1021196087528023	0.001025903802049014	0.008964919465260335	0.001065690141210675	0.01474388288907988	0.3974655848076769	0.2683153556857496	0.2761736965491511	0.1510109943651512	0.006911019039432001	0.02343045208524451	0.001002983961177682	0.007992467330044953	0.2168459124352402	0.1310579321856623	0.05313540446486804	0.07242996995079487	0.001005758767156826	0.004362657558886353	0.001012502976944699	0.01921777938722806	0.008300848327437107	0.05015069207058553	0.1038033888688952	0.1216298229286113	0.008669709352842701	0.003366737725105509	0.001547965892134396	0.00520531865112013	0.2830051599692391	0.1234474190854256	0.2798220843421564	0.3343101046038571	0.001001689695601117	0.01794150392081449	0.001933389923524838	0.04043187988321655	0.001003670138476496	0.03025582246538536	0.001002026471285033	0.008975154369419378	0.001000751165351279	0.007351281962005014	0.001001456237833701	0.008426452435403737	-0.003692958428287363	0.0187693931248268	-0.01241323440697212	-0.001984538548962298	-0.06427192778348696	-0.0364168625517514	-0.005460064195694691	-0.01269937891064528	0.002744518419363542	0.001022073654830069	0.08199381055583914	0.02448347447437023	0.001013099731807955	0.2824603651305496	0.3176966390258926	0.07813345953277517	0.001101918811736712	0.005886031907335057	0.001025963470796691	0.001018032801143913	0.00100340744904964	0.00100148097388563	0.06656732992076092	0.07240985658346556	0.105465109449276	0.001303957964344771	0.001011029113762344	0.001004183426832778	0.004798688707030664	0.00232566947530941	0.001021860090918391	0.001009264287491467	0.1286368424896763	0.001033745097025966	0.00104366694929706	0.001006562199549988	0.001393802567391489	0.001015916065411565	0.03839250149509502	0.001012415294712259	0.02891430259203183	0.0262638035948002	0.001001112002583577	0.001014664558735486	0.4072604628597776	0.001006651899075774	0.001014456262143058	0.1558812302969255	0.1288606596631187	0.1426486827875625	0.1567502333597151	0.2627942477476889	0.001004416648509696	0.003576592119328301	0.1696457092789926	0.001003522750640145	0.001004732707911746	0.04856206930959318	0.001008166537380898	0.2867365588977002	0.01247308958314691	0.1245940595088135	0.2126522139853789	0.2015417035604534	0.001000735837583186	0.001001614356502021	0.001009205458184315	0.08007468581884421	0.2624412219099466	0.1314079268740453	0.001035488455670297	0.001078567145352289	0.3474099879471832	0.2573627074750535	0.01420695130862636	0.001003332046251898	0.1440527838157307	0.06096031754880991	0.00100719330210721	0.001013587783279777	0.001002862166048151	0.103019633386648	0.01795377174149836	0.00217183292063395	0.222879564759699	0.2151508123305386	0.001001850696484952	0.001006938906517291	0.001004626643700434	0.00100166819382649	0.001000604318407597	0.001001202049018663	-0.001859554581971015	0.01722689099132523	-0.01294596417148196	0.0001183088498312247	-0.06228118734138418	-0.04137449533468725	-0.007004407088762167	-0.0120719794250384	-5.821603796009406	-0.9165360886176827	-1.526225495787919	-0.5054700036030557	-0.1987123618617103	-0.3197854047559103	-0.09329997851730326	-1.448444474829143	-1.129666875845523	-0.7080693173936714	-0.1881903806901015	-0.1975284676711134	9.289816491012279e-05	-0.008463318341404081	-0.4646486964121165	-0.128682779048943	0.1897636160408435	0.8043025095598134	2.565170241399026	-0.7089770780523039	0.03097243684184803	-0.07646110886507065	-0.3939057732709804	-0.8270555412135713	-1.777470204370201	-0.7299424049563087	-8.483991066286205	-0.1964144380792159	-0.1148003490369492	-0.002425641541988015	-0.6726891028231801	-0.00767320326977876	1.518686437827162	0.02704155628754835	-0.7281453784814803	-0.4976302845709371	0.02089448805914691	0.1361968988514052	0.06215397093479373	-0.001466315128328419	-0.292588673357544	0.9439288367477929	0.7687613873121928	0.724721819245069	2.175896010418161	1.069833385031977	-0.01437081710192155	-0.006886330281420576	-1.764310822169029	0.1024449202066286	0.1525091510520534	0.1520369614967359	0.1349589401540728	0.3561694922910372	-0.6048539919219309	-0.1886341463754899	-2.992023893265113	-4.465012467615375	0.01788449023353906	0.03666854203013762	-0.8300198032565949	1.596958753847149	-3.301169940755057	3.68081614126988	-0.001042775983458201	-0.001924097543337913	-5.546121802450175	-2.619597786582292	0.6272276103548128	0.01696169122604583	-3.415507547104188	0.3665175719128013	0.021643270758677	0.003656870158865304	-0.05579739492981586	-0.3022909141449269	0.1555334268616403	-0.0129556670972471	-2.311764483410054	-3.48253168083858	0.2765905487902663	0.05661662099475081	-0.006662843017214268	0.1054964688652172	0.09040257607123048	0.09502773965514322	4.373896937207561e-13	-2.258113513847924e-13
0.07000000000000001	-0.03212180190903061	-0.02300955450320751	0.09272345091394603	0.2894782023649397	0.9041199796677454	-0.002042596262965149	-0.2430367400450418	-0.06535521411701643	-0.1172625934722403	0.4374190053013916	0.01856818809400187	-0.1242213713243814	0.01849450302310551	0.02164070926711297	-0.09290022689151796	0.4714862696817333	0.197465387618232	-0.471486269681714	-0.1974653876181184	-0.4059560773487529	-0.03612245722546786	0.02550186423419634	0.07111635123812557	-0.1564324393580858	-0.04522958879146811	-0.06748193234968249	-0.07421644100210814	0.5324740719377662	0.9114614056588195	0.028933108098854	0.01699678945033292	0.9283757699911055	0.08888110813561483	0.749859483989685	-0.7472894389862597	-0.6978411819484379	1.734304603818304	0.2230942995538511	0.1121749685696369	1.706017985442504	-1.04122100957679	-0.17744184481467	-1.741832115803936	1.080397967863439	-1.084341973100946	-0.1038213951590575	1.260616285361572	0.2483708969346101	7.192524493198875	1.693149460633202	-7.192524493198883	-1.693149460633204	0.3950065831757208	-0.4153713939449078	0.007727404762270511	-1.447762894681123	0.4291658159924927	-0.2267182652493044	-5.453101665749855	-0.2523757688561692	-0.5260075829160196	-1.061480431233515	-4.064141930059765	-0.2043968173917255	-0.3747350771430776	0.205985262641575	0.01618622206238418	0.02358812099567719	0.005236916809096653	0.01193636420951478	0.07542458864457134	0.049475878738677	0.02503341890819134	0.01824391507880077	0.001041896973728169	0.03515873585923292	0.3231747479741249	0.3774063447205537	0.3287588508736412	0.3758925442281366	0.08418270448110145	0.0748284198974925	0.001102933072255909	0.04681487308957015	0.007482381867646878	0.04213145793368245	0.004851671970529547	0.01801909293687799	0.001029293243714706	0.05533113927262019	0.001003900347043609	0.07161079400398525	0.001001719181207596	0.0190571970953307	0.06576498137943743	0.05928960306083549	0.0735247457152875	0.09688053213942537	0.09559149329674485	0.1348811448380069	0.006949673425987637	0.02523720740267688	0.001021128271226723	0.01228839915416599	0.001489404192513413	0.01057538633472537	0.01071294692691732	0.008113636771876875	0.009750807913398002	0.01549506839605449	0.0453744832817871	0.06739026739995188	0.02219222730741189	0.02539147030934058	0.261317863624831	0.283972981590714	0.003463139117539453	0.06785907692935848	0.001094593433508169	0.0276507249003147	0.001013067477074193	0.01449258859813657	0.01416614026219491	0.01123636013178636	0.001015237580568834	0.01902584538832117	0.03640160244391827	0.04973339149613337	0.001022274124620366	0.03018441107880465	0.03534426511870559	0.03437020526684751	0.0286049351167348	0.03385183651331462	0.001001232517016562	0.006924166290174679	0.001025915228049589	0.01773495283403419	0.373029631275812	0.3879863953052077	0.003713356355831417	0.04262539933426177	0.002632317939693533	0.03435942652454278	0.1455914887948623	0.1170665323558126	0.1199569660583675	0.07960822080287652	0.1339655203113507	0.09923879387160438	0.1304354587230499	0.1533727914759369	0.2307420878321812	0.2343829422712041	0.001186486496418669	0.005957938129678272	0.003175330034987885	4.208476502489622e-06	0.1677543049541386	0.1138027657740254	0.001005178989572429	0.01885958355278703	0.0010063419370525	0.01918928903502961	0.04851193658372096	0.05220376120393232	0.001008340624022591	0.04439282720617003	0.2820420808364501	0.3082825896498632	0.02421869258375943	0.04872825193764157	0.1262732893230975	0.1337334052327681	0.245014862695206	0.1044924891874982	0.2681130174719439	0.07753707098414303	0.001000738546451498	0.004091846432613647	0.001001608152263172	0.007861532327529137	0.0116441199619976	0.02022473386210638	0.05702630144418946	0.06487295566904358	0.2993681192420965	0.2954547364620125	0.1071860860840217	0.1387725012476131	0.001031024960562223	0.008964566098158726	0.005283899560922852	0.01889607461822228	0.3572552586290908	0.2180018476728139	0.2465343511684866	0.1250336780636409	0.01311815295704374	0.03137711031240554	0.001003335711511698	0.008201364789555807	0.1811013715770807	0.09921045919142227	0.05749160163427507	0.07589753410358403	0.00100730061080766	0.004481777190945883	0.001013221768460694	0.01922865828295516	0.02434600726951083	0.0653614294172246	0.09887374173776406	0.1153776036181516	0.01094462584881474	0.003589298252976818	0.001699464565937378	0.00490611676495196	0.2433596958188582	0.0993927379304417	0.2535605032575057	0.3021934608098333	0.001001659524185197	0.02114502530920634	0.001479456444356463	0.04098935263079355	0.001004797405392415	0.03018780213697042	0.001002199551058945	0.01005711323038227	0.00100081056791972	0.008269016774776886	0.001001584879056459	0.009397918147887079	-0.00184547736576745	0.01686712841151432	-0.01298641355545583	-0.0008776804141238038	-0.06143263202938353	-0.04090269326664905	-0.007088939255954163	-0.01342493208196471	0.001877321717300635	0.001013638428459578	0.0492976167422215	0.01299219824660711	0.001013552264588989	0.2442935668088146	0.3027737616505839	0.06359458249347034	0.001063197159006814	0.004261385659634606	0.01550013601270072	0.001060525348544287	0.001003343186875453	0.001001385354319332	0.07563015517802751	0.1181339033142029	0.16460962104998	0.001161369651387767	0.001010863100291601	0.001004031651752495	0.002939254750903524	0.001682278889746968	0.001016064513858205	0.001007364912895348	0.1773079387990927	0.01019325706275767	0.001044671332011304	0.001006246525359362	0.001226325195610825	0.001014737031274901	0.07447372935870154	0.001014113875028197	0.02053214917174558	0.0184364981009643	0.001001170126369837	0.001026756198907817	0.3631427269268035	0.01123281192257912	0.00101404650710561	0.1632123234644891	0.1368373697233328	0.1492536929977258	0.1778825264933044	0.267952039569946	0.001691212692191005	0.004790349557462785	0.112813824030111	0.001003946279523781	0.00100425817778651	0.05245641436816537	0.001010222568169077	0.2289184887653853	0.007926722341331559	0.06794875424358965	0.1178189924274708	0.1109007469130732	0.001000806171127283	0.001001714646901326	0.001007780748184986	0.07053384558172791	0.2303387703745055	0.1689280677097887	0.001037088020067462	0.01702050578255962	0.2034477639682853	0.1316071139355444	0.02453512405908436	0.00100401458657548	0.09900838988173208	0.06455599573277536	0.00101035359235844	0.001014293071079746	0.07685390915294182	0.0823730416892629	0.009480462964716864	0.001591305866413896	0.1207770265324535	0.1942817663077007	0.001001439812650763	0.001004748709746903	0.001007107569484417	0.001002981637681039	0.001001099193430292	0.001002155925110427	1.326546971570481e-05	0.01467705363435319	-0.01359195221111868	-0.0005676136904494073	-0.05791449202567934	-0.04501108232711582	-0.008785440049967083	-0.01523284737882508	-6.378146585803381	-1.057870729572383	-0.8149288031651108	-0.2394589814383865	-0.9255834096232901	-0.4684372725357276	-0.08188619130045559	-3.550618115117231	-2.720928803927372	-0.8915712929869268	-0.2018099834942081	-0.1944221091649594	0.5028708498017725	0.01458909860060156	-0.2270289642652794	-0.02277185973997247	0.3901990383773271	2.019677460107054	3.731570823573075	-0.3854562371849666	0.03061957534994827	-0.1136532187784676	-0.2111628812901709	-0.4487213551987242	-2.842667739419528	-1.177569168913145	-6.250863942335739	0.124010877604699	-0.1146719952582233	-0.0009703913035799093	-0.4209131851097807	-0.01541919885513797	2.287335679938518	0.02743253058970355	-0.7599061866503297	-0.5526588855262088	0.05876853304869011	0.1274634885805728	-2.224357977968224	0.330441519781675	-0.186510233771375	0.8886665814575307	0.7567707620458262	0.6784502589005601	1.77683694033787	0.4250647938754085	0.03605456703834244	-0.003228997746021401	-2.287781867981521	0.1309716042985766	0.1817545158005025	0.2701884338992033	0.1279603220368365	-1.287878387585069	-1.388635288434874	-1.271348145553868	-3.018841715677376	-3.808958497791179	0.02608633584121407	0.01739602101099457	-0.627477554233529	0.3955905172385198	-3.340141219746267	3.639341121024345	0.0007332160922915033	0.7586334507420325	-4.719131712594152	-2.677063453077389	0.9511482843794871	0.02682327397737065	-2.935177718383327	0.3245133893702201	0.008330296957637205	-0.000906684676273264	2.853120811062789	-0.9134403768411786	-0.08824936849537549	-0.04323860081128519	-2.589839802735271	-2.995557405942592	0.3690539648679026	0.0597184998407959	-0.004181993245019573	0.1109722043081259	0.09265806668966536	0.09973100908126027	8.75342253201084e-13	-2.318907590753395e-13
0.08	-0.02460964456920959	-0.03038840954538913	0.08550614714813122	0.3065970850329907	0.9064573149957652	-0.0008774994729882774	-0.2233068218984527	-0.07550229225044698	-0.1180320835774743	0.4198246372049557	0.02954605218478022	-0.1327320638618132	0.01692404297168272	0.03399686105795981	-0.09013450946694231	0.5460393106872936	0.2142982555354548	-0.5460393106872826	-0.2142982555354337	-0.4012002922541759	-0.04025278968146313	0.0254785013447296	0.05660622643398236	-0.1520924896714876	-0.04721340789536447	-0.1255433582482033	-0.07174753055547094	0.5276860177070499	0.8999945292405971	-0.01337246024861823	0.01635018797942762	0.9111501176209379	0.0901176070244053	0.750058790710231	-0.7256511578929147	-0.7383220772906123	1.688742809089864	0.2435494898396674	0.1203563313027812	2.220779199625162	-0.9862355267095786	0.02443297514219307	-1.779057257366239	1.111657784432805	-0.6214732807288035	-0.2096991107121096	1.204819885336906	0.3005701449353568	7.64615604324289	1.660489437344903	-7.64615604324289	-1.660489437344903	0.5545783940256214	-0.4087311919461806	-0.01216383865196393	-1.447370597708383	0.438350444009425	-0.1691751965890066	-6.209569418762213	0.7280006639426579	-0.4277642773988715	-1.235963705986568	-4.367606690203885	0.02497700260103258	-3.05385803031944	0.04659386068730391	0.009183080537753968	0.01724845183701825	0.003213983890893945	0.01015990353221038	0.05609428956182999	0.03717889078308514	0.01635902998201975	0.01279987624758029	0.001028412792410559	0.03433267858164245	0.2898894419192991	0.3362368173151314	0.3174844481487943	0.3452467887787286	0.07192893582131794	0.06521236921067074	0.00107300776416033	0.04482066167940064	0.005499839342565769	0.04037238446055197	0.01388084303640159	0.0247583139379346	0.001056194229335815	0.05562345782285867	0.001003614787360292	0.07033891995849295	0.00100153208317757	0.01917234081490446	0.07223764975276645	0.06377118878552429	0.1031492172102696	0.1210525393580672	0.1370444051828743	0.1754794609040182	0.004145639629906933	0.02225246197467709	0.001016152394048858	0.01259866758411808	0.001256374110089329	0.009745924466887464	0.006508867303494784	0.006178138233029402	0.005732332521767435	0.01202158042305263	0.02506645009974368	0.04449774710575335	0.01222904231063296	0.01625097354134568	0.2409802989524313	0.2377297937336365	0.009204373388229912	0.07033117964283771	0.001070904188694743	0.02657747214775078	0.001009703560239923	0.01448365970387825	0.007984117231121909	0.00810982318613639	0.00101466690406614	0.01888038608789012	0.06250237134746232	0.07574186944091969	0.001018831421837411	0.03047532633682376	0.02636857557348784	0.02709876741060313	0.0218353354299014	0.02792613337479454	0.001001218840376272	0.007564334310318148	0.001029706508419925	0.01907813625930871	0.362175111095497	0.3574712184525884	0.01011906465400657	0.04723136413724744	0.001856166453767838	0.03297812548915886	0.1540128182171021	0.125422658227178	0.1284985909768878	0.08692474812096003	0.1414340760652291	0.1056137580914181	0.1536304627414711	0.1693192105351883	0.2449318724909113	0.2363645415628171	0.001620953574448177	0.006315258159620576	0.004285222553677045	5.560217028104743e-06	0.1343310727968718	0.08894335944693098	0.001004705684200975	0.02040080276140471	0.0010052083453177	0.02130111260389584	0.05124840691543527	0.0552290145202556	0.001009820370594937	0.04558012219719147	0.2528729553385943	0.2875123063517983	0.01539554166165989	0.03654044615372108	0.08955808495411628	0.1154261829975714	0.1802863879193407	0.07357954230410713	0.1947867431334283	0.04262030946807958	0.001000790726046416	0.00433536384485397	0.001001687390557906	0.008160272926408106	0.006585885826638231	0.01607110453140815	0.06050627981492999	0.06485608201485996	0.2699651783312769	0.2624320722345722	0.1403555859515548	0.1746980064399786	0.001034384484042285	0.008974806057708559	0.01521682898177748	0.02844197205135307	0.280726858421124	0.16988168318473	0.1801298776013824	0.09544576571644532	0.02124892989768629	0.04223430275889927	0.001003852940202207	0.008569042275960077	0.1401806243695184	0.07273056448520819	0.06147448220155063	0.07887060035303158	0.001009652073583763	0.004652256324396222	0.001013933808237694	0.01921113383195155	0.06737913431221908	0.1023166272280192	0.08716277725603942	0.1040552668140431	0.007917366131442517	0.00205718941112678	0.001485130243632011	0.004413468821478428	0.1787477908759141	0.0698372619278009	0.2286124983984371	0.2733037499254423	0.001001438899706511	0.0254213879378454	0.001250973526114399	0.04172306130637156	0.001006601837919119	0.03022736718890426	0.001002943101773377	0.01119613647518838	0.001001087817766599	0.00919471689993131	0.001002126347385277	0.01043038474182061	1.889635619728342e-05	0.01453314860242888	-0.01360813196470825	-0.0009660093960314957	-0.05757506990087895	-0.04482236149990038	-0.008819252916843838	-0.01577402844159554	0.001010125015236382	0.001005203202083685	0.01660142292860323	0.001500922018844375	0.001014004797370946	0.2061267684870791	0.2878508842752741	0.04905570545417219	0.001024475506276745	0.002636739411933505	0.02997430855460408	0.001103017895944147	0.00100327892469573	0.001001289734742688	0.08469298043530288	0.1638579500449437	0.2237541326506784	0.001018781338431336	0.00101069708682208	0.00100387987666948	0.001079820794778017	0.001038888304184227	0.0010102689368111	0.001005465538319268	0.2259790351084991	0.0193527690284943	0.001045675714725509	0.001005930851169855	0.001058847823845064	0.001013557997152737	0.1105549572223161	0.00101581245534525	0.01214999575145647	0.01060919260712693	0.001001228250125919	0.001038847839083495	0.3190249909938277	0.02145897194608662	0.00101363675207211	0.1705434166320536	0.1448140797835472	0.1558587032078896	0.1990148196268961	0.2731098313922043	0.002378008735875626	0.006004106995597634	0.05598193878122874	0.001004369808405363	0.00100378364765858	0.05635075942673201	0.001012278598963959	0.1711004186330707	0.003380355099514641	0.01130344897836634	0.02298577086956292	0.02025979026569315	0.001000876504669458	0.001001814937300176	0.001006356038191005	0.06099300534461111	0.1982363188390634	0.2064482085455356	0.001038687584464744	0.03296244441976663	0.05948553998938805	0.005851520396035484	0.034863296809542	0.001004697126891236	0.05396399594773321	0.06815167391674021	0.001013513882609969	0.001014998358887388	0.1527049561398483	0.06172644999187768	0.001007154187933076	0.00101077881219212	0.01867448830520762	0.1734127202848618	0.001001028928810919	0.001002558512974701	0.001009588495268044	0.0010042950815346	0.001001594068451711	0.001003109801201569	0.001886085521402378	0.01212721627738127	-0.01423794025075542	-0.001253536230730087	-0.05354779670997464	-0.04864766931954423	-0.01056647301117192	-0.01839371533261145	-6.941936324321516	-1.342864638102442	-0.5228796122183342	-0.1443101929883036	-1.510086126323348	-0.6210267643844266	-0.08589583625688961	-4.489386488082382	-3.227428596742676	-1.022951959495741	-0.1933528409977515	-0.150607952420005	0.8128382602055502	0.04512123063503558	-0.03493316737407276	0.03833291247029642	0.4892148357666075	2.730658298230355	4.286116586400905	-0.2414043388491524	0.03166758994668289	-0.03251792002794333	-0.2054401939331929	-0.2810940534642999	-1.301430528430339	-0.4555970350631529	-2.793780991221204	0.3556043594724405	-0.09706553801346238	-0.001075436827622138	-0.2114455915357051	-0.01177415326893841	2.886034906426231	0.0313359242388082	-0.6749242625564111	-0.6374405933188485	0.06378956956618134	0.1456618201158556	-3.752238885688187	0.5764318580557987	-0.09161360912269761	0.7723894461458535	0.6988856145295249	0.5894153623639009	1.419380671777339	0.009446836802081585	0.02519533654123726	0.004113548064261017	-2.65866869416515	0.1808270272331645	0.2465322614599577	0.3241666940001618	0.1072060706177885	-2.853028672941002	-0.8242277250313054	-2.397303132837902	-3.187365285582496	-3.178691660909374	0.02028293966218956	0.05119781852372832	-0.1589109132930775	-0.317602753813218	-3.241447451134462	3.53533868079005	0.001075889349098115	1.076817043257828	-5.107453097477606	-3.341716995716775	1.209334454223963	0.04871769663971267	-2.341991889498406	0.2676179912803859	0.03191517106408925	-0.002023798036969843	4.293094697913854	-1.316314412859268	-0.1954004470726438	-0.05164487855003765	-3.411923452942504	-2.837145098912111	0.4911587968467611	0.09186380658896351	0.01485423305300402	0.11690934563302	0.09199563854806825	0.1072279159449253	1.23514790444975e-12	-2.221403356193379e-13
0.09	-0.01721081532370175	-0.03741903437680728	0.07837186996457546	0.3232530735512514	0.9089605416758531	0.0003328741820126484	-0.1991600566560803	-0.08505221862174389	-0.1164980506367778	0.4016251251636537	0.04053013802955719	-0.1373357402968624	0.01440613424180498	0.04554607243805987	-0.08724950229135171	0.6228135616796896	0.2299908941374509	-0.6228135616796193	-0.2299908941375194	-0.3949025054292713	-0.04422502741764838	0.02527263328988011	0.0422675866166659	-0.1477047637290797	-0.04861155198649871	-0.1915647008084567	-0.06116721802515843	0.5238553622220726	0.8866470220473741	-0.05853747485332768	0.01683320897863289	0.8646133147048589	0.08981015718663553	0.7183082296120312	-0.6794626722296655	-0.6747301435907463	1.642598037497837	0.2546773656385788	0.1205640573910639	2.591375277142241	-0.9238804960259974	0.3077282441378934	-1.855156182657483	1.077143341510688	-0.3281783689145785	-0.279570002920487	1.101447945986228	0.263745736083689	7.644825450283022	1.459019060298165	-7.644825450283025	-1.459019060298153	0.6998104836004229	-0.3845896142826722	-0.02847487401187225	-1.421219592026138	0.4379863411181323	-0.111886329069024	-6.736884187201843	1.32585803071847	-0.3356734001160535	-1.426294212230864	-4.132142219252227	0.06713787304918875	-6.164629902015768	-0.09777777851064898	0.005226677093444218	0.01374725558666096	0.002135094221984483	0.009296203236095453	0.03635055773114308	0.0247350291624076	0.009180922913017578	0.00801996390085913	0.001021472281279299	0.03361769748125749	0.2581189077060417	0.2919390258750494	0.3033740505196559	0.3137376810480927	0.06089956431997552	0.05651939306790067	0.0010496028806513	0.04295348170950911	0.003903591536066872	0.03895442418932183	0.0222151113752426	0.03243594975254993	0.001091538201424798	0.05612425499265292	0.001003452448429315	0.07071912707818757	0.001001410998327406	0.01974527814379555	0.07573661143703729	0.06595036451158491	0.1312141666766774	0.1449163547578028	0.1868731250496307	0.222012886324429	0.002620163153614264	0.0204781165004997	0.001014161444699983	0.01293487347542891	0.001132764132123445	0.009102000180303684	0.003865588226362497	0.004794481764439151	0.003448397124057223	0.01006834808351675	0.01368945084329243	0.03276640556088688	0.006820766881855243	0.01193928715595656	0.2251711990574664	0.2108908280717269	0.01171668339179167	0.07176937060397984	0.001058625245139328	0.02569943961395756	0.001007919638997719	0.01450080084198847	0.004620208993117135	0.006103097746911825	0.001015520194518867	0.01873286744708545	0.08695495318115538	0.1038910245520149	0.001017406205524094	0.03079827940841137	0.01827361126645041	0.02086236883479264	0.01540260205385838	0.02233273965149829	0.001001227366459957	0.008191977041928497	0.0178107242339278	0.03524474116774304	0.3432833235324128	0.3192241946755711	0.02039800516535762	0.0546116042951419	0.001442860834572455	0.03211119484485137	0.1600422310049336	0.1313929463235358	0.1349470377441871	0.09263342985849427	0.146722422434354	0.110030938413772	0.1686277157149459	0.1784902232401186	0.2496898021262607	0.2334153823332827	0.004876977715687167	0.008893743639281467	0.004893539533234507	1.673063034101463e-06	0.1003772640700989	0.06632720126293216	0.01827971749535845	0.03991191693087981	0.02575690585110287	0.05169344772154522	0.05224090341507315	0.05649858728695871	0.00101161875709429	0.04656058603819451	0.2174037386113593	0.2528867390182153	0.01618692214660002	0.03304556601250272	0.05640069058074026	0.09231004635777186	0.1167304644245987	0.04493765045894035	0.1258173540715005	0.01696085364841118	0.001000857077766465	0.004583465088297882	0.001001802192994315	0.008533892005004998	0.003874743696356126	0.01385321726893419	0.05996050020231586	0.06193169943306639	0.2410125882649905	0.2317107041400792	0.1636356864435824	0.201777039185651	0.00655455715029005	0.0138801983689758	0.02629435537470072	0.03889998071557858	0.1970334085223339	0.1209555088261716	0.1115903721225711	0.06110010848738422	0.05200812459683792	0.07700817101552682	0.0010044715136662	0.009187104980411476	0.1046091806408574	0.05334284999170147	0.06348189067112442	0.08001106819798803	0.001012773925443867	0.004963679696043354	0.001015717444172476	0.01917453007813951	0.1086289299766657	0.1420702654748872	0.07537944119223261	0.09293743488466888	0.004587247078962146	0.0007032280163367044	0.001252754488872851	0.003995237450072298	0.1144228570204459	0.03766959786587669	0.2092173471380609	0.2467204667092854	0.05121755187802701	0.08420295005862281	0.001635849844148243	0.04277099623840342	0.001008261456960251	0.03049565896615785	0.001004954749612164	0.01234445945666112	0.001001844632323981	0.01009008709807696	0.001003589576358122	0.01147431600652878	0.002196854348584451	0.01201661328664134	-0.01410743826598037	-0.0008765021959243798	-0.05262509963250527	-0.04822992294042056	-0.01052745428392997	-0.0167673210998289	0.001009037292429006	0.001004729993923818	0.008806535606651908	0.001260230908107438	0.001014455348715185	0.1901113913551207	0.2643232503178954	0.04476358643554772	0.001025887885617147	0.001865891320560918	0.03261758894065189	0.001149745555147339	0.001003287381935781	0.001001280973621837	0.07648430662480504	0.1785300016921145	0.3026457456240011	0.00101699147834267	0.001013267441764196	0.001004155603854728	0.001061255201962133	0.001037537018029655	0.001010265147987485	0.001005526460362498	0.1708914505940224	0.01019625958405903	0.001045986173247681	0.001006175019596187	0.001036881662612346	0.001018819787519196	0.1259382484141508	0.0010160164082447	0.006669953942431012	0.006288753081000668	0.00100124299886574	0.06545119797321979	0.2908356838757192	0.04033561315802373	0.001009971571042689	0.1686362311620722	0.1443895471093378	0.1539360948670092	0.1864023963723203	0.24519200041379	0.01330569862968332	0.005136534102715725	0.04623137875463317	0.06736620777353863	0.09693778434770618	0.0509687871287182	0.001014515589079	0.1376664156776422	0.02859326640547026	0.01408632298764663	0.01199555106618424	0.01063220645617832	0.001000968113296387	0.001002011964627004	0.001006807721058886	0.05779405603007669	0.1775223334268926	0.1936771062252962	0.02195310402753937	0.04346492205814582	0.0302480817670303	0.003428331794646881	0.1341025809527085	0.001005469018654887	0.05026887392653853	0.06418085570741659	0.001018145667159983	0.00101975268816027	0.173679508305036	0.05785623896876975	0.001087047960782996	0.001010409920214554	0.009837801306315178	0.1765121695046498	0.2017001189562885	0.002912322640553545	0.001010327140530102	0.001009377622505364	0.001003510593377616	0.001006806621047031	0.004623427402717767	0.009411595578262119	-0.01450234297943236	-0.0004853677679728772	-0.04693697170215575	-0.05130328727764166	-0.01220444066922243	-0.01645949837183646	-7.40548357155396	-1.744910424635078	-0.2197104682614872	-0.04423546706960978	-1.025192441310901	-0.3497158128673534	-0.06009783974528206	-4.268783335989025	-3.026982568923736	-0.73840234450359	-0.1762894294459713	-0.1293502733074474	0.7057846657941063	0.05392995927493805	0.1000735347790149	0.07192257214668818	-0.01889137061207864	2.064246119106317	4.996121921625113	-0.1266588548475268	0.034930543365111	-0.07692097847373816	-0.09037523936005062	-0.1280060207913495	-0.9796662689456379	-0.3736893276742078	-2.687243621245156	-0.05814245891363949	-0.07716202935189936	0.003869725964507276	-0.1770973583672255	-0.01558317313166727	2.689311836494227	0.03334977256113121	-0.5705953868726577	-0.4966477818411668	0.05999497484858501	2.804360888136841	-3.779624823822434	0.885459655959054	-0.07914604231513396	0.420379239960058	0.4407354536986774	0.296009558441929	0.4378522402182952	-0.6191769335511916	0.4483067613241153	-0.002533316922347445	-1.88161548871752	3.471045819136715	5.293996195430482	-0.04864849395363333	0.08928343449087307	-3.927855699658025	0.0009755577947738375	-2.136028750829031	-2.432879522531679	-1.902703303598537	0.02746806475182341	0.03244553401026812	-0.2252852701351803	-0.2750812643877106	-2.902560869413238	1.907092950628285	0.9189677041453828	1.014431709427668	-4.14790081367669	-3.186977398812864	5.634984627900264	0.07826953968197382	-1.540558168581833	-0.02508515676545021	0.03654918815298112	-0.004281798224855317	3.548250214033078	-0.9290663168502137	-0.08467274023227624	-0.03251341523793155	-2.803642340722616	-2.444958499540158	9.968585521722183	0.0587406755187669	0.0442351807470427	0.1128206853107116	0.0867644090282635	0.1019482311249431	3.919250984277344e-13	1.409169505571085e-13
0.1	-0.01047145655289724	-0.04395744026580279	0.07228760859302734	0.3394519086421841	0.9115024926974086	0.001510694827988308	-0.1718232877895812	-0.09398251714039811	-0.1113704260718908	0.3828352929161219	0.05092859815533061	-0.1398739584928805	0.01161889555933707	0.05595433108388654	-0.08511330582732833	0.6976584455938586	0.2430982522862952	-0.6976584455938417	-0.2430982522863084	-0.3873074523292467	-0.04792204714694442	0.02491970183061949	0.02816459006802806	-0.1433569309162988	-0.04947978862540353	-0.2551247438704312	-0.04647444616945347	0.5210264180943559	0.8716135154045045	-0.08535022440395718	0.01760315895691426	0.7896349725982221	0.08836817244878267	0.6181646957591659	-0.6272073694016551	-0.528318914886264	1.597312123624254	0.2512943580112002	0.1138457294977266	2.858779924472026	-0.8623099561746688	0.7431512999828933	-1.897121298649606	0.9945326406254368	-0.2083816329182245	-0.2635651013009969	0.976629338496865	0.1508080026249523	7.260282627597638	1.143433346714432	-7.260282627597638	-1.143433346714432	0.8140316490496435	-0.3536875905681683	-0.04157651953417609	-1.400241943972635	0.4303718180836293	-0.06319370614309515	-5.717309519101652	1.550492529000559	-0.22742200594657	-1.573163595915643	-0.6971536793890812	0.08236279842381587	-8.742165868430801	-0.1803131193294572	0.00320845179595814	0.01200722586288813	0.001592663702910004	0.008959082173757696	0.02162546626486568	0.01574491708689115	0.00533994925372266	0.005510357832137442	0.001018228962588041	0.03307077266802961	0.2311045781389137	0.2528889198743009	0.285871800085697	0.2856553450094906	0.05273152576655465	0.04998914081203595	0.001038610922027165	0.04137074756143936	0.002713679872182202	0.03785805556480333	0.02770684005350353	0.03853592251533843	0.001132573189612041	0.05667989212740261	0.001003375550709566	0.07212236952343305	0.001001346103937562	0.02052415263459685	0.07406576065087632	0.06408312777226588	0.152918283387811	0.1627802884880157	0.2447814772171944	0.2749129678153683	0.001850861569774657	0.01945540290023363	0.001014452244017129	0.013284417551566	0.001071088502664501	0.008594424073476131	0.002517117017875754	0.003988950653982033	0.002292743557868802	0.009092387879943662	0.007672636263569196	0.02620785195858618	0.004042561494546885	0.009438205274632501	0.194486696912675	0.181720291707132	0.008478556030425754	0.06936480463120548	0.001052643267895092	0.02506181034852203	0.001007150261239169	0.0145483754537748	0.002898774756753231	0.004823918774380653	0.001018578794944496	0.01861165068250434	0.1066836511272564	0.1284384205847271	0.001016795960015044	0.0311442234376928	0.01133430356873786	0.01572206098792963	0.009927877827097238	0.01768498512798879	0.001001239005503675	0.008729353769119607	0.05627920458367207	0.06949938855341267	0.3210395827051342	0.2842295428940247	0.03456778933445693	0.06465742690512394	0.001234033436754113	0.03144773419132577	0.1629260569277062	0.1338044643630405	0.1385728046492576	0.0956971516092998	0.1491105415623741	0.1115737263869209	0.1726887157497589	0.1785368627598688	0.2427300310696171	0.2235830378749471	0.01188994014058423	0.0144374934252449	0.004768312254877005	2.047117411549002e-06	0.07527037931635688	0.05096999875097963	0.05785102665894176	0.08481471939367516	0.08171738504002345	0.1164222651797618	0.05031816113836813	0.05468811757570364	0.001013636545791862	0.04737372562496438	0.1813971368661531	0.2118397742409851	0.02868294472497301	0.03407443452976526	0.038100800902819	0.07450351686685248	0.07034964239597612	0.02708462307187613	0.07589032944986593	0.005576167384617655	0.001000936064484095	0.004847340254789918	0.001001958128773986	0.008987574342984162	0.002501042956410459	0.01275302450915893	0.05821686774766578	0.05919830669032062	0.2142730151371644	0.2043861608133641	0.172300030980116	0.2133723670982401	0.01952193488768069	0.02613346276546101	0.03688335557071331	0.04872354663674497	0.1271349371625172	0.09752128612232967	0.06537271214602901	0.03851495876580324	0.1110073146627411	0.1527249039328742	0.001005166784221456	0.01020192697869685	0.0809863535893925	0.04181925792601438	0.06280364462828666	0.07865768252852176	0.001016651088672968	0.005506833785455766	0.001018987133630572	0.01914580096899153	0.1392667081846543	0.1710939767600549	0.06689180415188486	0.0850376536004962	0.002933899714520817	0.0001781164395512569	0.001136298989327429	0.003752960126646674	0.0684531156511704	0.01812375548766289	0.197842962009135	0.2250956408302119	0.1611422186378181	0.1988617362606851	0.002781261081077256	0.04171822473063098	0.001009460356187069	0.03122069197082767	0.001008502600624967	0.01345385887437636	0.00100318159477884	0.01092372523944026	0.001006170156967612	0.01247714724687789	0.004747734933590811	0.009367354381966333	-0.0144501421855223	-0.0003345541540506411	-0.04656789287116782	-0.05113618872599208	-0.01218883317832563	-0.01580894067872355	0.001007949569621057	0.001004256785765533	0.001011648284695967	0.001019539797368254	0.001014905900060117	0.1740960142231635	0.2407956163605184	0.04047146741693155	0.001027300264951722	0.001095043229188198	0.03526086932669981	0.001196473214352722	0.001003295839178796	0.001001272212506959	0.0682756328143172	0.1932020533392859	0.3815373585973199	0.001015201618255041	0.001015837796707021	0.001004431331037874	0.001042689609146519	0.00103618573187513	0.001010261359161115	0.001005587382399067	0.1158038660795524	0.001039750139628341	0.00104629663177007	0.00100641918802296	0.001014915501380376	0.001024081577886762	0.1413215396059833	0.001016220361144655	0.001189912133401398	0.001968313554872444	0.001001257747621654	0.1298635481073616	0.2626463767576139	0.05921225436996453	0.001006306390018612	0.1667290456920899	0.1439650144351278	0.1520134865261282	0.1737899731177453	0.2172741694353754	0.02423338852349398	0.004268961209833389	0.03648081872803582	0.1337280457386803	0.1928717850477626	0.04558681483070636	0.00101675257919856	0.1042324127222136	0.053806177711425	0.01686919699692562	0.001005331262804251	0.001004622646662748	0.001001059721921301	0.001002208991950824	0.001007259403926893	0.0545951067155418	0.1568083480147233	0.1809060039050569	0.04286752047061317	0.0539673996965253	0.001010623544671692	0.001005143193257769	0.2333418650958813	0.001006240910404419	0.04657375190534351	0.0602100374980928	0.00102277745171017	0.001024507017437385	0.1946540604702216	0.05398602794566142	0.001166941733630139	0.00101004102823595	0.001001114307424959	0.1796116187244382	0.4023992089837845	0.00482208676812346	0.001011065785794723	0.001014460163478684	0.001005427118306209	0.001010503440894337	0.007360769284033286	0.006695974879143131	-0.01476674570810924	0.0002828006947842497	-0.04032614669433664	-0.05395890523573894	-0.01384240832727285	-0.01452528141106177	-7.675582151776823	-2.307168117583122	-0.1706463069752279	-0.03899434626883054	-0.81933621728983	-0.1669655087772012	-0.0522845788460887	-3.439849400214563	-2.542074258333975	-0.590407182071801	-0.1364636766124981	-0.08628962307436072	0.4973056498410365	0.05608922363035173	0.1696738977407713	0.07952034485119434	-0.3200676572865884	1.530681964337132	5.559447800507532	-0.09107796409342241	0.03433522682608637	-0.005248284101710198	-0.08981512234066256	-0.08563962630302434	-0.2668729399432718	-0.0934761342599411	-3.260095131753076	-0.4129470273012138	-0.04898488434789759	0.00501125793829418	-0.06593629852130971	-0.006513775819461535	2.165683090752622	0.03593411577742999	-0.4557061167554067	-0.4483127533586977	0.04573636868052228	3.763270315570626	-3.101764486586266	1.109548348477496	-0.05091961096453072	0.06063543477296528	0.1698936171768333	0.01453689251903665	-0.4054939652423173	-1.367190208950448	0.6182481978520588	0.004965789740186917	-1.206877559749	5.259164685900355	7.113828729576512	-0.291841801550032	0.07374121975395621	-4.137308161670367	0.08052200666483772	-1.335381703062368	-1.029592393956681	-0.3237377497269649	0.02343772431139219	0.06721047040784262	0.0646279871594925	-0.2794047859970749	-2.562082497569523	0.4385977141780207	1.47065030639529	0.9499284946496462	-0.009062766533281865	-0.9896154942204844	9.397907386366702	0.1280695554548234	-0.7691674039319812	-0.2311527115672916	0.07826131464230981	-0.0004488679512529117	2.147109305570477	-0.6727042838022844	-0.02963048347030371	-0.01645406894755504	-0.8875591162149836	-1.84545363149366	11.66660361311409	-0.3282774813891591	0.1062024785361454	0.1091246328807823	0.07964922719173588	0.09900791107264202	-6.860349675495369e-13	5.729121611668126e-13
0.11	-0.005078465928070268	-0.04987317051668607	0.06792049149658068	0.355201763352244	0.913948901864441	0.002591405757589533	-0.1421189523969805	-0.1020532231403804	-0.1011434724389408	0.3639932776502536	0.06023385500497948	-0.1418763375238351	0.009423473541712699	0.06497421070352354	-0.08435227673765411	0.7677919419854334	0.2529458851456288	-0.7677919419854279	-0.2529458851455998	-0.3786999538627949	-0.0512975063571284	0.02445479625025615	0.01422561057006641	-0.139108524423476	-0.04991515290209574	-0.290728126258767	-0.030519936039967	0.5193468864116912	0.8553592116176464	-0.06004630596427506	0.01853071922424589	0.7054229682667257	0.08607064279186877	0.4627080818058573	-0.5497649962753497	-0.3434185091762684	1.553031523611569	0.2386265793765564	0.1015122704755424	3.077538349849551	-0.7356538885383647	1.277995090158668	-1.872558080740079	0.8588089447511773	-0.203242380638628	-0.1768207058214039	0.8222153554936635	-0.0001563314241759377	6.757862480345689	0.8277519864475337	-6.757862480345659	-0.8277519864475353	0.9044987975978803	-0.322090614758063	-0.05168308797454643	-1.385996170726875	0.4198132566578237	-0.02554165698182097	-1.51860176275841	1.629513217546909	-0.1020536949379955	-1.67713367309687	5.219437229195733	0.1038907049651144	-7.98479507350306	-0.2692893733753613	0.002133699212579345	0.01112794101906723	0.001304612299490608	0.008870974002093229	0.01182742086598661	0.009858260146869758	0.003235605915978806	0.004161840358770196	0.001016528579368551	0.0326848935910491	0.2076456011434411	0.2219926184412138	0.267257676885281	0.2622264124182669	0.04780200033741847	0.04595930713574072	0.00104779057212622	0.04019695319588056	0.001928497186880656	0.03709432332765094	0.03018303579084492	0.0423014786335436	0.00114871298977216	0.05721445589723529	0.001003394370760564	0.07415437408584639	0.00100132961753951	0.02143767482193191	0.06922194819856978	0.05993606124870276	0.1656968043261657	0.1734978302608679	0.2963065858182508	0.3221070227499575	0.001441711746369229	0.01882669184458656	0.00101656347278947	0.01363081087848209	0.001038727126712686	0.008261682028942717	0.001795611457176516	0.003485222439425848	0.001678269306532709	0.008590601086667638	0.004440873878927775	0.02324304156987912	0.002561384529616587	0.00835678254004329	0.1624267588640991	0.1514586575345851	0.004871004056622905	0.06591675517071542	0.001049003929083882	0.02463664246641782	0.001007025240145726	0.01462694065641964	0.001977789066963663	0.003983097275520124	0.00102091938288961	0.01853197181828087	0.124541937315014	0.1483828129897721	0.001016590501934391	0.03149366179215431	0.006417536337573679	0.01197868048850345	0.005959564825571068	0.01423875093670334	0.001001285230509612	0.009227665655491393	0.09840655940099094	0.1085254464416834	0.2976625138236055	0.2558153936645348	0.04436227340165907	0.0743475279897003	0.001122305909287467	0.03080192969529361	0.1639803026929382	0.1336774802040862	0.1404331966626925	0.09675454743172894	0.1499358280438142	0.111270779711409	0.1675861916757117	0.170087005556693	0.2288081583895514	0.2071668582798277	0.0148115319631352	0.01675152212804995	0.004175418994829753	8.049644291260941e-06	0.0610141128973052	0.04197295577691366	0.08856992814768276	0.1263247801332681	0.113689822574103	0.1554936069352834	0.0463778821821896	0.05069726094526135	0.0010149004489942	0.0480625687691785	0.151324676485178	0.1760816294181057	0.03380082546469448	0.0309902603615708	0.02628952018871751	0.06448515970597472	0.03953112760142695	0.02298430194001101	0.04284828615523413	0.00708373031057025	0.001001033434941904	0.00513597305177065	0.001002311482112325	0.009567950279120944	0.00177202039125794	0.01234487484827758	0.05685288619640565	0.05704393660623009	0.1897397234780416	0.1800169809959851	0.1704288096787097	0.2128046836361569	0.03118765891266248	0.03890080114803973	0.04394562554261167	0.05508963570113053	0.08958472936590854	0.1141737335524926	0.04316709332077998	0.0382317941076575	0.1395003266808421	0.2064936912969062	0.001007134800440957	0.0117185283309443	0.06655403629805309	0.03564152829773282	0.0601743353592849	0.07550315929605207	0.001020208593175861	0.006235469659142242	0.001021064927305193	0.01913744528901499	0.1536285017394418	0.184288411654161	0.06251026692117183	0.08056994504493581	0.00208514626827835	1.561682481028567e-06	0.001075172055119966	0.003607736039268541	0.03840026162139144	0.01563264337484992	0.1894277120263445	0.2090004576495655	0.2164590554320319	0.2490318228274566	0.003273810924020466	0.03620744634087913	0.001468003720923651	0.03304563777736554	0.001010530363084842	0.01455639956900159	0.001003959554970864	0.0117379649241807	0.001007658020707538	0.01345825317950076	0.006285973786816751	0.006561100590436155	-0.01479771593921826	0.001332642853862926	-0.04138876626003042	-0.05339945022773932	-0.01362815423349801	-0.01474901441453204	0.001007860686114605	0.001004370949182782	0.001009593427068355	0.00101571341652209	0.001014634593763779	0.1594648567107334	0.2237950397150729	0.04286394153234666	0.001082765538762091	0.001117411320590046	0.03109035962735695	0.001139324047015623	0.001003513893211645	0.001001346513828224	0.05832496510599233	0.1793057962872266	0.4020753091178683	0.001014540344641199	0.001021233687063164	0.001005559679569776	0.001040238688911663	0.001036463230227915	0.001011877798784399	0.001006436279545178	0.1040602007897101	0.001028159337635804	0.001044301480632284	0.001007297819695089	0.00101311212071875	0.001022740860020379	0.1581268846026441	0.001016508931504292	0.001105009436526945	0.001508489763119115	0.0010013972888888	0.1741740626001581	0.2412419443368334	0.05303993582393186	0.001005655327190533	0.1647237124396387	0.1426491591679959	0.1505193434905492	0.1466132025984262	0.1917360280555511	0.01262452797934497	0.002942227100648786	0.0477530374923974	0.1231192293472763	0.1249726837348557	0.03815666710798964	0.001015761667645056	0.1014955326030463	0.02742405843133668	0.008951946041567793	0.001007897070962251	0.001006472880842732	0.001001198258282631	0.001003077047994075	0.001012251086534467	0.05562379379572806	0.1396710145608214	0.1554796798750074	0.04560753339169093	0.05087092445279728	0.06405618581982267	0.02746390925170288	0.1329826081249481	0.001011672052990846	0.04852550574633337	0.05396666021326904	0.001024870097470008	0.001022144679515711	0.1587269480176993	0.05942690192769377	0.001221820969558785	0.001012795493880727	0.00100138474383014	0.1713941619073686	0.2156176845806836	0.00291485403659805	0.002736416004837216	0.001011101190471275	0.001004212473730951	0.001008109039238726	0.006964376242269427	0.003646947367940407	-0.01517006587780143	0.003839713589039483	-0.0370597353014481	-0.05521514772308671	-0.01489607201365032	-0.01386807455311665	-7.804417366871475	-2.817740864047668	-0.0326784638413226	0.01144376736458314	-0.4020753258663575	-0.103196761745404	-0.02798387436561125	-2.76835094039303	-2.161451825324396	-0.2367630942746995	-0.09753145382683409	-0.06351632699716833	0.248570782583511	0.05123493544764307	0.2331730704138571	0.1013993592409354	-0.5063029663780028	0.5963741108613111	3.91786235127644	-0.04218348223437085	0.03508469293961926	-0.04448632308903179	-0.02548232923557505	-0.02499012396312917	-0.2751296215187261	-0.1031996948869031	-2.747578952389346	-0.2977364189315957	-0.03477559406166985	0.01012675162266064	-0.08725285068975894	-0.007948785690386448	1.842835789688758	0.03453540632423936	-0.2941085106281024	-0.2577671514570129	0.05200857743020099	3.991306784523543	-2.603940364440472	0.7910282002691698	-0.07364450921859281	-0.08237147562012684	0.04262909643710926	-0.0742318696705698	-1.265982630761776	-1.890428271368596	-0.106149371090206	-0.001917085903678436	-0.592118067392686	2.91754833540457	0.8979882878634019	-0.4919005173389002	0.06205455310247296	-3.00834716234659	-0.5986708442967313	-0.7361212900047606	0.0310141183252896	0.4540940431927125	0.03198432768312569	0.05607898065431079	-0.08290143120436848	-0.1609130746703178	-2.305220468439667	-0.5762103911704414	1.078254808642293	0.3538180914790088	2.778723916540409	0.6877178629569558	1.288572089404449	0.1716637565939359	-0.4607380060257076	-0.3974068199912265	0.06924885926174583	-0.0008786770128416206	0.4665599084769184	-0.2399892564958211	-0.007278679784222884	-0.01198521938236726	0.1507786667233175	-1.40104678535369	-0.9310623360320835	-0.679185399268999	0.2494664180853353	0.1112818557777209	0.08258666744265449	0.09764538491737812	-4.686295101345699e-13	4.107051384135614e-13
0.12	-0.00117180186487252	-0.05482926650048795	0.06545295831414312	0.3705199932194177	0.9162878063665939	0.003525256517841765	-0.1103634968766936	-0.1083720478054373	-0.08629541099775728	0.3453586047772761	0.06795058135983756	-0.1441617702530448	0.008056453370166807	0.07229601359520918	-0.08514751539057333	0.8326446117933203	0.2596864672412016	-0.8326446117933207	-0.2596864672411907	-0.3692768613101287	-0.0543775867078885	0.02388047024241329	0.0004758223513391524	-0.1349505902596933	-0.05002387192080504	-0.2878014752094546	-0.01410210740551806	0.5191139569085785	0.8380821117097307	0.008268517417357417	0.01969580205490291	0.6322478696154515	0.08318045375481317	0.3208993834504943	-0.4352805159855432	-0.148402132082976	1.510987155047024	0.2297934251583489	0.08447369562792612	3.269003950008119	-0.5119336891842825	1.667372861626832	-1.855652820043541	0.6768265416652555	-0.2649923725662992	-0.09788473215653273	0.6370139929257843	-0.160445545890839	6.204117310860173	0.5220231939624238	-6.204117310860173	-0.5220231939624235	0.9771504662924889	-0.294611818683293	-0.06346060503006191	-1.362403688125696	0.4122773522753363	0.002135345453535332	1.988697168427676	1.643156229997043	0.06189842996399063	-1.777722820126818	7.905027309000001	0.1298673110907823	-6.534784732386749	-0.2988449953576547	0.001593548094274649	0.01080430054426558	0.00116050066961686	0.008989378629235122	0.006683661877898454	0.006821807466340437	0.002170556138095405	0.00343724708024246	0.00101554307271437	0.0324492424241969	0.1869354400912103	0.1969430999866446	0.2489132367860059	0.2420715171947135	0.04620434712778243	0.04482980810495253	0.00108012167063541	0.03943539333869721	0.001545595555946442	0.0366465389720716	0.02949744961780609	0.04336264234266998	0.001128198818960734	0.05771281893856511	0.001003512858139687	0.07671475204518054	0.001001358548112422	0.02251644515191022	0.06205684186781146	0.05401792206557753	0.1679223719020472	0.1743787251178181	0.3352605429226176	0.3540401981382438	0.001236470350505237	0.01846134855128019	0.001020317803760823	0.01398893649714895	0.001023116265133526	0.008040973645840313	0.001432438677024366	0.00318826789563722	0.001370326088942109	0.008387137568152282	0.002799566067047293	0.02172444985359376	0.001815900204124882	0.007766385732269562	0.1372318896625829	0.1276617676666396	0.003028622469748246	0.06298860516980938	0.00104618700380573	0.02439176042745898	0.001007402295371357	0.01473940986718376	0.001514417507796975	0.003378364768647077	0.001021418449965982	0.01848213921736232	0.1415571155703858	0.1656879443670955	0.001016632176454435	0.03184656858835586	0.003855272584364301	0.009817120225617941	0.003704977053956472	0.0121929807677344	0.00100137813738972	0.009731176694440995	0.1389706919079023	0.1483128346926575	0.2745339810022856	0.2316932355025569	0.04663603665119784	0.07972911754708115	0.001066112039899336	0.03006677958738087	0.1638401644812049	0.1322302506695262	0.1410151662974519	0.09657060452062786	0.149840386969467	0.1101069761525407	0.1537937423431873	0.1535871070373611	0.2104214104903739	0.1862868212216796	0.01060528709482255	0.01330036772786011	0.003216548410941579	6.693685657330614e-07	0.05796467949139091	0.03913589675669008	0.1002822074575164	0.1406597035694508	0.1023695044557713	0.1383330042637012	0.04079309520319147	0.04513868737321539	0.001015036397499974	0.04857535956698243	0.1311477488496103	0.1517923038052283	0.02388941411440907	0.02407473756398389	0.01610666809349148	0.05842445984893881	0.02177278777266195	0.024134624453302	0.02363602568831176	0.01123492241410753	0.001001151398942441	0.005440936660813294	0.001002922316995317	0.01025343923285794	0.001408802530971836	0.01236212564685982	0.05656965811949434	0.05579116831999677	0.1673841186678455	0.1584124113938879	0.1593652135163063	0.2013666395833315	0.03842899470518026	0.04760730770877038	0.04623760429779277	0.05641048393138125	0.09330143768811691	0.1418791977326438	0.04274500529436945	0.0473640220322494	0.1141812470884721	0.1771507857802311	0.001010835227035836	0.01356346294316433	0.05915867517783697	0.03271730811950983	0.05589879220308437	0.07075644842771628	0.001023033300674787	0.006927470954225972	0.001020921605954528	0.01913509926084386	0.1478078244077318	0.1799208196340846	0.06250660976095647	0.07985483188701384	0.00168635339065423	5.786070725751601e-07	0.001045991586560257	0.003525366321979933	0.02113646214189929	0.01636816828375168	0.1810097848109623	0.1965254295087583	0.1771898779028271	0.1942709688144831	0.002569749932149058	0.03002837269101843	0.002558436238775661	0.03602361503876142	0.001009863424546646	0.01567746298457001	0.001003740709020694	0.01256321774201413	0.001007203781827583	0.01443869713451714	0.006534458043382816	0.003592997652457716	-0.01518245397024507	0.004259650452671043	-0.03748478312772563	-0.05499136571988673	-0.01481037037614027	-0.01395756775450468	0.001007771802607632	0.001004485112599029	0.001007538569441063	0.0010118870356768	0.001014363287468145	0.1448336991983024	0.2067944630696266	0.04525641564776792	0.001138230812577939	0.001139779411992055	0.02691984992801445	0.001082174879679779	0.001003731947243141	0.00100142081514553	0.04837429739767687	0.1654095392351697	0.4226132596384177	0.001013879071028097	0.00102662957741739	0.001006688028100495	0.001037787768676383	0.001036740728580678	0.001013494238404147	0.001007285176687875	0.09231653549986613	0.001016568535647878	0.001042306329494446	0.00100817645136751	0.001011308740050973	0.001021400142135762	0.1749322295993074	0.001016797501864587	0.001020106739646293	0.001048665971364822	0.001001536830147835	0.2184845770929544	0.2198375119160517	0.04686761727789826	0.001005004264367492	0.1627183791871877	0.1413333039008638	0.1490252004549702	0.119436432079108	0.1661978866757271	0.001015667435201829	0.001615492991464892	0.05902525625675629	0.112510412955869	0.05707358242194475	0.03072651938527815	0.001014770756094524	0.09875865248387906	0.001041939151248512	0.001034695086211293	0.001010462879125622	0.001008323115027505	0.001001336794639011	0.001003945104033493	0.001017242769139765	0.0566524808759139	0.1225336811069218	0.130053355844962	0.04834754631276976	0.04777444920906955	0.1271017480949873	0.05392267531015178	0.03262335115400601	0.001017103195564	0.05047725958732269	0.04772328292844744	0.001026962743229385	0.001019782341590076	0.1227998355651774	0.06486777590972581	0.001276700205490638	0.001015549959524001	0.001001655180227254	0.1631767050902991	0.02883616017757416	0.001007621305072363	0.004461766223872793	0.001007742217465385	0.001002997829158847	0.001005714637585056	0.006567983200505612	0.0005979198567379329	-0.01557338604749357	0.007396626483294481	-0.03379332390855969	-0.05647139021043437	-0.01594973570002772	-0.01321086769517135	-7.862511771365258	-2.960902697247298	-0.05951743324641071	0.002308213453333304	-0.2492953654074596	-0.04218066980838426	-0.02223899684151251	-2.270492804512639	-1.887266784801115	-0.0103402529472769	-0.05401677490349569	-0.02310004675597655	-0.04357283197454848	0.04884907792873499	0.2753485771286415	0.1125699733789998	-0.6742821892016053	-0.4366474188356547	2.507271891253226	-0.03840441165492203	0.03668168508800432	0.01715844816618032	-0.04846038822062857	-0.02597497138181133	0.022370794517821	0.004729051096543064	-1.967146270837858	-0.3089671353877552	-0.01292771572467763	0.01179205959364776	-0.01871850043946213	-0.0005445209615676551	1.637830885213185	0.03662780412455238	-0.1393420694227694	-0.1682199488892556	0.04677619919487681	3.915536388112336	-2.243366273086971	0.2478460430372535	-0.06878873334296279	-0.2034136403469683	-0.0783741295283	-0.1576344841515063	-2.015502228459142	-2.259961701548248	-0.5347884227060749	0.00228922922083447	0.02511923103542754	-0.1758627747863712	-4.132560155848076	-0.605385189836961	0.03853075044391497	-1.843544319669871	-0.6857477192120509	-0.5438502422925172	0.02053633508202021	0.2049880858001698	0.02670388676322528	0.088233073936686	0.1497080789674063	-0.09908442641759835	-2.009160454509912	-1.735474403968459	0.6584839420282979	-0.05911967217423496	2.201540583464144	0.8934630223264765	-7.224431189776192	0.1937362075122134	-0.1184655139158504	-0.5495902387047519	0.07093439894198512	0.0007530635582009059	-1.365296077267285	0.07781479574288847	0.005483852863667049	-0.003883194923123818	-0.2422317118519366	-1.12142262352486	-9.31958450284454	-0.4619365334186749	0.3368087695017857	0.1128291770664054	0.08185185380992165	0.09887551554962944	8.092095327840532e-14	9.613856864416805e-14
0.13	0.00153530003793658	-0.05857766583136689	0.06492111167920479	0.385436803500854	0.9185793874113273	0.004272539699375529	-0.07685920725110645	-0.1121697411333271	-0.06886312137045082	0.3266493705996188	0.07381173972227317	-0.1472348562543928	0.007286805006877943	0.07776929053124321	-0.0875274942017607	0.8910820330963114	0.2633297526477009	-0.8910820330963167	-0.2633297526476913	-0.3592263774549538	-0.05723544235668354	0.02317535842001436	-0.0130001221063423	-0.1308277169660816	-0.0499127439274433	-0.2687316576672452	0.002105557112466277	0.5207684488952261	0.8198123015530057	0.07850452852891782	0.02100986337063463	0.5704960345220706	0.0800562403143472	0.2252661756767565	-0.3183011485936198	0.03773689398921901	1.473177821141286	0.2287218178457768	0.06520151497067622	3.423688074346255	-0.253104531806418	1.791549813408926	-1.891693136497594	0.5022914531038414	-0.3501662108348104	-0.05968478361882636	0.4635447001557159	-0.3116547368392438	5.484615442113209	0.2046788267327932	-5.48461544211319	-0.2046788267327856	1.031579329900465	-0.2784910088737003	-0.07689540563792688	-1.336426301786283	0.4128251252853524	0.01781068961552613	1.783597637189752	1.588441292808922	0.2681906119130594	-1.865588921804313	5.956522229455949	0.132990015773833	-5.838159007601811	-0.3214133203077667	0.001306663418357204	0.01076757876856738	0.001084065240512851	0.009230720928692022	0.003925449659078425	0.005189420543091821	0.001603328358225094	0.003027140484004626	0.00101493006923966	0.03236277622773377	0.1689701829056679	0.1764053379913147	0.2318979986915012	0.2246394651867281	0.04436513081072439	0.0436854436079293	0.001102431223380447	0.03899493951886222	0.001344336562943154	0.0363717428383837	0.02818548963537517	0.04248257707791056	0.001125125680647939	0.05819212445573094	0.001003689633651612	0.07970069679638042	0.001001411053879526	0.02372603258230484	0.05439508499507738	0.04757702509943299	0.1654708586135903	0.1689695241812536	0.3661670592804686	0.3756862350375598	0.001127398107503833	0.01825055108600412	0.001023515444291349	0.0143724461819219	0.001015476468762375	0.007893056776277293	0.001239536557138233	0.002973274330583412	0.001207240937271084	0.008332995458306541	0.001926856863986416	0.02118202087958994	0.001420244110900099	0.007573854132613121	0.1165401158064915	0.1096338023733124	0.002045179840226666	0.05979203036753036	0.001044037865252207	0.02433104247077653	0.001007811609410681	0.01488232720032988	0.001268071539612988	0.002878389584307031	0.001022132818256694	0.01844963267649249	0.1563229483625769	0.1808067666293523	0.001016871433996784	0.0322165466740702	0.002471071068949401	0.00853471747884969	0.002406120508004475	0.01092310110715962	0.00100150552073097	0.01021187157291295	0.1770582835714384	0.1868525598649722	0.2531561950541413	0.2111733844006607	0.04855355130156053	0.08182310540466674	0.001036174677452004	0.02920208781842508	0.1621558195606827	0.1293413529063659	0.1401041062442387	0.09504316138812874	0.1485202220213122	0.1079089961703448	0.1396779475165039	0.1364651046685553	0.1922553786804109	0.164788549937457	0.005974724714931683	0.009500623704926572	0.002356340120466165	6.410432381256007e-05	0.05979860823168054	0.04010828713740475	0.1069160033756124	0.1404442812363969	0.08384703690004489	0.1081594670262574	0.03568375774351657	0.04012292258963708	0.001015556080859816	0.04886277206938198	0.116442062713306	0.1362498370084856	0.01306736680460581	0.01890077215735004	0.008885299763481892	0.05396496947420958	0.01190671089990433	0.01903251311066567	0.01291246214204485	0.00877697699515528	0.00100128127516018	0.005748779620423304	0.001003535891229907	0.01101449167080324	0.001217756011063612	0.0126531132065512	0.05764346207274964	0.05583833437978274	0.1476701534811045	0.1399728294284233	0.1462388480358026	0.1848083304569201	0.04582008149499413	0.05526727219580351	0.04836197080677269	0.056972883941606	0.100475700899208	0.1547129749299631	0.04590225995690633	0.0530334762492571	0.09287325974482254	0.1389478340445267	0.001018946827800643	0.01559372835282019	0.05579876598654422	0.03242868515602695	0.05177271408676084	0.06603594606534381	0.001527565595076671	0.008000401534926318	0.001021253189186711	0.01913019979329523	0.1330797901202601	0.16333067034185	0.06365583412566381	0.08055373163812572	0.001450280827570541	0.0001195290551950963	0.001032635551951501	0.003523294408871629	0.0115597618274675	0.01156996326702069	0.1706505229436543	0.1855963683962965	0.128045050617966	0.1278642493095067	0.00180596102812226	0.02634064021450851	0.0103964425080701	0.04620239625840505	0.001008820049771029	0.01675399989807647	0.001003376776832308	0.01334362643050241	0.001006470158669786	0.01536982914138475	0.006866543448667413	0.0007907775012121435	-0.01543576334920433	0.006552133561999633	-0.03516271212326287	-0.05596988006334203	-0.0158796148874963	-0.01294426904491217	0.001007426306048984	0.001004481972492655	0.001005957395216442	0.00101020844402313	0.001014231873942852	0.1347110672805082	0.1958940739651163	0.039485782467729	0.001115014850849574	0.001130097985243355	0.02648050015846349	0.00115555907301331	0.001003993450058516	0.001001503667100051	0.04172841107049789	0.1581313193706715	0.4357617831209887	0.001013750912396226	0.001027024268272825	0.001008233906939814	0.001039152035575897	0.00103783374259659	0.00101405230690605	0.001007679073553407	0.08005144755021118	0.00101472532212237	0.001041373374518896	0.001008289299839044	0.001011318742446183	0.001024125262001883	0.1828757097351104	0.001017393666259582	0.00101687199044125	0.001039231234176306	0.001001723754416955	0.2529253274195155	0.2070467291991004	0.05432096395314825	0.001005021676183679	0.1566185750680582	0.1364224573674283	0.1442331121568471	0.1163809756291264	0.1567606618494345	0.001021301163557638	0.001319310333268183	0.06474016449550343	0.1194822814990319	0.0593606937881066	0.02873080583092036	0.001017218980822002	0.09122108330216973	0.001047780314536336	0.001034469125352497	0.001010137632780028	0.001008052502322184	0.001001483814363837	0.001004368446997373	0.001019926290616663	0.06098589393369774	0.111148641781378	0.1218372574223532	0.06003515663697687	0.05365021746342748	0.09561984924876096	0.04603712958691576	0.08783343482276966	0.001036091221011519	0.05255812105772957	0.04576606166502702	0.002921507093019015	0.001023134732444869	0.09990811259705247	0.06532427850423236	0.001142638983058012	0.001021428504459791	0.00100149014190978	0.1454124709381129	0.06837905343679711	0.001007218747775438	0.03082467590137009	0.001007727433450197	0.001002998219410905	0.00100569995423778	0.007437477052481514	-0.001857156534454019	-0.01557897456953206	0.008169022334292522	-0.03393615169056245	-0.05654718628912327	-0.01689276274882714	-0.01171769141511247	-7.841952320214784	-2.784562034115336	0.02874258371046267	0.03730319018860453	-0.1002660013670092	-0.03624358982275261	0.002077527972337175	-1.845693807469872	-1.598749500880724	-0.206355406494541	-0.03373227547733371	-0.02802327597873467	-0.1152252175557603	0.04684944164805251	0.3191671392752347	0.128171357178577	-0.6205716065494118	-0.6314224391713212	1.847259652648452	-0.009642434385630718	0.03985853563254584	-0.03052209305483571	-0.00677380441834999	0.0070138295809839	-0.0851407041465672	-0.0292278901315292	-1.642864452521133	-0.3344743360638712	0.001959134183546803	0.01614720657673017	-0.06446199013601898	-0.004320928239157883	1.378268031306745	0.0378991435964053	-0.1107865937524956	-0.0927930164492234	0.04789248334337007	3.785697904882674	-1.860850533552771	0.2059212711587964	-0.09831510389412046	-0.3737658145331503	-0.2263280193234824	-0.2812551535431375	-1.436753295347544	-2.000614419787949	-0.2560641290190592	0.009423572069434741	0.170177531417119	0.06706563062934402	-2.037952122196276	-0.4134384088901307	0.01872158235348737	-1.303591753423076	-0.3555573669152584	-0.344459130141087	-0.7859007121529723	-0.5160045120541524	0.03285683084308582	0.07114122373837865	-0.02851521454131388	0.09320245386149109	-1.683524955508364	-1.559139101329458	0.8520394043926385	0.1512496795255401	0.1371756393273476	0.2010868076697806	-1.242291365181349	0.2131070072970982	0.04897283199858019	-0.4073814408098715	0.1429569061504175	-0.001164460005740926	-1.863053090231992	0.06277923653291655	0.01583192187602368	0.002759725802295385	-0.5686621436878142	-1.098692263865465	-4.185189565275463	-0.2621489630110445	1.582373894711929	0.1033895604036388	0.07465991066033775	0.08851948688667595	1.75026424582296e-13	1.477225517516388e-14
0.14	0.003428425219627818	-0.06127332543960372	0.06612177797192154	0.3999996080407896	0.9208662234052367	0.004833658302374444	-0.04205305340515181	-0.1135441295497985	-0.05101511973820627	0.3074147596270578	0.07813413686807481	-0.1511759221323793	0.006789960834680477	0.08168497371602144	-0.09130270053729329	0.9423618904830919	0.2637409425638015	-0.9423618904830926	-0.2637409425637963	-0.3486726142089426	-0.05997804084131754	0.02235588920589631	-0.02632552565190974	-0.1266835313773047	-0.04971324940059687	-0.2529628965221453	0.01746801083475031	0.5244615820378064	0.8009833390619023	0.1236859083293696	0.02235650364497793	0.515033155037157	0.07684387479718793	0.158104039226255	-0.224732571452526	0.1981004534479361	1.440186006746862	0.2288444150379866	0.04724077992095383	3.52937679407975	-0.02727270689682033	1.750515262607813	-1.960728179016764	0.3690742983398716	-0.4385883478905118	-0.04332389400699713	0.3254952426953492	-0.4394910507577918	4.772604527618093	-0.1243959041172711	-4.772604527618092	0.1243959041172716	1.077806344459726	-0.2715603858509609	-0.0863320833738528	-1.33229550570287	0.4165398113081887	0.01980865215052183	1.328485889004149	1.474114070854148	0.4696266611507514	-1.889553287002128	2.894101046778358	0.1363831028161652	-5.276993610693308	-0.3164754106964353	0.001162905870235212	0.01091054232982089	0.001045850007526733	0.009562301307626376	0.002526548469145572	0.004354807796256183	0.001318179352876443	0.002784316476100463	0.00101455797633921	0.03243342839190098	0.153701866464789	0.1598565395789385	0.2168397456569329	0.2101044094954079	0.04069525139256964	0.04094624477434567	0.001101969972253265	0.03876758210109329	0.00123878692479535	0.03616279153258122	0.02728586556364626	0.04140243805997935	0.001160289872456639	0.05864655609436747	0.001003908794138144	0.08304463015399338	0.001001478740458457	0.02505634918504715	0.047101400520925	0.04147300188382413	0.1611274748918079	0.162025682920468	0.3907137495794645	0.3914918744719891	0.00107279343324386	0.01815075280355459	0.001025310940970836	0.0147828728843119	0.001012431630476681	0.007754926365097703	0.001143713158175644	0.002808082214389487	0.001126211663668396	0.008364759762833908	0.00148901583733633	0.02093595347391586	0.001222304777489154	0.007461977547516698	0.09880474958988225	0.09471612532233442	0.001550265129815662	0.05621658822847746	0.00104249706990828	0.02445444330698875	0.001008072616875798	0.01504946998986351	0.001144806257655924	0.00242541588871945	0.001023853038551358	0.01842843785405348	0.1681659839732246	0.1930999942745295	0.001017289230251825	0.03261517807183226	0.001772716413270081	0.007728426074240496	0.001747885961054037	0.01019637977433993	0.001001662689652381	0.01065962049817487	0.2121652101954176	0.2238925779609286	0.2344480233932705	0.1944712931062763	0.05299422866396369	0.0845469378238176	0.001021219894586797	0.02821716784049978	0.1587383045265862	0.124766936333904	0.1375828909599276	0.0920597736871229	0.1458156671702738	0.104496000256572	0.1297892726718551	0.1242949401295838	0.1770603023674012	0.1470560955360883	0.003607967502467684	0.007561010205222503	0.001776336380006232	0.0001696570147869072	0.06336951802991832	0.0425558211114045	0.1136295328271435	0.1406867626311409	0.07393936637259534	0.09485786520868168	0.03199650071718344	0.03655650635533569	0.001017040496967209	0.04894518786000927	0.1044414326963833	0.1249476144618779	0.007361691592615819	0.01683335012965945	0.005141932761221895	0.05160705129630774	0.006726398444674516	0.01351776803936064	0.007258762070081965	0.004526285323772875	0.001001419727584867	0.006057915791754149	0.001004054301160479	0.0118195399094546	0.001123525268930886	0.01305172840503452	0.06018550213535217	0.05734891370703139	0.1308276251366717	0.124646531945048	0.1348708145749503	0.1705248239563925	0.05508173167252301	0.06421870477692769	0.05219436225836563	0.05902847762803901	0.0910759189782909	0.1400619261856645	0.04394213211205825	0.05059893791750871	0.1034331967556682	0.135782314320343	0.001032499003247717	0.01784140574739658	0.05489115279482446	0.03346140297512448	0.04861218317892353	0.06235139547096733	0.002725224386991152	0.009772712856473485	0.001023095887581747	0.01912318001349073	0.1147021975252057	0.1444533716483737	0.06449301811133307	0.08112669825888667	0.001265099762042409	0.0002677307468994064	0.0010289008317622	0.003566379108129603	0.006538548593823274	0.007969868366378282	0.1572710308602509	0.1738655309334712	0.1125589615193641	0.1060985741665518	0.001422541161774181	0.02505461340820081	0.02705131614720117	0.06533962133875162	0.001008291223128045	0.01776348128800063	0.001003195097738447	0.01406501649066903	0.001006096184086524	0.01623245889349465	0.00755690115174627	-0.001780013476664379	-0.01552392549021635	0.007831225165774719	-0.03448390697644366	-0.0563465822302861	-0.01686471442381449	-0.01161105195500886	0.001007080809489791	0.001004478832385951	0.001004376220990778	0.001008529852368989	0.001014100460418159	0.1245884353627142	0.1849936848606062	0.03371514928769744	0.001091798889122197	0.001120416558495019	0.02604115038891268	0.001228943266347598	0.001004254952873611	0.001001586519053393	0.03508252474332681	0.1508530995061759	0.4489103066035589	0.001013622753764822	0.00102741895912319	0.001009779785778345	0.001040516302474809	0.001038926756612659	0.001014610375405625	0.001008072970417139	0.06778635960055596	0.001012882108599124	0.001040440419543217	0.001008402148310592	0.001011328744829051	0.001026850381860516	0.1908191898709135	0.001017989830654991	0.001013637241237199	0.001029796496987678	0.001001910678684643	0.2873660777460766	0.1942559464821498	0.06177431062840013	0.001005039088004624	0.1505187709489284	0.1315116108339923	0.1394410238587238	0.1133255191791469	0.1473234370231435	0.001026934891915809	0.001023127675070415	0.07045507273425138	0.1264541500421955	0.06164780515426994	0.0267350922765693	0.001019667205550554	0.08368351412046041	0.001053621477824904	0.001034243164495017	0.001009812386424805	0.001007781889608324	0.001001630834082897	0.001004791789956094	0.001022609812091647	0.06531930699148161	0.09976360245584485	0.1136211589997442	0.07172276696118236	0.05952598571778577	0.06413795040252426	0.03815158386367598	0.1430435184915377	0.001055079246439274	0.05463898252813565	0.04380884040160994	0.004816051442806768	0.001026487123300611	0.07701638962892941	0.06578078109873968	0.00100857776062192	0.001027307049393897	0.001001325103599757	0.1276482367859265	0.1079219466960235	0.001006816190482434	0.05718758557885994	0.001007712649434885	0.001002998609663515	0.001005685270890631	0.008306970904457372	-0.004312232925645905	-0.01558456309157053	0.008941418185290649	-0.03407897947256514	-0.05662298236781194	-0.01783578979762647	-0.01022451513505379	-7.727104431923379	-2.677780176317854	-0.02358036592921051	0.02035582930887141	-0.08974053014861363	-0.008724152142719701	0.009184675263153705	-1.472700087921996	-1.307867521467912	-0.3293071202511478	-0.01139749446792933	-0.009931081175773904	-0.08358758260930732	0.0438743022199046	0.3469462984146555	0.1367158078477295	-0.6069074391231474	-0.74357548368105	1.339192398281671	-0.01620457512031195	0.04206508852646289	0.01911573982983136	-0.03850009848054731	-0.008793688537560997	0.08164310816380078	0.02086005400287181	-1.345088622369839	-0.3847406027550174	0.02389604284906097	0.01663715090329908	-0.009318202994570653	0.001717824925522955	1.0727119617988	0.04235846653270852	-0.04411980097762564	-0.05958828333093921	0.04018700855173403	3.615594972841766	-1.479814311584933	0.3738149553488528	-0.09283437514362267	-0.5405174022067502	-0.3695630432293877	-0.4006376704665366	-1.025134662481241	-1.506798324972135	-0.1627623180084742	0.01071277636785368	0.3201479497124196	-0.08428202922450337	-0.7581730718728097	-0.3155154799607601	-0.002468591949069993	-0.9954954696426555	-0.06443904342394183	-0.1235358029317269	-0.06199041064632116	-0.1535611646754097	0.02696252914679238	0.09703223408847207	0.1712336066493652	0.1935982270834973	-1.386503558107092	-1.280513878795015	0.9167775608490217	0.2395190630698837	-3.295424604866224	-0.7273354874281769	-0.2169447874656683	0.2372186045728094	0.1458026426068138	-0.3423998850758838	0.2108105471309011	0.0003290022588550211	-1.822725957519745	0.05262816968940209	0.01133410158033119	0.005148127558473515	-0.00260968861036981	-1.28177789359644	-0.3913756304313885	0.01840460061762196	2.128497541648573	0.09941807234813439	0.07004812814531884	0.08517506459691572	1.214200065535106e-13	9.038457263042763e-15
0.15	0.004756516286213527	-0.06311657510501699	0.06870288597329335	0.4142561837228277	0.9231475608925253	0.005234168408623941	-0.006496394348585839	-0.1128583815217351	-0.03398973444912391	0.2873918873360353	0.08131756894126177	-0.1559204328372061	0.006367944581438469	0.08434558694481008	-0.09614833105088819	0.9868198571852415	0.2608874617252208	-0.9868198571852463	-0.2608874617252097	-0.3376547096053998	-0.06267080171070079	0.02146917218082242	-0.03974805436268757	-0.122515135064215	-0.04954460590947912	-0.2366812508629425	0.03152888370737943	0.5300047519318124	0.7822945528623243	0.1424112077574884	0.0237990939157733	0.4637273866160566	0.07367265225863541	0.1085391045965643	-0.1446313847749459	0.3082042693449737	1.411727790265459	0.2270087293761487	0.03373650990739041	3.575858741266143	0.1588077377136614	1.642316786464958	-2.042036448593831	0.2718732468413999	-0.5027205236952244	-0.04209760763120796	0.2082279280587817	-0.5201722297235136	4.122264286680307	-0.4403017825638336	-4.122264286680292	0.440301782563843	1.126678380027711	-0.267017548883966	-0.09041522300693225	-1.353338719924312	0.4166025293078857	0.01419545377444435	1.954884552679233	1.338084361290876	0.6321365901714234	-1.844521612229621	0.978904318434308	0.151911928923746	-4.954897200216263	-0.3151276830662218	0.001086620373799927	0.01114686957679165	0.0010256790803992	0.009944868748930857	0.001782207023762113	0.003900038051355086	0.001166406588540884	0.002641019360841811	0.00101449072451857	0.03265188559379335	0.1412144826823185	0.1467851636314615	0.2036501161881255	0.1982547689039694	0.03623600125967254	0.0374559683130781	0.001114486201459193	0.03872031188416043	0.001177436216385471	0.03600715042416584	0.02571499305112508	0.04019755342027505	0.001191094894103061	0.05904069213527571	0.001004186181860571	0.08668145072912913	0.00100156750363982	0.02649178047645304	0.03926734056437332	0.03512642804104552	0.1537518355104456	0.1533146196637492	0.4092126424065211	0.4022194332423102	0.001044019574471827	0.01812237565839664	0.001103893472192306	0.01529754803423846	0.001011555607263198	0.007662416666374563	0.001093593920736722	0.00267136155525661	0.001083786324513682	0.008436942383833471	0.001257312329128637	0.02101063773257903	0.001117717367980764	0.007488661155278712	0.08453398463062436	0.08281271985351567	0.001286727206379402	0.0522748449680497	0.001041789077409847	0.02475501892210381	0.001008426287417202	0.01523676512376179	0.001079710690669901	0.002029093722470014	0.001026641437462606	0.01841493841465405	0.1773147029307023	0.2023775360065272	0.001017956588788297	0.03304751641830594	0.001400908424585887	0.007217342525855995	0.001396117746415981	0.009739696252318691	0.001001845815026134	0.01106733926279331	0.244510584382406	0.2591073718405352	0.2178989998792014	0.1810894798335278	0.05620017427362205	0.08782872019479296	0.001013291510543672	0.02716217309999926	0.1535866497307918	0.1186908019762536	0.1333334885549373	0.08773301051584492	0.1415691685802159	0.09994797226268709	0.1222623547666068	0.1152539582694069	0.1642231376040799	0.1334979339554123	0.002894145584604341	0.006911782148572338	0.001412675602258681	0.000286418361347769	0.06722118018722421	0.0456862292874685	0.1184073974913731	0.1363577174403664	0.06785090817128475	0.0863982862727587	0.02838924536466759	0.03317679143723311	0.001019486728466126	0.04884798897193248	0.09436689909235714	0.1158067446621672	0.00430237466182592	0.01604451886673755	0.003141082983383874	0.05076327681500098	0.003948939931339379	0.01229277719200576	0.004224091787383724	0.003611297059569627	0.001001578382716802	0.006366717564237768	0.001004412787715192	0.0126759833414003	0.001073448445515797	0.01354353430580611	0.06301193246632102	0.0593900447634175	0.1163402224873118	0.1118778666929039	0.1237772104083722	0.1572853192527365	0.06313916017588007	0.0719585722461093	0.05522356150603433	0.06049093760978266	0.07792122314527147	0.1142461857046371	0.04165696377929583	0.04517218138585089	0.1274259038265876	0.1342051263148216	0.001181998887373542	0.02052819602078395	0.0548875139031401	0.03485905954020758	0.04583976030520162	0.05914272730937185	0.006354575954187598	0.01413757812719155	0.001026224301350424	0.01911243742482139	0.0951766937202915	0.1270417407761996	0.06463242945440816	0.08120779771567846	0.00114167965317943	0.0004149552278932568	0.001030259684494748	0.003632394168324093	0.003847629595304001	0.007028947592753966	0.1415844781459264	0.1600356993366327	0.1087238312819506	0.1022632524596343	0.0012189873972028	0.02546947691751594	0.0442508241644869	0.08467101563331919	0.001008120286728623	0.01869090055949515	0.001003143974881775	0.01471858678590901	0.001005975891873471	0.01701601292513652	0.009002317978542921	-0.004139195091668151	-0.01559277995752308	0.008945951023686947	-0.03344719728688979	-0.05601488870066738	-0.01763499415160132	-0.0106196814596736	0.001007289634435987	0.001004859397986254	0.001003834860462058	0.001008127367097674	0.001014691712955312	0.1194558127581079	0.1770677706121107	0.02862519776869444	0.001157737532334938	0.001107722917408557	0.02213019373022415	0.001218289870618716	0.001004660907945347	0.001001721943530035	0.02543298073999814	0.1344424678785306	0.4489489283325505	0.001014446306665176	0.001319605877051073	0.001011375049743629	0.0010421713378247	0.0010402028368942	0.001016868359434702	0.001009423138999109	0.06253462388319463	0.001011294457469167	0.001041569786843094	0.001009126187326855	0.00101245403999288	0.001031822119730775	0.1932899593901752	0.001019210646248734	0.00101262580717483	0.001028740267323784	0.001002142748959606	0.3144368049920418	0.1833755660302446	0.05877546152710996	0.001005041091357989	0.1410556554013929	0.1229017597361252	0.1312028312151969	0.1091776569985807	0.1399929297936825	0.003089499538912206	0.001041985141047458	0.0735801446961873	0.1243143398348828	0.05849226583047406	0.02211183980568841	0.001024033938459968	0.07738737047318461	0.001062559240193356	0.001032375963107407	0.001009113447601631	0.001007071761880646	0.001001838807029843	0.001004780838586793	0.001020220246146497	0.06766656848998556	0.0907858973295026	0.1016423339731709	0.07451893935912864	0.05847356275215983	0.05683481604537737	0.03957874497278181	0.1785962097046755	0.001576722726286358	0.05509264876608258	0.04133829715971423	0.01472989112045211	0.001032012661823478	0.05934780767894677	0.06397318677177301	0.001016996302361703	0.001035368730819641	0.001001249180397156	0.108016557135065	0.0991655156430369	0.00100695103402114	0.07042335576467311	0.001008136776977995	0.001003168749876292	0.001005990676471733	0.01100401246460821	-0.006359946439489469	-0.01566820791759182	0.01006430315231606	-0.0319050618487953	-0.05519672023733316	-0.01824463736256807	-0.009944444024034018	-7.524849336886332	-2.702481042345638	0.04903276074989248	0.04846187551642371	-0.01769799158280718	-0.01595282757100312	0.03146724560577233	-1.149930777951722	-1.071665704648726	-0.36790660302157	0.002446732722872565	-0.0180208626285319	-0.1630522200621399	0.03551124883479584	0.3787816563765076	0.1496703764675204	-0.6609419659188456	-0.9944903031822372	0.8110721294338725	0.005305790477312657	0.05942199581953529	-0.02250817770146824	0.0001641865225001465	0.01593169112707036	-0.02920376521216786	-0.006534197558709137	-1.038508715659333	-0.4025173624268754	0.03692900888395991	0.02017703214486699	-0.05304343186231184	-0.002695685143720229	0.7850430729451825	0.04440719304685029	-0.05100609828752294	-0.03458758993474102	0.04038557940084141	3.418586356190086	-1.211345313612219	0.2642620183002601	-0.1117804345718648	-0.6702371600253241	-0.4923330365823663	-0.506323313020806	-0.7982781298513687	-1.215092734938815	0.01025832136083643	0.01262576857930936	0.315650325966039	-0.7419152478497799	-0.9160750049583496	-0.3592189810070147	-0.01691738294383903	-0.8316026432590508	-0.079524844476855	-0.04089577606312302	-0.1331862370297682	-0.03896105977048159	0.03286853504747377	0.08104994664156787	-0.01108838305552757	0.2127101095590555	-1.186827824720831	-1.363291020721835	0.6299929375722182	0.05935349905085025	-2.015498266772178	-0.3821287972819885	-0.149825047730845	0.2969087336753762	0.1318164820107159	-0.3048641976633565	0.6320840033339021	-0.001841509136040483	-1.649683008185679	-0.03141513034458794	0.01693493290076457	0.0080023893889809	-0.1221313432306417	-1.483571336899907	-0.4579807963696894	0.07283471951885125	1.749479739471507	0.08656677074705611	0.06077084448403685	0.07237611897828712	1.068481084186998e-13	1.319471343829773e-14
0.16	0.00561970592131272	-0.06418023359723231	0.07208752580932458	0.4282461370587181	0.9253981109317911	0.005525893871373346	0.02934219590069994	-0.1104802662914787	-0.01841368418395467	0.266610227266906	0.08365682441625871	-0.1610784672186346	0.005927643661511713	0.08588154277734035	-0.1015168886870841	1.024872685694071	0.255054876533283	-1.024872685694072	-0.2550548765332804	-0.326120970532793	-0.06531890703615917	0.02055950671844269	-0.05341486971983857	-0.118362219231268	-0.04942383217111736	-0.2133243792716893	0.04423017521287557	0.5369668992916687	0.7641665536309654	0.1458229042898388	0.02539028177527908	0.4165204684990316	0.07059414941479591	0.06512375292928735	-0.06881433680894501	0.358806820378463	1.386861537517322	0.2226869254390895	0.02548385122093244	3.585763032619999	0.3112007335419291	1.460648257813611	-2.112485734632067	0.2002389787022703	-0.5212930832057708	-0.04698082741225328	0.1005637634653887	-0.5440764752760155	3.491576888954202	-0.7202167747887341	-3.491576888954202	0.7202167747887347	1.18097323827256	-0.2626292770658204	-0.0909217708349824	-1.381152834977489	0.4134437152795176	0.01023470159934326	2.743531075413385	1.202197797427439	0.7534221543209954	-1.777395893358011	-0.1686195323758713	0.1661026205601498	-4.457223549878337	-0.2979314717538793	0.00104858594744336	0.01145493645264826	0.001015788002071274	0.01037762314885187	0.001408515131582106	0.003671156509309594	0.001090296699114029	0.002544908791423664	0.001014752883972325	0.0330019829136096	0.1315019890774153	0.1366908104923503	0.1922557500862544	0.1884789932458557	0.03144447794993562	0.03360494409339643	0.001153719775667581	0.03882658238858162	0.001140412030494908	0.03586589983760748	0.02301839683901247	0.03802813616412288	0.001201166286535757	0.05936794792848728	0.001004527885478019	0.09058754007684042	0.001001679609320845	0.02803575523507582	0.03047028729119741	0.0282834698352301	0.1427112371839356	0.1422188141463439	0.4216671776839322	0.4078083725337258	0.001030049418435443	0.01815240150056577	0.001289274631146046	0.01594235388725489	0.001011915830540646	0.007606952848446025	0.001069366379327804	0.002591530341905431	0.001063216467432924	0.008537423152867445	0.00114250588877314	0.02110192799387405	0.001066096402562309	0.007511076294113431	0.0739095881129989	0.07388762612382738	0.001154048392319565	0.04818805471783662	0.001042000159225216	0.02520722205882587	0.001008965233728678	0.01544011375845891	0.001047730655958883	0.00170260321637629	0.001030521995550988	0.01840896472640578	0.1838163947490586	0.2088457895002685	0.001018900806660553	0.03350928173845012	0.001214230212601081	0.006850120316772316	0.001219464288307988	0.009447844598427655	0.001002053425215664	0.01144790878676394	0.2740367834812109	0.2920887561469157	0.2031764958563108	0.1699484474210736	0.05657880780411932	0.08946658817889053	0.00100933014797867	0.02610924191663693	0.1466908943738431	0.1114516393193609	0.1272855499892731	0.08228224404435666	0.1356923476435166	0.09442242630195448	0.1160556005901498	0.108025049126668	0.1533548468922095	0.1225490659617865	0.003562179354073453	0.007313008926567827	0.001240009356837421	0.0004218978990819039	0.07072709717758169	0.04906316044017718	0.1203019225635523	0.12664069289575	0.06301524127919808	0.07688971931656929	0.02427323470533723	0.02939629718821262	0.001022893649888606	0.04860791625516313	0.08577168265045719	0.1083370785375039	0.00275355140474083	0.01551890053377035	0.002129800391556955	0.05087560212031313	0.002540576817690041	0.01185047373475628	0.002683324802043172	0.003556572696350633	0.001001761709372221	0.006676700687046326	0.001004586462166411	0.01357640872922793	0.001047220064025345	0.01406564161200968	0.06561138193310202	0.06156475840558627	0.1038726474944973	0.1005180088021708	0.1121503810665613	0.1433409243662084	0.06874921931024512	0.07679450362009832	0.05638737887753829	0.06034315892451263	0.06709120957979708	0.09679646534160397	0.04108846208944024	0.04247410240433919	0.1553004229581777	0.1317591686838915	0.001517478717572012	0.02371496609320516	0.05509155714639587	0.03605948884741798	0.04319392818944436	0.05614350250948343	0.0130454789743143	0.0218128228497588	0.001030551808451187	0.01909907005940319	0.07589185629618407	0.1116580556592197	0.06390065261554707	0.08059825861184136	0.001084170348469005	0.0005829121705476794	0.001034971446917333	0.003725376994194135	0.002484068827466964	0.006796103959666369	0.1239752696356588	0.1442064459728849	0.1027966627740839	0.09529311653074837	0.001117221049403085	0.02667664016400871	0.05915237874847181	0.1005631845724341	0.001008247029846292	0.01950483647885419	0.001003203539524915	0.01528253165197677	0.001006068555018852	0.01769678881798699	0.0112821512942425	-0.006290731305898328	-0.01567149466397285	0.01006611628767454	-0.03165234897452508	-0.05495348277047535	-0.01816431910415799	-0.01010251055388186	0.001007498459381135	0.001005239963586496	0.001003293499932086	0.001007724881826137	0.001015282965492844	0.1143231901535016	0.1691418563636152	0.0235352462496987	0.001223676175550018	0.001095029276322406	0.01821923707153592	0.001207636474889791	0.001005066863016646	0.001001857368005456	0.01578343673667475	0.1180318362508876	0.4489875500615414	0.001015269859565911	0.00161179279496798	0.001012970313707325	0.001043826373173946	0.001041478917175835	0.001019126343462881	0.001010773307581305	0.05728288816583362	0.001009706806340217	0.0010426991541428	0.001009850226343279	0.001013579335142299	0.001036793857599133	0.1957607289094373	0.001020431461842589	0.00101161437311178	0.001027684037660716	0.001002374819233121	0.3415075322380069	0.1724951855783394	0.05577661242581961	0.001005043094714869	0.1315925398538575	0.1142919086382581	0.1229646385716699	0.1050297948180148	0.1326624225642212	0.00515206418591575	0.001060842607024257	0.07670521665812274	0.1221745296275696	0.05533672650667721	0.01748858733481794	0.001028400671368553	0.07109122682590889	0.001071497002562256	0.00103050876172029	0.001008414508780448	0.001006361634154549	0.001002046779974311	0.00100476988721551	0.001017830680199759	0.07001382998848923	0.08180819220317161	0.08966350894659844	0.07731511175707659	0.05742113978653382	0.04953168168823251	0.0410059060818886	0.2141489009178135	0.002098366206126419	0.05554631500403015	0.03886775391782162	0.02464373079809937	0.001037538200348888	0.0416792257289639	0.06216559244480725	0.001025414844100924	0.001043430412244202	0.001001173257193267	0.08838487748420339	0.09040908459004839	0.001007085877560297	0.08365912595048709	0.00100856090452024	0.001003338890085875	0.00100629608205117	0.01370105402475915	-0.008407659953332995	-0.01575185274361312	0.01118718811934136	-0.02973114422502541	-0.05377045810685418	-0.01865348492750955	-0.009664372913014143	-7.249689557716612	-2.79970069116872	-0.009232440222703255	0.03039322099208725	-0.04456288960377292	0.0007131570238359802	0.03551269882607948	-0.8772955262494634	-0.8930945348032311	-0.4014566719426325	0.01931064982300756	-0.007052976801909167	-0.2764941058994334	0.03049825267639209	0.4008000529337657	0.1584245012907803	-0.7061843117785287	-1.220523935827363	0.3114685025092911	-0.00452397768584431	0.06809122907263987	0.02652491598020434	-0.02712220935493529	-0.003134058960584603	0.08496430867162098	0.02000636021057267	-0.7494262745455684	-0.4137500007302967	0.05422154716591619	0.01984785109584554	0.004648128740983963	0.003222977355646995	0.5108543141488037	0.0482438612651351	-0.01534753311148031	-0.02662190970238338	0.03475716042157951	3.168913058197388	-1.031658139527789	0.0450320779704339	-0.09242166372687792	-0.7731230620543599	-0.594363703270632	-0.5961412638351949	-0.6627201189858725	-0.98493960755904	0.04732864897083368	0.01445641460330575	0.3694525450583031	-1.16187789999251	-0.967970675926878	-0.395671346141817	-0.03104335773035348	-0.6612547346331406	-0.01179645743594501	0.06768415438556678	0.09454706738483558	0.01849161553203822	0.02719879925110438	0.1058286252771041	0.177293887664803	0.2203147442485176	-1.104742085872305	-1.421491915373356	0.3359903418135689	-0.08252867033072261	-1.622220581263035	-0.181599977394166	-0.3906987125460168	0.3372145644743332	0.1063571910388678	-0.3005112127117558	0.8728864375201483	-0.0001959519404948532	-1.417136806487152	-0.08549954242233386	0.01548059391091665	0.01054168070469949	0.1390057395185308	-1.681662246976785	-1.018338474827383	0.1768645480497315	1.440652470571753	0.07672140191969032	0.0521230423109022	0.0646194368376357	1.078900182414788e-13	2.130699124850307e-14
0.17	0.006036008539220748	-0.06447177935953038	0.07566003926781746	0.4420027473720448	0.9275899002162022	0.005761836579089222	0.06517262293554782	-0.1067011210007527	-0.005066729794347308	0.2452539191630428	0.08536090264986423	-0.1661203205257617	0.005445096133452573	0.08634806389567509	-0.1068214841628045	1.056617019574526	0.2466655239787087	-1.056617019574531	-0.2466655239787048	-0.3140186610454225	-0.06792150908418967	0.01965886325808056	-0.06735868789178104	-0.1142538606290533	-0.04932317303018258	-0.183465824802037	0.05559672424180757	0.5449519849757026	0.7467284722963683	0.1397160523771274	0.02704468070463326	0.373636224888472	0.0677077167275368	0.01738271307257902	0.01201092143533484	0.3456438513633318	1.364867553012272	0.2150823670789757	0.02242618627535706	3.577068882949431	0.442800258376836	1.201194396999998	-2.153434189229035	0.1408156144096717	-0.4753275342589982	-0.049326764991542	-0.007968270739081025	-0.5072836452830041	2.855703641119118	-0.9480130162509363	-2.855703641119097	0.9480130162509458	1.239552774310815	-0.2582197429561326	-0.08895771186668898	-1.407759388889954	0.4080071936821902	0.01004283327904223	3.17632333589566	1.073039052805268	0.840817629480236	-1.707909036439761	-0.9868029774789711	0.1607904254849915	-4.108053649387077	-0.2775269013774615	0.001028679478029655	0.01179883164431978	0.001010786951386023	0.0108351440254293	0.001210005295296778	0.003549714092956519	0.001049899508275667	0.002490448655754507	0.00101535756558236	0.03345770491347123	0.1243042800814794	0.1290965290084111	0.1827652263524204	0.1803528284097895	0.0266441541512469	0.02966524128435712	0.002604202782019126	0.04027173229934353	0.001117065701960279	0.03575376159538848	0.01979130455094761	0.03501531175411512	0.001209643836566998	0.0596508044217632	0.001004929848606226	0.0947188138640606	0.001001811073819716	0.02967041376355998	0.02172714452489373	0.0216705560466463	0.1289565333275833	0.129443585628624	0.4292438918977086	0.4089527182127053	0.001023009500238322	0.01822227345454091	0.004865468428569237	0.02003296692756388	0.001013459142163147	0.007632726173641949	0.001056507746838319	0.002572555748515057	0.001052642324456318	0.008650714289957829	0.001082949489528612	0.0213111669641153	0.001039507586325833	0.007579066943878198	0.06574122548319328	0.06709557031716552	0.001083068575571538	0.04417407318633277	0.001043175072265908	0.02578903453628088	0.001009869025224216	0.0156552510794767	0.001031474238140633	0.001485474393706896	0.001038303502172821	0.01841518136813527	0.1883593754636506	0.2128081603384662	0.001020239124043009	0.03399295939020554	0.001115046595727376	0.006598112981680554	0.001125821742312549	0.009242187293176714	0.001002261845972494	0.01179656457678753	0.3008002740255532	0.3222452556218032	0.1903713539194968	0.1604120106057122	0.05561372633052119	0.08930778968584781	0.001007165654042286	0.02515263539219662	0.1386079816781071	0.1035285056870379	0.1199931391522401	0.07612146554447363	0.1286407528341835	0.08827782680693888	0.1112996372020638	0.1022432556138262	0.1439246345930364	0.1133674406409522	0.006120995168284901	0.009084079473395845	0.001158076738177594	0.0005719220500938457	0.07341382472721861	0.05260494230916491	0.1203814699317138	0.1152842771855992	0.06173730574462265	0.06960480005589462	0.01937785104854838	0.02495888726692534	0.001027273719267016	0.04826349493268993	0.0778346499077146	0.1019663801726226	0.001927494239558924	0.01539144877724448	0.001592094208002115	0.05166047176220058	0.001791296105039105	0.01211881751018844	0.001863430472921314	0.003666336847325756	0.001001977672052679	0.006987486626288879	0.00100465992076645	0.01453475026562291	0.001032468750262638	0.01466445668376183	0.06768289901481614	0.06365474375968989	0.09276056225022372	0.09035093786102834	0.09985601191683112	0.1286324606225619	0.07359213880454962	0.07977738273688192	0.05677510472535969	0.05948805798016218	0.05817593765885604	0.08250783275086827	0.03874586300409245	0.03986507956993808	0.1725470603145157	0.12733525259646	0.001662216025752797	0.02686286790425227	0.05488431810203141	0.03705414463402283	0.04051224239320795	0.05317025469467491	0.01985962334768474	0.02957460726133275	0.001036364327235766	0.01908583207030893	0.05801912570246818	0.09861185778829416	0.06219186920539264	0.07922259373055246	0.001057731018726577	0.0007701026491470436	0.001048000735617549	0.003852342899561159	0.001759007454345885	0.007092219522332332	0.1054368851771163	0.1267450841987195	0.09880603170729263	0.08661287923705145	0.001063561188831076	0.02852277166866038	0.06911594288057568	0.1106686942305485	0.001008589017313143	0.02018197754206997	0.001003342934290146	0.01574110436741885	0.001006312960106735	0.01825878653280776	0.01392100449328998	-0.008293693970997305	-0.01563014992010727	0.0113454195052101	-0.02946347131678842	-0.05297374610154461	-0.018738772123926	-0.009315236341587197	0.001008351256741808	0.0010058718886548	0.001003069084742623	0.00100795229877394	0.001016582435161705	0.1129557432904336	0.1649747995231182	0.01910006946282478	0.006569040656217984	0.00109083690383451	0.01445278226574654	0.001227641762525153	0.001005586169031657	0.001002024470023963	0.008398422583946907	0.09951382877990327	0.443055362724066	0.001016031760256192	0.01454905245684876	0.001016837811511702	0.001042528016415007	0.001041768544138685	0.001022481960442807	0.001012727496211081	0.05335201472871265	0.001008712381302239	0.001045835296104768	0.00101162131349075	0.001015378979600633	0.001054532248623398	0.1960248872537151	0.001022647691790598	0.001011889048206582	0.001028831798076372	0.001002566672439487	0.3615290355892906	0.1652663140652189	0.05324201932705219	0.001004803062023317	0.1215082747834729	0.104855713116571	0.1137800527016943	0.103934525781121	0.1263187592402905	0.01193224692161186	0.001082818487009171	0.07707418234128988	0.1190351022224069	0.06421644822155212	0.01084472870653367	0.001034735802067524	0.06391508847534887	0.001056430618041214	0.001030737173047928	0.001007601522146966	0.001005558206571317	0.001002334101248831	0.001004708007724177	0.001016509938283649	0.07061149991437729	0.07338945566161256	0.07616763354381129	0.08207130601793763	0.05711748779988166	0.04457045652953137	0.03165614152597058	0.1872066154059681	0.001571677716261238	0.05383761025347771	0.03598293641468748	0.02963522565742127	0.00104653929070084	0.02934577333347769	0.05818181760925909	0.001034265272329925	0.001076902914379331	0.001001102775045139	0.07013453796657097	0.09564994115519769	0.001008218679004206	0.08007264608607431	0.001009269833897568	0.001003614157796937	0.001006796790592074	0.01673581806716217	-0.01020548385022756	-0.01549144291743694	0.01275130783144063	-0.02706045533246192	-0.05035663982836615	-0.01938145490082715	-0.008248652872151147	-6.926247934132213	-2.922875249142979	0.05717338343020398	0.05427713651529201	0.005892242134293572	-0.008131020954520281	0.0526520306123772	-0.6470184148816563	-0.7342390103619186	-0.3887461890252915	0.253335456816368	-0.01303335610413849	-0.32241526472702	0.02656813377089864	0.4238210073099025	0.1679184802647629	-0.6250138575922185	-1.335020559576765	-0.08058562727868816	0.01366719996111048	0.6973299000676987	-0.00771256577402402	0.01290441140940415	0.01894521659195545	-0.01301327853562619	-0.0006433791761423324	-0.6103217668245622	-0.3877900716188161	0.06266042846006679	0.02255392979162959	-0.03201672936611911	-0.0003385764131728414	0.2891919067826029	0.04872089705658631	-0.02897776036538648	-0.01613260985467465	0.03432234097767509	2.852751526187332	-0.8782235719251469	-0.06773423737741047	-0.09295021489751602	-0.8073723919110593	-0.6343813006918265	-0.6305658954082537	-0.5024509587884315	-0.8568573417037131	0.2792280010841133	0.01556956622067488	0.3427685228349976	-1.073682628924856	-0.4874549625543368	-0.4868428772942419	-0.03793125459296702	-0.6148779456731381	-0.008856757538106962	0.09224599409665407	-0.00247811339634221	0.00862601050891001	0.0330525726153413	0.09242572613139295	0.002431034164970067	0.1972649145996392	-0.9447142215538029	-1.516587365351116	0.2549774373513338	-0.09265305249612707	-1.243535986352323	-0.3500537373630055	-0.5190648426408684	0.2964523987260635	0.08788626285559338	-0.296746522052617	0.6955362793276119	-0.001861712773348957	-1.193748633013635	-0.1852696230984174	0.02090687641187262	0.01464312643833926	-0.02450642965926641	-1.797745080297077	-0.6987447981224416	0.1958763656345343	0.6176899023103484	0.05930405445314493	0.03983162998891541	0.04867615636276253	8.37319339603331e-14	2.426618815995844e-14
0.18	0.005952279030788974	-0.06390990042608821	0.07879936243761335	0.4555516286767737	0.9296879869858312	0.005988847515225017	0.100818503731539	-0.1016608224485702	0.005459239293673899	0.2236483774203459	0.08647791563272873	-0.1703500170245116	0.004945146625093051	0.08570800274396144	-0.1114713821011079	1.081955033596099	0.2362874306058344	-1.0819550335961	-0.2362874306058346	-0.3013286327443742	-0.07048987410359794	0.01878533666852863	-0.0815730292872274	-0.1102064915873302	-0.04922006137174596	-0.1508350422061798	0.06572949715781184	0.5537277048211773	0.7300545996445816	0.1274058021940138	0.02852635548866575	0.3345908259682125	0.06508017467363224	-0.03488267233969217	0.1018706023421075	0.2721687626377947	1.345315735797761	0.2039464224662183	0.02369749690491263	3.548853784842109	0.563431385829176	0.8964511974810843	-2.162332462396723	0.08282592855259754	-0.3588617215249562	-0.05046122354120736	-0.1207526905232262	-0.4131369677908409	2.210312917178305	-1.117964938448951	-2.210312917178305	1.117964938448952	1.298517001008167	-0.2557818713412606	-0.08549839667291116	-1.435257479678169	0.401245803181203	0.01072520509979863	3.297976700654054	0.9554425748412247	0.9115489866093757	-1.624554156795524	-1.409299186456778	0.131557791497189	-3.689454611818391	-0.2461533450830857	0.001019156748894069	0.01218164221805037	0.001008603731667561	0.01132648952261277	0.001110585983452759	0.003501358067750477	0.001029820461017123	0.002451771636379614	0.00101630980747866	0.03399543011496111	0.1194374758652035	0.1236412893078624	0.1752163156497664	0.173752201479583	0.02197730477669987	0.02578477432939447	0.005984987229390904	0.04356561401480419	0.001103298197456886	0.03565205902629497	0.01628345233984755	0.03165294109708325	0.001223885611339346	0.05990921235972355	0.001005390512314712	0.0990312862790708	0.001001960366100291	0.03138235035754405	0.01350329945461813	0.0156108844497079	0.1129803512561352	0.1155084271174589	0.4325417583614712	0.4062369347769049	0.001019872235336337	0.01832912212909023	0.01302029483575229	0.02883492230970625	0.001016165102870872	0.007725855236263075	0.001049431311613128	0.002641160984452331	0.00104750211338242	0.008779386088677243	0.001054854510643378	0.02144372714473679	0.001027195362773323	0.007613505732123705	0.05937093981556649	0.06165445318656197	0.001047085721203479	0.04045737796433328	0.00104533101399961	0.0264708202306887	0.001011206676053411	0.01587867868830239	0.001024249501893446	0.001383411904374922	0.001051065438143315	0.018435014672033	0.191260230194447	0.2147810687017106	0.001022016600673726	0.03448828423898025	0.001065590859959397	0.006392088580323569	0.001079573116107057	0.009092731231177969	0.001002461978665721	0.01212132247420538	0.3247280969243069	0.3489510804587828	0.1795125091136594	0.1523320890149668	0.0539337555003169	0.08829305421538222	0.001005963862423632	0.02436922614381757	0.1296297010099893	0.09538681693112432	0.1117380004977347	0.06966283195080124	0.12064795041288	0.08185536318898665	0.1080440168464084	0.09779978244683676	0.1356239136151974	0.1053024814258056	0.0107465894739141	0.01234441976241868	0.001128098314933005	0.0007337122359503276	0.07506909257554724	0.05599582477891955	0.1191334824170103	0.1058814925795027	0.06500552407721781	0.0671717843385595	0.01358705593087373	0.01975879485845052	0.001032631723599823	0.04784748420634265	0.07013609863753383	0.09599965947743895	0.001505330782007163	0.01543850810962551	0.001322726120168306	0.0527796464043015	0.001414978173048215	0.01256891544490681	0.001451542229878879	0.003832388823492131	0.001002229332182938	0.007299635820100034	0.001004665676331087	0.01555664413457279	0.001024435388870885	0.01531350044422562	0.06909284686212731	0.06550170845819463	0.08263103494150077	0.08130288198659623	0.08682538970298401	0.1130814464192448	0.07836079561262532	0.08178189148329278	0.05684954154398793	0.05840686719547319	0.05093162266911651	0.07176514462519204	0.03310212764835889	0.03527604469953451	0.172394398320686	0.1208782650770662	0.001471390423040422	0.02972574608850006	0.05399435775684049	0.03772346003603562	0.03772330436884441	0.05015640863249637	0.02571565284994834	0.03604486512710287	0.001043771758343678	0.01907363447751375	0.04216622778287556	0.08775016569261156	0.05945424167915091	0.07698014236469292	0.001048942501978155	0.0009800371908369862	0.00107125527910414	0.004014072044483337	0.001395261546178361	0.007411499313164667	0.08652604905647911	0.1085088449181138	0.09871329067250131	0.08169750428409563	0.001037303735295529	0.03066445973175308	0.07293413530231851	0.1136617914439193	0.001009114566252583	0.02070286244249783	0.001003550299820503	0.0160839668359871	0.001006685580783356	0.01868823294995826	0.01682379825457451	-0.01015989745729321	-0.0154427617880346	0.01281460038578814	-0.02695338616916701	-0.0500379550262425	-0.01941556977939378	-0.008108998243580421	0.001009204054101433	0.001006503813723607	0.001002844669552256	0.0010081797157215	0.001017881904830567	0.1115882964273657	0.1608077426826213	0.01466489267595827	0.01191440513688847	0.001086644531346854	0.01068632745995729	0.001247647050160174	0.001006105475046444	0.001002191572041717	0.001013408431222796	0.08099582130892317	0.4371231753865897	0.001016793660946505	0.02748631211871904	0.001020705309314735	0.001041229659655855	0.001042058171101407	0.001025837577422681	0.001014681684843001	0.04942114129159166	0.001007717956264987	0.001048971438066542	0.001013392400638587	0.001017178624047441	0.001072270639644752	0.1962890455979932	0.001024863921738723	0.001012163723300315	0.001029979558492446	0.001002758525645166	0.3815505389405742	0.1580374425520985	0.05070742622828516	0.001004563029334113	0.1114240097130883	0.09541951759488378	0.1045954668317186	0.1028392567442279	0.1199750959163602	0.01871242965730938	0.001104794366993942	0.07744314802445715	0.1158956748172445	0.07309616993642735	0.004200870078263415	0.001041070932763706	0.05673895012478884	0.001041364233519653	0.00103096558437492	0.001006788535514062	0.001004754778986617	0.001002621422521648	0.001004646128231905	0.001015189196366503	0.07120916984026543	0.06497071912003737	0.06267175814102383	0.08682750027879818	0.05681383581322961	0.03960923137083019	0.0223063769700519	0.1602643298941225	0.001044989226395127	0.05212890550292564	0.0330981189115572	0.03462672051674554	0.001055540381053917	0.01701232093799148	0.05419804277371305	0.001043115700558689	0.001110375416512757	0.001001032292894718	0.05188419844893838	0.100890797720348	0.001009351480447201	0.07648616622166196	0.001009978763273492	0.001003889425503121	0.001007297499130512	0.01977058210956519	-0.01200330774712205	-0.01523103309126073	0.01431542754353985	-0.02438976643989842	-0.0469428215498783	-0.0201094248741448	-0.00683293283128824	-6.580328285481969	-3.009169578374962	-0.001449363878186515	0.03715814507385164	-0.02994561140108386	0.003869780281025147	0.051913339129521	-0.4494871695720733	-0.5879869536314569	-0.3896095011525564	0.389057010777651	-0.004965842175100094	-0.3464033553049782	0.02560854161019548	0.4370397784961554	0.1738801143907038	-0.5955358735102514	-1.452509934534475	-0.4605573204350451	0.002871366398383218	1.010359697386197	0.03999606346105962	-0.009606243518876314	-5.792666427222939e-05	0.0696285507291039	0.0132959878966659	-0.479238539336266	-0.3542927388477117	0.07421619055240493	0.02150590869084808	0.02766139512311097	0.005946311985905919	0.1129618191585191	0.05057330066742112	-0.006150946361287038	-0.01538166105280413	0.02997758190018434	2.478778130616683	-0.7403550946056213	-0.1261553175159542	-0.0577822085284438	-0.8168340867717612	-0.6539347220280856	-0.6517140884215912	-0.3950560498084233	-0.7616063864177313	0.3451825974495017	0.01680962157423186	0.3392726652276932	-0.7711516791810487	0.002410032741613465	-0.5482078436029552	-0.04536123854596855	-0.5804592006936518	0.02310576034426095	0.1345451544236679	0.1308978992458858	0.02974918057524937	0.02747145020382814	0.1185390918008842	0.187339625339816	0.171710613137227	-0.8809390725778448	-1.59000200731239	0.1403162677402552	-0.1277466383962456	-0.9130316882502097	-0.5776023845932813	-0.7973129989374982	0.280209839217528	0.04128911412472908	-0.3086308621703389	0.614581128374363	1.212846747150826e-05	-0.9802356514446445	-0.258856839326316	0.02002940652779456	0.01749432862850658	0.1436385851678135	-1.836637748263163	-0.265366006676766	0.2359758597355429	0.01816998163517775	0.04547016936083614	0.02898099293654498	0.03810917730269329	4.735567071970874e-14	2.472692160535322e-14
0.19	0.005334584619358714	-0.06243683916314866	0.08093722082914732	0.4689162481399843	0.9316568695497345	0.006246422833861065	0.1360703107680442	-0.09550612441242969	0.01282607971433557	0.202101613776015	0.08703197453445448	-0.1730814955746348	0.004430596087303028	0.0839588495806001	-0.1149244434931119	1.100817211969501	0.2244968190325677	-1.100817211969508	-0.2244968190325682	-0.2880601797699378	-0.07305546361868935	0.01794840948447333	-0.09604907232210712	-0.1062218800827351	-0.04910193432477301	-0.1177479832228426	0.07475700501267801	0.5631818386376392	0.7142588100255396	0.1134579522149534	0.02956400001681821	0.2991806541312127	0.06278341454450807	-0.08799725550308383	0.1916188380035143	0.1510605840721808	1.327938513955619	0.1893385630789505	0.02800211595144771	3.497706863524608	0.6637134434459049	0.578092028397365	-2.14438581412136	0.02856510622078459	-0.1805416327988357	-0.05291365076112752	-0.2267045041680826	-0.2731897280209578	1.562272741216911	-1.233131576310766	-1.56227274121689	1.233131576310775	1.354340243680892	-0.2583366268106049	-0.08213734916844763	-1.455667948265869	0.3966202087841061	0.01415618475982905	3.301551990862893	0.8524997178368613	0.9800322435103463	-1.542246637497955	-1.337761322581168	0.07056462877012047	-3.381616158127321	-0.2119247788042972	0.001014477333394903	0.01258153397548678	0.001007674462926051	0.01183281439469468	0.001057779662456607	0.00348580301815801	0.001019286224715268	0.002432117200308952	0.001017598992504613	0.03458748945383686	0.1164545208339307	0.1199557161778784	0.1692246589378305	0.1684944671390933	0.01754391168682171	0.02204853634070618	0.01010572644939221	0.0476268516711856	0.001093778557212889	0.03557350237484649	0.01272372406915107	0.02818175201650723	0.001219716611542125	0.0601512475791315	0.001005913392380529	0.1034723927862498	0.001002131771991119	0.03315232990365239	0.007494908667059386	0.0111822270353794	0.09483236255105949	0.100361013257771	0.4328006506502245	0.400980362704107	0.001018357519389817	0.01846031153008547	0.02397526328278765	0.04041337670337639	0.001019436705372638	0.007897632588781416	0.001044448402610761	0.002779922066437168	0.0010445619502882	0.00891494324695147	0.001042371641949306	0.02160102810992857	0.001021928028254586	0.007652041350635424	0.05469754623425693	0.05748925224255032	0.001027604393580519	0.03719386655167461	0.001048298725147364	0.02722966345200385	0.00101333515314366	0.01610538225774048	0.00102076577183107	0.001400540158570181	0.001185409673978601	0.01858309006752245	0.1932801123137237	0.2153469434724349	0.001024360729421931	0.03498702526131318	0.001039535242514042	0.006237262251039376	0.001055303310876693	0.008973156478177645	0.001002653086714283	0.01242260660794424	0.3462473844403223	0.3719028330341179	0.1699331534451941	0.1454315002479501	0.05117092998666703	0.0866370486462726	0.001005177721668114	0.02382672943187495	0.1202087349192531	0.08732064732086721	0.1030035393766097	0.06318541386182319	0.11215963875376	0.07539209834975868	0.1058359966766344	0.09439735915769178	0.1284077667569301	0.0982683897172142	0.01618433032572964	0.01616812954147664	0.001134216713077073	0.0009077296424675169	0.07585394761949293	0.05922980112226976	0.1186187027460572	0.1000805917258471	0.07065616126601815	0.06838338994529099	0.008667483545837856	0.01534970443587132	0.00104397503743708	0.04739486753597905	0.06268263673479971	0.09014095894705831	0.00128358327731439	0.01553597142814084	0.001181256173780703	0.05397515171537596	0.001215083497494486	0.01342719133312948	0.001232697954491433	0.004118918525453975	0.001002522688370087	0.007610694684931398	0.001004641845276423	0.01665122216638727	0.001019658351813258	0.01605511248506707	0.06995292588400881	0.06717046730196348	0.07345144845507159	0.07309978871828887	0.07321933284628786	0.09714820379633714	0.08124116184277566	0.08167528733028716	0.05714036959061316	0.05752511065563883	0.04649853772034799	0.065585850929546	0.02822510245260385	0.03054102266136725	0.1658237236036276	0.115254815075545	0.001260607277176493	0.03267093097590232	0.05257597552331267	0.03803182645635454	0.03496136468654092	0.04721152686677151	0.02952178041351192	0.0401137147491496	0.001121965066858533	0.01913132973254254	0.02899733233580063	0.07897920416000601	0.05594371684082183	0.07405847385955962	0.001135808369785164	0.00123695647919013	0.001817266387262689	0.004779127214703212	0.00120219293514089	0.00801028963784562	0.06820554810245986	0.09034461736823277	0.09982888327642016	0.07939995089959824	0.001024306413683014	0.03285546555268296	0.07110219752100555	0.110923627687835	0.001009832116918906	0.02105800767822352	0.001003828157099908	0.01630641039263276	0.001007190288564158	0.01898021002330959	0.0195940462857007	-0.01176345869273539	-0.01518373813754093	0.01444643606025429	-0.02360752125212699	-0.04623146438409136	-0.01979032786411869	-0.007659665563105162	0.001009948517402435	0.001006879607287374	0.001002776660748119	0.00100844346007199	0.001019836504079248	0.1125712472786561	0.1583460689439606	0.01087032910741518	0.01670035177445095	0.001081519145091287	0.007265213565210581	0.001188067050447076	0.001006755427921655	0.001002410475471896	0.001008734649023363	0.05903964503911417	0.4299925191311958	0.00101677046628848	0.04343679351209341	0.00102464902495845	0.001037597122981924	0.00104103088865298	0.001032374892088713	0.001017938737897163	0.04838297886026593	0.001006997939053492	0.001053431988008273	0.001017376036019025	0.001017107455608743	0.00153935537919841	0.197008229846998	0.001028438809217143	0.001012626793437527	0.001030091300514154	0.001002931027790019	0.3971832419845965	0.151024649432512	0.04524791977556375	0.001004187474548993	0.1018062399256556	0.08640332237005707	0.09571962895856909	0.1025858934539156	0.1154879804388299	0.02497608650740265	0.001170871293456432	0.07639871306944394	0.1195850297247992	0.08207191538941741	0.002632207796453919	0.001068227628536022	0.05002928134364934	0.001061851604634653	0.001036361538677143	0.001006814682649181	0.001004557999902959	0.001003002738131603	0.001004592437758819	0.001014261450260149	0.07093659895748453	0.0581580800600509	0.04862989107683078	0.08352164915507106	0.05809540963922922	0.04235799797422829	0.02284549984153786	0.1507918056670623	0.001037513758878794	0.04970740976439037	0.03054570630139716	0.03319450320929565	0.001328437642106072	0.01060381760535211	0.0492871971831809	0.001381178536452593	0.003851202104083002	0.001001041247579313	0.0372026110559723	0.1018082433200963	0.001011986705683432	0.06200767243975962	0.00101108661504729	0.001004310132365301	0.001008069225168012	0.0222230656577354	-0.01317514068466815	-0.01488687852407133	0.01618307854809187	-0.0196358601848698	-0.04185588800931019	-0.01990980834082258	-0.00787171906808338	-6.229022567396001	-3.049951715641061	0.06132800785680973	0.05801942757516747	0.01328887758593392	-0.004855471118932457	0.06383361957454843	-0.2926929399724259	-0.4670471601090805	-0.3606732444312173	0.4218882606707282	-0.009042444712860451	-0.3463754957817108	0.02340115308606873	0.4501645360917931	0.1798031229986883	-0.3144627191202347	-1.58234469747724	-0.5863975862716885	0.01884090599300686	1.284252637612569	0.00678508928502818	0.02735700051624884	0.02061862784815955	-0.01428389211459552	-0.001978936540009253	-0.3541709660144848	-0.2989814610975843	0.07817641843505251	0.02326215194242976	-0.0090719152705632	0.02350204456930526	0.009027906104329299	0.0494764995068166	-0.01988287014311331	-0.009735734409455986	0.02982034474785101	2.117237945532729	-0.6451015273627042	-0.2071676535093653	-0.04605807482057592	-0.795664368577791	-0.6406648831639843	-0.6407507971997566	-0.290595169534964	-0.6474302911542835	0.4072109244515272	0.01807420250547715	0.3075182335354413	-0.3935419456518726	0.2265314690453011	-0.3508469322416987	-0.04542940011850257	-0.5867485990876264	0.002016934366091776	0.1094956251114408	0.06623614119239099	0.02914866185084165	0.03287914430415929	0.1065929128670498	0.01892414663392523	0.1606620787443333	-0.7671460459088553	-1.592915205766446	-0.1526479271208815	-0.05629532730076342	-0.3476057720664376	-0.3608065743846788	-0.3651695837390458	0.3071390455786225	0.01880118240680214	-0.2839352091693749	0.2304061130532074	0.01103874210891418	-0.7797263150614699	-0.3240779138678268	0.0304234297661124	0.12832455393466	0.01704108787931116	-1.785146600460118	-0.198959549285459	0.2058239712227522	-0.5485744781007292	0.02613670416920927	0.01573411382399319	0.02112803687945845	5.964493406660121e-14	2.199401542495692e-14
0.2	0.004205513009215117	-0.06009997991018518	0.0817337274872962	0.4821170060986369	0.9334649277026557	0.006552580816119276	0.1706966258231993	-0.0884624491388875	0.01704458269629001	0.1808133501846705	0.08706080284616961	-0.1738230025663665	0.003877578274231694	0.08122138142043309	-0.1168494650098032	1.113203488094723	0.2117653150775638	-1.113203488094725	-0.2117653150775647	-0.2742584948747042	-0.07567661854248253	0.01713758350455782	-0.1106007246719194	-0.1022552131908045	-0.04891181806728812	-0.08516166449190367	0.08282830594853961	0.5733434390279447	0.699056809484897	0.1015007654778796	0.02982951835700449	0.267177774754745	0.06086715713627247	-0.1371581120834681	0.2746302003488302	0.003898415959676644	1.312543434886178	0.1717815402557848	0.03341402962934099	3.423755388564241	0.7412268333000221	0.2667837097204213	-2.1106324517984	-0.02222018945328165	0.03913259015806066	-0.05815467866779329	-0.3184156898646694	-0.1075289927268242	0.9151324675425525	-1.306143414796775	-0.9151324675425523	1.306143414796775	1.40516338516763	-0.2668949530815745	-0.08027815584492913	-1.450379342664554	0.3976568806483381	0.02512304720227593	3.197828650174181	0.7642011910394525	1.053042301378277	-1.505796341115258	-1.011166538059879	-0.02286744609500683	-3.007996119712093	-0.170052800905564	0.001012511134374118	0.01300620822438698	0.001007398048121175	0.01236513003839797	0.001031348611330375	0.003496221141271065	0.00101415336435367	0.002413566141511973	0.001019221039563705	0.03521880432481327	0.1151042264320611	0.1176861208374696	0.164563971676464	0.1643415133645533	0.01338535011037936	0.01851060648340162	0.01451977639212098	0.05197733403179339	0.001086456612968108	0.03550527100008439	0.009208214081134912	0.0247546104820179	0.00118783866641134	0.06038928843772859	0.001006499840078634	0.1080142372639897	0.001002326938648622	0.03497215938087159	0.004396827284476794	0.008836287871421865	0.07453093780641125	0.08375409596617095	0.4307365308586304	0.3945961732085985	0.001017588915471124	0.01861542809250137	0.03707522369180007	0.05409840418693961	0.001023044502343655	0.008110070666789454	0.001040140922497662	0.002988271806502751	0.001042578619851927	0.009060744035934052	0.001039402694519918	0.02163573861378438	0.001020924841530049	0.00764612555426297	0.0516458353804369	0.05456364753528343	0.00101750741689261	0.03446631039400918	0.001052013146833725	0.02804682789384351	0.00101639164781602	0.01633246866239259	0.001018989107588278	0.001505250176480686	0.001486051899251336	0.01890172113449992	0.1948054434652747	0.2151379222461199	0.001027320510380853	0.03548384614325559	0.00102674366110116	0.006093060164533251	0.001043228274294612	0.008873967645710168	0.001002834887028466	0.01270855136716764	0.3655217599993303	0.3914091505910624	0.1612469575980668	0.1393232810964271	0.04715736308352443	0.08410726400113672	0.001004596975842143	0.02354124582803781	0.1105849953803095	0.07948823889360662	0.09403963619519982	0.05686721453959084	0.1034079990926159	0.06904410888948129	0.104443811996861	0.09188454782589318	0.1222412333577106	0.09230950888565412	0.02196627642691815	0.02024166957362027	0.001170320505236904	0.001096803141628435	0.07583425419325365	0.06214610205159676	0.1198380649041787	0.09792038458441971	0.07771950468622059	0.07143482132827522	0.005361053655359422	0.01239712238644803	0.00106322797153148	0.04693355011181728	0.05547542171372311	0.08435533362158262	0.001182870683697246	0.01559144741707983	0.001113199199175488	0.05506835325291174	0.001115095274361272	0.01440321552462889	0.001123108031005692	0.00444720010121241	0.00100286004651188	0.007919995137402438	0.001004603077053808	0.01781283035813685	0.001016806834901595	0.01685081065237415	0.07030987092316132	0.06868736849569686	0.06519276888415892	0.06581063177170363	0.05912465757634994	0.08129776853396437	0.08141458380979641	0.07890871636529301	0.05787909094955917	0.05712714749487111	0.04534603736444268	0.0643174547601142	0.02588898514213802	0.02823182218495277	0.1580661952604465	0.1128190217548461	0.001151407980780952	0.03583476514742617	0.05069591387275872	0.03806782393355232	0.03228479342711128	0.04440591008524578	0.03082165920667662	0.04127733372861637	0.001297503892604373	0.01928464572257095	0.0187685694789879	0.07204024619164852	0.05177495906533682	0.07052656304400688	0.001348256072761815	0.001569885358647046	0.003556397129649217	0.006436720093712881	0.001105615495562689	0.008570753233090278	0.05099311162130663	0.07302713613396264	0.1008587754297931	0.07762201571711992	0.001019128729638808	0.03485291249163588	0.06362603521193692	0.1030348669770165	0.001010744913083248	0.02123715305356737	0.001004177475031558	0.01640317702110319	0.001007828571353864	0.01912762967777678	0.02215245132818966	-0.01307920106291338	-0.01486796054258338	0.01623548195477763	-0.01932296210976119	-0.04157134514299514	-0.01978216953681215	-0.008202412160810078	0.001010692980701993	0.001007255400850727	0.001002708651944081	0.001008707204422527	0.001021791103327444	0.1135541981299465	0.1558843952052999	0.007075765538879153	0.0214862984120127	0.00107639375883589	0.00384409967046394	0.001128487050733565	0.001007405380796746	0.001002629378901621	0.001004060866824609	0.03708346876931082	0.4228618628758029	0.001016747271630188	0.05938727490546122	0.001028592740602436	0.001033964586308461	0.00104000360620428	0.001038912206754737	0.001021195790954389	0.04734481642894043	0.001006277921842875	0.001057892537949776	0.001021359671401081	0.001017036287163495	0.002006440118749267	0.1977274140960031	0.001032013696695777	0.001013089863573862	0.001030203042536235	0.001003103529934652	0.4128159450286191	0.1440118563129255	0.03978841332284213	0.001003811919766145	0.09218847013822278	0.0773871271452302	0.08684379108541947	0.1023325301636039	0.1110008649613001	0.03123974335749589	0.00123694821991837	0.07535427811443052	0.1232743846323539	0.09104766084240735	0.001063545514654443	0.001095384324306084	0.0433196125625099	0.001082338975749162	0.001041757492978976	0.001006840829787363	0.001004361220821052	0.001003384053739772	0.001004538747285943	0.00101333370415279	0.07066402807470384	0.05134544100006128	0.03458802401263532	0.08021579803134453	0.05937698346522909	0.0451067645776267	0.02338462271302445	0.1413192814400022	0.001030038291364604	0.04728591402585491	0.02799329369124178	0.03176228590184855	0.001601334903158777	0.004195314272712581	0.04437635159265162	0.001719241372344297	0.006592028791652162	0.001001050202265821	0.02252102366300562	0.1027256889198443	0.001014621930919127	0.0475291786578577	0.001012194466819497	0.001004730839222341	0.001008840951202902	0.02467554920590558	-0.01434697362221414	-0.01454272395688192	0.01805072955264382	-0.01488195392984116	-0.03676895446874209	-0.0197101918075003	-0.008910505304878672	-5.884022388368075	-3.046935162832775	0.003507134351137093	0.04235629935978791	-0.02475097688651972	0.004090455734348336	0.05976444552743358	-0.1662916116578749	-0.3670308404416482	-0.3499478749167689	0.4469059516351856	-0.002900786836546312	-0.3375938460883934	0.02480966944640899	0.4571873726128307	0.1838501006129194	-0.1789922234963635	-1.744410620948634	-0.6860808049647965	0.007656798652538065	1.431674315327404	0.04812820855775526	0.004311488068815039	0.001990799448648012	0.04511045844268718	0.004405704904301962	-0.2313192919898761	-0.247101687862142	0.08588043465359917	0.02158247576704064	0.045177747590931	0.04005744847736831	-0.04201738024946798	0.05018927258784883	-0.004026097803360952	-0.01130447694896129	0.02690970699717836	1.789691126939396	-0.5818811715075821	-0.3009111327227206	-0.006379586923069109	-0.7700818501716762	-0.6220909686783622	-0.6286590126302282	-0.2171336583337886	-0.5465642110086606	0.3951486481059962	0.01982084010680815	0.275737582437287	-0.04301293673531139	0.3703751879922694	-0.2569061690222226	-0.04710138933974886	-0.5658441597127368	0.01470829442708747	0.1140843997131689	0.1544475599010028	0.03809955533754868	0.02711976777045355	0.1319451238004795	0.1981568505688253	0.1413390831379118	-0.6981518082513166	-1.573440535207558	-0.3916770946560753	-0.03098796258104881	0.06914781699343828	-0.09243807224106433	-0.1597816627720176	0.3239396961541127	-0.01318467449603788	-0.280777865324212	0.03353499986869184	0.01913627661426356	-0.6138349386018287	-0.3809053014060884	0.03523132474971469	0.1960018704018282	0.1359732392925576	-1.667288485138681	-0.1614423662721833	0.1972640833382937	-1.011949409300106	0.0102701972831705	0.003845607302292069	0.009197693525006583	1.00191599948181e-13	1.740673784893998e-14
0.21	0.00260705697479613	-0.05699102057622963	0.08099932688662992	0.495172859511748	0.9350832154723933	0.006912431199055112	0.2044878991312461	-0.08076270840172504	0.01824554950642873	0.1599268918433894	0.08660481266652102	-0.1722239073164229	0.003268091179728555	0.07766294741785074	-0.1170603283959928	1.119141372472693	0.198487116712195	-1.1191413724727	-0.1984871167121957	-0.2599759277186004	-0.07841658766637302	0.0163385721852102	-0.1249662572052718	-0.09824792069042411	-0.04857217323572416	-0.05411732153148899	0.09008980550480486	0.5842665192349069	0.6839939346610768	0.09314764494155478	0.02899238952691338	0.2385569597608714	0.05938508392075977	-0.1836679768573561	0.34282558197278	-0.1482126546732082	1.298855304685802	0.1512271430015964	0.03820469458667832	3.335160666624896	0.794116954575901	-0.01752492873773865	-2.062497270680575	-0.0666774067950834	0.2804150443194949	-0.06115992239110377	-0.3877126966473873	0.06224553079803656	0.2757455992482093	-1.343846175211172	-0.275745599248191	1.343846175211183	1.450388517566491	-0.2823522057266259	-0.07969344050908046	-1.425243001944159	0.4035188183973573	0.04449878949229485	3.004261419576816	0.6913152351653575	1.131812037898786	-1.494283095198315	-0.6671428369000517	-0.1481051060685157	-2.712212203258721	-0.1255604605557756	0.001011747461424964	0.01343857462686323	0.001007436287875731	0.01290769746243551	0.001017343206404366	0.003515287330038066	0.001011405879224316	0.002404394988892761	0.001021297433731099	0.03587056512150351	0.1150834032306104	0.1165304355635917	0.1610161829002713	0.1610935161913133	0.01007113821056116	0.01566720067651533	0.01773632700472228	0.05532080560078485	0.001080277098385633	0.03545881502373521	0.006305027200158523	0.02180805088401524	0.001158356484510451	0.06065807572756553	0.001007175388884281	0.112631291337721	0.001002551657149871	0.03683152513444436	0.002742498624227375	0.007517127989854112	0.05380833083098571	0.06657938734648511	0.426573252104405	0.387686164615515	0.001017166437668365	0.0187855286422216	0.05131794842446363	0.06882946059183229	0.001882004109252556	0.009135292044237325	0.001036343584007605	0.003240621031608752	0.001041284707026786	0.009210237878170069	0.001040540362281929	0.02163103616194369	0.001021669959175834	0.007620281732280407	0.04978922301915382	0.0525892168759421	0.001011842441780024	0.03230068367353841	0.001055573464066544	0.02890671235875261	0.001020411413037539	0.01655630649798317	0.001017665901385621	0.001687495242199121	0.001874438943564044	0.01931087088065524	0.1962177093401323	0.2146451162803462	0.001030846972381184	0.03597386114163533	0.001019815010401127	0.005975532643193814	0.001036103747375421	0.008785987768680196	0.001003008074373955	0.01298163614387619	0.3829216872512536	0.4079069298164004	0.1534701264337483	0.1337972636659858	0.04330644993884764	0.08121049941947173	0.001004149401463008	0.02352874211283439	0.1008444602486292	0.07190746987160482	0.08504491191177749	0.05078363224842951	0.09451366004575293	0.06283629128870517	0.10366580316006	0.09006348744192792	0.1172061005718248	0.08736936284513395	0.02728187179854239	0.02400003831215009	0.001337192365768493	0.001327523482351791	0.07521320307715529	0.06472344959999218	0.1232642665535164	0.09904339847845636	0.08574239082538468	0.07591395840749686	0.0032650532137924	0.01051880369227957	0.001095256204566139	0.04649185378741607	0.04869452236924018	0.07872813197499076	0.001136567075483189	0.01564458283488183	0.001080018945011233	0.05601876422496155	0.001062159305639806	0.01562059706923866	0.00106492142507251	0.004801045428458983	0.001003199526956049	0.008226907418614319	0.001004575513317389	0.01904949700084871	0.001015092273902945	0.01774146027340802	0.07008399116267254	0.06993618187482827	0.05834445798819447	0.05962417455308709	0.04425735627093295	0.06554710087808947	0.07858514201324102	0.07382728236099423	0.05866923525726064	0.05687660721347972	0.04574187811231144	0.06565547050631428	0.02463806242702596	0.02761199337789317	0.1525327136630103	0.1125490908936559	0.001090947484611351	0.03912265000225459	0.04819324759913689	0.03770859858758548	0.02973723365211493	0.04175872341070259	0.029057634095505	0.03926911709935718	0.001531917063439564	0.01949615432026965	0.01141553381715743	0.06650829393488258	0.04739964748244473	0.06674213490109074	0.002764378310109724	0.00241635836101276	0.005893365112656282	0.00870871609364615	0.001054395089561201	0.009261797215824161	0.03602938389212463	0.05749795136863232	0.1026873396338006	0.07670199314597373	0.001017585561325815	0.03660110402781853	0.05192281231550575	0.09167430827373325	0.001011832796994364	0.02123775145901363	0.001004590565746575	0.01637300302899001	0.00100858470787715	0.01913014847470614	0.02417624169000682	-0.01410704447450508	-0.01452967969672909	0.01787452967327801	-0.01424161697813369	-0.03676710344249572	-0.01800910869328618	-0.006529729085633908	0.00101117244088625	0.001007662799508648	0.001002816166798048	0.00100841058964955	0.001024869122341657	0.116357533503462	0.1548967195028258	0.005982459334096044	0.02107184921764807	0.001071687246040543	0.002667247234209881	0.001126952171370088	0.001008278661934459	0.001002917620431354	0.001003091977733944	0.01905057931539095	0.412481312933409	0.001016709390328141	0.07614403775318149	0.004257362029379539	0.001031060107277296	0.001039882436048873	0.001044103896352118	0.001023502746942351	0.04765959426432708	0.001005666594160004	0.001060452613553092	0.001027332226758984	0.001015656352067998	0.002510828896325713	0.1993737754205596	0.001036635438388748	0.001012192873289014	0.001027406900032842	0.001003260033935088	0.4254862135660443	0.1387142599205838	0.03769999956777074	0.001003575066212761	0.08260182684281828	0.06883320026768382	0.07803379042654189	0.1027759324513281	0.1088476936539037	0.03502062615101812	0.001742921002662225	0.0735732990929573	0.1326511462172751	0.1010872730819249	0.001048736106032566	0.001156697763168647	0.03780412215314613	0.001093438213975178	0.001048623387288326	0.001007229929379771	0.001004333770907419	0.001003695603185354	0.001004553665460597	0.001013286040457854	0.06903954246720427	0.04824406349338338	0.01860085357470749	0.07017334949537767	0.05989944099820197	0.04717265755865666	0.02308293279591648	0.1460125268393837	0.001026273482509056	0.04329931411454997	0.02577970086653554	0.02298954908139793	0.001924238058624781	0.00264043174706984	0.04006888101033599	0.006381207825907944	0.009855503836077714	0.001001096086458977	0.0142247651690621	0.1074392254649995	0.001017128174359068	0.02850179270841862	0.001013616873360794	0.001005265505826989	0.001009820602699259	0.02580058603910532	-0.01494294456792952	-0.01418096344275258	0.0193726174882856	-0.008648002285139794	-0.03196138092099954	-0.01487518135838864	-0.002952425035062094	-5.549421424252209	-3.000189785148653	0.0631573231716399	0.06031033311142915	0.01541515407989237	-0.003410778337625534	0.06806926787507506	-0.06844969558591556	-0.2855613985337646	-0.2287625957429656	0.2359591534281774	-0.005182783855865302	-0.2507510676496061	0.02924099147275026	0.4656559177695079	0.1878927060803847	-0.09363359280010422	-1.694423196224841	-0.6803006825016289	0.02198375983327111	1.509400318665023	0.1584067534730616	0.03650908134988037	0.02143736230564205	-0.02691740578929682	-0.007210500637872651	-0.1627620808395081	-0.1869369659483255	0.08660096455903862	0.02260798547947739	0.005820371791420057	0.04290426378240614	-0.05274504312581582	0.04805777980082496	-0.01547858520107064	-0.007272904914131201	0.02747527214530031	1.519195168432137	-0.5248723095356047	-0.2692550371687384	0.00763709029847266	-0.7459094441587775	-0.5941187440254714	-0.6127930781108276	-0.1507105884941286	-0.444009455625207	0.3535899513423701	0.02653923573679591	0.2380727096060003	0.2568303558879061	0.518810607403289	-0.1306517142020387	-0.04101384495597281	-0.5548703602607811	-0.0002465240777705291	0.08134842389873327	0.1077921340394468	0.03454358209863143	0.03255567306486894	0.1212934698973034	0.03570683727875017	0.1071381161407552	-0.5457432883345295	-1.575079265785974	-0.6134451151430619	-0.02192002269927157	0.1876437559117854	-0.03666704189436928	0.1044896613342919	0.3344365758280671	-0.06008087465533065	-0.2520401836982113	-0.3994065931417696	0.02340014654948931	-0.4979998053325294	-0.3789656888129682	0.1324911880607433	0.2559903764828389	0.0337634762340901	-1.428353118224631	-0.02224494200504963	0.1564206856873648	-1.259451493143471	-0.009468074276885374	-0.009572332806035229	-0.007809938881273328	1.476152724879188e-13	1.146087838670225e-14
0.22	0.0005094558305636499	-0.05333018995944228	0.07882079202242047	0.5080986733318732	0.9364764931486476	0.007309647659712234	0.2374130670271369	-0.07267219723876243	0.01687539250034744	0.1396466436863985	0.08577326350436802	-0.1682201299900841	0.002706036182486726	0.07357829576778942	-0.1156667700876996	1.118784423903605	0.1850013932347289	-1.118784423903606	-0.1850013932347327	-0.245269955093092	-0.08134872933761852	0.01554032804469031	-0.1391559014695818	-0.09419049284354805	-0.04798798486984754	-0.02521200654697335	0.09671894095076045	0.5959844457436257	0.6694210581499144	0.08800420338598745	0.02679648051293996	0.2130126242056449	0.05837197555796009	-0.2369871340456687	0.3850044569193143	-0.2849284367495817	1.286535516288992	0.1267795214988162	0.04088724517359413	3.250534306123016	0.8193809184442779	-0.247441053546201	-1.989390414939984	-0.09733198596047675	0.5200690054405858	-0.04866825928763972	-0.4236592193418617	0.2133553461715584	-0.3438341218689002	-1.347648437216693	0.3438341218689003	1.347648437216694	1.489844479048591	-0.3053294625525439	-0.08012472007935909	-1.415201688856	0.4076839499474404	0.07403175406489738	2.770023054994313	0.6377283689759722	1.212011561729794	-1.407796678583368	-0.369230741908698	-0.2946234828698879	-2.392700231982797	-0.07625983036326803	0.001011605657839903	0.01387317822778713	0.00100765919870481	0.01345439965354465	0.001010397324878572	0.003541543011407705	0.001009884417394383	0.002395628733160768	0.001023874865817942	0.03652982076339541	0.1162333842723582	0.1162450418763965	0.1584571401202548	0.1585704293073336	0.007831271443256278	0.01373476838232178	0.01917759839647186	0.05697993292583377	0.001074834277426381	0.03542576781452554	0.004242883052424615	0.0197589292462745	0.001142849426615863	0.06097997232622322	0.001007949852114055	0.1173160051321407	0.001002808153158353	0.0387274066220531	0.001908172742549917	0.006787739215209463	0.03361077960367146	0.04978779017653442	0.4204383217515895	0.3813025641816334	0.001016936349742574	0.01896751225971331	0.06636071271723828	0.08418367762031362	0.003920048646552382	0.0113080194670219	0.001032992846154116	0.003525467921173088	0.001040577415828174	0.009360079147911649	0.001043705908108231	0.02148006135824724	0.001023196360183951	0.007549194914550676	0.04892262226091078	0.05132450109924783	0.001008705474555651	0.03070930488068034	0.001058633435839838	0.0297889373096085	0.001025407996683114	0.01677308625485298	0.001016314313466694	0.00191263973442693	0.002320431825195501	0.01978244169265821	0.197715779373646	0.2141589967791667	0.001034921294461993	0.03644988279350888	0.001015903540830603	0.005863504885800021	0.001031144284463769	0.008708881418237948	0.001003172915769743	0.01325341728609272	0.3986199174228343	0.4219796629657606	0.1466035382938803	0.1287948350066301	0.04024942333771334	0.07890589818660319	0.001003807240185932	0.02376915256215886	0.09103247866549173	0.06457330021182837	0.0761202379243697	0.04499497456964979	0.08553913507403642	0.05679047591555191	0.1034020478873055	0.08879769265534909	0.1133330950481698	0.08337843060256035	0.03182013819491061	0.027254765635703	0.001673464803745898	0.001631908010425176	0.07408089974915023	0.06687437189109546	0.1291052155002481	0.1028412845090793	0.09453549229104115	0.08167820106736565	0.002198715114296834	0.009546205213660295	0.001141928962188983	0.04611775382410462	0.0424209151692021	0.07335244260326321	0.001118968551861644	0.01566321067129478	0.001066867151990043	0.05680233431490748	0.00103589185451722	0.01693432590574362	0.001035820243165576	0.005175553182935142	0.001003525034751545	0.008536968290940951	0.001004569201267752	0.02035680505930039	0.001014211558825907	0.0186796226701556	0.0692375418892219	0.07080442128760898	0.05312201367187242	0.05476369294763318	0.0284774473349442	0.04982845782195373	0.07256890755932935	0.06686310588363957	0.05933761112986054	0.05663274846085803	0.04690675817130365	0.06785409835165292	0.02383904310492862	0.02739569429259075	0.1510103889990418	0.1148826983975426	0.001058838514884604	0.04253948268542841	0.04499596455440233	0.03683779684131549	0.02733692847392956	0.03929749212893185	0.02394082792585291	0.0340046365173881	0.001810429376058719	0.0197573427375058	0.006821659106568094	0.06197136423334465	0.04302327884259222	0.06288754203498298	0.00578883017707281	0.004188267366699547	0.008677429768283593	0.01150838856148929	0.001028814079255177	0.009876581137451665	0.02384507580597568	0.04466398076353635	0.1057258891769425	0.07718346099606106	0.001018068060733721	0.03806225544115203	0.03658328884416086	0.07786005387849076	0.001013088021432886	0.02106144040635931	0.001005064474625806	0.01621789182337366	0.001009452656005235	0.01898911080530182	0.02560086303274594	-0.01484697290884588	-0.01417574573869147	0.01930213753653921	-0.008391867504456613	-0.0319606405105009	-0.01419474811270281	-0.002000114547364249	0.001011651901068151	0.00100807019816553	0.001002923681653258	0.001008113974876469	0.001027947141354891	0.1191608688769775	0.1539090438003517	0.00488915312931904	0.02065740002327973	0.001066980733245333	0.001490394797955608	0.001125417292006299	0.001009151943072025	0.001003205861960543	0.001002123088646302	0.001017689861478391	0.4021007629910138	0.001016671509025839	0.09290080060089763	0.007486131318161981	0.001028155628247339	0.001039761265893146	0.001049295585948664	0.001025809702933188	0.04797437209971365	0.001005055266477758	0.001063012689156103	0.001033304782118278	0.001014276416972072	0.003015217673900267	0.2010201367451161	0.001041257180082238	0.00101129588300392	0.001024610757529729	0.001003416537935368	0.4381564821034695	0.1334166635282421	0.03561158581269917	0.001003338212661965	0.07301518354741382	0.06027927339013722	0.0692237897676643	0.1032193347390521	0.106694522346507	0.03880150894453963	0.002248893785405485	0.07179232007148423	0.1420279078021964	0.1111268853214426	0.001033926697417403	0.001218011202030046	0.03228863174378241	0.001104537452201131	0.001055489281597567	0.001007619028976692	0.001004306320997238	0.001004007152629779	0.001004568583636564	0.001013238376761525	0.06741505685970502	0.04514268598670321	0.00261368313677327	0.06013090095941116	0.06042189853117474	0.04923855053968633	0.02278124287880833	0.1507057722387652	0.001022508673657764	0.03931271420324472	0.02356610804183437	0.01421681226095045	0.002247141214090486	0.001085549221426455	0.03576141042802394	0.01104317427947027	0.01311897888050239	0.001001141970656767	0.005928506675117727	0.1121527620101548	0.001019634417798887	0.009474406758980095	0.001015039279900337	0.00100580017242636	0.001010800254192906	0.02692562287230506	-0.01553891551364484	-0.01381920292862321	0.02069450542392737	-0.002414050640438502	-0.02715380737325666	-0.01004017090927689	0.003005655234754761	-5.227525890866569	-2.909352741880982	0.003954573981509951	0.04318325273715434	-0.02331307839213443	0.004171435110754871	0.06126341454623259	0.007766705677721037	-0.222048782589681	-0.1677531724319414	0.1100371028630376	-0.0002190334076086093	-0.1581062540366514	0.03543153121062938	0.4707193167549096	0.1911532474201051	-0.06103800216798086	-1.66778833105086	-0.5807991731119093	0.01003341217757522	1.556306440018473	0.2776294176219534	0.01081102093260262	0.002060284922012354	0.01585598805197081	-0.004642894268333248	-0.08937631546328986	-0.1322521023457792	0.09034853183951912	0.02017086005366396	0.05375763262734135	0.05254166384092111	-0.04068008733093686	0.04739060328491673	-0.00292614501232128	-0.009129771635601924	0.02664898009925708	1.30468191174468	-0.4771634172909225	-0.182478462964255	0.04420324596537163	-0.720761977725996	-0.5631060462012037	-0.5962585671044079	-0.1060805388518715	-0.3567214514169659	0.2944203651508742	0.03455367758466751	0.1904525309917297	0.4919614905824878	0.6273963041220647	-0.07576212599566889	-0.03358211715202505	-0.5155417047400886	0.007806778147910835	0.08071622329022175	0.1737170182752694	0.04223204078481357	0.02774948603188362	0.1460734069599958	0.2076594056503767	0.06522428987441835	-0.4329566856292039	-1.567035615252952	-0.7682255892671296	-0.02965165682545562	0.2412702368217692	-0.01173212788883136	0.3609260102441354	0.3497292619426954	-0.1154999545527984	-0.2435867867745235	-0.6177177906683792	0.02907224166842703	-0.4148304275616321	-0.3949382460474092	0.2203185254225707	0.3015371640002019	0.1207212270796001	-1.12824565308786	0.1188557179766307	0.1398560587669829	-1.502688547680881	-0.02511169433809857	-0.02114183539702992	-0.01951359974243161	1.997817082401791e-13	4.578065899484682e-15
0.23	-0.002176503663234195	-0.04940988499449717	0.07541455017431782	0.5209073047707602	0.9376038442215827	0.007718317287670343	0.2695542332908551	-0.06446943710459802	0.01356822681884461	0.1202422501005541	0.08472656702014164	-0.1619232295795738	0.002377049782297664	0.06933428216271367	-0.1129235391180576	1.112365868826147	0.1716410767301551	-1.112365868826152	-0.1716410767301689	-0.2301997780314297	-0.08454978136571938	0.01473151418215222	-0.1534151563508428	-0.09011262215139046	-0.0470629518926008	0.001449426902108963	0.1029161636435162	0.6085013864255583	0.6563478206801199	0.08557682018350218	0.02308482054804162	0.1903405622794372	0.05787227332133062	-0.2977698130158303	0.3950582590419435	-0.3908776347238959	1.27544962590402	0.09843491024418938	0.04029500138063666	3.173751276037627	0.818333260374663	-0.4028078624644479	-1.892767301785793	-0.1099235876480907	0.7311438704251686	-0.01875616150450422	-0.4198473234864591	0.3291852585809308	-0.9375197616468968	-1.320974787414529	0.9375197616469044	1.320974787414541	1.52381626389463	-0.3355462963300923	-0.08193763803538678	-1.445477396286432	0.4066787884689457	0.1105180222742859	2.565582996060336	0.6057957620584219	1.290771766274624	-1.178129339126144	-0.1329425103088473	-0.4446348454440292	-2.140002654073644	-0.02306592008723377	0.001011889504508691	0.01428577170777454	0.001008147057923253	0.01398078561449382	0.001006786231821844	0.003562022588342665	0.001008873814801905	0.002394642230814184	0.001027471888528163	0.03717927323741965	0.1193432466396075	0.1168673343342381	0.1566098748875676	0.1565618197068493	0.006644168609750684	0.01269186592501226	0.0188041267853598	0.0569845025330941	0.001069549163731076	0.03541501572998015	0.002846253813225786	0.01846636958729831	0.001129614338561759	0.06136092646527424	0.001008825005448843	0.1220608599407284	0.001003092114003798	0.04065724059112674	0.001464680934668056	0.00634834062474128	0.01838131758774876	0.0365362484326017	0.4131207704050076	0.3764327309168835	0.001016851415603237	0.01914971778032965	0.08227256389969688	0.1001375902226001	0.00848984696360762	0.01584876027012956	0.001030040351175842	0.003806531113749739	0.001040333481073531	0.00949986801282815	0.001044056582254474	0.02126719471097336	0.001023797888482313	0.007457345515963471	0.04900488239255569	0.05076782202461768	0.0010067723371945	0.02966540583220774	0.00106831986585682	0.0306832211533005	0.001376666954174858	0.01732489485784771	0.00101488576459268	0.00215826815355826	0.002545476600297204	0.02003892240714393	0.1993291882723485	0.2138576480082289	0.001042549520174999	0.03690819367134186	0.001013315299025734	0.005774060793516428	0.001027251668637288	0.008639763564925783	0.001003297644283118	0.01353073011226382	0.4133027261339084	0.434320975010672	0.1395626620173663	0.1239101927536399	0.03523946371500716	0.07624313768750482	0.001003534907884285	0.02423970209580559	0.08119633467088365	0.05748493292430121	0.06729333049508417	0.03950609566566982	0.07647508599758696	0.0508809684077309	0.1029744932876132	0.08761192231039311	0.1099335698951513	0.07996561808246927	0.03497638141826199	0.02960754545785881	0.002050661232018232	0.002004989664229152	0.07233436293204264	0.06843200577907187	0.1360932232987943	0.1084379641362564	0.1042206533718953	0.08837170967783325	0.001631306124469173	0.009011662483913271	0.001167108422342871	0.04583144369780801	0.03676049334589048	0.06836006786926951	0.001109151452453043	0.01568091603512283	0.001060763642824042	0.05746527891391309	0.001022015609184762	0.01849900044081262	0.001020326729753787	0.005621028447117611	0.001003791071540836	0.008852107373641189	0.001004641037711573	0.02173871026593832	0.001014105521241387	0.01968703591527286	0.06756821382302218	0.07106421918362577	0.04923710623465515	0.05094358325891352	0.01610671535270209	0.03749718000810483	0.0640541583013185	0.05888986958139793	0.05958296307778603	0.05616930213151241	0.04952167211136976	0.07105899731710742	0.02354426681218176	0.02749656218098346	0.1508426195896022	0.1181546413392537	0.001040938145054563	0.04613564117844096	0.04154366557755278	0.03565108439906745	0.02504569916215741	0.03697570186568031	0.01766674982423209	0.02784858467960174	0.001910543429183264	0.01985257101578387	0.004035350040894673	0.05792429037930728	0.03881184539195368	0.05909593859888644	0.008857682854662209	0.006431977336476084	0.01094423149745044	0.01402987664275349	0.001015267051297123	0.01059880027925056	0.01477201686658183	0.03499179899483926	0.1098660475707045	0.07873987381389357	0.001018881415541037	0.03928781378204961	0.0229285248297134	0.06568163395974895	0.001014471493682917	0.02071606603888598	0.001005584900575478	0.0159424615074186	0.001010401751526742	0.01871134993381937	0.02608359432402629	-0.0152208056754688	-0.01363213554396507	0.02042287722589387	-0.004576871194634005	-0.02776764344218735	-0.01022122441516505	0.004319973277829847	0.001012635873510192	0.001009149367104954	0.001003116577444186	0.0010075751128088	0.001033980886636432	0.1279569925909095	0.1535058403069705	0.005795145717014902	0.01645932506937542	0.00106156601924889	0.001283934245358551	0.001107725767380078	0.001010229744652922	0.001003541411773981	0.001001727733275174	0.001011381884115601	0.392662275393198	0.001016840449965698	0.1118167388048333	0.01830186308109916	0.001025962123951612	0.001040348919560341	0.001040297690332162	0.001023251443485369	0.05007466023027501	0.001004511161203899	0.001091423897013504	0.00234256341608672	0.001012656702851171	0.002582393418534288	0.2029905214890973	0.001058300119392355	0.001010051213431902	0.001022006974872349	0.001003436675792994	0.4511893059503885	0.1246819782910193	0.02397889530190045	0.001003178129219794	0.06351679333335711	0.05197618020016845	0.06023721935425012	0.1016389672127402	0.1036366453895006	0.03849914401716542	0.002609912162417163	0.06856008732049626	0.1505403371032742	0.1234029330605105	0.001042745168828066	0.001172438396672744	0.02813761114269411	0.001094187081431147	0.001053497638363538	0.001007534936164084	0.001004112660156513	0.001004119353412392	0.001004840351001097	0.001014635473218698	0.06369992120463057	0.04389142519670247	0.001821574568833525	0.04703284438451395	0.0594339884583259	0.05567056856383234	0.02357930421129706	0.1504722423364969	0.001022135115911956	0.03577627106146065	0.02148750182961251	0.007646900553758633	0.001818559420497185	0.001085470924743891	0.03212399561195739	0.01303932821747517	0.01359624205533181	0.001001189876167486	0.003616813036637832	0.1188705179298472	0.00101980699799472	0.005255790341357153	0.00101664909722636	0.001006402600011128	0.001011888009746732	0.02589270277668392	-0.01534015057155085	-0.01293887144151212	0.02132631435682163	-0.002492131328167695	-0.02406571522901867	-0.006392543522338087	0.0116915155374842	-4.917366850268442	-2.774680046477022	0.05974708759049413	0.05730409099902817	0.0147191862428685	-0.002497865943064335	0.06636077872070742	0.1210921045225242	-0.1830289837035397	-0.05017108477722512	-0.09909770258979496	-0.001087115014721179	-0.09978963299024241	0.04084657657380109	0.4783055496990678	0.1950269118145551	-0.03128811368583335	-1.008242481228254	-0.4130275666655662	0.02232771908831263	1.634320916130276	0.6127973690694698	0.03652030312538278	0.01984251230635583	-0.04278315792242374	-0.01205184706386369	-0.02136032791167103	-0.07950297515452298	0.08897624117613691	0.0844131847841289	0.009407733417583639	0.003873299406379748	-0.01528359797331467	0.04463322682653102	-0.01210845971774995	-0.005727924561590472	0.0287139333631976	1.179175973280301	-0.509860660438776	-0.3698537280955088	0.05272630279591652	-0.6978924411142869	-0.535263486996832	-0.5864635204366544	-0.1274679031799444	-0.323819735543859	0.177366979359747	0.04024049014973534	0.121886614919619	0.6141281889181663	0.7097618441633493	-0.03575120367975745	-0.02428423490641466	-0.4794090456288881	-0.001436616309497034	0.05664711789719723	0.1525176405524419	0.04751205164890474	0.03334909322201909	0.1355826463963992	0.04767669726074667	-0.01375767926222839	-0.3314837589933648	-0.9321823718750565	-0.8335073070006428	-0.06233514284100134	0.3951128675607504	0.02964410224620305	0.2863305893926978	0.3703734883828944	-0.1227005941774557	-0.2233434545665998	-0.6164369899189154	-0.006734856937481406	-0.3933388933480588	-0.3660487013907961	0.2304226331593282	0.2098670416931925	0.04675506552706719	-0.8070124122817467	0.1936292020762157	0.1091913495956527	-0.9730057287041675	-0.04344385189085991	-0.03377058126612222	-0.0353243443702447	1.36000414851627e-13	-2.1399581332283e-14
0.24	-0.005397241396178757	-0.04550899031852598	0.07111208529108841	0.5336128429387912	0.9384400756971848	0.008104514105859561	0.3008091391360612	-0.05636228899190777	0.009042919656545021	0.1017657176593547	0.08361646621665911	-0.1537605967061881	0.002298370136536874	0.06528727286200485	-0.1092051766996115	1.100081171310157	0.1586506990121725	-1.100081171310158	-0.1586506990121822	-0.2148011232029695	-0.08807296232947169	0.01389558357184348	-0.1682420115731307	-0.08608114507455211	-0.04578676080660674	0.02616604059903704	0.1089164480414636	0.6217877849014883	0.6464329008923527	0.0850114209454101	0.01796525689759089	0.1702467611078734	0.05792295109370562	-0.3439427818780015	0.3811223991251209	-0.4641730437749235	1.265916862117801	0.06855560204761425	0.03639268321981149	3.07328222240816	0.8002585141258509	-0.4910693497310463	-1.803818186009485	-0.1100128498173831	0.8932154980168646	0.001393091523475248	-0.3842583584514719	0.4083816359355381	-1.51706260957528	-1.273660679898987	1.51706260957528	1.273660679898987	1.555540032408223	-0.3697552496828084	-0.08554806963346082	-1.528721757061253	0.3984052268835783	0.1442633758144478	2.381059104563771	0.5983407100122654	1.365903120529484	-0.7761331421775169	0.003166050969730723	-0.5762042199792725	-1.87704808105406	0.03381617143717179	0.001012523584526827	0.01469177929054743	0.001008930717777415	0.01450468450411354	0.001005078061132612	0.003582130585282569	0.001008099197409185	0.00238308880702963	0.001032287798302634	0.03781171030685907	0.1247754036084116	0.1187548903394978	0.1553271157787988	0.1548427327093396	0.006490456285131342	0.01254447137113782	0.01657576955029056	0.05519848845074082	0.001064199170538244	0.03542091088397448	0.002039781338202924	0.01777545748183247	0.001114150069372088	0.06179864945719114	0.001009801531429646	0.1268831942208871	0.001003401882215057	0.0426322121667384	0.001242339314318104	0.006073048985726385	0.01017720142987789	0.02910849128175996	0.4050995300442926	0.3726448111118762	0.00101689347969593	0.01933246718404829	0.09909555034796703	0.1168669926566159	0.01607237487021839	0.0232095393696551	0.001027467507917614	0.004078247694257858	0.001040505520455435	0.00963582987867229	0.001039730955449476	0.02093732139132231	0.001022818785962725	0.007341660740692444	0.05001182640407339	0.05090927797201626	0.001005534056211808	0.02905974002149152	0.001087371829467246	0.03157782221864765	0.002206088221147619	0.01834579643560432	0.001013361582499301	0.002381588044588577	0.002442276102645983	0.01996228410972803	0.2010734732683262	0.2139394461973505	0.001054886935911275	0.03734978042090826	0.001011399158568569	0.005678419965986374	0.001024003738411283	0.00857364041625305	0.001003370051009359	0.01382570291792788	0.4273471859921599	0.4458750919522009	0.1317732088615688	0.118395709255234	0.02704476911789973	0.07111322179989912	0.0010033187281626	0.02488007145853845	0.07136024625865291	0.0505958321628405	0.05857712016092372	0.03427782978167912	0.06731739698282298	0.04504479378728169	0.1020597578120415	0.0863204471309742	0.1066611332620152	0.07694246223284479	0.03649337845218225	0.03082673282488487	0.002419508959703328	0.002440274552994269	0.06992516654881467	0.06932835155588736	0.143630465763759	0.1148589233687409	0.1148559967901858	0.0958425664744688	0.001351296020670504	0.008739085464154101	0.001156903587696375	0.04561998258973845	0.03175526243448713	0.06383474561927968	0.001099067445593134	0.01569106012655766	0.001056716814690344	0.05803076510056827	0.001015038369707152	0.02025067375298485	0.001012486375667533	0.006138775007861236	0.001003980151528034	0.009165365410033577	0.001004812889898036	0.02317395822788602	0.001014751413990188	0.02071022569254055	0.06498155269144608	0.07051940833057743	0.04653831893405869	0.04812564763011513	0.009134276982402633	0.03052556189752243	0.05334615752376624	0.05005124702721766	0.05927214534776539	0.05540009492810493	0.05386649903979352	0.07566442192869743	0.02377324052428006	0.02794334427108503	0.150648760949091	0.1204666704112936	0.00103180446089189	0.04996437348873427	0.03803158780714097	0.03436662375219214	0.02284692171686875	0.03477917926360433	0.01117465096842256	0.02161700845837972	0.001746574619603722	0.01968848019172658	0.00262254282567494	0.05412949536434893	0.03483876645109837	0.05551324280266519	0.01138185840745738	0.008836703322529718	0.01232465491840371	0.01584786118432975	0.001008520477277373	0.01127233173298245	0.008866260928753757	0.02850729828533882	0.115054939978078	0.08108009216731055	0.001019374229703962	0.04032479723672007	0.01351921000249723	0.05759973345173752	0.001015968189282529	0.02020294991384842	0.00100614634734043	0.01554595312862743	0.001011420209317551	0.01829690852156803	0.02555589135737255	-0.01521290663628044	-0.01286404448764887	0.0212176630776082	-0.00335725954984588	-0.02431124965659128	-0.006464964924693524	0.01221724275471439	0.001013619845949336	0.001010228536042462	0.001003309473237042	0.001007036250741207	0.001040014631916697	0.1367531163048415	0.1531026368135893	0.00670113830471582	0.01226125011546422	0.001056151305252567	0.001077473692762042	0.001090034242753846	0.001011307546233704	0.001003876961586988	0.001001332377910338	0.001005073906754599	0.3832237877953813	0.001017009390905258	0.130732677008766	0.02911759484404092	0.001023768619657485	0.001040936573227107	0.001031299794713674	0.001020693184039201	0.05217494836083614	0.001003967055930621	0.001119835104870035	0.003651822050054645	0.001011036988734643	0.002149569163165333	0.2049609062330786	0.001075343058702632	0.001008806543859671	0.001019403192215086	0.001003456813651075	0.4642221297973075	0.1159472930537966	0.01234620479110136	0.001003018045780764	0.05401840311930065	0.04367308701019946	0.05125064894083613	0.100058599686429	0.1005787684324947	0.03819677908979131	0.002970930539427959	0.06532785456950879	0.159052766404352	0.1356789807995782	0.001051563640236463	0.001126865591314717	0.02398659054160589	0.001083836710660461	0.001051505995128849	0.001007450843356081	0.00100391899931863	0.001004231554194474	0.001005112118367669	0.00101603256967302	0.05998478554955679	0.04264016440670088	0.001029466000886361	0.03393478780961789	0.05844607838547736	0.06210258658797952	0.02437736554378695	0.1502387124342286	0.00102176155817068	0.03223982791967585	0.0194088956173959	0.001076988846570586	0.001389977626901275	0.001085392628060451	0.02848658079589488	0.01503548215547854	0.01407350523016036	0.001001237781680931	0.001305119398156131	0.1255882738495389	0.001019979578189421	0.001037173923736517	0.001018258914550633	0.001007005027591056	0.001012975765298014	0.02485978268106292	-0.01514138562945686	-0.01205853995440107	0.02195812328971578	-0.002570212015896588	-0.02097762308478106	-0.002744916135399397	0.02037737584021287	-4.614142854791996	-2.599093262854269	0.0026373944838035	0.04268583843602287	-0.02338739441694046	0.002058050822169312	0.05786033360928733	0.2608194151605914	-0.1641442619948005	0.01134840818914671	-0.2480796350330405	0.003110414301188235	-0.03777674333544114	0.04678530178440875	0.4862152110732452	0.2001807687273982	-0.02821661193404206	-0.5030314124779528	-0.3644164811464309	0.01014218876932538	1.711404406345218	0.8416370768915604	0.008941698491170845	0.001294885080712861	-0.007545346441660248	-0.009409969637105541	0.05025068893996675	-0.04460545479428232	0.09041197616738399	0.1139894550352325	0.04929592675097777	-0.01408213634537633	0.03594930468055658	0.04404577762887237	-0.00416549206078158	-0.008530830713123869	0.03018097599866594	1.147242891069475	-0.6031316663741302	-0.6759095406660155	0.07816721176461684	-0.6809086725127379	-0.5109834422018394	-0.5815919896293241	-0.1272215057400388	-0.2787901173210581	0.06770187416718501	0.04699432458703164	0.05819490877033597	0.6568174116444787	0.7828659413561119	-0.02336898413383339	-0.01861231353403003	-0.4221312079396676	0.006294523668414793	0.06122454081873958	0.211116773686751	0.05668630009743792	0.02737327680813572	0.1567419580310132	0.2108147120215216	-0.09569745993344331	-0.232521873651076	-0.4951036745769271	-0.9413028396565395	-0.09080383163623258	0.5213753660488413	0.05745071245284767	0.1689432363106706	0.3962440255265719	-0.1350495954734615	-0.2185332545553871	-0.6328226673569216	-0.02279157765236681	-0.3643746597459439	-0.3531567180833551	0.2525217286892215	0.1608364560798045	0.1109836894714587	-0.4907094412417488	0.2756168250961909	0.1021410815206139	-0.6833846655261993	-0.05866004585184338	-0.04535744796239395	-0.04684970789678793	-2.225680598499514e-14	-6.293598280035095e-14
0.25	-0.008931944146049163	-0.04183744840495058	0.06623209863103367	0.5462315529628082	0.9389787790850673	0.008435881912136843	0.3308303853566862	-0.04849029689720966	0.003930608696975344	0.08404002409226986	0.08255018892170637	-0.144247931246048	0.002281166648744933	0.06172529453745938	-0.1048600796545215	1.082029559544134	0.1462081816037432	-1.082029559544137	-0.146208181603767	-0.1990862965917936	-0.0919453228486684	0.01300398717124446	-0.1840677621045237	-0.08215710348311035	-0.04417352603263486	0.0491341029244075	0.1149400217181817	0.6357955697436738	0.6411206311970007	0.08523486983992137	0.01165806028129759	0.1525101010304896	0.05856456666222084	-0.3581334190525195	0.3517312176109287	-0.5097030512184025	1.258114111485918	0.03948709932201933	0.02959987908150851	2.922227010492374	0.7729483062855592	-0.5253860914266885	-1.746024536953917	-0.1026909467647154	1.003360602263226	-0.009411322369781814	-0.325738878715633	0.4594314416352551	-2.09327094053981	-1.212760774349775	2.09327094053978	1.212760774349782	1.587182742108925	-0.4044522437977976	-0.0941583678831872	-1.62007443857685	0.3894919623532303	0.1802185679253738	2.208948365630429	0.6075255427908474	1.433368523805148	-0.3296421020892244	0.03635388245663915	-0.6797210733854495	-1.672006899304155	0.09553728872186332	0.001013200150389433	0.01509030654900377	0.001009782268960554	0.01503005367700158	0.001004205995417751	0.003596181832339738	0.001007471201036266	0.002360490596383125	0.00103818833015748	0.03841712559245121	0.1314998019684142	0.1218762406653069	0.154264200096333	0.1532099345580794	0.006272226067396191	0.01235087962389305	0.01307685634440917	0.05215076677328557	0.001059004757054584	0.03545072330257391	0.001562803114637771	0.01747626011842993	0.001095489817022282	0.062290337467415	0.001010871490744494	0.1318017522419214	0.001003771410844855	0.04466199450378451	0.001124234291899574	0.005871791682334006	0.005743697967296348	0.02486367867157439	0.3970632226354274	0.369207921838402	0.001016846982937432	0.0195101466458497	0.116263488245137	0.1340481423024934	0.02228833154585535	0.02942290927367982	0.001025103179073436	0.004326045853418298	0.001040446052336769	0.009766974393813683	0.003300085899954342	0.02238604626943974	0.001057355118554656	0.007248487828086759	0.0518789227560908	0.05174117759425021	0.001004655726538805	0.02876269913182864	0.001116145172050637	0.03246296682614728	0.004181779995577292	0.02048922713085173	0.001011836755812668	0.00257713018480018	0.002201675620410327	0.01973357004981915	0.2030752916703135	0.2147031337548423	0.001095855054006494	0.03780051700993272	0.001009977886818178	0.005579325400500107	0.001021385804404166	0.008503224819239064	0.001003434395888764	0.01414163765297284	0.4409615635518014	0.4575231202276138	0.1222593887194799	0.1115844776297679	0.01868541778153654	0.06477580608655786	0.001003122204211989	0.02564701619284548	0.06196918473140507	0.04405712348210829	0.05035361561175709	0.02942830931843412	0.05853048233699691	0.03945687689580639	0.1005341900845342	0.08494832656102237	0.1033078260956099	0.07435952086299852	0.03699610932174187	0.03129901407268857	0.002680889729099765	0.002901606436513403	0.06698466898403259	0.06966875736083075	0.1503045950399133	0.1212817026820473	0.1230461441259854	0.1033096454490563	0.001279047911230695	0.008666461931294979	0.001167459000374115	0.04549894107405735	0.02771067747173248	0.05998361785664416	0.001089612830280585	0.01573110974796352	0.001053658118734708	0.05856276185838065	0.001011232717724251	0.02231142674249604	0.001008241857702267	0.006743879193862438	0.001004224624598573	0.009466170805815789	0.001005144524233161	0.02464402101621049	0.00101632880389928	0.0217662530798086	0.06164500070018963	0.06922183429435823	0.04449440597653469	0.04601579278113479	0.005210555007380058	0.02647519859559493	0.04219821089736728	0.04110411565128549	0.05830822102270141	0.05428693412396037	0.05697205662365565	0.07976208298254381	0.02379701836707626	0.02828669538874981	0.1491322979587753	0.1210483920216517	0.001027334079114905	0.05405116179984842	0.03479049369826939	0.03318920996247295	0.02095064591477017	0.03287580685880934	0.006295486889024679	0.01697041246486146	0.001543556053260455	0.01947979609770071	0.001869586811167152	0.05041760298138045	0.03099627686150144	0.05207063928052129	0.01343542459287183	0.011366909416086	0.01306387311282373	0.01713594835742274	0.001004981033145004	0.01201667299997723	0.005505193490750566	0.02458959685984631	0.1203467567503161	0.08404711055811755	0.001019616515676928	0.04127485982084422	0.007514554374397511	0.05250012224495544	0.001018015472971442	0.01952593441314267	0.001006909203839497	0.01502801119683653	0.001012799779519668	0.01774838938091494	0.0248235893653889	-0.01467295897702789	-0.01230946041664895	0.02183608033730883	-0.002282141509973423	-0.02171415040355593	-0.004181463325257876	0.01391203628670796	0.001014144901030532	0.001011040706306136	0.001003289126622511	0.00100663269331396	0.001047980453805096	0.1456221379705177	0.152151483393676	0.005480816500322502	0.006698216194313282	0.001051437459410999	0.001054219752332396	0.001064242402577858	0.001012558185875728	0.001004392036353963	0.001001158093361762	0.001003989011529597	0.3765645985854587	0.001016620238643315	0.1491743703991482	0.02920745863984311	0.0010216896456292	0.001039916761130847	0.009583461759356558	0.001154734326412916	0.05587670118665065	0.001003550961588793	0.001168322648848609	0.008459388441948816	0.001009583862546617	0.001781234226306689	0.2078433159597051	0.001191939527389921	0.00100823835129664	0.001018033382778436	0.001003539046491337	0.4771251121582791	0.1013306371396884	0.006683806835021094	0.001002832773811646	0.04640130843427479	0.03715027894464783	0.04404665767810334	0.09695926970276167	0.09683143431860688	0.03706340190881204	0.002940421799303474	0.06136430937867153	0.1619644369869169	0.1343095445818719	0.001332534846930491	0.001222096398933797	0.02227338839027289	0.001076329755415095	0.001049601567549822	0.001007120894376311	0.001003744662093268	0.001004688438905827	0.001005809074167934	0.001019610027447335	0.05519317268355697	0.04150511563674087	0.001028206395406393	0.02412126325469604	0.05594279763729159	0.05971664752896712	0.02335194142096816	0.1437394603311516	0.00102345966068081	0.02991725412624469	0.01833219939097145	0.001054423851327215	0.001282519812186423	0.001079486142064826	0.02487291418157729	0.0161909596327544	0.01368882747359286	0.001001348141675452	0.002444443850436814	0.1301564304594424	0.001019774835945052	0.001031613692094192	0.001021742897780303	0.001008293728260226	0.001015301366362815	0.02406233272086582	-0.01375826999583215	-0.01195561271544735	0.02235686323508393	-0.0009765670653624767	-0.01970627300554012	-0.003047199477708629	0.01043455817589795	-4.329882098802742	-2.387872853760714	0.05866302285205512	0.05790436735944948	0.01384450259693078	-0.004851442499882013	0.06110072053995097	0.3587922674584747	-0.1636227334437893	-0.04538646642877676	-0.3584962604006924	0.003458329459245864	-0.02049138978101966	0.05144005577358406	0.4968503376063353	0.2056211177507168	-0.0150317668794379	-0.3402036772797458	-0.3267919713604072	0.02153810865507173	1.726514501010344	0.433393611145607	0.0325671909883699	0.01904276017378953	0.2830554658587283	-0.008409924921507449	0.1169989282615949	-0.0165498739809999	0.08700751235835857	0.2987958322963696	0.004038488085509306	-0.02933403277856095	0.1193601570531055	0.04610676986239415	-0.01326637545043285	-0.00643065424382832	0.0328045071240241	1.187376100741093	-0.7662659757746695	-0.5813227725561411	0.07838733851634824	-0.6265563409308098	-0.4593454634571062	-0.5364002768902615	-0.1456301335742299	-0.2384613005443613	0.02268564258618028	0.04537720319473252	0.009216807802379956	0.6245525421446834	0.6946097897449305	0.005243748464574885	-0.006771638167386142	-0.3449104020244699	0.002711638322514782	0.04780217602895488	0.2100991468185319	0.06431670285623968	0.0309427120668375	0.1420972024509273	0.05244622585765651	-0.1654919266482604	-0.1880619630522221	-0.3161971726395424	-0.8589731547766	-0.1312421481718609	0.2904459429134661	0.01038314297454375	-0.03800409305052294	0.4205042980665547	-0.1017688944685206	-0.1664639971149962	-0.3207565548269719	-0.01897007674512408	-0.374197044989109	-0.3373414684065388	0.2534417482553437	0.1004365780067768	0.05432191812261361	-0.2943555746298834	0.3174152092457065	0.08920696007973079	-0.3604396015346752	-0.07624297878727158	-0.05805362651058714	-0.0621906166023558	-1.507191091627098e-13	-8.544713283233224e-14
0.26	-0.01246262279674838	-0.03850346128527278	0.0609604490072773	0.5587809045450409	0.9392358581602048	0.008690891707689483	0.3590788791212338	-0.04092715483722071	-0.00134466715718105	0.0667511467291358	0.08157368053006837	-0.1338125244957411	0.002018593022608869	0.05882046384268876	-0.1000406744959024	1.058215528561119	0.1344371240739745	-1.058215528561118	-0.1344371240739815	-0.183062319315138	-0.09615671499825572	0.01198467306624586	-0.2003164221318154	-0.07822952840828519	-0.04214568966913728	0.07027290801409694	0.1210899892463459	0.6504094488955542	0.6389736327466871	0.08563510168503778	0.004481116027984423	0.136772163824163	0.05985430379725053	-0.3431379620532806	0.3136114403440431	-0.5425056365150867	1.25204517376091	0.01223073958879039	0.0211210810748785	2.718731731177252	0.7384885071521103	-0.5236623286750546	-1.716454945221156	-0.09205906916033887	1.077763756050086	-0.04768093622205066	-0.252828832479676	0.5032432586454326	-2.669546452974059	-1.139368704167359	2.669546452974059	1.13936870416736	1.617370165504226	-0.4375615757609601	-0.1110916105133568	-1.613303656240813	0.3991119235603182	0.2271836937196542	2.015207657428466	0.623619480299263	1.487121982468713	-0.1430788931694998	0.03852264109069192	-0.7501537473823154	-1.477303506842538	0.1634404847395323	0.001013800922989338	0.01549693905998159	0.001010614118451023	0.01557309927533995	0.001003760002531792	0.003611957812338134	0.001006955479264523	0.002320584966053148	0.001045121881698738	0.03899128465809962	0.1390310921838869	0.1258375680378253	0.1532440331800356	0.1515461307367354	0.005557249357458121	0.01173034786592407	0.008539976720309725	0.04808793204432388	0.001054050671845259	0.03550220267397802	0.001312194147772181	0.01739705647749694	0.001073261827780252	0.06282520568293347	0.001012031832200417	0.1368072798625015	0.001004213748957352	0.04674154290312182	0.001065088462497161	0.005712475284858682	0.003476750164833338	0.02241896638166364	0.3894320799925158	0.3660323597285252	0.001016629076171113	0.01968611745815173	0.1335565622762596	0.1514310622403323	0.02550226851927972	0.03252454573699771	0.001022881583179463	0.004568576666697133	0.001039906203783203	0.009898859926413811	0.008663843895788882	0.02631373358424101	0.001141656236030151	0.007189756001159936	0.05457535422153658	0.05326665039232834	0.001004008629478946	0.02869379952505961	0.001154776331549579	0.03332578380631288	0.007552094255640569	0.02400369604748308	0.001010347792148628	0.002746877539704558	0.001897186949389724	0.01942213633329232	0.2054011506150791	0.2163780883431032	0.001174642642897429	0.03827202041184914	0.001008983361399153	0.005460833368700706	0.001019392214516882	0.008427460020232919	0.001003507689267055	0.0144777637826927	0.4542628731492692	0.4697228807015595	0.110503167609167	0.1029273633986356	0.0115132319852187	0.0596917829377124	0.001002931308948063	0.02651113029706774	0.05323906946135218	0.03807023979827145	0.0428014557242938	0.02508242425236581	0.05033811605867006	0.03430861048498427	0.09833743416390857	0.08343929395301695	0.09977173017540973	0.07215997334402389	0.03673221817034925	0.0311990710208253	0.002796619356252977	0.003349921638568211	0.06357303071039173	0.06949929882367795	0.1554385814201034	0.1272862560341818	0.1272371629012791	0.1094159609930364	0.001383373499198057	0.00877194985019996	0.001220357077626806	0.04546103685486993	0.02475046188276094	0.05700021643004968	0.001081132210897447	0.01576521764721294	0.001051176776063893	0.05903935592686291	0.001009165745855412	0.02463396314128335	0.001006033410769719	0.007424752380048347	0.00100457535695274	0.009747317846108739	0.001005658910677676	0.02611243433328741	0.001018906700034076	0.02280025941766377	0.05763385650094911	0.06717607821087222	0.04286426729218909	0.04439215103086738	0.00320916925247282	0.02417705470839819	0.03146176834151652	0.03265478954668971	0.05664622745835467	0.05278697558508638	0.0575781438790843	0.08131912275081245	0.02331766038192557	0.02813427976844421	0.1456295509137037	0.1199984849740491	0.001025949322446171	0.05836227267868851	0.03196412964295436	0.03230453122291617	0.01944339971955155	0.03136344390679317	0.003784216258057856	0.01471667689214306	0.001388221744811902	0.01930858195646394	0.001488819712127472	0.04672168990177748	0.02723625947117884	0.04872686379311277	0.01504328836628755	0.01390398345244984	0.01325280820031801	0.01792970473400221	0.001003267387882876	0.01268751717936018	0.00435827584978815	0.0225896921773391	0.1253041468936653	0.08742096347583014	0.001019635181570814	0.04213564693383096	0.004417885750188751	0.0499129009069749	0.001020781438247745	0.01868809184814229	0.001007935112012848	0.01438842683614541	0.001014652590672198	0.01706636626214855	0.02404785539459614	-0.01357089933486058	-0.01205598090034656	0.0223080460541212	-0.0008613388629931883	-0.02000088393304992	-0.003621818353651856	0.007848422354496181	0.001014669956109009	0.001011852876568125	0.001003268780008088	0.001006229135886531	0.001055946275692399	0.1544911596361939	0.1512003299737626	0.004260494695935444	0.001135182273153748	0.001046723613569504	0.001030965811901922	0.001038450562401875	0.001013808825517572	0.001004907111120205	0.001000983808819502	0.001002904116301291	0.3699054093755381	0.001016231086381102	0.1676160637895298	0.02929732243564703	0.001019610671602301	0.001038896949034142	0.0181356237239948	0.001288775468778702	0.05957845401246514	0.001003134867248371	0.001216810192826971	0.01326695483384206	0.001008130736365304	0.001412899289452632	0.2107257256863318	0.001308535996078292	0.001007670158732756	0.001016663573341393	0.001003621279330901	0.490028094519251	0.08671398122558013	0.001021408878939808	0.00100264750184595	0.03878421374924924	0.03062747087909542	0.03684266641537062	0.09385993971909587	0.0930841002047201	0.03593002472783496	0.002909913059177733	0.05740076418783471	0.1648761075694821	0.1329401083641659	0.001613506053615058	0.001317327206551245	0.02056018623893978	0.001068822800169031	0.001047697139969883	0.001006790945396414	0.001003570324861392	0.001005145323615109	0.001006506029969649	0.001023187485214968	0.05040155981755823	0.04037006686678055	0.001026946789921631	0.0143077386997768	0.05343951688910654	0.05733070846995429	0.02232651729814932	0.1372402082280753	0.001025157763198145	0.02759468033281227	0.01725550316455225	0.001031858856087246	0.001175061997471844	0.001073579656069075	0.02125924756726359	0.0173464371100275	0.01330414971702422	0.001001458501660652	0.003583768302719475	0.1347245870693466	0.00101957009369956	0.001026053460454396	0.001025226881008322	0.001009582428924847	0.001017626967425146	0.02326488276066877	-0.01237515436220743	-0.01185268547649364	0.02275560318045206	0.0006170778851713859	-0.01843492292629932	-0.003349482820017798	0.0004917405115839294	-4.078854666771729	-2.147647676687376	0.004258444937475707	0.04622112349273053	-0.0230424478541663	-0.001403433115608397	0.05160908960235509	0.4288148245019155	-0.1703453960115723	-0.07403959403464036	-0.4511022452907901	0.007443804862888688	0.006222001158646935	0.05542134284382185	0.5036091309861899	0.2101339811848509	-0.01982843080876244	-0.143011348437477	-0.312151048411186	0.009800458841097686	1.751758464722835	0.2192903887286331	0.007888229287033144	0.001443088546545411	0.4882471408795798	-0.00252175254447465	0.1889653241066875	0.001022801788362018	0.08594645069854137	0.3881970993427636	0.04413696944200766	-0.03062606547135043	0.2182027108331809	0.04819914020401041	-0.008044985323317603	-0.009600671117414254	0.03421925493485384	1.257589330777268	-0.972308187507595	-0.425231027766116	0.09760108572867582	-0.5705436731346004	-0.4102563627629268	-0.493661893498422	-0.154603913349715	-0.2021113471470209	-0.04674298572637462	0.0443909883064027	-0.04377795964025329	0.5731722194098935	0.5107132552350147	0.01225330608656647	-0.001984854258727746	-0.2485859407317307	0.005106179237782772	0.05014400295347262	0.2634734555280006	0.0718401001337285	0.02344160574731769	0.1564120637867749	0.2064105020830453	-0.2453338693838133	-0.135279253913373	-0.1446597916027502	-0.8417417853954742	-0.1681633785817554	0.01325110893173843	-0.04170263514369192	-0.1573824952819944	0.4411085392041599	-0.0765025854343276	-0.1403313640268354	-0.154250583204557	-0.01529758594630447	-0.3611787990689285	-0.3333911111552285	0.253895317265811	0.06197029679556243	0.09628427195140171	-0.1071500926373092	0.3569837304801111	0.08428598729368607	-0.1809066917618385	-0.09082545871103297	-0.06968593373996136	-0.07355050351974277	-2.505782913878732e-13	-8.969404148567035e-14
0.27	-0.0157163883780823	-0.0355710673903971	0.05538098621437391	0.571278895151174	0.9392306353970911	0.008857355959828334	0.3850392402846267	-0.03374106059030216	-0.006475592259652588	0.04963253765329306	0.0807052302341618	-0.1227579974218075	0.001255314576810718	0.05668278698224885	-0.09477219044716453	1.028642297571517	0.1234542147305039	-1.028642297571512	-0.1234542147305125	-0.1667464405823375	-0.1006880320950124	0.0107698271091942	-0.2159006795294807	-0.07408779520504559	-0.0396398719854944	0.08927131951154833	0.1274268228186987	0.6654809937344343	0.6370534126810108	0.08619959034740227	-0.003274762742576333	0.1227250687897034	0.06184543195937284	-0.306452555328222	0.2724281006616269	-0.5731720094982398	1.247878458602947	-0.01321265873456863	0.01226702100247253	2.469452704085484	0.6972247850660424	-0.5002250700724363	-1.707890563428487	-0.08126993435326944	1.132165220887163	-0.1058472192066535	-0.1745818162174896	0.5500653881153069	-3.242156815458425	-1.05468521880014	3.2421568154584	1.054685218800145	1.645329397029159	-0.4682487539541366	-0.1308425866733328	-1.504061630483974	0.4295079163366684	0.2697163942845352	1.771823849126605	0.647047591450994	1.525072462598007	-0.2412818859467454	0.07555895280897831	-0.800778062925521	-1.332503956016699	0.2341528541431882	0.001014594998680065	0.01590674676996934	0.001011735676320057	0.01613192907847999	0.001003514252365968	0.003624848478710196	0.001006540470407494	0.002272040194578774	0.001053493736600838	0.039526194423023	0.1458395344509855	0.1301141213185812	0.1526420560739452	0.149902403671058	0.004577894219234383	0.01088621889605939	0.00493747116345177	0.04469690832970195	0.001049545491101492	0.03558069324383892	0.001174940419751776	0.0174639622241315	0.001056229902647369	0.06340179312563789	0.001013351149445649	0.1418788741965856	0.001004707561414012	0.04886521799511298	0.001033659600579277	0.005571991151252488	0.002268903324800095	0.02091605940935868	0.3818675798270386	0.3626781298191402	0.001016481230259605	0.01985734751763654	0.1505086648257682	0.1686963422955607	0.02671875726141477	0.03358117797492131	0.001021119809757027	0.004805463074483102	0.001039651141634686	0.01002979347251663	0.01890159158554528	0.03354860288435789	0.005399455933139475	0.009593388549836119	0.05710942007423004	0.05484009258159296	0.001003535116716802	0.02879687402214242	0.00116288544553381	0.03411689295989504	0.01105906276017123	0.02762869237843396	0.001009062153714669	0.002912665868056304	0.001611638817959266	0.01910900954473244	0.2082029543538798	0.2190893437529087	0.002114353470123627	0.03953017789720175	0.001008192406537734	0.005333967762353579	0.001017746577009527	0.008344162709653496	0.001003564159352322	0.01483574759853776	0.4676009549447754	0.4827072100241548	0.09924419579119353	0.09316582269063049	0.006452172430608048	0.05655689780137379	0.001002787224641038	0.02746372711933226	0.04485902990581751	0.03247180804045448	0.03568500290210182	0.02111754762242013	0.04242797577094396	0.02942700369800026	0.09576425741949418	0.08196727898381989	0.09636259471055234	0.07043897863520172	0.03542096314346173	0.03030435369277657	0.002659821319190019	0.003696431654639498	0.06020601774790781	0.0692300554154823	0.1584460215944369	0.1328682364895852	0.1284532284531975	0.1138310564135518	0.00274691343636306	0.01000249784829668	0.001820450334781445	0.04589328573426374	0.02310745058944993	0.05505553395510966	0.001078168764418254	0.01577746658675512	0.001050411345060383	0.05944222202399671	0.001008142152494096	0.02727772729205745	0.001004891456134998	0.00817102732747757	0.001004852411497229	0.01000129294515484	0.00100640641704806	0.02755015737108386	0.001021966691482129	0.02382538936794656	0.05333444385321767	0.06464509473907204	0.04201863160058873	0.04351740823129514	0.002142253164512904	0.02276633420505886	0.02195637818739532	0.02505400898878029	0.05430849593516008	0.05090446575336945	0.05750908389807732	0.08139057140595586	0.02309952901172898	0.02791860624683759	0.1436248226656844	0.1198987185143692	0.001025590881375587	0.06282180406652452	0.03015481379315037	0.03216794416069031	0.01838127944040736	0.03027944798550755	0.002439489692268909	0.01362753308224017	0.001271252784533842	0.01916254018291968	0.001290084141956339	0.04306796727470652	0.02383864775308732	0.04573509600197005	0.01622598168329462	0.01633018983729626	0.01309866702299047	0.01840400219287497	0.001002447290872973	0.013337964171766	0.005640506664433937	0.02253673736830708	0.1282000838014603	0.09087095199694376	0.001019882905766584	0.04287941735226482	0.002763222778597569	0.04858934463395976	0.001023814593249171	0.01770000829700482	0.001009036200889798	0.01363220152899041	0.001016652245211401	0.01625827112921738	0.02343886137578637	-0.01220760131157553	-0.0114252432243504	0.02275702333090897	-0.000220502546411853	-0.0184166834631685	-0.004085966203860696	0.004093138648604742	0.001016057200213101	0.001013791289206202	0.001003249812232053	0.001006006569926315	0.001067505287751579	0.1577929669313234	0.1521386139703464	0.002936294567671101	0.001078541096823449	0.001043276224337473	0.00103281887169648	0.001038543776972862	0.001015498647505565	0.001005487430469344	0.001000914657351896	0.001002516470069134	0.3620173064260727	0.001016408820956392	0.1840598926289574	0.02707380813793977	0.001019011753937627	0.001039799170306027	0.04020899066881014	0.01713611979435379	0.06084026356636379	0.001002964057921288	0.00113284472373741	0.016133393895011	0.001007380212656526	0.001229648220014235	0.2150487693462174	0.004606307890516676	0.001007114677991812	0.001015501148551286	0.001003624320217585	0.5044074831011016	0.08038679359643475	0.001021222034382335	0.001002628630678422	0.03108568066074843	0.02437891282650457	0.02944387778576486	0.09075959150306022	0.09036333656212774	0.03213635295222987	0.002183548810032698	0.05469734543507481	0.1616901868264634	0.127913223104683	0.006336988936584613	0.003401470410749289	0.02184476358408311	0.00108038139527799	0.001051237022256154	0.001007318842421584	0.001003815327778216	0.001005136857079818	0.001007758242227189	0.001026812951024721	0.04592723224464437	0.04155352984461173	0.001022707667309692	0.008424702349692099	0.04965916223292712	0.05750204481268603	0.02330356604064921	0.1434168203380178	0.00102526865290816	0.02846885483801394	0.01715979769557627	0.001025637094299125	0.001127642962837637	0.001090884758460381	0.01890432025715739	0.01767072301982925	0.01261434739534185	0.001001708339224056	0.009883039192008536	0.1305288277461881	0.00102062352334086	0.001021854960614057	0.001028447319173437	0.00101068947302505	0.001019669414848341	0.02296905024907064	-0.01071026084778497	-0.01045255174663953	0.02320713672806209	-0.0002497305750971337	-0.01681789142278265	-0.005139300761144086	0.003218973452329124	-3.85376224942963	-1.893872561095219	0.05953105580938125	0.0611591335599717	0.01351099469707553	-0.006821504219981723	0.05330226811824374	0.4133825430039793	-0.157803041686589	-0.09332541869440124	-0.2471918158619831	0.008611196419500472	0.008787902928546648	0.06005463556705339	0.5110158829744021	0.2149192299126245	-0.01076891556486216	-0.1405694478888491	-0.3511568006929054	0.02071679555632153	1.700764790127844	0.006527610728352314	0.03183850859623252	0.0189335457171982	0.9366417192461621	0.4479931049419305	0.12732137256915	0.01940981137519601	0.07307333408765945	0.3402238156117557	0.002829035836068427	-0.03084601922038569	0.3238655407274799	0.1913881261616814	-0.0153719061355369	-0.007825335620336561	0.03755154783937937	1.339364721637222	-0.9596348050655008	-0.2041267053698466	0.09634570527116471	-0.5490601525061141	-0.382625748686122	-0.4823386982542339	-0.1416468464107157	-0.1440961118805051	-0.1328401994084933	0.02488815589513366	-0.01344657732018708	0.5438825864886688	0.3784533403174929	0.2163736069934445	0.08188891540922771	-0.1385936532688813	-0.001546244414849615	0.03233439311089159	0.2708976145537003	0.07705201990768704	0.02567340491463626	0.1357570490395051	0.04894311986136578	-0.2642593775426751	-0.04165761710820008	-0.1269604886866444	-0.6881654197475522	-0.2087507453126931	0.003769080481829329	-0.00102290679894146	0.1502041549850133	0.4492566922080636	0.04668533245012066	-0.08098523720473107	-0.06977654113330597	-0.01368371424745767	-0.3661041161801568	-0.2701233068559784	0.2306138694562143	0.03388239999908713	0.04542355245323099	0.0933401020603673	0.3309661514969787	0.06508288179990042	-0.08979548685122531	-0.1059347760407787	-0.08106607366018759	-0.08713755577674061	-2.566242399230173e-13	-5.690578978444571e-14
0.28	-0.01856842192587455	-0.03306368403077539	0.04950130706886945	0.5837449839403697	0.9389728576543256	0.008938137160013097	0.4083901772544218	-0.02701277027975582	-0.01130321612399038	0.03258086159074752	0.07995550295686772	-0.1111887488348024	-0.0001158006877089613	0.05533132198632217	-0.08904712999335779	0.9934312508416804	0.1133939786125555	-0.9934312508416779	-0.1133939786125542	-0.1501652550550767	-0.1055126282846162	0.00938852121725481	-0.2304079308852904	-0.06963390609633753	-0.03683663075788216	0.1054563691379738	0.134096948220824	0.680868607693339	0.6341416597081762	0.08716995796976762	-0.01152956635420211	0.1101143155844835	0.0645247150092732	-0.2627915553473331	0.2286093332966693	-0.6025489070352058	1.245664810373404	-0.03828025634747673	0.003984470684056439	2.196846892439506	0.646927719839282	-0.4630020810735668	-1.703068342561867	-0.06831446544720271	1.180708058664538	-0.1692483000460909	-0.09558645955952785	0.5945585396641375	-3.797109601020856	-0.9548340590633457	3.797109601020856	0.9548340590633463	1.670431524396352	-0.4962173943303799	-0.1443835974908731	-1.397902447869624	0.4615431046542475	0.2866684025137077	1.452535283224416	0.690277846250384	1.55033580647384	-0.341385474600818	0.1196984330907996	-0.8499387155934516	-1.190035140994415	0.3010714622946062	0.001015685800171798	0.01632411935069951	0.001013265857973382	0.01670856787473582	0.001003381950519216	0.003639985977399771	0.001006221730740904	0.002213835220830669	0.00106345966285487	0.04001591811502339	0.1511985158634795	0.1338429531250112	0.1526484729754489	0.1484020094117519	0.003425113994216023	0.00989305511594942	0.003075083976153997	0.04274230936315772	0.001045569389219248	0.03568156434857999	0.001107222186570784	0.01760538963126975	0.001047763534799931	0.06402946819168813	0.001014855805345111	0.1470337204648971	0.0010052446485557	0.05104629135534663	0.001017916027886764	0.005447086579917769	0.001661307452145769	0.01994758938653206	0.3741638798850982	0.3591599863701611	0.001016496252565503	0.02002587821901143	0.1669131875929576	0.1854357029188855	0.02629196251576549	0.03294492898879322	0.001019939732826112	0.00505233596486817	0.001039974972333975	0.01016132934137301	0.0345743311270377	0.04460486797117058	0.01530447937523662	0.01544451495308473	0.05905846307096228	0.05584504302015387	0.001003213031770382	0.02907835002754784	0.00112494613351875	0.03480320956944444	0.01422989068116315	0.03087660533533832	0.001008044201719657	0.003079625046188125	0.001377062136155361	0.01882828143131242	0.2115603454942611	0.2228517425496324	0.004226376549289191	0.0418588983209351	0.001007519246023301	0.005192519842203498	0.001016342656369024	0.00825562241533224	0.001003593901351131	0.01523227553160267	0.4811804070451446	0.4965119388921831	0.08991360946038623	0.08414197027788564	0.00385663568514656	0.05556163471302415	0.00100270577850184	0.02850659293322173	0.03667636206019078	0.02709068726658451	0.02888996821717149	0.0174317735695101	0.03464910141951898	0.02466825183278298	0.09295602953013726	0.08056940170635282	0.09323074193055185	0.06923788076111535	0.03293795760913145	0.02852947264243017	0.002228846727291167	0.003847227576342451	0.05712044079542796	0.06916285017089749	0.1590129605902019	0.1381770820602956	0.1271202875195241	0.1171079780283616	0.005775794323999865	0.01274976825815088	0.003159838737533071	0.04696790086830772	0.02286510455145491	0.05426348138442354	0.001082468899663218	0.01575649569722216	0.001051799456962004	0.0597241473218574	0.001007894687396546	0.03016428023070686	0.001004443326649309	0.008958535389317148	0.001004986633763575	0.01022718576182163	0.001007406401009895	0.02892006541941737	0.001025309535644702	0.0247856744522078	0.04892424172335047	0.06182295960868243	0.04211357269027794	0.04351923246652242	0.00160397270114458	0.0218483213425951	0.01404470294387106	0.01869645928039646	0.05130363314539065	0.04860371752779904	0.05754874139149656	0.08144911352815143	0.02345465872736682	0.02812200488004503	0.1448824717810386	0.1232580671065044	0.001025467214558946	0.06731658560091958	0.02961227969836919	0.03318824106122718	0.01778525089726143	0.02965339082283389	0.001759638638123212	0.01319717882217048	0.001189035527715728	0.01903944877332739	0.001199300817539528	0.03946883978152094	0.0209215968817454	0.04322118046007815	0.0169893270638473	0.01850161903682146	0.01268250518553874	0.01862721683457571	0.001002162431417796	0.01382835674691064	0.009395799161969844	0.02439211364317362	0.1281939894264227	0.09399933006080335	0.001020533672884838	0.04344960027796958	0.001927084218450565	0.047997172689703	0.001026941415114217	0.0165865258368434	0.001010140266479058	0.01277696644359368	0.0010186732985802	0.01534223449241149	0.02303864169511766	-0.01064323962753226	-0.01028157484578218	0.02320770478824478	-0.0005847627477304063	-0.01681059563753025	-0.005433894114681329	0.004659532707137119	0.001017444444314875	0.001015729701843024	0.001003230844455923	0.001005784003965704	0.001079064299809323	0.1610947742264529	0.1530768979669302	0.00161209443941448	0.00102189992048705	0.001039828835105433	0.001034671931491013	0.001038636991543638	0.001017188469493136	0.001006067749817903	0.001000845505889835	0.001002128823839969	0.3541292034766075	0.001016586555531493	0.200503721468387	0.0248502938402335	0.00101841283627414	0.001040701391577551	0.06228235761362214	0.03298346411991884	0.06210207312026246	0.001002793248596468	0.001048879254647652	0.01899983295617873	0.001006629688955842	0.001046397150584952	0.2193718130061031	0.007904079784955486	0.001006559197249779	0.001014338723760588	0.001003627361103657	0.5187868716829521	0.07405960596728973	0.001021035189822243	0.001002609759514233	0.02338714757224795	0.01813035477391258	0.02204508915615902	0.08765924328702487	0.08764257291953585	0.02834268117662739	0.001457184560886396	0.05199392668231594	0.158504266083445	0.1228863378452004	0.01106047181954971	0.005485613614945693	0.02312934092922621	0.001091939990386516	0.001054776904541806	0.001007846739445432	0.001004060330685634	0.001005128390542941	0.001009010454485507	0.001030438416823869	0.041452904671732	0.04273699282244214	0.001018468544694112	0.002541665999609155	0.04587880757674788	0.05767338115541711	0.02428061478314808	0.1495934324479609	0.001025379542628454	0.02934302934321311	0.01706409222660427	0.001019415332515149	0.001080223928205699	0.001108189860852476	0.01654939294705481	0.01799500892962704	0.01192454507365839	0.001001958176773075	0.01618231008129749	0.126333068423031	0.00102167695298172	0.001017656460776593	0.00103166775733799	0.001011796517123209	0.001021711862270576	0.02267321773747241	-0.009045367333362574	-0.009052418016785437	0.02365867027567219	-0.001116539035365449	-0.01520085991926554	-0.006929118702270306	0.005946206393073403	-3.647232867869368	-1.663776637834004	0.005771419039736912	0.04978292208486036	-0.0225930814157189	-0.003335473571273048	0.04257187500098918	0.3192705296362278	-0.1416788347373931	-0.1038465561766165	-0.1638172956126288	0.0119199118396991	0.02112633325875759	0.06563886751427928	0.5202595178351722	0.2216136348321039	-0.0167125184142596	-0.03612395854861786	-0.3449337563193874	0.009260587191218713	1.646574578326546	-0.119285856105645	0.009885525779167608	0.001563553072398255	1.252526298211792	0.686977018345842	0.07526697396380608	0.0367031034578347	0.06498794189017314	0.3127804245670657	0.04437113915895396	-0.02414632824120743	0.4284313882147283	0.262311727875204	-0.01096144808388836	-0.01064926787137508	0.04192807838077241	1.42166923986477	-0.8247705284565555	0.002693381838775354	0.1156548840329065	-0.5270814763472512	-0.3544358473484484	-0.4690909091449045	-0.1397763750062319	-0.0981319802035662	-0.2227757301546983	0.00524816944585351	-0.00337032691135353	0.5185452424687571	0.283078494092493	0.3155977883213671	0.1264883966513916	-0.01805995988069753	-0.001537786575622035	0.02595584310129709	0.3120312130831797	0.08008672301558147	0.01782514930825578	0.1428490658952004	0.1934415288307339	-0.3035642011015369	0.0400341530430643	-0.04611826339231583	-0.5930956155021533	-0.2518110573534834	0.01066980234227567	0.04211179581902536	0.5344405150780699	0.4481585686450108	0.1548742071281819	-0.04874361234184554	-0.02249267325243156	-0.01070751200518038	-0.3502597722861251	-0.2378206613306598	0.2029398802217773	0.01175373338098723	0.06427338850014606	0.2745161241476307	0.2926616390245014	0.04956848874839359	-0.0346298260134741	-0.1159052405154361	-0.08948788938476634	-0.09513880429432854	-1.566204460259652e-13	1.774829536106731e-14
0.29	-0.02099597893506325	-0.03102163997141306	0.04334104413739756	0.5961983348883199	0.9384619284423482	0.008940534384858465	0.4289758530713431	-0.02084907271683124	-0.01570485061572335	0.01561283883978628	0.07936470521632552	-0.09913983998078911	-0.002096321896458251	0.0547788542765597	-0.08290420586797766	0.9528114990571923	0.1044168718027712	-0.9528114990571858	-0.1044168718027559	-0.1333521109458246	-0.110601336889081	0.007908048029583427	-0.2440530124939276	-0.06489423079371315	-0.0339795804639635	0.1180946336513915	0.1413188602536799	0.6964509140284931	0.6307151873065606	0.08849438661719608	-0.02027520635257235	0.09880343671002673	0.06784205796884535	-0.2245712101305652	0.1809220314774778	-0.6301091561260913	1.245303085916407	-0.06400227882679341	-0.003279816049678452	1.920658898384829	0.5856841253019591	-0.4173517440183419	-1.687402183863873	-0.0514979539343088	1.227716918714159	-0.2243481796587722	-0.01706784755111735	0.6345335477373092	-4.322973091480267	-0.8368423881846183	4.32297309148028	0.8368423881846281	1.691751942184299	-0.5203766546667876	-0.151142962029149	-1.332106090486443	0.4850217993452318	0.2851472908670402	1.078273789343267	0.7581598074742875	1.562907199432735	-0.3420101031816897	0.1413626506451034	-0.8937368254784228	-1.070219319604215	0.3608312439424323	0.001016649126760281	0.01673065534037887	0.001014723843310946	0.01728499068332732	0.001003277489962405	0.0036499610243946	0.001005956356262069	0.002154997859047388	0.001108739288577753	0.04047817167394787	0.1553558075127752	0.1364563400255575	0.1527759693313147	0.1469189643265835	0.002462354655285878	0.009058703228758961	0.002071180678504324	0.04139193553585775	0.001041885257328919	0.03580499149761108	0.00107185833626463	0.01780767398900641	0.001042811151238588	0.06471272237067205	0.0010166214737373	0.1523088152096579	0.001005950552726163	0.05330529863188348	0.001009549025360043	0.005334948085359729	0.001338574195480951	0.0192915094803048	0.3680719636643675	0.357021090309836	0.001016484922019711	0.02018530208626449	0.1832505905121878	0.2019072532108177	0.02373725220106618	0.03039967057166481	0.001019062758143214	0.005299642867755481	0.001040218441511712	0.01028576423707271	0.05119881805988111	0.0570305297925706	0.0264555746612825	0.0223288243892875	0.06016666165103795	0.05614057764097448	0.001002981495436773	0.02955559856490734	0.001726119763826332	0.03600829158443015	0.01681422150245566	0.03351381858307514	0.001007201026455405	0.00326142991361628	0.001214553230089222	0.01860379651875262	0.2157348748523535	0.22767993000291	0.007333456527682635	0.04506844342091695	0.001006940975824367	0.005049560028846289	0.001015116200169184	0.008162306579303663	0.001003625689864178	0.01568191807627469	0.4957938200231571	0.5112609207445917	0.08123089997753347	0.07605938675404231	0.002472813911113314	0.05574082340451508	0.001002658875399597	0.02965059922403879	0.02883489600694984	0.0219892253203928	0.02251164730744523	0.01405269250812866	0.0272119738773857	0.02013503231680803	0.08997664552199804	0.07920792503539147	0.0903287663706219	0.06842337078277076	0.02993339873287511	0.02634456687486883	0.001813010313183221	0.003943246154426468	0.05404682834342535	0.06902257131543084	0.1590839410613863	0.1435053474897173	0.1261485336289152	0.1201436196720738	0.01020648913315989	0.01680159584760646	0.006311699508691968	0.04954003370275253	0.02357619164395676	0.05441944000361438	0.001091523707442389	0.01571737230271092	0.001055392853966068	0.05988250144759316	0.00100813567673533	0.0332886644925252	0.001004354599611545	0.009779815803713059	0.001005049576695053	0.01042403497673804	0.001008848256039265	0.03019696924720151	0.003760581738712961	0.02870403071478686	0.04445670750992677	0.05872591923784207	0.0427397919674319	0.04407654976344207	0.001317144246958729	0.02121267887924532	0.008324759587608718	0.01400695139364102	0.04794213580678931	0.04607091910898466	0.0587201318273082	0.08203991298025172	0.02375340153641035	0.02840801412732923	0.1509734135082597	0.1310348824847147	0.001025532010938452	0.07171728633108004	0.02989117759060191	0.03516477198086385	0.01769929261570185	0.0295157143082418	0.001396877790535097	0.01307227214112617	0.001135138873562164	0.01893619896776001	0.001154881835504081	0.03597488276772606	0.01832629415325385	0.04101726395131712	0.01783411846333424	0.02072611853786532	0.01225116606775742	0.01883696573085985	0.001002136456593986	0.01419133966798985	0.01472026897355491	0.02756356178159929	0.1272573468162345	0.09715784023005491	0.001021621483750211	0.0438372225633987	0.001481591433355601	0.04777137936301263	0.001029817416767979	0.01538318654474153	0.001011160443077807	0.01184829865753261	0.001020515217275089	0.01434642024179459	0.02319432514096439	-0.008787215889532117	-0.009132356988325761	0.02360466408580397	0.0001900254709965534	-0.01527880436809824	-0.00651030023716005	0.005371013248544	0.001017827029299902	0.00101667396027398	0.001003116268718129	0.001005592344239194	0.001220865757430877	0.1625219586044084	0.1528861434533668	0.001318400227323377	0.001018398287979886	0.00103654622782195	0.0010353584450057	0.001036826951387255	0.001019534066701932	0.001007207571995963	0.001000837766450284	0.001001995770350952	0.3562628211412388	0.001016377162130705	0.2180147423167914	0.01743840864091636	0.001017927721899117	0.001040277633613776	0.07856920343432312	0.04390902256742661	0.06108932768230162	0.001002695946167896	0.003456056110401239	0.02019123624595438	0.001006064510506547	0.001044263552844788	0.2261905884056792	0.01292961184038712	0.001006153017036963	0.001013417662228701	0.00100368534725849	0.538626222354065	0.06561385034181078	0.001020022837220389	0.001002610322444598	0.01661949569058952	0.01284637753684083	0.01572069505436175	0.08438525261397391	0.0852477831656504	0.02486010356585587	0.001312088095132268	0.04871248949677422	0.1598031840936297	0.1262949267314745	0.01822434111272545	0.01315679395474452	0.02543745823706929	0.001108572934159959	0.001062818880837224	0.001008843132717087	0.00100443311434866	0.001005103819083927	0.001011481130348172	0.01135621401246604	0.03698812222196565	0.04413109390094434	0.001017811648745543	0.001798788833306526	0.0420878182114254	0.06234533086917692	0.02392683044417316	0.169862761974864	0.001025785509415346	0.03095256147496812	0.01806371906952032	0.001017741805677464	0.001077994036141227	0.001108994496061046	0.01450049757056537	0.01942106128646959	0.01166378583024784	0.001002237393808329	0.02414064326632517	0.1254586795497174	0.001023664569389083	0.0010158924446772	0.001033777694029221	0.00101258226387945	0.001023041619996502	0.02376689450960496	-0.006724670996467438	-0.008047090308101705	0.02395841843146842	0.002010065294813117	-0.01380936865773254	-0.007251651587550387	0.005622339274327899	-3.464201627224111	-1.475731090128163	0.05809845352303802	0.06171345650618914	0.01294128462036686	-0.00720790041284301	0.04739359002563181	0.203727358989933	-0.1588144759788161	-0.06611547223165599	-0.1130140703170202	0.01297846460285301	0.02018692870053311	0.07085359382020039	0.5348047967332215	0.2303829176455999	-0.008116039211580692	-0.07595900081985031	-0.09349568973051069	0.01914863825926508	1.649409700661927	-0.3746326112427746	0.03248557150961693	0.01785603304162865	1.232676165303718	0.6866720749440062	-0.01314180294573634	0.05803899246376323	0.1668008854825443	0.2212731972932759	0.005339235482698823	-0.01986882298419269	0.5379270891879071	0.3702773991224102	-0.01608959758458767	-0.008705557486523007	0.04811344051250761	1.527510564310732	-0.7992901447436701	0.03909080975278607	0.1161788998056476	-0.4937505491448717	-0.3218423068044429	-0.4382042351730828	-0.1362014201940534	-0.06740536473527232	-0.2211721746088905	0.01313216048104075	-0.02476816843178634	0.5456447323603817	0.3336113589689957	0.4806605192930472	0.3700052358054062	0.04922463510162599	-0.005329594586166979	0.007987444293589682	0.3181132699288907	0.08494177325858446	0.01989169122746195	0.1172236750889966	0.5880772865356987	-0.3185058014822735	0.07283449647581813	-0.06861380315063419	-0.3587495198398559	-0.2578971102469371	0.1131223469758634	0.0141604041736718	1.016371695986588	0.4307110376922759	0.2416355001050162	0.01663205329870391	-0.003749268111046312	-0.009599099447969741	-0.3458065805733229	-0.2052666314106539	0.2399414103433269	0.02824337193349917	0.01806673590952271	0.3613471321659243	0.3350884473572943	0.02930969709416793	-0.01150871589802831	-0.1239389949373176	-0.09576265244847398	-0.1031284084471271	-8.179429456542117e-14	5.878528033629677e-14
0.3	-0.02309687340145034	-0.02942279234254709	0.03688701440923239	0.6086569997932184	0.9376908782208371	0.008877045031608235	0.4468107677707041	-0.01530164112319441	-0.01965078953953105	-0.001104501611348694	0.07889248645323037	-0.08666154632877143	-0.004552609040814355	0.05494674973230296	-0.07634631379210251	0.9070491422999788	0.09673202914309555	-0.9070491422999778	-0.09673202914309151	-0.1163391233167751	-0.1158972079400383	0.006377023536959301	-0.2570698970275538	-0.0599608732397105	-0.03112557224855162	0.1270849683225724	0.1493412493132489	0.7120623864595186	0.6273394356953965	0.08992071806768881	-0.02929525369148519	0.08874835547824995	0.07171002217457416	-0.1974590467756825	0.1399700472037182	-0.6613022663738133	1.246727601763089	-0.09030445836453142	-0.009192844935067824	1.646694668906733	0.5236745259392728	-0.37186296751112	-1.652931882588111	-0.04459866997058327	1.266585018266293	-0.2644014872500234	0.04848617355865585	0.6775521297687164	-4.825630595565957	-0.696381229041953	4.825630595565957	0.6963812290419537	1.710400228355925	-0.5376498836287863	-0.1544938584813874	-1.272263032867319	0.5002795549302443	0.2860599868124625	0.7229493147783057	0.8503732515906847	1.556169025648354	-0.3312413165102289	0.1400789937035631	-0.9048201836997858	-0.9388756124585458	0.4111957115255844	0.00101732194160589	0.01713734191327868	0.00101592483724483	0.01786707334203447	0.001003167969176325	0.003665875545674375	0.001005727857475117	0.002094159180017725	0.001202284689668867	0.04091408498023631	0.1584191607569825	0.1379239104751572	0.1527776714315855	0.1451480340185259	0.001831843925895816	0.008508912650823035	0.001565102823407233	0.04034689594817948	0.001038401948737812	0.03594539257337215	0.001054524393798317	0.01802625601352475	0.001039430572678362	0.06544337257886544	0.001018677238785412	0.1577307237119258	0.001006873523229689	0.05565785165164952	0.001005363605401948	0.005236748620787976	0.001176952468714839	0.01881106980763316	0.3646401666229496	0.3570770678959378	0.001016374512408202	0.02033934002392095	0.1997371938432649	0.2184573813439964	0.01882873525726254	0.02575494108528011	0.001018381805264459	0.005560241729014654	0.0010401281522069	0.01040910214144668	0.06722060409580143	0.0692597932619592	0.03728023772691352	0.02911370057296485	0.0603179672621552	0.05564257189830042	0.001002817109958022	0.03022497764584252	0.003227114973056299	0.03795467576658913	0.01871165065832393	0.03543428872781221	0.001006496917168997	0.003453397776652719	0.001132197725026462	0.01844854161939884	0.2208631986382007	0.2336247040683353	0.011365573867488	0.04907804844334938	0.001006448792913175	0.004901546230572284	0.001014042512256228	0.008067678102506538	0.001003670583818219	0.01619680454105714	0.511912602994459	0.5270498188522436	0.07253673443249999	0.06800528801438246	0.001775757719104289	0.05646237997409265	0.001002635717247074	0.03089082144260421	0.02139741911149589	0.01720488355859344	0.01658841743431017	0.01098568859600193	0.02020946288724097	0.01589114230687512	0.08685701004885804	0.07777172408229042	0.08763291291000347	0.06783706648097776	0.02668522650420662	0.0239666941254321	0.00153211571871098	0.004093403072281484	0.0508626989047443	0.0686658323172893	0.1596363222838327	0.1490607144863989	0.126965260552995	0.1239714356941174	0.01593438405489934	0.02208083443746289	0.01166790315465418	0.0540093468956348	0.02505079732946659	0.05524743311411495	0.001104368626328696	0.01566904976032613	0.001061211398060542	0.05992934545270996	0.001008754554883644	0.03663189824200901	0.001004496744029915	0.01067281912241461	0.001005068740578098	0.01059195953777958	0.001010804770749722	0.03135837842970223	0.01022914371616104	0.0365041714396887	0.03995633536929266	0.05539960501068777	0.0437209296370216	0.04500402619872909	0.00117325625953937	0.02072397380256271	0.005008852170554805	0.01124259772362432	0.04436338803698225	0.0433828056460951	0.06146500315896585	0.08382420564563756	0.02373921629943337	0.02838661997425256	0.1625873948074523	0.1434944837346751	0.00102576747172022	0.07590539556191876	0.03080011467842386	0.0380450215295563	0.01813920698969144	0.0298945067658811	0.001214405315656247	0.01309698135663179	0.001107077428603626	0.01885433378910036	0.001133076292983707	0.03260720916804694	0.01598384524157365	0.03906976801176768	0.01895885574058165	0.02326007505105456	0.01190303205445256	0.0191530307945951	0.001002263155119744	0.01438456226900112	0.02126596503510207	0.03165052885910058	0.1263449790888394	0.1006220600585395	0.001023159405621276	0.0440628687949877	0.001257554740622332	0.04774740084020716	0.001032310197283061	0.01412421839744528	0.001012063345427239	0.01087137370223988	0.001022100928577795	0.0132975790711018	0.02397533747100182	-0.006621410418935158	-0.008079065896717854	0.02393681595552104	0.002532691097357884	-0.01384054643726594	-0.00708412420150631	0.005392262016516414	0.001018209614283135	0.001017618218704464	0.001003001692979586	0.001005400684512116	0.001362667215051349	0.1639491429823641	0.1526953889398033	0.001024706015234696	0.001014896655468704	0.001033263620538376	0.001036044958519618	0.001035016911230387	0.001021879663910172	0.001008347394173067	0.001000830027015768	0.001001862716863667	0.3583964388058647	0.001016167768729836	0.2355257631651986	0.010026523441598	0.001017442607524801	0.001039853875649749	0.09485604925502501	0.05483458101493478	0.0600765822443409	0.00100259864374068	0.005863232966154457	0.02138263953572965	0.001005499332066064	0.001042129955112422	0.2330093638052553	0.01795514389581922	0.001005746836823132	0.001012496600696204	0.001003743333411695	0.5584655730251779	0.05716809471633134	0.001019010484615024	0.001002610885376839	0.009851843808930711	0.007562400299767587	0.009396300952563684	0.08111126194092219	0.08285299341176525	0.02137752595508643	0.001166991629377178	0.04543105231123461	0.1611021021038143	0.1297035156177482	0.02538821040589583	0.02082797429454043	0.02774557554491243	0.001125205877933272	0.001070860857132672	0.001009839525990653	0.001004805898005554	0.001005079247625453	0.001013951806209825	0.02168198960808774	0.03252333977220101	0.0455251949794459	0.001017154752795737	0.001055911667005369	0.03829682884610295	0.0670172805829379	0.02357304610519871	0.1901320915017657	0.001026191476214315	0.03256209360672411	0.01906334591243901	0.001016068278842922	0.001075764144078015	0.001109799131270596	0.01245160219407934	0.02084711364330704	0.01140302658683659	0.001002516610834024	0.03209897645135362	0.1245842906764032	0.001025652185796053	0.001014128428580963	0.00103588763072033	0.001013368010635688	0.001024371377722463	0.02486057128173761	-0.004403974659572262	-0.007041762599418009	0.02425816658726447	0.005136669624991548	-0.01241787739619968	-0.007574184472830397	0.005298472155582931	-3.306938697127644	-1.337866222868822	0.005801535641438761	0.05091489207902089	-0.02140518658341614	-0.003735737021280784	0.03730382445958048	0.09010723944608713	-0.1992558793153955	-0.04693429442953025	-0.1027504476140036	0.0153146971865547	0.02438586661526759	0.07511807335805946	0.5496222693406594	0.2403227834762204	-0.01392471247852452	-0.0009959118424745538	0.09404097298309225	0.008183401244321322	1.662290146554317	-0.5391800699800411	0.01254391742608536	0.001344154783201959	1.213246627806197	0.6670903678316322	-0.08344109873750281	0.07512921217671109	0.2132483753228974	0.1694318040029786	0.04640373804979631	-0.01030032339581548	0.6517487106419183	0.4223237123594878	-0.0119722450672783	-0.01091179603019788	0.05497686240567067	1.629652490914324	-0.8190735716209373	0.111166957470772	0.1348980695594232	-0.463657439471035	-0.2920204174853403	-0.4112250079352303	-0.1547212314361811	-0.05249084489776793	-0.2613691265066421	0.01607583741246056	-0.04666235544263824	0.5639655559174497	0.4415133697570221	0.5610799882957467	0.5059244683230848	0.116346938381746	-0.003377616148230867	0.00365381898046015	0.3558011105903344	0.09443130387862561	0.01204021856953213	0.1197501368347836	0.9697984212646419	-0.3494189723672461	0.1140659807156176	-0.01673078601480892	-0.2080647721700673	-0.2828740661698579	0.249368444999829	-0.01936888425121394	1.470997689426262	0.4056402688984551	0.3356179329507522	0.05455018206024225	0.007430506035799644	-0.006430585471291266	-0.325003089461247	-0.1865365475196233	0.2648312826769108	0.03301696689185179	0.03032132448789417	0.4576199119680164	0.3538035708625957	0.01717327798039022	0.005733134757540588	-0.1270310115547171	-0.09913932322740779	-0.1057441883100259	-4.05383330202207e-14	5.499946508448238e-14
0.31	-0.02499324101142902	-0.02818738831467985	0.03008944150890091	0.6211389425841412	0.9366551383780344	0.008762622883598897	0.4619224465599606	-0.01037140159173752	-0.02316115449441465	-0.01736575915162621	0.07842768670601935	-0.07386199409310673	-0.007319422258318402	0.05568928239141293	-0.06932585550205583	0.8563199763173207	0.09056813855118685	-0.8563199763173175	-0.09056813855119371	-0.09914836092319824	-0.1213278813595542	0.004830440946244441	-0.2694476257760324	-0.05491114894400544	-0.02822439304556776	0.1328902957848532	0.1583773825523855	0.7274960832306772	0.623954232389975	0.0912518620877439	-0.03825535013177424	0.07997829524593086	0.07602832189883853	-0.1824911430211976	0.1063496569213871	-0.6966934744185924	1.249995170697881	-0.1167640810056017	-0.01355044216478426	1.376067880253879	0.4608447269271208	-0.3270009637882238	-1.599030641963569	-0.04746891171101863	1.288059248001665	-0.2874424022296248	0.09981808616406994	0.7249082380335367	-5.316735279470147	-0.5364136709913924	5.316735279470162	0.5364136709914028	1.728218751502226	-0.5475784510918332	-0.1536409669888796	-1.201337197320099	0.5087469717195073	0.294955702877454	0.4510462701648852	0.956800327543826	1.527523909891283	-0.3494942322543994	0.1347439127921574	-0.882200913474803	-0.8159023639423212	0.4506672387373401	0.001017398000874844	0.0175337130468719	0.001016257783355819	0.01844411766101732	0.001003041279102566	0.003682424335089509	0.001005522217269232	0.002036586359710697	0.001554284112454374	0.04148625250486431	0.1604433497259158	0.1383136156882422	0.1523322749890051	0.1428861625479669	0.001435963125100895	0.008157116817178374	0.001295095531384303	0.03940619585943217	0.00103516730850801	0.03610095392882161	0.001044885660066757	0.01825577095671115	0.001036772058960283	0.06621103064925972	0.001021387156063545	0.1632994475970258	0.001008076329385995	0.05810891178923495	0.001003152616963216	0.005150551666762368	0.001091182014565139	0.01845608852878214	0.36506475042435	0.359944354825976	0.001016091853768542	0.02048401956132365	0.2149984862151705	0.2340364232397996	0.0134770173223427	0.02073251562330723	0.001017827874011965	0.005820611995487848	0.001039556642773064	0.01052767497464374	0.08246296905014878	0.08130658694921887	0.04774156488480065	0.03574025622865613	0.05938107483809538	0.0543606029601781	0.001002703251835161	0.03106744855223081	0.005902833898381665	0.04079032211077237	0.01977709092590202	0.03652337370151286	0.001005908637758493	0.003656403914561377	0.001086845691977906	0.01832455971818556	0.226823161510259	0.2406874886919519	0.01574767813456982	0.05334224697877211	0.001006021379250815	0.004757749845852264	0.001013086347189743	0.007972036790807919	0.00100378177423598	0.01678334538209771	0.5294140909002366	0.543781801663342	0.06331346182598402	0.05959192151105883	0.001405328775987074	0.05751252755078295	0.001002629482783468	0.03222241883969319	0.01484808194637588	0.0129785273039569	0.0114373157780063	0.008347547840188908	0.01401490454764955	0.01212105774937746	0.0831434127246725	0.0758942150771898	0.08439926054144682	0.06704304280691621	0.02342348843517906	0.02154865166541959	0.00134825786687186	0.004299038903084924	0.04710836414334556	0.06759446037368311	0.1618360896935193	0.1547521209613459	0.1302841560351219	0.1289489560448127	0.02276685455044766	0.02840113835526206	0.01881106516198081	0.06002723346159943	0.02669997418196153	0.05645709132060117	0.001117624612069588	0.01562581726922707	0.001066790108472201	0.0599072498518735	0.001009352557760329	0.0403029911316652	0.001004616644324934	0.01175169381602752	0.001005169360825035	0.01072903206616306	0.001013921633447231	0.03239314872329395	0.02100985928560711	0.0485423504443015	0.03536275017476104	0.05178876930286024	0.04437364436643753	0.04583786083481459	0.001096598210762525	0.02032908626198487	0.00308459500857679	0.009602765121752286	0.04057099383019728	0.04051276807904725	0.06318109616068134	0.08567693689644994	0.02298726082667679	0.02787379086345881	0.1753111714291584	0.1578342114006326	0.001026610806984195	0.07977026420436466	0.03093164565268553	0.04057315772206927	0.01886916307787443	0.0305785827119811	0.001117274808367073	0.01316551817609901	0.001093384675667916	0.0187863147741979	0.001118578028779731	0.02940848062053956	0.01366633484506785	0.03715655892880463	0.01997940310404081	0.02579884046878099	0.01155802969437423	0.01949878114567439	0.001002411233856649	0.0145074567715939	0.02761331531490207	0.03604452780862191	0.127197951126074	0.1043038955938823	0.001024748080721877	0.04417313713471492	0.001138325706383836	0.04780736838629827	0.001035493846800008	0.01284209333055396	0.001013249674822821	0.009869290670504486	0.001024150567295766	0.01222223392486763	0.02591856412517366	-0.004286250280342566	-0.007121527203564222	0.02445347375031168	0.006042402996951475	-0.01228060235411697	-0.007400259552707035	0.005427683451317779	0.001016857436445274	0.001015746416021587	0.001002831378451337	0.001005229969629233	0.002393696248369208	0.1633810570496769	0.1507080204478483	0.001021482286186442	0.001012566234893503	0.001030562897183698	0.001033844702506857	0.00103314892498584	0.001026177011660012	0.001010157824653879	0.001000870002831007	0.001001888509445678	0.3727176523252466	0.001015484559507281	0.246224647926211	0.005534790177223714	0.001017089583410831	0.001038207033851223	0.1088821360990418	0.06485100872499595	0.0565918816804459	0.001002573017887309	0.0111488979770568	0.02059705738402325	0.001005124743028282	0.001037514242409291	0.2411798958279508	0.02269042443178429	0.001005432519055066	0.001011748289933852	0.001004027915009268	0.5807012109267194	0.04652452697726248	0.001018885865968365	0.001002633240079324	0.005689286980177972	0.004337810620516182	0.005306329249389201	0.07558875919965476	0.07760682107285971	0.01833222414891198	0.001147810396950221	0.04004944407366007	0.1690343043280757	0.1400378060347435	0.03457405465558706	0.03156595768777938	0.02927290505367144	0.001136687510959727	0.001074066001229398	0.001010089434970437	0.001004686870643826	0.001005438914718066	0.001019884351268044	0.04232735339033501	0.02775480884803345	0.04484117441109726	0.001016464616151759	0.001060105132133411	0.03410538221087587	0.06391314588571685	0.02092194256197437	0.2007420867036377	0.001028585935674086	0.02981910316004231	0.02019911566208348	0.001016180371232198	0.001081977435159446	0.00109813925721316	0.01001301197926914	0.02133789559189885	0.01099986034271663	0.001002606560498091	0.03705052115744911	0.1318423752074175	0.001027035491633743	0.00101417212073832	0.001041277735122881	0.001015428781246699	0.001027901756512725	0.0287081850540944	-0.001856910638366368	-0.006227800193727604	0.02512637727554025	0.01027670159411327	-0.01061083823730123	-0.007577254967808877	0.005566473922706414	-3.187975414030601	-1.245191508969471	0.05642465197734458	0.06104942944605892	0.01320514713230735	-0.006864342385013237	0.07231740151633746	-0.008800036054831794	-0.2527892765033174	-0.02520656976566074	-0.08881773170034779	0.01592599218230607	0.02201237257072951	0.07813503395402938	0.5635948661632372	0.249823722919503	-0.005790818703205375	-0.0511032752764539	0.4902941600322922	0.01740142207840924	1.4571545095121	-0.4733839129785587	0.03249472312443132	0.01699152377426869	1.196375503242875	0.6583687893486733	-0.1708324319099262	0.09208825271558789	0.3428710160127727	0.05597948033255377	0.006597579637325335	-0.01307075660599368	0.7596891285315873	0.4299181675173603	-0.01567328969601226	-0.008922285389581508	0.06221325970078797	1.722713946382154	-0.8646314994955978	0.1048538415247724	0.1335187228551569	-0.3844284672663449	-0.2376598308096854	-0.3454224182552001	-0.2194731270476113	-0.1075090673512205	-0.2300810960307978	0.02449435386762079	-0.1658832553040371	0.5831834705873894	0.5592006411106375	0.6927533484283649	0.6871068691945943	0.1241401362387018	-0.005261488627054435	-0.006927349004862952	0.380625751495953	0.1223959543189148	0.01376931146271491	0.09133226593594583	1.422381956157045	-0.3744429091696095	0.05670696798814989	-0.04936831860170667	-0.1218536632125427	-0.2929630478723065	0.1159266583441599	-0.08315974844118794	1.393736609557442	0.3661017914431504	0.1784960565264722	0.08093824384679801	0.007179274774349344	-0.006727248667894442	-0.3135603485090123	-0.1954096646714961	0.2436448707529011	0.03516841697223612	0.001097910910579367	0.4195115641315887	0.390279320342497	0.00490325012074436	0.007449492179972048	-0.1292455812899505	-0.1013726954151043	-0.1090176449382072	-4.087185137643808e-14	4.69753662247029e-14
0.32	-0.02676022961828359	-0.02731102123255037	0.02298352170658607	0.63366358749323	0.935357185184979	0.008608859037635551	0.4743406612017834	-0.00611531965376708	-0.02612662762197004	-0.03307933478085853	0.07796095557479692	-0.06100568498578326	-0.01027108200584181	0.05693906601376666	-0.06188077483555574	0.8007837831404626	0.08600342009030525	-0.8007837831404627	-0.08600342009030067	-0.08176541826386528	-0.126830649978227	0.00332783805063772	-0.2810577305837537	-0.04980430045491782	-0.02521086120909167	0.1363644955756821	0.1684761944901057	0.7425519362835118	0.6202756532967428	0.09278747837323933	-0.04683930814307707	0.07241498960065938	0.08068742705752222	-0.1715832461551046	0.06816265805376839	-0.7229716467691112	1.255268025396342	-0.1427471283974846	-0.01706118452587357	1.108001839402045	0.3888430071997723	-0.2628846020642028	-1.54339550038297	-0.04498494678456774	1.277936392599905	-0.3013707933397863	0.1499363662237148	0.7624766050651157	-5.787036034405951	-0.3765468028367108	5.787036034405952	0.3765468028367115	1.748836281507267	-0.5520689234600745	-0.145697919459719	-1.118738244715679	0.5117043936074303	0.3085305135110709	0.256723780490959	1.06290899130324	1.480600281983831	-0.3899164740720248	0.1809734467913801	-0.8295924979021905	-0.6975246950490435	0.4793567984088825	0.001016759599429082	0.01792487417042791	0.00101548782422101	0.01901917108523528	0.001002892765672502	0.003699782541391194	0.001005334048398483	0.001975162025414283	0.002245072629773939	0.04226418743145297	0.1614484136381123	0.1378152329695534	0.1512764172578995	0.1400988312543245	0.001236096765127705	0.00796914730482279	0.001158802862041238	0.03850197808374209	0.001032199725866347	0.03626648078260623	0.001038967594227733	0.0184764084759364	0.001034508970596902	0.06700050312264191	0.001024891144012957	0.1689920682049183	0.001009583095049923	0.06065301568758875	0.001002067672054537	0.005071409438562437	0.001048312372923435	0.01816694567509319	0.3700186846941668	0.3671005060369045	0.001015608823185741	0.02062034678205724	0.2283563427710865	0.2476731970721701	0.008494142505849307	0.01612568501425187	0.001017374443660026	0.006069427936353581	0.001038447231808561	0.01064135485505678	0.09683779668878567	0.09319257119874698	0.05781890568946536	0.04228403688078259	0.05729140472380267	0.05226832839962148	0.001002633532183658	0.03204120837244651	0.009851949187949956	0.04459189853681252	0.0199470342547976	0.0367057641267116	0.001005427255949954	0.00383335116928117	0.001061865533667703	0.01821563251412284	0.2335511086292656	0.2487961049279848	0.02026517886459101	0.05766445524947486	0.001005650541494758	0.004610355280267266	0.001012234158158389	0.007875116013066636	0.001003979703961628	0.01743870881307512	0.5482301576957076	0.5616234952813937	0.05330840812690914	0.05069202261545688	0.001219783613858814	0.05867928247796427	0.001002637550045257	0.03360314215938755	0.009389575349933815	0.009460021097069227	0.007185989069196474	0.006191450037329091	0.008782296067255408	0.008930083648000697	0.07861940342931729	0.07340841039206342	0.08027350324202728	0.06566298158518948	0.02024658313475892	0.01920823759430729	0.001246670822348214	0.00457215065214271	0.04257744692016868	0.06538274277068445	0.1662638593094434	0.1609017385284912	0.1364271927388573	0.13525964733092	0.03063515163130758	0.03573135246844519	0.02758244122838623	0.06754056476596156	0.02828629562627217	0.05770134450535243	0.00112999284325522	0.01556396785668957	0.001071181529173094	0.0598137102754776	0.001009776427109283	0.04428857895471103	0.00100461702069887	0.01314178459830956	0.001005399569567734	0.01083524625450237	0.001018446994779492	0.03326759062939753	0.0362541387157052	0.06464270209283331	0.0306494339658269	0.04787685202780904	0.04440773846498099	0.04621828598823328	0.001057927104958267	0.0199941755010049	0.002115343894158516	0.008766486159038415	0.03656717289597196	0.03748695267598073	0.06273162296417337	0.08603771587613816	0.02132092018601961	0.02672416879474356	0.1870448044108988	0.1713049912416805	0.001028230058278818	0.08320279802869027	0.02970112347234413	0.04178467767966551	0.01979417861514079	0.03148673637610406	0.001068764443679128	0.01325861519021522	0.001089647932386039	0.01872870820410574	0.001105498970122996	0.02635964762844672	0.0112794375729464	0.03517548680600394	0.0207426090429257	0.02814743386410914	0.01118427506093924	0.01983710540720265	0.001002530233281239	0.01454332718481964	0.03322908152952641	0.0400073938656542	0.1306576289784893	0.1085819621481745	0.001026234018876805	0.04416139100051376	0.001078724984693609	0.04792017303811379	0.001039781186516301	0.01154227518231957	0.001014873433758442	0.00884201154807392	0.001026940909470799	0.0111233700923063	0.02913138219146881	-0.00180982088667451	-0.006259706035386101	0.02520450014075921	0.01063899494289739	-0.01055592822046808	-0.007507684999759513	0.005618158441000103	0.00101550525860586	0.001013874613338811	0.001002661063922851	0.001005059254745782	0.00342472528168591	0.1628129711169898	0.1487206519558935	0.001018258557144164	0.001010235814314005	0.001027862173828919	0.001031644446493106	0.00103128093874076	0.001030474359409383	0.001011968255134655	0.001000909978651476	0.001001914302028626	0.3870388658446323	0.001014801350284765	0.2569235326872183	0.001043056912847647	0.001016736559297316	0.001036560192052395	0.1229082229430582	0.07486743643505639	0.05310718111655108	0.001002547392036687	0.01643456298795875	0.01981147523231654	0.0010047501539992	0.001032898529709934	0.2493504278506468	0.02742570496774971	0.001005118201286079	0.001010999979170941	0.001004312496605749	0.6029368488282613	0.03588095923819341	0.001018761247318241	0.00100265559478337	0.001526730151424563	0.001113220941264104	0.001216357546214053	0.07006625645838786	0.07236064873395499	0.01528692234273987	0.001128629164523038	0.03466783583608745	0.1769665065523374	0.1503720964517391	0.04375989890527181	0.0423039410810162	0.03080023456243045	0.001148169143986391	0.001077271145326566	0.001010339343949657	0.001004567843287727	0.001005798581811251	0.001025816896323635	0.06297271717257023	0.02298627792386751	0.04415715384274761	0.00101577447951044	0.001064298597262385	0.02991393557564927	0.06080901118849503	0.01827083901875006	0.2113520819055113	0.001030980395145114	0.02707611271336072	0.02133488541172937	0.001016292463623897	0.001088190726240299	0.001086479383156432	0.007574421764461207	0.02182867754048592	0.01059669409859683	0.001002696510165201	0.04200206586354514	0.1391004597384325	0.001028418797471466	0.001014215812899569	0.001046667839524806	0.001017489551856524	0.001031432135302165	0.03255579882645124	0.0006901533828395392	-0.005413837788037185	0.02599458796381607	0.01541673356323514	-0.008803799078402707	-0.007580325462787367	0.005834475689829555	-3.112638537424806	-1.118285254627137	0.004759533593676267	0.05051671309616701	-0.02124330323076355	-0.004506039819740142	0.07845730483940569	-0.08751034691014668	-0.3043478439321035	-0.0141690303051438	-0.09545398491639821	0.01730779685449257	0.02261038182518047	0.07948095395879096	0.5744016139042567	0.2589315356273267	-0.01251376737652392	0.01217177318567042	0.9518138291834408	0.00651293788275005	1.273836533846632	-0.4560610994164935	0.01023305227762266	0.0003655642028096666	1.181084740254428	0.6505353671072307	-0.245502223227208	0.1013869949432458	0.4064343916929432	-0.01190710566202084	0.04119196118956062	-0.007289381762808073	0.8609150331221518	0.4339256594086509	-0.01269188124032794	-0.01116768924339525	0.06874138039678271	1.85159465230566	-0.9163800500750316	0.1344884275922335	0.1447232540549983	-0.322087429921422	-0.1956118268767338	-0.2954029167065615	-0.2763803674420378	-0.169698354435797	-0.2458434487054099	0.02957102107646388	-0.2747314873215783	0.6556077743561721	0.7081475568392356	0.7630620272798266	0.805013415994458	0.1232659340349482	-0.007101000434105618	-0.01063497613027347	0.418700097235513	0.1566745216139981	0.005868550596629427	0.0876844593286451	1.78223295004594	-0.4096352858176647	0.02338408418296785	-0.004735430043629624	-0.04735404435572757	-0.3140296333753422	-0.0490220092261506	-0.1467274758361743	1.297208124443862	0.319173305373456	0.07229468597647377	0.09936572561761785	0.01234254494186417	-0.004348095355695135	-0.2950239783821073	-0.2001091555236286	0.2267968782315179	0.03153174900283909	0.01291650661534368	0.3713933334731486	0.4730497746506633	-0.007229616805520188	0.016300555895355	-0.1305696278235059	-0.1041785413621481	-0.1104479255761157	-1.068729695770001e-13	3.225924061550486e-14
0.33	-0.02841691589609889	-0.02684515572305944	0.01569162152425809	0.6462516677970058	0.9338036676696518	0.008422202364711159	0.4840928492590927	-0.002616057674761695	-0.02830342822312433	-0.04828081377308638	0.07755476742694994	-0.04843905788047899	-0.0133391016227765	0.05868948686754455	-0.0541440451313427	0.7407091896827207	0.08295527652472297	-0.7407091896827179	-0.08295527652471385	-0.06415706111210757	-0.1323505064805125	0.001939540235572371	-0.29178992348063	-0.04469608227114093	-0.02205176026946497	0.1381775119931574	0.1793633917229658	0.7570680296930848	0.6161149052848529	0.09520564616267847	-0.0547728798657846	0.0659222414640756	0.0857968254125604	-0.1620707573679599	0.02451164926766387	-0.7322641369275301	1.262746447947977	-0.1678660129882134	-0.02026808781565449	0.8464412387976481	0.3110214527073798	-0.1666828068014468	-1.495826254598271	-0.03541086636238853	1.228822833436218	-0.3085591134671529	0.1997164131977128	0.7810595199132295	-6.220780540777957	-0.2358409218449412	6.220780540777958	0.2358409218449529	1.771870558869449	-0.550879752615124	-0.1315173558735188	-1.028152255744743	0.5091103399053006	0.322293658104199	0.1017617668489357	1.106324370550662	1.42288233441832	-0.4419735413897718	0.3009847113530408	-0.7517085227422888	-0.6008012691061577	0.5509054233931567	0.001015715600230865	0.0183036756609063	0.001014206553769491	0.0195889861143406	0.001002728123099833	0.003711675969938207	0.001005147860346626	0.001914219751294703	0.003344195825853501	0.04330184226863808	0.1609899669130898	0.1367422587239075	0.1491510725999957	0.1369759022008283	0.001128680866540691	0.007856081694639193	0.001085622393859102	0.03758906538042919	0.001029555995230332	0.03645543308004041	0.001035007102940956	0.01868839774809988	0.001032646828499812	0.06778841626627777	0.001028628335159365	0.1746816049789771	0.01417748202518368	0.07109588842801816	0.001001507362655919	0.004993256221779563	0.001025644880737134	0.01793550398803331	0.3800379240431869	0.3790324153338029	0.001015008753384405	0.0207455313047177	0.2404264209138865	0.2599639054344174	0.004879536531283969	0.01273348385453939	0.001017039044757838	0.00628853293270808	0.001036982033787146	0.01074651575312953	0.1085835259481556	0.1043042211546519	0.06605114787910989	0.04838898620932865	0.05418272570295352	0.04966280490804032	0.001002607328891015	0.03307829029385873	0.01494645840417978	0.04918889843109803	0.01897526546724185	0.03577901163754085	0.001005048198399789	0.003976401138545784	0.001046030105954528	0.01811195526822173	0.2407591415369356	0.2577780737950537	0.02483833391360986	0.06198378236190579	0.001005299286110795	0.004466566224186942	0.001011427347561832	0.007776700942773693	0.001004275886226348	0.01811906168030988	0.5682447931341765	0.5808856094617798	0.0432931552549329	0.04187006292805672	0.001121712318734963	0.05989696816109177	0.001002664306325814	0.0349870009155935	0.005522011639528476	0.006926535624115395	0.004225851620967925	0.004678998623630736	0.005094040976566836	0.006646215456579693	0.0737465588105333	0.07057230041358713	0.07572910689883793	0.06383389690821047	0.01738198406898676	0.01709146019320529	0.00117802204581851	0.004880888703206708	0.03732940025231742	0.06197803463968862	0.1724873366665153	0.1680482518195583	0.1432017720148247	0.1426816503853569	0.04017090413263284	0.04461806552840804	0.03675558073253517	0.07559236720854426	0.0296836493954157	0.05886473419878152	0.001134780858891294	0.01545944672231469	0.001073405809659559	0.05963861687225805	0.001009906854874113	0.04899413221734605	0.001004494578705072	0.01482256197157371	0.001005716967637527	0.01091087618364025	0.001030494023177168	0.03396754101381453	0.05190948715542103	0.08053584250805289	0.02599204036916139	0.04383546231562676	0.04386670261157533	0.04617306877143638	0.001055802471352458	0.01974885885865561	0.001606684651248609	0.00835818024614542	0.03264668524839964	0.03450136472442012	0.06156042130527573	0.08561579988755026	0.02055839885563747	0.02588786010690136	0.1962751939019493	0.183450158544209	0.0010300882197298	0.08612653484759827	0.02781500331259834	0.04231102835824283	0.02079762058308305	0.03251003499537224	0.001043336082762162	0.01337255080523751	0.001083860596846037	0.01867045908848263	0.001098141249558412	0.02345529397801563	0.008912410320582029	0.03322120476785525	0.02000784347735167	0.02909742904710341	0.01038963051817248	0.01974167136691226	0.00100260840164175	0.01453630141936806	0.03761526462839938	0.04325579085976829	0.1352173073715249	0.1134576933830275	0.001027090890713848	0.04399291907650385	0.001047434095445062	0.04809099442201872	0.001045011667011728	0.01022825147333445	0.001016940387723852	0.007789649152904529	0.001030322755644333	0.01000300250472899	0.03218579746101367	0.0007875496641283027	-0.005420788641621059	0.02617951490577282	0.01448725059467907	-0.008878665908299619	-0.007885214085074126	0.00576458881065101	0.001013887762908919	0.001012025750337065	0.001002468553896846	0.00100486512545477	0.005402376004240825	0.158021005531667	0.1433253868043779	0.001015597949840729	0.001008747621161524	0.001025909514740833	0.001030242434026317	0.001030224579065952	0.001034246875253839	0.05134969866603482	0.001000936351335143	0.001002168877160272	0.4137962696652965	0.001014031341943301	0.2665777955341563	0.001026947426914892	0.001016650579007373	0.00103452367953794	0.1268670659391455	0.07779090750114595	0.04792600572275885	0.001002607699363571	0.02389616483215685	0.01626673726618534	0.001004572126271198	0.001026712067543747	0.2576155848702522	0.03213161727040618	0.001004777670033136	0.001010238862157077	0.00100481393076064	0.6271843110781928	0.02700923918255317	0.001020281786594061	0.001002723080202427	0.001286050489667271	0.001067950387821595	0.001125176482504248	0.06498722812312689	0.067451579685174	0.01328869426675799	0.001087822402144059	0.02805814903081207	0.1874017935866007	0.1562560756882409	0.05778494201528268	0.05168665474563502	0.03169686889273274	0.001132655805075418	0.001074409687677027	0.001009791513067068	0.001004197357138222	0.001006257698111448	0.001057597648487571	0.07727055833518194	0.01868709791720942	0.04241147490621462	0.00108558640040135	0.001085079983434541	0.02649972237506203	0.05945003962270641	0.02092746126586019	0.2120593461896758	0.001032903567025016	0.0244443049278556	0.02240836961816055	0.001017354882104556	0.001069074844107984	0.001093867622992049	0.005342790510834674	0.01694180037685587	0.008630808678023162	0.001002684029354784	0.04336620649133536	0.144647203822572	0.001027613710158617	0.001015410222200459	0.001053660562206123	0.001020446920390206	0.001035881869557165	0.03494421163820835	0.003462837239962112	-0.004587431930723145	0.02730247122435197	0.01759191987161564	-0.007261297060048401	-0.008506654068218062	0.005855109676959087	-3.098125226076458	-0.9421017406076072	0.05422982474954495	0.06004839743409918	0.01240879333360648	-0.006841348996112316	0.1237712163486182	-0.1271344590930752	-0.3224041809052195	-0.008992496204787821	-0.0889107218783193	0.02077215151422379	0.02005021335906455	0.07785944770036426	0.5604711061609549	1.683023839623033	-0.005375958003063482	-0.04027015973924829	1.440770954238792	0.01528388628213127	1.1824220630051	-0.2398295608022498	0.02701501884165522	0.01540584208092082	1.032465347850161	0.5647795791271414	-0.2803547981000224	0.1047367133470088	0.5061981015886288	-0.1638979531788231	-0.0003068285325341571	-0.01169737369549086	0.9296379426385565	0.4301677258321659	-0.01509469368983045	-0.009117543953219294	0.06754439395321847	1.998318059770374	-0.8481771989850434	0.11336267966167	0.1337939878266971	-0.1897266319137315	-0.1104933427808195	-0.1674341150824896	-0.2941047992250588	-0.1986144709102237	-0.1867351206203131	0.0322801887404599	-0.4042191068100867	0.781175793919848	0.7717504877358848	0.9958413958887518	0.8086285377002352	0.1091965985118564	-0.01305396753743717	-0.02331365469772513	0.5172359253095656	0.1807161162488618	0.007818690934420084	0.05653206101572379	1.440982720532048	-0.4013998946043961	-0.0311989414425033	-0.03215744148556188	-0.03072902554194632	-0.287350613478324	-0.04039361770669889	-0.01911260672035795	1.124185762115465	0.2666714574601325	0.03376715932977779	0.1054287336988628	0.01199009399008469	-0.006525681294812532	-0.2850994561730721	-0.1913777725013431	-0.029951063710011	-0.04629939520920903	-0.01029145725936184	0.2744544853839987	0.5094884877745804	-0.02585953465452811	0.01999103650155429	-0.1318737022480881	-0.1061402134258343	-0.1131417887788934	-8.943310300391065e-14	1.976070854971592e-14
0.34	-0.03004797972516222	-0.0268307641381473	0.008401124023684871	0.6589264847044976	0.9320016721587074	0.008203538525472216	0.4913495953123198	0.0001053506819267797	-0.02934442953084879	-0.06297437900378686	0.077269574576617	-0.03656055221725398	-0.01636878394445299	0.06092476645122603	-0.04633578075455135	0.6765102146521698	0.08123142142219494	-0.6765102146521705	-0.0812314214221862	-0.04634729888596489	-0.1378277925428961	0.0007063766867652689	-0.3016298141203184	-0.03963867172144372	-0.01878490837316339	0.1383173761896221	0.190438560206551	0.7710148616616369	0.6114413742073112	0.09877366460544486	-0.06176521211969267	0.06040343748176367	0.09187318654127459	-0.1664587563937235	-0.0221321268588169	-0.7226911104151501	1.272615346139489	-0.1924427276012569	-0.02346261778878882	0.6089134385699823	0.233272282699801	-0.03572474339103766	-1.441812748070183	-0.02078588729418153	1.140312104188598	-0.2937033343756936	0.2469081122218112	0.7767835395858669	-6.611912348967741	-0.1116891102259914	6.611912348967741	0.1116891102259923	1.78911729638439	-0.5435548354796721	-0.1146710662080514	-0.9402777932780079	0.5015428667924569	0.3300807048462198	-0.07790666370915195	1.100503241441153	1.366747993779867	-0.4924730872020175	0.4109435774564223	-0.6413446041393643	-0.502735864194903	0.6727493531436455	0.001014384711979183	0.01867405186999786	0.001012641345698634	0.0201521811278178	0.001002549539627782	0.003723694495687447	0.001004957699611746	0.001855156365648959	0.004877637550402557	0.0446335628333482	0.1588328580724003	0.1352715446502225	0.145718568884253	0.1336074233534587	0.001073638008749498	0.007778329289881144	0.001048291945157821	0.03668812032449334	0.00102725794488176	0.03668771359053533	0.00103232639303007	0.01888266755818243	0.00103118775236836	0.06855284753532506	0.001032383169932894	0.1801407976332737	0.04458529245793371	0.09138110902332026	0.001001240542962918	0.004918708637393822	0.001014442903501604	0.01772534149743735	0.3953870355459432	0.3960399836026179	0.001014323672412185	0.02086122290007776	0.2514968259193483	0.271283976820237	0.003031250330241683	0.01098008523256536	0.001016828414606481	0.006478269749889668	0.001035231047916188	0.01084425622982877	0.1169017639239461	0.1136662800942291	0.07182249243594303	0.05346613007387078	0.0501112829395695	0.04656618597738019	0.001002624402815761	0.03411008911948889	0.02113762285246443	0.05458051085706758	0.01675437756021795	0.03361871384335075	0.001004769705490017	0.004072717372563065	0.001035020791514541	0.01801665893668962	0.2482973748353301	0.2672720478277191	0.02943713037133186	0.06627236902113748	0.00100495339524241	0.004327886132189882	0.001010643393687843	0.007680720751198623	0.00100467474591913	0.01879390071025019	0.5893939402183671	0.6015396539967455	0.03364040338616778	0.03372517240416673	0.001073435404592226	0.06103281548407385	0.001002711437381786	0.03631393172844964	0.003429654771516836	0.005563149113934248	0.00270109360975326	0.00390928544354704	0.003169815408846353	0.00546013347633303	0.06874525949130314	0.06746105098812659	0.07099161690038397	0.06164077436794543	0.01492364131885186	0.01528907339989834	0.001123288437720472	0.005219826419133759	0.03139143454825995	0.05733818127579122	0.1802838264256378	0.1766748726081724	0.1495645716631205	0.1506046057594016	0.05161713573142154	0.05527939660904224	0.04588125219913006	0.08377876482350714	0.0308404041789614	0.05988096835280868	0.001129415559950793	0.01531787368401785	0.001073086272701432	0.05936883817783158	0.00100969798589798	0.05452980486097677	0.001004248052118591	0.016780810187465	0.001006105260201259	0.01096284518761761	0.001052411824606182	0.03448276071893908	0.06655477886410609	0.09435410825434255	0.02146733967149876	0.03979370937592655	0.0427671187789694	0.0456188788814174	0.001089659174013797	0.01959443581054464	0.001362160370704194	0.008223467901636666	0.02893889855489751	0.03165468727556073	0.06030252052314534	0.0851291949377018	0.02144177733958901	0.02637034976056529	0.2022221213183972	0.1936359150050507	0.001031978894623298	0.08855817515956681	0.02556671336312305	0.04247585505815232	0.02183293516783429	0.03359800575887646	0.001031157751392382	0.01352932738832563	0.001071406498935672	0.01861371551924099	0.001098158776025508	0.02067260441556025	0.006601619342497282	0.03133532094769123	0.01726183159551663	0.02768534814869591	0.009017353075244367	0.01899750074022821	0.001002641222436925	0.01441810208856035	0.04055979097383704	0.04541985197402595	0.1401475336131028	0.1189195722127954	0.001027116400008335	0.04365630497425289	0.001032391120945498	0.04836254008035357	0.001051123582192279	0.008912029371881444	0.001019452752460111	0.006722281764536253	0.001034238762724585	0.008870210379948748	0.03479621109203327	0.003501795752477639	-0.004590212272156723	0.02737644200113476	0.01722012668419307	-0.007291243792007191	-0.008628609517132834	0.005827154925287708	0.001012270267210435	0.001010176887335234	0.001002276043870285	0.001004670996163226	0.007380026726794857	0.1532290399463441	0.1379301216528622	0.00101293734253831	0.0010072594280062	0.001023956855652656	0.001028840421558884	0.001029168219390812	0.001038019391097775	0.1016874290769331	0.00100096272402245	0.001002423452293921	0.4405536734859596	0.001013261333602039	0.2762320583810934	0.00101083794097954	0.001016564598717718	0.001032487167023227	0.1308259089352332	0.08071437856723601	0.04274483032896641	0.001002668006693605	0.03135776667635479	0.01272199930005398	0.001004394098548143	0.001020525605379763	0.2658807418898576	0.03683752957306285	0.001004437138779262	0.001009477745142684	0.001005315364914195	0.6514317733281242	0.01813751912691284	0.001021802325867484	0.001002790565622767	0.001045370827908874	0.001022679834376605	0.001033995418792749	0.05990819978786448	0.06254251063639236	0.01129046619077976	0.001047015639765531	0.02144846222553848	0.1978370806208642	0.1621400549247433	0.07180998512528464	0.06106936841025234	0.03259350322303511	0.001117142466164718	0.001071548230027941	0.001009243682185496	0.001003826871001174	0.00100671681441166	0.001089378400638146	0.09156839949778749	0.01438791791055271	0.04066579596968014	0.001155398321303843	0.001105861369606833	0.02308550917447469	0.05809106805691749	0.0235840835129705	0.2127666104738398	0.001034826738914555	0.02181249714235077	0.02348185382459204	0.001018417300587341	0.00104995896197477	0.001101255862827937	0.003111159257208728	0.01205492321322182	0.006664923257450876	0.001002671548558897	0.04473034711912562	0.150193947906712	0.00102680862284614	0.001016604631505912	0.001060653284886693	0.001023404288922198	0.001040331603811067	0.03733262444996545	0.006235521097084651	-0.003761026073409155	0.02861035448488776	0.01976710617999613	-0.005718795041693819	-0.009432982673648624	0.005875743664088598	-3.152157225772265	-0.7397085450730214	0.003074477278900662	0.0491927099413807	-0.02121828381478928	-0.004130262125458118	0.1372704503340735	-0.1670583125197653	-0.3534578027070272	-0.007106389358642731	-0.09306045534492496	0.02597343946741656	0.01906648941265768	0.07478457904485397	0.5283327899588656	2.227401106599165	-0.01179264096201687	0.01642761247407579	1.966945623582677	0.004614352394752451	1.079709138548765	-0.1283005918809323	0.004359416416368391	-0.001118520094827377	0.8311665369838903	0.4449742742960335	-0.3437213110458516	0.1003303757826201	0.5653568980289656	-0.258616166629697	0.03184521392528265	-0.005613196684798487	0.9633160662378693	0.4277775687612725	-0.0116700884237257	-0.01068071350408964	0.06763861294305251	2.129980723221862	-0.7809662173713892	0.1181207555954261	0.1333376653569036	-0.0880676373645591	-0.04706418013203869	-0.07584567446350796	-0.3314082568388998	-0.242505927098321	-0.1829653271334214	0.03561095406021455	-0.521760533905409	0.9516292738647593	0.8083380207600602	1.117985631337427	0.8319324504666822	0.09383482615462524	-0.0145113812172973	-0.02957203437255289	0.5847239734042435	0.2121686901368143	0.001136365600335933	0.05073832346713485	1.367258016276478	-0.4097079313294844	-0.078410450457603	0.01344328885287862	0.007364669302494609	-0.286247532837438	-0.06195980147837769	0.1170321924636445	0.9053259561042886	0.2207540040609306	-1.010974928071138e-05	0.1123001544161502	0.02091073853054352	-0.004046984924315604	-0.270691160791673	-0.1864295119654586	-0.2456183380102176	-0.09821556825661072	-0.009318206455498001	0.1545261575041741	0.5902792936319347	-0.04085805245471672	0.03644541077136941	-0.1310093063157371	-0.1071795399959755	-0.1129328330158404	8.507214667252037e-14	1.143647021269699e-14
0.35	-0.03183229960143387	-0.02726894280539992	0.001300171582233413	0.6717128506751538	0.929955015426749	0.007952297205985432	0.4964018779257757	0.002087686768417609	-0.02890613900793041	-0.07704751783218801	0.07712301597087368	-0.0257781810805519	-0.01909059593396048	0.06358932505450658	-0.03869044957770564	0.6086175513861559	0.08072785947479311	-0.6086175513861505	-0.08072785947479753	-0.02841536225205065	-0.1431947242290633	-0.0003532507615665939	-0.310634908476725	-0.03468626677893392	-0.01547328640222622	0.136408886842902	0.201593814130001	0.7844280744679413	0.6063006656202571	0.1030709510011161	-0.06737225861675888	0.05583133275671406	0.09926332793131193	-0.1938722492811738	-0.06091619083599368	-0.6986293845439856	1.285119162112158	-0.2167810476765509	-0.02645987092037278	0.4066984885657121	0.1662324284883856	0.1240209005114453	-1.368702027980435	-0.01337043549024631	1.012016286353922	-0.2455898536175268	0.2798850572384538	0.7525997512441995	-6.958790020617323	0.01339127170754018	6.958790020617322	-0.01339127170752088	1.795074810863769	-0.5277211562351033	-0.09748526124416222	-0.8626843734340833	0.4871270743361051	0.3320762764484962	-0.3036230739030513	1.13486685663693	1.315646435751388	-0.5345643982440444	0.4272092574650277	-0.471001344687789	-0.4119291582153772	0.8079227405951264	0.001012970505863449	0.01902718662875059	0.001011075902686081	0.02069850360627874	0.001002364941098102	0.003734441844792172	0.0010047600547108	0.001802307531603427	0.006957064648838756	0.04633545430674959	0.1546594724399568	0.1330216219497158	0.140879845389874	0.1294615282065214	0.001043871424100691	0.007710256921348727	0.001027963006901529	0.03583570027651215	0.001025285707103249	0.03697006999224695	0.001030599611100398	0.01905447294751371	0.00103025556615404	0.0692847764898511	0.001053037327878491	0.185322178872077	0.09116914581683999	0.1175000801306457	0.001001101656772744	0.004848590764080151	0.001008763334319546	0.01754202873365995	0.4153622515946281	0.4172521437891252	0.001013596725461502	0.02096306224701112	0.2619167208138043	0.2817370464537138	0.002043499386834922	0.01003076003010051	0.001016692562225968	0.006629146740658007	0.001033304572991579	0.01093250298902331	0.1216464229283917	0.1211482582162499	0.07572134869441099	0.05753209575382449	0.04531216164820918	0.04279479946937966	0.001002688218592969	0.03504780737166627	0.0287640563986091	0.06093343897339591	0.01335356317048641	0.03031992377745995	0.001004565302140581	0.004132142170223964	0.001026993737612528	0.01793793611131759	0.25498862402817	0.2767659217095952	0.03417145555906786	0.07061653983146442	0.001004611787510636	0.004200732468497195	0.001009882868957581	0.0075880222878197	0.001005334589293471	0.01949949621961165	0.6108356644067299	0.6231620505605214	0.02429317310557984	0.0259129704145328	0.001049747728429495	0.06205322437107295	0.001002778086726568	0.0375253209912181	0.002263185251090651	0.004832086443811592	0.00187935509179125	0.003517215806184502	0.002124572848652559	0.004835796319724792	0.06368990764296768	0.06400469589652645	0.0661861084045466	0.05901637903634755	0.0130880118732843	0.01393437091105802	0.001083166772257672	0.005599913444023561	0.02471105200033715	0.05143865592909471	0.1903476660204299	0.1872967014470181	0.1564105563554994	0.1592311853182808	0.06481291949383407	0.06742228740764618	0.053974847704607	0.0914489906503347	0.03172706602688399	0.06071897350603	0.00112054903857424	0.01517448171746008	0.00107064359593996	0.05902462575218743	0.001009454856548081	0.06089720782603958	0.001004002637405024	0.01903743311560347	0.001006520824771642	0.01099734224975763	0.002073299829639594	0.03570316168841173	0.07864272275812242	0.1051245618946122	0.01714745762320766	0.03584771506731366	0.0410439282586077	0.04447396461153853	0.00505620305807235	0.02313849947649152	0.001227024601964255	0.008248033449095655	0.0252943809941464	0.02878501968126727	0.06017275649577155	0.08477662836510663	0.02417195300581195	0.02814868582803624	0.2080434363563979	0.2031824414026193	0.001033828664136877	0.09059283993068934	0.0231960487589068	0.04251958472462672	0.02273211629887978	0.03458969724325244	0.001025176152666671	0.0137496736279975	0.001058036067616585	0.01857202551465394	0.001160056181069721	0.01806976654687079	0.004637635016968641	0.02982965280174607	0.01336867983111869	0.02469942577562264	0.007241096609648958	0.01778446386144985	0.001002694601098501	0.01418979284918551	0.04191350887824817	0.04629073628098807	0.1467008415794378	0.1259136881594506	0.001026236342996578	0.0431920752771801	0.001024980829608712	0.04879109295936863	0.001205306369781753	0.007714176497157313	0.001066445321493932	0.005703193463887896	0.001132055536244902	0.007811525703923237	0.03638575995607155	0.0061253230031061	-0.00358221294599	0.02824206919629992	0.01868095244125823	-0.005857968398970115	-0.00874286598270317	0.005541277439815985	0.00101084592159318	0.001008828956501492	0.001002085510319963	0.001004455692813065	0.01066907081938554	0.1435699585107286	0.1295373748610939	0.001012845036919489	0.001006419172813973	0.001022620685584408	0.001028770233521285	0.001029384477156922	0.001105430260151728	0.1937883180744742	0.001000952382338722	0.001003215584851676	0.4745837765671913	0.001012483846032885	0.2855669917818131	0.001008138623994075	0.001016539820551634	0.001030294639897096	0.1265625927172449	0.08088476541726182	0.03669241906902605	0.0010028279204566	0.04253025693485934	0.007011492427711309	0.001004317456867439	0.001017043335595085	0.2685135870334108	0.04203836567667677	0.001004103262652537	0.001008764497483604	0.00100661853787607	0.6725450578834959	0.009688842759397489	0.001027873384543149	0.001002895573174744	0.001036368583916285	0.00101749314125415	0.001026246528836466	0.05490277335580838	0.0577999697895029	0.01091289180219704	0.001036643544553897	0.01335488703910477	0.2151344349857668	0.1714648345219666	0.08948963593903037	0.0662337959630946	0.03288371300718584	0.001106389354877427	0.001065184148733362	0.001009166422617832	0.001003679864088401	0.001007153383022855	0.004871665886430157	0.09671976088809185	0.01061979946295833	0.03755265723363484	0.01604386452384344	0.001069630127902857	0.01948748831483847	0.06165786955893661	0.03035111439078755	0.2226676056780321	0.001036538336504801	0.01941914600237327	0.02395931166952474	0.001019401917318689	0.001039177118024687	0.001328781782651829	0.002090249631549591	0.0066022103290049	0.004225182159270121	0.001002816654939358	0.0424881555112538	0.1624913444221304	0.001024061249344359	0.00101782993893114	0.001624058554894246	0.001193157189625891	0.001397646140401847	0.03721781722499453	0.008660691778551602	-0.002431163117887946	0.02881306816059497	0.01927285520733326	-0.004536031691753544	-0.008305029095516739	0.004987826974925921	-3.235141575335454	-0.5866056434000647	0.05155458586851126	0.05727864669386879	0.01257099021591451	-0.005728337451052961	0.1966458649920105	-0.2888553244189657	-0.4791195326257209	-0.006518066736270873	-0.07845013019220771	0.03071871358172734	0.01543230833798367	0.07136654963929905	0.5075429583828835	2.98607905684251	-0.004430528779953489	-0.03617047730483116	2.249947211504904	0.01278044604901585	1.009102906291455	-0.06569194853420007	0.02017576130702318	0.01385595361833944	0.6596175448782673	0.3704186004256834	-0.4082534061794567	0.08576634408207645	0.6975752300279054	-0.3937696720908639	-0.007502496356302658	-0.008363959602291967	0.9247978203392893	0.4398109365310544	-0.01301700458531253	-0.008415041637340233	0.0731398511918861	2.172044362024121	-0.7756908077934317	0.08895495398104115	0.1111781071849423	-0.05596393839270557	-0.02986166869145209	-0.04751302340711903	-0.3606583711356978	-0.2816035325887455	-0.09875235981336716	0.04033972362460251	-0.6529441624667407	1.169378927915003	0.9177129447667514	1.294992447488378	0.7066434481725838	0.07363265732397364	-0.01339877179227408	-0.0374869975337777	0.6856252620994232	0.2409070066002269	0.004270790090836789	0.1833683896241615	0.8388737992462757	-0.3826391602682237	-0.1484089880708406	0.6524702136355031	0.002056446806056811	-0.2893901936487909	-0.006512588655101467	0.2355387252267681	0.9952754781715198	0.1882802384528539	0.006829494696824099	0.08793343999817649	0.02391798908873695	-0.003675416050383323	-0.24936072305082	-0.1197110548968993	-0.3539653090533758	-0.1429410297983149	-0.03235389174692885	0.01945394325430326	0.8138220680525943	-0.04984856897081723	0.05058966515384088	-0.109775649481497	-0.09708865176470294	-0.09935425195570043	3.086785323671079e-13	-2.956192897300474e-15
0.36	-0.03399476531973938	-0.02795733963919992	-0.005594063800290514	0.6846380942296738	0.9276682026284842	0.007680856610111482	0.4995866731723769	0.0034907491289917	-0.02685125046996684	-0.09026615977118724	0.07690527383479913	-0.01640314322579837	-0.02117919681949465	0.06640009657228756	-0.03127744462041996	0.537491019912154	0.08154753787569072	-0.537491019912155	-0.08154753787568721	-0.01048970705937754	-0.1483400087572298	-0.001247945293833764	-0.3189223674975834	-0.02993235118197828	-0.01214673110200449	0.1322482773462995	0.2132222836068034	0.797322827742079	0.6007721708817634	0.106891760870504	-0.07100397200139855	0.05215997276944986	0.1080845176677996	-0.2420879248007466	-0.07217576016587918	-0.6813476986254821	1.300390862912235	-0.2404739408719881	-0.02750247306622649	0.2354159651868642	0.1174175374877535	0.2875948596116919	-1.270913370188117	-0.03502259336627881	0.8588454478057993	-0.1670611136679585	0.2761506951407738	0.7303182956780588	-7.258685990565318	0.1529589594336052	7.258685990565318	-0.1529589594336042	1.787861008136309	-0.4992254038795632	-0.08168448299509522	-0.7967507261681934	0.4618449976828543	0.3330673707032891	-0.5283306936807168	1.195146352102919	1.263056087346791	-0.5700303174896317	0.3156482721994944	-0.2462779816486371	-0.3225869166377633	0.9589590224335751	0.001011551223498162	0.01938518581495565	0.001009619264438799	0.02124189128027118	0.001002177373430105	0.00375917903136468	0.001004553576066043	0.001754812961274548	0.00962447855762385	0.04843724054602345	0.1482910211781342	0.1293758562251144	0.1345783166181418	0.1239570665820412	0.001028946903490219	0.007647768306060987	0.001017382212350521	0.03509858620286421	0.001023631643497945	0.03730650531631093	0.001029701496208333	0.0191940681226684	0.001029897860825487	0.06997548528373068	0.001097077279164322	0.1902836468126276	0.1534219311015578	0.1508964089997088	0.001001027075402732	0.004786106159544485	0.001006321166415552	0.01734032570979456	0.4395553075493654	0.4405281437885322	0.001012844494772801	0.02105737040191563	0.2718609197177498	0.291429997308908	0.001545987984369124	0.009583696263272967	0.001016612273457185	0.006768980567157546	0.001031245004832238	0.01102313693566163	0.1226600049747815	0.1267464001409707	0.07796242287393298	0.06091849685706487	0.03989160749411041	0.03844716954127587	0.001002800107657345	0.03579647738959729	0.03795507958585825	0.06837894555344552	0.008795920828765196	0.0258907638910397	0.001004424811171682	0.004171822604093305	0.001021240020241655	0.01788472794241215	0.2602031311391201	0.2855547864385884	0.03908499529185575	0.07504367461622166	0.001004274047298193	0.004082418835073575	0.001009145993293996	0.007501298669098855	0.001006316257660162	0.02024988497941212	0.6320629195028673	0.6445314566870202	0.01522108085149163	0.0183270237035246	0.00104094471011499	0.06287179320762466	0.001002863924760716	0.03858225227159923	0.001672180012928309	0.004487489511473393	0.001464337014666047	0.003341813642785919	0.001595485371073581	0.004540047677280599	0.05861585060652075	0.06023197137234838	0.0613719147261266	0.05602409584879797	0.01195990488130393	0.01309848242005051	0.001057922491058099	0.006025286345840777	0.01726657155820157	0.04438330548574376	0.2030175125938705	0.1999952998467022	0.164170063523761	0.1689735657297622	0.07971104411578867	0.08086724394044115	0.06063831597068956	0.09800224845243179	0.03233070685074579	0.06135095055597502	0.001110738797017116	0.01506526305421946	0.001066239460080318	0.05865476729159986	0.001009294702813009	0.06817968295256872	0.001003806451266255	0.02163397254161661	0.001006946896395063	0.01101841585505893	0.004466648326307374	0.03795065889556164	0.08750139674986479	0.1121724059889127	0.01306194915903429	0.0320779615729617	0.03866764415119824	0.04269396742901873	0.01435436732214468	0.03178585546946642	0.001141314914470996	0.008354756969926972	0.02164811077783123	0.02583279925001369	0.06170516843006017	0.08503976165230047	0.02881190179286587	0.03101919834901614	0.2153382760725446	0.2133673476637395	0.001035609310410074	0.0923658056948115	0.02080422996306867	0.04257391398520711	0.02342748895894176	0.03539458050917863	0.00102267921727548	0.01402287676356397	0.001045960123774759	0.0185525192086252	0.001304762094664654	0.01569570375240924	0.00313563493362475	0.02884096109591656	0.008680399965915551	0.02055805851897587	0.005129963194953108	0.01616769569841073	0.001002793866822752	0.0138508192470579	0.04159442042886345	0.04580499562643551	0.1554731954224934	0.1353015770209307	0.001024422193829965	0.04270211995461225	0.00102189025105433	0.04940082338571973	0.001563985974463934	0.006692228765223567	0.001174828982685165	0.004771498096707047	0.001359598978239067	0.006872122345527431	0.03683907142743688	0.008616612540960161	-0.002359637866920284	0.02866575404515992	0.01883839371183814	-0.004591701034664131	-0.00802898241913844	0.004854040485216775	0.001009421575973871	0.001007481025666639	0.001001894976768225	0.001004240389462793	0.01395811491197548	0.1339108770751134	0.1211446280693258	0.001012752731299331	0.001005578917618935	0.001021284515516084	0.001028700045483656	0.001029600734922997	0.001172841129207	0.2858892070720153	0.001000942040657883	0.001004007717415112	0.5086138796484245	0.001011706358463924	0.2949019251825325	0.001005439307010078	0.001016515042385788	0.001028102112770662	0.1222992764992564	0.08105515226728754	0.03064000780908523	0.001002987834223952	0.05370274719336372	0.001300985555368023	0.001004240815187764	0.001013561065803618	0.2711464321769644	0.04723920178029081	0.001003769386525385	0.001008051249824168	0.00100792171083627	0.693658342438868	0.001240166391883993	0.001033944443218894	0.001003000580728901	0.001027366339922924	0.001012306448131881	0.001018497638879863	0.04989734692375241	0.05305742894261443	0.01053531741361971	0.001026271449344132	0.005261311852671571	0.232431789350668	0.1807896141191875	0.1071692867527665	0.07139822351593669	0.03317392279133666	0.001095636243589953	0.001058820067438517	0.001009089163046211	0.001003532857177785	0.001007589951635847	0.008653953372216194	0.1018711222783922	0.006851681015364929	0.03443951849758806	0.03093233072639174	0.001033398886198611	0.01588946745520244	0.06522467106096023	0.0371181452686079	0.2325686008822222	0.001038249934102652	0.01702579486239613	0.02443676951445697	0.001020386534051152	0.00102839527407092	0.001556307702475441	0.001069340005889234	0.001149497444788773	0.001785441061092383	0.001002961761319756	0.04024596390338178	0.1747887409375428	0.001021313875841773	0.001019055246360155	0.002187463824901828	0.001362910090329167	0.001754960676992202	0.03710301000002367	0.01108586246001855	-0.001101300162366734	0.02901578183630226	0.01877860423467041	-0.003353268341813175	-0.007177075517384815	0.004099910285763295	-3.323306174306399	-0.4878627790206867	0.004047362734265633	0.0486057490184435	-0.01842031634567294	-0.003059409382661533	0.2172494034998474	-0.4462269173403995	-0.6251710982158621	-0.005989638843441587	-0.06999926037430794	0.0367892239384342	0.01262444658185676	0.06654054691986204	0.4843501303169399	3.682872658946846	-0.01026598727315899	0.01274956045197728	2.379713586178166	0.003108113960466783	0.9276853828818366	-0.02784830476887274	0.002150783535772963	-0.000641082628576322	0.4543992975192128	0.3090613589435162	-0.4589699950684189	0.06252072892246671	0.7838725907727265	-0.4846901306991834	0.02789634095922432	-0.0005102631885025512	0.8223142356582055	0.4443703636393899	-0.009902082370019523	-0.009485744576417553	0.07659726303870405	2.07938263576703	-0.7357151616470439	0.0777527455490676	0.1024460688483716	-0.0107744898029812	-0.003730685328097997	-0.01012797162308507	-0.3946821433522685	-0.3160834982932514	-0.07920252756473703	0.04466812945433879	-0.7529255532416179	1.366983186031596	1.031498191280862	1.37839877812071	0.6085388455194252	0.05262920549940186	-0.007676720552744971	-0.03470124136196484	0.7677384056734177	0.280151989706672	-0.00154832573134795	0.2561575710210708	0.6227361071106809	-0.3744597684873257	-0.2054270329782582	1.034101754287034	0.02379626395955479	-0.3027581002317402	0.06118017047640815	0.3354674831619798	1.033001928815921	0.1684142027113559	0.002109809078553695	0.07493851067880805	0.03148211768542722	0.0003897559416096101	-0.2249361459512727	-0.08303422398055763	-0.4767073146863823	-0.1789618250934544	-0.03145107900787519	-0.1167988347962546	1.069033876597997	-0.04600317755421144	0.0726809202242627	-0.09582827775520412	-0.08970095329267747	-0.08907656948730933	6.435808263695211e-13	-3.110395215938287e-14
0.37	-0.03670628802659602	-0.02859631613950847	-0.01243571915937413	0.6977311890511846	0.9251523802599667	0.00741622247825701	0.5011380022011491	0.004463299277868776	-0.02319925640961745	-0.1024026421045035	0.07629919543412012	-0.008574594141499742	-0.02237395742160654	0.06896152638296486	-0.02398595019621818	0.4634861689604453	0.08382311877892806	-0.4634861689604429	-0.08382311877895594	0.007281407948549492	-0.1531366120055172	-0.00199911454117747	-0.3266175302407532	-0.0254877427168711	-0.008819097437511855	0.1261525442509419	0.225231865627696	0.8097020397804241	0.5949407680522699	0.1089532537656872	-0.07224365203244462	0.04935146471540809	0.1187461347407932	-0.2978976369549534	-0.0523233730264247	-0.6913217964991052	1.318516044869591	-0.2617589839603299	-0.02475051494046049	0.08041096811723362	0.07439469362101747	0.4336381110473833	-1.158096969277655	-0.08974915711926161	0.7090398157431855	-0.07404732125855761	0.2312478351792833	0.7324842685947496	-7.500337598354827	0.3026623382139556	7.500337598354819	-0.3026623382139277	1.762380426296185	-0.4587144910221422	-0.0698747632273381	-0.7451848925006144	0.4253553799670104	0.3306928634587724	-0.7153416436554728	1.199672697616682	1.218102221726231	-0.5895689923447917	0.1035434129952212	0.0003263032895064063	-0.2293762575029917	1.18545812238028	0.001010254083989633	0.01975275138961997	0.001008358758278627	0.02178786637539211	0.00100199759403905	0.003796561751205183	0.001004380090111724	0.001715033779332006	0.01473508527077445	0.05235696730513419	0.1396920725120886	0.124291128322922	0.1261590144777052	0.1171329223696219	0.001020975431293629	0.007589507139992977	0.001011490669897999	0.0345162182082382	0.001022276546257622	0.03772184942947626	0.001029259478324847	0.01930676469238349	0.001029773318032248	0.07061123511911781	0.007398949677219278	0.197504960845002	0.21609444376882	0.1892592694938779	0.001000980759541754	0.004730941746925739	0.0010056230096415	0.01712492029488465	0.465474526328366	0.4632414536933811	0.001012149108911077	0.02114582982013469	0.2814980989196238	0.3004264844896293	0.001281057202537851	0.009431004567226186	0.00101652164363256	0.006913217430801376	0.00102921154903105	0.01111993377149481	0.1204289287295838	0.1299905591880487	0.07865694631647871	0.06360040069172146	0.03406158551062557	0.03383708989632942	0.001002952974925002	0.03629781015687872	0.05016224416031188	0.07772755680597986	0.005128686637483768	0.02231335776953517	0.001004316282370733	0.004226956230640492	0.001016923456715151	0.0178608013925518	0.2624188724586772	0.2927752796635122	0.04452622738429451	0.07984551957286012	0.001003997315770103	0.003975239018431807	0.001008523058811892	0.007420181458813961	0.008453481420726317	0.02707787776476923	0.6516176973807035	0.6641903607078662	0.008486662368972043	0.0125423085191433	0.001037266754642818	0.06345555671621422	0.00100295816118472	0.039486011380358	0.00135433716162874	0.004346626000321633	0.001241991821097028	0.003282054802135506	0.001311520375533634	0.004414157582872302	0.05255418865186502	0.05549649721295125	0.05521648088766925	0.0519698504304846	0.01124038469827437	0.01255850346467983	0.001042957443597904	0.00648965034957123	0.01098130012869102	0.03884338730996043	0.2174419727099598	0.2141022318327456	0.1732776835421177	0.179689028625706	0.09514309307086583	0.09446959817132225	0.06552702214497096	0.1031440731570238	0.03285568577381853	0.06186572731865401	0.001099967482719427	0.01501524794100429	0.001060560855510284	0.05832703401962558	0.001008760328104678	0.076483793305962	0.001003490167860369	0.024649828410587	0.001007927334874341	0.01102455978987911	0.008763293025917728	0.04161180550187063	0.09441549127640303	0.1171660205976412	0.009404103590781636	0.02873236443917905	0.03529334902106606	0.04005862093860312	0.02785115417704787	0.04420455752794294	0.001122288324834989	0.008554506570269306	0.01800235529554794	0.02282965817029521	0.06155466444976077	0.08423666147836453	0.0292574560526028	0.03245300806905937	0.2222783821767436	0.2223616506882131	0.001038462162855683	0.09395985195291416	0.01862858614077977	0.04292272736923411	0.02358269370230683	0.03570618465634025	0.001022026581219165	0.01433192395846979	0.001036040215671039	0.01855703682006454	0.001883273789947808	0.01367772588418929	0.002125165013093664	0.02839859878779643	0.005016328137870565	0.01734239955339597	0.003414238019223859	0.01496164208839852	0.00100275129055073	0.01346605535197451	0.04029528520633967	0.04425276616294359	0.1692037906947261	0.1477969082934346	0.001022411674170408	0.04230258370627177	0.00102091867416304	0.05019104025785936	0.003265741665691305	0.006341252962039167	0.002682840235759339	0.004469177777939041	0.002962102505300631	0.006593968185840025	0.03596148558908468	0.01091438326615877	-0.001142086415589035	0.02947046102354675	0.01723231228578071	-0.003167111020206444	-0.007833679530132144	0.004468517400865783	0.001008466350596267	0.001006679686944108	0.001001739030388717	0.00100416498992741	0.02563843299430462	0.1199632592473414	0.1069700294209332	0.001012616647298077	0.001005173323364914	0.001020512315979542	0.001028883528085319	0.001029680044558083	0.02494206070607801	0.3479971920816426	0.001000924538470712	0.001005648383155952	0.5365955808504735	0.001011187707986285	0.3041247489284665	0.001004452952796665	0.001016353104141524	0.001026243205011019	0.1126764502515716	0.07829278024443877	0.02427757713759222	0.001003217165371174	0.07435404099494014	0.001158413464730106	0.001004171629229072	0.001011474961721422	0.2624409988235515	0.05424562622511793	0.001003658511132673	0.00100772545684968	0.02929028031859362	0.7046507195548909	0.001134816017061761	0.001033010710088086	0.00100310331499833	0.00101912943357871	0.001008573708683241	0.001012931686747408	0.04084025921290198	0.0427461940573865	0.0104007575453726	0.00102831951755875	0.003146540832433941	0.2511063304267888	0.1942195162344035	0.1236106959921281	0.07199433873529369	0.03371181052925538	0.00108293055741526	0.001051121642879045	0.001007455456615758	0.001002846412625724	0.001010096413110914	0.0172927216320959	0.1055403424140954	0.004267454796763292	0.02867015345875258	0.05315269331840618	0.001160922448191688	0.0122974108215303	0.05803552391448776	0.02346035253818406	0.2360742652001375	0.001044123265553631	0.01551627586497354	0.02317804550398863	0.001022160283132765	0.001023447889650163	0.003274024855364442	0.00106481528752308	0.001088111346489074	0.001454729067708898	0.001002491418823976	0.0374700370701997	0.2053151418908571	0.001019477649919568	0.001020628596462386	0.007466564825440975	0.006707998929978246	0.007077010385710574	0.03417068022198106	0.01307497063626946	4.28360331643265e-05	0.03063891135172906	0.01438919730061141	-0.001593595148462516	-0.008163659851323743	0.004377880008596288	-3.396613295399053	-0.4591252564511219	0.05392632781381636	0.05823039358752298	0.01523627911698777	-0.00447454965707452	0.5402537575682831	-0.5731417044519722	-0.7447504223138356	-0.00549811511595545	-0.04857056306145851	0.04661332075953806	0.01002822845763346	0.06060903030850934	0.9113516682909987	3.951387806461097	-0.003064576167386996	-0.03985502607446679	2.160229821792188	0.01174387893703393	0.8770655021519729	-0.004067314330276713	0.02104784869554109	0.01518413065937775	0.1872887036838972	0.2251359572565873	-0.4669310181213021	0.03715862703827608	1.075895395497119	-0.2512191807948048	-0.005412248159350091	-0.002762939748950825	0.605649144009155	0.5114875271622192	-0.01113510456083831	-0.007364730141966984	1.186056929383935	1.840856610678364	-0.431614076038669	0.04137135310545347	0.08087605538992308	-0.01305194683794034	-0.005542419105010254	-0.01147522942765408	-0.5466640581919724	-0.4945776093585932	-0.03533956082248658	0.046976264362022	-0.3845586840051708	1.487986907869662	1.146203519142273	1.346087707529328	0.420916392680084	0.05265624992528692	-0.003807423743385972	-0.03258684188849821	0.8764449186802133	0.3157447603716177	0.001407650459989936	0.4599715560362181	0.3986160806649989	-0.3015459031776657	-0.3194253135781863	1.42315748730711	0.0199393641184214	-0.2996631549383836	-0.2251726649088017	-0.0801699627064501	0.850900175966027	0.1477151144277508	0.05911093558781087	-0.007616656785516591	0.03080573084339057	0.0009013667273369198	-0.1774676475389828	-0.01177220510591574	-0.1878337156778708	-0.07271489921750614	-0.04682888225261041	-0.1892533900057455	1.486872793327364	-0.03688304741752472	0.08451870328512939	0.01769772302829326	0.02098543672294504	0.02481650362418221	9.178251755996597e-13	-4.055851734363049e-14
0.38	-0.03990633846726784	-0.02893788376183285	-0.01950726819614907	0.7110141739971844	0.9224516539288279	0.007199323077869303	0.5013061150856325	0.004924687027685901	-0.01836180507724931	-0.1134623766133189	0.07503916928615141	-0.002178837976763755	-0.02270326953558771	0.07092730463978784	-0.01653768565984434	0.3883231999734638	0.08761088698006646	-0.3883231999734634	-0.08761088698008629	0.02467827012349183	-0.1574866834825621	-0.002671948493453575	-0.3338841267482637	-0.0214596698898704	-0.005568203807516986	0.1174509301079943	0.2370737904697369	0.8217911902046887	0.5891144161561898	0.1091004912535861	-0.07095775937827299	0.04776721635274515	0.1320355547196976	-0.3397934715802056	-0.01269398456498402	-0.7273264341598652	1.338368887810053	-0.277454733297898	-0.01795552677287744	-0.04122726367487272	0.01518505765902752	0.5246863140156366	-1.055563805296801	-0.1658121428215691	0.5722868639038501	0.00602858387256227	0.1570203843892053	0.7616723181158339	-7.490309597619863	0.4553964190135029	7.490309597619862	-0.4553964190135021	1.713010441539504	-0.4099190496310461	-0.06601742398154449	-0.7110374790362165	0.3785378700631927	0.3177193638039523	-1.049506903196688	1.161614916326086	1.205043764530903	-0.5690201308065833	-0.06720280925801252	0.2588365554025065	-0.07773497836183653	1.484519603616089	0.001009127982522013	0.02015292388320714	0.001007327946761874	0.02235932162336815	0.001001829737091141	0.003850692989524108	0.001004255672004534	0.001673759515102021	0.02296843796275001	0.05871347188224326	0.1288295777852907	0.1178645613090208	0.1152689566084984	0.1089602045748479	0.001016923397652428	0.007541095587527111	0.001008343389626652	0.03408525045251567	0.001021213031290969	0.03824544617280137	0.001029130352848278	0.01939689991378939	0.001029750747838896	0.07118765809296562	0.02211186799808181	0.2075394600211371	0.2747094999507365	0.2291579324604152	0.001000948857685588	0.004678861017175775	0.001006094848635288	0.01686273753545176	0.4917252637582881	0.4836783687644135	0.001011542132917413	0.02123545016543791	0.2909157437795637	0.3090803763297003	0.001147982860382343	0.009474804378627329	0.001016395342378433	0.007076962730846518	0.001027265399090258	0.0112304931659107	0.1151321449686833	0.1303492980504278	0.07783751422727123	0.06537754698766036	0.02791896453218602	0.02903084749484606	0.001003144093372858	0.03652790598026856	0.06592965434279117	0.08969776817864575	0.003189651464403229	0.02045781853164402	0.001004227434351579	0.004292724988698639	0.00101372263386557	0.01785971131011893	0.2607761382380541	0.2973450640124749	0.05063613798534744	0.08518320314886796	0.001003803553991164	0.00386769227180545	0.001008048768011084	0.007341463412993891	0.02586972704385155	0.04191213627420928	0.6685979261126231	0.6811177577460865	0.004951235949230527	0.00948701816648246	0.001034961498772052	0.06374664820888691	0.001003056648538038	0.04025117942877524	0.001191109700157968	0.004313375886557284	0.001128878982213157	0.003284538534662901	0.00116661400580809	0.004382039445396993	0.04505346137570424	0.04941366281525409	0.04709413854323397	0.04613630318183944	0.01080700297416634	0.01226076525719827	0.001036502242937418	0.006940243494573418	0.006680025844870286	0.03610211976378599	0.2332090705229635	0.2304267119379866	0.1839459979024767	0.1925898187373197	0.1106594765229789	0.1078693108802728	0.06846742318235408	0.1064423822516412	0.03338626360654882	0.06245067761226034	0.001088228433657117	0.01495949214629213	0.001053871871755764	0.0579682018767123	0.001007676014222703	0.08537580639950884	0.001002988710128272	0.02780337927466017	0.00100967116064957	0.01101917961992596	0.0151487081308112	0.04682808613244929	0.09988109755292424	0.1205973129231158	0.006251477580783605	0.02590931861113771	0.03076834020192487	0.03634980018808832	0.04510297945723089	0.0597193818136579	0.001176551767927739	0.008829258412349284	0.01435807606702334	0.01980367536669826	0.05823093431046836	0.08046885916119004	0.02296276205645816	0.02878651062380718	0.2279178344926177	0.2320861811808342	0.001042825891858282	0.09526650929391065	0.01676726593961511	0.04358529405424572	0.02305953257460362	0.03534226786227299	0.001022587705018869	0.01464855957116344	0.001028607505687863	0.01857829856231111	0.003029241580507908	0.01217018640469543	0.001615214687642244	0.02847883764421819	0.003119619846180641	0.01637319946071113	0.00238344214502028	0.01450407766796823	0.001002494722820311	0.01288769795708228	0.03830420028281129	0.04210780118425312	0.1891420143443309	0.1661758411960464	0.001020488334625652	0.04190487950017958	0.001021220158049762	0.05107432243284852	0.006736092258887758	0.006887475343977302	0.006091755720554743	0.005026177774857328	0.006405504243232303	0.007195867739485456	0.03371407045760534	0.01300637895872551	2.652153187538091e-05	0.03082078302662681	0.01377068052105543	-0.001519132219819599	-0.008426301456422734	0.004525322854637081	0.001007511125216609	0.001005878348220306	0.001001583084008081	0.001004089590392399	0.03731875107663287	0.1060156414195692	0.09279543077254039	0.001012480563295809	0.001004767729108405	0.001019740116443079	0.001029067010687366	0.001029759354193379	0.04871128028294962	0.4101051770912699	0.001000907036288564	0.001007289048899795	0.5645772820525261	0.001010669057508935	0.3133475726743993	0.001003466598586928	0.001016191165897605	0.001024384297251146	0.1030536240038867	0.07553040822158931	0.01791514646609826	0.001003446496522593	0.09500533479651649	0.001015841374092645	0.001004102443271099	0.001009388857627621	0.2537355654701386	0.06125205066994501	0.001003547635740226	0.001007399663875115	0.05757263892635851	0.7156430966709139	0.001029465642243033	0.001032076976959111	0.001003206049270487	0.001010892527233868	0.001004840969233889	0.001007365734614447	0.03178317150204906	0.03243495917215403	0.01026619767713019	0.001030367585775823	0.001031769812195934	0.2697808715029116	0.2076494183496234	0.1400521052314789	0.0725904539546517	0.03424969826717384	0.001070224871241783	0.001043423218319641	0.001005821750167699	0.001002159968041111	0.00101260287458796	0.02593148989197503	0.1092095625497983	0.001683228578161023	0.02290078841991558	0.07537305591042945	0.001288446010183934	0.008705354187857721	0.05084637676800796	0.009802559807753198	0.2395799295180567	0.001049996597011052	0.01400675686754974	0.02191932149351837	0.001023934032215187	0.00101850050522562	0.004991742008252253	0.001060290569154279	0.001026725248197808	0.001124017074329338	0.001002021076297692	0.034694110237017	0.2358415428441805	0.001017641423999216	0.001022201946568061	0.01274566582598123	0.01205308776962984	0.01239906009443023	0.03123835044393845	0.01506407881252031	0.001186972228695346	0.03226204086715587	0.009999790366552469	0.0001660780448884421	-0.009150244185262602	0.00465584973142912	-3.436734932694416	-0.4892455375204108	0.01056874648584477	0.05370177955989629	-0.01507061267443493	-0.003358425840803512	0.7046049670923452	-0.7145947396833063	-0.8948858146873718	-0.004019716253679482	-0.03971921248317826	0.05843974997061315	0.008112176924779033	0.05467517461683071	1.046987159073387	3.990033153420476	-0.009649250768080937	0.003394091542837864	1.924434619421854	0.003340299348011316	0.8591663147432936	0.01144999669731565	0.0060524707886674	0.002111429065902497	-0.1226847394233588	0.1281098511941672	-0.4982025463759855	0.008273340126034605	1.308192614798761	-0.1403167539398353	0.0300233670600135	0.004057032496956778	0.2921724604630918	0.5515380875050796	-0.009975468367153092	-0.009005911687147402	1.677850407870835	1.533081239241989	-0.1898301953117694	0.01921834241345834	0.07472785674507228	0.01074818968033165	0.008717829312620103	0.008626419769502621	-0.6641541910080906	-0.6719438643609044	-0.03075437799935965	0.04191395771857318	-0.1931954273248745	1.810492809872083	1.46856363441602	1.337870473703659	0.2398357235224812	0.06666391168506576	-0.008824856851636989	-0.04092101555048595	0.88531895368595	0.3076909887191711	-0.003853146648343513	0.5671843759017773	0.3102716504942881	-0.2699495073494929	-0.4201218849869866	1.653326199745919	0.03879671229248401	-0.3073264450095482	-0.5317602581747161	-0.6845939499006816	1.179047422446443	0.1109364193154325	0.0648604692821016	-0.06016567761133965	0.03299980122006852	0.003738583255261942	-0.1228484682082324	0.02148600889324803	-0.02741554007578927	-0.02926398716728817	-0.07016977897406075	-0.2353459378323261	2.245754202625443	-0.04563676910552339	0.09129398077497416	0.08361135926885692	0.08216310984823136	0.08693417317901138	1.024093677768112e-12	1.752685687665041e-15
0.39	-0.04343314243835689	-0.02879701839125046	-0.0270134823593197	0.7244960325643764	0.9196285754439572	0.007067273026295284	0.5006542829559892	0.004691541955262776	-0.0131085879183006	-0.1235625229693034	0.07292618023457664	0.002867398862261105	-0.02233443963233891	0.0720146250014346	-0.008708134246272646	0.3156423755877301	0.09295786003821499	-0.3156423755877402	-0.09295786003829944	0.04146406324022188	-0.1613076465924004	-0.003352331550867147	-0.3408924594390068	-0.01796009481115414	-0.002498488796966967	0.1044794206501691	0.2484316588927112	0.8339336229228461	0.5837487115771122	0.1088720085578649	-0.06703445428106068	0.04764921767375948	0.1485865654604856	-0.3608126897911197	0.03822588191777156	-0.7757818869430527	1.358003535292955	-0.285835975354254	-0.008140921883763981	-0.08181000021672981	-0.06747379125021198	0.5173376174279788	-0.9710573561625997	-0.2545655475346642	0.4373547878196566	0.0623310461926409	0.06269532245098859	0.8070008089098314	-6.994297972746752	0.6088828213394152	6.994297972746756	-0.6088828213393941	1.641070047320407	-0.3549076546479349	-0.07091505105523603	-0.6926536278856725	0.3206007872827689	0.2963532701026728	-1.440938316797807	1.095340754948993	1.22771447103416	-0.4946440529755258	0.1007242109234366	0.5250593662034247	0.03521262793526372	1.839009516571944	0.001008267260106658	0.02059062009485808	0.001006585497457714	0.02296807566839222	0.001001689916109084	0.00391556527938543	0.001004219547624475	0.001629399518460753	0.03505873188598638	0.06788328983716917	0.1119445518239836	0.1089665311189936	0.1008820599906932	0.09880327161839635	0.001015160588465961	0.007507257796421367	0.00100655266700889	0.03379277236679256	0.001020464869598569	0.03889800687098597	0.001029871896608991	0.01946743715309485	0.001030779235365618	0.07170559105288021	0.04973523736237208	0.2210198712908225	0.3301354417082233	0.268828654251173	0.001000927051243104	0.004625400872303638	0.001008157157084458	0.01656105732433361	0.5147263484210206	0.4995076340634934	0.001011168626955798	0.02132640956938452	0.3000455476509055	0.3175551287349883	0.001077122197787815	0.009649014308454856	0.001016398217862481	0.007248498779710477	0.001025728593888049	0.01135459167289342	0.1074155510553916	0.127693708813725	0.07536325578876214	0.0660877922894728	0.02115558020869127	0.02373383689586772	0.001003395384712701	0.03644590608460762	0.08497716945796392	0.1039069617386887	0.002128207734510935	0.0194756945197944	0.001004188163332795	0.004365895810302597	0.001011418383181685	0.01787625080296617	0.2555850042822688	0.2985393986404577	0.05738685923950179	0.09102347609712479	0.00100371946196564	0.003757980163268843	0.001007767442266414	0.007262176166895535	0.06007052970988793	0.06479536607975916	0.6824859421701527	0.694732092149695	0.003038409101052084	0.007844068637437486	0.001072612212708075	0.06376324460263383	0.001003183914919535	0.04088209293058113	0.001102106097500915	0.004348967089629532	0.00106778127066772	0.003328244182810782	0.001088109763101618	0.004407074458967746	0.03658345948731224	0.04230249762791877	0.03787985839834028	0.0389869687895426	0.009361875010784467	0.01127493912303692	0.001035906310602524	0.007309495591537635	0.003941989920824236	0.03544569217723798	0.2476484120841541	0.250919388502987	0.1946255577737856	0.2089140087588648	0.1248280288545449	0.1199659403898328	0.06898621272200368	0.1074874321178918	0.03410533885013302	0.0631895222612841	0.001081326275682168	0.01477170837930812	0.001049000899985541	0.05741026711295243	0.001006836464613766	0.09369163080629343	0.001002600022154642	0.03060824968077768	0.001012453514579068	0.01101399354486151	0.02246116127421534	0.05267904037171853	0.1044709267853115	0.1234762560215973	0.00395594383391498	0.02397499700800194	0.02653799977807151	0.03266672578384144	0.05948154724969665	0.07291609635709342	0.001195449166768815	0.009050940892286729	0.01107978936630767	0.01704581075734574	0.05406292274854282	0.0760735979015366	0.01684100855119974	0.02285443222494924	0.2340618123424612	0.2473078515891499	0.001048572273304575	0.09612438523462308	0.01599122731848372	0.04531071227394021	0.02207025085283736	0.03447250791151981	0.001023325270825851	0.01494562968963662	0.001023246325237952	0.01860910700063067	0.003471312274203277	0.01093020101998204	0.001341945707337823	0.02873819410657752	0.002817003123002985	0.01732785311699541	0.002135265449042165	0.01484409818056685	0.001002220496366763	0.01207639862983379	0.03695705477629097	0.04008345500930036	0.2063941827716538	0.1899062862361934	0.001019261216885694	0.04123930760534719	0.001022008322956351	0.05191044397117947	0.008763433025898085	0.00715659724484069	0.008122731155530407	0.005344975799984621	0.008426644834277684	0.007474969240574349	0.03069277278059973	0.01479847805170814	0.0009456125269688458	0.03199630015343947	0.01071788030996716	9.197458779157706e-05	-0.008816039296844238	0.005628506671980194	0.001007253380053121	0.00100575740867443	0.001001511685621551	0.001004260100612345	0.05882680895375268	0.0708742007165501	0.06964832440880922	0.001014041282929789	0.001004622524674471	0.00101964062745111	0.001031977677209581	0.001033618250942019	0.1108472577364022	0.4624434041121863	0.001000902091628015	0.001012853760294746	0.5705101623680603	0.001010873711970921	0.3217084209069584	0.001003246590051489	0.001016578925974506	0.001023913253187086	0.09053734377657773	0.06915313763407921	0.009771730463670426	0.001003834914503487	0.12283537076635	0.00101688297453595	0.001004185241903434	0.001008708518424403	0.2390304581621806	0.06957640821874025	0.001003703285238942	0.001007538127723515	0.1385632591650323	0.7178071730546363	0.001020169603493633	0.001179256407478186	0.001003409688098429	0.001008192739131434	0.001003610686284441	0.001005531999194044	0.0219981011960105	0.02209617931704169	0.005723117188955553	0.0010394475159079	0.00105527884547767	0.2772015846673122	0.2166655144776677	0.1499957260606158	0.06711692792486318	0.03553296310180995	0.001077454758050591	0.001044360417891233	0.001006082050210705	0.00100222560737047	0.001017672691520225	0.03449976913860982	0.1123703355719212	0.001398879813207153	0.020663260498796	0.07857049495633767	0.001153085848105535	0.006515547297010527	0.04718321347938864	0.01020083142395815	0.2498460934013721	0.001058408746199176	0.01609819023724362	0.02014395781347098	0.001024227305996441	0.00101696104327313	0.003038910179383048	0.001054278522320876	0.003744850265541982	0.002511439543545821	0.001001862386673565	0.0359473577370946	0.2352129527916825	0.00101827404225655	0.001023358811230709	0.009370057124974868	0.008771920095067455	0.009024856692669015	0.0272350129729228	0.01637809653604099	0.001671615760681076	0.03295922470927897	0.008239552053610502	0.001643798629725866	-0.008938413226530682	0.007509816041763935	-3.434143357435244	-0.4898122115123082	0.06159153519299877	0.06578240871296545	0.01745176431135736	-0.005143552333625841	1.103913620743691	-1.118940597754158	-1.147252996984519	-0.00281084067796654	-0.02195731715131539	0.07265236700829285	0.006084139301324358	0.04865765243481483	1.594891658158101	3.917162004310356	-0.003378322960509705	-0.04839604391865439	1.267317436358003	0.01210721694709904	0.8427670734264838	0.0221171803568044	0.02270680618326372	0.0178819466326353	-0.4114366661581256	0.008089320759350961	-0.5601268819710868	-0.02463843743498866	1.536726812769498	-0.06399077803944242	-0.004557516402463902	0.0006111597139321116	-0.06055379971779439	0.6140858664233645	-0.01162108421644336	-0.00744106402470913	2.84014399635082	1.198132763638175	-0.1329220123454493	-0.01463396290021124	0.05354067422278885	0.0005531566470357605	0.002522632883807514	2.896019123002815e-05	-0.7541301167129069	-0.7557733819619923	-0.1605554338392062	0.0327923525184674	0.03969274031964008	2.15524144280282	1.649316359982385	1.103806257568115	-0.02502379694069739	0.0801111531705489	-0.02739734072303848	-0.0675059867915916	0.7902929336222401	0.2662538719471439	0.001138753238172413	0.5995937938313132	0.2570686027984503	-0.1281032441684166	-0.3229440030311526	1.014410759038057	0.01186431631223635	-0.2487753259556779	-0.311497823334314	-0.4652034076765084	1.681047803550404	0.05668017755541572	0.2656447972778654	-0.1102479598318514	0.02771631041746163	0.002802258314938573	-0.1244551888282673	0.02926504521096505	0.2020318057625579	0.08632616603957367	-0.07930680872221571	-0.1640459158139801	2.238347324677882	-0.08680087994210912	0.07586948558710238	-0.02263556647359173	-0.01195514128004008	-0.02305397122376091	9.339273321383751e-13	7.797395675889714e-15
0.4	-0.0470274996070946	-0.02822618965836309	-0.03506021570409574	0.7381742588968603	0.9167614341895703	0.007042775872640209	0.4998164983218091	0.003462016820252207	-0.008187442735571251	-0.1330153615423896	0.0699922607352868	0.006576143458439231	-0.02156477562424113	0.07222624377926032	-0.0003424125953868787	0.249468386654103	0.09968623598135101	-0.2494683866541035	-0.09968623598140007	0.05743810838017987	-0.1645975182217526	-0.004107366785639218	-0.3477776906814162	-0.01506318131197953	0.0003614542305077131	0.09070929720352205	0.2586882453021558	0.8464309134640479	0.5794110697373821	0.1126993342882698	-0.0604718740106331	0.04809301661886219	0.1690822844917231	-0.3533041111929317	0.07329868788685363	-0.8354302704762216	1.377642440868388	-0.2862672872152477	0.003555052810907717	-0.07841776462926577	-0.1840909548677309	0.4582719187780748	-0.9261022487467809	-0.3299982323560783	0.304788415348956	0.08619540475885344	-0.01811993235571126	0.8689063655814833	-6.188942507198552	0.7316769960106914	6.188942507198552	-0.7316769960106911	1.550660846185227	-0.3037007535338236	-0.08094785945321012	-0.6864171893693676	0.2580055541566602	0.2757649671891468	-1.209229700951975	0.9413585136149825	1.276015329140035	-0.3634075829367432	0.7439588759688931	0.7866915900541764	0.03462454645560916	2.273461261706095	0.001007708174490482	0.02107717537373284	0.001006153957144602	0.02362963738269634	0.00100158432373312	0.003987862148801324	0.001004286792579262	0.001578288891497529	0.05124710321930698	0.08028284423408852	0.08685577471202428	0.09440716336531996	0.08241484864678345	0.08580010022752933	0.001015060339533898	0.007483618798472905	0.001005585109494716	0.03358248586082994	0.001020041196487891	0.03971009305980355	0.001031698490572925	0.01952036006715641	0.001033223561509584	0.07215573584309259	0.09136592178292816	0.2383532244501891	0.3823850741458141	0.3069621885382067	0.001000913679819773	0.004564583662177064	0.001011971521800383	0.01620149845399063	0.5323637082742252	0.509542697410821	0.001011084342585484	0.02142270721419637	0.3088487096953807	0.3260753759404636	0.001041586682773472	0.009891651807246608	0.001016593627889967	0.007420140198218035	0.001024724911465192	0.01149160558438561	0.09758277245317176	0.1220604935624705	0.07115622153150233	0.06542233563474434	0.01363665774788943	0.01784976368442566	0.001003715273798821	0.03603583486779243	0.107224785715964	0.1204939187452274	0.001595337105949489	0.01902034837903262	0.001004209957362977	0.004418208385433057	0.001009926485444162	0.01789914039921237	0.2469788700732852	0.2959890227211528	0.06477029886903996	0.09741630776280319	0.001003755301185836	0.003642187969947337	0.001007696115464737	0.007180851602620844	0.1126431003969803	0.09754198506342913	0.6929439639273416	0.7052473554619997	0.002068323227138426	0.006945331882537951	0.001165038621892764	0.06347927096654937	0.001003349386662574	0.04136370952496642	0.001056255345855833	0.004408101133786053	0.001036622726721998	0.003384977843684333	0.001047944047384594	0.004455586194169234	0.02736373868064012	0.03441003507599914	0.02798414601816861	0.03106382818541173	0.006382083354719541	0.009166764880066828	0.001040150424283581	0.0076132083618763	0.002565844485832039	0.0364516311762141	0.2594045887924867	0.2708755195875302	0.2045605219072539	0.2226369857387229	0.137019547303173	0.1303924526188562	0.06683832365252915	0.1060579453794057	0.03508869299680478	0.06403302337668952	0.001081492551531288	0.01443823644825688	0.001047035185645206	0.05668128114908526	0.001006547112926884	0.1014306051909921	0.001002438612671303	0.03338787230251292	0.001016380136931156	0.01100841111710236	0.03027525725169516	0.05875170844688204	0.1084314620184435	0.1255697176512768	0.002652443555852515	0.02312348510985675	0.02322980263254383	0.02976189998419731	0.06853540666333585	0.08057547799630806	0.001137201558097905	0.009193035390831319	0.008317213171583305	0.01473759186567923	0.05009678358795532	0.07495478610301558	0.01382822553967951	0.02021480891428276	0.2416554581137256	0.2620223601384833	0.001055652020771905	0.09632094101956992	0.01660738571260616	0.04860662245229264	0.02070061498952436	0.03320807571940439	0.00102384058588118	0.01522892753816205	0.001019796853257268	0.01864192681824366	0.002719677327097467	0.009694951026313455	0.001202166351778407	0.02904173378080382	0.004017956676140576	0.0200875462647045	0.002702861536755528	0.01601176251582652	0.001002004067445345	0.01155722733778802	0.03682466911993539	0.03893643049487287	0.2167273333375964	0.2057030380749383	0.00101896440574546	0.04018239649969566	0.001022980922771256	0.05259049531825346	0.008118826291453937	0.006577792266893144	0.007523434994067929	0.004916042220000044	0.007777908207865043	0.006895986349677891	0.02701678190758713	0.01627185623171615	0.001575071879990439	0.03285292842379241	0.008526788030976293	0.001614157246887382	-0.008804731271163201	0.007898878817984307	0.001006995634887329	0.001005636469126886	0.001001440287233588	0.001004430610832916	0.08033486683087165	0.03573276001353165	0.04650121804507833	0.001015602002562414	0.001004477320238117	0.001019541138459286	0.001034888343732417	0.001037477147690939	0.1729832351898557	0.5147816311331027	0.001000897146974538	0.001018418471699136	0.5764430426835936	0.001011078366433172	0.3300692691395166	0.00100302658152061	0.00101696668605201	0.00102344220912289	0.07802106354926876	0.06277586704657045	0.001628314461241451	0.001004223332488539	0.1506654067361836	0.001017924574978484	0.001004268040536267	0.001008028179214749	0.2243253508542227	0.07790076576753543	0.001003858934738222	0.001007676591571896	0.2195538794037088	0.7199712494383586	0.001010873564744208	0.00132643583800586	0.001003613326929725	0.001005492951029296	0.001002380403334347	0.001003698263773794	0.01221303088997175	0.01175739946192828	0.001180036700782511	0.001048527446043949	0.001078787878759609	0.2846222978317112	0.2256816106057094	0.1599393468897434	0.06164340189507668	0.03681622793644655	0.001084684644859666	0.001045297617463191	0.001006342350251078	0.001002291246701677	0.001022742508457386	0.04306804838524476	0.1155311085940467	0.001114531048253921	0.01842573257767768	0.08176793400224637	0.001017725686025704	0.004325740406163312	0.04352005019077193	0.01059910304016471	0.2601122572846859	0.001066820895389834	0.01818962360693886	0.01836859413342302	0.001024520579775985	0.001015421581320198	0.001086078350512891	0.001048266475485121	0.00646297528289712	0.003898862012766507	0.001001703697063277	0.03720060523717149	0.2345843627391801	0.001018906660514016	0.001024515675894014	0.005994448423969542	0.005490752420506911	0.005650653290909185	0.02323167550190722	0.01769211425956163	0.002156259292666775	0.03365640855140196	0.006479313740668593	0.003121519214563759	-0.008726582267798608	0.01036378235209866	-3.385671961825698	-0.4612453719259416	0.02034055989972667	0.06426331338594735	-0.01358569678785565	-0.004708551906042155	1.350552255485756	-1.846862252413295	-1.464133501571033	-0.001979957750793777	-0.0232808964155729	0.09034484809691315	0.004589311881098224	0.04111754068236732	1.817575537010295	3.682595652674744	-0.01112066388965349	-0.008181640304677393	0.7655942290722149	0.004407947491021	0.8682652747759073	0.02513551046191038	0.006073544689585121	0.004694509946145544	-0.7182099423349643	-0.1470305401175699	-0.6156150688663627	-0.05734092412956829	1.783745304097551	-0.03496117968603928	0.02585171757031236	0.005327055375723484	-0.4567696489958651	0.662049830981367	-0.01119148532456968	-0.009413375325913038	3.650528243496998	0.9132670209815241	-0.04098764049155	-0.04089566350517615	0.04486847522143379	0.01545675790069737	0.01132343185920397	0.01332176409788305	-0.820413663916723	-0.8267051067199841	-0.255223999783149	0.02880609239999139	0.139277889775088	1.703183713775785	0.9483210260741085	1.003847017593334	-0.2550715974310298	0.08759520496127272	-0.03796248966680282	-0.07513125557118217	0.7699489492668385	0.3026414318456765	-0.003932417151926406	0.6115271431055941	0.1531753567661663	-0.05338756636172025	-0.2644721640533477	0.5458596189002631	0.0228791160019673	-0.217397301473695	0.123529634059664	-0.02610293224898482	1.077615050645857	-0.02132761183456384	0.3789588610206726	-0.1391001259241327	0.0302453472084841	0.004140860265082877	-0.1219013899939117	0.03032265123750717	0.3335923582286136	0.1362647773680733	-0.01174417192683635	-0.05988160572146604	0.6590155623237245	-0.1239046112712751	0.06007994249871014	-0.08597401649954972	-0.06738321118494238	-0.08468270522605528	1.651678759330833e-13	-1.114421430301286e-13
0.41	-0.05035803663903782	-0.02745084079293099	-0.04377449956739731	0.7520523418996108	0.9139331352138743	0.007140386542799079	0.498969211105378	0.0009118796842559704	-0.003768655973730665	-0.1423239690605705	0.06641758185245782	0.008954783084219247	-0.02076683882701607	0.07178497711821019	0.008744095929366414	0.1917918925113247	0.1074089442461881	-0.1917918925113152	-0.1074089442463118	0.07244698897934249	-0.1674250158566059	-0.004970758989685934	-0.3546131578259086	-0.01278215688691678	0.003044371527859763	0.08271323170796205	0.2671253616378657	0.8594558742058187	0.5765672837263366	0.1238130861555174	-0.05121532685800045	0.04863298993101492	0.1940459156843722	-0.3090055301892181	0.07825429921885918	-0.904986960308434	1.39806691695989	-0.278179756976682	0.01552173429077639	-0.09317043927304423	-0.3243263202111812	0.4428648192660469	-0.9429095246585188	-0.3828333189308921	0.1650957445377043	0.06986201989987689	-0.06598066099701584	0.9465218070868482	-5.351488212742363	0.8066775107221319	5.35148821274236	-0.8066775107221452	1.453523355098068	-0.2625280806789041	-0.09065661104443788	-0.6738711554905572	0.2001569497298613	0.2627266691367732	-0.4373196518759696	0.7420099785876924	1.3166901022778	-0.2193483072914268	1.37213169682567	1.068649515227089	0.07885892535199557	2.713975041514085	0.001007421523399185	0.02161656714753963	0.001006015400796798	0.02436232603164659	0.00100151004261916	0.004059949667421994	0.001004415722014764	0.001518264515533821	0.06860616292778912	0.0938571166354587	0.06069300037578414	0.07353186656698547	0.06156129951127313	0.06968260046952111	0.001015448083565336	0.007467472762805643	0.001005029093092843	0.03337308399120276	0.001019961165512926	0.04069342429765137	0.0010357597165248	0.01954511802239501	0.001038450090310876	0.07251978764504018	0.1361501665744251	0.2559816041050352	0.4285751179680313	0.3420849716085794	0.001000902401135225	0.00448603971934826	0.001016096687860999	0.01579389263474225	0.5437001757590356	0.5140787690568581	0.001011265195371939	0.02152581020109455	0.3177932212337824	0.3353740037974966	0.001022745236854744	0.01014985056113342	0.001016961949138571	0.007574687331413568	0.001024185406396557	0.01163862426952331	0.09037291934830859	0.1162250299774287	0.07051137501948782	0.06500958186429269	0.007786404445387292	0.01313897350763419	0.001004073668903746	0.03527607467350442	0.1300994171574189	0.1385314409852514	0.00131457522174548	0.01881488468244166	0.001004292010026881	0.004437989122960069	0.001008868684682289	0.01791537665496921	0.2381100288699931	0.2902554259216724	0.07216692685734305	0.1038898788066775	0.001003854728269881	0.003518065992440712	0.001007743936333158	0.007093732076786223	0.1639510412009041	0.1342151905647663	0.7006071142427704	0.7134288831744435	0.001550246398407051	0.006471522188493524	0.007245537366931524	0.06556208025581436	0.001003540006643473	0.04167646484919699	0.001031210414036916	0.004479302430808214	0.001019761682313109	0.003446655529704827	0.001026147319358634	0.004515899493058055	0.01948858689565088	0.02757804156505349	0.01968550293311594	0.02416497051896891	0.003831383481436149	0.007347569650153794	0.001187465814379093	0.008030770174338179	0.003178624304695329	0.03948955125339259	0.2688870069119735	0.2824561476338655	0.2130018338628645	0.2265781509503248	0.1474331269917885	0.1397317334794485	0.06173010931714938	0.1020891731409251	0.03590403315779789	0.06487429517807056	0.001081517614405762	0.01411914446579225	0.001045450908535654	0.05600087194079589	0.001006844848513251	0.1097126500015075	0.001002495350839818	0.03674896732265893	0.001018575631101434	0.01099156323614062	0.03595628217677985	0.06291126291679108	0.1091208208124712	0.1241563484800577	0.002061103094598175	0.0230220699824552	0.0212782347670719	0.02801216100635728	0.07197482761041774	0.08309361552651348	0.003318309682185903	0.01147871003683327	0.006539015646580586	0.01329884578580187	0.0484020759963799	0.07737675489903051	0.01333833152275079	0.0208120581276948	0.2524112540169139	0.2701083355968611	0.001063939041460499	0.09569225362994017	0.01869744434519896	0.05343776015560493	0.01912213935872877	0.03175191390907488	0.001024615903992466	0.0155453190352269	0.00101718602339566	0.01866730577596753	0.00191349369237242	0.008668641397566164	0.001188056711585302	0.02938792794269344	0.007686461429154472	0.0254296538756105	0.003951656870131131	0.01781397125342397	0.001001853597259816	0.01163072775370917	0.03684172152956002	0.03837047424563934	0.222353797201318	0.2040571282786584	0.001018512576005304	0.03893133394163822	0.001024707631886756	0.05311763473147365	0.006439397553946321	0.005640154949165376	0.005950486594682448	0.004192595008186207	0.006139653228323503	0.005989714207965502	0.02372669468254585	0.01708498628393208	0.002252880742620434	0.03194480976636201	0.008303737550796494	0.003247023176560011	-0.008710680145941565	0.008931665603054155	0.001007231144227481	0.001006069814199756	0.001001426355168501	0.001004650821907254	0.09905441309399132	0.01837995849008065	0.0240022313928889	0.001016062810531816	0.001004427725808385	0.0010201627813319	0.001044300211426827	0.001049315611180442	0.224040726631279	0.5394665254589815	0.001000885178166173	0.001022057722474595	0.5647696801621275	0.001011770728559811	0.3403765180261213	0.001003226997526743	0.001017665587198744	0.001023777648708923	0.08251763263161924	0.07559927764260005	0.001334742165640239	0.00100463558247918	0.1743230673404314	0.001025216025008965	0.001004469927461875	0.001007547568241924	0.2199079144537532	0.08493896932230109	0.001004042186494321	0.001007892789423632	0.2599560936453948	0.7193310144078401	0.001008131372054365	0.02409528226244183	0.001003844186041654	0.001004846168845051	0.001002071466904893	0.001003260170918486	0.009250787262815403	0.009092160464161303	0.001095821837851581	0.001588166266148388	0.006140107881821519	0.288327750091272	0.2291912654388597	0.1663225636863424	0.04970740274392748	0.03689233794553217	0.00107888613637929	0.001042536437244701	0.001007842013157422	0.001002777043286836	0.001019268240559665	0.04207722955435098	0.105364494581824	0.00171973226311254	0.01965275810380835	0.07176772952772045	0.009476370761485378	0.004912373078016537	0.04873905571491268	0.01467446520684144	0.2826215423537539	0.001077424944671978	0.02339879644284168	0.01651447590813274	0.001026186199720474	0.001013662747242011	0.001056783866223119	0.001279198691376268	0.01590664094024009	0.00641726743988201	0.001001691347030607	0.03657188572277072	0.2301073690821564	0.00101731105168539	0.001028187616073807	0.003513631955877197	0.003252740487777893	0.003335913284550563	0.0208326228020151	0.0174124139556442	0.003007986765213427	0.02966741208089979	0.009540226118718591	0.004980292275830281	-0.008603907323234228	0.00881875898888825	-3.29962210316595	-0.4235219472616279	0.0726067198348473	0.08020265485635282	0.01781347368861074	-0.006831949248961424	1.367318383536762	-2.245258487698276	-1.758278629678614	-0.001283268600507243	-0.02058422991545267	0.1063139839164018	0.000332970173341194	0.03127075351941075	1.702725228171845	3.323876688149264	-0.006704563649874484	-0.05913541617772842	0.122439114139994	0.01357993458354975	0.9904052879132037	0.02613184128786675	0.01946802538385873	0.02006299775123369	-0.4052635470943933	0.09764055468773054	-0.3435268768003273	-0.0962422353265488	1.820809348594789	-0.009683837950551433	-0.01145177340257666	-0.0004757702023642987	-0.6562996201055025	0.6355731210804549	-0.01318252614544886	-0.008457071319825493	3.625281109200031	0.7270151689021354	-0.0455656277691214	0.4166857130408121	0.01853415810021706	0.002836369983606874	0.003473015449126341	0.002371321969591405	-0.5653409508736025	-0.566586316883656	-0.122570887654095	0.052730641694324	0.4342757120635842	0.6835987412125142	-0.02829654690439148	0.8692455382402791	-0.5357108220237969	0.07812887670809458	-0.02437840800508531	-0.05926405504290907	0.8725696867843687	0.3602404707515265	-0.0007113125297087974	0.2432255602720034	-0.4135341883611705	0.02645979515845033	-0.09651207203596746	-0.03025072630583821	0.4122732378605622	-0.08091410412562731	0.3163613809037584	0.1351702479285317	0.6318511064064898	-0.09917656548726486	0.5693509140628517	-0.1520728386496233	0.03554182412732163	0.001496463981285896	-0.08421393775862089	0.03810544297892701	0.7038942444385845	0.2159342383352001	0.0201024116111962	-0.05770085459598637	-0.7567691713034874	-0.1201076132319806	0.04987094276377516	-0.1013327679224783	-0.07709493132591511	-0.09654495632698708	-5.226378306779326e-13	-1.724382168718304e-13
0.42	-0.05313165491074696	-0.02673143939311346	-0.05311116407246766	0.7661374523821465	0.9112220940718903	0.007344303619136934	0.4979104743245383	-0.002992306541762896	0.001017441363320157	-0.1520193574312712	0.06237767886269241	0.009761183044282832	-0.02023813392277329	0.07098968533669976	0.01855055290074157	0.142335984571531	0.1156960432710548	-0.1423359845715259	-0.1156960432710917	0.08655673711115622	-0.1698626659801777	-0.005899019600294106	-0.3611190121104313	-0.01102088993974042	0.005654151150388818	0.08101617909158648	0.2734473493750131	0.8725189811708807	0.5747441298312065	0.1380087722116786	-0.03901825021077525	0.04977997131344762	0.2232559866157742	-0.241920359204832	0.06210919476287474	-0.9599063988262969	1.419047936825405	-0.2628157201708231	0.0248163340467016	-0.120707677493514	-0.4549007728711824	0.5317340338280914	-1.003458419300492	-0.4230430537409364	-0.009659517778008298	0.03234902608001601	-0.08892495642988613	1.012896054908204	-4.544825266601663	0.8445551480163873	4.544825266601663	-0.8445551480163881	1.370834352715573	-0.2257312512775065	-0.09392154076545937	-0.6204946173753783	0.1540540585815436	0.2611374322248711	0.05057287487727732	0.5183327938964968	1.283644573798541	-0.1592811597532678	1.360345713751495	1.374797488976196	0.1560261605116315	3.122749209455029	0.001007396082161191	0.02223068826961217	0.001006162938008455	0.02519225524857668	0.001001465951322644	0.004140337085864869	0.001004590315199769	0.001450937387263699	0.08609401930026217	0.1076895350797654	0.03746764052245018	0.05116076600248047	0.03922444641701688	0.05065628404099709	0.001015872380930709	0.007457273040798834	0.001004726414751313	0.03313110621559085	0.001020232137324607	0.04183622442699887	0.001042497391996036	0.0195264332907956	0.001046983944950925	0.07277270958979473	0.180906909720847	0.2723002256978579	0.4669350501252509	0.3730780368361736	0.001000890777033087	0.004388163608978927	0.001019978751147775	0.01530287227759788	0.5480917181864416	0.5116078599736843	0.001011701927841382	0.02164165159946014	0.3271368711764169	0.3458623815243838	0.001013428612054449	0.01040684065211665	0.001017495639039594	0.007702143574300634	0.001024083576470245	0.01179994095259195	0.08813117386015952	0.1148276071721719	0.07580251662366411	0.06803836210173761	0.004626846567159287	0.01063954794230769	0.001004459004678831	0.0340783677490059	0.1526165638703924	0.1568511098108712	0.001177700891314662	0.01875562605405554	0.001004434009462362	0.004398048848739512	0.001008099627956089	0.01792170569758848	0.230778242333031	0.2835360321349853	0.07932171811629554	0.1101859450500797	0.001003996088805333	0.003387545127660492	0.001007875987497947	0.007002779346617845	0.2080896312473199	0.1688709722959453	0.7058630464180529	0.7198671917879257	0.001289268458772161	0.006198192738120479	0.0213712301857699	0.07099754906117874	0.001003750756129944	0.04175142405603757	0.001018369065839332	0.00454588590306827	0.001011180159531282	0.003503656354751567	0.001015034078941887	0.004575621159358448	0.01388986193877055	0.02271609780657153	0.01400081923800507	0.01946170404149174	0.002497592850208917	0.006436230297659381	0.001530845832767156	0.008628308627802892	0.005999215122725074	0.04445653714546987	0.2762738059161417	0.2859606313262647	0.2195557906179165	0.2247068835376602	0.1561203212911281	0.1478820910581635	0.05348492049994478	0.09540316950365911	0.03637165876586301	0.06554499533871168	0.001078629852450604	0.01398021826456204	0.001043277923797999	0.05552973066908747	0.001007743846599501	0.1186041924057111	0.001002766726954896	0.04040593968891049	0.001017934884099411	0.01096870179712802	0.03846181689335203	0.06407305584046542	0.1052526459694967	0.1177453339372077	0.002066469986596787	0.02351978609846653	0.02085125996008586	0.02761092973308175	0.06944324268973318	0.08021009120122838	0.008596655501119693	0.01699884864122911	0.005926319237213202	0.0129080659906786	0.04987280637149047	0.08039195883629698	0.01507432605448541	0.02271056333279077	0.2672143380384054	0.276504803574153	0.001073384875858892	0.09444207572185014	0.02228207746296861	0.05963528542202376	0.01740554219068808	0.03016780689586223	0.001025836577793092	0.01598994145900837	0.001015001387612444	0.01868308676340169	0.001494235734097037	0.007993604231169085	0.001296469916039872	0.02978762787688833	0.01415949563035083	0.03354673276321608	0.005827477304021337	0.02016559264616883	0.001001772222254914	0.01183243870002301	0.0365562569394797	0.03769458919355598	0.2242549568028296	0.1951962216545193	0.001017488583359755	0.03790424997720458	0.001027407398837698	0.05367837422563371	0.004356778814210126	0.004555550490857122	0.00404243533842302	0.003378369590463668	0.004160312381176644	0.004965622558865042	0.02103063047427035	0.01716956276539236	0.003046635345194935	0.02898277256688389	0.01026999564276952	0.00503049386062906	-0.00859754647449138	0.008245912289270432	0.001007466653565186	0.001006503159271123	0.001001412423102989	0.001004871032982238	0.1177739593571105	0.001027156966627667	0.001503244740699736	0.001016523618502948	0.001004378131377703	0.001020784424204693	0.001053712079122253	0.001061154074670595	0.2750982180727025	0.5641514197848605	0.001000873209363805	0.001025696973260687	0.5530963176406656	0.001012463090686788	0.3506837669127251	0.001003427413537941	0.001018364488345779	0.00102411308829476	0.08701420171396752	0.08842268823862569	0.001041169870037607	0.001005047832472074	0.1979807279446791	0.001032507475038899	0.001004671814385196	0.001007066957273955	0.2154904780532834	0.09197717287706676	0.001004225438250942	0.001008108987275318	0.3003583078870807	0.7186907793773217	0.00100538917936389	0.04686412868688757	0.001004075045156325	0.001004199386661389	0.001001762530475728	0.001002822078063581	0.006288543635659788	0.00642692146639725	0.00101160697492527	0.002127805086257171	0.01120142788488492	0.2920332023508334	0.2327009202720112	0.1727057804829362	0.03777140359278015	0.03696844795461755	0.00107308762789878	0.001039775257026749	0.001009341676064894	0.001003262839882259	0.001015793972657369	0.04108641072345601	0.09519788056960453	0.002324933477971522	0.02087978362994342	0.06176752505319547	0.01793501583694475	0.005499005749869694	0.05395806123905263	0.01874982737351795	0.305130827422822	0.001088028993953723	0.02860796927874546	0.01466035768284324	0.001027851819661771	0.001011903913167227	0.001027489381930505	0.001510130907267469	0.02535030659759267	0.008935672867000402	0.001001678997011273	0.0359431662083691	0.2256303754251335	0.001015715442857686	0.001031859556252648	0.001032815487783854	0.00101472855504588	0.001021173278190075	0.01843357010212295	0.01713271365172674	0.003859714237760064	0.02567841561039766	0.01260113849676863	0.006839065337097303	-0.008481232378669778	0.007273735625677674	-3.202731872019024	-0.379711122903394	0.03528642952433986	0.08371142695173391	-0.01192571684757854	-0.006169102368275971	1.402181464069371	-2.146023005646586	-2.04589683567511	-0.0007906951487679458	-0.02979607749242772	0.1222386263960821	-0.004099225481457173	0.01889156925160111	1.5556239246019	2.856652084115149	-0.01498709747045491	-0.02486454789898078	-0.6358019167731104	0.006955629753722098	1.10621524874481	0.02489377784819067	0.0006553665995697341	0.007554109510896078	0.1693982136222171	0.5412762614594563	-0.1733421465681309	-0.1449302702018664	1.840174621216326	-0.005720166005423956	0.01390751503198875	0.003345614946869812	-0.6539290464378887	0.6265488708790146	-0.01247126277975956	-0.01018001619570741	3.247043489458602	0.5646232011897501	-0.0008915917581973999	0.6296362397358125	-0.00269074830078881	0.01453319294983822	0.01038805966465071	0.0132034375807758	-0.4264037134169991	-0.3875868689217638	-0.07365282432659948	0.06480142060204486	0.525091052748012	0.08795484299042262	-0.2141654987776919	0.7660623612353565	-0.7985178771988362	0.05348087681287036	-0.001929333421593574	-0.03327766825648635	0.8918484680108402	0.3618169010676549	-0.005135128723016961	0.01197483388461546	-0.8463537175351594	0.06643868231037732	0.005229376865889254	-0.5344727521993937	0.6697719076741042	-0.00780404452418554	0.2421766623114057	0.2341482660910575	0.7397135544280101	-0.1456257155309083	0.6522363736476589	-0.164689166541518	0.05589153253463806	0.002221267357411983	-0.05164689751324797	0.04102380567184723	0.8885866135736387	0.2461473083948393	0.01389793415368135	-0.08186736628422329	-0.7839838032451736	-0.07910889254839307	0.06679995865987159	-0.1153674446217625	-0.08553885237431175	-0.1082466067105534	-8.506490946477262e-13	2.542555312786947e-14
0.43	-0.05519340857728687	-0.02629557124333516	-0.06284472642599263	0.780435513746925	0.9086942203773192	0.007620731045581204	0.4965961595765712	-0.008137660565774406	0.007267478918767099	-0.1624342880725729	0.05803323520657197	0.008627497344890846	-0.02009988069152251	0.07011289273398343	0.02887876408289527	0.1007946986640282	0.1242252318035592	-0.1007946986640286	-0.1242252318035906	0.09992449416056963	-0.1719457141251018	-0.006831116327916477	-0.3668488876732336	-0.009645541422076897	0.00829547777744233	0.08167026855655687	0.27732331030721	0.8847956756771564	0.5729640771988238	0.1485117944422335	-0.02375260880123532	0.05151116441635818	0.256427013680867	-0.1775606735004277	0.0250745234007158	-0.9791995311452636	1.440904208804835	-0.2426899050199798	0.02962481435830668	-0.1296751802074806	-0.5681124163603447	0.7102400938692772	-1.071687517408698	-0.4451310517165404	-0.2220336149794542	0.005403141488179929	-0.08545206216604297	1.045215753209873	-3.757073545926804	0.8622724408835536	3.757073545926803	-0.8622724408835853	1.299048735642036	-0.1905851429914529	-0.09378275219864886	-0.5244901327795203	0.1218806129521009	0.2667792012911052	0.06373027215337324	0.2541816423423474	1.16581215787581	-0.2035994348482698	0.739488503146888	1.673494481141242	0.1845299238691892	3.506525391389714	0.001007434044083036	0.02290642408404618	0.001006387900202304	0.02611420793557823	0.001001429102935659	0.004219300473506816	0.00100471467514091	0.001382834572655866	0.1012619637698792	0.1202571259891896	0.02053233678166085	0.03290102073748703	0.02167989154802725	0.03273420264898298	0.001213426563146773	0.007609069204097565	0.00100448846714605	0.03284466479954461	0.001021449787667751	0.04313416279772809	0.001049939712905248	0.01946212928629347	0.001065902875845714	0.07289625337721023	0.2203647583449315	0.286192658558538	0.4975720948947796	0.3987789726531537	0.001000877631567867	0.004275654856790882	0.001021768648337633	0.01474995520819761	0.5476700254792497	0.5039433602517074	0.001012111498719355	0.02176423006296106	0.3367718609179516	0.3571818046790476	0.001008528348277176	0.01064605640026352	0.001018040576959235	0.007776030306597751	0.001024012902861574	0.01196536771274299	0.09236128538867347	0.1199663200056514	0.08565222688000698	0.07518182424306226	0.002878499801829983	0.009339105717660445	0.00100484518637608	0.03239643569737682	0.1728257543561895	0.1744949159635425	0.00110932378848016	0.0187668875259407	0.001004605523728724	0.004294508089152753	0.001007483478668619	0.01792146784428768	0.2266900830849641	0.2778857944999064	0.08587459864651074	0.1160036752436571	0.001004070023131369	0.003258702373274067	0.001007923286971973	0.006909603335905295	0.2458387322965052	0.1987913597277178	0.7087064064709315	0.7247214281045082	0.001150030527447686	0.00610129201492656	0.03726301136483032	0.07720725644418264	0.001003949836810256	0.0415268642238706	0.001011452502064836	0.004617334188959188	0.001006572774305577	0.003562449114970977	0.001009072610291535	0.004639709455712372	0.0116725961754814	0.02092117408031753	0.01172264759182568	0.0175962866361671	0.001774309329460047	0.005987367658556955	0.002894268009773094	0.01019301367092091	0.009749877724719237	0.04975295659687374	0.2823580108535502	0.2863709345202974	0.2251383184238784	0.2247164190748049	0.1644125611130328	0.1557356563319628	0.04240715794451652	0.08638800706551655	0.03663631666510336	0.06596493646774358	0.001072431504346939	0.01404721498914081	0.001040031613825326	0.05532447039894452	0.001008402068869807	0.1270628427257167	0.001002961827838489	0.04377391764598672	0.001017220803910937	0.01095096605054526	0.03471354891328716	0.06031426624299274	0.09250290741778815	0.1038956292736545	0.002909530532609806	0.02483820378329651	0.02049011746544488	0.02728359351924018	0.06586612873370684	0.07589715121941502	0.01668844618459152	0.0258062887791392	0.006608173734704987	0.01368435584997374	0.0519261343875759	0.08093551431088669	0.01625790507272257	0.02378251615765073	0.283183255261705	0.2834484206071322	0.001089799031738356	0.09291172919800637	0.02568352053271595	0.06503188423378865	0.01543074510455831	0.02833978742021539	0.001028678202968007	0.01664084161752551	0.001013166798224215	0.01869453087920968	0.00126483252297709	0.007571312726998647	0.002073508397760445	0.03078114101933595	0.01918273260904921	0.04009416352063783	0.007301137463821274	0.02198619949674306	0.001001672021502801	0.01187517841293948	0.03367205692268385	0.0358061010991381	0.2274390690877816	0.1919826997831817	0.001016095084342484	0.03737815374898839	0.001031325765811616	0.05447583867348949	0.002734589161829096	0.003709351370495959	0.002564908514438899	0.002768120632364553	0.002628305551661332	0.004160292172993183	0.01755025364943076	0.0166691254555227	0.003626024061270979	0.02588893785359513	0.01169551534744837	0.006839023207421554	-0.008581544969477177	0.007259930556056833	0.001007479386233866	0.001006722578009772	0.001001372423610922	0.001004821301998199	0.1257254547892043	0.001019047335505344	0.001261828701855626	0.00175973365843923	0.001004124679675498	0.001024352219750193	0.001061048267988231	0.001106274879471121	0.2975721337495695	0.5699165453384097	0.001000856118336347	0.001021883833820186	0.5408578380247155	0.001012600905251787	0.3612140688530409	0.001003429606961922	0.00101881349878661	0.001023792349965165	0.1077342521312609	0.1076774843676245	0.001037949027807045	0.001005415657506878	0.2109865512794049	0.001042880587975971	0.001004878946086675	0.001006652153243984	0.2228634576356304	0.09690769006433941	0.001004080570352908	0.001007857041203083	0.3229706270180531	0.7131461820216477	0.00100468092799159	0.06280336129278703	0.001004226369704165	0.001004300696399839	0.001001790842048975	0.001002907650195896	0.01177555935298113	0.01162773713253689	0.001023875843902995	0.006175208784731222	0.01591344917881546	0.2956444824608133	0.2369754694360108	0.1818002570801184	0.0213896124086627	0.03692820396740679	0.001059964982872196	0.0010340108795513	0.001008871665663119	0.00100308196935313	0.001017056079149154	0.02108717691348608	0.05700040367368202	0.005033470222398743	0.01941309577855152	0.06083696891966705	0.03187570237639842	0.008884149206482745	0.05485480639479578	0.01653554958978369	0.3207469564827821	0.001122840644976846	0.03028689771418991	0.0120708471778704	0.001034837158323799	0.001010710600381095	0.001024271255093105	0.004047197350647331	0.0241346132039574	0.008804763802904843	0.00100147361766176	0.02548203942381037	0.2396696198492922	0.001013739001028023	0.001038402749359863	0.001026847803153478	0.001012273524832028	0.001017207829341626	0.01336322366243734	0.01579781758868985	0.004018460636155666	0.02296352093486411	0.01239653653267095	0.008647518850473962	-0.008645793537108711	0.006262904767146494	-3.11777368291106	-0.3478134170358221	0.08493530673988893	0.09809042214018922	0.01790140073079423	-0.006910528255763916	1.1169346593547	-1.468646077324438	-1.479925153073993	0.02845838352142473	-0.02711539833627773	0.1372642805675647	-0.008661848480998951	0.005802185491417323	1.210100684464547	2.270771843673299	-0.009349130879711396	-0.07204547336581191	-0.9064048231106171	0.01492131868222865	1.143670175725355	0.02389168359098492	0.00940086385809095	0.02104679682501646	0.8671698749350708	0.8798324126744196	-0.08931591784033022	-0.191187396814392	1.672086376028235	0.005745458506367986	-0.02393213797394635	-0.001331107205594847	-0.4555281092073791	0.5410416291141011	-0.01276735114245074	-0.008760202205570031	2.724207849081855	0.3909168363215504	-0.01188101895584621	0.6086539762835405	-0.04079308681193317	0.003495481396969414	0.003675460882837598	0.003072538775733137	0.03341260118873474	-0.005684470376238634	-0.02337615895417629	0.2343467373556934	0.525232167229426	0.01237366106347051	0.1934615456762805	0.7873984256174291	-1.005005375802066	0.03129221922603424	0.01294371665538604	-0.009164904438584089	0.7894229994043468	0.3092245933862739	0.0004386587374689794	-0.7282416675640283	-1.870316522423369	0.1867823579078732	-0.06599072350224852	-0.3324404546377745	1.06738071845024	0.1504701060521864	-0.09325267381554757	-0.004850234644250895	0.6613899374650792	-0.1569172803371886	0.4371112764437661	-0.1996919816079035	0.07340817869628251	0.0009999581264033717	-0.03268343546399148	0.1476117599554099	0.4429777760047954	0.1267495031212069	-0.002361863350693572	-0.3090495862281044	0.1017705291461077	-0.02885294488813647	0.09177250993269574	-0.05743774137099924	-0.03969942989103348	-0.05621095553727849	-1.092692883096691e-12	1.919840060423347e-13
0.44	-0.05682547436780471	-0.02622974716041665	-0.07254302388040851	0.7949623340122594	0.9063696782442404	0.007919913167909194	0.4955665725584978	-0.01423340255778546	0.01506157557290213	-0.1732963039479293	0.05348935034401482	0.005221390887641107	-0.01992804066744349	0.0693002741325697	0.03930425939873208	0.06732168103241533	0.1329612897365801	-0.06732168103241548	-0.1329612897365872	0.1124643453934935	-0.1736685041456955	-0.007800373593060383	-0.3715890075178869	-0.008565978320541437	0.01098276133834729	0.08196048961532791	0.2784774272177835	0.8957175809367831	0.5705347397717729	0.1527831376903649	-0.00564508682357301	0.05335691906681012	0.2932878782000671	-0.1559827840071399	-0.0118996186056497	-0.9528534190016059	1.464799716936562	-0.2221494078175955	0.0293672732234424	-0.0637621315090926	-0.6449783664704994	0.8405458535731036	-1.092875466112218	-0.4629312950313103	-0.4641436693308539	0.03906638456446537	-0.07609015615148995	1.032352881646944	-2.931171611423674	0.8859290281194128	2.931171611423674	-0.885929028119414	1.205253189417825	-0.1536796264113254	-0.1013536482697339	-0.4225434737454947	0.0948969753581517	0.2703288189953352	-0.02220080637111106	-0.02603601043289906	1.012686724469027	-0.2891381186865596	0.1140099172675624	1.943173602602499	0.1789384700199392	3.860716700274486	0.001007459384999842	0.02363088587171648	0.001006610089070203	0.02710228992494109	0.001001390678127203	0.004302025227340689	0.00100475194582594	0.001323545468089413	0.1130842529823153	0.1301401870976286	0.01133698997930403	0.02253344385657612	0.01200944642722961	0.02222966677258534	0.001683599932702384	0.007972609824071556	0.001004242763901222	0.03259633439770886	0.00102384305672353	0.04457981469469496	0.001057328839607754	0.01935519085995962	0.001097926545073325	0.0728884532448652	0.2521627782008916	0.2962470001257527	0.5202593510320545	0.4182382089975215	0.001000862512145302	0.004164491432387816	0.001020755697637564	0.01413543066223594	0.5437056332849912	0.4932936276016004	0.001012385124687804	0.02188730308751222	0.3466394285521381	0.3684558009096622	0.001006080489153576	0.0109035205597531	0.001018537527622476	0.007795738531143957	0.001023817138610498	0.01213118797499794	0.1035618602894737	0.1323475151081235	0.09937891307223261	0.0854833352726625	0.001995177133562519	0.008801837196007014	0.00100522218476533	0.03025999467860486	0.1898220292826732	0.1899628326656431	0.001080326176035533	0.01882599518709539	0.001004794855131857	0.004133076666945696	0.001006968059644008	0.01793632514348888	0.2267629869531358	0.2748372773782791	0.09166563534248748	0.1210876668578437	0.001004034501186283	0.003142796843909821	0.001007820889346582	0.006821474977307213	0.2769480294388056	0.2230986063212912	0.7091290327642104	0.7273793839982334	0.001080041946391833	0.006092723037504463	0.05274650390591074	0.08309760337516305	0.001004125027160594	0.04096412494572954	0.00100804651748837	0.00469057587438684	0.00100428436084842	0.003623264942478081	0.001006136100274902	0.004706238276586672	0.01321660550128199	0.02270422249084491	0.01309538219811914	0.01894425746928276	0.001417610702393747	0.00582357800935952	0.005587416013332555	0.01303938636155471	0.01394452384007487	0.05478196708387797	0.287556460020127	0.2865734618525046	0.2302142860350969	0.2281238932405841	0.1729350351177323	0.1632850142126379	0.02861370581216897	0.07529324668003344	0.03675803396142725	0.0661865371278834	0.001062769605814462	0.01419139336402588	0.001035525695896336	0.05531862220697415	0.001008495894476924	0.1341834804622092	0.001002968847800355	0.04653934961743411	0.001017495289678453	0.01095448855898504	0.02319974389136532	0.0502180442057206	0.06833266965212792	0.08140441734382901	0.004678951758544761	0.02704618332156319	0.01959510278627206	0.02638523318558471	0.06345283859426001	0.0734747778989257	0.02746546861875116	0.03785975498104403	0.00862367832675822	0.01566562990509248	0.0534454516089795	0.07933116323155504	0.0157870228602156	0.02291170796942126	0.2988226721791033	0.289980204029384	0.001115414208120879	0.0913742562931039	0.02824402249405838	0.06857806870571274	0.01314862562944478	0.02619842220288708	0.001033592602083353	0.01744049862336741	0.001011653001510142	0.01872173398387427	0.00114843807329429	0.007342494879010209	0.003726210804172449	0.03253852181847557	0.02115241124870511	0.04284785304511295	0.007978419528914453	0.02287609153654225	0.001001519204694164	0.01184496399741873	0.02717824254703526	0.03124921079644138	0.2345509808308483	0.196441454240849	0.001014409969411107	0.0372723392435613	0.001036557100641271	0.05549541600446614	0.001914063858170969	0.003335488424977774	0.001819617717995623	0.002520611179787541	0.00185460167919236	0.003773573746615665	0.0130098970813604	0.01561238231020833	0.003924984565560046	0.02304772983214297	0.01203428727294275	0.00864750199860384	-0.008685918573431586	0.006257382739298159	0.001007492118899373	0.001006941996745749	0.001001332424118214	0.001004771571014669	0.133676950221298	0.001010937704380052	0.001020412663011875	0.002502943698345102	0.001003871227971446	0.00102792001529585	0.001068384456854825	0.001151395684272897	0.3200460494264366	0.5756816708919592	0.001000839027315293	0.001018070694387335	0.528619358408764	0.001012738719816947	0.3717443707933558	0.001003431800390921	0.001019262509227609	0.001023471611635223	0.1284543025485537	0.1269322804966239	0.001034728185575111	0.001005783482542163	0.2239923746141308	0.001053253700911494	0.001005086077782431	0.001006237349215306	0.2302364372179773	0.1018382072516121	0.001003935702455078	0.001007605095130698	0.3455829461490262	0.7076015846659734	0.001003972676620555	0.07874259389868715	0.001004377694254016	0.001004402006139531	0.001001819153624804	0.001002993222329916	0.01726257507030351	0.01682855279868084	0.001036144712883452	0.01022261248320615	0.02062547047274754	0.299255762570793	0.2412500186000097	0.1908947336772981	0.005007821224545633	0.03688795998019611	0.001046842337845127	0.001028246502075222	0.00100840165525898	0.001002901098823186	0.001018318185635851	0.001087943103519285	0.01880292677776954	0.007742006966825697	0.01794640792716657	0.05990641278614069	0.04581638891584992	0.01226929266309562	0.0557515515505402	0.01432127180604989	0.3363630855427429	0.001157652295998768	0.0319658261496348	0.009481336672897692	0.001041822496984049	0.001009517287595507	0.001021053128255774	0.006584263794027313	0.02291891981032339	0.008673854738810452	0.001001268238310022	0.01502091263925222	0.2537088642734496	0.001011762559197198	0.00104494594246589	0.001020880118521989	0.001009818494615068	0.001013242380491229	0.008292877222751684	0.01446292152565294	0.00417720703455123	0.02024862625933066	0.01219193456857325	0.01045597236385106	-0.008810354695547517	0.005252073908615356	-3.057808271203945	-0.3450951248838851	0.04503162414677942	0.0969372873954254	-0.01117344363295627	-0.004406360360978032	0.8652755038696707	-0.5675893288264539	-0.5623877325532243	0.04155819603792973	-0.02217387452515566	0.151781331642445	-0.01262610984419873	-0.007377214694757318	0.788005665905247	1.608312189589834	-0.0147180319881918	-0.03718604324549463	-1.232848502409742	0.007054541932709906	1.097129863936227	0.02854346007921122	-0.01018033497923938	0.007632809910818412	1.617894667424224	1.172886039118238	-0.02070740596104187	-0.2358320636638388	1.404996731102053	0.003849071891356355	0.002329382325571745	0.006364647646125684	-0.1335849437483605	0.4798011549930058	-0.009883817775708971	-0.009170485775235125	2.124415321811953	0.1253671166183244	0.01677475739655311	0.5657641493291616	-0.07032663754409116	0.01489187285796697	0.01079267312201082	0.01369154248484698	0.2891907139436706	0.2550907787628379	-0.01663822635073449	0.3211349501007449	0.4716092598573468	0.04639967062605712	0.4654222269490461	0.7052208826380244	-1.214437466682208	0.01381278303431053	0.01350699663866245	0.006604747376412395	0.6242459513209914	0.2413077039442446	-0.0008834776708961659	-1.255511654049392	-2.57465517077965	0.2443510529863971	-0.1089754471028481	-0.1563594199408537	1.318977120468798	0.233192794639355	-0.1874046484706229	-0.1544039365218854	0.6573468322803065	-0.1470509917444996	0.2821535056844245	-0.2273583149209811	0.08564290198572401	0.005373066279125044	-0.01295216627664276	0.1937973369827471	0.1298383669773642	0.06000434623255785	-0.0006928915317106065	-0.615547807932165	0.7504714625557174	0.004947452007659218	0.111222535257623	-0.02090020965829863	-0.01299095126573996	-0.02452421481563238	-8.189318184206784e-13	1.707105564453871e-13
[truncated: 473,341 more chars]
