# Supplementary material for: Transtibial limb loss does not increase metabolic cost in three-dimensional computer simulations of human walking
Source: PeerJ. 2021 Aug 4;9:e11960. doi: 10.7717/peerj.11960 (PMC8349165; doi:10.7717/peerj.11960)
Supplement: Supplemental Information 1 — Each subject’s simulation output and Matlab code for generating plots presenting the data. [file peerj-09-11960-s001.zip › TTA3D_solns_rev/Pre/soln_walk_N50_wm100_S33.sto]

num_controls=92
num_derivatives=84
num_iterations=644
num_multipliers=2
num_parameters=0
num_slacks=2
num_states=242
objective=0.741798
objective_auxiliary_derivatives=0.000896
objective_contactAP=0.014369
objective_contactML=0.009535
objective_contactVE=0.009053
objective_control_effort=0.481296
objective_state_tracking=0.183524
objective_torsoGoal=0.043124
solver_duration=24912.649374
status=Solve_Succeeded
success=true
DataType=double
version=3
OpenSimVersion=4.2
endheader
time	/jointset/groundPelvis/pelvis_tilt/value	/jointset/groundPelvis/pelvis_list/value	/jointset/groundPelvis/pelvis_rotation/value	/jointset/groundPelvis/pelvis_tx/value	/jointset/groundPelvis/pelvis_ty/value	/jointset/groundPelvis/pelvis_tz/value	/jointset/hip_l/hip_flexion_l/value	/jointset/hip_l/hip_adduction_l/value	/jointset/hip_l/hip_rotation_l/value	/jointset/hip_r/hip_flexion_r/value	/jointset/hip_r/hip_adduction_r/value	/jointset/hip_r/hip_rotation_r/value	/jointset/lumbar/lumbar_ext/value	/jointset/lumbar/lumbar_bend/value	/jointset/lumbar/lumbar_rota/value	/jointset/patellofemoral_l/knee_angle_l_beta/value	/jointset/patellofemoral_r/knee_angle_r_beta/value	/jointset/knee_l/knee_angle_l/value	/jointset/knee_r/knee_angle_r/value	/jointset/shoulder_r/shoulder_flexion_r/value	/jointset/shoulder_r/shoulder_adduction_r/value	/jointset/shoulder_r/shoulder_rotation_r/value	/jointset/shoulder_l/shoulder_flexion_l/value	/jointset/shoulder_l/shoulder_adduction_l/value	/jointset/shoulder_l/shoulder_rotation_l/value	/jointset/ankle_l/ankle_angle_l/value	/jointset/ankle_r/ankle_angle_r/value	/jointset/elbow_r/elbow_flexion_r/value	/jointset/elbow_l/elbow_flexion_l/value	/jointset/subtalar_l/subtalar_angle_l/value	/jointset/subtalar_r/subtalar_angle_r/value	/jointset/mtp_l/mtp_angle_l/value	/jointset/mtp_r/mtp_angle_r/value	/jointset/groundPelvis/pelvis_tilt/speed	/jointset/groundPelvis/pelvis_list/speed	/jointset/groundPelvis/pelvis_rotation/speed	/jointset/groundPelvis/pelvis_tx/speed	/jointset/groundPelvis/pelvis_ty/speed	/jointset/groundPelvis/pelvis_tz/speed	/jointset/hip_l/hip_flexion_l/speed	/jointset/hip_l/hip_adduction_l/speed	/jointset/hip_l/hip_rotation_l/speed	/jointset/hip_r/hip_flexion_r/speed	/jointset/hip_r/hip_adduction_r/speed	/jointset/hip_r/hip_rotation_r/speed	/jointset/lumbar/lumbar_ext/speed	/jointset/lumbar/lumbar_bend/speed	/jointset/lumbar/lumbar_rota/speed	/jointset/patellofemoral_l/knee_angle_l_beta/speed	/jointset/patellofemoral_r/knee_angle_r_beta/speed	/jointset/knee_l/knee_angle_l/speed	/jointset/knee_r/knee_angle_r/speed	/jointset/shoulder_r/shoulder_flexion_r/speed	/jointset/shoulder_r/shoulder_adduction_r/speed	/jointset/shoulder_r/shoulder_rotation_r/speed	/jointset/shoulder_l/shoulder_flexion_l/speed	/jointset/shoulder_l/shoulder_adduction_l/speed	/jointset/shoulder_l/shoulder_rotation_l/speed	/jointset/ankle_l/ankle_angle_l/speed	/jointset/ankle_r/ankle_angle_r/speed	/jointset/elbow_r/elbow_flexion_r/speed	/jointset/elbow_l/elbow_flexion_l/speed	/jointset/subtalar_l/subtalar_angle_l/speed	/jointset/subtalar_r/subtalar_angle_r/speed	/jointset/mtp_l/mtp_angle_l/speed	/jointset/mtp_r/mtp_angle_r/speed	/forceset/addbrev_r/activation	/forceset/addbrev_r/normalized_tendon_force	/forceset/addlong_r/activation	/forceset/addlong_r/normalized_tendon_force	/forceset/addmagMid_r/activation	/forceset/addmagMid_r/normalized_tendon_force	/forceset/bflh_r/activation	/forceset/bflh_r/normalized_tendon_force	/forceset/bfsh_r/activation	/forceset/bfsh_r/normalized_tendon_force	/forceset/edl_r/activation	/forceset/edl_r/normalized_tendon_force	/forceset/ehl_r/activation	/forceset/ehl_r/normalized_tendon_force	/forceset/ercspn_r/activation	/forceset/ercspn_r/normalized_tendon_force	/forceset/extobl_r/activation	/forceset/extobl_r/normalized_tendon_force	/forceset/fdb_r/activation	/forceset/fdb_r/normalized_tendon_force	/forceset/fdl_r/activation	/forceset/fdl_r/normalized_tendon_force	/forceset/fhl_r/activation	/forceset/fhl_r/normalized_tendon_force	/forceset/gaslat_r/activation	/forceset/gaslat_r/normalized_tendon_force	/forceset/gasmed_r/activation	/forceset/gasmed_r/normalized_tendon_force	/forceset/glmax2_r/activation	/forceset/glmax2_r/normalized_tendon_force	/forceset/glmed2_r/activation	/forceset/glmed2_r/normalized_tendon_force	/forceset/glmin2_r/activation	/forceset/glmin2_r/normalized_tendon_force	/forceset/grac_r/activation	/forceset/grac_r/normalized_tendon_force	/forceset/iliacus_r/activation	/forceset/iliacus_r/normalized_tendon_force	/forceset/intobl_r/activation	/forceset/intobl_r/normalized_tendon_force	/forceset/obtext_r/activation	/forceset/obtext_r/normalized_tendon_force	/forceset/pect_r/activation	/forceset/pect_r/normalized_tendon_force	/forceset/perbrev_r/activation	/forceset/perbrev_r/normalized_tendon_force	/forceset/perlong_r/activation	/forceset/perlong_r/normalized_tendon_force	/forceset/pertert_r/activation	/forceset/pertert_r/normalized_tendon_force	/forceset/piri_r/activation	/forceset/piri_r/normalized_tendon_force	/forceset/popli_r/activation	/forceset/popli_r/normalized_tendon_force	/forceset/psoas_r/activation	/forceset/psoas_r/normalized_tendon_force	/forceset/quadfem_r/activation	/forceset/quadfem_r/normalized_tendon_force	/forceset/recabd_r/activation	/forceset/recabd_r/normalized_tendon_force	/forceset/recfem_r/activation	/forceset/recfem_r/normalized_tendon_force	/forceset/sart_r/activation	/forceset/sart_r/normalized_tendon_force	/forceset/semimem_r/activation	/forceset/semimem_r/normalized_tendon_force	/forceset/semiten_r/activation	/forceset/semiten_r/normalized_tendon_force	/forceset/soleus_r/activation	/forceset/soleus_r/normalized_tendon_force	/forceset/tfl_r/activation	/forceset/tfl_r/normalized_tendon_force	/forceset/tibant_r/activation	/forceset/tibant_r/normalized_tendon_force	/forceset/tibpost_r/activation	/forceset/tibpost_r/normalized_tendon_force	/forceset/tricox_r/activation	/forceset/tricox_r/normalized_tendon_force	/forceset/vasint_r/activation	/forceset/vasint_r/normalized_tendon_force	/forceset/vaslat_r/activation	/forceset/vaslat_r/normalized_tendon_force	/forceset/vasmed_r/activation	/forceset/vasmed_r/normalized_tendon_force	/forceset/addbrev_l/activation	/forceset/addbrev_l/normalized_tendon_force	/forceset/addlong_l/activation	/forceset/addlong_l/normalized_tendon_force	/forceset/addmagMid_l/activation	/forceset/addmagMid_l/normalized_tendon_force	/forceset/bflh_l/activation	/forceset/bflh_l/normalized_tendon_force	/forceset/bfsh_l/activation	/forceset/bfsh_l/normalized_tendon_force	/forceset/edl_l/activation	/forceset/edl_l/normalized_tendon_force	/forceset/ehl_l/activation	/forceset/ehl_l/normalized_tendon_force	/forceset/ercspn_l/activation	/forceset/ercspn_l/normalized_tendon_force	/forceset/extobl_l/activation	/forceset/extobl_l/normalized_tendon_force	/forceset/fdb_l/activation	/forceset/fdb_l/normalized_tendon_force	/forceset/fdl_l/activation	/forceset/fdl_l/normalized_tendon_force	/forceset/fhl_l/activation	/forceset/fhl_l/normalized_tendon_force	/forceset/gaslat_l/activation	/forceset/gaslat_l/normalized_tendon_force	/forceset/gasmed_l/activation	/forceset/gasmed_l/normalized_tendon_force	/forceset/glmax2_l/activation	/forceset/glmax2_l/normalized_tendon_force	/forceset/glmed2_l/activation	/forceset/glmed2_l/normalized_tendon_force	/forceset/glmin2_l/activation	/forceset/glmin2_l/normalized_tendon_force	/forceset/grac_l/activation	/forceset/grac_l/normalized_tendon_force	/forceset/iliacus_l/activation	/forceset/iliacus_l/normalized_tendon_force	/forceset/intobl_l/activation	/forceset/intobl_l/normalized_tendon_force	/forceset/obtext_l/activation	/forceset/obtext_l/normalized_tendon_force	/forceset/pect_l/activation	/forceset/pect_l/normalized_tendon_force	/forceset/perbrev_l/activation	/forceset/perbrev_l/normalized_tendon_force	/forceset/perlong_l/activation	/forceset/perlong_l/normalized_tendon_force	/forceset/pertert_l/activation	/forceset/pertert_l/normalized_tendon_force	/forceset/piri_l/activation	/forceset/piri_l/normalized_tendon_force	/forceset/popli_l/activation	/forceset/popli_l/normalized_tendon_force	/forceset/psoas_l/activation	/forceset/psoas_l/normalized_tendon_force	/forceset/quadfem_l/activation	/forceset/quadfem_l/normalized_tendon_force	/forceset/recabd_l/activation	/forceset/recabd_l/normalized_tendon_force	/forceset/recfem_l/activation	/forceset/recfem_l/normalized_tendon_force	/forceset/sart_l/activation	/forceset/sart_l/normalized_tendon_force	/forceset/semimem_l/activation	/forceset/semimem_l/normalized_tendon_force	/forceset/semiten_l/activation	/forceset/semiten_l/normalized_tendon_force	/forceset/soleus_l/activation	/forceset/soleus_l/normalized_tendon_force	/forceset/tfl_l/activation	/forceset/tfl_l/normalized_tendon_force	/forceset/tibant_l/activation	/forceset/tibant_l/normalized_tendon_force	/forceset/tibpost_l/activation	/forceset/tibpost_l/normalized_tendon_force	/forceset/tricox_l/activation	/forceset/tricox_l/normalized_tendon_force	/forceset/vasint_l/activation	/forceset/vasint_l/normalized_tendon_force	/forceset/vaslat_l/activation	/forceset/vaslat_l/normalized_tendon_force	/forceset/vasmed_l/activation	/forceset/vasmed_l/normalized_tendon_force	/forceset/shoulder_flexionAct_r/activation	/forceset/shoulder_adductionAct_r/activation	/forceset/shoulder_rotationAct_r/activation	/forceset/elbow_flexionAct_r/activation	/forceset/shoulder_flexionAct_l/activation	/forceset/shoulder_adductionAct_l/activation	/forceset/shoulder_rotationAct_l/activation	/forceset/elbow_flexionAct_l/activation	/forceset/addbrev_r	/forceset/addlong_r	/forceset/addmagMid_r	/forceset/bflh_r	/forceset/bfsh_r	/forceset/edl_r	/forceset/ehl_r	/forceset/ercspn_r	/forceset/extobl_r	/forceset/fdb_r	/forceset/fdl_r	/forceset/fhl_r	/forceset/gaslat_r	/forceset/gasmed_r	/forceset/glmax2_r	/forceset/glmed2_r	/forceset/glmin2_r	/forceset/grac_r	/forceset/iliacus_r	/forceset/intobl_r	/forceset/obtext_r	/forceset/pect_r	/forceset/perbrev_r	/forceset/perlong_r	/forceset/pertert_r	/forceset/piri_r	/forceset/popli_r	/forceset/psoas_r	/forceset/quadfem_r	/forceset/recabd_r	/forceset/recfem_r	/forceset/sart_r	/forceset/semimem_r	/forceset/semiten_r	/forceset/soleus_r	/forceset/tfl_r	/forceset/tibant_r	/forceset/tibpost_r	/forceset/tricox_r	/forceset/vasint_r	/forceset/vaslat_r	/forceset/vasmed_r	/forceset/addbrev_l	/forceset/addlong_l	/forceset/addmagMid_l	/forceset/bflh_l	/forceset/bfsh_l	/forceset/edl_l	/forceset/ehl_l	/forceset/ercspn_l	/forceset/extobl_l	/forceset/fdb_l	/forceset/fdl_l	/forceset/fhl_l	/forceset/gaslat_l	/forceset/gasmed_l	/forceset/glmax2_l	/forceset/glmed2_l	/forceset/glmin2_l	/forceset/grac_l	/forceset/iliacus_l	/forceset/intobl_l	/forceset/obtext_l	/forceset/pect_l	/forceset/perbrev_l	/forceset/perlong_l	/forceset/pertert_l	/forceset/piri_l	/forceset/popli_l	/forceset/psoas_l	/forceset/quadfem_l	/forceset/recabd_l	/forceset/recfem_l	/forceset/sart_l	/forceset/semimem_l	/forceset/semiten_l	/forceset/soleus_l	/forceset/tfl_l	/forceset/tibant_l	/forceset/tibpost_l	/forceset/tricox_l	/forceset/vasint_l	/forceset/vaslat_l	/forceset/vasmed_l	/forceset/shoulder_flexionAct_r	/forceset/shoulder_adductionAct_r	/forceset/shoulder_rotationAct_r	/forceset/elbow_flexionAct_r	/forceset/shoulder_flexionAct_l	/forceset/shoulder_adductionAct_l	/forceset/shoulder_rotationAct_l	/forceset/elbow_flexionAct_l	lambda_cid33_p0	lambda_cid34_p0	/forceset/addbrev_r/implicitderiv_normalized_tendon_force	/forceset/addlong_r/implicitderiv_normalized_tendon_force	/forceset/addmagMid_r/implicitderiv_normalized_tendon_force	/forceset/bflh_r/implicitderiv_normalized_tendon_force	/forceset/bfsh_r/implicitderiv_normalized_tendon_force	/forceset/edl_r/implicitderiv_normalized_tendon_force	/forceset/ehl_r/implicitderiv_normalized_tendon_force	/forceset/ercspn_r/implicitderiv_normalized_tendon_force	/forceset/extobl_r/implicitderiv_normalized_tendon_force	/forceset/fdb_r/implicitderiv_normalized_tendon_force	/forceset/fdl_r/implicitderiv_normalized_tendon_force	/forceset/fhl_r/implicitderiv_normalized_tendon_force	/forceset/gaslat_r/implicitderiv_normalized_tendon_force	/forceset/gasmed_r/implicitderiv_normalized_tendon_force	/forceset/glmax2_r/implicitderiv_normalized_tendon_force	/forceset/glmed2_r/implicitderiv_normalized_tendon_force	/forceset/glmin2_r/implicitderiv_normalized_tendon_force	/forceset/grac_r/implicitderiv_normalized_tendon_force	/forceset/iliacus_r/implicitderiv_normalized_tendon_force	/forceset/intobl_r/implicitderiv_normalized_tendon_force	/forceset/obtext_r/implicitderiv_normalized_tendon_force	/forceset/pect_r/implicitderiv_normalized_tendon_force	/forceset/perbrev_r/implicitderiv_normalized_tendon_force	/forceset/perlong_r/implicitderiv_normalized_tendon_force	/forceset/pertert_r/implicitderiv_normalized_tendon_force	/forceset/piri_r/implicitderiv_normalized_tendon_force	/forceset/popli_r/implicitderiv_normalized_tendon_force	/forceset/psoas_r/implicitderiv_normalized_tendon_force	/forceset/quadfem_r/implicitderiv_normalized_tendon_force	/forceset/recabd_r/implicitderiv_normalized_tendon_force	/forceset/recfem_r/implicitderiv_normalized_tendon_force	/forceset/sart_r/implicitderiv_normalized_tendon_force	/forceset/semimem_r/implicitderiv_normalized_tendon_force	/forceset/semiten_r/implicitderiv_normalized_tendon_force	/forceset/soleus_r/implicitderiv_normalized_tendon_force	/forceset/tfl_r/implicitderiv_normalized_tendon_force	/forceset/tibant_r/implicitderiv_normalized_tendon_force	/forceset/tibpost_r/implicitderiv_normalized_tendon_force	/forceset/tricox_r/implicitderiv_normalized_tendon_force	/forceset/vasint_r/implicitderiv_normalized_tendon_force	/forceset/vaslat_r/implicitderiv_normalized_tendon_force	/forceset/vasmed_r/implicitderiv_normalized_tendon_force	/forceset/addbrev_l/implicitderiv_normalized_tendon_force	/forceset/addlong_l/implicitderiv_normalized_tendon_force	/forceset/addmagMid_l/implicitderiv_normalized_tendon_force	/forceset/bflh_l/implicitderiv_normalized_tendon_force	/forceset/bfsh_l/implicitderiv_normalized_tendon_force	/forceset/edl_l/implicitderiv_normalized_tendon_force	/forceset/ehl_l/implicitderiv_normalized_tendon_force	/forceset/ercspn_l/implicitderiv_normalized_tendon_force	/forceset/extobl_l/implicitderiv_normalized_tendon_force	/forceset/fdb_l/implicitderiv_normalized_tendon_force	/forceset/fdl_l/implicitderiv_normalized_tendon_force	/forceset/fhl_l/implicitderiv_normalized_tendon_force	/forceset/gaslat_l/implicitderiv_normalized_tendon_force	/forceset/gasmed_l/implicitderiv_normalized_tendon_force	/forceset/glmax2_l/implicitderiv_normalized_tendon_force	/forceset/glmed2_l/implicitderiv_normalized_tendon_force	/forceset/glmin2_l/implicitderiv_normalized_tendon_force	/forceset/grac_l/implicitderiv_normalized_tendon_force	/forceset/iliacus_l/implicitderiv_normalized_tendon_force	/forceset/intobl_l/implicitderiv_normalized_tendon_force	/forceset/obtext_l/implicitderiv_normalized_tendon_force	/forceset/pect_l/implicitderiv_normalized_tendon_force	/forceset/perbrev_l/implicitderiv_normalized_tendon_force	/forceset/perlong_l/implicitderiv_normalized_tendon_force	/forceset/pertert_l/implicitderiv_normalized_tendon_force	/forceset/piri_l/implicitderiv_normalized_tendon_force	/forceset/popli_l/implicitderiv_normalized_tendon_force	/forceset/psoas_l/implicitderiv_normalized_tendon_force	/forceset/quadfem_l/implicitderiv_normalized_tendon_force	/forceset/recabd_l/implicitderiv_normalized_tendon_force	/forceset/recfem_l/implicitderiv_normalized_tendon_force	/forceset/sart_l/implicitderiv_normalized_tendon_force	/forceset/semimem_l/implicitderiv_normalized_tendon_force	/forceset/semiten_l/implicitderiv_normalized_tendon_force	/forceset/soleus_l/implicitderiv_normalized_tendon_force	/forceset/tfl_l/implicitderiv_normalized_tendon_force	/forceset/tibant_l/implicitderiv_normalized_tendon_force	/forceset/tibpost_l/implicitderiv_normalized_tendon_force	/forceset/tricox_l/implicitderiv_normalized_tendon_force	/forceset/vasint_l/implicitderiv_normalized_tendon_force	/forceset/vaslat_l/implicitderiv_normalized_tendon_force	/forceset/vasmed_l/implicitderiv_normalized_tendon_force	gamma_cid33_p0	gamma_cid34_p0
0	-0.06354353311632832	0.02463479703832113	0.1121150612298563	0.1644768477283709	0.8978972919568561	-0.007856983169229807	-0.2293577415263289	0.01934049992748727	-0.045138930347137	0.5024563685096899	-0.0378917051456858	0.07435244028718259	-0.003929923148479499	-0.05700934871992927	-0.08496350680220265	0.2024588937556046	0.03428536875133596	-0.2024588937555991	-0.03428536875130887	-0.396522057243796	-0.01691390297875509	0.02270635294507464	0.1390986133513626	-0.1686980702285538	-0.01907543685907468	0.2168026601617827	0.09010226325104639	0.5501104091952387	0.9315190704968812	0.07850947684933091	0.1409464531490787	0.5718959816703637	0.04441435895123181	0.141122596583258	-0.4560162899193779	0.4042069968630624	1.716486674643527	-0.05403778932199395	0.0214767774272111	-0.8919659806050207	-1.123848458553386	-1.065721134572506	-0.1751342366845843	0.2901328815585638	-2.297035456258049	0.4293154232670569	0.7517352392754028	-0.6554505891429965	2.02896572735371	1.347617657903431	-2.028965727353711	-1.34761765790343	-0.3973553990492312	-0.1516664684466383	0.08062477678469639	-0.3096505918971184	0.0957572418782409	-0.3317935467182734	-2.065159387776249	0.0149025497274767	-0.2083737959732374	0.3492078613421448	1.335160460848516	0.1010386060486633	5.715221642685251	0.2641809983145015	0.06067099683693756	0.06451402925166295	0.0625103422226239	0.06880298555300898	0.03278566126503314	0.03029443651097291	0.06049530762694239	0.06902148039863959	0.04674747478584706	0.08063535686484953	0.1970880612566828	0.1915927986750871	0.1070927955911954	0.09929087706641783	0.1758023678791544	0.1537001653534771	0.001633349350559539	0.03301185242960863	0.00531004172010922	0.0391505714622953	0.001318541687937645	0.0127259737049843	0.001142566992221286	0.01933864584495454	0.006196555648053784	0.03563646925296283	0.004857569175379822	0.01201436736090953	0.001763823332274376	0.01171931023470154	0.001394709536690762	0.03072511113127453	0.004129734953063295	0.02613668832427914	0.03721064340619989	0.05764050173102334	0.009820869248933752	0.01785067733241615	0.04416053636325797	0.05340328678858999	0.07557330272814559	0.06085155256377407	0.03677098697503481	0.03967549251210189	0.04261965959870569	0.1003113077295035	0.06247530321756273	0.04690975245380894	0.200098717006976	0.199841331023616	0.006873042399278185	0.0882412068706285	0.1037670725765677	0.124964691216025	0.00799179012734318	0.02113118570864618	0.08623901910471356	0.07196888503185871	0.001036486004834234	0.01947194477302295	0.001029679542775495	0.0261225024708513	0.01752160860781044	0.0453565900585006	0.05670426979558407	0.05076315824127844	0.02998270254602252	0.03793015443080443	0.001017062097385896	0.01513412060995031	0.005025595744344338	0.01280226182740733	0.09565339788844709	0.1205593426260881	0.001144916885213736	0.06891827154810007	0.05842340408486579	0.09637382019013957	0.001057739277005669	0.004144008490638956	0.00101860289442679	0.005276184481178037	0.001032875832998451	0.005573356435581509	0.001033880378242386	0.02738804171294885	0.00103643606749582	0.04524128800977649	0.001005092482603584	0.005634096856818262	0.001016197382818062	0.002568064086755246	0.1716107154530216	0.1685377479011598	0.001259427670237349	0.01463545929505582	0.001241807070797951	0.007683583147137131	0.02459982433636922	0.02697194304604351	0.0010140485237391	0.02048368615705572	0.1295486408272515	0.1342147684251757	0.006069665219502771	0.02187531763052087	0.1172395523217081	0.1085629328601109	0.4539305148252561	0.3167728865298646	0.419222489965386	0.2399738512982924	0.001003008903062721	0.003694391508311849	0.001020107449640516	0.01049093056625098	0.3728689269358897	0.297215231223086	0.001053129490270883	0.02253361936812182	0.4205694938527219	0.4429588788852932	0.001013206243251601	0.01385255375929638	0.001065167737842336	0.009471233346328564	0.001090385312918224	0.01329133150917921	0.4277475921311907	0.3829759499904342	0.2942328090236393	0.1996535853759028	0.00119603135881776	0.01253094324122006	0.001019123778366199	0.01440596518812483	0.2732811551743778	0.2385399816579171	0.007068901223494017	0.02560247652224441	0.00101813740609948	0.003888763459516973	0.001024258188822286	0.01877963609399928	0.0795535526597005	0.1237156309034347	0.1171295945616298	0.1413818272400315	0.001029679569729129	0.0006473048604029169	0.001035856348834934	0.005042080571991017	0.3609110256902858	0.2591199432962274	0.5830385105413366	0.6278402132178219	0.001013267620108496	0.01715267848428361	0.01270360409802078	0.09038214202249999	0.001014434613115217	0.03681402316918225	0.001016230689433685	0.005696828195970053	0.001005098716553423	0.007104105307264201	0.001010147292767382	0.007393681712297669	-0.01766338658646898	0.02046565131461154	-0.008285024119254667	0.00186503519386128	-0.04402297112235628	-0.004167990776689145	0.002222462043427033	0.005684506838125835	0.05406187120933622	0.03439131533392509	0.03749937058261332	0.05819805555875438	0.02137696103010363	0.2333160891266637	0.1069683044173912	0.1552048020518556	0.001321258070006693	0.008692490528305619	0.001205159832887782	0.001110770967586656	0.001059824541713294	0.0010359624017482	0.002652453366055545	0.001058970016324485	0.001083994399379764	0.03678937318789261	0.001208137239891483	0.01058458218596702	0.03936507913389988	0.03605987716242134	0.07114798559687339	0.1245084744627418	0.2538667840836046	0.001287356525019723	0.06669164024404262	0.001180271766826737	0.01901770727439131	0.001051521085418187	0.001030734951517794	0.001252377640958401	0.06967558362412263	0.04320811526564842	0.00102004136286761	0.001122199219796065	0.04188609012956506	0.001094774371905428	0.001249409205949784	0.001087589693860939	0.001028386499929646	0.001050232746059766	0.00104841754127812	0.001051839517493146	0.001006848608061808	0.00102299209518346	0.1994269242521955	0.001025500506362625	0.00104932631701233	0.02107079290178793	0.001019041978984125	0.2424434036535386	0.001608635035347505	0.1470442298850665	0.4505418769461273	0.4048813871807737	0.001003806254784756	0.001014604211102891	0.1955961038997233	0.001073707803789642	0.4222149277828202	0.001018566270825233	0.001080110083980943	0.001117826629582685	0.6312268433601317	0.379147538306258	0.001216987038389392	0.001022167990728939	0.3001761838952436	0.01231982645256192	0.001022356604212057	0.001033697762400962	0.0276623826968166	0.120786375437922	0.001045465815362569	0.001051538961837207	0.3839993521314627	0.4374517432819652	0.001011522665814101	0.001141312048974563	0.001017143046549049	0.001017909765698577	0.001005583096640649	0.001011289870279193	-0.02162742414500637	0.02086170606243043	-0.008786793712780436	0.004680961721464081	-0.05136933302770802	-0.008418951323251621	0.001378098197835146	0.004224059752505767	-0.8339666120126243	-1.792797835411572	-0.4993493696068919	-1.592159665705485	0.08916486932957718	-0.5909972839489974	-1.383316811995142	0.9284308656215141	0.1944075074262709	-0.9672394745279177	-0.01705375024645144	0.20562543036587	0.03235210677498854	0.01486113091701309	-0.5127085669810454	-0.3855985402757846	0.02954564473617934	0.05673647753335044	-0.02695062605448627	-0.1605697922777534	-0.4584446936265132	-1.963298797404283	-2.40724771063428	-0.1082108164425565	0.7209343420833613	1.609291603157799	2.257345671194081	-0.5452984719696375	-2.347459317446345	-0.4334227585142144	-3.130270248226783	0.001556736389549011	0.1092671441457837	-1.014284138171833	0.1603949601967772	0.5940568375560807	-0.06111316670872001	-0.1018735328516023	-1.631801985435744	0.01289971768480318	-2.346205550397845	0.03261705908796055	0.02916353480778227	0.02829724663657704	0.08710038633873157	0.2317367085921927	0.001326903260316348	-0.01711959106798186	0.7749745066901123	0.05069238766742771	0.04428148784221637	-0.1606872505406374	0.05722650302242515	3.817300275520105	-0.2700185575609917	1.463258747114962	-1.969764787660097	-2.060313967101482	-0.01708324559044931	-0.05759742606023547	-6.034180827011375	0.009469276117920202	0.2102846849796493	0.07735993914996693	0.02056031155243873	0.02319703906547802	4.740351614956221	1.763150247185887	0.08921810284674006	-0.2126453202578285	0.1843135479069956	0.3735161977848507	0.03499694206038068	0.008437101008860718	-1.357733304144378	0.1108979856481791	-0.01267033352359668	-0.01036398559343365	-0.7538311032949649	-4.092091166745398	0.1279513983781214	-0.6125281245891694	-0.08752725024445134	0.03109001294054987	0.03667418072216695	0.03511950802900671	1.642901827303925e-12	6.835223149470713e-13
0.01	-0.06140930792852174	0.01971395575912123	0.114841428429763	0.1818726364980193	0.8975491957393179	-0.007508066574097175	-0.2381460370958382	0.007847554750312591	-0.05630282205511064	0.4999051632181016	-0.03327622279343271	0.04895649089682838	0.0002211832772750716	-0.04893802404405512	-0.09038031338982151	0.2245083474366626	0.05229578254769795	-0.2245083474366844	-0.05229578254758047	-0.4007923237227	-0.01867188860336155	0.02332964127485154	0.1344858566832481	-0.1676015450380436	-0.02248694933575013	0.1935131276436056	0.07788245429049447	0.5488648336544719	0.9347733661825537	0.08934937846744516	0.1280588263702545	0.6307050018444019	0.0492350462940653	0.2830229563401104	-0.5236698717031494	0.1424423971901403	1.761160555207261	-0.01552567076790816	0.0473792008782456	-0.8498302147653652	-1.165930797019094	-1.161585252673636	-0.3404084165268051	0.6091600536399134	-2.730354291528402	0.3997650352584627	0.8585770093725447	-0.4290391165241551	2.402193666194153	2.212886912069526	-2.402193666194136	-2.212886912069478	-0.447288315025404	-0.1999465673210745	0.04719683236276181	-0.6047896281298614	0.1260903267928904	-0.3480880357313941	-2.595977968377112	-2.285090871917932	-0.05724532391409015	0.2846184710672234	0.8112168556836888	-2.470864779281056	6.02841895007511	0.5784960468266888	0.05934099215965889	0.0612695158946565	0.05099393757213412	0.05614541140844073	0.04199806000811123	0.03553143909034865	0.06021840429697627	0.06290435201796515	0.03264779102960372	0.06740013573500443	0.2166512475055227	0.2107527639828361	0.1173727980535024	0.1135622323902069	0.1642842739430502	0.142661071269718	0.002826846438940094	0.03377667578572859	0.006024444914329109	0.04024361410344141	0.001255730979887241	0.01328912873521624	0.001121795224316152	0.0194908505196231	0.003693811063436378	0.02938414784072016	0.002992782625746534	0.007167243962455903	0.006591524976626317	0.01557117526048521	0.001224728703062309	0.03155532101162185	0.002635388314013643	0.02620705499424004	0.03711347271751474	0.05599009249068961	0.005633472912659651	0.0142939790507381	0.02753997919703737	0.03742374396978103	0.06516243611658119	0.04516715096415999	0.03548016302530055	0.03779579934058713	0.05631754901043406	0.09603645419161484	0.07910052882296846	0.05317199261921248	0.2212358594313691	0.2297459516069586	0.004156294351464781	0.08351846697844865	0.08073452460759424	0.09913773923598207	0.004672111597214398	0.01790631702471405	0.06850001476244402	0.05192607644729563	0.001041796489488196	0.01952138951067635	0.001031219876286965	0.02752681808962758	0.009719068980320123	0.03772970518704165	0.06062003271385531	0.05011855893075559	0.03531155468904922	0.0412334961285155	0.001017901986348384	0.01334331469650803	0.003111693115479284	0.01187377275192704	0.09572519224019466	0.1285773681705403	0.001116564801419617	0.06988232675951017	0.03274920594545777	0.07731481372798821	0.006513861847458197	0.008287161095505348	0.00698869324468246	0.01022568706840498	0.006455532350144469	0.009946600510817135	0.001043997152246263	0.02864480069906161	0.00800998940202019	0.05398341724440878	0.001005701776240234	0.005815832007090183	0.001018781696784908	0.002372264148856338	0.1863956448018944	0.1761998631533429	0.001143013505222865	0.01498768434658448	0.001143545846871108	0.007934259163693305	0.02352460160630192	0.02633681776407184	0.001015478219674099	0.021131328614517	0.1807866503055001	0.1738305786699053	0.003840210149234985	0.01967050217675813	0.1330771166822845	0.1227792773824637	0.4488520717148013	0.2938794702446329	0.4097450190663175	0.2167450622593204	0.001003127032328843	0.003616242582597948	0.001016013150238138	0.009727210903212942	0.2979765827123232	0.23668941977969	0.001060919499883342	0.02262723135751905	0.4196927820473037	0.4428749250678268	0.001015179481467557	0.01463691003340985	0.00106736851250545	0.009639466872272443	0.00109973430706731	0.01358108626152784	0.4866298544097827	0.4221496007337193	0.3212715156509682	0.2142455641046323	0.001194946337461151	0.01342784196154083	0.001018823474381789	0.01232278913535842	0.2841034651489158	0.2385238610325323	0.01294517810039592	0.03177753782610986	0.001018717397949388	0.003881958234750251	0.001027430842987626	0.0189155226520258	0.05372368881920673	0.1119875678819015	0.1184104085955334	0.1418953380758947	0.00103764537242704	0.0005091258864478582	0.001041517704150649	0.004911293392239353	0.3654455264531405	0.2487496233212495	0.5300611736482858	0.5840785827554211	0.001011438243982818	0.01859465024846089	0.007122441062879139	0.08501806886524257	0.001014507184704959	0.03581452503053024	0.001015535789724004	0.006014504753306666	0.001004859514451706	0.007474908242503718	0.001009753987209067	0.007740265989171121	-0.01832878786840838	0.02089961222273482	-0.008823640432667304	0.002662020519806016	-0.05015119157212015	-0.008929739819953748	0.001179233878849447	0.002254643701133624	0.06075731580484244	0.03845106771072342	0.06597593932233163	0.06130622901238693	0.01124230761154305	0.2651821296937406	0.1539713359806172	0.1372713563936476	0.006404830176428924	0.005155620909833059	0.001177719622325443	0.001091197189204785	0.001039984654758212	0.001024801835337569	0.01932347576973777	0.001038023606790083	0.001050359345445196	0.03717868735392624	0.001122182123372437	0.005805576073757906	0.06201559530646751	0.03217905616287781	0.07451953012353381	0.079003440996158	0.2610086629435484	0.001272486335634929	0.03397598031218817	0.001116209998949356	0.0665913830405415	0.001043772278962431	0.001034589724056862	0.001159513873163204	0.06191362080832859	0.03997960586817173	0.001017705547704461	0.001073964407071732	0.1414545611195427	0.001080505963914281	0.00180159212769734	0.02171162699075561	0.02364858793238185	0.02156868943785903	0.001059695834724989	0.02749739565594882	0.001005902029821701	0.001020184513149517	0.2204777793812485	0.001018614569166589	0.001034348416830306	0.02336665918339771	0.001015209782718923	0.2761637613614666	0.00137966128435508	0.1646073028748506	0.4256971901551642	0.3748359817548733	0.001002779300914881	0.001009338926053833	0.09835244781573153	0.001065068270113909	0.4137755363603694	0.001016105054951138	0.001060816855922034	0.001102393351737357	0.6049753212365865	0.3698278900381481	0.001174210603116562	0.001015416747322318	0.308691679770333	0.02516313697411055	0.001016752637098937	0.001028224189649925	0.01434547824464644	0.1198211878814715	0.001046333999902732	0.001043916646847476	0.3667037503958083	0.373191283911291	0.001007852143399355	0.001088722782820828	0.001012416445595256	0.00101219211228539	0.001003787751852711	0.001007698872081028	-0.01635528012906934	0.02136389805910192	-0.009391734121988599	0.001843852884423631	-0.05530489885741499	-0.01410011966058002	-2.308574091681364e-05	-0.00275075227695557	-1.248987604830634	-1.649641751317641	-0.1379332869189899	-0.9218577829921972	0.8905033898509566	-0.5911459836302911	-1.247657802155855	2.736529286507414	2.475809958976109	-1.21986235777192	0.1593343682073068	0.009738222294354304	0.06600609406637416	0.01320532159754529	-0.6631269795158512	-0.4968766458203618	0.678192145052159	0.0993811829707186	0.04734318796162826	-0.1579159916172765	-0.2595202282229921	-1.281611579461704	-0.8393531921909244	-0.2455442118469404	-1.147626770721688	-0.2298745391116535	3.311346297485427	-0.4113382073125335	-2.732598186122671	-0.2280943949764249	-0.9666900396869864	0.005984356572871467	0.1643125859551637	-0.5464795676331147	-0.2693999302738076	0.1054528757300989	-0.2452971024838512	-0.06964626669738211	3.088964566110223	0.1651473468067561	-1.514860545899853	0.7525221483967023	0.9007035051430512	0.7923068787336814	0.1442774172365812	1.398610477562674	0.02595489382178574	-0.02178235918383405	0.7496056921599353	0.02929658669977026	0.01726918248467312	0.01959016685961665	0.07025728846185485	4.043650942649673	-0.1702387080065297	1.393597040314208	-2.600496177893536	-2.574815920147278	-0.002378678179915578	-0.08322239461902951	-6.157254762641861	0.006729752743111174	-0.2213596958896287	0.07918634518554642	0.01301125062571588	0.03085593245726114	2.950393620759366	1.112052795297154	0.09175523295421779	-0.1996052296465801	-0.201670229390003	0.8229788107119297	-0.01960248001204751	0.01587475717205243	-0.977111931056363	-0.005134314156795139	-0.01507407338876982	-0.01530240497303839	-1.317081764331289	-4.637908936452591	0.1636005517863418	-0.4611980114931329	-0.1073927861042403	0.03415759586848554	0.03981244045729636	0.03666616840412987	4.239915693724189e-13	2.102010312402874e-13
0.02	-0.05793706368241251	0.01425104148915336	0.1149914282553751	0.1996698483510589	0.8975878942125392	-0.006927945966555006	-0.2460370874513652	-0.003801920415948182	-0.06826119631378692	0.4955421682815652	-0.026184574777497	0.02078135706232661	0.004042561024472228	-0.03991686226284857	-0.0935668568954926	0.2509281402262511	0.07771154320682018	-0.2509281402262635	-0.07771154320683626	-0.4052796319101827	-0.02091315254200303	0.02371356845618704	0.1271650430606484	-0.1661254130813414	-0.02598877931599928	0.164818483743906	0.04787591521108722	0.5486354224822801	0.9368707838237037	0.09430175382109515	0.09568314121406714	0.6921010918308876	0.05355507141924898	0.4087264082962598	-0.5644308880945366	-0.1110664780002291	1.796771291321755	0.02332114921374883	0.06771757990911548	-0.7125169378327391	-1.155154456384214	-1.224617644710565	-0.5374921655838811	0.7853660143064148	-2.852872345096076	0.3633696875790089	0.9417026603524251	-0.2093979727521313	2.903033549059958	2.828687030455712	-2.903033549059957	-2.828687030455711	-0.440763740765053	-0.2483221312530098	0.03275254709662515	-0.8512619827938603	0.1716785951170273	-0.3498570474329134	-3.146181664076318	-3.542443474042167	-0.005140922258123517	0.1178322524377559	0.1576552079542886	-3.7965730694331	6.232635605175636	0.1640485547849615	0.06161946159876552	0.06198776381068469	0.04642080587590306	0.05071577749752339	0.05984711542230908	0.04674985917409905	0.06146385458350426	0.0580242088971176	0.02009250321357835	0.05600359305752104	0.2403059040948568	0.2429827262168419	0.1424070286652221	0.1451260042788811	0.1500786326655679	0.1297172578872712	0.005949375991106035	0.03598485872852219	0.004628422099669989	0.03928043839683002	0.001210599187157203	0.01376063948218511	0.001101621792022916	0.01955526262845599	0.002416862116618614	0.02386650438154028	0.002046235899299592	0.003815824316266601	0.01716375634510788	0.02403044882770493	0.001129224509416736	0.03251424847886882	0.001865934770888151	0.02720993664187061	0.03724397726480217	0.05471410318216192	0.003452250743150734	0.01252776745784811	0.01614305114434112	0.02679101893794957	0.06930582440306729	0.04187007706218858	0.03296712284741479	0.03520828039538983	0.06507537172259041	0.08592433789403646	0.06788569717981584	0.04485164229089186	0.2368473750199278	0.257823614013781	0.002771383825761936	0.07977266870734356	0.05250384240708156	0.07201938534219424	0.002952314184425286	0.01623842947485009	0.07905478423585531	0.05086711281954922	0.001040574455567241	0.01954467480874008	0.001033917942859777	0.02926308631681502	0.005616058773366591	0.03371926407529519	0.0592506415773036	0.04577345747636868	0.03658012733300085	0.04081603942039878	0.001017153262974596	0.01126319682992819	0.002121522114730826	0.01169289680425385	0.1368241685480429	0.179409783384071	0.001095255202459309	0.07192593892819679	0.01851947982797287	0.06509131319447774	0.01931012631938778	0.01832462518885099	0.02099279146014795	0.02208958503420258	0.01918518713903544	0.02033860021679328	0.001054694726216793	0.02987411018481399	0.02432494299836506	0.07085192434575317	0.001005532743325854	0.005971890073322944	0.001018668768659514	0.002137577649643246	0.2032986347251391	0.1833730047126431	0.001081354706374869	0.01541227031025536	0.001086920506984496	0.008257276137165722	0.0240630394029753	0.02708230583668288	0.001014275694456398	0.02184793792581411	0.2225958853157498	0.2138435706626326	0.002598170802610583	0.01848465997408224	0.149284796783057	0.1367066113255583	0.4375828729303567	0.2649314088018339	0.3936465138551624	0.1886900913062368	0.001002672330026551	0.003570175172063832	0.001011333040367869	0.009064964912546986	0.2102722346393277	0.1723446699513064	0.001060491392948095	0.022617747042763	0.4164212929426664	0.4386460000191117	0.001014934416061487	0.01542978125413765	0.001058818077995024	0.009729955498462409	0.001096688028064205	0.0138304905793191	0.5179749505886315	0.4391041241468204	0.3356013845421822	0.2210307872166348	0.001173012300490074	0.01439791973545396	0.001015296153742409	0.01050155380817774	0.2940350757300293	0.2342239259419942	0.02212761544666863	0.04129170769059069	0.001016203930332577	0.003831823999209586	0.001026278374186423	0.01903982216022115	0.03261018631636103	0.1043887396645749	0.1187615469604795	0.1413403710433006	0.001042060708463732	0.0003436511502609317	0.001040534295948734	0.004745853380561191	0.3628337890784539	0.232841330557001	0.4726592073443995	0.5355285542744098	0.00100868783414571	0.02048784146654479	0.004226336654879569	0.08113995170011941	0.001012179002658233	0.03476575927472889	0.001012328292643257	0.006414226060178461	0.001003841848934824	0.007946874799040346	0.001007761042960511	0.008176381501553368	-0.01503582561843018	0.02137906052322385	-0.00940647280994286	0.00103627640376006	-0.0548176422751805	-0.01430443505926096	-0.0001026314685111693	-0.0035385186975041	0.06745276040034746	0.04251082008751543	0.09445250806205081	0.06441440246601737	0.001107654192984851	0.297048170260816	0.2009743675438445	0.1193379107354379	0.01148840228286739	0.001618751291359147	0.001150279411765169	0.001071623410822848	0.001020144767796427	0.001013641268915831	0.03599449817340447	0.001017077197230533	0.001016724291497484	0.03756800151995956	0.0010362270068532	0.001026569961535884	0.08466611147903184	0.02829823516333336	0.07789107465018889	0.03349840752957118	0.2681505418034854	0.001257616146241368	0.001260320380338653	0.001052148231059462	0.1141650588066957	0.001036023472503476	0.001038444496598791	0.001066650105364916	0.05415165799253666	0.03675109647069488	0.001015369732499557	0.001025729594344549	0.2410230321095369	0.001066237555925031	0.002353775049443224	0.04233566428764775	0.04626878936482252	0.04208714612965321	0.001070974128179626	0.05394295179441703	0.001004955451594448	0.001017376931118166	0.2415286345103019	0.001011728631970746	0.001019370516648905	0.02566252546500476	0.001011377586458709	0.3098841190693948	0.001150687533363325	0.1821703758646351	0.4008525033642015	0.3447905763289733	0.001001752347040343	0.001004073640996495	0.001108791731733358	0.001056428736442502	0.4053361449379141	0.001013643839096675	0.001041523627863391	0.001086960073893026	0.5787237991130416	0.3605082417700373	0.001131434167840471	0.001008665503913985	0.3172071756454225	0.03800644749565339	0.001011148669986737	0.001022750616898176	0.001028573792471077	0.1188560003250199	0.001047202184444388	0.001036294331862224	0.3494081486601548	0.3089308245406156	0.001004181620985516	0.001036133516667573	0.001007689844640899	0.00100647445887157	0.001001992407063524	0.001004107873882053	-0.01108313611313275	0.02186609005577377	-0.009996674531196124	-0.0009932559526168957	-0.05924046468712293	-0.01978128799790856	-0.001424269679668837	-0.009725564306416313	-2.183716915376712	-1.551602291689411	0.2932028849947342	-0.1465716189631849	1.285448370207778	-0.3436002319856757	-1.015581121584365	3.542430250875546	3.652890820407002	-1.348183334240576	0.2716181670927083	-0.2056182391828052	0.01402325011916362	-0.002697382257376962	-0.3657729763850986	-0.08645778983820902	0.9510273529498973	0.08247999485970919	0.1595523694849171	-0.08568580590943359	-0.1003473558518335	-0.8939352399280067	0.07021782892464959	-0.249775971182169	-0.4465182098246173	-1.307226495583105	1.891954035915132	-0.3499101477639756	-2.605739700214915	-0.1220265317251337	0.6664987432845569	-0.003675151966266903	0.1756576658228006	-0.2909953862605985	-0.5797054685715799	-0.1501028435962935	-0.1189755573623355	0.04764909269293467	6.931075948382417	0.2288111091152573	-0.9791043647021939	1.211479356789372	1.412042610528034	1.232048372793119	0.08161048627624086	1.857012281953581	-0.003808513595957755	-0.02489690332990091	0.6771797681166748	0.06516457009323558	0.05874967922792348	0.1154354202903969	0.07101987375847116	3.896736625120142	-0.06622390734324977	1.405456631264447	-3.18069381917193	-3.025550349921808	-0.01066694256431385	-0.03730269157418763	-6.797968503943961	-0.01114998469675167	-0.6187095612751319	0.07906292856443278	0.005011331584742668	0.01512695214750192	0.2965261489181296	0.2017991238378537	0.1038539136069043	-0.1602571751398944	-0.6724493451233393	1.041337909869876	0.02633113989574511	0.006119690167996431	-0.5318863432831192	-0.1027975880399546	-0.01812948596239418	-0.01729455194132904	-1.861425661143382	-5.049770770467254	0.2181952891547936	-0.3153369261478295	-0.09738077367484348	0.04749896284797744	0.05690690498146003	0.05302575513115045	-7.949186885590877e-13	-2.631202524664964e-13
0.03	-0.05317244714526993	0.008325607758066494	0.1129984437900566	0.2177772866576351	0.8980249208758634	-0.006206269672375216	-0.2521579505335989	-0.01538040152832295	-0.08043311037274585	0.4884578243102979	-0.01820272431375814	-0.00757891448030831	0.007342967392934919	-0.02995554066718357	-0.09494929055350607	0.2829836072601834	0.1055795861539582	-0.2829836072602074	-0.1055795861539372	-0.4093021068261073	-0.02365104374121935	0.02403660407190881	0.1176748544350122	-0.1640695528263099	-0.02944924057789802	0.1306257469639018	0.01793383200952992	0.548178224462888	0.9366886989682466	0.0921431151658104	0.06472299175428364	0.7545972355054038	0.05452476726533656	0.5334107952786957	-0.6286692141504352	-0.2852605641135998	1.821299823901521	0.06423744405097644	0.07693205338332361	-0.4819674059885343	-1.169531194548352	-1.208029081120556	-0.8662629308969746	0.8224733532313758	-2.79937643527641	0.3019521157941358	1.057024915889147	-0.07000141058542449	3.530263980999576	2.712317698872756	-3.530263980999575	-2.71231769887273	-0.3492239721352344	-0.2979111925011339	0.0331572981582977	-1.038261580693531	0.2405523028124347	-0.3412718689294799	-3.688110582901178	-2.554950772094919	-0.1048487542484859	-0.1625787672771322	-0.59113921483501	-2.452744408147557	6.198240449291869	0.1092038762423555	0.05721445357728632	0.05904594370326654	0.03955922111763985	0.04606920568744713	0.07118735615868339	0.05387208749781263	0.06181816863715325	0.05511984042247121	0.01104541040773191	0.04799203992229616	0.2661575037693474	0.2729791029364002	0.1720824951190335	0.1744772222852421	0.132239152824599	0.1142652616819416	0.007476564654165412	0.03663649284523229	0.003303685092539127	0.03803950152215876	0.001171508767457406	0.01369333030796729	0.001081889622002061	0.01947833779631807	0.001732448705398826	0.020757645264494	0.001540042327823198	0.003218746176585966	0.02821731489235545	0.0325197806549282	0.007987913342827148	0.03982498097461434	0.008845653787526976	0.03747462803829592	0.03477471342532266	0.05200876716541544	0.002272722883010108	0.01174259205258603	0.00889975004671211	0.01974015639797285	0.06628441232261788	0.03818252318183057	0.028793958029158	0.03176248211189877	0.083837547515471	0.09128282609039171	0.06228965004197228	0.03864278553944513	0.2608753043751784	0.2784648192866087	0.00201395851431068	0.07617696475706819	0.02917754115165124	0.0518150766103293	0.002019972067550389	0.01534643678196459	0.08123979368854002	0.04800146828885558	0.001042735965481038	0.01954220609698683	0.001034628238774546	0.03098325111314048	0.003398790372292381	0.03162416835369607	0.05954100898923984	0.04179427669624561	0.03867915546166138	0.04107535144357579	0.00101483576103114	0.01055161403654677	0.001589634800635135	0.0120482245334921	0.1857226200249229	0.2348837625971644	0.001076868128705629	0.07360581833134169	0.01063357809286814	0.0563517452377728	0.03553595861040523	0.03109311498208907	0.03856328500396549	0.03682968150544255	0.03550902659290352	0.03341754793445013	0.01513919783309072	0.04597146358129407	0.06130474183058261	0.1029557601313299	0.001006308984852692	0.006123712030447563	0.001024484959589422	0.001877557681354834	0.219731421504396	0.1882340229805602	0.001047311770821961	0.01595660686810971	0.001053887978458303	0.008722438033076102	0.02569620680804851	0.02887251248992875	0.001014905776877511	0.02262452245641711	0.2571694903767915	0.2512139440906542	0.008122916025379663	0.02211511039224611	0.1655714656979603	0.1508795707110228	0.4178336545780202	0.2306939138527543	0.3706450374540088	0.1568172285438179	0.001002269626439521	0.003563149458023441	0.001007761872365737	0.008523815265168504	0.1310274247917266	0.1115875035793358	0.005424015722480437	0.02657161303063638	0.4087654778268986	0.4289994023788557	0.005603922779794613	0.02145734810814421	0.001052789186122274	0.009827054390935435	0.001104226949102768	0.01407499955627909	0.5189103372049678	0.4282370089414348	0.3338451796798258	0.2177813802760688	0.0011455438004994	0.01543997707862519	0.001012178021523739	0.009038961753951054	0.299804235411145	0.2242826393426338	0.03365313410827426	0.05307101869734029	0.001014268874827708	0.003842418517903309	0.001028815373747023	0.01915476094899479	0.01783233227808081	0.1013337435871367	0.1191988575701473	0.1404468408984837	0.003386271715193008	0.00080329485791851	0.001444182360913732	0.004840496652289229	0.3499805047867444	0.2116145748882796	0.4156222731013351	0.4834877031936869	0.001006613423184098	0.0229447469955893	0.002671751059260078	0.07837926910938293	0.001010260452796029	0.03377707301552212	0.001009354815317381	0.006917083719930706	0.001002901306908647	0.008549150027800288	0.00100590803907875	0.008728741644308598	-0.01118959630524073	0.02167732686113993	-0.0100751916042413	-0.001000611534964197	-0.05794507211486757	-0.02007426792654719	-0.001467447260185378	-0.00812999346364119	0.03806491265418277	0.02178876170995341	0.07782322361583424	0.06041308784395946	0.001092259283713465	0.3283317508829986	0.2342287037242917	0.09236046093155528	0.007062258713272544	0.0021547927639211	0.00111431818529551	0.001052654156500827	0.001014707185582134	0.001009916845260781	0.04453044951918356	0.02726312990695902	0.02912302463726313	0.02701928759292623	0.001036290886442943	0.001022626163877633	0.04303147886027075	0.02030411944773294	0.1347601318692003	0.07340671552181659	0.3372868610892508	0.001190911199328078	0.001240912607808395	0.001037229264460128	0.05764994923042815	0.001052568581758074	0.001032764093008909	0.001053769474670245	0.06484094916923312	0.0449129421873076	0.001009931434516278	0.001041474028935225	0.2818022816225145	0.0010505267208099	0.001697875998987603	0.06400559949719103	0.06938427933676135	0.06436963446806787	0.05494944325781972	0.1502538321418281	0.001008945496404655	0.001041673671846287	0.2539723813445636	0.00101200001156613	0.001019614817284988	0.02914518387696865	0.001019101470897218	0.3276049248794803	0.02482378289128693	0.1991296179117246	0.3503074032832234	0.3009409160606639	0.001001933625102583	0.001004021411498708	0.001067695834519673	0.0175820880102161	0.3801724292175327	0.01839043141077945	0.001050735963645943	0.001133325460627141	0.4685713590703205	0.3030522610346233	0.001104679078884965	0.00100915918317624	0.3054793584838996	0.05432520385442376	0.001013191076796335	0.001038821149709739	0.001021756500327777	0.1206898370614579	0.009891865540838181	0.002565532660252313	0.2998377533795539	0.2685579251972409	0.00100468555235251	0.001040336254653525	0.001008749416713528	0.001006079097404575	0.001001863363470445	0.001003871132483997	-0.007428535145737748	0.02182458264334929	-0.01080672405697616	-0.003043383939566899	-0.06003618789675041	-0.02607848473674438	-0.00286680511627267	-0.01144501155555807	-3.249553117012937	-1.502882689972963	-0.8598991175845433	-0.7986199810916982	0.1961778560110157	-0.2589467608117998	-0.6105643934761683	2.630819991229592	2.431329993762549	-1.734134961605918	-0.1079412308921391	-0.05679343899301453	-0.01950654251920849	-0.01259826952725325	-0.2664444804858176	-0.04437496633439588	0.7650301442769741	1.263978911120987	1.755890218687908	-0.446777994056862	-0.05431076882063979	-0.5337270385675739	-0.7730362748593278	-0.4360395861062066	1.358700855165665	-0.002287631817885283	2.617030908117763	-0.3563551244135416	-1.504051957384513	-0.06219261599643944	-1.038010082392022	0.00118797251592968	0.1702570640347635	-0.1411561255412543	-0.2131894859249107	0.178709429037099	-0.04674588073414101	0.0371998781467114	4.526393289408546	0.111895000068764	-0.7667724169052423	1.343113081431914	1.535102277514832	1.380848153589332	2.834270432877123	4.322871475232091	0.02483023545708065	-0.02667333345935358	0.2835363340099322	0.05122795786886158	0.0430522343403394	0.2320566626573102	0.08426412265189413	3.53787465169896	0.7361828109349474	1.420937897250379	-3.641314390268714	-3.316817237797342	0.005852357271375393	-0.05968182557259353	-5.246177593192013	0.725667309820328	-1.336756018565288	1.052064647191525	0.01149995992431042	0.02922444780078496	-2.405165692787596	-0.8527476839843625	0.1062253214708365	-0.132301790406558	-1.322266170395379	1.293486219776692	-0.01123158589724474	0.01443427806518742	-0.0852333366638777	-0.08318156826310445	0.09475870393378671	0.03197857113397638	-2.375211387163662	-5.328912030949588	0.2765703786109673	-0.234000890934022	-0.09834422334903192	0.05471803639810448	0.06579507643724494	0.05984859543577207	7.512615390783942e-13	-2.705689300728088e-13
0.04	-0.04748456985410963	0.00151739008621666	0.1093316139923929	0.2360275139073707	0.8988757083067039	-0.005383017410227587	-0.2550826701188053	-0.02737233287638706	-0.09238705621713569	0.4784791836188969	-0.009505722216654796	-0.0348100610801819	0.01018641393429748	-0.01864709880279816	-0.09502513814183733	0.3219775023117428	0.1313058199824211	-0.3219775023117477	-0.1313058199824143	-0.4119739659471963	-0.02684447807014625	0.02440276886157665	0.1065700946795363	-0.1612931900866607	-0.03279494997424829	0.09114137426633594	-0.005402652347406355	0.5461674459447479	0.9334526176031821	0.08244384400784771	0.04548250133858519	0.814698847207968	0.05732541418028642	0.5933785591110599	-0.7409876762582691	-0.4458355444759329	1.825329079953619	0.1060733028807356	0.08803277350268164	-0.07328823844510771	-1.237844503541583	-1.181024001791096	-1.116351509589154	0.9283963409864955	-2.62704735656211	0.2719777221850344	1.211126714100409	0.05191924118740046	4.290719152585434	2.400325206720534	-4.290719152585434	-2.400325206720533	-0.1706405817981762	-0.3394307571941168	0.04137838188581353	-1.17417620876146	0.3157790920409246	-0.3269066743231612	-4.204508847587871	-2.221323705122136	-0.3158570220076001	-0.4929670494835624	-1.350471292582483	-1.452641260623266	5.753729210784834	0.5302387685573251	0.0412770789030494	0.04522313723671688	0.02605154895863392	0.03442583311496998	0.06994492068599978	0.0518170275237758	0.06021294757349802	0.05241180772356864	0.006305709657766714	0.04331560742709091	0.2933247167200024	0.2990786240053474	0.202122458522099	0.1980321484121014	0.1101935995694745	0.09519617755974132	0.006053720830028182	0.03449303636763927	0.002902870294074032	0.03786008355218676	0.001133980326725302	0.01353007948065848	0.001062538296117908	0.01930508353074899	0.001386473071211506	0.01832870210256615	0.001284542666918479	0.002699982424865564	0.037871461685917	0.0396948743485776	0.02415187801428104	0.05548007483724073	0.02594414991800069	0.05957782719329314	0.0284699216320843	0.04595061136873649	0.00167964169103798	0.01148909120920019	0.005142842941277841	0.01576668275691665	0.04565710589273192	0.02710319816816375	0.02276128519354515	0.0265543706614266	0.1181526650709114	0.1099080551190482	0.0767932708751963	0.04345103411224237	0.3000594989646489	0.3177791099656735	0.001600479400003706	0.07290307657682496	0.01613899724759262	0.04055974796970349	0.001544294295121666	0.01487816497208807	0.05724530128685826	0.03413926251395639	0.001052092265559114	0.01952856551275643	0.001032141754264908	0.03270586300923195	0.002271443262606936	0.03063349421467629	0.06449618584217592	0.04156849178847134	0.04358584083368131	0.04392511161739515	0.001010957089171624	0.009860181626774238	0.001330942670841519	0.01271256286700269	0.2290256672716695	0.2771911170757361	0.001059819031286342	0.07425844350053573	0.00620281441467102	0.04979660105082861	0.05381906982154851	0.0452047764089665	0.0581495539828334	0.05277414246040075	0.05412101568004736	0.04789770294561524	0.04759157089091959	0.0804877236394811	0.1216017547199215	0.1524916858517824	0.001008692924943568	0.006281641390690361	0.0010395454774545	0.001612786117819478	0.2344450950712233	0.1888139803637141	0.0010304313598193	0.01658733379542476	0.001037498907989506	0.009293711511699613	0.028205410319135	0.03151245413508054	0.001019084454390377	0.0235325621842464	0.2847902320969397	0.2838117955208921	0.02239946728036974	0.03208569259194111	0.181809341806152	0.1649614222989889	0.3880379859496159	0.1926149366039335	0.3404517992616838	0.122997845845535	0.001002159061586835	0.003619033467690975	0.001005951027618743	0.00809623664777437	0.07736825368900137	0.06956686163357254	0.01571091320805293	0.03560597579024184	0.3954851221225563	0.4113879586120382	0.01641324794403298	0.03498335829780969	0.001054383946747106	0.009901784957064135	0.001131184349355912	0.01432397162639184	0.4860064974592229	0.3922964802352364	0.3133631112709914	0.2039544900963303	0.001118430632017347	0.01655578149418356	0.00101086666140322	0.007854706906022932	0.2995644892392745	0.2076494386211527	0.04717368405625544	0.06674067065179848	0.001014323506441047	0.003866805286347692	0.001038122131503054	0.01927983192247696	0.009887627454546067	0.1025616636421519	0.1202116876300385	0.1395312771312953	0.008935150384044362	0.001932834757758905	0.002409439196135846	0.005300532100481716	0.3247908396829355	0.1855113845224117	0.3622058177947735	0.4295400619499898	0.001005828819945484	0.02608694027784281	0.001890627557159464	0.07651590790277839	0.001009831690463999	0.03283911990409008	0.001007671018265971	0.007541496134056552	0.00100236671812723	0.009307715041117198	0.001004863565398992	0.009421399850589696	-0.007471119222580988	0.02174907736549592	-0.01083813088619436	-0.003046326172506099	-0.05951803086784839	-0.02619567670819995	-0.002884076148479187	-0.01080678321844799	0.008677064908027001	0.001066703332401425	0.06119393916962386	0.05641177322190133	0.001076864374440326	0.3596153315051852	0.267483039904743	0.06538301112767705	0.002636115143680106	0.002690834236483584	0.001078356958821162	0.001033684902172484	0.001009269603373352	0.001006192421617615	0.05306640086495176	0.05350918261665109	0.05722932498301352	0.01647057366589472	0.001036354766032143	0.001018682366225335	0.001396846241511356	0.01231000373213397	0.1916291890882172	0.1133150235140644	0.4064231803750341	0.001124206252413165	0.00122150483527811	0.001022310297853783	0.001134839654161068	0.001069113691014156	0.001027083689424243	0.001040888843970031	0.07553024034592391	0.05307478790391774	0.001004493136570663	0.001057218463522577	0.3225815311354937	0.001034815885682906	0.001041976948533925	0.08567553470673736	0.09249976930870898	0.08665212280648812	0.1088279123874646	0.2465647124892431	0.00101293554121553	0.001065970412576252	0.2664161281788252	0.001012271391161516	0.001019859117921688	0.03262784228892696	0.001026825355341266	0.3453257306895657	0.04849687824920924	0.216088859958814	0.2997623032022451	0.2570912557923542	0.001002114903167548	0.001003969182002361	0.00102659993728095	0.03410774728399399	0.3550087134971538	0.03576721898251733	0.001059948299428313	0.001179690847361823	0.3584189190276	0.2455962802992104	0.001077923989926392	0.001009652862438871	0.2937515413223767	0.07064396021318838	0.001015233483606129	0.001054891682530912	0.001014939208186138	0.1225236737978958	0.01873652889723627	0.004094770988650707	0.2502673580989523	0.2281850258538664	0.001005189483721723	0.001044538992640303	0.001009808988787019	0.001005683735937046	0.001001734319875887	0.001003634391085142	-0.003773934178342334	0.02178307523092511	-0.01161677358275631	-0.005093511926517026	-0.06083191110637727	-0.03237568147558028	-0.004309340552876482	-0.01316445880470043	-4.335885421866043	-1.513722170581862	-1.88299438684359	-1.54593177143155	-0.5500092893463058	-0.3043330768317032	-0.3485569936428755	2.76305912075648	2.49363244450586	-2.071600917589535	-0.2873999517854662	0.006685541761254667	-0.005165080501458803	-0.02196326894722415	-0.2297897853645184	-0.07079491224334972	0.688179726194927	1.751352268158757	2.527253921188217	-0.756249761889191	0.005987556540907826	-0.2784574600978794	-1.408136397696018	-0.6022386045814128	2.20682995666977	0.8961945692687247	5.626571117177561	-0.2855469937400411	-0.8159436819955	-0.03728235512567074	-1.532813505395827	-0.005909526892632971	0.176147085762742	-0.07011106976329466	0.1709737059093821	0.3679867865498932	-0.1149454806458732	0.1094512135440907	4.297751001469272	0.02336026230826246	-0.5422196107769448	1.480113683518832	1.652915507273539	1.512289831497796	3.765391818616357	5.343430268928251	-0.002587033021594624	-0.02584722237796125	-0.1790324088334494	0.0824426439819128	0.07997199577102386	0.2853824185948403	0.09731091316481359	2.942232225563666	1.201802448962537	1.387235071765424	-3.948990279120021	-3.414854337094686	0.001915002166974722	-0.01458848556694666	-3.050663618586968	1.004949369660711	-2.21167878658751	1.578751595783292	0.0005376662984510316	0.01601957077129245	-4.718156551247377	-1.913697523999889	0.1186033281288813	-0.1045897338797948	-2.010832169547093	1.419406099383437	0.02908958983503171	0.008146126247176809	0.3246968832161689	-0.1072043125088147	0.1158497524812427	0.05578388338555473	-2.83671260057236	-5.43112880305879	0.355252839790396	-0.1358726493154082	-0.08723414412024456	0.07180991372300677	0.08816486189260707	0.08108536783665021	2.415105191633705e-12	-2.581932414620801e-13
0.05	-0.04149267911703157	-0.006298867083545041	0.1043731012403059	0.2542125201879427	0.9001368455955303	-0.004452694393480268	-0.2531257339542108	-0.03998462277945283	-0.1034343680360245	0.4664440256149279	0.0002747526446899306	-0.05967143520915064	0.01279045513744057	-0.006042121688234956	-0.09422103092030111	0.3691079330539219	0.1537422782715545	-0.3691079330539377	-0.1537422782716402	-0.4125515222658648	-0.03033041630626547	0.02484350214534128	0.09428270342821821	-0.157893058871072	-0.03595067272682863	0.04664594758243012	-0.027358397083184	0.5418498229988	0.9270608719055619	0.06478497940342837	0.03154372184748654	0.8674376550467444	0.06186564596100904	0.6025811219199679	-0.8097675209358329	-0.5395206714683803	1.809693971169522	0.1450234611212078	0.0978383969637408	0.4684881770985085	-1.272861297103365	-1.010189381676248	-1.283363058734624	1.015416782504972	-2.331136098657423	0.2444255638638143	1.293131179309555	0.1042829015839345	5.132538931364412	2.108294722878522	-5.132538931364412	-2.108294722878483	0.05060755420891978	-0.3546650201550258	0.04391778260579252	-1.281515133241375	0.3587286565049152	-0.3027461435830314	-4.666339845058062	-2.052609139438367	-0.5257904826509497	-0.7665275233657596	-2.15438465388855	-1.286972748530677	4.60295776159294	0.4023201808888722	0.02568867258552667	0.03109913711847784	0.01425743623284548	0.02302392865429262	0.06685348504781966	0.04834661724100921	0.0567081600601551	0.04908349181282545	0.003761672495491232	0.04036475455808516	0.309431437285879	0.3247517491261639	0.226116004187591	0.2228006125223066	0.09181313335969915	0.07931685158349146	0.004294117593320781	0.03200366248067808	0.002714833657239866	0.03783907683388663	0.001110233598898819	0.01352484931611699	0.001049089581280234	0.01918689435494628	0.00120145798269346	0.01631959780606864	0.00114796905841237	0.002210254347726666	0.04418430058179357	0.04429759099546601	0.03953628305214825	0.07023046079328786	0.04954780793777575	0.08818986467885838	0.02133212722544573	0.0390380738471118	0.001366048817788232	0.01149357657226037	0.00313417219365261	0.01339772486179817	0.02533188069650654	0.01657768934348651	0.01649034323034048	0.02110738515468542	0.1293400705490576	0.1250071321855707	0.07969103080517734	0.05006728736287295	0.3239104689369801	0.3542756123797925	0.001366782741412516	0.07022893494982087	0.008986847220129351	0.03394124772270054	0.001289325825689841	0.01462285290786935	0.03187717077989449	0.02106557358792101	0.001059482088784439	0.01950023665314228	0.00103185381245636	0.03445858914930552	0.00167016416596122	0.03019752251512446	0.06583206858213068	0.04224203204899458	0.04589404678702163	0.04550028060346836	0.001007679419768228	0.009124896726273769	0.001199225333536266	0.01361346798956528	0.2664351746349085	0.3196275606685458	0.001048572103431698	0.0745142461716474	0.003694249553972353	0.0448553073721923	0.06992759058360219	0.05829652325494828	0.0755516212584645	0.06754074083035345	0.07038532136114842	0.06102655431098199	0.08207078322758643	0.1151486021194152	0.172065307511806	0.1950365892278717	0.001011407848476364	0.0064046170482522	0.001139338571321491	0.001373897074741047	0.2427357057867018	0.1831653929851961	0.001021628092741027	0.01736457990082652	0.001028995831859365	0.01004954583800616	0.03056238731600864	0.03397256485502667	0.001022818311418233	0.02449728774291631	0.3012697837580831	0.3084576281507355	0.02939784451991741	0.04190221181583544	0.1838787224970612	0.1765222589191854	0.3520545018078034	0.1530483611242001	0.303178964527809	0.08939279192006855	0.001002162017425488	0.003746505012758	0.001005126305838437	0.007886081356386652	0.04374849650187448	0.04456994493431975	0.034595127751577	0.05086968687689336	0.3768748156542204	0.3859020165954707	0.03689218823805872	0.0592068955025974	0.001062080769499574	0.009972034864615325	0.001163644529913082	0.0145341767115558	0.4490865795179512	0.3401313132168562	0.2918909669067533	0.1813684911233917	0.004325413451139925	0.02141824703936302	0.001010533442595954	0.00714741625721156	0.2917368274509284	0.1849414554091523	0.05781125082188154	0.0774341577627936	0.00101560404965796	0.003959958829335287	0.001045710558448742	0.01939721156698013	0.005597490186475418	0.1065615905199475	0.1214619337645829	0.1383894037839055	0.01474394764259695	0.002737498717719645	0.008126291531865304	0.008820418196054601	0.2948834150402544	0.156287712803887	0.3168572250270564	0.3774827986793293	0.001005933435502513	0.03009987569337513	0.001475958148605913	0.07554352647201308	0.001010419769520009	0.03207218753250994	0.00100661373669723	0.008295203145161453	0.001002032333323792	0.01024119733864251	0.001004210378474529	0.01027258389020761	-0.005432653446854636	0.02112774806385284	-0.01156748212748922	-0.003771433841134312	-0.06037731431782539	-0.03190340324882893	-0.004422060973112363	-0.01161956347802699	0.006485437102620287	0.001086537218858162	0.06430878511810417	0.04880223620868768	0.001068613352693616	0.3238500131228443	0.2677430689785414	0.06650426708807379	0.002262784352137785	0.002371424442935246	0.001091561831534322	0.001036280735236495	0.001008212788116732	0.001005322231001327	0.05047261673079626	0.06045528503440633	0.09458934715216016	0.0105197449176781	0.001041303550201386	0.001017602187389673	0.001422829380764582	0.007146096474114466	0.1042951515888201	0.05721310595766646	0.3384531028137752	0.001122216672729607	0.001199929450544554	0.001024609077165148	0.001159019545871679	0.001065532736449752	0.001035336504445381	0.001043036842077878	0.0606029805360853	0.04486769002834954	0.001004078152266264	0.001066065319641084	0.3448197944219918	0.001038599528745504	0.001044432795503044	0.09413419822835314	0.102322040670758	0.09454359023622168	0.1404178837823384	0.2508334008370213	0.001015331269454508	0.001393202200799493	0.2498507710665845	0.00101263053748197	0.001020388488835217	0.03380801556985601	0.001026601868379168	0.3220417140849163	0.02758613457103518	0.1616025014930602	0.2549528083346517	0.2023365450500338	0.001002207558526419	0.001004520878527236	0.001028936910627278	0.07469955954769476	0.321108830514706	0.08112716238399503	0.001078675113155576	0.001212463286553098	0.3711660306099573	0.2531900282791863	0.01327872301003461	0.001010638297052653	0.2610992563004263	0.07103774128543212	0.001018377838259515	0.001052523250588215	0.001015625558721926	0.1239595535994816	0.022963245576235	0.02271695859421515	0.2223774559096137	0.2196810871454728	0.001006763866735897	0.001042200056841556	0.001012066373737605	0.001005369340932046	0.001001642067820727	0.00100344281845775	-0.004721163085938266	0.01998215702855239	-0.01225740020456995	-0.003438879041456883	-0.06087292033696161	-0.03723330720805687	-0.006050222133934476	-0.01119642747626649	-5.267105192533394	-1.59669359702295	-1.03372619780809	-0.7977770732127405	-0.1848191761704904	-0.3728464364683086	-0.2438904240456617	2.117759440953757	2.238081246052565	-1.16489720505192	-0.2140757731295989	-0.007745723162208821	0.00304637631800519	-0.002885943412617165	-0.1641332213061937	-0.02265181506273069	0.2626019808772022	1.218692016166414	3.123231588500109	-0.6454888778140052	0.001290989520731431	-0.1935504668846929	-0.7523228639651753	-0.5028084674764838	0.720399698571101	0.324530142445084	1.564557241776671	-0.2476089492735042	-0.5212011703244348	-0.01626700933807065	-1.053012968272176	-0.001798762763014296	0.1771540767215482	-0.0222369621570432	-0.06988736992745358	-0.04422467730720608	-0.03630248381692005	0.08205348135445095	3.841796537752546	0.02692796714300577	-0.4376390448479757	1.15882138064453	1.31804254171188	1.137741534591115	3.166784335638195	3.188487054087817	0.01864819102886249	-0.0221228643076967	-0.9286210083393547	0.07911547198308053	0.07732820819961168	0.2115013778274507	0.09498015539210614	1.903479770391203	0.6350506913859594	0.7835779126669514	-3.891936871652265	-3.257050209997217	0.01941051882288087	-0.01905644967471353	-1.962343251335406	1.938919101145493	-2.849102529872495	3.136641141989526	0.01018602685819818	0.02207214192457018	-5.394340099329296	-2.486955432475261	0.7975851817452504	-0.04128335144779349	-2.482135389137291	0.7614035363846232	0.0004490929620199733	0.01285840499702477	0.4857038450929091	-0.1212678487008129	0.04781463336663398	0.5933820400725062	-2.934123287336765	-4.900181947063122	0.4478261530432655	-0.05764511295623345	-0.06536476989049538	0.08025883931849873	0.1002837582429543	0.09114741284440173	4.143652423519673e-13	7.411668710667844e-15
0.06	-0.03548131674476121	-0.01442803559620631	0.09866812725285637	0.2721818292310564	0.9017535636482831	-0.003430118129082244	-0.2456366524622651	-0.05259451521934719	-0.1122258642446007	0.4529582630918296	0.01055697645825585	-0.08115095564190776	0.01498682612035895	0.006880774193444405	-0.09303186614084225	0.4245717196493335	0.1738982798754557	-0.4245717196493315	-0.1738982798755164	-0.4110522501401278	-0.03387594107566567	0.02522411466847903	0.08097553017988314	-0.1542289868480362	-0.03882003819371859	-0.001620689752092791	-0.04411051308423265	0.5360891779823488	0.91849915846934	0.0398944904182858	0.02070588414936874	0.9029365105322571	0.06586206966408968	0.5972728860655636	-0.8035699448236135	-0.5951277915440301	1.782189632461935	0.1771894552836623	0.1064834230328222	1.033140827013588	-1.237365010919961	-0.7298608797216142	-1.40647241352661	1.028746131417817	-1.950676617332831	0.1904436781715332	1.27471046752914	0.1289307527740378	5.957390323231826	1.944233869674042	-5.957390323231825	-1.944233869674042	0.2447251070827196	-0.351348063849168	0.02935422976046687	-1.378132608164466	0.3685672535306656	-0.2696352171850251	-4.958750977708992	-1.180597958171413	-0.6044614361081542	-0.9269605972036938	-2.796796168726352	-0.8324529020278896	2.305738740132746	0.4214771530289257	0.01614174143514914	0.02271020206014494	0.00801664519812194	0.01720373260048719	0.06651380467143496	0.04730571582092641	0.05131322172324599	0.04472455237121951	0.002469260257951615	0.03839226206789449	0.307717466378176	0.3363576835753105	0.2409610371202893	0.2383541907034567	0.08139359185274103	0.07068557491094073	0.003218658285066713	0.0301395019543255	0.002461205516632453	0.03776799233415705	0.001104967239140659	0.01356955358154719	0.001043666194148543	0.01922313711856241	0.001108378819832422	0.0152039947290313	0.001079232792541858	0.00233692388608116	0.04632220732581534	0.04555168151998003	0.05063256081856	0.08025325702263991	0.07838350225716198	0.1206040192148277	0.01467678310577226	0.03265621110490067	0.001211539305560642	0.01164254046876452	0.002119321082618609	0.01193134646017694	0.01413699967303982	0.01094959095474232	0.01068770546477943	0.01618520189763618	0.09926681761369757	0.1224643339291826	0.05622159392388084	0.0478911181928458	0.3163986951792936	0.3469068123236948	0.001248829763735212	0.06798434523940471	0.005268927559098476	0.02986682850455965	0.00116288151003729	0.01450308575332739	0.0175961230011434	0.01365722938111956	0.001061384259995432	0.01945173989850833	0.001035838150145941	0.03630406323290793	0.001369788492772657	0.03008568113129043	0.05986568294841104	0.0394983100675675	0.04333285841997444	0.04321518431199003	0.001005833787086387	0.00905031226317044	0.001137771387387427	0.0145801059018226	0.2973826303786795	0.347072224243917	0.00104484339549624	0.074779556748007	0.002425429815646114	0.04121182175591545	0.08228344870484966	0.06879291792118981	0.08920497486732375	0.07948776079452761	0.08257498075510801	0.07113775549774068	0.1135819453994549	0.1438234195175143	0.2020906036052297	0.2167201598894187	0.001013963082234301	0.006483925740623298	0.001352828685639275	0.001166483270160472	0.2420370238435303	0.1706828413675548	0.001017408062157208	0.01829182113273689	0.001025010921990142	0.01096294244986967	0.03235352224132165	0.03583971473969069	0.0010245725491119	0.02541908442806002	0.3039692515549493	0.3202123003284287	0.0229827214679169	0.04225769233106894	0.1640955339086419	0.1778058937601867	0.3122449384395929	0.1162239580743518	0.2587020113682461	0.05883896640557164	0.001002209845750313	0.003923868083571272	0.001004990137549698	0.007882830115098523	0.02415468980421417	0.03004752600640491	0.06279520313387991	0.07220688288269057	0.3530548398247207	0.3551340497516422	0.06796648019291918	0.09512988707398781	0.001075294536852826	0.01003897972698337	0.00119625881292793	0.01468642837806888	0.4270877493189922	0.2908204133106479	0.2801069132856497	0.1565463182091074	0.01194251206954251	0.03138139314633707	0.001010859874075987	0.006940740765737368	0.2752511710005097	0.1589793125127212	0.06366462057430007	0.08281098565069343	0.00101781694155547	0.00409394662946054	0.001048318355275821	0.01948757206057659	0.003406245464401365	0.1124840475989695	0.1227863638587745	0.1371039703226988	0.01972404809679108	0.002943759302050983	0.02006167887675406	0.01607194698894154	0.2649579819491421	0.1283068878915452	0.2826153922964572	0.3331392610889353	0.001006773301731653	0.03505330153318404	0.001267096526597296	0.07538217612129573	0.001011842909743904	0.03154757571235385	0.00100592808197356	0.009173219936842631	0.001001819076210814	0.01134843341858573	0.001003788114277961	0.01128426756263268	-0.005384650793343363	0.01972002616172363	-0.01223768362246288	-0.002910047807304087	-0.06069108162154129	-0.03704439591735641	-0.00609531030202887	-0.01057846934559678	0.004293809297218977	0.001106371105318149	0.06742363106658528	0.04119269919547332	0.001060362330945324	0.2880846947404999	0.2680030980523349	0.06762552304847409	0.001889453560600623	0.002052014649387983	0.001104766704249335	0.001038876568302795	0.001007155972860339	0.001004452040385685	0.04787883259663289	0.06740138745216354	0.1319493693213102	0.004568916169463451	0.001046252334370945	0.001016522008549591	0.001448812520017108	0.001982189216096416	0.01696111408943031	0.001111188401268782	0.2704830252525129	0.001120227093044433	0.001178354065811483	0.001026907856467608	0.001183199437579676	0.001061951781882732	0.001043589319467483	0.001045184840182566	0.04567572072625013	0.03666059215278195	0.001003663167952848	0.001074912175757435	0.3670580577084774	0.001042383171810917	0.00104688864247056	0.1025928617499699	0.112144312032809	0.1024350576659562	0.1720078551772144	0.2551020891848009	0.001017726997703791	0.00172043398902782	0.2332854139543438	0.00101298968380277	0.001020917859749242	0.03498818885078078	0.001026378381423576	0.298757697480267	0.006675390892859719	0.1071161430273065	0.2101433134670584	0.1475818343077134	0.001002300213883917	0.001005072575043246	0.001031273883967518	0.1152913718113995	0.2872089475322556	0.1264871057854989	0.001097401926883028	0.001245235725744308	0.3839131421923134	0.2607837762591597	0.0254795220301385	0.001011623731665725	0.2284469712784759	0.0714315223576753	0.001021522192913988	0.001050154818642293	0.001016311909255933	0.1253954334010672	0.02718996225523425	0.04133914619978515	0.194487553720276	0.2111771484370787	0.001008338249747305	0.001039861121043026	0.001014323758688717	0.001005054945926319	0.001001549815763635	0.001003251245829256	-0.005668391993534429	0.01818123882618002	-0.01289802682638323	-0.001784246156396604	-0.06091392956754641	-0.0420909329405336	-0.007791103714992503	-0.00922839614783195	-5.956540859737257	-1.683177554408923	-0.7359813748924005	-0.429590090057365	-0.06410751682517393	-0.5104577829983078	-0.1528849179354659	-0.05037901358245152	0.6506552586913094	-0.6219910568363405	-0.1623572796882916	-0.003330014521914725	0.004821805495955643	0.008923118941819626	-0.0510895414717278	0.05248461085866929	0.01845450170927475	0.80583432278346	3.287677331269011	-0.6501148060040967	0.03488326324630776	-0.09794156137931753	-0.4286543104701702	-0.4972781546494027	-1.321545107914273	-0.8622899148701311	-3.146489376877097	-0.1996366103930796	-0.3071274762509744	-0.01017337315555509	-0.3997445613680587	-0.009943106329376349	0.1946966744522227	-0.005285006626608405	-0.5124787424640409	-0.4040662689396711	0.01719460683188129	0.1225977714843835	1.299394997975527	0.02526184335968199	-0.2826579983083118	0.9610432475704082	1.08899982611633	0.9087597957759911	2.568179602240201	1.171163726010375	-0.011320426113889	-0.01955217468624527	-1.545825256655448	0.1124416692790358	0.1114844528815755	0.1667902514723199	0.08872513841195624	0.3640001351340048	-0.6904052927666903	-0.668205284071871	-3.400555793142791	-2.804608654902112	0.01189330730557208	0.02679232446303193	-0.9557640642077863	2.219646353492598	-3.268083752041271	3.918642469120586	-0.0001233427556359905	0.00442888703341471	-4.147303128815796	-2.360932312272384	1.138739440536554	-0.004466702414542146	-2.661664106432839	0.3560742547429729	0.03725644125114189	0.002742295193779851	0.7092029234591245	-0.1359163352661226	-0.003830922657936782	0.8021124228655367	-2.588143239336094	-3.888383667001702	0.5433509246383837	0.02633356669742182	-0.03877003383790936	0.09667186983878806	0.1229156183760849	0.11318529439861	-1.912115471537506e-12	2.955258430222616e-13
0.07000000000000001	-0.02953409487590782	-0.02224386694783706	0.09226013227202914	0.2898309341767241	0.9036630451736001	-0.002303325332426002	-0.2326621220306205	-0.06457961757079843	-0.1182810480531037	0.4384592599941204	0.02084064154787745	-0.09830141418737674	0.01648932141348105	0.01928664257568032	-0.09135319856081926	0.4877334279754909	0.1929897786312979	-0.4877334279755024	-0.1929897786313989	-0.4078260684196991	-0.03735297391642738	0.02538744682122255	0.06679227477018836	-0.1505461319939669	-0.0413204081466447	-0.05283859164754748	-0.05067921493860812	0.5303076262579763	0.9087850568212138	0.009666140271900868	0.0160717983326574	0.9119399340335105	0.06971941310688984	0.5983682272863455	-0.7571284605291653	-0.682389356174957	1.746621206008409	0.2044485733229241	0.1185557875666831	1.540817170720948	-1.155930895305378	-0.47772253838201	-1.502608113292674	1.027203189693991	-1.481107402875056	0.09984161406634549	1.202630909614924	0.2066657624608852	6.624139132757699	1.859848588256538	-6.624139132757694	-1.859848588256556	0.398581649568987	-0.3432584574665816	0.003625687718720852	-1.447372568296095	0.3682119067238477	-0.2284221427598356	-5.317874619081642	-0.170030747855683	-0.5407749318327112	-1.023703246788741	-3.230797700039945	-0.1459325519622362	-0.4903174782479066	0.3501149816846376	0.0100498775080273	0.01733540029565225	0.004655512121213386	0.01410901192530194	0.06128630160093419	0.04356047281737446	0.04322839694905379	0.03867593663316332	0.001779353229046212	0.03691253482774116	0.2952427058038848	0.3272621485294961	0.247195352002061	0.2381639779342191	0.07321433455161183	0.06437338033659941	0.002505005758196134	0.02858437043913796	0.002208123831427984	0.03768149709589731	0.001123836528963088	0.0135536873136749	0.001047655182553378	0.01929252039299943	0.001058818677935807	0.01483155693491675	0.001042561415608411	0.002819748908355832	0.04823284056123007	0.04655207803482988	0.06476141981868608	0.09163372674488154	0.1118234787304704	0.1551609757362091	0.009380213781345185	0.02742195642522946	0.001131018911685358	0.01186005947375956	0.00157988992977346	0.01094889038877364	0.008019155889025846	0.007883809986687338	0.006395366805416227	0.01251600540544027	0.06226823545127241	0.1027730703002402	0.03125599482401532	0.03447083288440774	0.2911755340068317	0.3114658290359282	0.001205264212636875	0.06623501107107249	0.003274407663500326	0.02717915726273556	0.001096372951898137	0.01444477933103874	0.009739550901937099	0.009560422668231355	0.001064797573481057	0.01938366501780659	0.001123206228088138	0.03835440345817263	0.001212026666762639	0.03013596929126472	0.05164127055920566	0.03389610815489312	0.03859083108712227	0.03890810642118991	0.00100482417597643	0.009416846718539063	0.001127146997797498	0.01566786221839619	0.3160097416228186	0.348151958381623	0.001052818247312075	0.07490398626952023	0.00175051506861874	0.03864941347882047	0.09327261165655502	0.07829504892835337	0.1013455360467176	0.09017924199258512	0.09338028771471865	0.08013898161598519	0.1417813481112754	0.1667755761136213	0.223305445765138	0.2257210164636602	0.001030543291406892	0.006541557765283989	0.001446154525610095	0.0009110731035791805	0.2317514652397883	0.1534882569248483	0.001017053338536926	0.01950203383515618	0.001022559827675426	0.01212699712007372	0.03339560777393159	0.03705411191338344	0.001026744596360078	0.02626447531778754	0.2931047272596212	0.3159898528672965	0.01453178567410183	0.03356703999957282	0.1306901522160574	0.1618121423228706	0.263079560901761	0.08424881761180436	0.2263833697662886	0.03422480020818331	0.001002321381426739	0.004121811767130304	0.001005147499281975	0.008020494202494542	0.01320356490620922	0.02174439120288565	0.08552137685292494	0.08824702431717117	0.3261845830252993	0.3224444819289534	0.09878156927802835	0.1307177326334168	0.001100373417425762	0.01006821225057203	0.005117794941319606	0.01860501121168219	0.3850617965051703	0.2523661888767031	0.249782977810456	0.1325751270412019	0.03081684137111597	0.05354649646646206	0.00101169932279938	0.006992568652739398	0.2510981512498539	0.1331705723371402	0.06729278951759544	0.08561908584366514	0.001021762505117161	0.004215033070515959	0.001053498285803144	0.01954971729009578	0.00224740310132314	0.1199476230385359	0.1207850847240331	0.1334182918549662	0.02012886706111369	0.002238464775913785	0.02506391852841335	0.01902629000830883	0.2219431175178188	0.1019415024068328	0.2546101989939125	0.2981478086889595	0.001007167042810229	0.04121589444167832	0.001151851846002501	0.07580734609527623	0.001014525890540135	0.03119258276628478	0.001006089597280545	0.01016476805192654	0.001001882668671709	0.01261887600303002	0.001003922132848832	0.01245236640858295	-0.004650550915606575	0.01771278332702926	-0.01284458282755128	-0.001795115883343694	-0.05895761664410056	-0.04149384605434748	-0.007894121040670892	-0.01117801685556838	0.002678673327335959	0.001066537660780658	0.04361384674622228	0.02677541190805275	0.001056426391782186	0.2553433377702055	0.2500450375671135	0.05794051045128173	0.001645111941236413	0.001851570009167799	0.001176238382321403	0.001062747472618485	0.001007285845339203	0.001004336978827805	0.05283911362233631	0.09534377396991238	0.1802522244948801	0.002850182622154418	0.001047944096802456	0.00101675812389914	0.001365294766991422	0.001642838390596362	0.009024588775806088	0.001075390890651532	0.2156352694840361	0.001193444017516965	0.00116708820492603	0.00102730880448451	0.001143825341458121	0.001073764462448539	0.001358470434235613	0.001049760581852519	0.03775521967708765	0.02977561324497439	0.001003866828867675	0.001150920592177515	0.3393890739695988	0.001076971051455754	0.001043697993132686	0.1129219915039394	0.1231917986888687	0.1128112259283457	0.1934400493453552	0.2643041421748705	0.001073242875319594	0.001393573576323218	0.1953779455968899	0.001019810006487383	0.001019239725188229	0.03427474583071885	0.001031227687145312	0.2478384360222373	0.003856682594496881	0.05410357318200616	0.1299648257127771	0.1843544306299819	0.001002553569618705	0.001005513212951469	0.001027498875769789	0.1147133888891441	0.2568361355772849	0.1513627169806531	0.001151084296304369	0.01599672289817944	0.2115249687814005	0.1317056981523823	0.07456261006249931	0.001013376056774801	0.1857763581828621	0.0723421987976552	0.001029546431472031	0.001066280543973025	0.001046713645920909	0.1112628066603727	0.01492305180010587	0.02142306288622731	0.09775261023259525	0.1933007198619185	0.001006932559645799	0.001025023112272794	0.001019851584610234	0.001007275299885968	0.001002286460946075	0.001004747231925728	-0.003102178175526946	0.01533077609301483	-0.01340872683357393	-0.0006888797409413602	-0.05565910132790308	-0.04546562668238969	-0.009775345639855838	-0.01333726093172926	-6.547201437756997	-1.770113188499297	-0.3896566386592393	-0.2097784363084636	-0.6670360282796469	-0.7029712028934315	-0.1366992450086237	-1.657995045414237	-0.6005526325409581	-0.6434369820769694	-0.1480821913197952	-0.01159335588332371	-0.003482969737330381	0.007622807285025536	-0.02017754662709947	0.04696898291418221	0.163991177996806	1.415710378328248	3.590589968454707	-0.4200283964375202	0.01667669328111039	-0.09257664142578381	-0.2106168614215186	-0.2602644922700643	-2.336822769865645	-1.571577653199971	-3.959888772315614	-0.1523309983078139	-0.2266756957410825	-0.002609039781326605	-0.372840738887528	-0.006036898109807518	0.2150157216635135	0.01339690526358835	-0.5882656553243275	-0.4620019253400036	0.05090114935601067	0.1041044979811123	-0.9238079131321172	0.005578653533076818	-0.222724876546866	0.929331210311657	1.038346671666573	0.8824263514734028	2.040007340316954	0.6619688697533823	0.0143812948137771	-0.0292792066893179	-1.864933070295857	0.133417085053519	0.1257333231777978	0.08227952608486108	0.07893044979116715	-1.184117504352038	-0.933090526585226	-2.550435029741625	-3.014948182122984	-2.108325042038916	0.02386202882385247	0.009387469090677461	-0.6760864263790449	1.057214935464374	-3.248996799343504	3.215027394004339	0.005506192550073152	0.7115424561173925	-3.803941465579542	-2.540732413599782	3.151857194825746	0.01563525782273589	-2.472380557257109	0.2096181223226547	0.0008735057525322674	0.006907175685115819	0.7902087001275777	-0.5778915529262606	-0.1197409737326951	-0.152597353168795	-2.771643640452246	-3.16143609172821	0.6971210259836071	0.05657818291808518	-0.02884621501500718	0.1019830734376138	0.1316820585390001	0.1212991190283916	-1.548761074036761e-12	1.103083932552579e-13
0.08	-0.02339001740756867	-0.0295212475064752	0.08510197709857303	0.3070940503380815	0.9058373695874862	-0.001065389352852077	-0.2152392708198483	-0.07563864184437913	-0.121711248140413	0.4227205026802756	0.03108536631634203	-0.1108069499217801	0.01677938307436615	0.03085674639977535	-0.08890129090700802	0.5560382581196542	0.2108109057758525	-0.556038258119661	-0.2108109057758548	-0.4031192088974242	-0.0407251092881904	0.02530289816147643	0.05225099692348391	-0.1468605849247861	-0.04334814843611599	-0.1086390864876762	-0.04824889474452604	0.5254951588843655	0.8978682232461983	-0.0243599403723804	0.01675586729727286	0.8934248921999612	0.07286683822084461	0.6366440059272145	-0.6958797862229319	-0.7451598300693657	1.704991875599858	0.2301580329988378	0.1287120596163583	1.922804982832341	-1.052149395355721	-0.2048641354701883	-1.654423256798368	1.020958067176617	-1.021692055135806	-0.05204304823996211	1.10755755590623	0.2835787675330395	6.98601468683291	1.690159547416134	-6.98601468683291	-1.690159547416134	0.5408606674518907	-0.3303685700481502	-0.02022193273722561	-1.449737095565952	0.3691056965532126	-0.1751092844939876	-5.875269566639932	0.6192064515050346	-0.4106445659556133	-1.167506982581289	-3.556342268307168	0.2311780542409579	-3.197954326827587	0.2794934872597784	0.006100502731323727	0.01390351607342684	0.002926512613530568	0.01259967604757991	0.04753712403436724	0.03432309636715117	0.03205830537106547	0.03059101154779077	0.001431335452976468	0.03578550286898401	0.2756242544058948	0.3054124416704009	0.2447346859221261	0.2281060416526351	0.06425917274429144	0.05775705278836161	0.00202461118240854	0.0271895947681201	0.001981196053002296	0.03758363876143653	0.001169011965606263	0.0135901359734433	0.001061589094777395	0.01942897869101826	0.001034109525224347	0.01486485321096022	0.001024173907717101	0.00333407533073117	0.05153308518404025	0.04847883261479149	0.084638212131843	0.1074764797222768	0.1497942216971531	0.1917533384928772	0.005800170974012008	0.02378979784596109	0.00109160489016391	0.01213719744511789	0.001309666094257312	0.01019927386130462	0.004821771950366536	0.006214954161108273	0.004031305636386022	0.01050584508253313	0.036487048180533	0.08132557549200957	0.0171984672555473	0.02146335500118621	0.2550395366104273	0.2673454070445036	0.001220092068398557	0.06489570977293556	0.002261405459893324	0.02540793611693123	0.001063322989088019	0.01442848238863274	0.005634011244472882	0.007135935451706168	0.00107241212729859	0.01928370136599162	0.001324318445030243	0.04059726468729027	0.001135402298267456	0.03031470456942235	0.04344332316772868	0.02812691665604575	0.03280218023122534	0.03388209348295387	0.001004421504270489	0.009964112552535846	0.001159848617592629	0.01684521598452398	0.3187536202669123	0.3317888711274496	0.001074104582370355	0.07501022167039087	0.001410424315093817	0.03689929983628856	0.1038074247966297	0.08717850725636503	0.1128205879318657	0.1000356993911692	0.1038349646729285	0.08860510099915288	0.1663318803044192	0.1849786787905041	0.2397252788419117	0.2306187629027635	0.001066598731762182	0.006602240911707685	0.00132941853165927	0.0006259121749321491	0.2112184623161539	0.1339473511934527	0.001020287841730527	0.02103648711073553	0.001020495383487255	0.01356574575377294	0.03360895771638669	0.03760911211736866	0.001030255873181282	0.02696924162845746	0.2682113607856087	0.2970173927015455	0.008714450176450681	0.02588857473830765	0.08742466091473471	0.1263993926383201	0.2002992267012362	0.05551547677674307	0.2183909136177649	0.01687045641549073	0.001002503863043103	0.004324440648289528	0.001005446570114149	0.00824351901850618	0.00742168623409439	0.01710132688206446	0.09750719030295082	0.09472784163316926	0.2975995434512518	0.2905707740278728	0.1257986440871306	0.1597524499787199	0.001139756628495098	0.0101398304793424	0.01432641080832213	0.027562373028914	0.2983976886376142	0.2095335898469531	0.1817593885726355	0.1035831400912994	0.06292637789629527	0.09157005647010501	0.001012995430867611	0.007269505482306038	0.2196808017670888	0.1100857687961011	0.06969340609156233	0.08708479486647119	0.001027748317914306	0.004389669920222368	0.001064153218082021	0.01957012406507192	0.001679931463086703	0.1284221523149361	0.113753212677972	0.1260126953713049	0.01437955814045772	0.0008986800039578191	0.01801809983496777	0.01419292924210037	0.1563019614734807	0.0711398194255343	0.2295401725917076	0.2688799536796576	0.001006660619379295	0.04915478943124148	0.001086800144466928	0.07647129487599554	0.001018631960435773	0.03103829821920923	0.001007281045213274	0.0112197878107934	0.001002282958383122	0.01399225778988999	0.001004737477923836	0.01372754282794588	-0.002695041744355559	0.01514339389335472	-0.01338734923404101	-0.0006932276317203665	-0.05487657615852466	-0.04522679192791528	-0.009816552570127415	-0.01411710921482385	0.001063537357461348	0.001026704216254115	0.01980406242586441	0.01235812462063167	0.001052490452618042	0.2226019807999137	0.2320869770818955	0.04825549785410245	0.001400770321877764	0.001651125368948084	0.001247710060394073	0.001086618376936318	0.001007415717823069	0.001004221917275586	0.05779939464802515	0.1232861604876468	0.2285550796684467	0.001131449074848631	0.00104963585923597	0.00101699423924445	0.001281777013963988	0.001303487565097609	0.001088063462170674	0.00103959338003546	0.1607875137155646	0.001266660941982942	0.001155822344040442	0.001027709752501436	0.001104451245329031	0.001085577143010952	0.001673351548999818	0.00105433632352031	0.02983471862792108	0.02289063433716712	0.001004070489805486	0.001226929008595848	0.3117200902307287	0.001111558931103245	0.001040507343790903	0.1232511212579067	0.1342392853449234	0.1231873941907324	0.2148722435134937	0.2735061951649389	0.0011287587529339	0.001066713163622087	0.1574704772394362	0.001026630329171063	0.001017561590629059	0.03356130281064532	0.001036076992867392	0.1969191745642074	0.001037974296137848	0.001091003336706438	0.04978633795849568	0.2211270269522506	0.001002806925360576	0.001005953850866203	0.00102372386757566	0.1141354059668889	0.2264633236223145	0.1762383281758078	0.001204766665726075	0.03074821007061406	0.03913679537049026	0.002627620045612352	0.1236456980948692	0.001015128381889628	0.1431057450872485	0.07325287523762788	0.001037570670033265	0.001082406269291607	0.001077115382584008	0.097130179919679	0.002656141344977075	0.001506979572668504	0.001017666744913117	0.1754242912867583	0.001005526869550356	0.001010185103507568	0.001025379410537432	0.001009495653844335	0.001003023106125586	0.001006243218020526	-0.0005359643575192305	0.01248031335985003	-0.01391942684076445	0.0004064866745135869	-0.05040427308825959	-0.04884032042424587	-0.0117595875647192	-0.01744612571562703	-7.083345790272902	-1.923991097409396	-0.3473978664830349	-0.1125131305765486	-1.162534206187383	-0.9177196524537903	-0.08234586170448224	-2.601213376234084	-1.322889443774467	-0.6828176516224854	-0.1302861108919842	-0.00560263376130305	0.01528479102240429	0.02233812365524508	0.03005727255903256	0.05878489088102175	0.2037261147404474	1.698290973785594	3.694758578325507	-0.3296955859261865	0.04680705653622256	-0.05137365257717607	-0.149269281934549	-0.1654709208007925	-1.672791343772144	-0.7797284298336167	-4.882377117619417	-0.1176300363150236	-0.1238374570740103	-0.001771477129533612	-0.06528066190777566	-0.01632086098620167	0.2332008752052105	0.02040441701039612	-0.5458766596833288	-0.5478532784072739	0.05334088255530783	0.140517261402648	-2.189169280386055	0.02162301922355737	-0.1201990713930328	0.8373087117354837	0.9219950662071348	0.8017384487536831	1.618368818387062	0.3505416989758195	-0.01071020181803425	-0.02550232712587205	-2.015089514390547	0.1772897839057083	0.1664232455780959	0.03491085748444584	0.0606002225429902	-2.586002405789302	-0.4879678787201281	-4.552004933519708	-2.752195867646054	-1.352644173966621	0.01283034681453896	0.04386447019669438	-0.2237499675701255	0.3077815297935794	-3.10491176771566	2.608016826284987	0.008353798262734463	1.012184683750021	-5.022978047981049	-3.365091468684276	4.310430777289477	0.0405550860947063	-2.116876779524524	0.08759602069625522	0.04796652296795843	-0.005605396588102919	0.9113936908199707	-0.8798999384461521	-0.1307289718418606	-0.7554283342399101	-3.475402738656443	-2.743664188863572	0.8986113408437666	0.07408932804054752	0.001371645955801808	0.1093661985959063	0.1435034588591248	0.1346008090817216	-8.100808470397076e-13	-1.409553296389917e-13
0.09	-0.01672961449794552	-0.03625595032920819	0.07771549181978206	0.3239145353884833	0.9082463715183033	0.0002438637989295935	-0.1946438080446858	-0.08578203191564436	-0.1221652407178698	0.4051507270904801	0.04128600435751361	-0.1191456134534519	0.01534872041173626	0.04149824333704143	-0.0859654086440038	0.626458267556804	0.2264154957952902	-0.626458267556816	-0.2264154957952095	-0.3970182290778002	-0.0439470223758452	0.02500873091101452	0.03803577166853032	-0.1431455866554259	-0.04480318422463224	-0.1699959879205326	-0.03934826574704936	0.5221597763902303	0.8851674734783355	-0.06167005813148395	0.01907503592067993	0.8454709309616557	0.07501228113238817	0.6801116071120589	-0.6523788122848018	-0.7152096483773059	1.658594632080458	0.2488894173357346	0.1317068388274562	2.194495281975942	-0.978003599284396	0.1432568810612653	-1.844160079534511	1.012658364669613	-0.6701334508583839	-0.2159539099548164	1.019375790259294	0.287421105273503	7.04855288542618	1.422180942471901	-7.048552885426187	-1.42218094247191	0.6779939245557156	-0.3128563361353009	-0.03713905848556526	-1.393606896792628	0.3731072117112488	-0.1176944285167288	-6.169834956813784	1.124119262799718	-0.2615410227916542	-1.367428268302829	-3.388847391045961	0.2231407663427832	-6.285591150999821	0.1547505982382943	0.00364785669903009	0.01177517162302518	0.001997313230039908	0.01188012991373101	0.03255448601506842	0.0242201735749574	0.02143014139222013	0.0223059547835892	0.001246649832965027	0.034934947343761	0.2534410894088432	0.2774008622878674	0.2380205412588806	0.2138780240062944	0.05629957392638764	0.05188811092079514	0.001685968314064747	0.02589958392114142	0.001794423288603881	0.03748237882279936	0.001666065444117485	0.01409196661821807	0.001085081226990462	0.01966823435219724	0.001021167915407171	0.01518995238802968	0.001014447447480717	0.003827606505375378	0.052745534754066	0.04871206076630062	0.104427459204702	0.123140799052782	0.1940096693593356	0.2321831696671537	0.003521771736224462	0.02134660815703825	0.001075433792458592	0.01247931978412837	0.001166774737802401	0.009546318870495958	0.00308414486102815	0.005184774145203167	0.002689557089027483	0.00936635797341008	0.02001122374738838	0.06721008753083157	0.009466435579399402	0.01468900447809296	0.2199935548190737	0.2217404219038629	0.001233469017610246	0.06372512711760311	0.001722324255037737	0.02423166661157785	0.001046076040900214	0.01444226031939295	0.003423225205265137	0.005580653056717935	0.001076696358114183	0.0191451495452935	0.008769785496862975	0.04872988926923465	0.001097748832836466	0.0305942246859014	0.03496042703068615	0.0226642306396376	0.02629995977357565	0.02837136521167365	0.001004229132818419	0.01056791846401207	0.02223145548687013	0.03559870014726401	0.3135481267220795	0.3091021689176673	0.002342330546498421	0.07602257877694725	0.001227946977133425	0.03567779757751684	0.1116337718765086	0.09387723356649838	0.121342721654278	0.1074326038020905	0.1115675890238416	0.09490638287094093	0.1828024775195593	0.1964859882154112	0.2480058893522523	0.2318282868187785	0.002512464597354596	0.007835771624207816	0.001218921496126909	0.0004429395233082341	0.1944982802787677	0.1179940025366135	0.01310650689220052	0.03572982257544547	0.01873286353060973	0.03445987953062688	0.03390377146553319	0.03826064867656688	0.001034506038232073	0.0274954903908018	0.2348477054853176	0.2649730192556896	0.01459842566077349	0.02681074075509294	0.05551910358330613	0.08367318900900789	0.1393998035012924	0.03177962563460653	0.2071495921159978	0.005585260139860834	0.001002661252622688	0.004531045731920241	0.001005731498793738	0.008531736536317428	0.004316739668007011	0.0145158944225115	0.1075208442188177	0.09906418992235752	0.2700988992748984	0.2611480978285611	0.1427139905802201	0.1783271417598881	0.001176447887992355	0.01034167018670235	0.02459327575963932	0.03743116902382982	0.2043568858497006	0.158404237480801	0.1117551508994668	0.06815811221028877	0.1002882785840574	0.1370292942584687	0.001014260659429868	0.00779316449108648	0.1928064773732425	0.09266315421509251	0.07138766669258023	0.08780498052949214	0.001034020284727385	0.004722734138863087	0.001071062941200024	0.01953984288152639	0.001398361672309723	0.1374364065337251	0.1085938613082829	0.1200800715596343	0.009818147959046781	0.0001131865990291189	0.01306570885486062	0.01045957974915917	0.09407159160320784	0.03860900211099452	0.2104185725537291	0.2436432531332752	0.04580260875561379	0.09863549953880854	0.00128325067459091	0.07730613514740121	0.001023764668538655	0.03120266793083346	0.001008248180204788	0.01230999660033324	0.001002627267156745	0.01543413728723537	0.001005423945119488	0.01507151416946416	7.208979603972091e-05	0.012533782518922	-0.01394107469675677	-0.0002087356907295156	-0.05016282463438707	-0.04866615778754197	-0.01153012986541532	-0.01577363509763461	0.001051043731540044	0.001023153030156819	0.01042143439808934	0.006731568258637837	0.00105564700698828	0.2022195181725993	0.2203027389117478	0.04455730503149524	0.001274575879403001	0.001555654159916464	0.002976584535711287	0.001128925355930395	0.001007937944173114	0.001004411675241754	0.05116327035968703	0.1387749859354679	0.2976805368070775	0.001104385935025643	0.001066184008491609	0.001018729112002471	0.00123245678646895	0.001260925046224256	0.001071479406628679	0.00103064727518685	0.1525552168030453	0.001231104431692259	0.001161977775697257	0.001028474531472959	0.001079221171555775	0.001077415242745489	0.02932640426439362	0.001062109160815435	0.02071745929760755	0.01537687945312519	0.001003993776902965	0.08243726835157598	0.2955537411057532	0.005827318282187905	0.001035533464596406	0.1222611204019818	0.1331819579902362	0.1219430286206968	0.204702042684607	0.2536624413977825	0.006470104256274024	0.001135192559129783	0.173051246287822	0.04716486586438593	0.06910139766035062	0.03483225551729242	0.001041343086742304	0.1522267777120818	0.03782474839248344	0.02415972692924352	0.03159271938000875	0.1578006250373808	0.001002840373680856	0.001006090773338093	0.001024156336358794	0.1280114437476432	0.208870635302857	0.1607479209837511	0.001223018070372581	0.04043695570921362	0.02008847631683126	0.001823477712179418	0.1726715368557975	0.001015957313684481	0.1491532009819294	0.07386206569636949	0.001043067150221788	0.001074743295933274	0.001128082445306372	0.1047052657501917	0.006732177994372869	0.01276434811969434	0.001011124824216805	0.1778102032954929	0.1788780703776351	0.00189197075550554	0.001032259964431659	0.001009050779986735	0.001002953830285561	0.001006049604944028	0.003325664659281932	0.00996694647174739	-0.01451211844426648	-0.0002164216419332589	-0.0452559143471522	-0.05196619353780565	-0.01306014100125971	-0.01609216848605114	-7.518638716419931	-2.219229460582109	-0.1185927474388377	-0.04019094995214429	-0.8882395085733101	-0.7353795309399914	-0.08053550570147811	-2.921437036707224	-1.478709220195786	-0.5087937237122898	-0.1230624294533134	-0.01243840911741745	0.08249670695196476	0.02533475378543468	0.0375642221432485	0.04261859706401059	-0.1332188524386449	1.446140649588949	4.357443594096266	-0.1750055890299842	0.02833500839137256	-0.06942703593936977	-0.06972105464642732	-0.07433277819130379	-1.11249522500814	-0.5520466850532083	-4.120649031803086	-0.1182737860026442	-0.1042642845656842	0.003710923110005346	-0.1874107867407568	-0.01254414487039571	1.291477718109091	0.03317209297160217	-0.5410150067504399	-0.5572843602055172	0.06464423919025952	3.272272457366673	-2.279932225102628	0.1719924436933525	-0.1166137983505081	0.5003684799966648	0.5538032423340427	0.4590206909283367	0.6715850515116533	-0.1564979197853871	0.2301880298836866	-0.01042812197342519	-1.158610568051081	2.586275848402728	3.660368716081321	0.08516232035763499	0.04580685690044858	-3.718713118484183	0.5059091760441993	-3.794603794193635	-1.934099987809915	-0.8739575246873473	0.0254509977716613	0.0240992204970689	-0.2439136371689625	0.5496815025090465	-2.787990531687371	1.143602708841845	0.03161657957298343	0.9592587554454018	-4.53093783791063	-3.362430182471159	4.972609996573765	0.06917522390548746	-1.345941206325265	0.05336415118760168	0.03209651278816091	-0.002055389423125898	0.8916146629957353	-0.3288853366191858	-0.03546830201382754	-0.0504541601006824	-2.812973830013346	-2.286365405961606	7.914677965189648	0.01419919982694836	0.03804169499958922	0.1084939476094451	0.1446009670873636	0.1343904147236997	-4.5541413765954e-13	-1.266144572029979e-13
0.1	-0.01009428464266065	-0.04259518443052693	0.07113633567750668	0.3402557329318102	0.9107600992181962	0.00154011278497803	-0.1713852109848595	-0.09522821343800211	-0.1182622852977578	0.3861447367223058	0.05120831008227025	-0.1246914749322294	0.01282301636229334	0.05121694137926963	-0.08347640039743234	0.6960206295247673	0.2390829743452641	-0.6960206295247693	-0.2390829743452482	-0.3895861578446494	-0.04695908178388518	0.02458956616916747	0.02437288016022407	-0.1394141756027552	-0.04573796811260867	-0.2275102703616029	-0.02650251119215163	0.5201621566301239	0.8706239519338845	-0.08180021034404655	0.0210283845421727	0.7698580045766205	0.07606496024938629	0.6316293950810905	-0.6167860419392479	-0.5836940027590799	1.609134374184846	0.2511031868455088	0.1261112264697118	2.455431839766014	-0.9127076855859739	0.6665254640339994	-1.941666212469726	0.9652916038689549	-0.463131644573084	-0.2710513255649309	0.9229977769004748	0.1942039642477835	6.814485192995482	1.102737253524501	-6.814485192995482	-1.102737253524502	0.8070789501571098	-0.2883978341239288	-0.04522143101401494	-1.339270346236068	0.372388253215547	-0.07105890438593739	-5.106745768281834	1.40823156300156	-0.143092019149694	-1.536061337898689	-0.1203491590025839	0.1580140538515426	-8.729747356173739	0.06094072835057615	0.002400227145594786	0.01072522664721404	0.001528914910557263	0.0116199599730437	0.01985534200107429	0.01595452306879649	0.01302804980774178	0.01596166431794642	0.001155834310912006	0.03431938750728842	0.2314562398835984	0.2485770102075009	0.2294265279302289	0.1994119545546195	0.05018055144681643	0.04722471827720582	0.001453273496595791	0.02482141875951068	0.001653195155806151	0.03737908947606314	0.002777220478712255	0.01518837749285467	0.001117982569196964	0.01993210867079599	0.001014961127577739	0.01566817083961275	0.001009681345395467	0.004240392332391848	0.05036960020019422	0.04629168820651954	0.1218879390335663	0.1366306478595841	0.245327907829256	0.2782269291261759	0.002355974362451389	0.0199684213218206	0.00107562781187203	0.01283824955559583	0.001096177709873815	0.009006539335591637	0.002182941772926141	0.004561446400587406	0.001992766468134535	0.008781063975238691	0.01107907842876773	0.05983189146114302	0.005444012661554221	0.01088432109480392	0.1937230799727145	0.1872918439824045	0.001222377205556013	0.06249448822838879	0.001455158943606812	0.02346569361398985	0.001037838288215787	0.0144863780479466	0.002292975541779151	0.004555020325862169	0.001074755217246005	0.01900972562991183	0.0258785303515268	0.06438989258795529	0.001082813577925138	0.03093159616262949	0.02604862040963407	0.0174195272580874	0.01923401383882076	0.02267656659183427	0.001004094619614573	0.01120147612538853	0.07011515696587459	0.0755325228563504	0.3046000044168224	0.2875550053545393	0.005321336798746544	0.07827295137625516	0.001134174624738303	0.03471677550958529	0.1157137241731658	0.09714451545045348	0.1258418822400114	0.1110401127651207	0.1154882382609288	0.09779557012427992	0.1888466456486973	0.1981802195190646	0.2461676199678477	0.2265315844268108	0.005889305041211441	0.0106614352202628	0.001197900106730155	0.0004306313597909197	0.1896924669087956	0.111114532810963	0.04107649388385179	0.06925997486609593	0.05927505072683704	0.07973242420114214	0.03465754050957941	0.03910767584442502	0.001039264355013245	0.02790852530534096	0.1961829183448138	0.2247263136298081	0.03514516739476867	0.03267692013849962	0.04721658593872093	0.05447995671741365	0.09158303320764022	0.0180509644799466	0.1760006486631986	5.705112246566259e-08	0.001002756640099398	0.004772667160807809	0.001005942387205724	0.008931907171173042	0.002740256951825117	0.01321151188286415	0.1189994380437769	0.1055253391726234	0.2454602195901938	0.2346436222033506	0.1463423072755483	0.1833581277333136	0.00120391539251377	0.01076421079790142	0.03439860610608127	0.04670123294201128	0.1303438927062468	0.1323539248356454	0.06515641865766417	0.04348421494310537	0.1405188214291395	0.1948461207257565	0.001015307631128308	0.008752980125179513	0.1777153345207537	0.08360104327663034	0.07259806049846622	0.08809053867585698	0.001039904261798074	0.005300604016356263	0.001070683500805934	0.01949692528195279	0.00128289123743935	0.1462575957759999	0.1087307409152985	0.1189897783843289	0.009470037932892382	7.342106224471194e-06	0.01597044192299053	0.0119995941251174	0.05392810810957969	0.01923608071001725	0.1989510017678912	0.2234988558494188	0.1444120084637222	0.1857912944253825	0.001822052596491263	0.07518168834423573	0.001029771648347504	0.0319299200916616	0.001008508959146685	0.01338603452894241	0.001002764678617859	0.01687884766118981	0.001005670150790608	0.01641929023246709	0.003568886320705494	0.009988334135376318	-0.01452077758666348	-0.0004625105880304984	-0.04515933496560344	-0.05189652848312412	-0.0129683579215381	-0.01542317223885399	0.001038550105623676	0.001019601844065484	0.001038806370318652	0.001105011896644399	0.001058803561358151	0.1818370555452829	0.2085185007415979	0.04085911220889852	0.001148381436939595	0.001460182950885226	0.0047054590110288	0.001171232334925241	0.001008460170518118	0.001004601433199635	0.04452714607134298	0.1542638113832868	0.3668059939457091	0.001077322795205246	0.001082732157748712	0.00102046398475623	0.001183136558973883	0.001218362527352022	0.001054895351083683	0.001021701170334331	0.1443229198905184	0.001195547921398655	0.001168133207353636	0.001029239310443708	0.001053991097781589	0.001069253342483486	0.05697945697978254	0.001069881998108702	0.01160019996729307	0.007863124569084712	0.001003917063979688	0.1636476076945627	0.2793873919807727	0.01054307763327234	0.001030559585400557	0.1212711195460578	0.1321246306355503	0.1206986630506621	0.1945318418557206	0.2338186876306265	0.01181144975960987	0.001203671954640617	0.1886320153362081	0.09330310139959584	0.1371852337300674	0.03610320822393094	0.001046609180617005	0.1075343808599564	0.07461152248882655	0.04722845052177922	0.0133991008015225	0.09447422312251066	0.001002873822007324	0.001006227695811655	0.001024588805145153	0.1418874815283978	0.1912779469833981	0.145257513791702	0.00124126947501876	0.05012570134781288	0.001040157263161018	0.001019335378735953	0.2216973756167289	0.001016786245486219	0.1552006568766101	0.07447125615510639	0.00104856363041225	0.001067080322581086	0.001179049508027933	0.1122803515807043	0.01080821464376739	0.02402171666672402	0.001004582903520462	0.1801961153042276	0.3567506138857138	0.002773756407505542	0.001039140518330753	0.001008605906128927	0.001002884554445201	0.001005855991867267	0.007187293676083089	0.007453579583645157	-0.01510481004776855	-0.0008393299583800114	-0.04010755560604491	-0.05509206665136549	-0.01436069443780018	-0.0147382112564749	-7.791269285097785	-2.726121423136755	-0.1317179716231601	-0.02063789197275246	-0.7950797490276376	-0.5295663927367517	-0.03534672399913991	-2.763667915805075	-1.370499804845601	-0.4417078068692531	-0.08791697387887522	-0.006008515381180132	0.1342008369928624	0.02726185513593386	0.06068112746251645	0.04263582135970689	-0.3269940274689008	1.263396869044044	4.817544235277994	-0.1166950151948671	0.05016854304282243	-0.02873856137835752	-0.06789882763677553	-0.05463229862194396	-0.3253329654532026	-0.1857950018718528	-2.651095673795622	-0.1296412830358567	-0.0417781555462763	0.004296482482856086	0.04064927111546574	-0.01569528035501489	1.73867662255625	0.03197468906432641	-0.5022801326916259	-0.584667348102987	0.05929123253755988	4.376584970679713	-1.96126155107064	0.2692261177608361	-0.0681030332162	0.1510198265042262	0.1641159766400718	0.1193195250708811	-0.3442468058679362	-0.9507035626238624	0.3077163748455175	0.008630570476137777	-0.2003137281512484	3.944653149090933	5.042105424307339	0.07400897919532982	0.03795745292012619	-4.226468841793997	0.500834794600855	-1.845410665978308	-0.7507578701533949	-0.2126455365931199	0.01983361585433314	0.06625509361524343	0.03246001649041629	0.7327417220057438	-2.521271652889459	-0.1007243352787135	0.05249397901225686	0.8924382683968314	-0.007170103766522075	-1.214865345891646	6.781948513111029	0.1277864111459927	-0.4447760510153886	0.0006705173668420496	0.09692765471934965	-0.008132680655472103	0.872780695515522	0.08856618883121926	0.00520081057299261	0.2992444395480563	-0.843823555943136	-1.725203536356099	8.433628296641597	-0.5177680868768862	0.1139481357823806	0.1065320264109455	0.1440696341812827	0.1353617533797773	-1.756768951314467e-13	-6.044829787329846e-14
0.11	-0.004565649996389751	-0.04842516154866337	0.06630486449909137	0.3560919852009335	0.9132124838629488	0.002733971821774103	-0.1452365740755291	-0.1036727332561019	-0.1081906149656083	0.3669289818462363	0.06023903206558257	-0.1289568517333216	0.01048973070939765	0.05974072040111485	-0.08237720835136281	0.7625398730126987	0.2486344368710506	-0.7625398730127008	-0.2486344368710167	-0.3808885946130179	-0.04967772887321394	0.02412866654111925	0.01114098896642636	-0.1357343453077042	-0.04628127949331536	-0.2598280548513659	-0.01183121837346532	0.5190926975201401	0.8546499170260058	-0.05327708490963332	0.02232771385172148	0.6861121094938024	0.07619744478178016	0.4721821463683739	-0.5426899429036842	-0.3788364239136721	1.558566164627859	0.2395986821068304	0.1116793525283651	2.774862480358913	-0.7596352138581817	1.324090242818378	-1.89812270801857	0.8317933614442153	-0.404217687837319	-0.1915666529016687	0.7758698957147245	0.02147801075608898	6.478329488439045	0.8085681858475142	-6.478329488439055	-0.8085681858475201	0.927992257105494	-0.2559727239830985	-0.04787350546683625	-1.307858738738547	0.3638189378047853	-0.03946572728189619	-1.491928652579316	1.51412545861661	-0.06328270159657925	-1.656517291769727	5.31607105358823	0.1062747507917136	-7.914279255446182	-0.03333987679775476	0.001734358579743374	0.01021612633651861	0.001279816569304765	0.01159620772016447	0.01088690040457947	0.01024343876408485	0.007281953601946456	0.01166208321778837	0.001109008947702561	0.03389455758017487	0.210297401963906	0.2226082371354459	0.2184685061229872	0.1864971819779457	0.04613791277808996	0.04400335116138961	0.001542701283996952	0.02428774202510074	0.001548385151205369	0.03728188922266561	0.003484653522442584	0.01608363260021401	0.001143486138278588	0.02017395281123698	0.00101206006415218	0.01623591890152654	0.001007362160928457	0.004577853313468759	0.04539870401377503	0.04218319584871476	0.1333875439670838	0.1458302799837146	0.2933452786605773	0.3205207409620927	0.001729243782719005	0.01914705807508402	0.001090910316398007	0.01319406289076727	0.001060759615884453	0.008658415964243701	0.00168827324965318	0.004147180814106447	0.001611962452759148	0.008480782507250935	0.006243216920933762	0.05661110447787875	0.003292419977149949	0.009138389563185943	0.1703104941313305	0.1629625241548942	0.001192838017866107	0.06098109730730916	0.00131630222686255	0.02298408347954193	0.001035012171049656	0.01456541528897614	0.001685024956925096	0.003882100471768245	0.001076656526816697	0.01892744435755218	0.04294685318641316	0.08001462094800392	0.001076846667830248	0.03127246820931148	0.01804826400208891	0.01288637288325855	0.01305779977631716	0.01771421576744507	0.001004153261600232	0.0118143572770278	0.1190291543752843	0.1202288984876532	0.2909184794843385	0.2695074193530225	0.008623665953962526	0.08095186000333143	0.001082339819936393	0.03381840956927411	0.1180420167570402	0.09820045427827764	0.1284021821751204	0.1121263400483474	0.117711869197064	0.09867011938316278	0.1848273830921875	0.1885519835933311	0.2354164560399751	0.2122639618059838	0.007352618322158167	0.01182103364940244	0.002597493817137523	0.00105213819120759	0.1900143141672135	0.1095421282306439	0.06589238085905824	0.101205001471127	0.08055535017286475	0.1059582575642629	0.03335779767381865	0.03774525011406096	0.001042545003967411	0.02825380802928269	0.1628324843538539	0.1873453713453939	0.04429048046209541	0.0326292266061327	0.04158207918314033	0.04077040047299258	0.06545905872824516	0.01697882704451088	0.1347314578873597	0.0005233076871320759	0.001002930504450159	0.005069465090459382	0.001006697191673322	0.009530880304130414	0.001907399788096288	0.01274407131141768	0.1278971001703262	0.1108458366220959	0.2211144409620488	0.2090164852046129	0.1422061287083453	0.1796822427824595	0.001639551057086915	0.01178670897969208	0.04139218167259018	0.05298013762412234	0.08402678063144112	0.1379974683690885	0.04401183852045738	0.0407276575109779	0.1550700256272282	0.2294644181700652	0.001019176514316745	0.01029736362643077	0.1681973315570514	0.08032438893694281	0.07126634135807126	0.08605901796201114	0.001050144569945133	0.006085674210074016	0.001072732686322421	0.01948364045241214	0.001231699252387933	0.1543787297262362	0.1105611210990478	0.1197930480172936	0.009535232808043527	2.659340896778775e-05	0.02177554581431683	0.01556423479299672	0.02988688565840657	0.01642593983608069	0.1898391124976894	0.2083826870485882	0.1914196075676637	0.2152322746815366	0.002059144850168081	0.06708853250654349	0.001040469173576456	0.03341520362547271	0.001008556467276946	0.01447401732019827	0.001002838124008684	0.01833251330122537	0.001005777729940712	0.01777232425734699	0.005563628206018115	0.007267136179815219	-0.01500212351768704	0.0006568086393152422	-0.04108829360682333	-0.05439681909178085	-0.01429300796282103	-0.0147772716174849	0.001038480223536306	0.001020664815462162	0.001030224952088191	0.001075596993813578	0.00106148270937366	0.1651257752089205	0.1907313795325395	0.04152427468362011	0.002048438873860768	0.001421203740008844	0.003820031941896726	0.00116902964831422	0.00100953220119716	0.001005242312465958	0.03493525220956494	0.1469878439343472	0.3972524888856252	0.00107186843070484	0.001127199304438289	0.001026788764420894	0.001161881404506252	0.001211133559475019	0.001064866925160784	0.001025521637613917	0.1203233618964107	0.001133751223918183	0.001174507654268434	0.001034466361291621	0.00104644277167842	0.001086574107644496	0.06772953124788821	0.001071272635872623	0.006929249531840718	0.004913728456590975	0.00100446576609024	0.2049757315636686	0.2506646863958339	0.01348320419772815	0.001026526068796465	0.121543323255068	0.1322602056626605	0.1211370144467173	0.1636438021456481	0.2000348865220464	0.006430701060670409	0.006475593363453517	0.1922444853921459	0.09884686870200708	0.08128512855301308	0.02820296694066112	0.001045409926676504	0.1077380999750939	0.03790746566420757	0.02415795972067577	0.04495319052248217	0.0477738908029409	0.001003312485757426	0.001008544552855042	0.001045962834756296	0.1401349362009007	0.1650195844016898	0.1276019908199044	0.002814891702328094	0.04916413484839745	0.03121258981240481	0.03137650530798653	0.1374036134207141	0.001028632090910801	0.1505321746040538	0.0652731008901362	0.001071158789698244	0.001081453004396581	0.001177802891168797	0.1139472443463574	0.00858356573944993	0.03177123383546022	0.001005428648031443	0.1694066878076758	0.1790065100820923	0.001911097803920828	0.001062147694367976	0.001008605911154472	0.001002939941258571	0.001005918194202063	0.006259437715278745	0.004396783501190789	-0.01540132022464516	0.002973038744816649	-0.03780184264866627	-0.05634091165276985	-0.01556350882412058	-0.01416261928492398	-7.931656096014637	-3.290608832286643	-0.00127167593636819	0.01159103501145914	-0.3900295923269269	-0.3319653583174624	-0.04207533578100362	-2.433299847624377	-1.230706580370613	-0.2166237594962081	-0.01986104307019671	-0.01182563419373677	0.04752380155332807	0.02183487091775579	0.05676169737125836	0.02843984952917051	-0.4928844471341715	0.570031470201857	3.673446059943707	-0.05587164502006133	0.02846948684957751	-0.03442688362080686	-0.02454163200589281	-0.01288405571702093	-0.2754994768411256	-0.1486173911848305	-2.271700354647624	-0.1758610185682419	-0.04619749906538889	0.0106397710249785	-0.1174192683027038	-0.00325763252345145	1.382926363812091	0.03505543833856431	-0.4081377696497517	-0.4220429068423107	0.06262846166944437	4.48640796676359	-1.694418225010293	0.2662447891021416	-0.1023514626849922	0.05985167691643192	0.05447901401427524	0.05334113064257651	-1.528593321388198	-1.857140538893732	-0.05207533481370231	0.1100598600979632	-0.1009955754526792	2.417621943842628	0.3679360429823145	-0.3160428941300727	0.03030456572092159	-3.212779036778475	-0.4238934989108106	-1.0033513591623	0.4368603355644556	0.2057195278212755	0.03542779903349194	0.06038212459168128	-0.07360999185990873	0.3423768870303381	-2.58894784609687	-0.6549104079669247	0.1428942205172862	0.3903511745293616	0.5914330130189577	0.4920324185873727	0.1761512006784543	0.176754332342262	-0.2260748201324366	-0.3907198446909715	0.06905401068868705	0.002663839382789131	0.7601014679416924	0.08062423743245081	-0.0003807321629858829	0.4040889682653677	0.0654624571362481	-1.331785396399731	-1.763125539681768	-0.9986173887729289	0.1805077285005288	0.1107663346725088	0.1466034810715173	0.135717496043534	2.937079659917235e-13	-4.091031687886663e-14
0.12	-0.0006889494712062487	-0.05331859451206497	0.06363488337959115	0.3714360579242491	0.91555657166122	0.003754075267853947	-0.115876622612571	-0.1100896964317616	-0.09225484763298529	0.348249523656482	0.06766298868455217	-0.1330613081329258	0.009072466346896594	0.0666165766585512	-0.08312996886654418	0.8253665389705092	0.2552745967464803	-0.82536653897051	-0.2552745967464613	-0.3711151414838074	-0.05209135906832477	0.02361379584241449	-0.001799311538902624	-0.1321329742065018	-0.04656452976878641	-0.2600511938713598	0.003541967137851509	0.5190468446231961	0.8375381731366082	0.01434314688171381	0.02324233841268942	0.6136754675665639	0.07542024161490539	0.3012425708722392	-0.4294772109855685	-0.1513959909729102	1.510698465023276	0.229443817618319	0.09136010832646675	3.097694750492741	-0.5071963571062035	1.839344864131462	-1.834406875214817	0.6439385309859863	-0.4309475642938271	-0.08784706744698011	0.5934132240196671	-0.1761865480018482	6.075969686971239	0.5204767234537427	-6.075969686971239	-0.5204767234537425	1.022256929672824	-0.2273944552789547	-0.05601564514511535	-1.28095220854192	0.356696414446076	-0.01904668333871945	1.312183325672698	1.548610101529972	0.0616292234583678	-1.763603134202259	7.69907211238397	0.08107310413022335	-6.467896725057416	-0.1209968115028528	0.00140038380877775	0.01007640141941572	0.001155696570604779	0.01176585254519137	0.006194009097972418	0.007296081613698735	0.004310209212549503	0.009290046531150523	0.001086939789821829	0.03362875930412478	0.1903419347000149	0.1998467502746535	0.204857515546967	0.1744327855495897	0.04424275669756101	0.04261108022253672	0.002036965894610017	0.02440334449612494	0.001476454184452909	0.03717469481427636	0.003398102522020762	0.01619232586538687	0.001155132329636497	0.02038336404841759	0.001011146504699215	0.01688126903607005	0.001006523736302539	0.004880858816466783	0.03823544368292225	0.03647039920348295	0.1371379219248075	0.1479013155520553	0.3335886862102369	0.3523404088858271	0.00141224890745176	0.01868510820392573	0.001120789026864566	0.01355714654987605	0.001046219189254925	0.008447186248811283	0.001429728146064416	0.003878866913925294	0.001417589756067213	0.008374181645934422	0.003770816302146771	0.05518840101169613	0.002207033247623013	0.008207451536522038	0.1460149349242774	0.1407191956306426	0.001147165238257655	0.05892078550981371	0.001250023080983216	0.02270867107802654	0.001036214405233549	0.0146817495750703	0.00137644478629458	0.003362914434422475	0.001086270262144879	0.01889463980690475	0.05664078962542352	0.09198156615138632	0.001074559808118124	0.03160981929081785	0.01155531704783254	0.00918103131771752	0.008397075221123882	0.01395090665372975	0.001004457057027882	0.01244091463637422	0.1617736368349628	0.1637350384152534	0.27185818094493	0.2527433893387967	0.01172751100488493	0.08359163078715853	0.001054409787275232	0.03285412009918795	0.1195143377434807	0.09833522374588628	0.1299668837426544	0.1121566837255694	0.1191916120633817	0.09881740881585807	0.1704577708655731	0.1686644942490965	0.2161323122206117	0.1903023821019004	0.005422706562162058	0.01009435560782013	0.005916640384290429	0.002519609847312809	0.1915804661676252	0.1093580535510996	0.08127304356314112	0.1170778091815071	0.06709763594557874	0.09038864095413734	0.02892954366453716	0.03339584258460387	0.001043584722799607	0.02849872609615405	0.1414943829381052	0.1612095444604416	0.03183316422926084	0.02592865020357113	0.02766308613793724	0.03227591400906261	0.06412656343057402	0.02479877024116634	0.08883139436168797	0.001882924888059064	0.001003236835396142	0.005399259720508	0.001008233409539741	0.0102764014954162	0.001500029385503738	0.01278607482472058	0.1323636668410703	0.1125932592960356	0.1954534634027746	0.1831688232967049	0.1325925042454461	0.169850764512316	0.002642689249914796	0.0134398664715393	0.04462051334936908	0.05504842656263024	0.06838035866665401	0.133293669147427	0.04595193342023624	0.0498944344971868	0.1296766980642372	0.199057949238067	0.001027035703146563	0.01220134763661015	0.1604659237984788	0.07876914680977673	0.06643451372324878	0.08060123809104358	0.001066564530011219	0.006861036763274066	0.001080945826651503	0.01949396455358611	0.001205477316518917	0.1616327326030373	0.1123187033203737	0.1207729931264215	0.008472156340642306	1.912382025468447e-05	0.02844783739720395	0.01988947897517528	0.0164219527295452	0.0162186713722029	0.1799960889841147	0.1961880444695932	0.1485131928300221	0.166174917746378	0.001746915898736823	0.05725425440654255	0.00105732383549298	0.03548805781191335	0.001008580212092718	0.01559539727905064	0.001002902535530428	0.01980971702753774	0.001005862609308109	0.01914308904229666	0.005609971527252765	0.004322206139658943	-0.01536024561261261	0.003571494183894513	-0.03819413784897781	-0.05606281262893596	-0.0155364342341289	-0.01417824342932807	0.001038410341453692	0.001021727786863858	0.00102164353385774	0.001046182090984756	0.001064161857388281	0.1484144948725585	0.1729442583234815	0.04218943715835237	0.002948496310782335	0.001382224529132396	0.002934604872765405	0.001166826961702784	0.001010604231873151	0.001005883191725894	0.02534335834778772	0.1397118764854071	0.4276989838255423	0.001066414066206566	0.001171666451130335	0.001033113544084533	0.001140626250039167	0.001203904591598864	0.001074838499238616	0.001029342104890657	0.09632380390230195	0.001071954526439171	0.001180882101182504	0.001039693412140042	0.001038894445576237	0.001103894872813077	0.07847960551599303	0.00107266327363501	0.002258299096388516	0.001964332344099537	0.001005014468185436	0.2463038554327735	0.2219419808108967	0.01642333076218329	0.001022492552192904	0.1218155269640781	0.1323957806897696	0.1215753658427722	0.1327557624355748	0.1662510854134657	0.001049952361718391	0.01174751477226575	0.1958569554480843	0.1043906360044187	0.02538502337595574	0.02030272565738357	0.001044210672736389	0.1079418190902315	0.001203408839589754	0.0010874689195742	0.07650728024344174	0.001073558483371258	0.001003751149513473	0.001010861409903665	0.001067336864371316	0.1383823908734037	0.1387612218199804	0.1099464678481082	0.004388513929636341	0.04820256834898166	0.06138502236159261	0.06173367523723022	0.05310985122471553	0.001040477936343054	0.1458636923314975	0.0560749456251641	0.001093753948982846	0.001095825686223345	0.001176556274309538	0.1156141371120111	0.006358916835132792	0.0395207510041977	0.001006274392537273	0.1586172603111237	0.001262406278472244	0.001048439200333533	0.001085154870407994	0.001008605916178197	0.001002995328066767	0.001005980396534126	0.005331581754474464	0.00133998741873684	-0.01569783040152157	0.006785407448013288	-0.03549612969128769	-0.05758975665417417	-0.01676632321044101	-0.01358702731337329	-8.000898402537608	-3.650188666785291	-0.05784289296956058	0.01804152357256122	-0.2423343181976516	-0.1440575100308487	-0.003540393826724795	-2.122210673551213	-1.200424575181134	-0.07588857154311103	0.04193886714323048	-0.008007346379958466	-0.02311153144733046	0.02077527447885878	0.07620154198890744	0.03574472574576395	-0.6478548849021932	-0.162322442113235	2.722715452842007	-0.04481234009267846	0.05162260784432347	-0.001359830171476736	-0.0387084903388261	-0.01589617730103212	0.03428373798557786	-0.02279630087416009	-2.233897413141929	-0.2390254582597411	-0.0005386089818381063	0.01175589155417978	0.07139603466239737	-0.005799936451939667	1.007119991224086	0.0312704960371487	-0.3367175708123652	-0.3448590059565497	0.06202647407983011	4.138537829939563	-1.704550353612257	0.2613985490985699	-0.08128773916238025	-0.03321404553914867	-0.04706074456111979	-0.02613244016630366	-2.396097489571562	-2.489494979277006	-0.2695389193275715	0.1778235353860398	0.07735225200355307	0.7302093701613436	-3.316984570337766	-0.5233873806252789	0.01788452143966067	-1.977445761901052	-0.8297417794373548	-0.8023967098800234	1.027658256260062	-0.04537222361077523	0.02643295592176276	0.09556470529114613	0.1343488335090497	0.01812676689530371	-2.565376634713054	-1.331842999160717	0.1786258410087188	0.05031511967057199	-2.076638654769817	1.169801537772265	-6.223004762133622	0.199706512913805	-0.1004936085109328	-0.6845813140477953	0.09498612659954665	-0.003410895384837722	0.6993544808292029	0.1239012840677047	-0.000143367712287747	0.4513651424077008	-0.3232490739478635	-1.140898291986813	-7.2660391416144	-0.8659925393384474	0.2314622662905771	0.1132114599314342	0.1487772514369461	0.1389079053948986	8.117204216264522e-13	-3.33282790473239e-14
0.13	0.00166083947565881	-0.05706445781579633	0.0632150836899362	0.3863284220536363	0.9178344698432386	0.004556659964117385	-0.08352796636445903	-0.1137852382949569	-0.0725576354402281	0.3299819697435711	0.07322906989326768	-0.1376594562468799	0.008562669781925113	0.07172072574190613	-0.08583335018085138	0.8831380991184059	0.2589633602592563	-0.8831380991184066	-0.25896336025925	-0.3605831452217263	-0.05428875234868712	0.02298144406384567	-0.0144839870103831	-0.1285574988794066	-0.04669539104974468	-0.2487945855330335	0.01883099393436765	0.5206404913510363	0.8194152831074254	0.08411133402373612	0.02387582987234678	0.5528543597700428	0.07393118203795196	0.1745207077482157	-0.32420125744178	0.0628156088457754	1.468798706371358	0.2264285439755045	0.06942081351947223	3.358390174274413	-0.2386348210213831	2.064726633700971	-1.82709752517901	0.4768134551435931	-0.4916914204711478	-0.01853329657808528	0.4339027401842661	-0.3598508617176763	5.471575381884963	0.2130738010077177	-5.471575381884976	-0.2130738010076994	1.08150902471478	-0.2138162379934417	-0.06996443891566213	-1.259483223122159	0.3589997128515555	-0.008605565312255464	0.9437731023989439	1.502249130288861	0.2583157391529669	-1.850864482812342	6.040269622042816	0.05056928065012576	-5.716232895467789	-0.1767185233885039	0.001222831193391078	0.01011983373341241	0.001090103257573737	0.01206047016749034	0.003678040160752926	0.005692598223062907	0.002716790442127352	0.007937256443959137	0.001075828788335237	0.03352648498888384	0.17179570639204	0.1801058002925448	0.1912695471475046	0.1629274996866667	0.04158609354145026	0.0407052183094323	0.002859712435463647	0.02505587082193209	0.001420409442833014	0.03706736842182462	0.003893956421329389	0.0165625915874657	0.001172472165616737	0.02058166712674672	0.001011107147343484	0.01761407339308312	0.001006325071278202	0.005183929002547822	0.03089140364457816	0.03052404200110079	0.1371927098109019	0.1454897262304157	0.3676029740639518	0.3767926878170008	0.001242426207695646	0.01842002806193093	0.00122742661677942	0.01401860440188308	0.001041097403098939	0.0082960688499029	0.001287671502823865	0.003660236494997719	0.001309647485559885	0.008361180914482359	0.002456738975007384	0.05481245715628001	0.001631488673396573	0.007824098898567493	0.1230702738196787	0.1200863844344613	0.001109034287699753	0.05621798853893532	0.001216257611568556	0.0226367369063884	0.001037962776914014	0.01482686634570455	0.001211625002183403	0.002920793000681888	0.001098982218391977	0.01888894122515476	0.06825530848162567	0.1010421626786755	0.001074027996276254	0.03195706343431849	0.006928380182948717	0.0063747120785408	0.005184881372113255	0.01125835579720958	0.001004939994867681	0.01304791341057599	0.2005111137436858	0.2036536748509528	0.252143705396194	0.2363554276745959	0.01633722176561749	0.08681832511971371	0.001038589175094997	0.03178970455311659	0.1197145284135393	0.09726831254920847	0.1300991158523056	0.1108734408910508	0.1194993208139201	0.09789769762550073	0.1540259788380484	0.1475910935535193	0.1954339497666007	0.1669590777710077	0.003299292326387953	0.00822410598921185	0.01194414177378506	0.005215293724437284	0.1939940628623763	0.1118372597684955	0.09830464191125766	0.1283283206325939	0.05311133065761341	0.06826373429388997	0.0243614774004266	0.02900557677239781	0.001046687806093731	0.02863534168473771	0.1267129627420972	0.1447904598309307	0.01748500796460152	0.01901001507124269	0.01513876174177863	0.02501911969874246	0.06485941870013184	0.02947122720483176	0.05123446267217031	0.0008918737239835346	0.001003650410535553	0.005734536509154069	0.001010064598789567	0.01110405394057466	0.001294104310704981	0.01311600281768267	0.1351561798400524	0.1134646625064121	0.1708377308787315	0.1592444833412466	0.1229276913772939	0.1581607176953325	0.007129994936986323	0.0185977913791952	0.04723023381430797	0.05603183331321807	0.06699872564905109	0.1269201327795184	0.05190111275240811	0.0581409137846118	0.1184366164572718	0.1738771053810775	0.00104248253500697	0.01429508694377121	0.1539902571829967	0.07887840879342614	0.06096367689094959	0.07444152439094578	0.00109039064349134	0.007548198171503677	0.001091863037323745	0.01951242574134414	0.001189078959017065	0.1677862109552298	0.1131416727137193	0.1215983115755288	0.007652086966502376	7.504519718925547e-05	0.03579555555133462	0.02505320306472065	0.009038934978302035	0.0112303427218559	0.1678119818188315	0.1845154290205139	0.1018889693582012	0.1191190164535987	0.00140310943778961	0.04993689320844888	0.003483440999639334	0.04048397115687068	0.001008704416511077	0.01668414322816252	0.001003001932939699	0.02124151622804831	0.001006013667331738	0.02047219062948958	0.005796240850604512	0.001558018645536155	-0.01559385607349622	0.005958932938257423	-0.03622379838871374	-0.0571170386021967	-0.01664773606571792	-0.01326755002611297	0.001037346164531975	0.001021879570018724	0.001017485207115409	0.001038902884537913	0.001064347582963359	0.1347687899676851	0.1639676369264971	0.03516939817158424	0.004374076719609384	0.00134486642089851	0.00566830179483506	0.001210582089030904	0.001011457041392615	0.001006317262987891	0.01973797943097003	0.1351437369179024	0.4459453428117373	0.001064677458925309	0.001479614388943199	0.001038011079662345	0.001138796782027977	0.00119145613586734	0.001080489626536006	0.001031256786200937	0.08144137765727014	0.001067115983435474	0.001181263290193307	0.00103985786085537	0.00104076221243534	0.001119255806752374	0.08676773696417331	0.001074160708882184	0.00170850129225056	0.001600778271875265	0.001005804797627986	0.2794201225120213	0.2093465519833659	0.02556310029032686	0.001021809062107273	0.1184286450494024	0.1284616450994846	0.1185284079663886	0.1234447416898169	0.1540390861349918	0.001069287594112964	0.02405130934540425	0.1999842281723281	0.1362698414905173	0.04386846138322173	0.01819149065150163	0.001054746211761081	0.1013103192580119	0.001193870354624621	0.001076564131148702	0.05649581769382493	0.003071546620463866	0.00100435972789338	0.001012908544179241	0.001089742244706583	0.1402043910406416	0.1222558664348153	0.1073192036939678	0.01820920874949244	0.05224847481604392	0.06851758572721828	0.05687510192865169	0.1428601511837417	0.001073858328226984	0.1419308663409947	0.05222737462123352	0.00113333233660422	0.001109490744823606	0.001168147334556716	0.1131990873531411	0.007129755331113454	0.0483741028665324	0.001004856751489178	0.1386085229661334	0.05771153902333634	0.001041200634567616	0.01019841421878205	0.001009026379364701	0.001003198480807386	0.001006332029072301	0.006354237450860838	-0.001031743867146349	-0.01574428707195905	0.007685192084815029	-0.03483559388639022	-0.05779309013387548	-0.01766416818152847	-0.01210127479308952	-7.982097675281959	-3.753016771440672	0.03851083711348049	0.03751731558804064	-0.1000281406570973	-0.1174234209840602	-0.009506935047994172	-1.832074687992723	-1.092132203186575	-0.2921315992582061	0.08810498780754328	-0.01248673450030214	0.09219978253066669	0.01895382509898522	0.07361983852590888	0.02752088532082003	-0.553187016505312	-0.3184625640445995	2.182876426635811	-0.01396283013225083	0.04654135137569819	-0.02173584873715807	-0.01287377643284224	0.007319823443854744	-0.06411375707808831	-0.04166088320949649	-1.901629457646128	-0.2994612361516665	-0.005996678558834435	0.01645621836619165	-0.1021426336664171	0.00243421017598178	0.8079027823082585	0.03711101740743925	-0.224269514743001	-0.2036365633067989	0.05940238013145004	3.851326628345791	-1.560351214451074	0.3778707687556209	-0.1218957578022164	-0.1809144309224937	-0.2104765011717839	-0.1585377911333354	-1.846277705992215	-2.145061064248465	-0.1231267719570617	0.3525375363978965	0.3834171904314631	1.407060878385087	-1.21539250437388	-0.367825175625876	0.009360167488015908	-1.349369503947335	-0.5291489267868246	-0.6022198290261878	0.01647741494610762	-0.1195961809833591	0.03705274571783353	0.07737016403212077	-0.01476777704997017	0.1385115937005841	-2.219686690315083	-1.003681059555679	0.7996815760337108	0.135419774941817	0.1873922731523999	0.4463352772144657	0.3229253651693474	0.219819149905654	0.09091683251285883	-0.5597726731956699	0.0546029625712216	0.004557052847698018	0.5388086932624423	0.03893233216955391	0.009439940570047163	0.5699012063451432	-0.5437836643585578	-1.224629282433821	-2.452650511812803	-0.5750067315107632	0.7236637824939665	0.1052964546903023	0.1383812732001302	0.1280651214021754	5.187026295117346e-13	-2.897467512596348e-14
0.14	0.002917574468551443	-0.0598927358136569	0.06479878667270597	0.4008325189621408	0.9200909970431422	0.00514777118963978	-0.04898174562427177	-0.1149968489620166	-0.05166773377337332	0.3115477007963144	0.07734997267549443	-0.1429553237819366	0.008613379395069351	0.07542435441297415	-0.09023420903810382	0.9346627073937396	0.259452029204736	-0.9346627073937398	-0.2594520292047419	-0.3495376269500768	-0.05640232457215798	0.02222431249716741	-0.02705898274876391	-0.1249409587119472	-0.04676624092422881	-0.2410830366152702	0.03344802719387398	0.5242374717471144	0.8007230912567695	0.1308626254429207	0.02435260588271789	0.4989526484327842	0.07188780275711026	0.08263178007107171	-0.245960149798163	0.2493045435138132	1.43304502084671	0.2251696211288222	0.04906541417825888	3.537207648908884	-0.01041011788418353	2.077882758954929	-1.86774988211181	0.3549028456744354	-0.5704914485324877	0.02425416821413522	0.3133091415637984	-0.5156820565906158	4.826579312458468	-0.1195421900052246	-4.826579312458468	0.119542190005225	1.124961331586466	-0.2106302438989619	-0.08097160276655768	-1.259016261921564	0.3649093825191591	-0.007044402043792389	0.6031714415593011	1.414211394126668	0.4622959571061227	-1.877463498496647	3.09569296781251	0.04973001426952937	-5.08401743320454	-0.2318607522803908	0.001133479756938638	0.01028624778788028	0.001057386737428852	0.01244890515056983	0.002402188581432354	0.00486220318578312	0.001910210065906885	0.007123119839935427	0.001070368012407892	0.03358677128627707	0.1547655140239282	0.1630833492123595	0.1792371742002696	0.1527601493702005	0.0368796807613217	0.03703149247285914	0.003981207758532261	0.02615621604751814	0.001373699635649079	0.03694438407646745	0.005500403886643377	0.01793702364933022	0.001203020879320349	0.02076381022860082	0.001011514091943695	0.01841887598884277	0.001006442932367541	0.005484307999916753	0.02428055011635355	0.02517124965513165	0.1353818928594821	0.1415627214346109	0.3957877111038637	0.3963006592834154	0.001156604228523369	0.01829066876459529	0.001434678065886601	0.01460542135385074	0.001040987394715683	0.008155025291764572	0.001215693111135134	0.003464267725905179	0.001249429207895324	0.00840105396333056	0.001798277943442061	0.05481330091012686	0.001343943337992172	0.007618500742572767	0.1027815872142932	0.1025073138466805	0.001087552205921776	0.05297301478260036	0.001199565218718951	0.02274576844240391	0.001038918835611893	0.01499464905885721	0.001130114321311375	0.002473615517929986	0.001113018745784772	0.01889880380745843	0.07819529148910925	0.1081976911590492	0.001074511180148329	0.03233069333396681	0.004284417716492669	0.004701176268611613	0.003370032230255244	0.009678467428456176	0.001005576705152801	0.0136295442264577	0.2356289308348777	0.240884314405065	0.2346331369512102	0.2217901803453262	0.02309151249948189	0.09102765518907653	0.001030340032513141	0.03061019718817497	0.1184339699277689	0.0947020103849011	0.128575520617085	0.107929380125527	0.1184219780565115	0.09563209312860936	0.1401043141708649	0.1311850390002855	0.1775044995213035	0.1480832572700053	0.002235954235545541	0.007259504817269671	0.02094629709922225	0.009394846502272682	0.1970460318151871	0.1163249613388304	0.1211164302135124	0.1429623859157995	0.05361150369803688	0.06393287601346964	0.02093703846115166	0.02577615119599952	0.001053508631884478	0.02868436086941835	0.1150053639400476	0.1333621875825673	0.009783065187166502	0.01584239807266731	0.008472957695812664	0.02116636389169113	0.05624068474683367	0.02732120410950104	0.0298706251245539	0.0001558378328155398	0.001004161536094871	0.006068921512950485	0.0010120038069513	0.01197189238198971	0.001202270570051452	0.01356262844160599	0.1375473149991014	0.1150106455404345	0.1487005418469065	0.1387711828117685	0.1160453283268337	0.149826849414678	0.01614441409146685	0.0283679467023393	0.050486914813951	0.05753789295132167	0.06939834387468219	0.1247507324505699	0.05286545698414075	0.05815795919147716	0.147815420976213	0.1882382440301124	0.001066899252906834	0.01661328666227551	0.1484712303192785	0.07995890000547043	0.05617825618325457	0.06915755968278163	0.001122094115278372	0.008196232165140703	0.001104154374656937	0.01953418399995184	0.001176675427951819	0.1725582565413253	0.1126159444898895	0.1215070382981381	0.007616576695085187	0.0001701685810904953	0.04375019973717384	0.03105793371893412	0.00520834719540212	0.007955657920150355	0.1523777698014169	0.1710753691287878	0.09622796503920027	0.1109717196127885	0.001227353843269836	0.04620357915170187	0.009204529908763283	0.04908020105751244	0.001008976823567621	0.01771650086886014	0.001003153234245617	0.02259331618224756	0.001006265062713036	0.02172744565752661	0.006540101089313113	-0.0009445313764264862	-0.01570269734074882	0.007354602280912397	-0.03512666136536045	-0.05760400291308442	-0.01761673332363928	-0.01197348387818533	0.001036281987613803	0.001022031353176975	0.001013326880373505	0.001031623678091235	0.001064533308537433	0.1211230850628125	0.1549910155295132	0.02814935918482542	0.005799657128435104	0.001307508312664637	0.008401998716903558	0.001254337216358832	0.001012309850914954	0.001006751334254602	0.01413260051415704	0.1305755973503922	0.4641917017979296	0.001062940851645591	0.001787562326758095	0.00104290861524092	0.001136967314017948	0.001179007680136516	0.001086140753835574	0.001033171467511179	0.06655895141224238	0.00106227744043404	0.001181644479203363	0.001040022309570628	0.00104262997930136	0.00113461674069389	0.09505586841235365	0.001075658144128324	0.001158703488112243	0.001237224199652744	0.001006595127081166	0.3125363895912695	0.1967511231558361	0.03470286981846992	0.001021125572023273	0.1150417631347267	0.1245275095092004	0.1154814500900055	0.1141337209440576	0.1418270868565168	0.001088622826500001	0.03635510391854158	0.2041115008965719	0.1681490469766159	0.06235189939049419	0.01608025564561623	0.001065281750785295	0.09467881942579226	0.001184331869659216	0.00106565934272376	0.03648435514420768	0.005069534757556171	0.001004968306274527	0.001014955678456325	0.001112147625045919	0.1420263912078794	0.1057505110496485	0.1046919395398248	0.03202990356934608	0.05629438128310561	0.0756501490928346	0.05201652862007433	0.2326104511427668	0.001107238720113435	0.137998040350492	0.04837980361729994	0.001172910724220093	0.001123155803425067	0.00115973839480401	0.110784037594272	0.007900593827094184	0.05722745472886731	0.001003439110427692	0.1185997856211434	0.1141606717682032	0.00103396206880475	0.01931167356715035	0.001009446842550084	0.001003401633544713	0.001006683661608847	0.007376893147247201	-0.003403475153028986	-0.01579074374239646	0.008584976721616788	-0.03417505808149286	-0.05799642361357673	-0.01856201315261586	-0.0106155222728055	-7.861123679271474	-3.888978606476563	-0.03324654494431082	0.03680499568923367	-0.0877166475511231	-0.03632681339682284	0.02897172866376474	-1.578510893166451	-0.9328374658902053	-0.4294613563252715	0.1315026470408639	-0.01113893696144952	0.1777217365070213	0.0175432791793651	0.0906011897390175	0.03520648800613488	-0.5291419135768152	-0.4654055369405484	1.73385395989223	-0.01766817117704191	0.07669442784681313	0.0006549380080163808	-0.03417616033622351	-0.005321421255480527	0.1096412598578497	0.0127545955280519	-1.623149291463091	-0.3474608152912792	0.03565453252977091	0.01628908011738491	0.07038482505511706	-0.002687704085257093	0.6261063818426058	0.03654764727730985	-0.1101608849416021	-0.1223265083964214	0.05695288241956849	3.600938453623521	-1.340007486628766	0.4579256964504676	-0.1043061029313762	-0.3330922390657916	-0.379224330763765	-0.2953111014741147	-1.462628261103487	-1.595998213298234	-0.08840923001254272	0.4745973155059505	0.4790513225902704	1.406920136584842	0.2418251056313803	-0.2912193334534426	0.0003652405862585617	-0.9792832856710534	-0.07953815268665662	-0.1215890092274318	-0.3368377555444257	0.005630830971232304	0.02625459893959713	0.1036019045522902	0.1576883597584766	0.1530427316206632	-1.875168749502456	-0.6606072919166502	1.101071924094927	0.1548456971688609	-1.235811446894725	-0.4760852383400558	1.685391739070648	0.2445985951612805	0.09375223716748143	-0.5094315156469558	0.08716064367268501	-0.00275148209606623	0.4230679276077917	-0.05941706123028297	0.007697033683044619	0.6195664553387803	0.0194796957667516	-1.494387180514132	0.5156817487889481	-0.1491831110708201	0.9515255774110818	0.1019337982502148	0.1327774021754208	0.1241385935653711	-3.735199971091146e-14	-2.566813085114867e-14
0.15	0.003425903029163926	-0.06201283561357313	0.06799169894217043	0.415008334746909	0.9223349841877887	0.005556994012782919	-0.01316053764007535	-0.1141177963547075	-0.03136388328392805	0.292509609906862	0.08044773071888142	-0.1490049280595671	0.008936232547351868	0.07803657715970103	-0.09593514755748317	0.9797867104984198	0.2566059800791106	-0.9797867104984198	-0.2566059800791007	-0.3380705675415369	-0.05850398516514896	0.02138531763303124	-0.03974582430271652	-0.121278064450112	-0.0468502830486319	-0.2305728696649867	0.04698493778351555	0.5297361556379871	0.782119228380962	0.1496832457251062	0.02494087608762192	0.4498226900978393	0.06944972201188082	0.02144629301309587	-0.1781075444309846	0.3769746443501282	1.402822794683769	0.2233765916143585	0.03394091946030933	3.616941492823686	0.1792107553083742	1.965841508869594	-1.939953198890742	0.2691169759015015	-0.6306536572796423	0.03754720591976619	0.2098795591701718	-0.6123017538473298	4.19480726727017	-0.4445574711539508	-4.194807267270185	0.4445574711539562	1.169248307370495	-0.2095263764050805	-0.08598819805726512	-1.279918870201192	0.3668407818451682	-0.00963925119356392	1.522800582894024	1.293433933893256	0.6307982322222676	-1.838107912964599	0.8142335853311214	0.06944784184969004	-4.717351097594484	-0.2562803748144125	0.00108599112326084	0.01051667679478595	0.001040208967859125	0.01290864639789494	0.001722644578878453	0.004402393532411597	0.001479694604823065	0.006627482683031582	0.001068081381390696	0.03381269435480441	0.1402120852829394	0.1486315129368941	0.1684394740205481	0.1441767342010141	0.03120309639549124	0.03249031647468553	0.005812107827647325	0.02803964239851059	0.001334360950480292	0.03682178507326545	0.006664896129338376	0.01921071388898433	0.00123678502586066	0.02092120587796928	0.001012195763077248	0.01930523686138953	0.001006732881210423	0.005799739503319496	0.01782025665803569	0.02001174727696576	0.1304743648617024	0.1354766928147675	0.4184979248931842	0.4111580447574712	0.001110661415014766	0.01824394161437356	0.005028345815784568	0.01859823753086234	0.001044289264783909	0.008048793781836752	0.001175650989025062	0.003288212421739357	0.001211976374627496	0.008467659723199827	0.00145353609257054	0.05513739840217876	0.001193265770352048	0.007591607447471168	0.08534477320663077	0.08765419811869198	0.001073096904211944	0.04932082335833456	0.001192175830054619	0.02303990721535622	0.001040148629852352	0.01518227153690239	0.001088361765107599	0.002073748724700841	0.001132588347594209	0.01892058251753826	0.08621001559556846	0.1135865127298731	0.001076182019261023	0.03273904475216029	0.002755828047985957	0.003727011001447257	0.002323724668166051	0.008718153180874108	0.001006365607775663	0.0141701098481363	0.2679570610461394	0.2758389718811669	0.2182390462398822	0.2092922725235216	0.02909653532071054	0.0950613029921914	0.001025411128853107	0.02936188951246115	0.1155485256117685	0.09072785843610487	0.1252906202183459	0.1034331078600095	0.1158038046837795	0.09208172742100497	0.1288895424827351	0.1187397334758773	0.1625014326863865	0.1339767275743429	0.002119740384144375	0.007052919530372345	0.03059660601201335	0.01421662999038297	0.1997968662173831	0.121507594459956	0.1354593286263065	0.1494887853560063	0.05913239890837268	0.06554345460328113	0.01730662025317116	0.02247686347106444	0.001066544287269409	0.02865240667316906	0.1052067140074353	0.1244845712413312	0.005621542348969387	0.01509116451036721	0.004882051750448014	0.02003906412238287	0.04779625525937629	0.02632631865813343	0.01808722021291342	0.0002751573997956955	0.001004779968467602	0.006394978319876916	0.001013621787239588	0.01288081551387447	0.001153937255329805	0.01408764439130497	0.1393042483994484	0.1166947757470197	0.129210819802858	0.1215821156128643	0.1092346142794302	0.1421466072538911	0.0271417813508974	0.03991864896148691	0.05309276379433626	0.05854243242940473	0.06612523010760267	0.1151575229075659	0.05039019516689786	0.05291409739570258	0.1781042128787214	0.1859538131373012	0.001100025033212939	0.0192096033629637	0.1435196551649683	0.0807539437043094	0.05185550935248286	0.06446721706117702	0.001203147430079024	0.008886298688580365	0.001123100492289549	0.01955849064495776	0.001168611225825637	0.1758605943667985	0.1107384266134831	0.120398017380426	0.007963166310773701	0.0002654504040157861	0.05157201662354133	0.03731722650635406	0.003160783314393026	0.007461979426251319	0.1344653311999162	0.154887024511725	0.1017039716710754	0.1136515921599583	0.001133106356884712	0.04596844053816187	0.01849934223486873	0.06096042455538173	0.00100943736195341	0.01866612651557736	0.00100337163971093	0.02383057626848041	0.001006645356943528	0.02287758189235314	0.007989649082473583	-0.003299306245868854	-0.015658537926532	0.008569468515955534	-0.03406442592328073	-0.05730851668881943	-0.01831681363987488	-0.01094042432092998	0.001036777733320699	0.001022581469839149	0.001011830050446291	0.001029460330620207	0.00106668927392426	0.114586573288317	0.1472080393528128	0.02155564245490771	0.009393301122418714	0.001281405126644736	0.007470917055748483	0.001286853684972451	0.001013408887750031	0.001007274317995735	0.007606188933764269	0.1165745750715117	0.4705095708246222	0.001062728892075333	0.01473911446939221	0.001051801848961979	0.001131397164155465	0.001167856068115272	0.001100464160508221	0.001038940459506742	0.0567482436327852	0.001054471889798755	0.001186879960709507	0.001042618485605225	0.001046807994824915	0.001168485955486327	0.09847373234740682	0.001079836128740251	0.001141558168220397	0.001218429259517793	0.001007687051263777	0.3400096644971485	0.1823186006116984	0.03692288100447649	0.001019566902155345	0.1081577172773461	0.1168352642104334	0.1089759206389448	0.1100541109273078	0.1350239898456808	0.002767535986628337	0.04594085458948696	0.2047714357483343	0.1464787847846156	0.06913961972077752	0.01089944680609111	0.001092661765544766	0.08815828421775176	0.001171912932181701	0.001059286730157863	0.03815487807217224	0.00448709783988434	0.001005808741516155	0.001015601737823582	0.001096376854569761	0.141923600334665	0.09400568405939709	0.09488184183690546	0.04575026626834386	0.05628746862657501	0.05003842803495345	0.04334565859747024	0.2199315600384916	0.001157581589162628	0.1340195719172497	0.0449015575850768	0.001384546392238027	0.001159467909610041	0.001160615981319705	0.1056658336945819	0.008699291099687149	0.06433973908473203	0.001003261841203823	0.09671505591433528	0.1050603392516484	0.001035799984251725	0.03655763020375299	0.001010314135587206	0.001003765857622917	0.001007343568771552	0.009929401823815499	-0.005570745989582084	-0.01550861385962317	0.009771928186469133	-0.03291368475463129	-0.05646270492474866	-0.0188207343459174	-0.01016728640217459	-7.646837654896648	-4.190539809413535	0.05254128808445829	0.05202494737846602	-0.01959080126643669	-0.05230965831777914	0.02287974153957097	-1.311782148242664	-0.7908221044614464	-0.4784324692472229	0.2403439601615315	-0.01297012288944218	0.07779311004066301	0.01418457652462199	0.08926659362120383	0.02983531055075627	-0.5079360113422688	-0.7472628597535921	1.241111761524888	0.003430468599092697	0.6780408436300046	-0.01506139132732897	-0.007886235828146047	0.01312986070300418	-0.004697971366435542	-0.009769863933537527	-1.355983462985709	-0.3782314545674441	0.02989897162859665	0.02039609067606653	-0.09388374749624671	0.004915285925703267	0.4526048861642942	0.04382235175585326	-0.08016690971123332	-0.07232241040781635	0.05173353645533749	3.387378435818809	-1.178481542198812	0.3493309118987935	-0.1347627506224814	-0.4590301765188279	-0.5169483678574911	-0.4127837750238228	-1.050656070194862	-1.23435134655008	0.03081331006799629	0.4939736006546611	0.5570846695320872	-0.08193074733743957	0.07026691037053451	-0.3650015345921324	-0.006605998801726549	-0.7993217161659517	-0.06790890853222616	-0.09482166378437103	0.1041193231768802	0.01858132036620328	0.03567913598578962	0.08528698182897117	9.392852261671202e-05	0.1807953088827877	-1.583697753620467	-0.8714611218602871	1.195694696285252	0.04903457450253548	-0.8932459691255474	-0.5718836455745248	-1.75608698605943	0.2737118986940217	0.05456832597527499	-0.4370384409823442	0.06105449648973568	0.005122577415261116	0.2445762015829279	-0.1631241011506783	0.0106516729666976	0.6317184299164827	-0.06789920793633632	-1.740389238285865	-0.02151008340473091	0.09350301387876518	1.377395922659977	0.08840923697997734	0.1152056079955421	0.1067827966257992	-1.639317274476589e-13	-2.15915702023469e-14
0.16	0.003394747548007756	-0.06345584138648062	0.07209221423921765	0.4289030680274739	0.9245535045508476	0.005849824958576122	0.02315523512997352	-0.1115528315366273	-0.01269182019730738	0.2727469387561076	0.08282167645182061	-0.1553928819333211	0.009308938387335796	0.07963682862422786	-0.1022361662463394	1.018490571914989	0.2506630830609756	-1.018490571914989	-0.2506630830609761	-0.3261367056576802	-0.06058934213436043	0.0205213319760915	-0.05268869657949515	-0.1176207168351488	-0.04695653051524668	-0.210148252269526	0.05932197007354903	0.5367205846146282	0.7640649562714497	0.1500633470834447	0.02577203902252417	0.4050980892046869	0.06675169569983037	-0.02526502828268878	-0.110541344388753	0.4308251490305017	1.376828520006048	0.2200762647904933	0.02578703870827287	3.636120606080454	0.3267723242664149	1.751525278392839	-2.012665934387106	0.2101403835744939	-0.6381613677725643	0.03422470579101843	0.1109148851252154	-0.6356980904856825	3.542550974836176	-0.7389117685067694	-3.542550974836177	0.7389117685067697	1.218321826649809	-0.2073695191412198	-0.08596976132686134	-1.310222406486343	0.3638000531450832	-0.01148547048596166	2.586061530588047	1.174235734206326	0.7594449742599402	-1.76754534523738	-0.5924108169774347	0.09830856026542618	-4.202945944846337	-0.2838498656445621	0.001062499372429875	0.01080125238403625	0.001031898518034144	0.01342703796978228	0.001381091557950289	0.004163476797402796	0.001262971703210071	0.006286745866893205	0.001068016881818397	0.03417770324669644	0.1286384024784299	0.1368491905211758	0.1586829555026888	0.1368041765506799	0.0250318778232759	0.02746967056807643	0.008507346569824985	0.03086632199036702	0.001301636377190526	0.03669319643446272	0.006790170280549204	0.01950842182247513	0.001269923110797593	0.02105247627567549	0.001013086217794951	0.02025612003828071	0.001007139405403845	0.006120124168473595	0.01124983317778709	0.01490898044284109	0.1218112316223871	0.1267082107852008	0.4357636501665095	0.4211926670460849	0.001087587462306302	0.0182614326857195	0.01319735834015932	0.02728967894798599	0.001050387964108587	0.007990594438765031	0.001152845218880858	0.003169516303052957	0.001187673171484103	0.008553396926710831	0.001288072579974067	0.05552181728454984	0.001120786183985496	0.007590371276307098	0.07079967841549242	0.07521745240987895	0.001061967350694218	0.04550330599157763	0.001191099654024339	0.02347826286617299	0.001042061907117132	0.01538578437666573	0.001069579544422118	0.001725429294014322	0.001159308578117942	0.01895454631801393	0.09215292302221871	0.1172687279591806	0.001079106876911251	0.03318113467709644	0.001977095051496657	0.003187943250111337	0.001788388578985776	0.008180297834559432	0.001007306095470764	0.01467568084637292	0.2977134405977535	0.3085795910058567	0.202300585169519	0.1978424002120149	0.03324978100891407	0.0980248143815519	0.00102216808169737	0.02812679580748894	0.1109867105790678	0.08557556633801618	0.1201794907424198	0.09765204785802498	0.1115586526701678	0.08741598292858796	0.1204373856019642	0.1096874530680685	0.1504629974783523	0.1232153579247078	0.002898758450326324	0.007550193767301866	0.04005359480185634	0.01935860288603209	0.2017574511427999	0.1274588420874059	0.1349940470618041	0.1417179609931794	0.06517204793462469	0.06513774018166114	0.01289552222452169	0.01854885404310043	0.0010867543504439	0.02855524251335129	0.09666204670818869	0.117314118587447	0.003490232787185958	0.01454021292685523	0.003050792913004073	0.01945091623299129	0.04390421478966786	0.02872876373107894	0.0115213302115072	0.0005344289990050129	0.001005509457187761	0.006716951703346417	0.001014753566869871	0.01381971721877369	0.00112188484411076	0.01462008897937027	0.1403104667826949	0.1185667917017947	0.1124175361175037	0.106676166472662	0.101094294752918	0.132477227345023	0.03920559717755848	0.05201436399900067	0.05449904557905292	0.0585780319624323	0.05273197070181674	0.1026775029218746	0.04505281994191645	0.0467363557846782	0.1910096956284847	0.1608403229403735	0.001141759488482264	0.02206846771034746	0.1389276367477895	0.08083650299246761	0.04788886908019677	0.06024876221713988	0.001349474705590377	0.009621358804496345	0.001150730961085556	0.0195868308657682	0.00116501863697941	0.1775933118548623	0.107499246135239	0.1182298166983436	0.008532527290757153	0.000369048881746065	0.05897162571805623	0.04368082887267171	0.002126565615587017	0.00760399749361077	0.1144931618444847	0.1363254344552909	0.1009727223993494	0.1097054610638019	0.001086899653645974	0.04790059193956615	0.03142940135507052	0.07568565552062059	0.001010101377471234	0.01949304372621019	0.001003662991213853	0.02490804820065658	0.001007165527038984	0.02388098445457693	0.01017450419790619	-0.005529078426717868	-0.01545573153327719	0.009765724904204388	-0.03286943189134634	-0.05618754215484569	-0.01872265454082088	-0.01029724722142452	0.001037273479030289	0.001023131586504283	0.001010333220519965	0.001027296983149581	0.001068845239310479	0.1080500615138208	0.1394250631761118	0.01496192572499726	0.01298694511639978	0.001255301940624905	0.006539835394593714	0.001319370153585052	0.001014507924585535	0.001007797301737023	0.001079777353374692	0.1025735527926276	0.4768274398513162	0.001062516932506429	0.02769066661202925	0.001060695082685415	0.001125827014294182	0.00115670445609449	0.001114787567183085	0.001044709451502342	0.04693753585332639	0.001046666339165832	0.001192115442214907	0.001045214661640976	0.001050986010357598	0.001202355170280963	0.1018915962824599	0.001084014113351789	0.001124412848330763	0.001199634319384674	0.001008778975443963	0.3674829394030274	0.1678860780675598	0.03914289219048248	0.001018008232288946	0.1012736714199656	0.1091430189116664	0.1024703911878842	0.1059745009105586	0.1282208928348449	0.004446449146748728	0.05552660526043136	0.2054313706000972	0.1248085225926156	0.07592734005105847	0.005718637966567937	0.001120041780301214	0.08163774900971127	0.001159493994706634	0.001052914117595348	0.03982540100013554	0.003904660922212524	0.001006649176756444	0.001016247797189344	0.001080606084096255	0.1418208094614508	0.08226085706914378	0.08507174413398187	0.05947062896733937	0.05628055597004434	0.02442670697694311	0.03467478857486413	0.207252668934218	0.001207924458206816	0.1300411034840073	0.04142331155285256	0.001596182060247536	0.00119578001579824	0.001161493567835487	0.1005476297948925	0.009497988372280065	0.07145202344059703	0.00100308457197948	0.07483032620752679	0.09596000673509411	0.001037637899703556	0.05380358684035013	0.00101118142862385	0.001004130081699494	0.001008003475933514	0.01248191050038397	-0.007738016826134632	-0.01522648397684961	0.01095887965132126	-0.0316523114277697	-0.05492898623592046	-0.0190794555392189	-0.009719050531543918	-7.353641798025776	-4.605322616019859	-0.0224172285463493	0.04853506056075773	-0.04353806389844863	-0.005346745244448676	0.05678889330331772	-1.044608121217811	-0.6906659621206984	-0.5253553381197464	0.3201532951620552	-0.01233686408205266	-0.01747472472708705	0.01231822884368523	0.1035056506072317	0.03619712035785658	-0.5177948047334793	-1.00189621886487	0.7693013228094487	-0.004824526881806782	1.016419475875016	0.0102613714042383	-0.02270432320718102	-0.0014951325424719	0.1217055379365095	0.01788602032775052	-1.139875287633937	-0.3805260037380854	0.0644979080860718	0.01946715252172447	0.08069429775503689	-0.0002506864508551206	0.2847851135408326	0.04329534863793299	-0.02314138175960557	-0.03783472813977194	0.04995395773358528	3.158130783342012	-1.130400384572517	0.2438984136930041	-0.1016633087831809	-0.5687202689245159	-0.6361818780577396	-0.5183868584372608	-0.7840232377824744	-0.9269662040903175	0.05236267474757717	0.5386351969983888	0.6327742238536371	-1.45252462402245	-0.16143349665624	-0.416963674047088	-0.01267675220220781	-0.6378505482005692	-0.03948175692898788	-0.01375863324628259	0.3426283493109537	0.03362123742116521	0.02543791423590082	0.1095976191664602	0.1591740874813557	0.1906198812548378	-1.418545137742372	-1.058434841546217	1.21007447976093	-0.038942291846486	-1.813173535175545	-0.6628612013965871	-2.88042012175442	0.2971081244811042	-0.04874464496958977	-0.4150539601145029	0.09615936217180739	-0.001944767820680929	0.109143860121744	-0.2712530141050499	0.009360364646312637	0.6404283711156469	0.1466190080179371	-1.969036268386615	-0.8095189798667242	0.2842748919138153	1.520527070878561	0.07739211103497196	0.100819771365103	0.09479185904657578	-1.187214945900488e-13	-1.720700300395037e-14
0.17	0.002901299459232817	-0.06417799731781279	0.07634235496918459	0.442554202627249	0.9267261568324389	0.00609714427728783	0.05951743966084326	-0.1076862521965543	0.003397164197801605	0.2523651333466383	0.08467453735291552	-0.1615303042925586	0.009624326508193067	0.08021490289982462	-0.1083912252309464	1.050507515900238	0.2420211110803481	-1.050507515900238	-0.2420211110803409	-0.313683508269137	-0.06264051907982651	0.01967812395053	-0.06595268931910041	-0.1140208054699115	-0.04706869130189677	-0.1814972905173069	0.07041826924724784	0.5447962567862805	0.746783861181077	0.1405638216902374	0.02684206315389676	0.3647535853944693	0.0639463494656539	-0.07263012810046858	-0.030939859414872	0.4082224134206253	1.353845367205673	0.214010148398666	0.02445562246220321	3.631161227190526	0.4451603289999388	1.457601500112069	-2.060965976187523	0.1592702450677756	-0.57858006824494	0.02714253278297076	0.002606916557054084	-0.584617432285649	2.857525632944392	-0.9814659691623721	-2.857525632944405	0.9814659691623729	1.272953089471616	-0.2029303524060162	-0.0824945974409344	-1.341470156069356	0.3558416950505753	-0.01034749738268631	3.079321943175795	1.047065705282739	0.8520524381556468	-1.689276034300978	-1.223691134504682	0.1133580044236629	-3.858065520037217	-0.2782457318717041	0.001050505395424938	0.01111083626693554	0.00102788251936797	0.01398757955562942	0.001199416810608028	0.004032648247133987	0.001147547123942397	0.006069049823848896	0.001070002438735164	0.03466593041703754	0.1198490565823626	0.1276850009289178	0.1502332732926396	0.1304172189097232	0.01922350137615599	0.0226757827139171	0.01264484874964551	0.03515277475619211	0.001273883015093725	0.03657183460171246	0.006085601149446077	0.01897896915763074	0.001287250916358217	0.02115425756474774	0.001014168743664331	0.02127009693006028	0.001007644458362011	0.006449465780297212	0.006334082255354426	0.01109226576032517	0.1096208908573084	0.1155492749443569	0.4473830410463489	0.4260378930450914	0.001075304964784404	0.01832191449832052	0.02415919688267298	0.03883877074324654	0.001061253336113385	0.008020853143799191	0.001137157843561356	0.003121721949172227	0.001171094230393876	0.008650939170221018	0.001210205492809539	0.0560308905531885	0.001086308075438565	0.007648272701876545	0.05913629819464145	0.06508608831346969	0.001052556212415609	0.04176405698371629	0.001195552584057728	0.02405349913812952	0.001047474106048687	0.01560389796985916	0.001061037061979799	0.001499937760904043	0.00131828509690342	0.01912740046109465	0.09683785967799231	0.1196063764857307	0.001083815073764098	0.03364959308991153	0.001557142452038129	0.002902200941783888	0.001497274716997884	0.007854664324733694	0.001008334571883017	0.01513833185944976	0.3249983471324082	0.3387563054197907	0.1873385760266577	0.1869006931042879	0.0352660735073107	0.09983762559856506	0.001019668935239535	0.02701143302305456	0.1051040033673594	0.07961163009236662	0.1136767664847569	0.09100493240583195	0.1060058010316639	0.08196041330754029	0.1140745659175338	0.1028187936462603	0.1406236536648746	0.1147386966264828	0.005895915683315803	0.00971266881690692	0.04936660600695833	0.02501758169881585	0.2029923578781021	0.1343034690404677	0.1309595735252482	0.1269439170604821	0.07067331339607469	0.06418860530137742	0.008849049434158979	0.01495405005065586	0.001116247479973039	0.02841139665772516	0.08861558234315806	0.1111128748845536	0.002356854974895502	0.01409503971701127	0.002075339584619734	0.01919260783804374	0.04038785792506996	0.03074243214235531	0.007851049458826097	0.0007448628778743456	0.001006394862570965	0.007037908340880901	0.001015528146695415	0.01480368286452149	0.001098973634311937	0.0152025023529024	0.1406381243237969	0.1205580951882367	0.09776704050394459	0.09357482463137225	0.09093346528090145	0.1203493886051325	0.05092609202119035	0.06300283152871	0.0553890608438748	0.05818806173173822	0.04341509653253464	0.09146641530739347	0.03958176284311818	0.04066258201366194	0.1932105276768138	0.1417990441682404	0.001170970017943746	0.02510378628931814	0.1345999536705097	0.08059164787432616	0.04404310581631674	0.05621183037920761	0.003552519112341639	0.01254665603307798	0.001239227048116178	0.01967259713226923	0.001163053529502298	0.1777108325093764	0.1032574263937287	0.1152172216577448	0.009442698084469714	0.0004988067479411655	0.06579656257762888	0.05009295461796316	0.001576931950164056	0.008103077678766264	0.0936049024410152	0.115916433858356	0.1004355588922383	0.1030645743304229	0.001064756000595058	0.05101997636782571	0.04132801021688526	0.0866132368090884	0.001010938708745723	0.0201668316762247	0.001004014582223251	0.02579176864698162	0.001007800643180737	0.02470618114611018	0.01288607346902954	-0.007543842371017756	-0.01532277687194399	0.01107295792173194	-0.0310032789029805	-0.05421258077803769	-0.0189774289697589	-0.009747422402098648	0.001038653537743164	0.001024185995969799	0.001009974564927513	0.001027362952455752	0.001074797105323088	0.1058382401917909	0.1348020309433789	0.01079679285049473	0.02059652768481203	0.00123622850749637	0.004319202495068935	0.001293396863900586	0.001015961571870722	0.001008485450645165	0.001048849683754282	0.08274482113625209	0.469845381509701	0.001062520982248686	0.04363132828325918	0.001082604178361379	0.001116590540956307	0.001151397283421766	0.001141199922531279	0.001055239951886372	0.04190295059851407	0.001039455431699771	0.001207021930684741	0.00105978524497051	0.00105312568599358	0.001722083508529232	0.1044848354408866	0.001092694638966779	0.001114069088415055	0.001188446094309097	0.001009934487099157	0.3888415541278729	0.156889886987575	0.03629995382312298	0.001016272411544823	0.09279624009827674	0.09997056962248978	0.09429324798109766	0.1038270968949329	0.1229961211320134	0.01295985413749322	0.06487423755971962	0.2048088672973176	0.1249686793044093	0.07929769489977546	0.003435483656702257	0.001169719968074068	0.07406528543534903	0.001176164129117185	0.001054917059577635	0.03307943160041075	0.00390516510627639	0.001007880727991028	0.001016407431590651	0.001070479977088803	0.1405401399740153	0.07250449391703907	0.06979203904333393	0.06977713629816844	0.05667382398527381	0.03848258862933797	0.0316434988618323	0.1877270523976969	0.001195852207561697	0.1263007717508993	0.03766237095584227	0.009465774624919088	0.001446133000917921	0.001160595824115187	0.09440997997397872	0.01119762144264062	0.07699063385084093	0.001002987974178479	0.05482446042666908	0.1029105569408765	0.001045146518457025	0.0520982206583742	0.00101234205194677	0.001004592329569365	0.001008849218806927	0.01592097311506955	-0.009403266751222944	-0.01526685652668625	0.01247145355558801	-0.02861789989478331	-0.05166449503492332	-0.01915058214312897	-0.009220295079216562	-7.006918565215294	-5.06094017876809	0.05874865635306684	0.06115849745198751	0.004033534985218499	-0.0288227264353117	0.04717262828059463	-0.7921506464179369	-0.5876153484278198	-0.4415723232187582	0.5262990919528074	-0.01195235006732583	-0.08882421672902924	0.008276003355306896	0.1014791252808106	0.03134177238434595	-0.2694044602774848	-1.234144043691146	0.1935263414283646	0.01252722945193886	1.278912631020751	0.001570887505244477	0.006472296377233171	0.01588119511034046	0.01412280358523631	-0.0007012662364458155	-0.8921860289696494	-0.3647474139880382	0.05661015067217312	0.02333682101066152	-0.07184003556548542	0.03069967781562402	0.1881299676125854	0.04912817808535408	-0.02848077599730573	-0.02685139201087997	0.04343890965043142	2.869049636070245	-1.06004581228952	0.1185475446341633	-0.111958492664405	-0.6227525060706425	-0.6914008368188953	-0.5722496353588967	-0.5992505449348512	-0.7730846172975862	0.3486291012455178	0.5946512786950114	0.7302342421075799	-1.415832562719018	-0.03349661428309834	-0.3117609677265181	-0.01633642716494312	-0.6046710265298257	-0.04202719188291235	-0.02632907873628489	0.06211405397277051	0.0140393337825076	0.03537679035355535	0.09407451175941514	0.008779308531386171	0.2028342422971865	-1.210516894383187	-1.361527189326801	0.9911288135409084	-0.04281293720193614	-0.529389081057922	-0.5426806997504577	-1.141995465204072	0.3094800804850646	-0.005886265465325421	-0.3961179294867945	0.4642516653153945	0.01570845061440354	-0.07739251238996209	-0.3332032996166976	0.01583128325652881	0.6392983577930144	0.001164921818594721	-2.094885887569869	-0.5061805901456028	0.3367180192528521	0.7167642947915802	0.05801123486137058	0.07671032201968653	0.07134912170174464	-1.122229695020323e-13	-1.514384143963375e-14
0.18	0.001958034213384829	-0.0640156389248836	0.08003705083686921	0.4559889147168421	0.9288248266552256	0.006354513355914202	0.09567527821562515	-0.102677289251605	0.01628680779454656	0.231582202658614	0.08598385032194543	-0.1667496225816483	0.009817581331352887	0.07964710588669403	-0.1137145894090966	1.075574840788491	0.2311940968468453	-1.07557484078849	-0.2311940968468431	-0.3006649350999853	-0.06464923883156534	0.01887498495415884	-0.07949597999364247	-0.1105106934312277	-0.04715149667368694	-0.1498579909397688	0.08030411627414502	0.5536888929394331	0.7302673883561184	0.1272655869359368	0.02799243387935182	0.3280945647471302	0.06116625404876275	-0.1152284597029676	0.06636152047048717	0.3197361765738653	1.333544017969626	0.2052797729718114	0.02779699069120702	3.595247410863607	0.5552490452375787	1.111657118721161	-2.092890990116968	0.1014307971522366	-0.4545405537540677	0.00979804628714873	-0.1182593726199169	-0.4693591291938294	2.152627155436667	-1.175920219081212	-2.152627155436667	1.175920219081212	1.331396982771476	-0.1988780803938905	-0.07795595548847092	-1.366081993473334	0.3458401878347305	-0.005614387513817079	3.183729095636837	0.9321453048434859	0.9228377705601092	-1.614620892154325	-1.352152689251642	0.1143778790798272	-3.46584931227166	-0.2787997021876577	0.001045200974317966	0.01146451853491003	0.001026402859260254	0.01460191273526384	0.00110835904814258	0.003977371119732944	0.001089859687926016	0.005897686076758189	0.001073971877492247	0.03524747756231501	0.1136824844020613	0.1209277606091362	0.1432209997193978	0.1250340739349855	0.01415210208587637	0.01847522229237217	0.01843740315954601	0.04117554050800482	0.00125046816340687	0.03645381248112205	0.00462771381867803	0.01772376931814017	0.001282928549283208	0.02122275583046717	0.001015436917527825	0.02232949049452387	0.001008241104237435	0.006780371023714728	0.003799468108191304	0.009043764667104281	0.09397769017098891	0.1019402680239203	0.4531403105245824	0.4249388431634074	0.001069167745950244	0.01842410407555513	0.03725724224352302	0.05257820652527553	0.001077642392724138	0.008137622547081353	0.001124696284513102	0.003165499109831364	0.001160151731759668	0.008768573106076828	0.001184473804614003	0.05648454711221754	0.001074340117177782	0.007688435331245283	0.05027137035997098	0.05725796188401269	0.001044245479964927	0.0382598853890591	0.0012052328772752	0.02473168196681499	0.001057467303925143	0.01583614589533107	0.001057837642518021	0.00136767996080801	0.00165749269049681	0.01948610312485879	0.1006037967704564	0.1211390348283024	0.001090510067554924	0.03413833512213808	0.001341597928425126	0.002728853808404646	0.001345925593825185	0.007652081630608516	0.001009426595263875	0.015561712334775	0.3497781127688178	0.3657973344597474	0.1736481402942429	0.1765993884599118	0.03499317157372275	0.1003934395727175	0.001017551621327638	0.0260766410629262	0.09807301078843826	0.07314680569930034	0.1059975196236276	0.08386083863289957	0.09929943704373316	0.07598053882967999	0.1094153287345341	0.09751160420225398	0.1325251776214059	0.1076592943439075	0.01159076961782969	0.01389271111373772	0.05855191754949558	0.03128144272260101	0.2035324823939555	0.1419451884365157	0.1286114992351543	0.1151303417347556	0.07518810170158109	0.06436574519835318	0.005643994669669737	0.01211835782293518	0.001155833817696617	0.02822363380454581	0.08067805082922175	0.1051752413738073	0.0017952571937721	0.0138501829523156	0.00158634226654874	0.01915581399836467	0.03533806923907258	0.03001121923113537	0.005972206457320207	0.000926691583350758	0.001007453425534564	0.007356955051949815	0.001015995104792293	0.0158387874896459	0.001082456139487157	0.01582508957658704	0.140320201193185	0.1225273450729843	0.08491085134585452	0.0822899553078098	0.07839161143405819	0.1053587979006281	0.06178180299290254	0.07190713601699091	0.05605249078431538	0.05764654956016557	0.04476979845850561	0.09008281943873392	0.03520206681004318	0.03606699885079474	0.1871782710031658	0.1337172169856271	0.001179534088931217	0.02824855910341663	0.1304863175166733	0.08060557994702401	0.0402114644416217	0.05225069318729859	0.008549920541941614	0.0184134237464225	0.001408622872924063	0.01983320845906563	0.001161622201241625	0.1762104059435878	0.09818630788140012	0.1115270045939478	0.01073925706598637	0.0006704760402215229	0.0719775555341686	0.05641282762551815	0.001301421460185951	0.008586653786182296	0.07244745665571395	0.09478527597248697	0.1030623776857618	0.09983140479413845	0.001057443421004427	0.05457727283482215	0.04569569565528828	0.09105644357604432	0.001011937763789663	0.02066618354132013	0.001004421529289312	0.0264579747234571	0.001008541124124418	0.02532999973746146	0.01608263830252779	-0.009325596969175948	-0.01530537368472398	0.01251708486375227	-0.02835828688486765	-0.0513779328517701	-0.01910977151534491	-0.009231643827438468	0.001040033596458128	0.001025240405437805	0.00100961590933641	0.001027428921762062	0.001080748971334767	0.1036264188697612	0.1301789987106462	0.006631659975996848	0.02820611025322621	0.001217155074367904	0.002098569595544056	0.001267423574215037	0.001017415219157251	0.001009173599554819	0.001017922014139176	0.06291608947986935	0.4628633231680853	0.001062525031992083	0.05957198995449103	0.00110451327404154	0.001107354067618954	0.001146090110749444	0.00116761227788163	0.001065770452270885	0.036868365343702	0.001032244524235523	0.001221928419153722	0.001074355828303706	0.00105526536163727	0.002241811846777675	0.1070780745993133	0.001101375164581701	0.001103725328501124	0.001177257869235096	0.001011089998754429	0.4102001688527184	0.1458936959075904	0.03345701545576305	0.001014536590801824	0.08431880877658773	0.0907981203333128	0.08611610477431088	0.1016796928793074	0.1177713494291819	0.02147325912823561	0.07422186985900742	0.2041863639945383	0.1251288360162024	0.08266804974849287	0.001152329346837858	0.001219398155842868	0.06649282186098678	0.0011928342635255	0.001056920001555763	0.02633346220068799	0.003905669290340722	0.001009112279224507	0.001016567065988968	0.001060353870082441	0.1392594704865799	0.06274813076493659	0.05451233395267783	0.08008364362899734	0.05706709200050311	0.05253847028178919	0.0286122091488007	0.1682014358611729	0.001183779956910571	0.1225604400177913	0.03390143035883129	0.01733536718958418	0.001696485986036958	0.001159698080394883	0.0882723301530655	0.01289725451300113	0.08252924426108484	0.00100289137639836	0.03481859464581125	0.1098611071466591	0.001052655137202731	0.05039285447639514	0.001013502675269515	0.001005054577438201	0.001009694961679906	0.01936003572975515	-0.01106851667631062	-0.01530722907652288	0.01398402745985473	-0.02558348836179694	-0.04840000383392597	-0.01922170874703897	-0.008721539626889015	-6.630641781092445	-5.437006760434433	-0.01359755160357868	0.05929337927576939	-0.02842777934393547	0.003919713945305227	0.07545288825943371	-0.5632182667224179	-0.4899034288769455	-0.4066898517162482	0.6674158923106691	-0.01166892165065763	-0.1626241596579479	0.005661624171922891	0.1125889851420993	0.03650984667707484	-0.1641520868663561	-1.491910434747415	-0.4195538533246515	0.003517026024883433	1.454488273229724	0.02756351107299356	-0.004390020268517758	0.002523205910845217	0.1106221960244645	0.01433826110145983	-0.6792277542472415	-0.3335105210578362	0.08508721941741761	0.022294019037236	0.09934104454491711	0.03691901724175732	0.1237870767467819	0.04735207253306483	-0.0006623467606522142	-0.01322456500072429	0.04209985018516112	2.530993708547562	-1.002319891903308	-0.007501034883411094	-0.06554914392698309	-0.6688978984079063	-0.735577542205175	-0.6232478297999688	-0.4717292422222425	-0.6475144009583546	0.4558761242002073	0.6596116391876194	0.7921927124481795	-0.8604309026296197	0.06382145879537519	-0.2651413210941105	-0.02146015178356668	-0.5851285097715152	0.000581532098182506	0.03054427780251768	-0.2063479151853888	0.0279002027524589	0.02505592893069598	0.1198254150568308	0.1672088575585935	0.1862091609119792	-1.055250634176725	-1.630985234470296	0.7932418714706868	-0.0692506800263377	0.1523248144671412	-0.3672230797607834	-0.6885298038511772	0.3189989714962249	0.003012793197531826	-0.399895030888795	0.6844534591415924	0.01302424335169667	-0.2144455839444471	-0.406777418746916	0.01774264986963901	0.6219778235653427	0.1435181924792986	-2.113467726170909	-0.1279755404519982	0.3718572996503454	0.2236521665793358	0.04250489405263178	0.05731689739631066	0.05451623901186903	-1.244937572720005e-13	-1.42062098797195e-14
0.19	0.0006324770485130767	-0.06283949615600423	0.08256619504800189	0.469233567110064	0.9308231889269725	0.00666200769543968	0.1312880194636724	-0.09663588756754345	0.02552000702737372	0.2105424409166019	0.0867059965287568	-0.1704239903923253	0.009772109848820697	0.0778708279711221	-0.1176121412037223	1.093569505853033	0.218674531505641	-1.093569505853032	-0.2186745315056252	-0.2870552092394099	-0.06663873415034884	0.0181158738512877	-0.09322836418872903	-0.107090523295151	-0.04716839630476442	-0.1178449305624501	0.08905084635605665	0.5632362517594567	0.7144399573367998	0.1144170868058915	0.02898981000300751	0.2948154100043687	0.05850274482248655	-0.1525558065989895	0.1674152607808503	0.1804893865339797	1.315706908276101	0.1935672263687909	0.03393237386759432	3.527616033833752	0.6495014080586785	0.734846674204095	-2.107427279631283	0.0440526059102902	-0.2693717292451803	-0.01546462932389885	-0.2342774522975557	-0.3051342732926188	1.449336670911189	-1.318776623770397	-1.449336670911202	1.318776623770393	1.388979855707151	-0.2004266582454201	-0.07416122505621954	-1.378450109097904	0.3392544423202961	0.002931765978153345	3.205727737686241	0.8203830613041158	0.9875877040567689	-1.554380487691891	-1.194367461616758	0.07596572808974707	-3.179844316292005	-0.2555565303315553	0.001042852373163399	0.01183994397222571	0.00102615801832791	0.01526021364039954	0.001060025152277294	0.003957555707446972	0.001059060423599915	0.005780122183870775	0.001079830466860172	0.03590670887329173	0.1098667264997894	0.1163245055544648	0.1374513653263865	0.1205991160296735	0.009959996935622353	0.01497627684042809	0.02337629389404068	0.04660970135692689	0.001230157640121529	0.03634652401288007	0.00333299329738505	0.01641985696016156	0.00126792052986164	0.02128012610883884	0.001016919523341174	0.02343521904265187	0.00100893778975976	0.007120348715474181	0.002440910636235339	0.007859090984514898	0.07366999480795651	0.08509547459844283	0.4546502311844142	0.4195795114809188	0.001065582916509618	0.01855506386302634	0.05183527793670095	0.06779459395936763	0.001137508416969071	0.008368667886372456	0.001113516172511137	0.003290618774201226	0.001152171723994104	0.008898663233015998	0.001182783869522002	0.05693474193511448	0.001072811073084872	0.007736310320047687	0.04393406613753938	0.05151560630059451	0.001036949459165917	0.03512436636668644	0.001219608055789736	0.02550754433226463	0.001070029327944802	0.01607513521928175	0.001055863762128675	0.001364089159460479	0.002592804280930104	0.02044341794309141	0.1043103870368899	0.1223705013631751	0.001100375347619673	0.0346417874985895	0.001220594962593566	0.002630139432524803	0.001257530888603049	0.007508957754738508	0.001010567629976833	0.01594704395203768	0.3721613073699857	0.3894145557505527	0.1608992295597595	0.1669042534272496	0.03331862720749078	0.1000327033709307	0.001015686751798206	0.02539496887455685	0.09044259615219792	0.066487389322389	0.09767152743587286	0.07652532178938601	0.09195246865576422	0.06975886719417754	0.1064863551238198	0.09373278741493214	0.1262899111635946	0.1019845226441896	0.01835899593342905	0.01885729482324635	0.0672027056996424	0.03806619225661835	0.2030507515601359	0.1497822942800086	0.1268972191471981	0.1085554167905057	0.07881806319391332	0.06499786172030837	0.003449174929877209	0.01017239856830567	0.001263830810809639	0.0280544164934298	0.07279590642216661	0.09918897176280173	0.001509640690951738	0.01379255908834246	0.001329911101769947	0.01932326806440033	0.03062699626164233	0.02815416696296099	0.00500508335000381	0.001166078885113127	0.001008606266691468	0.007669413470269808	0.001016114116525224	0.01693344132736594	0.001069810817902043	0.01653173496254644	0.1394379619201861	0.1243623965080169	0.07379158037771631	0.07260812698302027	0.06429721503180071	0.08875405165972132	0.0692897213969281	0.07680478948207681	0.05692418493725936	0.05729999460302001	0.0471600792077664	0.09179369652957228	0.03210513848286335	0.03323950506706439	0.1772526815643864	0.1279483979732809	0.001172723007398666	0.03142156308929624	0.1265984832807079	0.08073533471504701	0.03664106004705357	0.04856696815506779	0.01293086569166211	0.02339899392238342	0.001978510153610696	0.02038487576411949	0.001160545784419202	0.1732423619881773	0.09247853692076528	0.1072245764978531	0.01248022461418827	0.0009047578737824196	0.07721899924221262	0.06234414754366839	0.001155251146513708	0.009340676670651958	0.05209133964701697	0.07405104265480929	0.1052719171663925	0.09842335547195186	0.001057631099994664	0.05816053119652921	0.04451169467814684	0.08986384296108005	0.001013089707919283	0.02098333152590472	0.001004875616903882	0.02689954069007174	0.001009374135231984	0.02574526529845075	0.0187996815183488	-0.01084609552129702	-0.01515073394086014	0.01404834003671537	-0.02515218588406833	-0.04788948933079452	-0.01894028152011156	-0.008848445156263613	0.001040724539511537	0.001026463975444641	0.001009788208608198	0.001026636306045233	0.001090311861170351	0.1050518897273627	0.1273018453660874	0.004388482297494374	0.02945045689727666	0.001202104311351554	0.001861783209475428	0.001239478158544215	0.001019348608077442	0.001010076757100345	0.00101316495185305	0.03216635412207276	0.4536752633710391	0.001061281416992467	0.07773435683377189	0.001280486236827404	0.001097241564453422	0.001141977573477262	0.001192371991577996	0.001075829768060993	0.03570700757404451	0.001026911328288562	0.001245284003720037	0.001090508108741219	0.001052577123189689	0.004694821817766861	0.1116201015200543	0.001118489010755218	0.001086761169131591	0.001155435550487621	0.001012317845922393	0.4261352103208405	0.1355273275022303	0.02958445717698244	0.001013076962530259	0.07614143562810081	0.08183035410073122	0.07806723647776301	0.1028754757150797	0.1162957341149889	0.02940188149511577	0.0815443169082487	0.2004959224256034	0.1236713389205867	0.08439503562896823	0.001117479777622258	0.001509076301682313	0.0588942379884549	0.001227589547718687	0.001067359343712095	0.02415002085848386	0.004046043431652841	0.001010392987818529	0.001015959536045493	0.001053511679065326	0.1370744728163417	0.05582495669018482	0.03864979731460354	0.07777959312654426	0.05881961711590776	0.04789329062565056	0.02840537129864019	0.1543779640599232	0.001150273465832297	0.1192847601794864	0.03116331361825722	0.01790644459356996	0.003315045381287073	0.001159193818968558	0.08142066797949665	0.01560587703548805	0.08540174877420224	0.001003092466273924	0.01891971528875112	0.1070930091661427	0.001062201871296908	0.03680553274729016	0.001014953467157438	0.001005596587989386	0.001010703084231319	0.02106844136504474	-0.01218865714940607	-0.01487089808846593	0.01563104527116703	-0.02160104290108617	-0.04399263420731351	-0.01854564974333634	-0.008566770908587953	-6.245810850125995	-5.676706876616158	0.0634812156099594	0.06962993999078766	0.01191784993763333	-0.01911361756386341	0.06227180782791257	-0.36299320651911	-0.3997534504601815	-0.3027556425557629	0.4351517155806315	-0.0100652108792578	-0.1001979595546736	0.005971011628648628	0.1102964806393339	0.03274485926799224	-0.08296978125244539	-1.882620524753084	-0.6336935494211866	0.0184921970778325	1.582788184056829	0.02392988814045921	0.02326465038714532	0.0184337698258623	0.007115804672640605	-0.001253172217697966	-0.4742884878402003	-0.2902006542715572	0.0753046576752882	0.0247129166470865	-0.04744235504574865	0.1443003719526553	0.1256745507608378	0.05192369868807762	-0.01382306136561661	-0.01395452222812552	0.03603326830641689	2.189164357866946	-0.9416123308141728	-0.06200336703206984	-0.06171302075959571	-0.6610257941766778	-0.7293495850650846	-0.6200372256312807	-0.2954868020636676	-0.4940941715410425	0.5258829823666092	0.6999563965760175	0.7650100895606178	-0.4776640755100708	0.06025457691866364	-0.1362324238605013	-0.0124760484136806	-0.6082628132180146	-0.007671539105379315	0.01077497143717183	-0.164776021670502	0.02256322121643502	0.03437834522452303	0.1059079882852708	0.0238970914900465	0.1772415293726043	-0.8886454509382102	-1.682834163073569	0.213280967007213	-0.007568274460197691	0.1549332290118995	-0.202704169930443	-0.4890196081225176	0.3158115161501993	0.02278596757995042	-0.342505927499281	0.3472504375064682	0.08930987914102936	-0.3716122160117576	-0.4576279338029028	0.02878982264417729	0.5644326956236482	0.04145467342743036	-2.022970106840296	-0.1589942322040531	0.3459127235315625	-0.4248756384894495	0.02166571949043337	0.0319016010039085	0.02973938132666919	-1.039487423555916e-13	-7.337955908385136e-15
0.2	-0.001146538585112416	-0.06069636915923462	0.08353477298526228	0.4823094618345119	0.9326796620824307	0.007037770765871511	0.1662339027939436	-0.0897578587607529	0.03098102020575419	0.1895863386390963	0.08688598567445754	-0.1719178315838357	0.009576843014555402	0.07501593200472367	-0.1197169357462148	1.104622190475503	0.2050028888792122	-1.104622190475502	-0.2050028888792065	-0.2729167046585642	-0.06868588549415192	0.01738586125361736	-0.1070260874467503	-0.1037043925260864	-0.04707891526054329	-0.08600654102894953	0.09677542449552706	0.5734597212327992	0.6991094750825922	0.103841835205988	0.02932911608997986	0.2647004248210535	0.05602203569683999	-0.2059201534551364	0.259758366047306	0.007622921799186885	1.299792484214804	0.1769019497307129	0.04145073687247964	3.461875827307842	0.722574469778052	0.3572199078306429	-2.07615909722545	-0.007000615078373488	-0.01843522992856734	-0.0201610240257694	-0.333982982787319	-0.1108076787660883	0.7642310670219504	-1.406335676125268	-0.7642310670219504	1.406335676125268	1.43715272682548	-0.2104092853961279	-0.07213625444804479	-1.379149806059946	0.3390323144327261	0.01566174754602092	3.148794926864917	0.7277149163552664	1.05805990122392	-1.515231139131903	-0.8975029832591205	-0.01723612825905104	-2.833015400383347	-0.2422396820618751	0.001042024186267733	0.01223011437724152	0.001026647720639577	0.01593977429942779	0.001035950234038729	0.003964791179308687	0.001043268934063009	0.005681791224647964	0.001087541781456208	0.03661048239643183	0.1082249958196873	0.1135566872326055	0.1328088648550233	0.1169856989602886	0.006697036378109889	0.01222698136230891	0.0265059968420251	0.05019328358133177	0.001212476424482606	0.03624697948589758	0.002562448909393556	0.01567901717470731	0.001246443258180819	0.02134534766557863	0.001018627623880409	0.02457021523039794	0.001009737761297543	0.007460451560933939	0.001754798466622548	0.007180626409530898	0.04795806716140689	0.06417641204117823	0.452831820461649	0.4126373508500609	0.001063169122884675	0.01871029332906572	0.06767749000905757	0.0841139496157494	0.001255426527047067	0.008721906937074305	0.00110286978451494	0.00350780606275499	0.001146125760371581	0.009036027509409697	0.001194320639264072	0.05718084392806211	0.001077078321196291	0.00773357370947376	0.0399346466402269	0.0476712896190897	0.001030635187302468	0.03252372488673282	0.001238473305031439	0.02634216320025489	0.001084386812825463	0.01631458564665203	0.001053532550220747	0.001471169857100494	0.004281726646743951	0.02216723907043312	0.1083482582410322	0.1237158922541809	0.001113865805571053	0.03514851501464793	0.001151592285635719	0.002557541922115694	0.001202410090272951	0.007401904944895773	0.001011752089651887	0.01630371360170985	0.3921502650041967	0.4095148977821317	0.1488957472203087	0.1576690375199357	0.03060014052186424	0.09920622900092345	0.00101402459409366	0.02502382610738906	0.0824884759185877	0.05996548147173026	0.08896914813008107	0.06931737176027729	0.08422214881633426	0.06360077975045245	0.1052796387225146	0.09137281442453779	0.1219561930182681	0.09764432626197858	0.02560055943162015	0.0241872180544915	0.07514937019449944	0.04533293323329229	0.2013696638166009	0.1570410228939137	0.1252840731005866	0.1051148604387779	0.08159810425711155	0.0655238913631702	0.002322207393742942	0.009150071465116974	0.001462622827769579	0.02797225807621275	0.06494228323477344	0.09308723709367124	0.00138400450463016	0.01378544748594016	0.001206793875912892	0.01952788214772695	0.02707848403386695	0.02672142913334774	0.004586257036618389	0.001429675280086847	0.001009823070499007	0.007983373766151032	0.001015869682794008	0.01809299997150789	0.001060067879803466	0.01729856884397177	0.138030643794623	0.1260009837259743	0.06434693391160942	0.06436643788601933	0.04907364833851929	0.07184471165216429	0.07236952051864264	0.07671259826632151	0.05819287427499703	0.05734502480977888	0.04630150667724826	0.09248313652858896	0.03035909941324824	0.03192434559339644	0.1657044236446432	0.1234611126331328	0.001152561453644502	0.03456898323583599	0.1229415073176105	0.08105825544207744	0.03343979402207958	0.04528745559868754	0.01541915029555272	0.02605022972597932	0.003070662566255763	0.02145941926263247	0.001159755500415146	0.1689291814458141	0.08622945742345416	0.1022960512512421	0.01468780031781813	0.001239794609236921	0.08138431381573476	0.0677044122491538	0.001082248037612645	0.01009911303506151	0.03311130245144199	0.05453405044616547	0.1053811891373866	0.09654432198556608	0.001062500150039807	0.06151789432217187	0.03754957117570443	0.08330486382804847	0.001014391145786039	0.02111431826366238	0.001005373687648441	0.02711411284509272	0.001010294743837104	0.02594883752682352	0.0208442996804821	-0.0120996886874004	-0.01480830003420084	0.01565677030191129	-0.02142852190999487	-0.04378842840606072	-0.01843307885256537	-0.008617533120337572	0.001041415482566932	0.001027687545454514	0.001009960507882092	0.001025843690328565	0.001099874751004534	0.1064773605849643	0.1244246920215285	0.002145304618996688	0.0306948035413262	0.001187053548335306	0.001624996823405717	0.001211532742872157	0.001021281996998956	0.001010979914647349	0.001008407889573968	0.001416618764275029	0.4444872035739928	0.00106003780199386	0.09589672371305374	0.001456459199616091	0.001087129061287824	0.001137865036205473	0.001217131705276137	0.001085889083851982	0.03454564980438712	0.001021578132342723	0.001268639588285317	0.001106660389185656	0.001049888884746507	0.00714783178875555	0.1161621284407954	0.001135602856928916	0.001069797009763737	0.001133613231741536	0.001013545693088895	0.4420702517889626	0.1251609590968703	0.02571189889820069	0.001011617334259388	0.06796406247961374	0.07286258786814916	0.07001836818121496	0.1040712585508525	0.1148201188007961	0.03733050386199484	0.08886676395748931	0.1968054808566686	0.1222138418249712	0.08612202150944337	0.001082630208409542	0.00179875444751644	0.05129565411592309	0.001262344831910114	0.001077798685865318	0.02196657951628087	0.004186417572965159	0.001011673696410374	0.001015352006099472	0.001046669488049507	0.1348894751461037	0.04890178261543411	0.02278726067651339	0.07547554262409117	0.06057214223131237	0.04324811096957192	0.02819853344848321	0.1405544922586758	0.001116766974748415	0.1160090803411816	0.02842519687768211	0.01847752199754986	0.00493360477653648	0.00115868955754223	0.07456900580592807	0.01831449955797473	0.08827425328731957	0.001003293556148358	0.003020835931689494	0.1043249111856245	0.001071748605387475	0.02321821101818129	0.001016404259045434	0.0010061385985403	0.001011711206782687	0.02277684700033451	-0.01330879762250096	-0.01443456710040871	0.01727806308247919	-0.01761859744037532	-0.0395852645807007	-0.01786959073963366	-0.008412002190287437	-5.872876470009608	-5.772796930186266	-0.01064855813670734	0.06354533001023609	-0.02301760253419333	0.007766300677127163	0.08436133066339439	-0.1961309201605955	-0.3255952616918872	-0.2567598570804143	0.2973001673577685	-0.01012013339945752	-0.05000964515348626	0.007231879846613186	0.1184425130623837	0.03653487741666191	-0.06291026538851896	-2.306764261053537	-0.7361196429924511	0.008370961716983191	1.67508191768532	0.05200225336621744	0.01402350459674506	0.0039780357854712	0.06980363003987637	0.004215941240368937	-0.2996199738688207	-0.2265350125475595	0.09683851991301076	0.02238623977379918	0.1214753445257541	0.1902202786198383	0.1465719479749484	0.04800710046760514	0.004561026337879426	-0.006010351799679833	0.03636745666942481	1.827617856703357	-0.9103360668352235	-0.100648668528797	-0.003443259695238058	-0.6413961931564545	-0.7100641793213077	-0.6105309914433615	-0.1879604828377479	-0.3805993374551225	0.5289440285600894	0.7560099277118995	0.6765172665276717	-0.233557184124663	0.04260408297456261	-0.08041489080669097	-0.004048373065578773	-0.6082215213968184	0.01068398441031621	0.03797628125662697	-0.1214850274698919	0.03274202140243782	0.02535630443132097	0.1328063763600527	0.1792465566971472	0.1469163174933261	-0.7672227886039732	-1.691903987776709	-0.2047270647020874	0.009066352750595022	-0.05196260357031472	-0.06475621773305687	-0.4322230694074016	0.3138822036264358	0.04164598499831852	-0.3190525356953947	0.2175865846974586	0.1175994811540447	-0.4834729013411056	-0.5319968488533781	0.03789363025799617	0.5077667810300063	0.1444008884742864	-1.870019504360343	-0.2221723733039418	0.3266782524265633	-0.8496235370222386	0.005272644688411502	0.01191813507876202	0.01217757249014238	-6.434939039547991e-14	2.973885269580274e-15
0.21	-0.003604940458674777	-0.05771389844586799	0.0826681735376194	0.4952337171412598	0.9343384278306025	0.007490935562896041	0.2006428418317704	-0.08227325259663333	0.03276751712441909	0.1692591446738793	0.08660549162115959	-0.1705827994041068	0.009526075267409151	0.07128210289314808	-0.1197960623285415	1.108966573126423	0.1907564128821383	-1.108966573126423	-0.1907564128821159	-0.2583613808706917	-0.07088210580559769	0.01666849933551292	-0.1208022583527076	-0.1002866994123269	-0.04684289101064115	-0.055222050600074	0.1035924261727617	0.5844340474004077	0.6841267543202474	0.09653865710118732	0.02835783983338446	0.2377253590565836	0.05378484007881606	-0.2843323095749908	0.3322074716604653	-0.1753641712550227	1.285297414652758	0.1543241189553808	0.04847218367830486	3.418388690094566	0.7706748474886241	0.01314034344341124	-1.988563166255511	-0.04747359473687215	0.2810192722588321	0.009959840749143089	-0.4064196054812379	0.0885499242550178	0.1094177951549258	-1.438528043113096	-0.109417795154919	1.438528043113091	1.473319448032289	-0.2303582729306805	-0.0714267356545501	-1.379167993989871	0.344442510991169	0.03251619249311762	2.993832679926444	0.6398242840355882	1.13747219757877	-1.467346993482338	-0.5713537283063914	-0.1783970592557727	-2.558311121437998	-0.2067471513593866	0.001042579761765913	0.01260234883315671	0.001028132299777219	0.0166083221267688	0.001023363156491339	0.003981109429170551	0.001034280543787774	0.005629803593896399	0.001098770332786456	0.03733989162623048	0.1083789081010494	0.1122868613014054	0.1292346545200778	0.1141142371517115	0.004771136570172747	0.01058314381692593	0.0277964760215115	0.05200303950150226	0.001196669406098468	0.0361605052370102	0.002062497850728647	0.01528140887663147	0.001222049888340715	0.0214355740019624	0.001020682141621406	0.02572741442957167	0.001010696932006255	0.007800352199268687	0.001389031756391952	0.006759927025185574	0.02659580199652106	0.04576187210069958	0.4478115753539662	0.4053516625132653	0.001061660242337792	0.01887748524460579	0.0846588424231707	0.1012239800134772	0.005489761737450016	0.0128721799236995	0.001093258588069681	0.003796912013283664	0.001142309595294751	0.009170842908136332	0.001216849393322929	0.05721091496437997	0.001086710065263309	0.007692622658241865	0.03766189807823092	0.04526599790752367	0.00102535106464859	0.03060514201155575	0.001263853908643444	0.02722302557997361	0.001293784882260015	0.01674266688708068	0.001050511390788641	0.001713247204882961	0.005534852897925258	0.02347673281632532	0.1127295802508441	0.1252684505025534	0.00113408160702801	0.03564686610762773	0.001108449916104451	0.002524855596061348	0.001163261046120468	0.007320973823289833	0.00101291774691512	0.01663674958731003	0.4098084649103774	0.4259634657613928	0.1377446438623279	0.1488937088703112	0.02702213334259896	0.09809529901080587	0.001012616580389262	0.02502428756896394	0.07422718706310674	0.0536236462182587	0.07993575075864032	0.06228605609681852	0.07609958446189682	0.05750923749146957	0.1048562406999575	0.08966448066077978	0.1187446971330554	0.09407891463221343	0.03191973374385154	0.02890025956185519	0.08150531294311451	0.05279872210218538	0.1984852408256912	0.163171169655084	0.1239405311269399	0.1038305466402644	0.08321095536978555	0.06599918972965228	0.001717021424306358	0.008569346674014724	0.001590214093370841	0.02788419267644661	0.05727992209510313	0.08692341539264495	0.001334646040332454	0.01380885411057965	0.001147980261706902	0.01975645368557461	0.02419262301042762	0.02547527387433503	0.004446160488198732	0.001709290856630826	0.001010974873547463	0.008304197786600378	0.001015649908840549	0.01933872140595502	0.001053476204505872	0.01816641124779903	0.1356798857930891	0.1270474399214732	0.05689774207230627	0.05760131765035494	0.03444057795498251	0.05628844359774329	0.07048688852788074	0.07231138260181297	0.05942220836974429	0.05740116494742799	0.04599216019386248	0.09299409531555146	0.02924412103644921	0.03153363961887433	0.1566057523090311	0.1207941223849847	0.001130802907414792	0.03769020481778963	0.1192075199849369	0.08148049759223239	0.0304111052141544	0.04221822012174647	0.0146916719855742	0.02528479617510409	0.003681303761202437	0.02207099993758673	0.001159823367864025	0.1634083193777936	0.07992189805697382	0.09705248432195043	0.01744975026028343	0.001732985820690434	0.08392441944626947	0.07209163032817252	0.001043719157252576	0.01098321821256466	0.01885160108520409	0.03864314747379969	0.1046166476294753	0.09459977469024643	0.001070173699619926	0.06448410303100455	0.02816785272504498	0.07476140368054245	0.001015874515364557	0.02106401981053811	0.001005923165401025	0.02710879753005869	0.001011319813350236	0.02594748902369731	0.02238883798122914	-0.01304105042189131	-0.01434358150593219	0.01716107847236214	-0.01715072309751815	-0.03937459952320775	-0.01685147064797915	-0.006398887855923117	0.001044632365844456	0.001031361000743404	0.001010518446188001	0.001024148235568097	0.001119415315552075	0.1104399370496406	0.1234136060692173	0.003224617049894515	0.02804223009009787	0.001174414348460561	0.001467400105300468	0.001184043741041001	0.001024121947582993	0.00101230028880036	0.001006798177743156	0.001219708106269297	0.429448543884526	0.00106013350705197	0.1164833045865119	0.01711874757783215	0.001079973347310808	0.001138734754846796	0.001259925723979677	0.001105914543273506	0.03534011407395422	0.001018390610178726	0.001308611296220946	0.001854704067804316	0.001045232837376221	0.006609710370608109	0.1214509849883347	0.001171650534387672	0.001058229637064232	0.001113082780547213	0.001014625960400402	0.4529058979000262	0.1166266393247789	0.02054896406253747	0.001010756882082001	0.05927419187391789	0.0634192067557466	0.06123651545208936	0.1044210929209907	0.1133755245501772	0.0406920021790876	0.09077600422093499	0.1907279052935142	0.1217348665182384	0.08470608150859534	0.001086478157181963	0.001659322487321328	0.04443320843420473	0.001300866978387859	0.001094293015647493	0.02002979825350973	0.004393377193729123	0.001012596485910693	0.001015479715762537	0.00104656896574966	0.1296999746290422	0.04629187604843137	0.01198179125270924	0.06162084753668265	0.06129835065381039	0.0476466019108386	0.02776230670054069	0.1434786646314799	0.001100854857346111	0.1117613693283245	0.02561235148098078	0.009995069814699182	0.003803525128355016	0.001160913175772765	0.06880549090608359	0.02232397098049228	0.08648376237662246	0.001003884397179144	0.002242499166604161	0.1028534236669642	0.001083586959988421	0.01221643565863055	0.001018276248864436	0.001006796543755166	0.001012958056327593	0.0236229690666921	-0.01376821439589339	-0.01380607450208202	0.01857179895471939	-0.01249862481075523	-0.03479223859435992	-0.01445536637006942	-0.002569751124018056	-5.510154871056766	-5.728914388810157	0.06126233970134735	0.06856811551200835	0.0141460691475787	-0.01167305865509558	0.06742803854547465	-0.06116116238559675	-0.251022108562774	-0.0863492649302167	0.07192178430798049	-0.007610656799443164	-0.02999225034436699	0.01048198260308265	0.1148532600995819	0.03287937311717175	-0.02799186985838653	-1.412091869566202	-0.7324603376897132	0.0211942340699971	1.75048351191982	0.7316289204389731	0.03693592208280252	0.0183127207849889	-0.03865463428906649	-0.009380285682509024	-0.181818222457995	-0.1596168963034014	0.08439067242684208	0.05963902520039218	-0.02414931846925485	0.07904417432948098	0.1664703377365181	0.05053788092667522	-0.007199630747884608	-0.008841169613707858	0.03143815033999256	1.477067313419028	-0.8500593535323751	-0.121801171524585	0.009090708948085552	-0.6293836589845568	-0.6990388337734559	-0.610214024625404	-0.1526306245172886	-0.3303661915156947	0.4168018129306152	0.7332040933510331	0.5465593506252208	-0.03312213318095989	0.05006144204768607	-0.04024898950034948	-0.01294439685559185	-0.6201571081631042	-0.002294513258074042	0.01405685827630112	-0.1260149371431933	0.02556687018463204	0.03558068862520988	0.1224589795308051	0.04207457636783579	0.06104469454124911	-0.5883519051577598	-1.430228970088358	-0.6527141062611312	0.001443052039994742	0.1445549558828744	-0.01954001207011165	-0.1006174022661784	0.3124072668313173	0.04291538707892487	-0.297695775162063	-0.3193923784968726	0.01146791965344529	-0.6128592290782212	-0.5193951798756311	0.06108836067434099	0.3677616558638647	0.05838014632815055	-1.28667737386928	-0.1599580351265233	0.2697760271449566	-0.8633371765269904	-0.01464617843581681	-0.01214755629818383	-0.01131740437738234	6.607742579312463e-15	1.594016159833254e-14
0.22	-0.00680462654290142	-0.0541427858247831	0.08013906236170994	0.5080201868780475	0.9357556028420457	0.007993013661886452	0.2345712107924428	-0.07441780012212133	0.03150504442533835	0.1498294059052904	0.08596900579690146	-0.1663858940109738	0.009775087152849273	0.06701480457603477	-0.1180745860220554	1.106905993018462	0.1763209576204701	-1.106905993018461	-0.1763209576204632	-0.2434621673522464	-0.07332352087356393	0.01595551441088134	-0.1346711197037899	-0.09681681825288579	-0.0464091296095239	-0.02641529701013774	0.1096546874751088	0.596222502489981	0.6700418556099996	0.09225033882753157	0.02573361618103831	0.2136079350137442	0.05185613847331191	-0.3541769955875461	0.3774867475928206	-0.3248794238537961	1.272235370222744	0.1285838023263979	0.05123339726565772	3.365761811874783	0.7967437318495796	-0.2525740157229435	-1.896668057910058	-0.07819896928108129	0.553939412745469	0.03979490252223607	-0.4406768239003286	0.2493128989986918	-0.5167614847546909	-1.444131529043362	0.516761484754691	1.444131529043361	1.505930672939957	-0.2594482366987353	-0.07126085575318067	-1.397687895084664	0.3494699235696159	0.05520917778916686	2.753247559072899	0.5767668413774968	1.220885685616882	-1.335666728712357	-0.294531017047049	-0.3478256074096352	-2.261487056057764	-0.1805408795581681	0.001044466558097077	0.01297869897816212	0.001030711809312033	0.01727921421029026	0.001017351401948556	0.004005008894874315	0.001028940114808985	0.005578145414982636	0.001114155891469263	0.03807719363207659	0.1101255915441197	0.112266926058769	0.126689629489677	0.1119187566182498	0.004331692330892821	0.01021316380377341	0.02720674176988036	0.05177713461973087	0.001182446045157633	0.03608604754146928	0.001733050999638738	0.01506956745018222	0.001196107368780721	0.02154835922112869	0.001023129551537493	0.02690439909888739	0.001011836791072296	0.008146721480599828	0.001205087168576718	0.006485543844176713	0.01466990202759971	0.03521561179987843	0.4396487003049522	0.3977592978298756	0.001060953965307749	0.01905671426382012	0.1027532805219838	0.1191948068553001	0.01529218094380957	0.0224260168754673	0.001084875372462127	0.004109289236151112	0.001140836899175117	0.009308835461447021	0.001249510282000622	0.05691044701202883	0.001101540171496967	0.007606485312016948	0.03681622361277012	0.04402732808961428	0.00102111567887253	0.02928268028446046	0.001296528491758716	0.02813111097661188	0.001772244284541253	0.01743554648880488	0.001046672427654402	0.001966394619508314	0.005897219955088669	0.02389543662800094	0.1174608177795818	0.1270959117296449	0.001162214251383972	0.03613676788927776	0.001081096772694735	0.00249152252318594	0.001133420500085071	0.00725177561070426	0.001014040685840005	0.01695644480632744	0.4251342698603139	0.4393556755358911	0.1274961448791411	0.1405612566404401	0.02266176383578214	0.09676492872988508	0.00101148247741208	0.02531674342500266	0.06566841739844027	0.04732955226311359	0.07059578061543959	0.05527979747677089	0.0675820338260415	0.05134776797250708	0.1047580846688957	0.08834171484209359	0.1162504225610602	0.09107933837130074	0.0367797294707186	0.03258600511357763	0.08587215161412208	0.05991814004599038	0.1943908912751712	0.167913155204771	0.122949391013359	0.1042560866231047	0.08350465661889038	0.06647723723863755	0.001415505068233331	0.008254713233262143	0.001584348302477928	0.02772577633924771	0.04988574519360395	0.0807718091433114	0.001329217582127864	0.01381372014528529	0.001126823548938941	0.01993539595254704	0.02174760395708	0.02423575213428291	0.00447848486875149	0.001988728209368858	0.001012012111177647	0.00863043131788464	0.00101560396036967	0.02066460094238601	0.001050131360669636	0.01909511341775249	0.1321724678494149	0.1271952730754696	0.05156201458235187	0.05254838685037216	0.02125586318574611	0.0430225453113692	0.06325651667721564	0.06411435537983504	0.06042249298023335	0.0573595133957597	0.04784899688051896	0.09518224754627387	0.02844939735936828	0.03141044465402682	0.1521542183438808	0.1214599161469151	0.001111967479892393	0.04085803165388458	0.1152418595915546	0.0819188220245773	0.02746866991045286	0.03927551578629172	0.01016347731556241	0.02068800048396061	0.003424738892689501	0.02182380296309383	0.00116096932559808	0.1568288025278934	0.07379232352368829	0.09185457479628398	0.02080012972968623	0.00246843679568989	0.08457705895860167	0.07502134178821832	0.001024756134980268	0.01178591594768745	0.01080953739184237	0.02923017729370564	0.1035533313133736	0.09348074229568339	0.001079930292072195	0.0669776656211804	0.01784585855583545	0.06595274661677369	0.001017552283830739	0.02083511783250255	0.001006526903397609	0.02688783455488756	0.001012455825000998	0.02574508681404914	0.02346776545904998	-0.01366111551564929	-0.01376968026429139	0.01852500511067259	-0.01231147507361212	-0.03470797257136241	-0.01404811833340779	-0.001764505390272814	0.001047849249123012	0.001035034456034517	0.001011076384495429	0.001022452780807653	0.001138955880097705	0.114402513514317	0.1224025201169061	0.004303929480796952	0.02538965663886834	0.00116177514858597	0.001309803387194232	0.001156554739208938	0.001026961898168425	0.00101362066295491	0.001005188465911166	0.001022797448250202	0.4144098841950567	0.00106022921211075	0.1370698854599714	0.03278103595605339	0.001072817633333341	0.001139604473488417	0.001302719742684519	0.001125940002696724	0.03613457834352129	0.001015203088015104	0.001348583004155433	0.002602747746428582	0.001040576790004962	0.006071588952462508	0.1267398415358742	0.001207698211846756	0.001046662264365673	0.001092552329353914	0.001015706227711357	0.4637415440110901	0.1080923195526873	0.01538602922687214	0.001009896429904677	0.05058432126822195	0.05397582564334415	0.052454662722964	0.1047709272911294	0.111930930299559	0.04405350049618055	0.09268524448438004	0.1846503297303606	0.1212558912115053	0.08329014150774697	0.001090326105953499	0.001519890527123989	0.03757076275248641	0.001339389124865259	0.001110787345428995	0.01809301699073779	0.004600336814492823	0.001013519275407742	0.001015607425423377	0.001046468443452541	0.1245104741119811	0.04368196948143058	0.001176321828891219	0.04776615244927409	0.06202455907630828	0.05204509285214641	0.02732607995259847	0.1464028370042835	0.001084942739938775	0.1075136583154676	0.0227995060842789	0.001512617631844566	0.002673445480178637	0.001163136794003282	0.0630419760062393	0.02633344240300994	0.0846932714659254	0.001004475238199371	0.001464162401514791	0.1013819361483037	0.001095425314588876	0.001214660299076831	0.001020148238683427	0.00100745448896966	0.001014204905872385	0.0244690911330496	-0.01422763116928524	-0.01317758190375535	0.01986553482695972	-0.00737865218113534	-0.02999921260801849	-0.01104114200050484	0.003272499942252906	-5.14400592795513	-5.555425023900765	-0.009825420392550912	0.06401418120033989	-0.02150135938665597	0.007832191043765164	0.08593988584741884	0.05384721755133152	-0.1903990066691887	-0.001988350759714234	-0.1098319930771129	-0.007716822731082259	-0.01285627082651763	0.01174365640617166	0.1223996070856788	0.03782860601429795	-0.03364702478155041	-0.7331083330549061	-0.7974549123004139	0.01077838242924915	1.847241206499815	1.132715046397893	0.018677759090625	0.004613466685629595	0.003695832307797489	-0.004821317744488438	-0.06629559514193709	-0.1073107829163696	0.1022831232862945	0.07534591207350504	0.1236893580734449	0.01206229133256551	0.2015525437196847	0.04631723821469722	0.004431676975865296	-0.003663770002212339	0.03369930335579994	1.21634621575175	-0.8217607828859861	-0.1445367266849575	0.0549556191869305	-0.631847933489977	-0.7050527706359605	-0.6245164434384188	-0.1108468938264034	-0.2674322636850581	0.3234848374444299	0.6867357426906929	0.3988850242271587	0.1084135721449447	0.04315391147463028	-0.0271966207470424	-0.01811856060540214	-0.60577843105847	0.00697586642562069	0.02805042708402041	-0.1201583236776976	0.03270637664336131	0.02643820658805973	0.1488379967800443	0.1914185099669612	-0.03280829081100557	-0.424784901456468	-1.233830034109124	-0.9638893762008806	-0.01049198511682397	0.2834760853396122	-0.01125401579575685	0.2343337326070276	0.3232032544615977	0.04486244143549677	-0.2937463073732526	-0.5486858433169731	-0.05415604962924174	-0.6952038577228635	-0.522865368131937	0.086345582981579	0.2162654572333735	0.1281194000005497	-0.5744329458962587	-0.05706939315414825	0.2321490286952011	-0.9026629202531957	-0.03044806029300966	-0.03121139694752321	-0.02803316881284654	9.919093142629804e-14	3.073708285866189e-14
0.23	-0.01054770221529656	-0.05027360120946447	0.07640975224525166	0.5206834210414387	0.936909495373327	0.008490234445016846	0.2678099485916869	-0.06638932437399749	0.02810526902897991	0.1311777289205352	0.08507555195464657	-0.1598507455896971	0.01019953578562341	0.06262623783004063	-0.1150644727812202	1.098718009272272	0.1619047354839635	-1.098718009272271	-0.161904735483946	-0.2282295637392812	-0.07609688352123105	0.01523797414858	-0.1488537022272585	-0.09331139888195829	-0.04571167012733807	-0.0001863362253177286	0.1151885463607583	0.6088525791189838	0.657856168310979	0.09034949219912856	0.02154540066679621	0.192119471292798	0.05028080629780411	-0.3896631143731924	0.3925815921354949	-0.4147750251301467	1.260739691605822	0.1021325372900293	0.04749878690135535	3.274244766029437	0.8067874517647461	-0.4155741709608464	-1.837279372300395	-0.09908616159624065	0.7416596012378295	0.04097499324789576	-0.4315929010503593	0.3460101075848415	-1.118780785759302	-1.435152325706393	1.11878078575933	1.435152325706388	1.540381803491544	-0.2959092823092946	-0.07294664065885677	-1.443571605770673	0.350987034907306	0.08547104225988673	2.506900556696602	0.5347890436399895	1.304552222183534	-1.082918166834274	-0.09162517541080925	-0.482621117218123	-2.037874473338654	-0.1359239406358838	0.001047749685928363	0.0133582161761908	0.00103515627769003	0.01796810209135835	0.001014325519732383	0.004026138238225546	0.001025282494532214	0.005532287064563284	0.001135539071701352	0.03882319517181765	0.1134616331889393	0.1133964043739919	0.1247459615970004	0.1101898431835911	0.005041589679865429	0.01082991026504347	0.02430281093371974	0.04911422888669201	0.001169393588608996	0.03602676562247761	0.001517963633839323	0.01498558325060971	0.001171154987010634	0.02167713988020348	0.001025951738333031	0.02811670991615515	0.001013142745454958	0.008515470060089028	0.001106979754435392	0.006273867264364475	0.008115837265705824	0.02913653914010523	0.4294373779226728	0.3898544924270934	0.001060686442571015	0.01924090944937597	0.1214012703625148	0.137833573440732	0.02522885412338425	0.03243102003608481	0.001077740717395068	0.004391038630706944	0.001140853849073803	0.009448261080667011	0.00128365629440987	0.05640436029441399	0.00111438389456021	0.007514888950287364	0.03717335916205559	0.04385172426350141	0.001017759246268328	0.02836933042971235	0.001333818465244002	0.0290696927603654	0.004097969200882387	0.01996280957053768	0.001042573513755739	0.002189705519654316	0.005428207821058948	0.02346134953769699	0.1225725867348475	0.129385394102925	0.001204875869656105	0.03662699825581184	0.001062504265094455	0.002460895454914033	0.001110185889072733	0.007186846320197372	0.001014974422851829	0.01727522424014647	0.4390026972892528	0.4509031337405892	0.1171281451432663	0.1320940060122064	0.01749631853252422	0.0951852046006663	0.001010579608439407	0.02580712141062886	0.05707707802894219	0.04111758197336063	0.06123719364008809	0.04832137939631539	0.05894527020392927	0.04516838494418247	0.1044291672016011	0.08715030570656203	0.1140293100736947	0.08861302476249622	0.03976497115048677	0.03493376244101012	0.08797114017541408	0.06620664365149855	0.1889179115984649	0.1710545921615551	0.1226389670721508	0.1058226532611596	0.08393773906602264	0.06709999517793597	0.001265265551040754	0.008086772730164879	0.001516987948789806	0.02753858911640854	0.04296368745566083	0.07478790519693103	0.001338671853609854	0.0138299154557505	0.00112138221996294	0.02010957061629713	0.01787678497637913	0.02180804268569571	0.004115109231522037	0.002268431900550372	0.00101283722710439	0.008954983354267577	0.001015879718294308	0.02206853577793652	0.001049614766967314	0.02010048163148725	0.1273846130544783	0.1262447216096868	0.04797062594133828	0.04897841292867369	0.01169309910801808	0.03342970257432368	0.05323748774050509	0.05449777484072587	0.06079891693146947	0.05697938381266308	0.04904737799384452	0.09736989691345332	0.02781732115247646	0.03130994573128943	0.1487745114450537	0.1233177608635026	0.001097658155386223	0.04418267934111307	0.1109273983115818	0.08233966506287449	0.02469095156216508	0.03650955343859768	0.005938720100206652	0.01654555473501745	0.002876747817215815	0.02127872178070206	0.001164078435511497	0.1494224446525108	0.06790090815849836	0.08681522962617544	0.02455668499284065	0.0035460480898481	0.08337297370343229	0.07632476993599474	0.001015103055863333	0.01264844693733206	0.006317804061824267	0.02435096177377701	0.1027501752711756	0.09326380314057579	0.001090643356916559	0.06904072590704255	0.009889522109504993	0.05926281546352889	0.00101952053013045	0.02043462641341028	0.001007212575043361	0.02645940390663352	0.00101375684750556	0.02535036777680654	0.02369722584876846	-0.01389217077446843	-0.01310516581605946	0.01960192187736623	-0.008678319915442179	-0.03076513801096611	-0.01048118601520316	0.00382381788585949	0.001053973942589774	0.001043798923804442	0.001011261029665992	0.001020649109956407	0.001173748034380716	0.1215865422959909	0.1214069441125167	0.00704947984081488	0.01727969369363089	0.001150747194302755	0.001279888048263051	0.001135537775499446	0.001030519409692047	0.001015247442239625	0.001004508813082982	0.001016663176451783	0.3999908418113765	0.001060559233278329	0.1576938843849181	0.03924365290312591	0.001068195142790457	0.001141943550798011	0.001333191788607165	0.001129290937447771	0.03883974074467213	0.00101347328075047	0.001393050975186773	0.009866994001655997	0.001036386955280205	0.003965962595623597	0.1329048991096195	0.001284505078083252	0.001040179226648044	0.001080447776375048	0.001016149202489802	0.4748072536922437	0.09648980052282402	0.008655346639604903	0.001009423013846692	0.04247082685085542	0.04520395267045451	0.04412184459195536	0.1032654111989102	0.1098523539946852	0.04261901640976196	0.08917029249660455	0.1753927371153701	0.1229903197266337	0.08558002470707325	0.001124264509798145	0.0013848521711984	0.032030844170483	0.001356251145312966	0.001119888061887963	0.009732119134076274	0.002997247525794106	0.001013845403697944	0.001016639905996405	0.001051284204801941	0.1165127158301407	0.04349311771298845	0.001120305087456099	0.03461786899890265	0.06062568768347323	0.04917894604705425	0.02689817062244332	0.1409823202587399	0.001080915324233288	0.1022907507768774	0.02046222990942477	0.001344971733769519	0.001987503317859923	0.001170851957524733	0.05786709595883122	0.03084948713772817	0.07921884461746991	0.001005548591389778	0.001541189520201972	0.1018289137870084	0.0011071854281903	0.001181384458078175	0.001022771000958368	0.001008325209234358	0.001015877338160631	0.02330919401106193	-0.01385485771743312	-0.01238271849767028	0.02046794828438508	-0.006084898944717937	-0.02743504377292794	-0.006466288908756683	0.009853195516876922	-4.774509627933707	-5.269898201283659	0.06226014827262275	0.07196696638343697	0.01397770016278602	-0.01132242441325877	0.06869612067238624	0.1712534414020135	-0.1591731210402594	0.1151357485637921	-0.4134828185282297	-0.00465074193596764	-0.003917370668826132	0.01376877479691893	0.121396755851617	0.03677719426407343	-0.01397264485442176	-0.4810985466261528	-0.7890814742185868	0.02235245373758339	1.882269774933505	0.8860574471313436	0.03238846866549607	0.01868262643119362	-0.08278234207442746	-0.01161214971997999	0.02999992043574658	-0.07661398458955293	0.08969074853271938	0.4020873519170317	-0.02974031599161465	-0.09209584728539978	0.2577286225463022	0.05047092733711604	-0.007241199402177235	-0.007929814446247603	0.03117489688510682	1.10736726359863	-0.8826212546406494	-0.171004936922179	0.0492040328704569	-0.6099927840655059	-0.6859445015882649	-0.6112972256038264	-0.1243246525563725	-0.2255351974250362	0.1516780921157436	0.5630556365587738	0.2293234613461912	0.1914337092799236	0.07696538225192179	-0.009114567934112749	-0.01938053320541317	-0.5868239168528597	-0.001385303400926967	0.01143922523559755	-0.3658457247765979	0.0245555923349549	0.03526450378624945	0.1375172071408865	0.05586751522154688	-0.1595190857205389	-0.2898334943248249	-0.7120278924636233	-0.9730396566966707	-0.06373426569230958	0.1544237315119585	-0.007524188310506275	0.1152088362341901	0.3424729969792117	0.03887577305325092	-0.2624730475180631	-0.2943928555541965	-0.05663616763243332	-0.7786423650627396	-0.4882543147049946	0.1311304848066883	0.04297051963353188	0.06497760165750674	-0.3961523504129444	-0.0005277930352914558	0.1844849371988422	-0.4722716730197673	-0.04910847323234638	-0.05382749557388673	-0.04996368078420615	1.425134328387532e-13	5.781503814578784e-14
0.24	-0.01450238833994594	-0.04636652564827169	0.07196771334534675	0.5332415452932914	0.9377970102556685	0.008928749950263493	0.2999012864739982	-0.05832533040704458	0.02342969885773631	0.1130115777942379	0.08401539531682288	-0.1517813153916489	0.01051219040230982	0.05849181904014126	-0.111288376701774	1.08457146687776	0.1476971225573665	-1.08457146687776	-0.1476971225573634	-0.2126586962056386	-0.07925540630930493	0.01448259271865452	-0.1636374117426152	-0.08980961587019917	-0.04467594229250895	0.02400983329988836	0.1204461505056614	0.6223019985736352	0.6487545435581921	0.09029809798365715	0.0162251214011879	0.17281706984283	0.04910969195873642	-0.3964990860374274	0.3850649367704671	-0.4674251805422982	1.251213387915051	0.07530827248552371	0.03949234168891161	3.136281828485291	0.803847375606251	-0.5077329707076603	-1.799562886224246	-0.111539528401975	0.8607957680949168	0.01743609933152231	-0.3898472326930607	0.4025094667254203	-1.708473214419443	-1.402409687060905	1.708473214419443	1.402409687060904	1.573583457075349	-0.3364802647789008	-0.07882908927774795	-1.517913293461935	0.3487426517360477	0.1228628483179553	2.34668930714798	0.5215158932281232	1.384754250746583	-0.7188542194654061	0.07535946553202566	-0.5742383576825187	-1.82427460186248	-0.09969731227044949	0.001052454161987063	0.01375452770835908	0.001041761646818152	0.01868262496488084	0.0010129056637346	0.004049572340026593	0.00102255225530494	0.005465325660987729	0.001163627269377728	0.03955983001674699	0.1183760057939758	0.1156760948049853	0.1231861275859845	0.1086595053818926	0.006758822347073408	0.01231184088472613	0.01887439063390354	0.04369280494884769	0.001157353252207134	0.03598280908536238	0.00139534250678286	0.01499168400522453	0.001148169514284914	0.02181886070486831	0.001029141740078444	0.02935901820552132	0.001014609186666446	0.008899387053452775	0.001057585758604921	0.00610040387296402	0.004726696148301667	0.02562579391280622	0.4178444816728252	0.3818661622263498	0.001060717809205921	0.01942959931945319	0.1403915854206481	0.1568753556408654	0.03334440255286494	0.0405026030461357	0.001071862508403959	0.004651385586601189	0.001142032136956592	0.009590707375359653	0.001315963212137365	0.05569741684564832	0.001122479581681285	0.007411958415323561	0.03862752299819479	0.04460382830861771	0.001015216495515017	0.02772530466161302	0.001374694047163851	0.03001007624855068	0.008854888297016033	0.02491690648030694	0.001038429087164897	0.002357325542491643	0.004145749596948881	0.02218919692000642	0.1280802442293291	0.1322781780127693	0.001264607195440015	0.03712102828104865	0.001049968287130661	0.002413016359670184	0.001092517044950745	0.00712102479474215	0.001015662658814839	0.01760230901359729	0.4519004263971759	0.4617874575760527	0.1060958624276834	0.1226901933100424	0.01151641733047813	0.09335289323628931	0.001009891570007713	0.02642250518095777	0.04858214258305466	0.03514076338971167	0.05200211227856716	0.0415746343223544	0.05032441571843577	0.03912308219287773	0.1036041965117823	0.08591742740540891	0.1118607556516534	0.08657453963582123	0.04067808811519194	0.03573179623748095	0.08764178679596769	0.07102106594011108	0.1819705507501895	0.1724980463159849	0.1231679737290004	0.1078154398849964	0.08517533887465313	0.0679278990010166	0.001207078835025425	0.008017960113256143	0.001415792123810531	0.02733693268984349	0.03660453924609622	0.06911889963354675	0.001351829218093047	0.01383304409592196	0.001123213849164613	0.02025727484867904	0.01178613366382196	0.01690959446401133	0.003134292244064137	0.002506264670942881	0.001013412726532693	0.009271567455438515	0.001016534019202122	0.02352630982165928	0.001051765451359864	0.02113671137139356	0.1212491781590655	0.1239605496935309	0.04592488650601594	0.04673924473510294	0.006650844428328602	0.02823619987985154	0.04160505978629162	0.04438130374434757	0.06037613535961518	0.05612082139808734	0.04837806015374912	0.09827812104552368	0.02728174273429403	0.03128639249664512	0.1445673728264635	0.1233235653820617	0.00108849110677434	0.04772242587350837	0.1062061959920747	0.0826877296222245	0.02211068004833936	0.03396551712913002	0.003696485326886571	0.01450835239170394	0.002259359849172972	0.02065555998580454	0.001169490981092803	0.1414044622724122	0.06227492919914344	0.08202447552585063	0.02864963618379374	0.005130122670974919	0.08030657330336917	0.07585175912709599	0.001010815633597795	0.01349728405543546	0.004056995561761466	0.02141228643910324	0.1024740199418877	0.09318599933160951	0.001101879890548203	0.07074780253960465	0.005732832282453791	0.05576834590419805	0.001021816181003514	0.01986378337372221	0.001007990816061066	0.02582422938600729	0.001015243661349394	0.02476475235540523	0.02300044789734935	-0.01372067355950618	-0.01235375206259171	0.02036250310454769	-0.006604766038440732	-0.02774141393410698	-0.006242306514635854	0.0100737226943196	0.001060098636057568	0.001052563391576963	0.001011445674838387	0.001018845439105904	0.001208540188661679	0.1287705710776647	0.1204113681081271	0.009795030200833645	0.00916973074839096	0.001139719240019723	0.001249972709331352	0.0011145208117893	0.001034076921217414	0.001016874221526916	0.001003829160253008	0.001010528904670407	0.3855717994276982	0.001060889254446428	0.1783178833098639	0.04570626985020258	0.001063572652247475	0.001144282628107782	0.001363663834530138	0.001132641872200722	0.04154490314582256	0.001011743473485773	0.001437518946216737	0.01713124025688906	0.001032197120552871	0.001860336238785937	0.1390699566833644	0.001361311944319678	0.001033696188932497	0.001068343223397456	0.001016592177268032	0.485872963373397	0.08488728149296026	0.001924664052335902	0.001008949597787031	0.03435733243348902	0.03643207969756496	0.03578902646094718	0.1017598951066903	0.1077737776898097	0.04118453232334354	0.08565534050883013	0.1661351445003803	0.1247247482417625	0.08786990790640005	0.001158202913638622	0.001249813815269274	0.02649092558847962	0.001373113165760802	0.001128988778347141	0.001371221277413872	0.001394158237095005	0.001014171531990124	0.001017672386571768	0.001056099966157244	0.1085149575483004	0.04330426594454644	0.001064288346010179	0.0214695855485314	0.0592268162906379	0.046312799241975	0.02647026129228828	0.1355618035131973	0.001076887908525641	0.09706784323828724	0.01812495373456956	0.001177325835691185	0.001301561155545534	0.001178567121046105	0.05269221591142258	0.03536553187244674	0.07374441776901554	0.001006621944577375	0.001618216638891279	0.1022758914257141	0.001118945541791771	0.001148108617076714	0.001025393763233326	0.001009195929499192	0.001017549770448944	0.02214929688907446	-0.01348208426558045	-0.01158785509158489	0.02107036174181013	-0.004791145708300192	-0.02487087493783774	-0.001891435817008904	0.01643389109149823	-4.410725045212545	-4.890448693740671	-0.006466553638993213	0.06914117964290804	-0.02104040771894867	0.003611580410851223	0.08406654686337804	0.2838896407044215	-0.1506838800773299	0.1710484807897752	-0.6615356340820489	-0.004651746356976072	0.005160720015037339	0.01433168952855275	0.128399101497422	0.04086228878510761	-0.02600438716382154	-0.219442846549291	-0.8141598718798911	0.01167731931014652	1.927844329434647	0.746031016278483	0.01439727138220735	0.005217601763221851	-0.03647551392302133	-0.007088152380866472	0.1192459790997734	-0.05344596557749719	0.1026434641639996	0.5607126777111613	0.1125511827878259	-0.1555508145892378	0.3222128510338705	0.04707716996815967	0.0009812715785971948	-0.003842217000873096	0.03536037128474703	1.083719341905944	-1.009073197671977	-0.1950541737040939	0.0799567761172537	-0.5848175922681814	-0.662718169335113	-0.5977003880349455	-0.119140726953565	-0.1818665672581037	0.01354013126505103	0.3919194793083252	0.05928846375066776	0.1936575693005193	0.08418308823090753	-0.007371043518939483	-0.02101240139714047	-0.5427987544594081	0.004362532369586883	0.02275634081363553	-0.6143060782978036	0.02433219248912454	0.02484461953345545	0.1596058384387413	0.1975908152414129	-0.29953238088966	-0.1586237558227199	-0.3539620254903283	-1.063867487660022	-0.1061785514161131	0.02759103838918514	0.004135121822987847	-0.1360743070004364	0.3662230235081424	0.03030674564520458	-0.2493610997010625	-0.1276371621434966	-0.06977217302713819	-0.8175287586709209	-0.4731471541784581	0.1876382403786481	-0.1390223341047292	0.1253806256937197	-0.1863249088302988	-0.02924232392602696	0.1609522980365199	-0.2635706014397915	-0.06451838441171495	-0.07256017142096553	-0.06621244564347849	1.456975963415908e-13	9.489976189919265e-14
0.25	-0.0184092056475412	-0.04261903227270317	0.06710065112714686	0.5457153537738896	0.9384156350586135	0.009273995290743365	0.3303665973219161	-0.05035030627839857	0.01806788076306243	0.0951598096315051	0.0828639456636628	-0.1427720659214556	0.01048980334708208	0.05489819842562571	-0.1070539349779689	1.064542662780138	0.13397135509331	-1.064542662780138	-0.1339713550933044	-0.1967720612539492	-0.08282916498409251	0.0136412027917738	-0.1792268586942529	-0.08633367028413953	-0.04322723414756638	0.04716653904771823	0.1256260703313566	0.6365168693772142	0.6435814982447371	0.09179228216307372	0.01013226047467156	0.1553708669022527	0.04838368221803595	-0.381904245061272	0.3629207529079601	-0.5053334777088331	1.243942782009066	0.0485531921023134	0.02940649294961786	2.949412476845741	0.7894455003307174	-0.560623743255599	-1.772557619172439	-0.1179763737770636	0.9371246508450022	-0.02414904881776118	-0.3266662079424978	0.4444619644700024	-2.295895203336874	-1.339244056738109	2.29589520333691	1.339244056738102	1.603024137701095	-0.3780905078006954	-0.09034822077678978	-1.587026168744998	0.3494435501059648	0.1671944740246576	2.270427123894872	0.5152978602814876	1.455529950470397	-0.3514228749290453	0.2095334692929474	-0.6416439953871932	-1.665903169164874	-0.04701422729303946	0.001058298340895147	0.01415346778095089	0.001051855323177084	0.01942157073133227	0.001012127210447812	0.004070003634609039	0.001020420474448875	0.005396377804371865	0.001200961077451928	0.04027949532351787	0.1235084391025968	0.1187786512255616	0.1217158402735584	0.1071599083680302	0.008217062585662165	0.01357618329825764	0.01321934886672678	0.03778896083961193	0.001146343196968573	0.03595650279850297	0.001312337553620156	0.0150504090959452	0.001126472444721641	0.02197123031454186	0.001032923911426927	0.03062568909566916	0.001016477044224138	0.009292299860445595	0.001031187683641541	0.005946034611660005	0.002915381761737508	0.02347345598471295	0.4055462270736261	0.3737644611919995	0.001060674945776548	0.01961539567299041	0.1589819416359964	0.1757674875603293	0.03825671352731103	0.04551197674399968	0.001066848924816618	0.004895038577372394	0.001143286567249774	0.009731398890705482	0.003854087470846609	0.05645394086275046	0.002259953549207027	0.00803783790260079	0.04060720793813452	0.04588487694295992	0.001013228823995157	0.02727783955141786	0.001457379983965879	0.03097914003106922	0.01384505605760833	0.03008937119061338	0.001034449862129704	0.002518526170170969	0.002952343448246112	0.0209901035307938	0.133790938930209	0.1357946881728397	0.001616227150519549	0.03787565413663704	0.001041164518324137	0.002362565432805966	0.001078982554776593	0.007054006583907388	0.001016420643175766	0.01794221736631444	0.4641353891563796	0.4726635413139215	0.09412516534313581	0.1120159868494967	0.00679265483397907	0.09218047248687092	0.001009329108126428	0.02713870294446984	0.04057023303794563	0.02959947227829412	0.04330972506081306	0.03526322573738477	0.04213064228646307	0.03342653238440252	0.102015393320667	0.08454110229682264	0.1093818400437186	0.08485207803252394	0.0402077438583702	0.03545989039353041	0.08527267750418492	0.07408087199957036	0.1736580470175751	0.1723140074036265	0.1241970523774494	0.1095285971926719	0.0867242584005227	0.06862192381282549	0.001422005252912815	0.00820207048462239	0.001336653566688008	0.02716919375201129	0.03126481490337252	0.06408629141752241	0.001359280911075703	0.01384298020272717	0.001124814077181777	0.02041856879370744	0.006723409239605669	0.0122028888730377	0.00224209993217615	0.002763428059161785	0.0010139922855848	0.009571227874479322	0.001017703492160112	0.0250202792438689	0.001057674249955732	0.02222058640133372	0.1139422276689228	0.1203379536342685	0.0446925068518785	0.04536198116333491	0.003934736718968255	0.02526722376355973	0.03033768212884448	0.03466591861110969	0.05904177622939661	0.05472966455711309	0.04749554445795087	0.09880098149075288	0.02725125805104332	0.03158950674042427	0.1406380668376843	0.1214666869393977	0.001083037379693914	0.05148214690988173	0.1015627087793532	0.08317172717507633	0.01990297023187544	0.03178454811225998	0.002460600166311407	0.01350650994175128	0.001782109394819638	0.02016257076146093	0.00117590228475727	0.1329887510147615	0.05668507543754144	0.07727270262527849	0.03303222331631733	0.007432240804174051	0.07597182328249424	0.07395744011754646	0.001008822769367721	0.01447106448691345	0.002949947964739642	0.01965470771455437	0.1033932579045052	0.09282103167151737	0.001110621405646714	0.0722115969553242	0.003495976605337671	0.05382914578477541	0.001024718977804424	0.01912684327854344	0.001008953963793815	0.02498534861039335	0.001017090022750721	0.0239929344964912	0.02212288490144913	-0.01308935955107261	-0.01160315938544518	0.02093273059103923	-0.005315966904315229	-0.02553432470605313	-0.003962512660394441	0.01129658384579517	0.001068005042655946	0.001070651198090161	0.001011208248967337	0.001017657281064246	0.001266322160633515	0.1329686429620418	0.1188116541804474	0.009747950545978778	0.005171517141469857	0.001130783635229131	0.001205426740036303	0.001094879726573868	0.001039215346013754	0.001019729648384111	0.001003611714657794	0.001008725286308383	0.3726373349582341	0.001060411253322055	0.1960882178245805	0.04252031165442027	0.001059986575540453	0.001144855039736365	0.01086949864337671	0.005405269016821685	0.04415621339716608	0.001010666730910489	0.001633293094499409	0.02101276941274861	0.001028710130272348	0.001561240634286868	0.1451662533413551	0.002508629181473352	0.001030567076962349	0.001061974167339118	0.001017731802411153	0.4967511827375271	0.07091418811581167	0.001550359790501642	0.001008569591605038	0.02798974057723141	0.02959457296619039	0.02916204784935269	0.09806865343246371	0.1041517036577828	0.03833459266872399	0.07897803387025999	0.1546586975644509	0.1265728703234875	0.08962575626708015	0.002058627499184245	0.001257875197421881	0.02380891741004068	0.001361911425844446	0.001124357518726564	0.001213590663324987	0.001234350175362269	0.001014954106599889	0.001019976691797588	0.001070360320485932	0.09879843991418821	0.04312344676083571	0.00105766159159886	0.01340856266442328	0.05576392312573791	0.0465181403867301	0.02785268786701038	0.1337850682195645	0.001077759589795261	0.09324490740951868	0.01685355827441182	0.001152775346880936	0.00126822202734811	0.001185972682009253	0.04705739206387215	0.04040098273151762	0.06722314985262917	0.001006856111114788	0.00192922536943044	0.106775584626884	0.001120378790170075	0.001124421484715298	0.001029725258020383	0.001010599652976686	0.001020248395489511	0.02122419231544893	-0.01214386577103175	-0.01086481014338673	0.02139285315691435	-0.004447024727002206	-0.02385799529257214	-0.003339580280861248	0.008409599200710726	-4.069452731677139	-4.438249397125455	0.06347000607262424	0.07702770275140981	0.01364904280770354	-0.01265384579689084	0.06507238504040795	0.3282361109266806	-0.1502759188752309	0.08801991605689874	-0.5338838341131134	-0.001168313589115079	0.006760190264557589	0.01592392652887866	0.1258865195781972	0.03844424696155156	-0.0098127215493712	-0.1941756594982684	-0.8095723180850911	0.02200691780893675	1.853083980816078	0.2789886834397294	0.02934840110115935	0.01852437245719975	0.1841350231345	0.1251591785450317	0.1385289672930467	-0.03635012974915731	0.09449198941345874	0.4796214204229441	-0.03271402614828776	-0.09135099351536442	0.3795639187737385	0.09861353527187132	-0.008434128294661669	-0.008230209988976831	0.03350211386249486	1.094403946695742	-1.127818121109481	-0.04713927613015527	0.06947841591082961	-0.5245802404613361	-0.600355014251051	-0.5431615152385872	-0.1542211694643123	-0.1638631398706801	-0.069247404539341	0.212558437174033	-0.09963145779643844	0.1623753915300742	0.06808905687822694	0.0392964979058076	-0.01321229578473649	-0.4593222728689949	-0.001091522500340496	0.01191876774992783	-0.3391894131998195	0.02625503945133895	0.03197567756140933	0.1443514577423382	0.06387470735916513	-0.4282021730096524	-0.1140866368664823	-0.2377890176586498	-0.8938977598889878	-0.1705950064990217	0.06874834624220447	0.05362906294338032	-0.1997916648843443	0.3849570946963095	0.06565384318447286	-0.1914276548266091	-0.07172906781633651	-0.03380133029560045	-0.859449733519142	-0.4786772061721468	0.2758094418672769	-0.2435378182488245	0.08160428624033651	-0.1559177629786016	-0.01153587806407158	0.1340121014068324	-0.1369962335131227	-0.08222356299391299	-0.09449918790976486	-0.08715885729871106	1.14862444659014e-13	8.776477490636775e-14
0.26	-0.02208127063274041	-0.03913837029835586	0.06187411949901941	0.5581282904096836	0.9387708041792518	0.009513875139638164	0.3587421787257082	-0.04257065939629301	0.01229736209188468	0.07752508795396711	0.08167134841076684	-0.1331174118767093	0.009984498657409755	0.05200270852651707	-0.1023974756837261	1.038681410846387	0.1209822364028429	-1.03868141084639	-0.1209822364028439	-0.1806126013628372	-0.08681359721783738	0.01265764180953327	-0.1951189365550179	-0.08276080317532457	-0.04132573894490051	0.06913388140731538	0.1307687034786988	0.6513587983930539	0.6410127254256066	0.09420988934827183	0.003446038138235942	0.1394802628012987	0.04813921558440366	-0.3495486215591465	0.3316986565272637	-0.5393190625272377	1.239039018954203	0.02261713601310233	0.01841924337189985	2.718335939655235	0.764771926287201	-0.5894730860180937	-1.756153589188924	-0.1197690483534179	0.9898766830020117	-0.07914742753132022	-0.2502210896250815	0.4869129808182088	-2.874962781645321	-1.255079932342817	2.874962781645321	1.255079932342816	1.628148444959762	-0.4186149765693529	-0.1072633003494784	-1.578439475286947	0.3681269562866449	0.213420259862551	2.108816629500119	0.5140585575573015	1.510165893198719	-0.1979997206002924	0.2600440666844517	-0.6929106396650377	-1.513154833938268	-0.003388690857131118	0.001065173968505376	0.01456823658737516	0.001065947436548984	0.02019077360148603	0.001011619401927361	0.004093000719386974	0.001018760719997995	0.005307194863770754	0.001248516862165968	0.04096539512837916	0.1282240845560569	0.1220731063738431	0.1201893493061897	0.1056331790807896	0.008929348749176337	0.01419623748734216	0.008318976576374582	0.03272211533933025	0.001136370380261017	0.03594826676207972	0.001248548507272949	0.01513040565325688	0.001105802752422086	0.02213297311793614	0.001037384481388681	0.03189577745790322	0.001018838915064359	0.009682751479566485	0.001017884725153389	0.005805284312268829	0.002000767318560749	0.02207926231399912	0.3929604424882915	0.3656068762028036	0.001060414427664343	0.01980023700362836	0.1768462824006791	0.1939870737843211	0.03935022620645125	0.04654527591769902	0.001062549322404108	0.005138655095422211	0.001144199906088572	0.00987326824736012	0.009821413531747657	0.05930721142414507	0.00495430683282914	0.009773044560449117	0.04287330346603233	0.04740571204493592	0.001011696831678397	0.02699224060093307	0.001596565421372139	0.03196636997823915	0.01825075205505082	0.03462615801043979	0.001030716834558512	0.002654985643324583	0.002202337330041458	0.02022051443999695	0.1396150218654837	0.13983895114412	0.002364812402891416	0.03898860966906453	0.00103519917554237	0.002297080366867551	0.001069031756862066	0.006983044898390003	0.001017369538176544	0.01828996758294474	0.4758834850128695	0.4837336673305038	0.08107456661603255	0.100092830354419	0.004185802997241555	0.09225592171484856	0.001008857918547188	0.0279359862856045	0.03321881705206335	0.02462636637155767	0.03535446922430191	0.02955170470548539	0.03455457602297775	0.02822881305650513	0.09953244823897545	0.08287106652207699	0.1064149179479782	0.08327252910905071	0.03862717599274811	0.03432032605709332	0.08102161309306383	0.07512256877536996	0.1640368431287543	0.1704347129285159	0.1255600505742207	0.1113309777015166	0.08835888300828294	0.06955902379352399	0.001979249196910186	0.008705957673643475	0.001301098832157365	0.02705914858144968	0.02713780284023978	0.06002046649369198	0.001357407514678274	0.01383688941609926	0.00112329771359228	0.02054397659485997	0.004047767810844786	0.009882718733953223	0.001714131139020539	0.003014456545882713	0.00101467340084925	0.009848845272250509	0.001019440648368305	0.02651660721151847	0.001067760374536435	0.02330801585111893	0.1055519480516704	0.1153321993923663	0.04394385427093615	0.04451235843110479	0.002554821845950003	0.02352130313001928	0.02038012614021609	0.02620958412849817	0.05674186026893967	0.05273807747367233	0.04711222046268421	0.09948843388244299	0.02789328859552079	0.03230180047572082	0.1375550529331478	0.1200379264173177	0.001080747417621885	0.05540628598621368	0.09723676393358367	0.0839840280510948	0.0181392857981474	0.03004506500978171	0.001826566546905773	0.0130938162364871	0.001526229417383591	0.01988002020179805	0.001182810716575935	0.1243387427887886	0.05102322114739157	0.07242153579766446	0.03768736523738642	0.01070679262045288	0.07064218009804546	0.0709070757531981	0.001007943965171302	0.01537394629303619	0.002547678463726832	0.01847939264163574	0.10581822681127	0.09359958837086883	0.001115707581354516	0.07347215489375203	0.002353071261307559	0.05277388501290078	0.001028336435189217	0.01823223354645341	0.001010137506200463	0.02394858154366103	0.001019362712069832	0.02304142058625487	0.02121362752039888	-0.01198677588522837	-0.01087093186093075	0.02133780069660612	-0.004656953205408385	-0.02412337519985865	-0.004168011018215372	0.006354676302430659	0.001075911449254904	0.001088739004605426	0.001010970823098168	0.00101646912302255	0.001324104132603085	0.137166714846419	0.1172119402527678	0.009700870891125311	0.0011733035345413	0.001121848030438734	0.001160880770741288	0.001075238641358674	0.001044353770810998	0.001022585075243973	0.001003394269061311	0.00100692166794842	0.3597028704887685	0.001059933252197985	0.2138585523392982	0.03933435345864021	0.001056400498833854	0.001145427451365129	0.0203753334522235	0.00967789616144525	0.04676752364850956	0.001009589988335281	0.001829067242780698	0.02489429856860961	0.001025223139988149	0.001262145029783283	0.1512625499993462	0.003655946418627563	0.001027437964992008	0.00105560511128113	0.00101887142755469	0.5076294021016576	0.05694109473866286	0.001176055528665655	0.001008189585422202	0.02162214872097432	0.02275706623481613	0.02253506923775907	0.09437741175823924	0.1005296296257574	0.03548465301410617	0.0723007272316888	0.1431822506285227	0.1284209924052121	0.09138160462775971	0.002959052084726642	0.001265936579571508	0.02112690923160213	0.001350709685928371	0.001119726259106673	0.001055960049239507	0.001074542113632514	0.001015736681206948	0.001022280997024402	0.001084620674822159	0.08908192228007659	0.04294262757712771	0.001051034837182459	0.005347539780314503	0.0523010299608383	0.0467234815314952	0.02923511444173347	0.1320083329259302	0.001078631271061635	0.08942197158075046	0.01558216281425459	0.001128224858069794	0.001234882899146591	0.001193378242972381	0.04142256821632193	0.04543643359058779	0.06070188193624309	0.001007090277654184	0.002240234099971832	0.1112752778280527	0.00112181203854827	0.00110073435235207	0.001034056752807047	0.001012003376453633	0.001022947020529639	0.02029908774182325	-0.01080564727648256	-0.01014176519518845	0.02171534457201884	-0.004102903745704729	-0.02284511564730691	-0.004787724744713366	0.0003853073099256623	-3.762680422504529	-3.937115663939222	-0.003300806947010225	0.07519260033258894	-0.02052724970391631	-0.0004354363884050098	0.0773134464638254	0.3222693862446243	-0.156110334752954	0.04219083576676339	-0.494135912328648	-0.001037696271279272	0.009415013337355992	0.01620632827717116	0.1290825959032105	0.04037005120208748	-0.02328059484703003	-0.06781399509394588	-0.8253366628387877	0.01148631470639167	1.793335190335722	-0.04918388856744606	0.01438997685938248	0.005453170007934643	0.3828737949346486	0.2147772817394654	0.1672032726230304	-0.02107273362850998	0.1062766970882714	0.433577099638436	0.1076029520552074	-0.06964995535260969	0.427763413278571	0.1187431053493356	-0.002025556241019063	-0.004630911948662146	0.0369287440695143	1.122527797650084	-1.258863204577085	0.05451982179575487	0.0961738916329113	-0.4711805513322858	-0.5427406587208292	-0.4979342919224869	-0.1778828601891856	-0.1532840312900247	-0.1599915672216857	-0.01170237742834631	-0.2797626488073311	0.2115022095328081	0.1327981220081289	0.05658432001179303	-0.009473647984992516	-0.3494420960212251	0.001157153685538833	0.01557911204149475	-0.1369989879203681	0.02310521218786735	0.02043601526411672	0.1600775475498916	0.198301699242549	-0.5761640174221178	-0.0530955879091403	-0.1093509288226007	-0.8120573575397876	-0.2262645999128059	0.06050942772000906	0.08597102012528357	-0.05045072288542698	0.3991066315178368	0.09596741027743647	-0.1610639167947552	-0.00980741315577092	-0.0276844409916726	-0.8643881523400474	-0.4930259395892054	0.3821249769974178	-0.3702314050698309	0.1112009006252545	-0.0698721784935005	0.1994625479611429	0.1203050025803671	-0.08678273189587379	-0.09605231179339085	-0.1121374296438945	-0.1021516559068847	5.136875039843939e-14	3.817886559716237e-14
0.27	-0.0253544711592221	-0.03600069780084863	0.05629687093747685	0.5705047447072549	0.9388716674511476	0.00964370995657059	0.3846060337107088	-0.03509191053808741	0.006319793862711841	0.0600028936404538	0.08048277306162492	-0.1229821592629415	0.008876559858294589	0.04991270861381481	-0.09727991158601076	1.007129402765142	0.1089232213167755	-1.007129402765148	-0.1089232213167735	-0.1642258359071891	-0.0911936849829726	0.01149073981635938	-0.2104737258491012	-0.07889578090405397	-0.03899606833271207	0.08875217230032384	0.1359082507650815	0.6666588416165857	0.6386849589033573	0.09670301063703923	-0.003752327022273693	0.1248617153297436	0.04836812726301603	-0.3050560751255812	0.2949391792366299	-0.5763434925091246	1.236620124277354	-0.002512954531017151	0.007693194122175067	2.452259293547358	0.7291027717511892	-0.6039625128265893	-1.746754473777168	-0.117051720073925	1.037964654748847	-0.1418003622379387	-0.1672990309427856	0.5368051829870214	-3.427929771880525	-1.152158245565967	3.42792977188054	1.152158245565958	1.648364021549135	-0.4569164688057096	-0.1254575575731746	-1.493086253131925	0.4049871967419733	0.2495028813818294	1.799642444237554	0.5202297624234885	1.547778641566566	-0.2677894190092664	0.2243965731058076	-0.7478912464378995	-1.408060267280113	0.04676403401450709	0.001072566216279679	0.0149849367141692	0.001085486744016975	0.02098965827167358	0.001011250398816982	0.004112943673017184	0.001017460664624343	0.005214961600404238	0.00130760444514195	0.04161428936803457	0.1322218768407071	0.1250908781151608	0.1188275229393745	0.1040863852127554	0.00887408028453315	0.01415819419300205	0.004843839525643447	0.02902838002570413	0.001127290546552439	0.03595681301864132	0.00120379934477106	0.01524068604723398	0.001090342795674859	0.0223112530030089	0.001043193662337315	0.03316752931002827	0.001021916475359127	0.01007722131179342	0.001010787801663162	0.005671798780339251	0.001514318108083532	0.02110160902359071	0.3807619495097474	0.3576726716157548	0.001060124728764155	0.01997974205404784	0.1936678012670852	0.2113215356235522	0.03861194394368038	0.04550493464980359	0.00105915975796344	0.005387163869797039	0.001145066392207196	0.01001345013524805	0.01866113207309578	0.06391108991861623	0.01105374195994618	0.01335873280799282	0.04442276286656301	0.04845159049678213	0.00101051402206633	0.02685851866938988	0.001722733582075302	0.03289366813900414	0.02210992362231779	0.03857413063549903	0.001027414165750589	0.002811395224981285	0.001731632272392402	0.01971229115041432	0.1455408840718434	0.1443379565607311	0.004521572147924479	0.04139138579794817	0.001030880482684574	0.002228964141152312	0.001061390039372878	0.006908577227928987	0.001018485864127723	0.01865454074451822	0.4877912024581886	0.4952243900113152	0.06859528661350631	0.08769342259800797	0.002723543361022008	0.09303490189709056	0.001008509901492987	0.02882407864213385	0.02617861044403113	0.01999796068971105	0.02772158804380363	0.02416846472171551	0.0272350421330845	0.02328345456008602	0.09669290875375476	0.08123156830412723	0.1034978833566123	0.0820333359714797	0.03616378824786684	0.03247003913109386	0.07513923334788537	0.07392396580745177	0.1538752200302587	0.1672535076465015	0.1253366818857808	0.1137402173547835	0.08767664464479141	0.07091941721178933	0.003997158312868974	0.01049627926807764	0.001307812013382021	0.02700632498526537	0.02443057001341523	0.05710723236987952	0.001354924859958981	0.01382496766584078	0.001123249622793118	0.02063673352190697	0.002589214011872205	0.008846099182444672	0.001400173480211494	0.0032004642284368	0.001015242765065121	0.01009741361743204	0.001021946422406245	0.02798919425130483	0.001084665085800088	0.02441366753698497	0.09665018426442287	0.1092661283356011	0.04398604834630779	0.0444177754359923	0.001819229718025188	0.02240219124041118	0.01272418808886055	0.01959947595629614	0.05383667752634195	0.05039330338378579	0.04770072574067254	0.1003042265949262	0.03028964644085725	0.03378026562416837	0.134236547086879	0.119879487287577	0.001079870620466144	0.05940576307906215	0.09414372877879083	0.08557795651556814	0.01695663156992017	0.02885240470650537	0.001480204260645644	0.01293951211315653	0.001379934314419538	0.01969484627485625	0.00119041711064488	0.1156406742937669	0.04559704120450641	0.06771516332507906	0.04199750718880928	0.01501353234465514	0.06476761624421162	0.06698518639209791	0.001007787579280369	0.01618293761453678	0.004482098026028829	0.01903037861042267	0.106016724578693	0.09604359033641617	0.001119229924085213	0.07455467147161216	0.001737414089801628	0.05214235188277179	0.001032734727932284	0.01720380080166917	0.001011552958099589	0.02273644666844951	0.001022083367856679	0.02193267100820782	0.02067747923164257	-0.01055901759226105	-0.01009668523157167	0.02180874893782565	-0.004226350068790841	-0.02269141003106463	-0.004785821905228097	0.003417652433915039	0.001083941166965084	0.001120283884738577	0.001010778001615112	0.001015801818181611	0.001407280090688188	0.1390762705067922	0.1165167062717546	0.008063029900074039	0.001127742941363721	0.001114443041892806	0.00115406925845677	0.001073410359921274	0.001053374139289159	0.00102726370150383	0.001003408309821532	0.001006291639082189	0.3502538946636219	0.001059730053239511	0.2282477370843806	0.03637415381501243	0.001054980979963231	0.00114642646097588	0.03505354113739156	0.02426511231377964	0.04586039941552111	0.001009023379543284	0.00187573684522723	0.02768656418462893	0.001022922337367264	0.001221192982790526	0.1575420654711188	0.009438501210170258	0.001025495248387838	0.001051600096127779	0.001020304421934202	0.5215056211032167	0.04815899630526077	0.001196672770281707	0.001008112299996124	0.01507762820560298	0.01560898021697723	0.01560110558867763	0.09133623815578716	0.09838013248398741	0.03136885253813826	0.06310989527320034	0.1330381469551671	0.1220241116651724	0.08273781155955356	0.008783804383971023	0.001356156639240124	0.02155445689091354	0.001353715610339849	0.001126138353888935	0.001058902759838063	0.001071214526565966	0.001015918766662966	0.001026477695555438	0.001117188689102708	0.07994300439642793	0.04497355912869058	0.001049426789982074	0.003390670281027005	0.04845346344267878	0.04986408770301618	0.03628049598016517	0.1267852063310463	0.001079234262007795	0.09025745078613565	0.01571021036246415	0.001110908211367723	0.001221121903394825	0.00120253503028593	0.03691424193202154	0.0485293884864121	0.05421568043759269	0.001008077104292391	0.01013271702006514	0.1019594585803169	0.001123815140927165	0.001088500687447442	0.001040066947937478	0.001013891276069197	0.001026579847589934	0.02044404413474183	-0.008933955551915666	-0.009286374631319047	0.02235442067169045	-0.003894503990641972	-0.02113648036927683	-0.005402110520652876	0.002906504664589144	-3.470392964448042	-3.459102031059886	0.06427828548127754	0.08276392513366301	0.013283415023419	-0.01401515248996927	0.05723611891190558	0.2730583902344234	-0.1557030979161096	-0.04375860326019886	-0.265545064041431	0.00217689746128249	0.01271185877191886	0.01938625280848603	0.1265619255745974	0.03940165868949415	-0.008073259326998773	-0.1066355634014774	-0.7533136547147422	0.02104332439112703	1.671296975413632	-0.1577646018139598	0.03047362496464485	0.01824743282066449	0.5389704030361844	0.488118774138402	0.04505932625307042	-0.004999670135305067	0.08284728360329753	0.3606048930492615	-0.03029754242477283	-0.03647488903088488	0.4713544215265664	0.3417581507077041	-0.009468480035191988	-0.008973716454213621	0.03737365440758825	1.178777210002214	-1.209735082235386	0.1016290461686225	0.08760138875054324	-0.4541852499285503	-0.5335663510915171	-0.4907696251521439	-0.1530996038515683	-0.09654383418048841	-0.2128452030475469	-0.2313651472937276	-0.3589634097071756	0.2546390924488979	0.1185257596352357	0.2824765429070328	-0.001515635346070455	-0.2311387308450394	-0.002250798187604635	0.005224069946260059	-0.06868814155762566	0.01508458996751171	0.02636027561768314	0.1394162698551302	0.06599259136706158	-0.6399269715795501	0.03344776061638839	-0.1042541335624226	-0.5282605811111615	-0.2448055242084302	0.0979705431381072	0.2095097998858114	0.003808898428728873	0.3995648090768726	0.223919147655524	-0.08311762695045236	-0.01513265580071279	-0.01251040625213296	-0.8699043331341314	-0.4524147031265187	0.4786076252438161	-0.4179780249695642	0.0604934123556732	0.1730207737503662	0.2629196546091896	0.09832655250778018	-0.04538333511285448	-0.1086662131556526	-0.1291770294115428	-0.1182764476358074	4.088751283517955e-14	-1.044207835153094e-14
0.28	-0.02818168396298153	-0.03325751998791943	0.05034299279434797	0.5828680585696973	0.9387191756324293	0.009670648503764622	0.4077438493205349	-0.02802610543337252	0.0002596727749476157	0.04262061447336125	0.07934820003775116	-0.112342302481791	0.007161290813988877	0.04866632514698092	-0.09165726513877719	0.9702729966632424	0.09803036827760901	-0.9702729966632451	-0.09803036827761055	-0.1476621334242599	-0.09594220444100156	0.01016168147229159	-0.2249920190096202	-0.0746588652648341	-0.03639590094109591	0.1048227481947963	0.1413008759812479	0.6822730890255501	0.6356522203422896	0.09841414845106612	-0.0115343638704001	0.1113689453175611	0.04902635641339249	-0.2603510770165425	0.2527997196127906	-0.6146449788444508	1.236410931928374	-0.0280538820853109	-0.002160010575775643	2.173128064613834	0.682183175575122	-0.6059836577486889	-1.728170559907049	-0.1089685833038577	1.090797516473516	-0.200613476544509	-0.0814978004647112	0.5879294507273114	-3.935842385776343	-1.021847522962631	3.935842385776344	1.021847522962631	1.663535850415954	-0.4923013151474678	-0.1396945705281306	-1.411140248573717	0.4425056298765485	0.2675196157481488	1.399273629794563	0.5646741435145357	1.573006730285148	-0.3389941283637488	0.1036473717341828	-0.8096449771863292	-1.287999342063737	0.082474803495469	0.001080277207215398	0.01540655135977337	0.001111029970635531	0.02180964393221012	0.001010969529396276	0.004134020511472449	0.001016477132860847	0.005106813089852179	0.001378727271893805	0.04220553185538648	0.1353542282334441	0.1273697427428508	0.1177386593955456	0.1024700239412231	0.008038247175676926	0.01344188324826234	0.003052797239209641	0.02699253578547858	0.001119048205310155	0.03598040370883997	0.00117801798718499	0.01538605869499834	0.001081700585472964	0.02251943025554724	0.001050609042866921	0.03445289899034081	0.001025794921852364	0.01048833952216538	0.001007248025918411	0.005550684169306532	0.001270285514804602	0.02036817303737796	0.3693659866480329	0.3507044151057308	0.001059878296670392	0.02015367607148504	0.2092787002151847	0.2273678092506214	0.03683329694253514	0.04341237914517707	0.001056755588054601	0.005651364533882751	0.00114599915367256	0.01015150140862346	0.03014683562090373	0.07010798946639706	0.02119967125606226	0.01925058817062267	0.04483324661397868	0.04836863674010954	0.00100963946195673	0.02690568684916602	0.001809161771840087	0.03369660262104369	0.02543125508633675	0.04193000522515948	0.001024612640633566	0.002969504662497122	0.001475256073411406	0.01940141292561895	0.1515635070035108	0.1492523746042901	0.008462240729300111	0.04542269328894484	0.001027750283491746	0.002150294943476215	0.001055567287260633	0.006829348682979052	0.001019760596975804	0.01906519599437239	0.5002417227641726	0.5073724209603171	0.0575303382649113	0.07612379399910713	0.001997259738432276	0.09429555926869618	0.00100829731708525	0.0298111502420918	0.01928699423546938	0.01554896807513031	0.02021620167872723	0.01888719742248111	0.02000379628857642	0.01842077619758928	0.0937555477690602	0.07974741803593687	0.1008932377638914	0.08130186766628765	0.03291206204028587	0.03000783429476069	0.06773645316456918	0.07042832720673096	0.1435935045235895	0.163205744692054	0.1225809659399476	0.1161096269770863	0.0835449284065511	0.07151444294604505	0.007891609690846116	0.01397541941243006	0.001356272460564298	0.02702034459231668	0.02321333665605967	0.05543901183470566	0.00135518599210302	0.01381768756335587	0.001126432491029937	0.02069349392536593	0.001856179862873716	0.008541691519228825	0.001241333365663967	0.003335913658064553	0.001015618395929836	0.01031770322140219	0.001025298039638059	0.02940446079782741	0.001109403363758467	0.02549114674738102	0.08753049966954946	0.102476124407754	0.04494729807702246	0.045166689078001	0.001449378226084787	0.0216405667707461	0.007764660013181681	0.01527844642204941	0.0504870937454768	0.04779966086658822	0.04945966484482198	0.1013542733126	0.03486697245141573	0.03648775227984849	0.1301306220188873	0.1198150244157307	0.001079733979884524	0.06337310260851667	0.09271843933807961	0.08848442830495447	0.01640799651755289	0.02826972280920406	0.001298105034304356	0.01290957823515828	0.0012998571276795	0.01956661083060571	0.001198798689849343	0.1070470803966716	0.04054664667014887	0.06328991877113856	0.04571342352672429	0.02026663827338553	0.05856224603023921	0.06247088409736713	0.001008203083326506	0.01678173551375109	0.00935253908297899	0.02179883614666949	0.1022039823023841	0.09832961765229539	0.001121992412828656	0.07548125073425299	0.001422591012507981	0.05174902949133531	0.00103793929000285	0.01607826976351206	0.001013204745076752	0.02138729127518196	0.001025260306876657	0.02070232787489405	0.02059540073066967	-0.008835303678226821	-0.009268342645872361	0.02239178241801312	-0.003943882519876245	-0.02107499812278006	-0.005401349384858934	0.004119442714184069	0.001091970884675082	0.001151828764872365	0.00101058518013349	0.001015134513340688	0.001490456048770947	0.1409858261671653	0.1158214722907414	0.006425188909023705	0.00108218234817769	0.001107038053347057	0.001147257746172655	0.001071582078484797	0.00106239450776661	0.001031942327764527	0.001003422350582114	0.001005661610217177	0.3408049188384741	0.001059526854281169	0.2426369218294626	0.0334139541713897	0.00105356146109339	0.001147425470586716	0.04973174882255947	0.03885232846611597	0.04495327518253227	0.001008456770751324	0.001922406447672364	0.03047882980064788	0.001020621534741549	0.001180240935795972	0.1638215809428911	0.01522105600171345	0.001023552531783258	0.001047595080974352	0.00102173741631301	0.5353818401047757	0.03937689787185809	0.001217290011898705	0.001008035014569559	0.008533107690232491	0.008460894199138588	0.008667141939597259	0.08829506455333591	0.09623063534221744	0.02725305206217419	0.05391906331471125	0.1228940432818127	0.1156272309251329	0.07409401849134763	0.01460855668321536	0.001446376698905438	0.02198200455022532	0.001356721534751494	0.001132550448671569	0.001061845470437438	0.0010678869395002	0.001016100852114604	0.001030674394087641	0.001149756703389838	0.0708040865127797	0.04700449068025535	0.001047818742779033	0.001433800781737022	0.04460589692451916	0.05300469387453886	0.04332587751859574	0.1215620797361634	0.001079837252951746	0.09109292999152158	0.01583825791067467	0.001093591564666445	0.00120736090764624	0.001211691817599442	0.0324059156477208	0.05162234338223645	0.0477294789389433	0.001009063930931162	0.0180251999401607	0.09264363933258143	0.001125818243306067	0.001076267022542233	0.001046077143067378	0.001015779175683379	0.00103021267464944	0.02058900052766062	-0.007062263827348383	-0.008430984067449555	0.02299349677136176	-0.003686104235578892	-0.01942784509124681	-0.006016496296592585	0.005427702019251262	-3.175600119666495	-3.057535389103635	-0.002317903259237286	0.07941279834899143	-0.02030047276431893	-0.003618485827386383	0.0657830959899522	0.1744879635181771	-0.1700238154527024	-0.09346269445131997	-0.1625576976699097	0.001971190454231037	0.01643346409841585	0.0221858017731484	0.1318061615279332	0.04369972681781012	-0.02080641073362433	-0.01897053428427832	-0.6321470474186158	0.01037210808575899	1.535697547897872	-0.2596267359341367	0.01752835482014642	0.005027047088175261	0.7014780055961313	0.6760107047586041	-0.05856316908373248	0.01510528864051708	0.08140396133957095	0.3151574925812116	0.1079429233956527	-0.03018094283786247	0.5108459386690805	0.4444493777842708	-0.004136150636064176	-0.00558308685782902	0.04614516172848327	1.253989451289313	-1.092907373073849	0.1508552596875803	0.1159697403105855	-0.4352979378814409	-0.5223461218140704	-0.4813982651438503	-0.1468132702465812	-0.05173906481608793	-0.2823751492847658	-0.4711095039896713	-0.4530741833043894	0.2035362033402289	-0.02027541479298954	0.3943480299971787	0.003894992626612958	-0.1004393782950983	0.002085483242387818	0.008379807325656012	0.009443389733289414	0.01299356159642488	0.01478026701017603	0.1486134489228053	0.1926672041711137	-0.7209505916441825	0.1156037395136521	-0.03785344470697159	-0.3542416299504574	-0.2760382853790263	0.1073602287784249	0.331775321568446	-0.03165547130641448	0.3926791188656877	0.3584760752576826	-0.0390682355742532	0.01506663596117331	-0.01629674535669409	-0.8434932327589764	-0.4368003558628508	0.5713982179082386	-0.4887139918018901	0.06916221616670433	0.3736221350037577	0.1678676180314568	0.08911753953887054	-0.039140584120598	-0.1154719704664467	-0.1395415332537482	-0.1264703669582048	9.03334002341017e-14	-5.797219189268885e-14
0.29	-0.03059720898291923	-0.03096684736377341	0.04401057635976649	0.5952388355824602	0.938306178895064	0.009604360386875045	0.4280983112619941	-0.02148768859378169	-0.005761487247411579	0.02552213273526125	0.07832631319544878	-0.1011399981042453	0.004913885717558094	0.04828837938944192	-0.08553461964683688	0.9286072647258182	0.08860626298140403	-0.9286072647258189	-0.08860626298141215	-0.1309688106019272	-0.1010259374285259	0.008715200681697212	-0.2388426756915466	-0.07008163082735122	-0.03368614811430139	0.1166766144327306	0.1473269117773104	0.6980773769372751	0.6322833216579862	0.09850375681066498	-0.01996824068071328	0.09909127960829918	0.05006536046584673	-0.2242180465767198	0.2046841959442297	-0.6510992214502672	1.238053373625527	-0.05464454176137221	-0.01087109783453175	1.898992492863806	0.6237359873210588	-0.5958421217038604	-1.689268610891982	-0.09471698754773418	1.148350788641712	-0.2466019831832963	0.005415346475430588	0.636033306862243	-4.392335130214632	-0.8603640466411	4.392335130214616	0.8603640466410941	1.675119586881932	-0.5232948188785587	-0.1488081412332346	-1.358888590926494	0.4717404011516417	0.2748166124835474	0.9887523120895449	0.6445158585697527	1.583834278354604	-0.3348389242235013	-0.07438255640968842	-0.8736777121847645	-1.161307589153241	0.1240727163918044	0.001086336276467184	0.01580800892086453	0.001135201536329034	0.02262347504055152	0.001010683171812834	0.004149370908419138	0.001015673173100831	0.004999237772206872	0.00182948633353359	0.04303916377355903	0.1377259190440681	0.1285492316600246	0.1168046397733551	0.1006392839187267	0.006582100203058902	0.01218523286822131	0.002085904165718839	0.02569578387387441	0.001111519515789525	0.0360172409620299	0.001159613512167895	0.01556086144692877	0.001075417163629034	0.02275846204712002	0.001062632686016197	0.03577340325754489	0.00103109171895944	0.01092707307333073	0.001005356486891388	0.005442749480964165	0.001140619997492627	0.01981611199471921	0.360251026001696	0.3459758556425056	0.001059369359798038	0.02031426691052586	0.2249022140670758	0.2428628568767257	0.03219572165786121	0.03889892322537111	0.001054868869487693	0.005923819095130999	0.001146072818414751	0.01027997437896121	0.04274599553720951	0.0772631366429751	0.03149822021415848	0.02576591320592753	0.04454515712019277	0.047519788103088	0.001008953798414202	0.02716828741562865	0.00292741406370874	0.03536326216363996	0.02813909414392269	0.0446354171218436	0.00102217249520223	0.003161118401803394	0.001325872092190409	0.01918303168426905	0.1577307816454137	0.1545517196920737	0.01311101062344489	0.05005005509673337	0.001025350293506207	0.002073239915484331	0.001050878574544376	0.006747774251689443	0.001021295965750062	0.01955149357561966	0.5136253366382985	0.5203759173995561	0.04711216816767419	0.0653673744132483	0.001612774407045862	0.09589915649922554	0.001008154030130724	0.03091946131186716	0.01322788297728814	0.01164487001492177	0.01367420949971773	0.01421464280735807	0.0136426500995172	0.01410310691126194	0.09058139427176273	0.07822636335452932	0.09825951345741435	0.08079770645561773	0.02913128370462744	0.02713024226836647	0.05960752153517553	0.06516406090041853	0.1337304168131696	0.15872463495862	0.1192022702278736	0.1178516669316889	0.07902047289280366	0.07104959956801203	0.01286501691738948	0.01847254593617407	0.002954746883331819	0.02851309438128478	0.02266466125243806	0.05463456195963618	0.001366149993955356	0.01384471733509159	0.001134314617062943	0.02074770629953459	0.001471994940943258	0.0086704051390662	0.00116112314125665	0.003448797560889364	0.001015871854484989	0.01050922291931674	0.001030117759534755	0.03074247141833661	0.005239559656214109	0.03109106286687192	0.07855735684038843	0.09527735258806549	0.04644381329986826	0.04646913541644652	0.001255361528690057	0.02110143676895623	0.004687971196483018	0.01252881506010636	0.04693183456711009	0.04508115440018225	0.05083970871553269	0.1017570448016379	0.03833258854977661	0.03910881750312491	0.1275550322664834	0.1202531023098345	0.00108068297755549	0.06720100688038193	0.09326442502463658	0.0934651920136074	0.01647654060648245	0.02827340162763028	0.001195920794460765	0.01292639417251551	0.001254759960705559	0.019467883220479	0.001207179682267557	0.09870993551374861	0.03606669012386304	0.05932025781709191	0.04861385014711136	0.02619853305156341	0.05248365556942373	0.05775319241688407	0.00100918661261327	0.01721443628870349	0.01660474902966957	0.02631644139714486	0.0974112879840516	0.09985593774728146	0.001127413217748678	0.0763259066555627	0.001252295575230139	0.0514566343103073	0.001043802448960865	0.01489685181322709	0.001015019115845403	0.01994772800303459	0.00102875737446072	0.01939384621802659	0.02118317234294967	-0.006896732430782647	-0.008349872951429272	0.02285660793709757	-0.00245804835561299	-0.01933360310793832	-0.005874405116311836	0.004840553580487602	0.001093212872335185	0.001167591845963774	0.001010215921997235	0.001014584302257224	0.00298442867276874	0.1415977437971423	0.1151239903904195	0.003851102379592473	0.001066178845222842	0.001100841223075102	0.001134687451733689	0.001066587014637726	0.001085938477688204	0.001040549085747901	0.001003358903611673	0.001005497651053966	0.3415034515930254	0.001058258137154234	0.2605800605885702	0.02113100880844553	0.001052349619481842	0.001145069909004335	0.06416963256734942	0.04686954915259559	0.04355186789312967	0.001008057015261771	0.005937982500065424	0.03184725381418538	0.001018796436383512	0.001161661057097953	0.1705360628695161	0.0205823324493242	0.001022260146542825	0.001044647164575324	0.001023872367017801	0.5528503340258393	0.02991071868215637	0.001206438236803892	0.001007979442630482	0.004895510819598479	0.00476710911040831	0.004908595047036878	0.0844521837402086	0.09316389770490197	0.02265301986151273	0.04527474051383969	0.1150723629564196	0.1130608547278487	0.07203667926917345	0.02128193552507627	0.007316527726324453	0.02210465086923287	0.001395220668148942	0.001150957615984038	0.001079019211398649	0.001085792953327808	0.001016165064217856	0.001038907192134099	0.01670759231168475	0.06285760429617715	0.04931637974281931	0.001057711480972736	0.001410277853566468	0.04088493275823673	0.05211400284804509	0.04159221313745467	0.1255926293318123	0.00108322227405118	0.09654218341099144	0.01715836560395063	0.001086002661313315	0.001208135308519994	0.001219475399422232	0.02938613605589806	0.05255756423565483	0.04252718440695708	0.001011179983078093	0.02997335541779161	0.08905958426095356	0.001139181899017243	0.001073639288573186	0.001053143619085772	0.001017861908792235	0.001034245149210672	0.0222462814074605	-0.004825736066085249	-0.007366514364169672	0.0232119223887708	1.0230512622585e-05	-0.01751681450644971	-0.00623378790353991	0.005091945695780905	-2.917952783095356	-2.758505442369279	0.0610550139763977	0.08196795871274806	0.01243571182755615	-0.01459045012181619	0.100759940992725	0.06360007971025677	-0.1955747594840819	-0.1538530840975764	-0.103602515898782	0.004896555090249298	0.01832889902474544	0.02534022739035282	0.133148991397479	0.04456282524759549	-0.00545146114029117	-0.07049901384858356	-0.3138185702207337	0.01860158407862477	1.565814096928004	-0.6313436488998513	0.03225952727684168	0.01655630603965901	0.7357500741098008	0.6237895732366339	-0.1095699375081453	0.03720809691162338	0.2398590500175634	0.2309969768697666	-0.02542822596263823	-0.01631177698937831	0.547434450936725	0.477150721302851	-0.009604474164932403	-0.00952210291391385	0.05195207159612258	1.350437734366249	-1.060569177312739	0.1712512764775463	0.1109749876579155	-0.3490174770252573	-0.416004389586948	-0.3864158607339351	-0.1580974896315712	-0.0500739468726755	-0.2981730881335168	-0.5815299627180633	-0.4422931153597784	0.141412021074105	-0.06845111484917134	0.4966245914280601	0.2745527078710894	-0.06144839030388015	0.003392312228869289	0.003739928684752221	0.02156013371442573	0.01143921517496163	0.02063900204084213	0.1236722283856875	0.8908413456568693	-0.7204425110764514	0.1468544892888343	-0.05850462226334985	-0.2039318401294734	-0.2705994607064053	-0.01338626275225229	0.1878904082679861	0.1208809065760379	0.3716911998375848	0.6260514296458678	0.03498773032559508	-0.004718044467014374	-0.006138317455176782	-0.8203847740351339	-0.3617854056679567	0.6098702226501476	-0.4594942787601788	0.02664979954405569	0.527780748741742	0.1245878395992179	0.08020505058926143	-0.02294273113704172	-0.1201302498555966	-0.1475067235657483	-0.1341619830030669	1.366668170040069e-13	-6.923511806605073e-14
0.3	-0.03269532728661379	-0.02917684825405523	0.03733579009785235	0.607635304102355	0.9376243032715199	0.009457756845957265	0.4457482625613345	-0.01558666978747802	-0.01160904515896316	0.008880385792127982	0.07746769623943832	-0.08940153811683881	0.002274562341746963	0.04876476602672289	-0.07894792581752497	0.8825256714888273	0.08087527713751412	-0.882525671488828	-0.08087527713751891	-0.1141599242299847	-0.1063850915490922	0.007201387574755034	-0.2521677408903721	-0.06524807437100814	-0.03089185543393569	0.1249428483225104	0.1542708500100669	0.7138694431185246	0.6289543755433492	0.09715336019091225	-0.02893886466012155	0.08826731774721852	0.05148274492916141	-0.1968697337743448	0.1526650167255882	-0.6831189443098061	1.241549233354772	-0.08182965925024262	-0.01822309538141235	1.632225936182438	0.554703568900783	-0.5712632356006171	-1.636823600917784	-0.07631460604844327	1.198028638440121	-0.2789971323967982	0.08936867848655934	0.6807391182076354	-4.819014645689692	-0.6832236324997967	4.819014645689692	0.6832236324997963	1.686648560337943	-0.5473855417555268	-0.1531610337976199	-1.30602195195316	0.4937700336488302	0.2844275864624504	0.6817471601643235	0.7482546308548353	1.570562384189967	-0.3310036144301823	-0.1843536241381119	-0.9169944110039709	-0.9972585724273443	0.1581508856674313	0.001089985917402978	0.01619656360856053	0.001155166790101117	0.02342129381381845	0.001010355343352911	0.004164037941234435	0.001014996147613493	0.004881126638994562	0.002800256371178346	0.04421706374212433	0.1393827264955408	0.1286855495329409	0.115967428773179	0.09856951734279254	0.004567200470216847	0.01044510751413958	0.001592219981229564	0.02478428884261585	0.001104656847959822	0.03606834070875382	0.001144126116012181	0.01574867293025129	0.001069778083989034	0.02302062822033393	0.001080418326660147	0.03713296480788537	0.001038044174130718	0.01138991286363438	0.001004379446476462	0.005348236261732562	0.001075694044197093	0.01937704596805663	0.3543029603349958	0.3444229692015154	0.001058480381209346	0.02046281823994381	0.2411278843895331	0.2587341335812559	0.02387438347418547	0.03101992214942964	0.001053319719922614	0.006202494476526068	0.00114493159193689	0.01040040271045348	0.05591912091683843	0.08494696383640186	0.04054406883173347	0.03166108505403561	0.04374195329319899	0.0462099704061821	0.001008411158802452	0.02764571423263951	0.005482725293039424	0.03825240567814371	0.0301985041533401	0.04665138656508006	0.001020040007026893	0.003344779136330816	0.001241846548270551	0.01901884795028277	0.1640664917064184	0.1601692910639924	0.01806575501226431	0.05488826246570251	0.001023504352249311	0.001991613076105204	0.001047060581001303	0.006663100554312628	0.00102313126124977	0.0201209917678265	0.5281772748871795	0.5344557336037685	0.03695193127969199	0.05486855778856373	0.001414744770978403	0.09774832659954714	0.001008054622381547	0.03213630027545858	0.008290776885699095	0.008498702477271962	0.008452134720171908	0.01049031786320185	0.008484983732068683	0.010606853610579	0.08710400310494824	0.0765714717712544	0.09543128223541437	0.08028077333771466	0.02493397240469729	0.02394377588918496	0.05113567359827775	0.05880200384347481	0.1245732656492473	0.1543769753452179	0.1161442153454307	0.1188686720684547	0.07554721602529922	0.07023026356834886	0.01861799619395739	0.02373885757452072	0.006667512887463709	0.03210935360355971	0.02243795830215662	0.05419008815691653	0.001390878141329093	0.01388697063043298	0.00114746037299417	0.0207938377226126	0.001288174643598572	0.009078110183092418	0.001129970566837464	0.003601817885668978	0.001016030644126909	0.01067278985147357	0.001036644732707869	0.03197157642990923	0.01494259128755516	0.04257848017920642	0.06991302476013667	0.0880344994105125	0.04831140238366811	0.04814315808599159	0.001163241557080519	0.02069983299451345	0.003112992864145174	0.01103486566567076	0.04327856529465184	0.04232894259633802	0.05117869723305111	0.1013549414220818	0.03935228172626685	0.04015461414883403	0.1276666308232318	0.1222648396762121	0.001082850414206904	0.07078271589219028	0.09590347518186756	0.1007729521613093	0.01715256529160138	0.02887315203724553	0.001141023791181219	0.01295492542672342	0.001232595720788505	0.01939005365668486	0.001215261804500305	0.09071040431174725	0.03223951983622222	0.05596113924334166	0.05060025972684777	0.03236183242485863	0.04674565121801742	0.05318759983278212	0.001010736680128759	0.01750016871904895	0.02601634863804465	0.03231208779451372	0.09310160188038455	0.1005652032169434	0.001136806391553954	0.077093179863389	0.001165789782571829	0.05121808928786956	0.001050267451134922	0.01368929216111693	0.0010169677258045	0.018454444756088	0.001032522242465237	0.01804036784310257	0.02248395013357594	-0.004759523507458764	-0.007334069917761469	0.02315716685506521	0.0005014528646086645	-0.01747911771312645	-0.006176951431427475	0.004857086320275739	0.001094454859993863	0.001183354927053515	0.001009846663862103	0.001014034091173936	0.004478401296764997	0.1422096614271191	0.1144265084900974	0.001277015850158932	0.00105017534225874	0.001094644392803265	0.001122117157295239	0.001061591950791682	0.001109482447608914	0.001049155843730718	0.001003295456642863	0.001005333691892352	0.3422019843475786	0.001056989420027239	0.2785231993476779	0.008848063445505835	0.001051137777871164	0.001142714347421805	0.07860751631213954	0.05488676983907508	0.04215046060372636	0.001007657259771685	0.009953558552458133	0.03321567782772113	0.001016971338019146	0.00114308117839814	0.177250544796141	0.02594360889693526	0.001020967761302314	0.001041699248176166	0.001026007317722286	0.5703188279469027	0.02044453949245448	0.001195586461710275	0.001007923870690769	0.001257913948965416	0.001073324021677831	0.001150048154477319	0.08060930292708299	0.09009716006758693	0.01805298766085696	0.03663041771296743	0.1072506826310265	0.1104944785305647	0.06997934004699957	0.02795531436693708	0.01318667875373852	0.02222729718824039	0.001433719801546127	0.001169364783295983	0.00109619295235985	0.001103698967155367	0.001016229276318645	0.001047139990183069	0.03226542791998863	0.05491112207957485	0.05162826880538398	0.001067604219167501	0.001386754925394039	0.03716396859195464	0.05122331182155065	0.03985854875631401	0.129623178927462	0.001086607295150392	0.1019914368304607	0.01847847329722753	0.001078413757963679	0.001208909709396659	0.001227258981244998	0.02636635646407413	0.05349278508907349	0.03732488987497198	0.001013296035226463	0.04192151089542311	0.08547552918932612	0.001152545554728063	0.001071011554605307	0.001060210095104094	0.001019944641900411	0.001038277623771645	0.02390356228726026	-0.002589208304821777	-0.006302044660889682	0.02343034800617999	0.003706565260823858	-0.01560578392165264	-0.006451079510487141	0.004756189372311193	-2.725324974295346	-2.569187087578829	-0.004898478011127992	0.07621033128076989	-0.02043714561755137	-0.005725648942707519	0.1346367060599911	-0.03414624533397135	-0.2178291261402078	-0.1901576893975783	-0.08550632160208708	0.004823689158837525	0.01903521037937973	0.0268126781021642	0.1396176181436243	0.04852097462954155	-0.0181221169774063	0.003628468883189876	0.002987557042377935	0.007964206136971762	1.610943363578353	-0.9327357671928828	0.01877251886537533	0.003418119301888749	0.807214008965812	0.5519800673186271	-0.1507569810623784	0.0580705387553999	0.3259007557201469	0.177269001916438	0.1063523226049904	-0.01934144180589284	0.5744911954973032	0.4866184900320467	-0.005050512915783779	-0.006202940086609537	0.06278528392364399	1.469253404285694	-1.041386780837193	0.1999698336606377	0.1376753190671564	-0.2837118333748819	-0.3327001876214993	-0.3171150680237275	-0.1735806506325683	-0.05429344626539398	-0.3441500198501821	-0.6906676541151201	-0.4263841593093097	0.05852923977200802	-0.09117393911912848	0.5481850529193421	0.4245968792600066	-0.02844416382700714	0.00513018796576725	0.006763617109632736	0.06524167456738945	0.02102084598391805	0.009189713847788388	0.126832327160084	1.370167442751345	-0.7297668632232548	0.1899190057283937	-0.01034819910474589	-0.1031052364452287	-0.282779352870851	-0.05361474492113959	0.01672160605284205	0.2830764231458804	0.3434400668870862	0.8238753630648822	0.08014608268669512	0.01740969937853219	-0.0121171369977913	-0.7759704965783373	-0.3146918798048298	0.6176791369345631	-0.458294172533509	0.03976854724632312	0.6692303643837482	0.004456692968488338	0.07364099684515342	-0.0283705523684148	-0.1207003108296076	-0.1502855282113771	-0.1354697105668732	1.788502729352225e-13	-3.214179441568569e-14
0.31	-0.03456951365663605	-0.02786537088242921	0.03034011496757553	0.6200763632671915	0.9366696310082532	0.009246723192385479	0.4607579339828891	-0.01037834018349397	-0.01717529240194311	-0.007175132579541971	0.07674314344326415	-0.07722314267373667	-0.0006156872923987287	0.04999243556395322	-0.07190539620923304	0.832183291301173	0.07498091516438288	-0.8321832913011715	-0.07498091516439814	-0.09722835615609872	-0.1119357319210667	0.005668511510402817	-0.2649055777588102	-0.06023580798264815	-0.02797801934709763	0.1308851442415072	0.162369208396985	0.7293851791656625	0.6255237603300765	0.09537990040998579	-0.03814550572952217	0.07915517553057763	0.05326988622768404	-0.1780022795037295	0.1095981566187679	-0.7134722796212334	1.247070182213661	-0.1089516701852648	-0.02382716071290465	1.369587921359603	0.4864691530937894	-0.5371783427462998	-1.576859167035584	-0.06829279551844668	1.231197983601926	-0.2981903252126653	0.1547541777337513	0.7251896084929209	-5.249592610406955	-0.4992968225644423	5.249592610406958	0.4992968225644368	1.699893660797618	-0.5613142890813716	-0.1524240442125564	-1.239820470052447	0.5074155284128973	0.2983395661582877	0.512038723989147	0.8732009649632593	1.529583083725863	-0.3583100700402974	-0.1511813208386399	-0.9174469830375329	-0.8303485113072275	0.1981863808593988	0.001089703345698662	0.01656577124681669	0.001158738496403978	0.02419131064850069	0.001009950610514209	0.004178807151157098	0.001014393446777697	0.004766594006492755	0.004658433338689288	0.04602089119633115	0.1409383974798119	0.1280404354770376	0.1153599117855987	0.09631237003175715	0.002940962105064589	0.009034753888437112	0.001325005723947506	0.02403314250083004	0.001098376872602357	0.03613246322282096	0.001131884109484975	0.01594016900211314	0.001065285046970686	0.02329885606977884	0.001107161601667382	0.0385475935009242	0.001101458332705996	0.01193450543248973	0.001003818682013746	0.005262884649765714	0.001041328655160516	0.01903588332375928	0.3527992939510826	0.3461970236698835	0.001057069789850703	0.02059849371315673	0.2566362831407698	0.2742883891963977	0.01577201071447374	0.02322912041603008	0.001052088134196781	0.006486163297955343	0.001142279196470486	0.0105146361363958	0.06927084523427095	0.09331311019325096	0.04902900575540397	0.03708123044056961	0.04235360075955486	0.04446011367024322	0.00100801880860902	0.02831112249221883	0.009268114370755741	0.04205200385528063	0.03141984920756485	0.04784205663826652	0.001018244584256696	0.003548027012523198	0.001188348490994146	0.01887888413631047	0.1708282024847874	0.166057789434716	0.023004827876205	0.05963927019438275	0.001021975246807015	0.001914673638474801	0.001043729008125395	0.006578317046759501	0.001025396975917132	0.02079133140694036	0.5441068383592175	0.5496635745992914	0.02756237350686969	0.04493822363625762	0.001311796111864173	0.09977815079496094	0.001008014945375846	0.0334599826084441	0.004864701824964323	0.006304105517896308	0.004871597084440313	0.007904725746977714	0.004920091983187037	0.008161364757919842	0.08288334245521983	0.07435225435184153	0.09198403983723293	0.07941948087203635	0.02014233813168191	0.02028231427796781	0.04276643781724669	0.05184428546808015	0.1159178761798586	0.1501030030675847	0.1144827281420278	0.1192671082299677	0.07384070502466347	0.06942178054726582	0.02539361318526098	0.0299598973393434	0.01309360718435603	0.03828379119316903	0.02197766750973565	0.05378248457632892	0.00141664956219862	0.01391113096275088	0.00115951891966852	0.02082839204754457	0.001194521284823258	0.009676164294642456	0.001113012841255569	0.003950165610324036	0.00101625136800543	0.01080606099021467	0.001047759761695762	0.03308236315368621	0.02928118936632744	0.05857536155207649	0.06153758665307426	0.08074095135951859	0.05009472461346379	0.04990768897177241	0.001121580264216835	0.02039084561046634	0.002265116292743699	0.01015562765116605	0.03938481567432527	0.03937964978111469	0.05043173573865095	0.1007978218707224	0.03906089053584056	0.04008147466458669	0.1292539529588057	0.1252963068451668	0.001086090845233725	0.07402880263789292	0.09900896263502586	0.1092940593391164	0.01829491018067267	0.02993568350608204	0.001109242177389031	0.01296643856450981	0.001218710910866384	0.01932075991631411	0.001222505236057537	0.08309915111218436	0.0289501758652027	0.05313324235929712	0.0514302652368254	0.03818517759813035	0.04137513411074194	0.0488152815664411	0.001011989131998312	0.01775775448517004	0.03581225050725091	0.03902558954908966	0.09056254740549288	0.1002053806834794	0.001147350163511771	0.07773443760357829	0.001119310911859202	0.05098923888668162	0.001057184223301245	0.01246659531804724	0.001019022436478186	0.01692527127832033	0.001036462907897493	0.01665869753975645	0.02444085664701494	-0.00245780519218536	-0.006354978369144032	0.02356800137898043	0.004269941068491133	-0.01552635958124233	-0.006484181726018541	0.004875521822043376	0.001085139998831848	0.001144775422874743	0.001009260974930764	0.001013539547856656	0.008419057896856524	0.1442711691759019	0.1145285922873104	0.001191062681105266	0.001043256974221414	0.001089465500639307	0.001116616934527609	0.001059775740026551	0.001156594357832341	0.00126757328004345	0.00100318404308941	0.001005747090758945	0.356382558697055	0.001054427234832973	0.2906909717952248	0.004967307129222691	0.001050525688324062	0.001136812566723757	0.09266596001094837	0.06295134627183888	0.03944275182309764	0.001007570921379721	0.01613845162692321	0.0324934661902828	0.001015872329811197	0.001123787449591066	0.1855871032785116	0.03068783170046107	0.00101988976960514	0.001039044810262257	0.001029233757014575	0.5915676642918974	0.01346780098064164	0.001212066597976623	0.00100801577425475	0.001191240818596644	0.001054312180299601	0.001108727984144562	0.07426638426828952	0.0847774635316525	0.01196961174054495	0.02918853979636516	0.09977630776606619	0.1134574886993271	0.07300550857540754	0.03726223133778191	0.02578879334849404	0.02081013529916711	0.001451791669770111	0.001174367880795958	0.001097626578839724	0.00108829997204347	0.001016694129467943	0.001069641274943534	0.05651447643674126	0.04731037485040398	0.0528170261428467	0.001087167174457017	0.001368747148283223	0.03267933015986919	0.04805195592210731	0.0377383401032926	0.133353170951739	0.001091881239183506	0.104458120123264	0.02047235385918943	0.001074239483234231	0.001200306330257915	0.001232410215733241	0.02413172240365005	0.05154786730459206	0.03286684582190238	0.001013289634082689	0.05151143646153006	0.08847944796532588	0.001163221381595127	0.001070834789169266	0.001067914932106635	0.001022189851957465	0.001042499103035944	0.02682759864825797	-5.096438680228394e-05	-0.005418233787129969	0.02408895860113596	0.008489129918507922	-0.01351006197702968	-0.006817893793035042	0.004989423283596493	-2.618381786782512	-2.412461551819007	0.05775517080837565	0.07687184715327287	0.01247456810764552	-0.01455004336707171	0.2218573447179836	-0.08811740635119571	-0.2311634173198907	-0.1001292888651177	-0.06788581179025012	0.007552970947598963	0.01910506839423338	0.02857135585435322	0.1442057063069585	0.06051710003233553	-0.00368441483553163	-0.05195360470204028	0.3708647526975177	0.01616878559392246	1.498442383502576	-0.6520072976209882	0.03287670735363676	0.01532275648409623	0.8688007730225815	0.534657378959245	-0.1980849317689402	0.07358804887437656	0.4279652286141835	0.06714129479641411	-0.02376521201648203	-0.01103939685328322	0.6026719234872133	0.4647615464802351	-0.009090070297468977	-0.009680811254674879	0.07176256171582725	1.579037328879435	-0.941379848403982	0.2067114132322893	0.1309455677525298	-0.1607144076213481	-0.1899691861551595	-0.1786477611956654	-0.2660026327296931	-0.1179890346458088	-0.390149137806537	-0.7020520740826675	-0.4316261082250522	0.04395358871568003	-0.05317931215856295	0.6858484300000011	0.7860482175767832	-0.05540699117648058	-0.0003581668722543693	0.0004542737460611465	0.06465950818147646	0.04382442017757545	0.01464071738473235	0.09947095571417799	1.808512454296738	-0.7303383957134231	0.1661081102628026	-0.03968769273683575	-0.07094116910538359	-0.3072373274414839	-0.05971175242387883	-0.02844420878271339	0.3407026582107404	0.3052297534179695	0.8746673942671751	0.1298623418215933	-0.007274589042518621	-0.00426629262512549	-0.7451625607614604	-0.2543098481438838	0.5388732538398717	-0.4205239184000754	0.01650773534234902	0.6708289925254124	-0.045733254752129	0.05300732016782391	-0.01947718127331632	-0.1237044610008876	-0.155378241077011	-0.1404477356057281	1.313049954111024e-13	-7.83075233314945e-15
0.32	-0.0362560676620734	-0.02698553114083262	0.02311722054798813	0.6325848593987723	0.9354483323328762	0.008984343123631033	0.4731376124529288	-0.005867150701763379	-0.02225645460912817	-0.02270837942077187	0.07610790348289197	-0.06490662777636412	-0.003671994777863176	0.05183162855675451	-0.064495677546835	0.7775311949093677	0.07081637947743079	-0.777531194909368	-0.0708163794774411	-0.080157478886856	-0.1175828124596589	0.004172709387686487	-0.2769296512577077	-0.05512511811479702	-0.02492506540567504	0.135290156809332	0.1717705476779746	0.7444010699627952	0.6217243613062824	0.09451287399826613	-0.04715006792395159	0.07155677471295822	0.05542465268280105	-0.1593432608617784	0.06633749072200723	-0.7285628021703339	1.255036626703643	-0.1351549416598903	-0.02849237841794036	1.106227345868843	0.4152755444309019	-0.4742462284544511	-1.5323692948324	-0.05845203888960118	1.225652529288086	-0.3122087026380901	0.2116733695896722	0.7541769290352368	-5.680957886519954	-0.3372583752643279	5.680957886519954	0.3372583752643274	1.714510399409322	-0.5666735750787263	-0.1457462454703738	-1.163269278044655	0.5134547295473939	0.3122511573793732	0.3742904899291198	1.00885080966874	1.470593334188868	-0.4047603765342423	-0.003066950297408227	-0.8765786360086227	-0.694510292622881	0.2316759169860436	0.001084903079746156	0.01693197032696106	0.001141229867526925	0.0249403069863627	0.001009455354612261	0.004195200913220348	0.001013844850199282	0.004642742455444433	0.00754071782217832	0.04856878183516575	0.1426936000220259	0.1270583845958402	0.1150463246415885	0.0939949873713362	0.002078191859546326	0.00827819667310173	0.001187810549385332	0.02336331530641379	0.001092647542652252	0.03621044327354441	0.001123013604206469	0.01612759558616713	0.001062130904631425	0.02358682461875333	0.001144090408457171	0.04003503065079341	0.001242377049433397	0.01260264608198879	0.00100348270569598	0.005179823775971665	0.001024358292400922	0.01873612173449848	0.3564487223501011	0.3522210925768514	0.001055083165358182	0.02072615189335275	0.2707556988243899	0.2886736737323334	0.009617118892683013	0.01744812183396685	0.001051166421199871	0.006758337862398805	0.001138001704166511	0.01062474165192205	0.08265602720246884	0.1023786895092271	0.05720350702844711	0.04240640001264025	0.04034852505440525	0.04227086045793518	0.001007779540042844	0.02908901392448027	0.01420085035078463	0.0466906372285646	0.03172008250171424	0.04811973810281061	0.001016797529388652	0.003708225604620727	0.001151950369387934	0.01875029849152211	0.1781433984579046	0.1722119984305176	0.02780690772233976	0.06420706321093841	0.001020671799900809	0.001834757756391767	0.001040736126942516	0.006490943332498917	0.001028143263366507	0.02156584135848654	0.5615432204457588	0.5661709308625322	0.01917410030630629	0.03610696484490763	0.001268539432062471	0.1018968830204598	0.001008041091288347	0.03483290003492158	0.003088331955137036	0.005174277342343485	0.003039430116586146	0.006579915129432164	0.003084733100485767	0.006900597212810007	0.07770837186816536	0.07133662312690876	0.08771303094595292	0.07792051288924129	0.01468072011906521	0.0161006564245059	0.03471031161748165	0.04473744129945073	0.1076525449757543	0.1456801369404714	0.1147378348702714	0.1202036557664753	0.07421488698424508	0.0695135443839487	0.03328613242051369	0.0372523367736081	0.02242934845492156	0.04734546953320988	0.02105635644510464	0.05303533955566088	0.001438571178796869	0.013878606385606	0.001168048789745042	0.020809063714944	0.001148403868647394	0.01057710755549693	0.00109683416534834	0.004381820713863173	0.001016594214980431	0.01090912826873764	0.001064569941270444	0.03404391430677552	0.0478727638230263	0.07833480171461361	0.05339919185487043	0.07339981852142674	0.05160098556012677	0.05152773906788521	0.001110536707591565	0.02014131084034769	0.001830232193551319	0.009652066230642742	0.03518787071972596	0.03618103370211489	0.04857223183283301	0.1001226546322578	0.03791511204499114	0.03964383585558243	0.1317086203559431	0.1294286057917202	0.001090348357283767	0.07687636038417529	0.1018302248232805	0.1181527264820508	0.01984633769228985	0.03142044148868265	0.001091266750309288	0.01296608330181206	0.001207466703489757	0.01925423416404624	0.001228702391546381	0.07582950474794808	0.02614407170453766	0.05080649525768298	0.05099096596467664	0.04297696462404704	0.03638134604652538	0.04469003271137589	0.001012611847310551	0.01792550601322453	0.04534719841089117	0.04567584776490177	0.09039653298245988	0.1002642970200544	0.001157959760526463	0.07812126164627288	0.001095986144525115	0.05078699259456934	0.00106449508882895	0.01121789487677948	0.001021172433597899	0.01535029845986473	0.001040544011182934	0.01523974542093865	0.02704251639215998	1.596858252483679e-06	-0.005439407270431674	0.02414401995025613	0.008714480241575021	-0.0134782922408656	-0.006831134679247769	0.005037156263489217	0.001075825137668127	0.001106195918694008	0.001008675285999543	0.001013045004539332	0.01235971449694651	0.1463326769246849	0.1146306760845235	0.001105109512050376	0.001036338606175443	0.001084286608475383	0.001111116711760658	0.001057959529262678	0.00120370626805511	0.001485990716353658	0.001003072629538081	0.001006160489628826	0.3705631330465278	0.001051865049638561	0.3028587442427713	0.001086550812942436	0.001049913598778019	0.001130910786025515	0.106724403709757	0.07101592270460262	0.03673504304246839	0.001007484582986985	0.02232334470138769	0.03177125455284196	0.00101477332159658	0.001104493720779943	0.1939236617608824	0.03543205450398727	0.001018811777907697	0.001036390372348033	0.001032460196310603	0.6128165006368921	0.006491062468827343	0.001228546734244466	0.001008107677818162	0.001124567688228634	0.00103530033892153	0.001067407813812217	0.06792346560949787	0.07945776699572071	0.005886235820238707	0.0217466618797623	0.09230193290110764	0.1164204988680892	0.07603167710381498	0.04656914830862753	0.03839090794324532	0.01939297341009389	0.001469863537994128	0.001179370978295982	0.001099060205319382	0.001072900976932151	0.00101715898261603	0.001092142559707594	0.08076352495349795	0.03970962762123374	0.05400578348031136	0.001106730129755851	0.00135073937117041	0.02819469172778341	0.04488060002267116	0.03561813145027186	0.1370831629760148	0.001097155183217221	0.1069248034160682	0.02246623442115196	0.001070065208508847	0.001191702951117527	0.0012375614502213	0.02189708834322534	0.04960294952011083	0.02840880176883424	0.001013283232937412	0.06110136202763712	0.09148336674132442	0.001173897208462354	0.001070658023735062	0.001075619769109308	0.001024435062014865	0.001046720582300406	0.02975163500925577	0.002487279531217462	-0.004534422913370113	0.02474756919609187	0.0132716945761921	-0.01141434003240664	-0.007184708075583018	0.005222657194881449	-2.613884213678342	-2.142937575699647	-0.005500189703147091	0.07200623186784444	-0.0201122352174978	-0.007589432654091864	0.2834493429802309	-0.1015336103933105	-0.2298761960172641	-0.05939840745599784	-0.06924249210380508	0.00759519648777498	0.01822131281914253	0.02876081800668013	0.154179309499225	0.07323059074398529	-0.01766396940873638	0.01190867985817644	0.8529904447758806	0.006360747509636009	1.377149147733059	-0.5307751369653143	0.01647366748172878	0.002592537201956647	0.9471006007912186	0.5329849044257801	-0.2386362763364357	0.08056717329940628	0.4937077949494953	-0.005328719782063455	0.09774246594789275	-0.01706580840993056	0.627633320513882	0.4499755476183139	-0.005645801808515039	-0.006720981438981456	0.08361934641173041	1.729156457830544	-0.8215717086424597	0.2177514396865526	0.1475223377609305	-0.07075807661841324	-0.08054388788857891	-0.08017080652489583	-0.3328634117536042	-0.1818285496952766	-0.4481892683243323	-0.7204928127612125	-0.4561629292168083	0.1661515147693791	0.08887543243347248	0.7624649868085815	1.002045029325747	-0.09635245184462307	-0.006206793924291553	-0.004012914394031408	0.125819504427866	0.03768232176370085	0.003148941792552141	0.09698521304489986	2.122679200685354	-0.7392838206496606	0.1610228477875481	0.001542323810571015	-0.02796991764127031	-0.3326440056304719	-0.07722428232964652	-0.05617825890019804	0.5032427786632239	0.2637342670386655	0.8913873560880775	0.1645913854601982	0.01503601932090279	-0.01156354029292616	-0.7076491295162641	-0.214461923317697	0.4113675074635106	-0.4088802902888352	0.021801699637166	0.656581656631946	0.08820446697579178	0.02275425734908684	-0.02304973052536942	-0.1259010304679572	-0.1594453963473905	-0.1429260736592686	-5.791722967407526e-14	-3.70226009455384e-15
0.33	-0.03772750617665642	-0.02660857295074966	0.01588619900282288	0.6451867571315528	0.9339717214894732	0.008675902241330417	0.4828747495207949	-0.002122932124986385	-0.02645998103675376	-0.03796534217090067	0.07566361417534233	-0.05291037346776458	-0.006869787238923788	0.05427503272015236	-0.05694457185031688	0.7186589164237288	0.06799868846269073	-0.7186589164237263	-0.06799868846271402	-0.06293844305779535	-0.1232530166991176	0.002773853963085666	-0.2881459972998942	-0.04998368364810805	-0.02174213298558923	0.1382213861786892	0.1820436129492433	0.7587802617218281	0.6174010803064872	0.09561205032674122	-0.0556634514861581	0.06505567124136112	0.05817100924681159	-0.1367715871048054	0.008178236361839175	-0.7141969586788151	1.265748997707606	-0.1600631715465331	-0.03316349030983812	0.8439285447352436	0.3337928274973337	-0.3580848673507195	-1.519710036593193	-0.02915286291294504	1.167203156605082	-0.3243229260214505	0.2768090646390224	0.7519299325136011	-6.089102382532304	-0.2321564470375318	6.089102382532316	0.2321564470375178	1.728351313062938	-0.5663795716611083	-0.1333326315587354	-1.080191513065653	0.5138576917225223	0.3237331738404208	0.2065210204730374	1.029848763225539	1.405808482668094	-0.4596781992846355	0.2134217675349074	-0.8200123564842066	-0.6063719525649336	0.3274311789146839	0.001077311623795966	0.01728521714881401	0.001116932426398891	0.02568812768762685	0.001008906430201167	0.004201481966784573	0.001013321594318453	0.00451990192289457	0.01034733754248156	0.05100461595165327	0.1441140956261789	0.1263755401507494	0.1147828825399604	0.09210906225153256	0.001595564657229019	0.007841746771690694	0.001112584273267928	0.02270945883551455	0.001087535661078409	0.03631836678191528	0.001115512939022466	0.01630602091447676	0.001059212305363854	0.02386404362990383	0.002494316200061797	0.04261230415705028	0.01331238910527796	0.0213479073007576	0.001003258354421512	0.005088679034211176	0.001015687820074498	0.01847972231943224	0.3652191851933367	0.3633926938305211	0.001052638629972192	0.02084415299997611	0.283568579881072	0.3021518193851935	0.005483977499918812	0.01349533507652315	0.001050492430248103	0.006986358220275377	0.001132296760078636	0.01072403947356682	0.09594181399022703	0.111997541397101	0.0648630601669152	0.04757419068484923	0.03793147889509763	0.04007953022384084	0.001007667557293539	0.02989073845001151	0.01958389899793416	0.05164862094017563	0.03091598397447367	0.04734473576440958	0.00101567705528251	0.003817967977024212	0.001124108645976021	0.01862336159909173	0.1857289606063911	0.178448412817645	0.03233044200127484	0.0685028717375173	0.001019503051707859	0.001759669680348608	0.001038006119518854	0.006403083377302029	0.001029700641679843	0.02235946013000286	0.5802204194331202	0.5845007077104855	0.01252960917863367	0.02921196759928252	0.001244285818475913	0.104008538718731	0.001008122711775935	0.03618533883411734	0.002127230653882356	0.004568798795765624	0.002059583686425721	0.005877282678675002	0.002098070211642311	0.006222893565741373	0.07181483522677184	0.06772209586684508	0.08277592380507523	0.07585823983348827	0.009842729323969891	0.0123812596375395	0.02654941498043744	0.03711141738058601	0.09991740196677584	0.1410791654779696	0.1163123220295896	0.1227375107469826	0.07508036345440849	0.07078756907235875	0.04249335690175492	0.04580661782048578	0.03268635085733965	0.05752676360844422	0.01991837709104838	0.05200189505902421	0.001448837480016545	0.01377166651068335	0.001172201334389597	0.02071839534542038	0.001123860371888588	0.01169431486708235	0.001083396775269382	0.004813059704325198	0.001017003141629217	0.0109811409000201	0.001101231289212131	0.03483706489300433	0.06617993789799753	0.09697253889574876	0.04561391692411026	0.06613140010013338	0.05282265129978822	0.0529978463969339	0.001123414246784338	0.01999196163914558	0.001593921440641663	0.009395191762738215	0.03090230213399774	0.0329006120553629	0.04750364561956286	0.1000973038317795	0.03791745941698824	0.03963319505154086	0.1334588830252075	0.1344252481798921	0.001096293363672401	0.07927829699066197	0.1046709682258714	0.1275131032948044	0.02166608275764524	0.03320697652530426	0.001080403933385555	0.01299396722023585	0.001194384090875262	0.01918574286595713	0.001235426039725508	0.06888054049086148	0.02389797991961567	0.0490540574646413	0.04906827044618388	0.04604201596651757	0.03150963164807503	0.04053682031914901	0.001013033797751477	0.01799597413517125	0.05413005324448986	0.05195678585295713	0.09078986956014799	0.1014942277367586	0.001164643077388895	0.07812243427677722	0.001083658863060596	0.05065808537772262	0.001072232336850493	0.009951030845695421	0.001023401598447066	0.01373726055298051	0.001044729439998334	0.01379027442465313	0.02973423682091383	0.002513946328606853	-0.004520553750619671	0.02500746924833875	0.01271091018731564	-0.01141658398936848	-0.007082501112326417	0.005209274080211505	0.001063980512569261	0.001079314739656129	0.001008047393702073	0.001012550306986747	0.01419252664986356	0.146258032533247	0.1142038428863862	0.001080308996118808	0.001032489348108073	0.001080460628413236	0.001104816177251935	0.001054663909370638	0.006189109575829582	0.04714401924334668	0.001002984474354981	0.001007090138659754	0.3950168521967563	0.001048595867387839	0.3123414675294887	0.001061138126873403	0.001049687087185277	0.001122503757506656	0.1202428327953149	0.0775234903824172	0.03365022292576036	0.001007607226713779	0.02821565356422772	0.02846510188505177	0.001014288957970241	0.00108718867370835	0.2020245050794761	0.03931706239113487	0.001017842415077817	0.001034127644797188	0.001030358095812606	0.635502168199866	0.004159152655772659	0.001210962944846656	0.001008292241879806	0.001117543925476764	0.001032334709401851	0.001062748885808302	0.06079313427206105	0.0732557902125904	0.003502002162318915	0.01322187822193767	0.08616888149910695	0.1204765631114748	0.07636916949143345	0.05913320144575013	0.04948125206609946	0.01801862350252456	0.001450801289898327	0.00117411769701214	0.001097667565111526	0.001066453134361483	0.001017656946922415	0.001179376086212841	0.09598795285094683	0.0330167704439429	0.05459854901098143	0.001162281614686525	0.001344456618654912	0.02399099155756925	0.04733811322842576	0.03988674998109496	0.1352091107494435	0.001106989497660867	0.1101724801721948	0.0247415158028833	0.001068275559193561	0.001171499825025715	0.001246547750299189	0.02089600838260895	0.04424398734639082	0.02364182974642003	0.001013633424677515	0.06805003394054671	0.09118961083688505	0.001169660409857386	0.001070968144288434	0.001084234527485735	0.001026810124545073	0.001051086896503395	0.03241203869899389	0.00504762923687307	-0.003590604900607234	0.02607883858821894	0.01625871262195482	-0.009356670903440494	-0.007252101974799577	0.005370685405197926	-2.658903680244399	-1.780338518589575	0.05563587287414813	0.07622974977815396	0.01094988690284088	-0.01464694301699259	0.2121665946984986	-0.03172579910168159	-0.1464387459107675	-0.03112193391726027	-0.06294222405681514	0.01381980410388659	0.01722544938462585	0.02654414435906073	0.3463938488626211	1.5223775915505	-0.004881318239698325	-0.04413532906077414	1.373884327189938	0.01435542798271671	1.309204861763632	-0.280768314196602	0.02505784030038649	0.01337120443373071	0.9810679220826155	0.5008821492162173	-0.2074156901255051	0.07900577026353164	0.4993517559264888	-0.1426027528685183	-0.0340192714635621	-0.01036995280589894	0.6159749923341352	0.4110499584045007	-0.008308485371763666	-0.009777839377031543	0.07568700773890102	1.932005061985798	-0.5673694425599991	0.204019229975515	0.1269477481245889	-0.04810363663315469	-0.05663796826935506	-0.05334842914291419	-0.3932336075944238	-0.2357764247724207	-0.3111604036048883	-0.8032355928755819	-0.4649904263721791	0.3356489126875229	0.157372114792629	0.9348999935429277	1.035687683483338	-0.1093908156041347	-0.01391349101659827	-0.01285297103859559	0.1080095231809018	0.04646682839485611	0.008615150254482751	0.06585410955995992	1.652595807622194	-0.7160076992898894	0.1339459820158721	-0.02075255106307371	-0.01995614877359146	-0.3267441085798702	0.06284344879347846	0.05851366847513102	0.4756735490378105	0.2180889728047001	0.9805903183807945	0.1918969158206477	-0.001987855316319903	-0.004429052654387618	-0.6810704157658022	-0.1400805990833694	0.196776495412376	-0.4221659993669278	-0.003946716700676226	0.5959726611953521	0.1530327367521416	-0.02060014577720127	-0.003967233531128979	-0.1271079608662188	-0.1626993143753369	-0.1463256147606795	-1.669691414998298e-13	6.136094780900558e-16
0.34	-0.03902804230506259	-0.02683948463181281	0.008902172338154513	0.6579079609101479	0.9322491500121163	0.008321719471612164	0.490070752888044	0.0008131989795114484	-0.02925066816196141	-0.05311631578045383	0.07554990541922627	-0.04169046816079731	-0.01009791602699233	0.05736384188041776	-0.04953936445167084	0.6558370558202263	0.0660557181495575	-0.6558370558202264	-0.06605571814956317	-0.04560936169238605	-0.1288906498699466	0.001519900914309179	-0.2985373131724126	-0.04486745372154817	-0.01846244498478175	0.1393118899493715	0.1920492533152631	0.7725285089171537	0.6125351498034491	0.09859170037978379	-0.06342860065452811	0.05941610464430105	0.06216999192307648	-0.1251627836362252	-0.05523648350389952	-0.679163826069518	1.278897835866513	-0.1843470684200925	-0.0376407559014626	0.5980006057355656	0.253658049955698	-0.1916783679823209	-1.511171466725062	0.007664071397168725	1.070382728953753	-0.3182759680179918	0.3407543689554876	0.7249972694663318	-6.47087431009269	-0.162314234943348	6.47087431009269	0.1623142349433475	1.736519506679118	-0.5601593613526887	-0.1167657703054749	-0.9982632441107514	0.5084138215222662	0.3316022735237598	0.006145370193796343	0.9553658286173682	1.344404421447343	-0.5132902771825727	0.373027794616542	-0.7269317572412288	-0.5222029177154549	0.4822011394365476	0.001067592675589173	0.01763441415978407	0.001091341556298364	0.02643833880931816	0.001008318001625937	0.00420582747043366	0.001012812624011672	0.004396438211860602	0.01266204536719578	0.05298109601673417	0.1449352099609242	0.1264900582042789	0.1144514963053644	0.09108361409377286	0.00134133352905085	0.007591150771719833	0.001073047964835299	0.02207620238612992	0.001083066902792101	0.03648344533395143	0.001108612407409226	0.01646733850468991	0.001056105103646746	0.02411493070860759	0.005647283051062191	0.04666527677018055	0.04104480728120712	0.03998131668374217	0.001003102135377644	0.004995870624593657	0.001011819600270578	0.01823447982916582	0.3790388285694489	0.3795498695454038	0.001049781589073862	0.02095557953612368	0.2950997369167482	0.314672268546083	0.003361422828005124	0.01141303355620988	0.001050042270814199	0.007178043392656146	0.001125240354410613	0.01081424928657075	0.1090731618945032	0.1220880108568636	0.07191868406818851	0.0524302213809686	0.03519112332606581	0.03796682826259241	0.001007672946110481	0.03065369009899613	0.02515849666557574	0.05670692851817562	0.02892404675837619	0.04540906294636339	0.001014874787800209	0.003863334577010289	0.001101535334999204	0.01850193177644869	0.1934462432337736	0.1844580069856297	0.0365181579924943	0.07246533839326669	0.001018434040925387	0.00168985460950131	0.001035509840586612	0.00631684994932188	0.001029427444700737	0.02309123351019015	0.5999826548704313	0.6047151551067238	0.007925446069610551	0.02456074195220797	0.00122336618725233	0.1059660582201313	0.001008255829558014	0.03745150151832256	0.001640909943380323	0.004256884530874643	0.001565906942340647	0.005514048443885854	0.001600076939245807	0.005874058504779562	0.06531602738808416	0.0634081196281292	0.0772487954165207	0.07310197712735654	0.006173057282414426	0.009568042061308417	0.01809195502040551	0.02870225700467572	0.09277967319390691	0.1363611471511501	0.1189091831474565	0.1268172226473518	0.07571260880939071	0.07248983887068734	0.05309682576000604	0.05568051206395507	0.04314909254419277	0.06808870115802379	0.01866374804914655	0.05086643588114124	0.001444444544132876	0.01362569036616438	0.001171650101123858	0.02057736006363035	0.001110894480484673	0.01294504932491236	0.00107345507648992	0.005269184323037224	0.00101745660801192	0.01102866258951713	0.001163182089154079	0.03544518060530241	0.08261137394783022	0.1123412693086122	0.03823340672381342	0.05904750782194781	0.05375550896668074	0.05422560598798432	0.001157633331803209	0.01993945207982164	0.00147246226994578	0.009321919798598774	0.02662293638987495	0.02958007583328557	0.04805388028599822	0.1011933101392919	0.03990984428819313	0.04090338063274641	0.1337380356341581	0.1385338337738094	0.001104183566331441	0.0812668582115133	0.107671205619177	0.1377625790880065	0.02369844821325276	0.03524200568440253	0.001074079123275153	0.01307575380215488	0.001177740336189184	0.01911976643519933	0.001243280975745139	0.06222956255533173	0.02224060804337338	0.04792378400018437	0.0455572566299868	0.04681516921992421	0.02664545889959903	0.03623863649971586	0.001013419851062814	0.01792179885015237	0.0619597222692809	0.0575226349931284	0.09088788335449138	0.103229972962844	0.001165865217362613	0.07774765044016498	0.001077652247332147	0.05068293751037917	0.0010804083817235	0.008683011957121059	0.001025703736264088	0.01210556958545324	0.001049005315319551	0.01232608334248857	0.03240507942365703	0.005058295955829005	-0.003585057235507131	0.02618279860911774	0.01603439886640412	-0.009357568486225225	-0.007211219189496967	0.005365332159329991	0.001052135887469092	0.001052433560617613	0.001007419501404435	0.001012055609434129	0.01602533880277982	0.1461833881418088	0.1137770096882486	0.001055508480184543	0.001028640090035341	0.001076634648351086	0.001098515642744048	0.001051368289479931	0.01117451288360373	0.09280204777033282	0.00100289631917354	0.001008019787693791	0.4194705713469867	0.001045326685137091	0.321824190816205	0.001035725440801777	0.001049460575593708	0.001114096728987548	0.1337612618808731	0.0840310580602316	0.03056540280904997	0.001007729870440266	0.03410796242706771	0.02515894921725971	0.001013804594340726	0.001069883626636443	0.2101253483980698	0.04320207027828278	0.001016873052247727	0.001031864917246077	0.001028255995314395	0.65818783576284	0.001827242842716957	0.001193379155450268	0.0010084768059416	0.001110520162724956	0.001029369079881402	0.001058089957803872	0.05366280293462506	0.06705381342946112	0.001117768504402395	0.00469709456411371	0.08003583009710577	0.1245326273548608	0.07670666187905251	0.07169725458287288	0.06057159618895096	0.0166442735949551	0.001431739041802771	0.001168864415728881	0.001096274924904497	0.001060005291792188	0.001018154911226696	0.001266609612722567	0.1112123807483967	0.02632391326665183	0.05519131454165141	0.001217833099630104	0.00133817386613811	0.019787291387355	0.0497956264341786	0.04415536851191696	0.133335058522873	0.001116823812105508	0.1134201569283212	0.02701679718461487	0.001066485909882503	0.001151296698939125	0.001255534050376805	0.01989492842199166	0.03888502517267161	0.01887485772400687	0.001013983616418852	0.07499870585345655	0.09089585493244749	0.001165423611253069	0.001071278264843946	0.001092849285862126	0.001029185187075021	0.001055453210706227	0.03507244238873202	0.007607978942528866	-0.002646786887844373	0.02741010798034596	0.01924573066771747	-0.007299001774474245	-0.007319495874016081	0.005518713615514603	-2.728033638366607	-1.398893338279138	-0.006310151947248639	0.07248431590507542	-0.02049934523006479	-0.007714068353172835	0.1915785326961691	0.05793888933026502	-0.05778080360850136	-0.02222762729123647	-0.06512248775793179	0.01902620521857765	0.01479976519960541	0.02349443151339075	0.4493191308650303	2.050860223577582	-0.01799670304590446	0.01414006478560447	1.850105337035514	0.005045833390437934	1.185609849336421	-0.1566780895784025	0.009206630393740334	0.0007749354574039251	1.041424115168998	0.4706329092081988	-0.2229106217643826	0.07281259800136962	0.5137725682279615	-0.2374628156766168	0.08486731162325033	-0.01596439488927161	0.5822692766852472	0.3833071734628045	-0.004591200771710996	-0.006395676006170832	0.07125026814395971	2.106090567488637	-0.3728173889259283	0.1869242003146132	0.1302671147604468	-0.01204522029004154	-0.01266424469797101	-0.01439708931338253	-0.4727532075043706	-0.3206264797832842	-0.2669534262134974	-0.8771201041685771	-0.4795723020928369	0.4753228987410646	0.1745244544173617	1.026387626125241	1.078173724182341	-0.1167553880954555	-0.01401404784119526	-0.01408629684520916	0.1525249336730944	0.04265944740926922	-0.001749246576587586	0.0599782382759324	1.468877847026338	-0.7023785920352973	0.1125533001774709	0.02091025229483086	0.008750583122827983	-0.3406669206992996	0.1470471392692229	0.1999870181465067	0.3256314198113557	0.1810591899467254	1.069207152174911	0.2142902099748417	0.02581655204990402	-0.0110605677435321	-0.6480518652061403	-0.09002905759864432	-0.0470121103494101	-0.4378745757422957	-0.007126981755656919	0.5135638670553144	0.1893673688540309	-0.05243703607233597	0.007702139395760116	-0.1261320019646189	-0.1631760084747269	-0.1458700908330354	-1.251122283666726e-13	5.282189326589538e-15
0.35	-0.04031126098606686	-0.02769629766982669	0.002335854511713145	0.6707717875560805	0.9302849964875703	0.007925199108101945	0.4949314883714991	0.002987584345165949	-0.0301437737760648	-0.06810279827101647	0.0758028201985447	-0.03158782422294316	-0.01312664610539398	0.06105245965283673	-0.04249766047843341	0.5893053250075712	0.06481830297262653	-0.5893053250075684	-0.06481830297264539	-0.02823778479937366	-0.1344330303553406	0.0004480785754485099	-0.3081368299385505	-0.03983616089582068	-0.01512470559915427	0.1382652320091114	0.201525803026861	0.7856938844269109	0.6071633820056908	0.1024378654411323	-0.06994550632845496	0.0545660707955523	0.06796418569563187	-0.1341881294446823	-0.1113203116830531	-0.6375791096415683	1.294224511629167	-0.2083178912705944	-0.04111576972336088	0.3768811258431665	0.1834857879995743	0.01526432370693698	-1.481265555431639	0.0377361074831916	0.949585756507641	-0.2837762247608601	0.3904584141464665	0.6859707675974177	-6.831903563604819	-0.0789472713212932	6.83190356360482	0.07894727132127909	1.73637951716354	-0.5463089346100612	-0.09748515889014728	-0.9233105873570501	0.4961598895977011	0.335079058936167	-0.2114119199468422	0.9512805458573563	1.288759516090234	-0.5592998111545145	0.3707374761196828	-0.5671395644233628	-0.4488094135199832	0.6825876317812313	0.001057946430497385	0.01796739320497895	0.001069505648726722	0.02718485841624007	0.001007718253349645	0.004207747007543692	0.001012296747707256	0.004279980963552156	0.01437456421144568	0.05442238936982284	0.1441365877233101	0.1267379868038919	0.112945154370501	0.09005293547262061	0.001200251777179893	0.007425592681640177	0.001050365801285144	0.02147708249880921	0.001079109013277446	0.03671945938402443	0.001103173341412162	0.01661211026852028	0.001053622382676212	0.02435436018979796	0.02247659744352109	0.05893500361205867	0.07502014462475046	0.06210826109459321	0.001002986180590328	0.004905636009338522	0.001010274522622698	0.01801748623363462	0.397080448497922	0.3996761220055875	0.001046769757004582	0.02105535636900448	0.3056012388843267	0.3259661223862149	0.002223649265096209	0.01024155593066789	0.00104970468353432	0.00733464856058289	0.001117585030245033	0.01089392541366775	0.1211113150378415	0.1328954414162652	0.07843253669418082	0.05718425851373547	0.0318865695044387	0.03529349733633576	0.00100778381533837	0.03132716336578616	0.0314864750704159	0.06223226030417901	0.0257722961953745	0.04236165498832636	0.001014277030771374	0.003889810790027775	0.001082820820912089	0.01839325032256324	0.2003802911768526	0.1899924770078489	0.0405075028886941	0.07619559861097099	0.001017399469424862	0.001627513247851438	0.001033139113322629	0.00623356523531161	0.00103341511405106	0.02382892874319613	0.6200696048526295	0.6262790328826052	0.004876675837991775	0.02132277735895509	0.001210264283697094	0.1076809862134353	0.001008430204553646	0.03859054949158821	0.00138604893923388	0.004112928862842062	0.001304223069241135	0.005339919389567342	0.001337383639371239	0.005703720934113661	0.05861461231593568	0.05859213214023259	0.07162543935149253	0.06976251973493186	0.003708646971882343	0.00766981676857907	0.01123709708449101	0.02160630094748626	0.08597761660628037	0.1312575494119352	0.1224567290659528	0.1320225517820681	0.07694310562099252	0.07457900752378127	0.06514308321334913	0.06679202111091187	0.05246460402313599	0.07802800668082427	0.01733645630889048	0.04966963819421884	0.001428540421707887	0.0134991753431987	0.00116719314943525	0.02043167989582773	0.001103290224173654	0.01442354649477148	0.001066184886382125	0.005745500449233361	0.001017797395968589	0.01105568155624811	0.002223576782397007	0.03672943268003144	0.09602727362751477	0.123898215477203	0.03128337589971573	0.05221832041331189	0.05459416330176768	0.05532388792017597	0.005084609664250078	0.02363819640825601	0.001405460406623973	0.009393884046867019	0.0224560969463193	0.02626917138140168	0.04962510174706156	0.1025674478727284	0.04247445786483557	0.04287439256375931	0.1347290626716804	0.1421196021975193	0.00111284481095455	0.08293945690871694	0.1106797529241073	0.1488656681738124	0.02581041105417939	0.03740004893925624	0.001070048548624857	0.01324053818055316	0.001157756859113642	0.01906320020637044	0.001256390363382682	0.05593202990180291	0.02111859862926524	0.04736017086224299	0.04050779046286283	0.0451103891119414	0.02173226934359778	0.03175131850134427	0.001013924682097368	0.01772519976500671	0.06866732260791457	0.06216122873227831	0.09137955075263454	0.1056496038082203	0.001161749347307965	0.07714046300427546	0.001074751849100316	0.05093606948041508	0.001088908978706967	0.007457882505510103	0.001028050871362877	0.01050674571406432	0.001053341743544984	0.01089266161925723	0.03452297949675977	0.007532474171893956	-0.002561275432961637	0.02722131741098191	0.01796399841008352	-0.007342653354688604	-0.007193792027314122	0.005209287382743847	0.001044326375667573	0.001041987264659015	0.001006818779885539	0.001011509647242141	0.01641650838637263	0.1400398409112004	0.1081634120781133	0.001051392457957951	0.001025161425454828	0.001073596524527287	0.001096660767502684	0.001050758878982486	0.06615524407569982	0.1386267031541481	0.001002839441175778	0.001009213761319007	0.4498494620139291	0.001042203481987088	0.3299062125469028	0.00102752665095029	0.00104926254253125	0.001105822690566026	0.1425620048986295	0.08949242721442284	0.02589335372671612	0.001008042460144868	0.04265571625821947	0.01964226177799035	0.00101352830724857	0.001057800919526759	0.2138466980609236	0.04693717572814476	0.001015857159534543	0.001029662076544132	0.001045442024299351	0.6781513392627452	0.001477438356710005	0.00119935972883513	0.001008725787284307	0.001128566153444125	0.001033180626914461	0.001068091506882473	0.04710106534908776	0.06185927989009192	0.001093286560894989	0.002918230077913437	0.07385867925001337	0.1303558914314454	0.08016180780205107	0.08760010776310197	0.06648669080771805	0.01521140893567715	0.001395228790433852	0.001157211044889778	0.00109461101782853	0.001057442565067403	0.001018149656385475	0.005076303449758204	0.1167945729109935	0.02047292062808482	0.05600937161142698	0.01596815559193977	0.001333459043478203	0.01601326129885603	0.0530339758570649	0.04669981871401135	0.1387417247544966	0.001126124575184412	0.1163098903745635	0.02920196471822466	0.001065317422730571	0.00112480719673261	0.001282324092163362	0.01983601843165854	0.03067935355403296	0.01390159950510831	0.001014844726023883	0.07912875986827179	0.09305120396712017	0.001150728313940405	0.001072117126727382	0.00110191126717178	0.001031600803012513	0.001059887799626763	0.03620130925628467	0.009946248571451103	-0.001469084466509643	0.02810880375735497	0.0188682121476557	-0.005362659487323067	-0.00707580178776945	0.004805701619940947	-2.804802918602213	-1.136598268952355	0.05328951455853558	0.07589219868427505	0.01086971301846066	-0.01360773864073796	0.1045287570052594	-0.02424456474073857	-0.1605409518693362	-0.01237129905247042	-0.05561256285633289	0.02803862017052555	0.01395058552855428	0.02410286149423283	1.886897369125475	2.360280140506681	-0.004316818430407927	-0.03986544830610938	2.144465988801331	0.01228063455407054	1.069271292491096	-0.08341713756513101	0.01883122544630919	0.01159646717720245	1.116803593604011	0.4825575259752048	-0.3076536578915853	0.06141858561992024	0.5870771552443211	-0.3664382405979653	-0.03872919824001442	-0.007818001205941012	0.5211695322588317	0.3627447294753262	-0.007024856601137174	-0.009248428104947913	0.07657662713492407	2.183730094400757	-0.2721417637954356	0.1562705047050532	0.1023078487296166	-0.01299109998768852	-0.01707944697633935	-0.01564441154156277	-0.4927496507412337	-0.3459714409137805	-0.1281427810865328	-0.5565245580133642	-0.5387782049380916	0.5566588369004424	0.2442471990274905	1.182872837614699	0.9134785278234938	-0.122226689192491	-0.01079436132173398	-0.01418834464107941	0.1510240833286936	0.05187761972735462	0.004461262733026293	0.1867902234828637	0.8902496711875139	-0.6649384345421298	0.1080810156903431	0.673743209120499	0.008951550385816107	-0.3246511193953311	0.1254136957984464	0.1865912790379911	0.3890705319545569	0.1548795589446331	1.148702475678562	0.2179306053604582	0.01348088627214441	-0.002645400547091206	-0.6104185857653149	-0.02569349039796883	-0.2951829751769605	-0.459592332759568	-0.02858205558780571	0.4142172404921181	0.2925003378162216	-0.06509905924723516	0.04075857376473101	-0.1189964004170352	-0.1565265360136543	-0.1405533972859245	-6.43997377709236e-14	1.115688883800447e-14
0.36	-0.04176594843134701	-0.02896977461674568	-0.003918997263068906	0.683799591509035	0.9280861070911287	0.007510355018220283	0.4976630681024712	0.004528250035862971	-0.02890124011712629	-0.08264443736976486	0.07620097202960542	-0.02270995907281663	-0.01569956406391754	0.06504279473564084	-0.03576740425140852	0.5192703503247955	0.0646012033055017	-0.5192703503247958	-0.06460120330550499	-0.01091009844430422	-0.1397766725399315	-0.0004275314919876255	-0.317036934484292	-0.03497795300995626	-0.01177819469933832	0.1351649523163817	0.2113015928754607	0.7983054759506705	0.6013844230047047	0.1054970950714657	-0.07458519568044428	0.05041980514419728	0.07594074489284505	-0.1594565364956754	-0.138569265279438	-0.6168706157367343	1.311693297270875	-0.2312942428131561	-0.04130550117574578	0.1721694552303748	0.1269141149461008	0.2354494866165356	-1.42220278836867	0.03671148174419499	0.8254269714004636	-0.2271135440198027	0.4010978310284434	0.662707720228461	-7.171523084116786	0.04174886701749827	7.171523084116786	-0.04174886701749879	1.727741399090607	-0.5204117011920656	-0.07752331602052903	-0.8583808000311312	0.4737968335504777	0.3333565763615207	-0.4045789803002439	1.015213856013596	1.233647624247696	-0.5947285178278723	0.2156407084128772	-0.351488492853722	-0.3814492782366627	0.9186742243675153	0.001049218747858527	0.01830787552174687	0.001053365888791204	0.02793763464662936	0.001007118017430684	0.004222950937821314	0.001011765820581684	0.004163676292377651	0.0154381529481048	0.05522864353849904	0.1411972206488376	0.1256873390028153	0.1097214664003201	0.08762907443144145	0.001127629684181157	0.007313978622916185	0.001037288537526168	0.02094572966655973	0.001075611142848282	0.03704145804483264	0.001099526879639151	0.016742270174483	0.001052076688660935	0.02459121587382335	0.0565098690508313	0.08204864678492919	0.1123299974784801	0.08690194913218462	0.001002899778965438	0.004824202286823451	0.001010099640170759	0.01779063757442723	0.4188664681235437	0.421825605997484	0.001043702197983058	0.02114861425433268	0.3151982214136356	0.3359799018719312	0.001647568018767191	0.009628696763863902	0.001049436902167589	0.007489004346769289	0.001109620144047833	0.0109749021742626	0.1316357905646842	0.1443589146667953	0.08442410135645409	0.06212903207307203	0.02791352668470738	0.03189579321675202	0.001007995594917222	0.03187279241680553	0.03878504083232866	0.06836413894849767	0.02146719763620334	0.03819190884141327	0.001013840086302885	0.003905608029363281	0.001067422758560626	0.01830464964162394	0.2060652547364331	0.1948122937207958	0.04435182653486049	0.07972023017080994	0.001016374239704676	0.001566401776594852	0.001030852356178203	0.006152138160940046	0.001044004794890151	0.02462852302641754	0.6400210904555347	0.6479306591289629	0.003153362717347344	0.01917058199497368	0.001206704320025491	0.1090956504413636	0.001008641901135707	0.03959296586964502	0.001267506179704007	0.004072158797614969	0.001175167915686252	0.005274101888123237	0.001210908945848312	0.005641690539442429	0.05190305148029999	0.05350701939979958	0.06614308142607565	0.06620841946473584	0.002448908012633185	0.006696163464049183	0.006798549773845954	0.01728269682952463	0.07937799331062054	0.1256329638685402	0.1269189534615486	0.1377687175593338	0.07914486851415285	0.07739354130775741	0.07866196345524758	0.07907714190320575	0.06009961626430759	0.08643409466334871	0.01595461029222614	0.0484294512992173	0.001402335718052816	0.01341969504835076	0.001159137242226386	0.0203108210123071	0.001098656972620595	0.01612252265204772	0.001061269242958118	0.006292213555475405	0.001017965079708987	0.01106405230025657	0.004649795393649267	0.03897934601127102	0.1058756334109114	0.1311010284222156	0.02477104104793394	0.04571914823404711	0.05542230901868411	0.0564067848903075	0.01429565581107638	0.03251240817745144	0.001369586302292605	0.009567136483536631	0.01844716957799987	0.02302431045099532	0.051954195247201	0.1036542498228968	0.04501854416344105	0.04448272443315356	0.1375000043153078	0.1462662097533851	0.001121825758307271	0.08439282957971528	0.113626309967594	0.1606824648154024	0.02794923748348275	0.03961286107908285	0.001067449528749938	0.01347218278061954	0.00113451882413348	0.01901900396455795	0.001276339657586498	0.05004191243473227	0.02050672672115609	0.04734991578409607	0.03393396064383841	0.04088672843776311	0.01674565276469625	0.02704672366784646	0.001014607738125832	0.01742237333211278	0.07416584122245574	0.06580822699731505	0.0925840562114733	0.1090388104710693	0.00115234262661393	0.07652369709239774	0.001073721752593906	0.05145479536884195	0.001097690219291939	0.006301033707606449	0.001030432251741057	0.008976283460989679	0.001057727235367115	0.009520232527343499	0.03598152409949572	0.009916046663197254	-0.001434879884556479	0.02803328752960941	0.01835551924460193	-0.005380120119408771	-0.00702552024908857	0.004681931126832525	0.001036516863865145	0.001031540968700226	0.001006218058366623	0.001010963685050177	0.01680767796996511	0.1338962936805921	0.1025498144679782	0.001047276435729717	0.001021682760870863	0.001070558400703532	0.001094805892261974	0.001050149468486068	0.1211359752677917	0.1844513585379637	0.001002782563179165	0.001010407734946067	0.4802283526808734	0.001039080278837099	0.3379882342776001	0.00101932786109703	0.001049064509469816	0.001097548652144249	0.1513627479163856	0.09495379636861391	0.02122130464438	0.001008355049849261	0.05120347008937152	0.01412557433872041	0.001013252020155871	0.001045718212416548	0.2175680477237774	0.050672281178007	0.001014841266821346	0.001027459235842071	0.001062628053285907	0.6981148427626503	0.001127633870701228	0.001205340302220772	0.001008974768627415	0.001146612144163133	0.001036992173946716	0.001078093055960628	0.04053932776355011	0.05666474635072444	0.001068804617390171	0.001139365591713174	0.06768152840292019	0.1361791555080293	0.08361695372504878	0.1035029609433298	0.07240178542648533	0.01377854427639901	0.001358718539064942	0.00114555767405084	0.001092947110754205	0.00105487983834688	0.001018144401544001	0.008885997286799303	0.1223767650735903	0.01462192798951695	0.05682742868120209	0.03071847808427008	0.001328744220817465	0.01223923121035662	0.05627232527994914	0.04924426891610573	0.1441483909861178	0.001135425338264512	0.1191996238208065	0.03138713225183391	0.001064148935582903	0.001098317694529209	0.001309114133949545	0.01977710844132466	0.02247368193539546	0.008928341286210405	0.001015705835634873	0.08325881388308685	0.09520655300178857	0.001136033016627635	0.001072955988613239	0.001110973248481635	0.001034016418950027	0.001064322388547445	0.03733017612383733	0.01228451820037341	-0.0002913820451747795	0.028807499534364	0.01849069362759393	-0.003426317200171696	-0.006832107701522806	0.004092689624367117	-2.876863618480594	-0.9707955504899826	-0.004809497698468352	0.07373564055063916	-0.01784246662765008	-0.007683552928843586	0.06457069581226164	-0.2017763908076294	-0.3364172876135055	-0.01143882114077328	-0.05156907668947547	0.03622312736346773	0.01187739362411597	0.02297967207397135	2.618102397057077	2.584208948925384	-0.01623652456355434	0.0121690520176044	2.254751643388	0.003742043855676945	0.92959497845309	-0.04495439786748162	0.00875675405472089	0.001035062141031816	1.172632653394802	0.5087801945233738	-0.3677852604214022	0.04724375486230625	0.6350819398915076	-0.4619304534146195	0.08273151704275886	-0.01194824073492171	0.4393386148306026	0.3421814418995658	-0.00434522269578454	-0.006024148088707656	0.08363007818451512	2.12364026158488	-0.1556635430611584	0.126871447235571	0.1029407957176001	0.008591900262327964	0.00899806587434937	0.007264345877802826	-0.5265782580320369	-0.3635550553523595	-0.08203902861804281	-0.3226497163224719	-0.5837698629397801	0.5834902272497102	0.3195974805938295	1.261109975191879	0.771530216117788	-0.1254332297124712	-0.00460710221533601	-0.009122039987015695	0.1966207311520248	0.05673884341177901	-0.005478891133447784	0.2531104895864528	0.5980512023049156	-0.6363755461673295	0.1094763077561536	1.056003740523737	0.0290082208156728	-0.3274582164069508	0.08957998262162942	0.1274510058210681	0.4377992462429422	0.1372139847385401	1.211948663328925	0.2252439869886546	0.03918859640319109	-0.008586571260487442	-0.5665688279129638	0.02064255436387863	-0.550788223591073	-0.4813299427811464	-0.02837245130477512	0.3152447722328304	0.3832825323517073	-0.05435273126839994	0.06082092308678806	-0.1124758712213319	-0.149503684809661	-0.1336715645665861	3.905206174003488e-14	1.976545958536121e-14
0.37	-0.04351883502093874	-0.03033039982637584	-0.01017395569569847	0.6970142351466377	0.9256662359577305	0.007119292599775414	0.4983499200128536	0.005534389767573604	-0.0254557968296263	-0.09646739993619488	0.07638674394091508	-0.01499076417231374	-0.01763862351276873	0.06889433399391427	-0.02908348153741648	0.4458219215502784	0.06575006657804337	-0.4458219215502768	-0.06575006657805522	0.006273616439629452	-0.144795336878103	-0.001111585866405556	-0.3253491831149742	-0.03040041459479278	-0.00847723167748107	0.1304507352983247	0.2215992970838961	0.8103879943492569	0.595321898152939	0.1063615576855452	-0.07695100038134427	0.04694224995976998	0.08654403881682375	-0.1912231146106178	-0.1283997354817151	-0.6402878824220339	1.331317895920918	-0.2519680409900523	-0.03597958443875587	-0.02366017482645405	0.0714036851796887	0.4438696304877794	-1.339611193563528	-0.005127399835174611	0.7225223959205466	-0.1606367612456696	0.3618107309691753	0.6803082523341684	-7.462897990366891	0.1918335268673584	7.462897990366885	-0.1918335268673708	1.705472860859714	-0.4812424594096136	-0.06078416737173147	-0.8058564139063771	0.4395095169531723	0.3258312811992699	-0.5791844316761656	1.03913103131203	1.18745128464007	-0.6138743873212614	-0.03630667502473545	-0.1212111749395088	-0.3019274446396809	1.211029211697085	0.001041917575341897	0.01865951038339947	0.001041656728206388	0.02870652272815534	0.001006547621919345	0.004253197221850073	0.001011300108913758	0.004057393156949442	0.01804143161885558	0.05710492672306038	0.136519890082529	0.1230540840511083	0.1053933748985259	0.08388289158898679	0.001088411314607547	0.007232884346351576	0.001029011924799696	0.02049910175195211	0.001072717064516842	0.03746694700916588	0.001097070364398102	0.01685698503353758	0.001050941707095474	0.02481506114851293	0.09915522002021679	0.1104741993761195	0.1518306024930317	0.113409560472632	0.001002827532839052	0.004752021356649394	0.001010692337286829	0.01756203545865654	0.4421536159405724	0.4432797638005356	0.001040925792047411	0.02123834737065529	0.3241725503620898	0.3447672027567463	0.001339137744473565	0.009342442244362632	0.001049076548059053	0.007666030671794025	0.001102023230947073	0.01106393147785451	0.1387739752588834	0.1553173436746312	0.08891913286412478	0.06702388415048405	0.02370529272325549	0.02830146280022426	0.001008272577248756	0.03227947381702359	0.04921720118707651	0.07643937273089654	0.01660906503153982	0.03347493428495464	0.001013448890204612	0.003970616377132704	0.001055116974646787	0.01824020310667829	0.20862444764482	0.1982986008386492	0.04856326764729214	0.08347342372417152	0.001015530718418306	0.001510897994821251	0.001028885371095777	0.00607533408225211	0.006548749341529084	0.02991755698848456	0.6585301577396496	0.668142226927454	0.00216091944716433	0.01772776438755911	0.001207276128637363	0.1101547486897655	0.00100885859129203	0.04049400708923178	0.001198350175372074	0.004090647524094487	0.001105214667062254	0.005279482133324551	0.001140854812151969	0.005643425822205577	0.04449170791167286	0.04769271723235144	0.05978888771786205	0.06191168375441605	0.00177046362103722	0.00616805933463591	0.004044470140666406	0.01497386778506317	0.0734665506192394	0.1201600124375912	0.1320278339065349	0.1435164031127961	0.08273629150674849	0.08106184073594938	0.09274514762755186	0.09163150849812528	0.06553867482543713	0.09283541456363477	0.01469465071090044	0.04726711210073272	0.00138804093286911	0.01341258741120205	0.001153461626952364	0.02023893811568468	0.00109018089306951	0.01812854234401667	0.001054571313825105	0.006906400545702529	0.00101836910083744	0.01105115020245099	0.008832528953427374	0.04243237231225823	0.1134735953262257	0.1356764666873852	0.01877460312665934	0.03968582441134045	0.055739431986731	0.05715334599280424	0.02866273771822056	0.04595791241314891	0.001347481239362415	0.009818763179393494	0.0146723641482931	0.01992800094709075	0.05140352891514869	0.1027570965983591	0.04313026563226426	0.04401187436109413	0.1393996457696037	0.1492454459364348	0.001133341886194868	0.08566870300154526	0.1175358740100963	0.1739804952736697	0.02963488999844964	0.04143965558765441	0.001065963109405264	0.01375987474253289	0.001112339420517907	0.01899124481818239	0.001287772391676943	0.04459314371526598	0.0201871237364903	0.0476549016650573	0.0270138985713662	0.03521267647757864	0.01219118638535113	0.02266650805096602	0.00101483860565233	0.01706249756738775	0.07877531993269192	0.06858299941560848	0.09792141162181711	0.114755185751437	0.001146727046016879	0.07610251897647119	0.001074439705288734	0.05224089341862529	0.001104936068382052	0.005224894229755909	0.001032443143885274	0.007543613188893327	0.001061296292156035	0.00822730891715872	0.03600031554518255	0.01210922164253066	-0.0003547284313842376	0.02910824095432204	0.01715106770910967	-0.003438459729806662	-0.00686033028327966	0.004148091855913322	0.001032457971399039	0.001027716399552249	0.001005730615271523	0.00101069000991074	0.02439166378278043	0.1254812606566083	0.0963747319531599	0.001047839275645115	0.001019310387603298	0.001068981976582428	0.001094265243914969	0.001049431116739445	0.184861610496235	0.2337564121235775	0.001002726783342664	0.00101207184067284	0.5051698816275623	0.001037152509445275	0.3457255537991935	0.001016035082832228	0.001048394309203683	0.001091208503278884	0.1479004753171144	0.09500040896531595	0.01698182640357754	0.00100873494011949	0.070781812507157	0.00875223947773883	0.001012863873655246	0.001039422395269013	0.2090023971595331	0.05621273997769623	0.001014493422613552	0.00102631270162403	0.02189220597405545	0.7091200896179487	0.001116185166660236	0.001210013501963161	0.001009176603996536	0.001109149255979271	0.001028473061796124	0.001059281769333391	0.03114393199065545	0.04748344639978	0.00105507141118469	0.001120003439659831	0.06396398770362767	0.1426606938830089	0.09088377388133588	0.1187635845714751	0.07243517574099914	0.0129210497249805	0.001385348811457509	0.001149239094963139	0.001071550711339286	0.001041439709230808	0.001019335455213335	0.0170036400277796	0.1259681233373529	0.009880957033128079	0.05553604178806479	0.05669037473520488	0.001320810693681527	0.009059950547519976	0.04595471513348138	0.03366352670471707	0.1406485530641247	0.001153714053890474	0.1266614472122834	0.03171436481387306	0.001064641716931692	0.001081573278420298	0.001291701161595896	0.01987718475624114	0.01611741431600622	0.00576235950018613	0.001014548411014614	0.08619090823022481	0.1140146922615019	0.001144980889737704	0.001077074765770622	0.00111375367613802	0.001034975700838476	0.001065594165510481	0.03495521852794561	0.01416215937558991	0.0006747459128204859	0.03042378751500093	0.01487491543883032	-0.001506513363912087	-0.006717718382876308	0.003658574370231418	-2.930131691000398	-0.8647014111124933	0.05592415785566778	0.07919233135887623	0.01395408661731671	-0.01202400775741559	0.294715326272498	-0.3226151196343922	-0.4078115558324364	-0.005829406965328732	-0.03880344613829433	0.04889556655696991	0.01104612103780951	0.02182228895767575	3.048060714515396	2.706721482362738	-0.00241856445003234	-0.04111419643587448	2.033743072593723	0.0116498274754637	0.8293495788174278	-0.01447584974728071	0.02312354381262344	0.0131994259246035	0.9932887203235706	0.4624806477128128	-0.3553085192596971	0.03423484017123248	0.9674116172248571	-0.4837238788979504	-0.03086165595165205	-0.003057791789887462	0.2421914232728652	0.4030244765852585	-0.006131872149600749	-0.008437349884985046	0.904311591511073	1.900480381219003	-0.1281761011965435	0.08547457000775099	0.08215650168926125	-0.0009122824213029145	-0.002799444247778986	-0.00253471640128937	-0.6359804378059746	-0.4994725377240536	-0.03134409254110525	-0.1447225896539837	-0.5258487264457369	0.6069636840138011	0.4444597895148742	1.24958069096464	0.5098612413706967	-0.10581869439182	0.00131054620794457	-0.007391992645726876	0.2011463912781317	0.05835474913907669	0.0006396609287556206	0.4244701824715906	0.3409885434672532	-0.5746444300258702	0.03854042663636918	1.592378067063199	0.02434812600651462	-0.2960912215502653	-0.2629400529766007	-0.2529150918049977	0.2324554517590691	0.1167443121835896	1.40517992547718	0.1448292002009868	0.02475518876158983	0.0005320380652123452	-0.5187839206461712	0.03751165879751649	-0.5904014667012989	-0.4020379032475607	-0.04718764412430202	0.2409623591013276	0.8310325773275465	-0.03486395443465806	0.09227060792111549	-0.100696053544564	-0.1344627601400813	-0.1227010754354312	1.142855010933103e-13	2.856427042781541e-14
0.38	-0.04559245738700504	-0.03143464850270781	-0.01684809114408906	0.7104275987409994	0.9230609851285443	0.006809311290465454	0.4974126425723311	0.005898120815026224	-0.02021923831548315	-0.1093810906137036	0.07598701802615845	-0.008177303409963482	-0.0189110675984486	0.07213102356184592	-0.02203661060945395	0.371117684125845	0.06851406863030512	-0.3711176841258461	-0.06851406863031166	0.02312878443616842	-0.1493599475875759	-0.001673147009620524	-0.333189812518378	-0.02623178932133404	-0.005281664011535404	0.1227628635155357	0.2319802944144191	0.8221464062268722	0.5891849765624116	0.1048997917823775	-0.07700019373136724	0.04462394253159626	0.1003422221521763	-0.2236036917858987	-0.08729395861355127	-0.7007060188880749	1.351437288622652	-0.2683701820169869	-0.02508927934875814	-0.1526564149562856	-0.001567621919976809	0.5936725319377528	-1.240348410585507	-0.08038808347311403	0.6442801437629209	-0.09379047136083203	0.278127892960037	0.7352973630262718	-7.422684814100015	0.3647766229611594	7.422684814100015	-0.3647766229611599	1.662032021611769	-0.4296009754524888	-0.05302466977993054	-0.764056954575	0.3920142052104469	0.31227750517928	-0.9993099332468129	1.031872480426492	1.168826320053426	-0.609607865579915	-0.2496049950365023	0.1118337773217863	-0.1495997269858005	1.55765210664166	0.001036238148912295	0.01904211243474154	0.001033891337093226	0.0295044883853879	0.0010060187226312	0.004303279933519818	0.001010930462173374	0.003954177465189055	0.02303070957450568	0.0608035377673898	0.1302988766464994	0.1192802262081221	0.100258142270028	0.07957299781569195	0.001069087872017255	0.007176403026539376	0.001023688665131449	0.02014872194626492	0.001070482042971212	0.03801978739702787	0.001095572082191879	0.016962803452232	0.00105001512414798	0.02502831977477843	0.1479337972265942	0.1426309129419393	0.1932596861633119	0.1408245420434287	0.001002763523862095	0.004691452937591103	0.001011821000270533	0.01730385922009681	0.4656902486407367	0.4624537305568077	0.001038573874038926	0.02133051576493135	0.3326749138160579	0.3525965810544339	0.001183102982056856	0.009295592894322038	0.001048561206034353	0.007880975880346286	0.001095054790257791	0.01116746323954741	0.1415944892206233	0.1637094005162916	0.09147323838435628	0.07122445356239679	0.01944970648123317	0.02470506890419024	0.001008601038957445	0.03256033552020008	0.06360267488658339	0.08746130730572638	0.0114549891057253	0.02847224284338185	0.001013059219725921	0.004065738742606463	0.001045817131634713	0.01820115929077921	0.2070440936065816	0.1993414944769011	0.05335203778765454	0.08767206385885117	0.001014935153870688	0.001456237563755562	0.001027328791690165	0.006001377518415626	0.01946765914783795	0.04131745240224625	0.6747868503075797	0.6855764084154189	0.001656563981619087	0.01670153751566436	0.001209898848218585	0.1108156691927143	0.001009067850288757	0.04133387697320963	0.001145034561945034	0.004133550600020111	0.001065980105764496	0.005320564454881311	0.00109642022670053	0.005678647669837507	0.03605973315620204	0.04079344539657406	0.05208370242723892	0.05614535968990449	0.001423319185957881	0.005914035707285973	0.002638525078947939	0.01427611509475567	0.06847312419417671	0.1148154232756494	0.1376572752014987	0.1507263272510539	0.08789826454840673	0.08689068478746957	0.1070401677343126	0.1040651026659714	0.06852528765137177	0.0966538690393237	0.01362814791139427	0.04633739572322985	0.001394203190469431	0.01340840540096763	0.001152465473245134	0.02012023209323089	0.001075242219368253	0.02007671415831219	0.001044500786488611	0.007304432428314474	0.001019166824883611	0.01103166930581813	0.01490713243422919	0.04720825789783795	0.1193349536320041	0.1383998411462621	0.01332304009554814	0.03413915540045922	0.05532648805229451	0.05715168370085697	0.04807075425630331	0.06354558872792275	0.001332459976485897	0.01011471915680797	0.01116243306811486	0.0170167352764517	0.04636676918591029	0.09851686025444811	0.03483476493126358	0.03879854116560967	0.1391246344820315	0.1524034680164402	0.001148244839680621	0.08670338807475972	0.1228872423566232	0.1879365132679859	0.03067205260175154	0.04260373079280468	0.001065466666565866	0.01409539441157688	0.001092877418095932	0.01897959063822542	0.001284782684250058	0.03975425392853401	0.02006984196343612	0.04804328969947773	0.02027804594328933	0.02895111313859101	0.00828093472923286	0.01885947114971356	0.001014374991358433	0.01640692159991086	0.08262170615358151	0.07065252713285264	0.1088894503920967	0.1270802630897533	0.001148394769128475	0.0757267967533411	0.001076858688439063	0.0532176459483202	0.001109948432912121	0.004328232052802469	0.001033927988119759	0.006338380447600471	0.001063716237040759	0.007110452659353478	0.0344232742964838	0.01409204075245293	0.0006494073583367001	0.0305440840829841	0.01433906507143666	-0.00151137037576599	-0.006729007415579052	0.003680735262850023	0.001028399078932978	0.001023891830405504	0.001005243172176615	0.001010416334771428	0.03197564959559539	0.1170662276326246	0.09019964943834162	0.001048402115558088	0.001016938014333674	0.001067405552461455	0.001093724595568238	0.001048712764993383	0.2485872457246786	0.2830614657091911	0.001002671003506403	0.001013735946400178	0.5301114105742505	0.00103522474005352	0.3534628733207874	0.001012742304565904	0.001047724108938192	0.001084868354413411	0.1444382027178431	0.09504702156201796	0.0127423481627719	0.001009114830388534	0.09036015492494229	0.003378904616758693	0.001012475727152576	0.001033126578121119	0.2004367465952888	0.06175319877738576	0.001014145578406086	0.001025166167406067	0.04272178389482449	0.7201253364732471	0.00110473646261963	0.001214686701705485	0.001009378439365387	0.001071686367794963	0.001019953949644661	0.001040470482705405	0.02174853621775808	0.03830214644883468	0.001041338204978254	0.00110064128760802	0.06024644700433205	0.1491422322579887	0.09815059403762359	0.1340242081996195	0.07246856605551329	0.0120635551735623	0.001411979083850287	0.001152920515875419	0.001050154311916924	0.001027999580101004	0.001020526508886283	0.02512128276876684	0.1295594816011168	0.005139986076737655	0.05424465489492587	0.08266227138615755	0.001312877166545174	0.005880669884682455	0.03563710498701925	0.01808278449333261	0.1371487151421338	0.00117200276951829	0.134123270603758	0.03204159737591148	0.001065134498284195	0.001064828862311553	0.001274288189242024	0.01997726107115736	0.009761146696617361	0.002596377714161487	0.001013390986382424	0.08912300257736275	0.1328228315212207	0.00115392876284833	0.001081193542930691	0.001116534103795251	0.001035934982728775	0.001066865942474697	0.03258026093205387	0.01603980055080647	0.001640873870815683	0.03204007549563793	0.0112591372500667	0.0004132904723477405	-0.006603329064229794	0.003224459116095799	-2.944908257400001	-0.7693517313947398	0.001383940174004955	0.07955115564119347	-0.01387518113223931	-0.007070064198136278	0.4290362677651902	-0.4298969690636441	-0.4491594737814387	-0.006516229912089481	-0.0323194548460122	0.06169341206701725	0.01009810554896485	0.02086234238097269	3.364334591982892	2.765682994994403	-0.01391402240603719	0.00625422742700513	1.79871343403883	0.004229099421787876	0.7380104610275982	0.002926635992534577	0.01634053076759671	0.003935553745731068	0.6593582201604858	0.3699236614251942	-0.368197956308115	0.02207981547221683	1.224422098377964	-0.5190738304007659	0.08875432073684029	-0.006867697359464865	-0.04934408108958905	0.4312707581725135	-0.004176552557667864	-0.005454645128739863	1.305802368517991	1.568162999480513	-0.07234539594443062	0.04723589813830544	0.09070652859479213	0.01347477014368636	0.01613848114409071	0.01396165884518525	-0.7435721917142026	-0.6574727262055498	-0.02722292824727173	-0.0004344454916921061	-0.5580974091460107	0.8759379442092289	0.751706405260366	1.236955489779261	0.254957131188202	-0.07890866551726057	-0.004021976830768831	-0.01848666515254497	0.1850511556138347	0.01350782188219613	-0.006794650912446642	0.5176823465001661	0.22763844103954	-0.5390445838064806	-0.04016837113864521	1.884438156375996	0.03787407714007186	-0.2904494497555447	-0.5790366412494475	-0.8210456188685177	0.4735564256361204	0.08897631504362026	1.343546170537187	0.09270012632494488	0.04875413783925415	-0.005365578900723591	-0.4445930413619875	0.03732298506060283	-0.6682904993558503	-0.3666941996694306	-0.08751249185864994	0.1741958320238292	1.705022943945776	-0.04526155270940999	0.09895181907433848	-0.07658041104125592	-0.1040161786463723	-0.09845809408826384	1.113757892406934e-13	3.788989999515495e-14
0.39	-0.0479950067983559	-0.03198289961137504	-0.0242508246935296	0.7240359703246912	0.9203189555125466	0.006633009712871741	0.4958010324769183	0.00541613915595675	-0.0140383331670417	-0.1212041841892404	0.07468232172137618	-0.002067701649200772	-0.01952179653868126	0.07431489216410528	-0.0143033983322011	0.2996675128383092	0.07313468580148612	-0.2996675128383144	-0.07313468580150428	0.03943450875776916	-0.1533434532281367	-0.002211944390496804	-0.3406647908235608	-0.02261427129906844	-0.002252962473265068	0.1101497165630381	0.2421926980554188	0.833882531225782	0.5832584401385031	0.1031380527553664	-0.07472960769380613	0.04351437053988495	0.1178891130728449	-0.2528652656257788	-0.021870141630758	-0.7811880526879741	1.370280152238998	-0.2787403887042208	-0.009836403616485537	-0.1632076599829449	-0.097490848153983	0.6344607343721419	-1.129724890787677	-0.1815473728524305	0.576978515056383	-0.03269192026585013	0.1570665756703488	0.8134289441622564	-6.823413316225369	0.5548132724884586	6.823413316225373	-0.554813272488473	1.594725572623032	-0.3669833022670437	-0.05606615753162285	-0.7349886132092153	0.3298337376260576	0.292531858050987	-1.392430112165512	0.9976602026413925	1.184930405099687	-0.5622559544806008	-0.009711113232650464	0.3417634771931266	-0.08988211965883793	1.962679317118659	0.001032018397095432	0.01945300198764301	0.00102878729064708	0.03033866957407649	0.001005567245088652	0.00436843396040726	0.001010736985950769	0.003858381990915087	0.03235318094754316	0.06761265285745857	0.1182584200687393	0.1134353381081178	0.09144480400212794	0.07410087768446684	0.001059904672632431	0.007141001286005299	0.001020045502214438	0.01990206688573661	0.001069191963537544	0.03872047247893643	0.001097293922326446	0.01706556948940583	0.001050539478728753	0.02523609739088783	0.1990163737672832	0.1771343801853118	0.235156568621815	0.1684359780658435	0.001002710841528643	0.004639999308768421	0.001013709845680815	0.01702864059834683	0.4869313716744701	0.4776410328511696	0.001036992509641024	0.02142473139186962	0.3407511199568311	0.3595760919493997	0.001099420421476962	0.009426389363883859	0.001048290517495591	0.008129324557649649	0.001089385562193493	0.01128640477139788	0.1391741681999575	0.1679001540954686	0.09175179716076362	0.0742890554886175	0.0148260365732219	0.02082153835656093	0.001009062475876917	0.03271290318839444	0.08292449267627107	0.101622936905984	0.007288032001516823	0.02441340579424468	0.001012763363421103	0.004209428413104026	0.001038798787904563	0.01818750438652146	0.2006619822828508	0.1970737987454987	0.05909332092683994	0.09260647987108575	0.001014687950286786	0.001404152172653109	0.001026306733369232	0.005931153750511104	0.04743093745237462	0.06058847687760568	0.6879441393666618	0.6992198457294045	0.001380676349318167	0.01591886167414291	0.001222344684496973	0.1110717372137688	0.001009348849262074	0.04214849299530098	0.001103294848230562	0.004208678732609958	0.001041907808669517	0.005400694630456725	0.001065827105615177	0.005748884413541428	0.02798517110459888	0.03392532323510107	0.0452275079492533	0.05037358107985816	0.001234857995979371	0.005811405138008932	0.001893801896576409	0.01433542731469913	0.0667804267341513	0.1119662678342465	0.1432507297069027	0.1611346615183422	0.09302294665092731	0.09493328598224141	0.1204174031304182	0.1154055967245806	0.06919093489582406	0.09791752232695047	0.01277011226752467	0.0455926066757186	0.001413687687296851	0.01324008417955964	0.001154875396777598	0.01983192362810473	0.001066665078986585	0.02169607532372327	0.001037674671430685	0.007381899631969811	0.001019556416164396	0.01102157974876154	0.02035504645445221	0.05140561241125791	0.1234865599927369	0.1400485634889016	0.009117971467822518	0.02988027535625452	0.05563610070373261	0.05733468699393501	0.06503117472796557	0.07894029245813343	0.001318239744958487	0.01041194614091128	0.008272115675220907	0.01458224917810736	0.04066204972598831	0.09426418844382106	0.02713215017549719	0.03148677608020916	0.1395754064707212	0.15926213031057	0.001164660824255084	0.08740446913386007	0.1313876229834534	0.2019731877361228	0.03152928688642524	0.04348614511611441	0.001064666166042709	0.01446477313406595	0.001077263450590365	0.01898263796028939	0.001255375425615285	0.03574578556164361	0.02124333696492709	0.04950057713682997	0.0162964467016059	0.02466555756006505	0.005669720706947051	0.01633133826886635	0.00101365231593452	0.01546453844088779	0.08624409876035409	0.07224248747449084	0.1183486422994025	0.1439351937151066	0.001154658651564413	0.07492438637525872	0.001079799366755189	0.05423684579331486	0.001105666032324688	0.003720823692203211	0.001032612439195945	0.005495895642558397	0.001060916584036459	0.006280682638631803	0.03147273995400155	0.01576419098809222	0.001533968814449412	0.03198189065622647	0.01103999936637138	0.0003868650699843649	-0.006712963373501531	0.004544520540022659	0.001026972822399928	0.001023122455240357	0.001004974061574305	0.001010636571299149	0.0524062655113624	0.08604024046329158	0.0697928364077663	0.001051990219956862	0.001015675051197473	0.001068224346846574	0.001103623085027366	0.001053092608145695	0.3103517594324694	0.3293380733956814	0.001002643335699176	0.001017316697474649	0.539589889210872	0.001035449724384517	0.3604566645705111	0.001011901492165585	0.001048249622862471	0.001082312314756347	0.1276351755334083	0.08960209053280543	0.007173487083964393	0.001009904699706082	0.1234421925355637	0.002334738781383546	0.001012438315992216	0.001030112505138614	0.1802681856547832	0.07008820461134968	0.00101467190061113	0.001025308022814733	0.112003044447527	0.720804121784723	0.001083057810486308	0.001252754501836768	0.001009863674041564	0.001049812366717606	0.001014226501263458	0.001028488802968078	0.01597769786085555	0.03564296214529124	0.001036064602141649	0.001127064760254281	0.0683437454620852	0.1540782288646884	0.1016039954267526	0.1445297860772712	0.06795710324706195	0.01164534393622986	0.001452623923099297	0.001161162008930526	0.001064152204124948	0.00103274456898549	0.001019484152019478	0.02741094325390222	0.1295625851093505	0.004092901561204732	0.0575456482355191	0.08898163143103388	0.001295424326317157	0.004561198668858083	0.03226013380252279	0.01835024150734161	0.1429807135704233	0.00119000501772837	0.1526023284173396	0.03292460547455135	0.001062731646847046	0.001057777786003087	0.001182818655360352	0.02474273549797936	0.01367894592942735	0.003137861272874692	0.001012484979974387	0.09281932097904343	0.1311409297921974	0.001167317057845755	0.001084270924246535	0.001088239875951799	0.001027273574357712	0.001050502996624624	0.02763618882907715	0.01721585357356	0.002333006225469074	0.03337314935793938	0.007565623354349687	0.00226396019384448	-0.00678462677884142	0.006464354956336753	-2.909921810288199	-0.6857033262473032	0.06232718723862954	0.08705557895554267	0.01711692099550036	-0.01091344303231209	0.9033578004669459	-0.7836004253262266	-0.6639760014582464	-0.001520679684265247	-0.01891681414549274	0.07867143144071577	0.01030117077672109	0.02041673176450448	3.513608310951721	2.739040456099915	-0.000811356948135702	-0.045773995927272	1.241976657462569	0.01227551564125019	0.6717858047072386	0.02114280102800768	0.02975539560598468	0.01638914004922576	0.1530928895251293	0.2357226218780806	-0.408005280611114	0.007436485580500483	1.607978043510818	-0.3114556797707995	-0.02295612008999048	0.001776015226974721	-0.4143226471793254	0.5486437432929101	-0.005816403796919482	-0.007812730972126819	2.48340863213352	1.162566179815909	-0.07698539340543849	0.003903361756711859	0.07581937376383539	0.004683562819110617	0.004178824815821391	0.00386404789466469	-0.6386510781634689	-0.4964117993514073	0.0005854307871478729	0.01877709936102615	-0.03799589560563181	1.097758160099773	0.7592799468257146	1.04816713508616	-0.002365975328041525	-0.0694493813720911	-0.02733250652923394	-0.03541794005269319	0.153058443318413	0.01232396529394682	0.001968364701319603	0.3343707106907119	0.09577290151474155	-0.325677317070246	0.07475989480783601	1.218706136508739	0.02589933000139075	-0.2034654310655143	-0.2603040844490196	-0.5877462735464116	0.7731340867536722	0.04942456986333493	1.465909565900843	0.08492355316857873	0.03160936216191823	0.003304763707654867	-0.3578091527664355	0.2398461097331942	-0.2086227059710671	-0.1540466744236388	-0.08718459560998726	0.1496399795684477	1.441444949850275	-0.1153391227748273	0.1021794069923562	-0.04680755363375262	-0.06639685384728311	-0.06873159934743966	7.946791858757248e-14	1.180900713292507e-14
0.4	-0.05056894420201431	-0.0318623289052008	-0.03249879943151419	0.7378340642683655	0.9175120844034609	0.006619275868736478	0.4942776482553847	0.003895061086678996	-0.007690978895797834	-0.1320846801545073	0.072336146661989	0.00334903302453389	-0.01965163807506549	0.07524077003880056	-0.005726354691464588	0.2355281403449618	0.07951966330425404	-0.235528140344964	-0.07951966330426369	0.05493555048692728	-0.1566972766251677	-0.002821097183003987	-0.3479705829174573	-0.01966822780101458	0.0005503542610386103	0.09753204817394336	0.2516745375645364	0.8459756488362801	0.5782087267672718	0.1065662034603531	-0.0701753232473209	0.04247495117238131	0.1398148732870944	-0.2578812902520523	0.04647040435594189	-0.8697542565958286	1.389381760619111	-0.2813384807393113	0.007424267342937569	-0.1350112401956083	-0.2093869039724158	0.6269623564925449	-1.05182888853452	-0.2886838344016613	0.5057067263507423	0.002387009435253616	0.02652974744927023	0.9040636357262851	-5.960525055262297	0.7176486892782458	5.960525055262297	-0.7176486892782463	1.501095503123356	-0.3036645267468731	-0.06709575210615343	-0.7302197123173478	0.2577193003694082	0.2672005443861417	-1.000214220565546	0.8857596540436518	1.24022484237094	-0.4342432550442414	0.7883729513638451	0.5685734591063114	-0.1355692021442572	2.433425965356713	0.001029195991434158	0.01991932051550241	0.001025851526010732	0.03124100990113146	0.001005206996266715	0.004449837042802361	0.00101075046760231	0.003759420356997019	0.04668764974309095	0.07828211478109516	0.09802387985500075	0.1027178222138221	0.07747029152223318	0.06591924880663474	0.001057109513499887	0.007126858201888998	0.001017592980437253	0.01973228052624504	0.001068956715981338	0.03959777256834009	0.001103105370625886	0.01716574824555622	0.001052992368466381	0.02543112542845967	0.2513130881718222	0.2124480682461835	0.2769710326782223	0.1952540760976709	0.001002670672631554	0.004586532726180276	0.001016445044431182	0.01669885841822119	0.5043875168991887	0.4873578563586902	0.001036314712883632	0.02152925587101641	0.3484245400310066	0.3663101788834026	0.001057160821507313	0.009676651776712553	0.001048418096392715	0.008404607610787573	0.001085273400428101	0.01142597378887803	0.1309265829668154	0.166257266183796	0.08957051916369031	0.075793423961124	0.009698622845982668	0.01655502074431518	0.001009688209694417	0.03268912058028457	0.1075500310783352	0.1196223526126895	0.00463690688575887	0.02186788724138245	0.001012596792887437	0.004347821673264939	0.001033783369549808	0.01818946556538373	0.1890367199094798	0.1908524898935417	0.06594335211806242	0.09850556470515803	0.001014827696365271	0.001348391925091289	0.001025866898356058	0.005860670448467894	0.0923866853380008	0.08968574715649502	0.6974606490411794	0.7088685663416865	0.001231743123314006	0.01530591722675527	0.001247601810680402	0.1108922495414822	0.001009732016300274	0.04292231840727985	0.001071488116298492	0.004289875985252079	0.001027010946284697	0.005489966368083288	0.001044541726909604	0.005831495787680213	0.0208986568860467	0.0278484470815758	0.04024041586056317	0.04622654763185458	0.001137939297258463	0.005803516650558175	0.001533304845461469	0.01478126127956888	0.06943507006712182	0.1135302610340872	0.1485432136415289	0.1705220754700821	0.09739683939308977	0.1001256059866111	0.1323849774853727	0.1253689216306126	0.06755426789669612	0.09660375949939608	0.01212600792060876	0.04496040334803473	0.001443748112189294	0.01290795048882309	0.001160201687846179	0.01948701504858397	0.001069379599963326	0.02342263034171149	0.00103663656654446	0.007757678663116525	0.001019229693466449	0.01101486910366389	0.02423302401006943	0.05414731520157673	0.1259168680391234	0.1401886366569877	0.006440354202857138	0.0273666912183337	0.05730038295815735	0.0586066988980752	0.07684056961647535	0.08840378239495454	0.001302402956271138	0.01071926596338063	0.006142996592046698	0.01280707343210463	0.03599016615859808	0.09353465129395837	0.0231405501967258	0.02811483818797086	0.1421835611071331	0.1653653108227772	0.001181869549684543	0.0876555729339618	0.1438072000179082	0.2172971214422259	0.03239739400714017	0.04432501815301831	0.001063064177973044	0.01485733676490596	0.001065932064992906	0.01899228031103797	0.001194932538371935	0.03258390045824444	0.0241381615067758	0.05255444404065653	0.01612663962477092	0.02438261722670301	0.004610891755202343	0.01547625170265133	0.001012837929374085	0.01493882057447011	0.08987882461638542	0.07376220158951301	0.1231040722687861	0.1514187974612103	0.001164485370426726	0.07341764230046532	0.001082808403910447	0.05520705922949958	0.001089373766812844	0.003353955129006519	0.001027622287539779	0.004972121940946023	0.001051332522041897	0.005711106886572307	0.02719318043785613	0.01710560974847438	0.002290244202922488	0.0333498754221747	0.007477968200871564	0.002253390032899281	-0.006828480502550183	0.006992379525907514	0.001025546565867386	0.001022353080076796	0.001004704950972267	0.001010856807826856	0.07283688142712881	0.05501425329395852	0.04938602337719079	0.001055578324351831	0.001014412088059682	0.0010690431412319	0.001113521574486613	0.001057472451298372	0.37211627314026	0.3756146810821718	0.001002615667891107	0.00102089744854873	0.5490683678474934	0.00103567470871567	0.3674504558202347	0.00101106067976562	0.001048775136787443	0.001079756275099319	0.1108321483489735	0.08415715950359275	0.001604626005153734	0.001010694569022047	0.1565242301461851	0.001290572946011707	0.001012400904828484	0.001027098432158826	0.1600996247142774	0.07842321044531397	0.001015198222816397	0.001025449878223402	0.1812843050002287	0.7214829070961989	0.001061379158353399	0.001290822301967648	0.001010348908717317	0.001027938365639481	0.001008499052881687	0.001016507123229818	0.01020685950394967	0.03298377784174618	0.001030790999304141	0.001153488232901519	0.0764410439198375	0.1590142254713887	0.1050573968158819	0.1550353639549215	0.06344564043861074	0.01122713269889778	0.001493268762348811	0.001169403501986307	0.001078150096330587	0.001037489557864344	0.001018441795155542	0.02970060373904239	0.129565688617586	0.003045817045669677	0.06084664157611141	0.09530099147591324	0.001277971486088135	0.003241727453032818	0.02888316261802139	0.01861769852134151	0.1488127119987137	0.001208007265939824	0.1710813862309218	0.0338076135731905	0.001060328795411787	0.001050726709698013	0.001091349121478307	0.02950820992480143	0.01759674516223781	0.003679344831586981	0.001011578973566264	0.09651563938072413	0.1294590280631722	0.001180705352844392	0.001087348305563706	0.001059945648108513	0.00101861216598707	0.001034140050774844	0.02269211672610051	0.01839190659631353	0.003025138580122429	0.0347062232202407	0.003872109458632653	0.004114629915341473	-0.006965924493453015	0.009704250796577678	-2.81758219644498	-0.6551314383797726	0.0124697350996384	0.09318298325945548	-0.01062537006517081	-0.00770329613032908	1.201105634479046	-1.40442252792211	-0.9910612231024218	-0.002264498748408485	-0.01694571457774494	0.09701641356356683	0.009580649340794138	0.01831242666419499	3.526378755482125	2.607015396875952	-0.01431661322471033	-0.004658484280475335	0.7046176766795298	0.00629086983848022	0.6889256688339134	0.02681982461210938	0.02172740594060314	0.008061050856352338	-0.5073700780090254	0.0578769706833735	-0.4447953692097377	-0.01319023976751725	1.991979319667982	-0.2164101311138684	0.0876950388206586	-0.00374448116774583	-0.8400667051997465	0.6242045225487268	-0.004911523854055386	-0.005506551967164105	3.271051529219387	0.7692196591405792	-0.03839911710527117	-0.03987524053561402	0.082548406571014	0.01468859414873931	0.01796679355321077	0.01643658492841476	-0.585322990133427	-0.3325236938075516	-0.008274511920218561	0.07686990349186847	0.3245323190985424	0.6717538810977922	0.1816501671788738	0.9615216592690958	-0.2605260918580556	-0.05639152155371233	-0.0367844706953448	-0.02980668803071627	0.206489926132259	0.0731701873818373	-0.006118868538859719	0.2265520018601526	-0.07409139388186711	-0.1899854025508733	0.1776333510715469	0.6981953977093369	0.03989264482667709	-0.1585873792869084	0.125590290902866	-0.03308018023699481	0.3224600692494037	-0.00101913673376643	1.600998018130932	0.08399186906653679	0.05339111951238411	-0.004046574087618691	-0.2752763886588019	0.3566388783607558	0.1322325496725389	-0.03208493675576288	-0.004179433333902033	0.1601465867015133	-0.1692424319084086	-0.1861282920543774	0.08915453731136844	-0.0284724515625396	-0.04027395796072072	-0.04641924035629669	-5.261540974001496e-14	-1.365853268496337e-13
0.41	-0.0530094193512662	-0.03109306995177499	-0.04162150490430775	0.7518293931457017	0.9147229522591988	0.006777241220978253	0.4929287943870496	0.001264416980255857	-0.001248223572357881	-0.1424839087515694	0.06892182018002756	0.007940192406040785	-0.01961563690583608	0.07488453596630967	0.003770732677169221	0.1801293334934278	0.08730445307639965	-0.1801293334934234	-0.0873044530764224	0.06939263864691304	-0.1594423803211459	-0.003562303920128192	-0.3553251664807396	-0.01746624569484829	0.003094024089299635	0.09208437837366588	0.2598406101424828	0.8587460327446813	0.5747916550005167	0.1184336738542337	-0.06324964548115612	0.04135895949890622	0.1664781931446821	-0.2270307493112431	0.1029756551668989	-0.9485872776244686	1.409702880877335	-0.2753480092898376	0.02338567250500753	-0.1360355302289514	-0.3141709269648999	0.6827745361705881	-1.034398220840089	-0.390314395062552	0.4032283939394053	0.002293684224161966	-0.0923620494930578	0.9896586439373519	-5.129260002529401	0.8329455886836001	5.129260002529402	-0.8329455886836206	1.392551726570791	-0.2463034467495343	-0.08010472933237259	-0.7347978124364196	0.1846108492928631	0.2435909258226128	-0.1690576976963329	0.7416027760991704	1.301973184412371	-0.2604499614363651	1.466081532146956	0.8186985589997553	-0.07993173810726087	2.892163360495827	0.001027545657976632	0.02045401639308481	0.001024510526104373	0.03225521432721336	0.001004950872612333	0.00454234178642695	0.001010964294377967	0.003655851477830326	0.06340834064429646	0.09090445869552226	0.07356911857877814	0.08561135099522893	0.05955169291057623	0.05432467895168139	0.001059319561917114	0.007134233357162358	0.001016041867857118	0.01960341631434285	0.001069781820956721	0.04065587212103178	0.001115853254967395	0.01725027933850675	0.001061034716961338	0.02560452828620428	0.299821557905642	0.2470383012680869	0.3154554793173906	0.2203043403862355	0.001002645116173798	0.004516581456504569	0.001019591658626817	0.01630738514261436	0.5165010031520513	0.4906716496694264	0.001036570191210565	0.02164909500853197	0.3558942142979974	0.3736293080940388	0.00103492966139616	0.009992524262649091	0.001049188542033506	0.008686334383283308	0.001082792574460583	0.01158743213148971	0.1218869562435775	0.1605063152679344	0.08879740464453949	0.07655168802442142	0.00574092679873349	0.01318643531306468	0.001010513621246988	0.03239441793054249	0.1336483322205148	0.1398641407197092	0.00345249081198487	0.0207692957959399	0.001012642870682711	0.004473209840111389	0.001030414871573645	0.01819588382951275	0.1742236408423438	0.1809883546454136	0.0731014547340961	0.1047212456657067	0.001015348951433887	0.001287462304051629	0.001025957903089828	0.005788307248136852	0.1396893291554935	0.1233038801390503	0.7038453623281594	0.7149207047677497	0.001143656542837661	0.01483934509482111	0.002305833431457575	0.1105640523521911	0.001010251481715866	0.04361502608517145	0.001048860233580859	0.004375980378243176	0.001017565599076512	0.005588584918447347	0.001030065392159797	0.005924287709472431	0.01517726087445021	0.02289166246709323	0.03683807417416749	0.04356356477500715	0.001084690431850567	0.00583628240594161	0.002655821358087389	0.01686289812973769	0.07560668302554564	0.1185215043971121	0.1535774732675909	0.1739408430297863	0.1007378847031047	0.09929708261928341	0.1418522631329312	0.1333877590614126	0.06310688278186134	0.09232281751635685	0.01150294051874192	0.04442235534059603	0.001449732258635845	0.01260363246315782	0.001159666705006145	0.01926133838415287	0.003516900387648169	0.02809837584394871	0.002694885381980195	0.01014207270920954	0.001018442368397403	0.01100309691378729	0.0265135811793885	0.05541765425884162	0.1261625819553652	0.1378781665448894	0.005038348311531111	0.02627297486759723	0.05975664091838058	0.06063960714858829	0.08066295707960022	0.09068256321044607	0.001273072950693505	0.0110953782185611	0.004975910848095182	0.01187597631820949	0.03352282981473545	0.09554117891285462	0.02242804265581207	0.0289545436315601	0.1464688244915377	0.1671399243155052	0.001201506007828854	0.08745511206791456	0.1582870841217276	0.2327897033760231	0.03284281315387566	0.04477456248996318	0.001061372387883228	0.01533147910179908	0.001057701923162	0.01899806772102795	0.001137417750372439	0.03012641750607675	0.02843452960565502	0.05691860823547035	0.01921482782393003	0.02737379723364146	0.004927491692475066	0.0160484959056116	0.001012056988268764	0.01508603414438411	0.09200272549672572	0.07509119579991366	0.1250206818937064	0.1447370402675989	0.001166377337738529	0.07146284020457121	0.001086696421947361	0.05617513724261964	0.001071450392160937	0.003114070376694718	0.001022110470712392	0.004635066151116906	0.001040855211071859	0.005305780622880178	0.02321466909515168	0.01785263174993973	0.002899245732130559	0.03269703781518032	0.006365197097427487	0.004227923393388578	-0.006960002161309414	0.008515202143418761	0.00102606618124705	0.001023759400680838	0.001004666880611213	0.001011466047618406	0.09382252631651239	0.02806449092756987	0.02533119090416527	0.001066731787757417	0.001014440686917785	0.001071992388864573	0.001142327012623408	0.001079502690711931	0.4079264216825106	0.4025003634156422	0.001002620933231881	0.00102453238489639	0.5404447753766124	0.00103781873125016	0.3747505067360355	0.00101240771415208	0.001051018740202098	0.001080594024991405	0.1064243203822538	0.09084689438175471	0.001439033364483435	0.001011946325968599	0.18490492105964	0.002978201340727361	0.001012936121601895	0.00102674868113213	0.1406479492629249	0.08570913389538004	0.001016477948207636	0.001026562587928269	0.2306976040591687	0.7181081154442059	0.001043920518017219	0.005204142223736662	0.001011167059973979	0.001023080305771328	0.001007089146183453	0.001013721610585039	0.007691982944946938	0.03267469808175946	0.001027950692605838	0.006092776439458337	0.0898509179814414	0.1635189092850713	0.1056666553417057	0.1571447499108465	0.05225076580622713	0.0104910258271815	0.001424406252134966	0.001150399690424449	0.01030786355775598	0.007294459853874576	0.001016930174458543	0.02857347074927765	0.1238699305706051	0.00398185680746779	0.06454035600733303	0.07733942505322897	0.001212519159649893	0.004162097496455995	0.03213653047268734	0.02418375359198103	0.1567668494588256	0.001233757281247442	0.1893335797834785	0.03297525195744291	0.001059004414023529	0.001047788526579305	0.001065831633764981	0.03656056563501656	0.02690080527571825	0.006601066288287299	0.001010961051938805	0.09349260894091829	0.1264297247370368	0.001157890931851607	0.00109361674729536	0.001046740456141848	0.001014480300704094	0.001026404807608962	0.01965419964768782	0.0181682338743058	0.003407532982945382	0.03043685188413772	0.007246896105018844	0.006293091536315971	-0.007086785954353549	0.00908678583840263	-2.676558675679474	-0.6454396429960249	0.07589470780384387	0.1087474994398254	0.01938485662840662	-0.01189421603807355	1.322898338236774	-2.003605194395326	-1.333777323543253	0.002548130551322274	-0.01026916223047964	0.1143843425972539	0.007262020755009535	0.01609372277797416	3.362976442855409	2.386846269401875	-0.003737118832794835	-0.05855866894651855	-0.01405020936398054	0.0152005335247122	0.7728174718687589	0.03455387913094028	0.03067441659930691	0.02059304580390724	-0.598559469259583	0.118934582842574	-0.2427461081224056	-0.04736830512106553	2.052057698536851	-0.02093911400289053	-0.0269768446459113	0.00285117189016105	-1.111367151549358	0.6202108262915893	-0.006788777504649093	-0.008170306871119028	3.412019871012098	0.4543446142242724	-0.0483095134982604	-0.03007578433186522	0.05783862440448828	0.005493860975946326	0.005727414491483057	0.005729484378314937	-0.4185151395991922	-0.2021470270009192	0.00974859234180145	0.3248647492556023	0.653642950279393	0.09515520226958835	-0.2539009437395843	0.6589791007470791	-0.5911771874335544	-0.05222208363295788	-0.02330766235870518	-0.01612408985345338	0.6883909527927586	0.3803617076658448	0.001425019683788941	0.03849791467601036	-0.3873195100209445	-0.03822469930504339	0.2258332285362371	-0.2177271207390165	0.04016567443013106	-0.03712210183865233	0.2537346960406261	0.1808055686032015	0.104729148922795	-0.03310588199812279	1.497792449927798	0.01081103788967349	0.04952386326703602	0.002782354643931479	-0.2172353062128889	0.5059360775047124	0.4518047271802921	0.1341591998055847	0.02567476617421618	0.09307836696287944	-0.9620337145319208	-0.1955602317284015	0.1069704084422361	-0.01959740984278845	-0.02737539668836683	-0.03466863122018338	-1.627554016039054e-13	-2.325123507185141e-13
0.42	-0.05504589938196256	-0.02989093042472879	-0.05134655377712787	0.7660284992066169	0.912027922994404	0.007071326706359102	0.4915314177157288	-0.002336937645696919	0.006388228386927786	-0.152900272370269	0.06460720009953264	0.01122766578312172	-0.01965615519400834	0.07350181929799748	0.01395291430600748	0.1327424665446704	0.09605130154847774	-0.1327424665446657	-0.09605130154848338	0.08283117697228598	-0.1616422902462723	-0.004402374449949563	-0.3625485554080777	-0.01593733624646115	0.005463322868649857	0.09255613505583705	0.2663895513775126	0.8717775374265813	0.5727741502759987	0.1335070421979285	-0.05375862276972632	0.04103026429911595	0.1975166475837289	-0.1770822665405497	0.1330465190815059	-0.990222936599317	1.430137197334895	-0.262517904863228	0.03464829397075863	-0.1447158007927267	-0.4035290078847183	0.8657016836563268	-1.055255892870386	-0.4687425541192593	0.2449695254589495	-0.01291688201813088	-0.1787667717127228	1.041082487770622	-4.358137074706967	0.9100604292644895	4.358137074706967	-0.9100604292644902	1.29738553620084	-0.1946257725767852	-0.08686851064558847	-0.7039807851281633	0.1231047688149809	0.2323263346042295	0.1836710759227413	0.5623333854541271	1.292448997070593	-0.1543298465965062	1.42955254132615	1.081642448158526	0.02189009259273122	3.308452881646901	0.001026980791596155	0.02106572001865417	0.001024543820615936	0.0333977518389993	0.001004803830171788	0.004642704931776945	0.001011375924458245	0.003543861309497286	0.08156798413088742	0.104730785342448	0.04701483761029607	0.06291104875394106	0.03825919065968589	0.03912521082267199	0.001066003044335113	0.007153992826800352	0.001015280987119856	0.01949805659370663	0.001071669392835177	0.04188107633271031	0.001136631687500384	0.01730971769073987	0.001076073502007606	0.02574751144179536	0.3422317650754186	0.2791337689824362	0.3489718361556113	0.2426671776570196	0.001002634978259523	0.004430520786422525	0.001022982529122431	0.01582923507686088	0.5222813335535823	0.4876330282748222	0.001037770356222337	0.02178373805845815	0.3632719485818394	0.3817248742922801	0.001024492050179031	0.01033171349005691	0.00105069587056561	0.00893922530363434	0.001081971608500123	0.01176508326756233	0.1146541280045547	0.1551712895166744	0.09123156366002501	0.0786752904352879	0.003638531919880741	0.01142361076051656	0.001011552308728221	0.03170939417928685	0.1597918871644859	0.1605770945194451	0.003695115041962347	0.02109648584098821	0.001012933637474182	0.004521095997947635	0.001028556410702947	0.01820294975682913	0.157344296092211	0.1690530107200845	0.08023654002969473	0.1109353643656711	0.001016249623513305	0.001222328831929078	0.001026559995603036	0.005713179935497283	0.1850688296883008	0.1571150406511525	0.7074066579709174	0.7182181903891822	0.001090879651348009	0.01447184287254005	0.004782228690938297	0.110204502114635	0.001010920362867014	0.04411600080329731	0.001035120140049289	0.004458984735275114	0.001012139748786121	0.00568392461734011	0.00102143678181214	0.00601823917419508	0.0109647929173439	0.0192285201528616	0.03486782696583136	0.0421421241030087	0.001056650087464357	0.00589690708392552	0.005672157096529246	0.02098670191893571	0.08487300783041943	0.1262016519751033	0.1583726476472933	0.1740882909440134	0.1029088526957564	0.09691666504991366	0.1482743865679807	0.1388831691227485	0.05557875374741325	0.08486991809698	0.01082367074364394	0.04389588160138094	0.001418305228612065	0.01245722668323751	0.001149895342598602	0.01914862435156174	0.009305709269120046	0.03638508496713638	0.006629835276055177	0.0148979745330439	0.001017292721325134	0.0109965812795613	0.02716108768427937	0.05513691559646727	0.123974987049024	0.1324559088267629	0.004793628537875728	0.02641286059808696	0.06275904638619377	0.06306106205889708	0.07491509391326773	0.08454348225761094	0.001225679379409652	0.01161929681654031	0.004842785181928788	0.0118748302284231	0.03373961982637468	0.09816973447805909	0.02472390847606927	0.03132663555305767	0.1521862400403485	0.1689052241937414	0.00122419876926238	0.087112798383731	0.173983094399799	0.2472584520667673	0.03268520283739286	0.04463911970235682	0.001059864368925965	0.01600954433827359	0.00105211870322196	0.01899949336590735	0.001095899993329696	0.02821889224525905	0.03399977612502627	0.06246800792884209	0.02526884097553137	0.03313473727956896	0.006534778617045938	0.0179119441478135	0.001011357595628023	0.01529336827514153	0.09191333228309345	0.07537229116044832	0.1249074008493418	0.1362796290162222	0.001155913630757638	0.06969187557378437	0.00109177502276454	0.05739665426090093	0.001055886412323944	0.002960148713291329	0.001017288898548048	0.004419850073529605	0.001031749329936746	0.005017281885423264	0.01986322059530805	0.01795252393575628	0.003357175843748783	0.02963317772211359	0.008244131160536577	0.006338408927534973	-0.007084417021496082	0.008611166377138947	0.001026585796627381	0.001025165721286538	0.001004628810250233	0.001012075287409894	0.1148081712058957	0.001114728561181629	0.001276358431139895	0.001077885251157081	0.001014469285774763	0.001074941636497318	0.001171132450760455	0.001101532930125832	0.4437365702247614	0.4293860457491124	0.00100262619857158	0.001028167321243014	0.5318211829057334	0.001039962753784925	0.382050557651836	0.001013754748539685	0.001053262343617851	0.001081431774883591	0.1020164924155342	0.09753662925991688	0.001273440723810621	0.001013198082915502	0.213285611973095	0.004665829735446102	0.001013471338373989	0.001026398930105675	0.1211962738115722	0.09299505734544643	0.001017757673599014	0.001027675297633014	0.2801109031181088	0.714733323792213	0.001026461877682418	0.00911746214550512	0.001011985211230908	0.00101822224590265	0.001005679239484852	0.001010936097939794	0.00517710638594183	0.03236561832177148	0.001025110385906606	0.01103206464601508	0.1032607920430453	0.1680235930987533	0.1062759138675288	0.1592541358667708	0.04105589117384445	0.009754918955465151	0.001355543741920725	0.00113139587886178	0.01953757701918194	0.01355143014988764	0.001015418553760699	0.02744633775951617	0.1181741725236259	0.004917896569264595	0.06823407043855419	0.05937785863054561	0.00114706683321081	0.005082467539878796	0.03538989832735746	0.029749808662627	0.1647209869189371	0.00125950729655518	0.2075857733360353	0.03214289034169693	0.001057680032633999	0.001044850343458764	0.00104031414605071	0.04361292134523244	0.03620486538920047	0.009522787744986851	0.001010343130314167	0.09046957850111244	0.1234004214109022	0.0011350765108576	0.001099885189026453	0.001033535264174411	0.001010348435419206	0.001018669564441829	0.01661628256927513	0.01794456115229801	0.003789927385768436	0.02616748054803475	0.01062168275140502	0.008471553157290727	-0.007207647415254046	0.008469320880227633	-2.511037666481601	-0.6465491872899213	0.02787128463038886	0.118849600341201	-0.009053689756244144	-0.009387553967435782	1.441902180980176	-2.523188732461576	-1.71204087791303	0.0002123640121826857	-0.0122448162615567	0.1304373453581942	0.00456210119353475	0.01222848622316263	3.027425693970596	2.0695299933183	-0.01753849337148617	-0.02199384234132423	-0.5658652643811783	0.009251652294974813	0.8442130663540793	0.03148317286750486	0.01596023551606238	0.01129960953313707	-0.4241850450888482	0.330944640197633	-0.123643193440047	-0.09125446004578076	2.086212458211669	0.06874616700854111	0.07219463716783904	-0.003614948959791837	-1.254308440638418	0.6238920704397556	-0.005752294076212223	-0.006059374439698246	3.309657035125046	0.2182890982154509	-0.01858513516467656	-0.0461458501918954	0.04420181461644101	0.01406858695391162	0.01731102325790529	0.01666849351250749	-0.3265945300855583	-0.08421525684491178	-0.002702727437138933	0.4853032912962206	0.8623131620877297	0.01748995200079153	-0.128728673230263	0.4568361853847295	-0.8949175791358335	-0.05407666791131126	-0.005202021545206412	-0.007214161661969097	0.9286826503250579	0.5474717429336967	-0.005067557427620337	-0.08366354209787552	-0.6964489151037503	0.05673501369656844	0.2553426830295816	-0.9853769559489657	0.06945391340115888	0.02740282553675783	0.2499958801670439	0.2733971153487118	0.3205973463479433	-0.02938970034102514	1.396231369520034	-0.03300555582129498	0.09417569942944805	-0.004918928028780961	-0.1652848503844807	0.5936859780768294	0.6861845574642135	0.226155871080908	0.00784467883893082	-0.04943318327124314	-0.5243732434616004	-0.1493607990364034	0.1398423383406862	-0.01127983378131495	-0.01590601551097406	-0.02305373510804929	-1.753694536291434e-13	-9.525132963771657e-14
0.43	-0.05654597531991753	-0.02861972383230744	-0.0612361122116069	0.7804316578623878	0.909488077900653	0.007447801291923648	0.4901038905016565	-0.00683875251662472	0.01653234305829098	-0.1636426820990327	0.05974970336358058	0.01265572549925987	-0.01985900981353108	0.07154189540348282	0.02440887786892336	0.09284481385563302	0.1054015400622705	-0.09284481385562054	-0.1054015400622733	0.09542050463573401	-0.1633663546248361	-0.005275078464557277	-0.3692118845829293	-0.01492655336794712	0.007787693776263043	0.09361536981197989	0.2708253969486994	0.8842415542271634	0.5712774907041756	0.1447458570877332	-0.04170262794343086	0.04145855843396468	0.2326021974179964	-0.1277030500784208	0.1158389696185433	-0.9802839304839671	1.450833757200145	-0.245192937185302	0.03965871501336415	-0.1315236190704883	-0.4957738418960751	1.155971669654118	-1.08828910855171	-0.496364536391239	0.03505372230090703	-0.02059058166632799	-0.2055042043459534	1.04318544704818	-3.616516390439448	0.9609603742358024	3.616516390439453	-0.9609603742358235	1.21866882477047	-0.1515205265602962	-0.088503021454478	-0.6242997823611728	0.08180044306220124	0.2336082375088175	0.05365259394392814	0.319997786966928	1.191331481556261	-0.1580379274883756	0.8211416803812964	1.325034851779826	0.05379975220140128	3.705571561630299	0.001026865149627967	0.02172026108438893	0.001025188477003972	0.03464782441439388	0.001004696332944446	0.004731397227386406	0.00101172302444274	0.003427339200200003	0.09813107765678165	0.1178896252661587	0.02595833421293525	0.04014408905710725	0.02107516985572526	0.02407163741331146	0.001328635534218917	0.007379734640690278	0.001014784549272752	0.01939142859807086	0.001076754870726999	0.0432707017937001	0.001165942246902066	0.01734620922533827	0.001100922447251005	0.02585507841447055	0.3771112336998957	0.3068798457012172	0.3760900239835532	0.2611877150723582	0.001002618422823649	0.004330291833142752	0.001025288139266172	0.01530213775462899	0.5239563861789457	0.4823690138446085	0.001039072893353669	0.02191901872879019	0.3711317931109395	0.3907458607911335	0.001019301562684089	0.01064029435435709	0.00105238247780646	0.009116422524575611	0.001081557622821643	0.0119394219559357	0.1131749877662208	0.1536195556349859	0.09861364261443899	0.08351300190773274	0.002475902215428296	0.01051495948175329	0.001012594661597084	0.03057919416248034	0.1833442451295897	0.1805697112413039	0.004820862786521867	0.02230107430194571	0.001013350552740737	0.004486074000223325	0.00102707988723625	0.01820803195366393	0.1425061212364895	0.1573785441255316	0.08690131706806611	0.116794049262032	0.001017072291962793	0.001156703788875947	0.001027050331559182	0.005635487081910135	0.2245229222298759	0.1883644263706537	0.7089105568218663	0.7198423394669102	0.001058363671789641	0.01426148055514966	0.00958882969821683	0.1100379355193636	0.001011572847609076	0.04432061479181755	0.001026571654549887	0.004545574411614165	0.001008900377456848	0.005785246588106059	0.001016148299483344	0.006118310968491812	0.009455946640787263	0.01802339907258725	0.03527598811112102	0.04274325278795997	0.001041764896529379	0.005984537490345709	0.01039062272999367	0.02671984387626967	0.09298670081681247	0.1325192921180995	0.1634375123546325	0.1753349123643494	0.1060664230441392	0.09775898025329643	0.1535684779500767	0.1435284985244484	0.04426482688305097	0.07391753307572442	0.0101024635142637	0.04332335109100015	0.001374499912752296	0.01247650857703368	0.001135886746627587	0.01911992284373643	0.01413057699496419	0.04346982584074088	0.009562684805687727	0.01864770457839818	0.001016441442285473	0.01100381878565545	0.02396302203489955	0.05173701515654566	0.1126903913151064	0.1192979817130362	0.005530652878767052	0.02754723884878038	0.06454187057680753	0.06447785649456994	0.06617178839458571	0.07550333839431991	0.003868857885413491	0.01524202004996745	0.00610097006122339	0.01313315534298777	0.0353686512140664	0.09974842565969873	0.02763713532726547	0.03331907358820214	0.1605754530937732	0.1736891166178127	0.001263125263021298	0.08696157099793732	0.187515109474171	0.2578228398457846	0.03173528202899573	0.0437824773213283	0.001057261945833816	0.0169948557621131	0.001047263342785067	0.01899943099634977	0.001067231934905671	0.02676542353523419	0.03925530243041921	0.06763398292988985	0.03027594595865946	0.03834160481872001	0.008046061398451562	0.01962675695408963	0.00101054891042907	0.0152670813213471	0.08871001412022159	0.07372777542187019	0.1272412891120439	0.1360015182156888	0.001140496026761968	0.06854353666983506	0.00109929315210384	0.05912744483651881	0.001044110252272864	0.002883897215623424	0.001013637299319216	0.004300871723771967	0.001024846695798144	0.004827944730091735	0.01600669776884887	0.01737281928148079	0.003636726798804023	0.0260219560419976	0.01042010638291825	0.008455073783378798	-0.00712931433160803	0.007990240914598786	0.001026879317960322	0.001026446329846834	0.001004546940359201	0.001012091841068735	0.1256205574578849	0.001080300159238114	0.001201543754091281	0.002045756186896434	0.001014097502607951	0.001088061797693972	0.001217893371228418	0.001148160787521847	0.4540749992200859	0.4350182198961081	0.001002580037825226	0.001027281925169347	0.5242870163718467	0.001040822726414882	0.3925281020806464	0.001014022083841191	0.001054878891312213	0.00108086852611651	0.1188524218414914	0.1185388153209112	0.00124182610614899	0.001014086725795584	0.2283908839768309	0.007142183178040273	0.001014049355958894	0.001024819109040909	0.1177663110487158	0.09826274384919421	0.001018072970853471	0.00102746366033456	0.3018157483994681	0.7107687796768899	0.001022869201609037	0.01944799218153022	0.001012477528738159	0.001017211087018546	0.001005402151437498	0.001010397549735545	0.01007441141122535	0.03864367405701066	0.00102725391303629	0.0191589776349639	0.1045981367912507	0.1745044218421738	0.1142024790568883	0.1640460278403047	0.0213428040723664	0.00896210315146022	0.001306256686109337	0.00111275929482628	0.01916525836692864	0.01195478689961197	0.001015671351929273	0.01427946111742771	0.07712952853848982	0.007488295684334633	0.0655707442019491	0.05093514840546362	0.01128235526685608	0.009422695483521575	0.03887384150700311	0.03196040137583098	0.1817129942467116	0.001341040281200666	0.211616994091283	0.02934885284375503	0.001051907442674406	0.001039975313408124	0.001034913847346195	0.04696087447826031	0.0357835434220091	0.009765361660994938	0.001009169346424551	0.079039091681827	0.1370511250826993	0.001115445337901102	0.001113240965773178	0.001030429520001955	0.001009404263470889	0.00101681063659944	0.01166250710204891	0.01633572113055126	0.003793717284287627	0.02229431475705211	0.01243482051051065	0.01055855514009349	-0.00711154517480304	0.006986051479555421	-2.351581050780007	-0.6589437266030312	0.08476075099232985	0.129512917242069	0.01757463903857989	-0.01285356514116058	1.197239664584232	-1.931956534602626	-1.244215551422624	0.04055362013324661	-0.009354955164882278	0.1473238191808022	0.002709832727557294	0.009237653186455402	2.497838723232945	1.618983772079736	-0.006285141583217945	-0.06905885995310161	-0.4985960629448335	0.01535778187567254	0.9500702088191419	0.02996275682604005	0.01641839611167754	0.02019978733293233	0.1386895864628904	0.6444531518628531	-0.06100679593268487	-0.1343440945447976	1.891009952480659	0.1630017975214987	-0.04379380126448711	0.002827811030505335	-1.052898203110426	0.5513046633625913	-0.006918746440825068	-0.008664542273526988	2.908034322433919	0.1128105180624984	-0.01911607430431288	0.008014329671475282	-0.0006804150637000221	0.006097605078535817	0.006665724906867332	0.006839406704817187	0.0569655890944207	0.1949478409596341	0.01513917107313044	0.6524675842494857	0.4253095770418086	0.1936692563037382	0.2506942547325533	0.4611515425245539	-1.297477320901645	-0.06039154972834144	0.007722386592432253	0.001777101056506395	0.515797995066395	0.2234552123824464	0.004164975887038073	-0.5679260599405104	-1.872725979841618	0.1639495556105831	0.03601889833780329	-0.8312428674243239	0.6219413487702522	0.209904435191036	0.09309916750523121	0.1398139734573215	0.5752639179101761	-0.0007364880734879371	0.714737196272931	-0.1328360433864012	0.1069371701023633	0.00279783216059427	-0.1256356313051896	0.4498411199476771	0.3673075622858149	0.1261805198909139	-0.006429692688096556	-0.2854388067494512	0.3700110518412424	-0.07981722154697488	0.2024171072161017	-0.003608081999894499	-0.007598162145910746	-0.01441396347559016	-1.629135380804508e-13	2.525687733890182e-14
0.44	-0.05769536296338381	-0.02768126762761245	-0.07080413599044953	0.7950519588183581	0.9071292277842242	0.007844742843581233	0.4890862657933974	-0.01223121199554039	0.02936467016057135	-0.1745673156542681	0.05480775450555028	0.01181696631980466	-0.01992669762262603	0.06954601126793537	0.03467812769167426	0.06050968018909932	0.1152899710479137	-0.06050968018909517	-0.1152899710479146	0.1071683300333316	-0.1646993692460596	-0.006189049462633886	-0.3749468457056306	-0.01424635466162984	0.01015669543065892	0.09413872130743821	0.272692748280411	0.8954237094279083	0.5693526745318686	0.1499885006804323	-0.02734835904038162	0.04190687969964198	0.2715663683448394	-0.1069446076244486	0.06649644154296132	-0.9259160054708071	1.473565657374775	-0.226318909444957	0.03874168718937236	-0.06273529962569871	-0.5816579294865121	1.403344169834031	-1.091700658162896	-0.4856329785445471	-0.208394253666081	0.01411648009559045	-0.185958819915813	1.003739739741347	-2.845633270206224	1.017698923634343	2.845633270206224	-1.017698923634344	1.129085083030752	-0.1164158211089233	-0.09512190733931586	-0.5183071746976894	0.05698793437691226	0.2412524839608588	0.07649442378425196	0.04863453755123393	1.036076677103006	-0.2399611666929759	0.2303182819041593	1.541297263510268	0.02589551875848051	4.084177100160398	0.001026954183022029	0.02239541148734763	0.001026151255223955	0.03595497023330472	0.001004601655702927	0.004809847515380095	0.001011904770219612	0.003308056061648953	0.111890093099386	0.1288230558505927	0.01429916274312893	0.02623685150794095	0.01169884971430438	0.01533006484498323	0.001943439315153538	0.007877417655924434	0.001014350468676552	0.01930547404507462	0.001085859049985889	0.04482427416312514	0.001203977535548915	0.01736338688528155	0.001136662585020351	0.02593131940291909	0.4033445914598754	0.3286115249160517	0.3958251605427539	0.2747349787452401	0.001002587057072215	0.004229261068127635	0.001025997499402259	0.01473539312051231	0.5228478032372065	0.4774279381902534	0.001040154048704101	0.02204195969779412	0.3798025175534989	0.4005279979767139	0.001016841238322247	0.01092556376279014	0.001054034035458559	0.009206376974677872	0.001081068978808121	0.01210171219789519	0.1192751734729053	0.1584421076001699	0.1116369162383632	0.09172146342396381	0.001875317040373421	0.01014508016978845	0.001013560120058481	0.02903134126402894	0.2031047743951891	0.1979712748954709	0.006613354349799211	0.02417312723836918	0.001013848058321082	0.00435332468308953	0.001025551685300936	0.01822343442723224	0.1319971498999649	0.1485487801611026	0.09290022023281867	0.1220306527235873	0.00101764115223992	0.001093033264920584	0.001027189519266446	0.00555618217000542	0.2560832008399286	0.214632011373023	0.7088368055111958	0.7205997967650459	0.001040313417220625	0.01417694646665739	0.01704610892742696	0.1102684246787333	0.00101214520875794	0.04415436453896263	0.00102179345008446	0.004637901972123135	0.001007142863687508	0.005891486195699235	0.001013235880839903	0.006224898135438084	0.01109050451450955	0.01979573743605587	0.0384309954743649	0.04585121786464669	0.001035397380677819	0.006097897752068595	0.01672925823200459	0.03385890328549981	0.09811766025737574	0.1351897377265077	0.1690224115920654	0.1771983745548519	0.111204874519607	0.1010006009610839	0.1586310407685533	0.1478846369246798	0.02877201921079244	0.05888201376309323	0.009345034850994201	0.04268880829552852	0.001327950422157913	0.01258495414085642	0.001119563153196995	0.01919023119189408	0.01638425791475993	0.047251694281869	0.01025285116527021	0.01978669770556587	0.001016142465607917	0.01103287914196382	0.01592395559237408	0.0443462041162562	0.08855081194951397	0.09624959978575005	0.007173971434439255	0.02956803009371308	0.06433128038386238	0.06394149391030172	0.05744099584309701	0.06774680389478666	0.01019755370243221	0.02339513610182808	0.008877684097786567	0.01578576368857067	0.03786153052933619	0.1005788540550386	0.03020181530666528	0.03441738465771858	0.1722217877970058	0.1791921581408106	0.001323350418085553	0.08710045439732746	0.197263171013856	0.261515016192011	0.02991053969995359	0.04209213637473459	0.001053073782961067	0.01822929943562898	0.001042398093955768	0.0190132775608273	0.001050200868092844	0.02570164482547319	0.04357822772184654	0.07167147228411036	0.03267488061156536	0.04072326076362752	0.008927628522331539	0.02062303113987383	0.001009557584683698	0.01529822195959089	0.08192336506835457	0.06954413817934856	0.1341623712730219	0.1417050494227749	0.001122970625366753	0.0681053263469605	0.00110973088582007	0.06136702301386092	0.001036670922231995	0.002895234748366794	0.00101134004922957	0.004273716676536309	0.001020467006531464	0.004736997265603224	0.01141867318187846	0.01610702438222435	0.003732437049501876	0.02223610495463734	0.01235418996311596	0.01055196339052893	-0.0070802119413446	0.006794419493303799	0.001027172839293042	0.001027726938407836	0.001004465070468329	0.001012108394727273	0.1364329437098742	0.001045871757295142	0.001126729077040578	0.003013627122629832	0.001013725719439697	0.001101181958890489	0.001264654291696711	0.001194788644917748	0.4644134282154104	0.4406503940431036	0.001002533877078072	0.001026396529096965	0.5167528498379602	0.001041682699045106	0.4030056465094574	0.001014289419144074	0.001056495439008067	0.001080305277349456	0.1356883512674481	0.1395410013819056	0.001210211488485376	0.001014975368678864	0.243496155980567	0.009618536620637316	0.001014627373547562	0.001023239287972667	0.1143363482858598	0.1035304303529424	0.001018388268107621	0.001027252023035813	0.323520593680827	0.706804235561567	0.001019276525537865	0.02977852221755494	0.001012969846247629	0.001016199928134172	0.001005125063389701	0.00100985900153102	0.01497171643650648	0.04492172979224988	0.001029397440163815	0.02728589062391025	0.105935481539456	0.1809852505855946	0.1221290442462483	0.1688379198138409	0.001629716970893987	0.00816928734745547	0.001256969630298498	0.001094122710791843	0.01879293971467618	0.01035814364933646	0.001015924150095094	0.001112584475338439	0.03608488455335394	0.01005869479940367	0.06290741796534398	0.04249243818038969	0.02141764370050121	0.01376292342716362	0.04235778468664132	0.03417099408903278	0.1987050015744851	0.001422573265846493	0.215648214846531	0.02655481534581626	0.001046134852714457	0.001035100283351366	0.001029513548641424	0.05030882761128964	0.03536222145481613	0.01000793557700142	0.001007995562531587	0.06760860486254165	0.1507018287544964	0.00109581416494606	0.001126596742521031	0.001027323775828309	0.001008460091519574	0.001014951708755161	0.006708731634822678	0.0147268811088044	0.003797507182806849	0.01842114896606946	0.01424795826961624	0.01264555712289653	-0.007015442934351993	0.005502782078883153	-2.226817661609076	-0.6874348115970939	0.03199315200803986	0.1302642489814084	-0.01110209131730048	-0.009939759822534314	0.9968203131267962	-0.7512443029284247	-0.4496407097019675	0.05460060418740321	-0.008110127668038793	0.1632267270426714	0.0006993262578142333	0.005963289366069985	1.824546193180996	1.074875244826261	-0.01769885578411584	-0.02992330475027949	-0.501277509207219	0.006783712002893064	0.9964432036988705	0.02682088164873838	-0.001488318649741659	0.008889920234808505	0.850672124286208	1.005094648955827	-0.01588880004734402	-0.174785036349398	1.568001844673766	0.2022390621207527	0.05264917343290942	-0.00155089404160535	-0.6853679146131127	0.4994757834856877	-0.005361390263240412	-0.006381786113883147	2.313296891695674	0.04495074229773843	0.006580510618125062	0.03326530073478176	-0.02997103366132466	0.01521616378616127	0.01829455062237796	0.01797156804104461	0.2688973586650146	0.4171520214957162	0.002443243586915184	0.7664867816754476	0.1328742551654064	0.1408581060329384	0.3511324276504898	0.3989979850978261	-1.711544437427042	-0.06647912493181653	0.01263071246155168	0.01258780953588702	0.2681081638295276	0.02532435929298158	-0.0007029874000851432	-0.8818456622055588	-2.674539877836466	0.2340176125485957	-0.1352887209599313	-0.7286550831993063	0.9755324771049171	0.3062594717432377	0.1003433229104423	0.09457172221908978	0.4644271661314281	0.02863245671582907	0.02178908296100084	-0.1997452689171831	0.1440021493666466	-0.002137142138781024	-0.0873468503300342	0.3679888487137052	0.121142238607705	0.08244814697226828	0.01933019724854732	-0.557257484059841	0.6719551580624336	-0.007335082822914663	0.2415998586831368	0.006237972303235923	0.002458644996459397	-0.003375796935822177	-3.781708817511152e-17	4.524819969044226e-14
[truncated: 473,079 more chars]
